# Supplementary material for: scRNA-seq of gastric tumor shows complex intercellular interaction with an alternative T cell exhaustion trajectory
Source: Nat Commun. 2022 Aug 23;13:4943. doi: 10.1038/s41467-022-32627-z (PMC9399107; doi:10.1038/s41467-022-32627-z)
Supplement: Supplementary file 4 — Supplementary Data 1 [file 41467_2022_32627_MOESM4_ESM.xlsx]

## Sheet: Notes
	Supplementary Data File 1. Clinical characteristics of GC patients and sequencing information.
	Clinical characteristics of GC patients in the discovery cohort, profiled by 5' scRNA-seq in Figure 1, listed in sheet2.
	Clinical characteristics of GC patients in the validation cohort, used for flow cytometry and immunohistochemistry, listed in sheet3.
	Sequencing information in the discovery cohort listed in sheet4.

## Sheet: Discovery cohort 
Patient ID	Age	Gender	Helicobacter pylori	Lauren's Classification	TNM Classification	Staging	Locaton	Tumor size (cm)	pathologic diagnoses
GC01	66	Female	Unkown	Mixed	T2N3aM0	IIIA	Antrum, Pylorus	4x3x1.5	Adenocarcinoma with partial signet ring cell carcinoma
GC02	61	Male	Negative	Mixed	T2N1M0	IIA	Antrum	4x3x0.5	Adenocarcinoma
GC03	73	Female	Negative	Diffuse	T4aN1M0	IIIA	Lower body	3x2.5x1	Adenocarcinoma
GC04	51	Male	Postive	Mixed	T3N3aM0	IIIB	Lower body	5.5x4x1	Adenocarcinoma
GC05	59	Female	Negative	Mixed	T1bN2M0	IIA	Antrum	4x3.8x0.3	Adenocarcinoma
GC06	53	Female	Negative	Diffuse	T4aN3aM0	IIIB	Antrum	3.5x3x1	Signet ring cell carcinoma
GC07	65	Male	Negative	Intestinal	T3N1M0	IIB	Cardia	2x1.8x1	Adenocarcinoma
GC08	54	Male	Negative	Intestinal	T1bN0M0	IA	Antrum	4x3x1	Adenocarcinoma
GC09	59	Male	Postive	Mixed	T4aN1M0	IIIA	Lower body	2.5x2x0.4	Adenocarcinoma with partial signet ring cell carcinoma
GC10	69	Male	Postive	Mixed	T3N3aM0	IIIB	Cardia	6x5x2	Mucinous adenocarcinoma with partial signet ring cell carcinoma

## Sheet: Validation cohort
Patient ID	Age	Gender	Helicobacter pylori	Lauren's Classification	TNM Classification	Staging	Locaton	pathologic diagnoses
GC767572	58	Male	Unkown	Diffuse	T4aN3M0	IIIC	Cardia	Signet ring cell carcinoma
GC767425	49	Female	Unkown	Diffuse	T4aN3aM0	IIIC	Antrum	Adenocarcinoma
GC081303	34	Male	Unkown	Diffuse	T4aN3bM0	IIIC	Body	Adenocarcinoma
GC080501	70	Female	Unkown	Intestinal	T4aN3aM0	IIIC	Antrum	Adenocarcinoma
GC765942	83	Female	Unkown	Diffuse	T4aN3M0	IIIC	Antrum	Signet ring cell carcinoma
GC081201	71	Male	Unkown	Intestinal	T2N1M0	IIA	Antrum	Adenocarcinoma
GC769812	31	Male	Unkown	Diffuse	T4aN3bM0	IIIC	Antrum	Signet ring cell carcinoma
GC765184	57	Female	Unkown	Diffuse	T4aN3M0	IIIC	Antrum	Signet ring cell carcinoma
GC081202	68	Male	Unkown	Intestinal	T1N0M0	Iq	Antrum	Adenocarcinoma
GC778377	67	Male	Negative	Diffuse	T4aN3aM0	IIIC	Whole Gastric	Signet ring cell carcinoma
GC988401	75	Male	Unkown	Mixed	T4N3M0	IIIC	Esophagogastric junction	Adenocarcinoma
GC080502	62	Male	Unkown	Intestinal	T2N1M0	IIA	Antrum	Adenocarcinoma
GC083001	61	Male	Negative	Mixed	T4aN3bM0	IIIC	Antrum	Adenocarcinoma
GC080901	58	Male	Unkown	Intestinal	T2N1M0	IIA	Antrum	Adenocarcinoma
GC775316	48	Female	Unkown	Diffuse	T4aN3aM0	IIIC	Antrum	Signet ring cell carcinoma
GC988419	59	Male	Unkown	Diffuse	T3N2M0	IIIC	Antrum	Adenocarcinoma
GC772633	66	Male	Unkown	Diffuse	T3N3M0	IIIB	Antrum	Signet ring cell carcinoma
GC081301	68	Male	Unkown	Intestinal	T3N0M0	IIA	Cardia	Adenocarcinoma
GC080902	71	Female	Unkown	Diffuse	T3N0M0	IIA	Antrum	Adenocarcinoma
GC771257	61	Female	Unkown	Diffuse	T4aN3M0	IIIC	Antrum	Signet ring cell carcinoma

## Sheet: Information of sequencing
	sequnencing information
sample name	scRNA-seq	scTCR-seq	scBCR-seq	WES	Bulk RNA-seq
GC01-Paratumor	No	No	No	Yes	Yes
GC01-Tumor	Yes	Yes	Yes	Yes	Yes
GC02-Paratumor	No	No	No	Yes	Yes
GC02-Tumor	Yes	Yes	Yes	Yes	Yes
GC03-Paratumor	Yes	No	Yes	Yes	Yes
GC03-Tumor	Yes	No	Yes	Yes	Yes
GC04-Paratumor	Yes	Yes	Yes	Yes	Yes
GC04-Tumor	Yes	Yes	Yes	Yes	Yes
GC05-Paratumor	Yes	Yes	Yes	No	Yes
GC05-Tumor	Yes	Yes	Yes	Yes	Yes
GC06-Blood	Yes	Yes	Yes	No	No
GC06-Paratumor	Yes	Yes	Yes	Yes	Yes
GC06-Tumor	Yes	Yes	Yes	Yes	No
GC07-Blood	Yes	Yes	Yes	Yes	No
GC07-Paratumor	Yes	Yes	Yes	Yes	Yes
GC07-Tumor	Yes	Yes	Yes	Yes	Yes
GC08-Blood	Yes	Yes	Yes	Yes	No
GC08-Paratumor	Yes	Yes	Yes	Yes	Yes
GC08-Tumor-site1	Yes	Yes	Yes	Yes	Yes
GC08-Tumor-site2	Yes	Yes	Yes	Yes	Yes
GC09-Paratumor	Yes	Yes	Yes	Yes	Yes
GC09-Tumor	Yes	Yes	Yes	Yes	Yes
GC10-Blood	Yes	Yes	Yes	Yes	No
GC10-Paratumor	Yes	Yes	Yes	Yes	Yes
GC10-Tumor	Yes	Yes	Yes	Yes	Yes
Note: "Yes" represents this sample was sequenced in the corresponding omics, and vice versa.
