# Supplementary material for: scRNA-seq of gastric tumor shows complex intercellular interaction with an alternative T cell exhaustion trajectory
Source: Nat Commun. 2022 Aug 23;13:4943. doi: 10.1038/s41467-022-32627-z (PMC9399107; doi:10.1038/s41467-022-32627-z)
Supplement: Supplementary file 5 — Supplementary Data 2 [file 41467_2022_32627_MOESM5_ESM.xlsx]

## Sheet: Notes
	Supplementary Data File 2.
	The classical markers of each main cell type in Figure 1b listed in sheet2.
	The cell number of excluded cells in each main cell type listed in sheet3.

## Sheet: CellMarkers in main cell type
B cells	Plasma cells	Endocrine cells	Epithelial cells	T & NK cells	Erythrocytes	Mast cells	Myeloid cells	Endothelial cells	Fibroblasts	Smooth muscle cells
MS4A1	JCHAIN	CHGA	MUC5AC	CD2	HBB	TPSAB1	AIF1	PLVAP	PDGFRA	ACTA2
CD19	IGKC	PCSK1N	MUC1	CD3E	HBA1	TPSB2	CD68	VWF	PDPN	RGS5
BANK1	MZB1	TTR	S100P	CD3D	ALAS2	CPA3	CD14	PECAM1	DCN	MYH11
VPREB3	DERL3	SCG3	LIPF	CD3G	HBA2	TPSD1	FCN1	ACKR1	DPT	ACTG2
CD79A	CD79A	SCG5	TFF1	CD7	CA1	GATA2	S100A9	CLDN5	TRPA1	NDUFA4L2
		EPCAM	TFF2				MS4A7	CD34
		KRT18	PSCA
		KRT19	EPCAM
			KRT18
			KRT19

## Sheet: The number of excluded cells
	the number of excluded cells
T & NK cells	19407
Epithelial cells	3895
B cells	1950
Myeloid cells	1289
Plasma cells	1066
Endothelial cells	410
Fibroblast	371
Mast cells	331
Smooth muscle cells	197
Endocrine cells	152
Erythrocytes	0
