# Supplementary material for: scRNA-seq of gastric tumor shows complex intercellular interaction with an alternative T cell exhaustion trajectory
Source: Nat Commun. 2022 Aug 23;13:4943. doi: 10.1038/s41467-022-32627-z (PMC9399107; doi:10.1038/s41467-022-32627-z)
Supplement: Supplementary file 6 — Supplementary Data 3 [file 41467_2022_32627_MOESM6_ESM.xlsx]

## Sheet: Notes
	Supplementary Data File 3. List of differentially expressed genes (DEGs) in all cell clusters
	The DEGs in 12 main cell-types of Figure. 1b listed in sheet2
	The DEGs in 12 stromal subsets of Figure. 3b listed in sheet3
	The DEGs in 8 myeloid subsets of Figure. 4a listed in sheet4
	The DEGs in 20 T-cell subsets of Figure. 5a listed in sheet5
	The DEGs in 7 B-cell subsets of supplementary Figure. 12e listed in sheet7
	The DEGs in 4 NK subsets, 4 γδT subsets and 2 NKT subsets of supplementary Figure. 12a listed in sheet8
	P-value were calculated by two-sided Wilcoxon rank-sum test.

## Sheet: 12 main cell-types
	gene_name_B cells	log2FC_B cells	pvals_adj_B cells	scores_B cells	gene_name_B cells(Plasma cells)	log2FC_B cells(Plasma cells)	pvals_adj_B cells(Plasma cells)	scores_B cells(Plasma cells)	gene_name_Endocrine cells	log2FC_Endocrine cells	pvals_adj_Endocrine cells	scores_Endocrine cells	gene_name_Endothelial cells	log2FC_Endothelial cells	pvals_adj_Endothelial cells	scores_Endothelial cells	gene_name_Epithelial cells	log2FC_Epithelial cells	pvals_adj_Epithelial cells	scores_Epithelial cells	gene_name_Erythrocytes	log2FC_Erythrocytes	pvals_adj_Erythrocytes	scores_Erythrocytes	gene_name_Fibroblasts	log2FC_Fibroblasts	pvals_adj_Fibroblasts	scores_Fibroblasts	gene_name_Mast cells	log2FC_Mast cells	pvals_adj_Mast cells	scores_Mast cells	gene_name_Myeloid cells	log2FC_Myeloid cells	pvals_adj_Myeloid cells	scores_Myeloid cells	gene_name_Smooth muscle cells	log2FC_Smooth muscle cells	pvals_adj_Smooth muscle cells	scores_Smooth muscle cells	gene_name_T cells & NK cells	log2FC_T cells & NK cells	pvals_adj_T cells & NK cells	scores_T cells & NK cells
0	CD74	4.48946	0	202.723	MZB1	8.65867	0	132.93	MS4A8	8.90126	0	65.0211	PECAM1	6.08121	0	86.9881	KRT18	6.60716	0	210.163	ALAS2	13.9018	0	48.3798	COL6A2	7.26003	0	90.8788	TPSAB1	12.2492	0	96.761	TYROBP	5.7734	0	131.861	IGFBP7	8.15182	0	64.1945	CD3E	5.569	0	303.276
1	HLA-DRA	5.44432	0	199.973	JCHAIN	10.7867	0	131.926	PCSK1N	8.97092	0	64.4852	IFITM3	4.85355	0	85.2843	ELF3	7.1374	0	210.024	HBA1	13.6597	0	48.3792	CALD1	6.71773	0	88.9111	TPSB2	12.2093	0	95.7805	CST3	4.91799	0	125.498	CALD1	7.4359	0	63.7635	IL32	4.1389	0	280.394
2	MS4A1	7.73232	0	195.655	DERL3	8.3315	0	128.715	MDK	5.13843	0	63.5515	CRIP2	5.78359	0	85.0182	KRT8	6.75682	0	208.606	HBA2	13.6936	0	48.3789	DCN	10.087	0	88.8736	CPA3	12.0073	0	92.0064	AIF1	6.91132	0	125.395	MYL9	8.19959	0	63.4595	CD3D	5.25599	0	264.868
3	CD79A	5.69178	0	191.283	SSR4	4.88178	0	126.706	EPCAM	4.57485	0	61.6149	SPARCL1	7.40892	0	84.0825	KRT19	6.92232	0	189.717	HBB	16.2095	0	48.3757	RARRES2	8.07077	0	87.711	TPSD1	11.9446	0	91.2396	FCER1G	5.75161	0	124.139	SOD3	7.3098	0	61.5531	CD7	5.09861	0	255.976
4	HLA-DPB1	3.70692	0	185.513	HERPUD1	3.90205	0	123.221	SCG3	11.2434	0	61.2434	IGFBP7	6.89398	0	83.1353	AGR2	7.60734	0	189.371	SLC25A37	8.896	0	48.3705	COL6A1	7.37935	0	87.5539	FTH1	3.02722	0	88.2662	FTH1	2.82386	0	122.003	TPM2	6.46848	0	61.4918	CD2	5.17275	0	252.634
5	HLA-DPA1	3.64762	0	185.404	XBP1	4.24673	0	122.906	SPINT2	3.55128	0	59.8621	RAMP2	9.2623	0	81.9243	CYSTM1	5.11116	0	183.609	SLC25A39	8.17272	0	48.3643	COL1A2	8.44721	0	86.6637	VIM	2.93338	0	84.1024	FTL	3.08243	0	121.696	IFITM3	4.89025	0	61.1302	PTPRC	2.6594	0	251.751
6	HLA-DQA1	4.40202	0	184.707	HSP90B1	3.5808	0	122.189	KIAA1324	4.61349	0	59.2517	PLVAP	11.1307	0	81.4655	MT-ND4	2.31422	0	182.854	ADIPOR1	7.27499	0	48.3618	C1S	8.95319	0	85.75	GATA2	9.73598	0	81.9664	SPI1	5.76327	0	118.355	ACTA2	7.01366	0	60.288	B2M	1.62452	0	248.178
7	CD37	2.71346	0	184.599	SEC11C	4.5076	0	121.654	CHGA	10.3683	0	59.1478	GNG11	7.4152	0	80.8654	CST3	3.72214	0	168.1	TRIM58	12.485	0	48.3179	MFAP4	9.86645	0	85.3084	MS4A2	11.8203	0	81.1333	HLA-DRA	4.40923	0	115.663	BGN	7.94852	0	59.154	EVL	3.09698	0	233.358
8	HLA-DRB1	3.83125	0	183.112	FKBP2	3.90863	0	119.535	DEPP1	6.95348	0	58.9643	IGFBP4	5.89627	0	79.955	MT-ND2	1.96989	0	167.752	GUK1	5.01888	0	48.2724	IFITM3	4.35735	0	84.6985	HPGDS	9.80066	0	75.9504	LYZ	5.13238	0	115.436	TAGLN	8.50999	0	59.1321	FYB1	3.46482	0	229.254
9	HLA-DQB1	4.11968	0	172.622	SEC61B	2.88671	0	119.516	NPDC1	3.72956	0	57.8711	A2M	6.40179	0	79.6922	TMC5	7.41896	0	164.288	SNCA	11.4826	0	48.2529	MMP2	8.84309	0	84.1259	KIT	8.09099	0	75.9504	LST1	5.995	0	113.705	ADIRF	6.04745	0	58.4854	SARAF	1.81852	0	227.271
10	BANK1	7.83023	0	160.431	FKBP11	4.25797	0	119.395	ALDH1A1	5.56226	0	57.6391	IFI27	4.74579	0	78.2477	PPDPF	1.98044	0	163.7	GYPC	6.09694	0	48.2492	IGFBP7	5.7649	0	84.1033	CLU	4.98037	0	75.0764	CD68	5.87533	0	113.589	CSRP2	8.21538	0	58.3424	HLA-A	1.5389	0	226.869
11	HLA-DRB5	3.31615	0	160.239	SSR3	3.61421	0	116.556	KRT8	3.68286	0	57.4865	EGFL7	8.72322	0	77.8707	KLF5	6.17763	0	163.634	BNIP3L	7.32249	0	48.206	SERPING1	6.91713	0	83.5962	AREG	4.16111	0	74.9715	PSAP	3.29643	0	113.141	MGP	6.53637	0	58.1326	ARHGDIB	2.11001	0	225.59
12	RPS23	1.13772	0	152.544	PRDX4	4.84957	0	115.274	CYSTM1	3.39315	0	57.1768	ENG	6.09177	0	77.6104	PIGR	7.08073	0	163.107	FKBP8	5.48656	0	48.1538	TMEM176B	5.42291	0	83.4018	LMNA	3.43804	0	73.7699	SAT1	3.04499	0	111.003	TPM1	4.86492	0	58.0973	HCST	3.21966	0	223.492
13	VPREB3	8.11607	0	140.196	SPCS2	3.00026	0	114.5	DSP	4.47978	0	56.6051	HSPG2	6.82877	0	77.4529	SMIM22	6.43906	0	162.859	DCAF12	8.64123	0	48.0982	COL1A1	7.03672	0	83.3253	LTC4S	6.62326	0	72.1574	TYMP	3.94146	0	110.921	RGS5	9.59813	0	57.6572	LCK	4.17904	0	220.145
14	RPS8	1.01498	0	138.577	UBE2J1	3.75835	0	114.437	PHGR1	4.75955	0	56.5191	EPAS1	5.37895	0	76.7383	C19orf33	7.56315	0	162.264	UBB	5.91952	0	48.0711	COL3A1	8.32278	0	82.0148	MALAT1	1.56521	0	71.355	NPC2	3.38581	0	110.601	A2M	5.5815	0	57.6284	IL7R	4.77433	0	219.635
15	MEF2C	4.25231	0	130.607	SPCS1	2.85276	0	114.171	HEPACAM2	8.68916	0	56.4606	MGP	6.76527	0	75.886	MUC1	7.22978	0	159.453	BCL2L1	7.3648	0	48.0631	SERPINF1	8.02114	0	81.0691	NFKBIZ	2.97148	0	70.4689	HLA-DRB1	3.66594	0	110.357	IGFBP4	5.64766	0	57.5508	IFITM1	2.37945	0	212.937
16	HLA-DMA	2.97225	0	130.336	IGHA1	8.59905	0	112.524	FXYD3	4.12618	0	55.4887	NPDC1	4.39287	0	75.6531	LYZ	4.42847	0	158.004	STRADB	8.78601	0	48.0424	LTBP4	4.66782	0	80.4239	SLC18A2	8.29328	0	70.3552	CTSS	3.52683	0	109.907	MFGE8	6.38605	0	57.2965	PTPRCAP	2.23224	0	207.472
17	CD83	3.57366	0	126.899	CD79A	4.5565	0	110.881	CPE	6.77456	0	54.6381	GSN	4.88005	0	75.2012	MT-CO3	1.32145	0	156.335	SELENBP1	8.37328	0	48.016	TMEM176A	5.2926	0	79.8189	FCER1G	4.00099	0	69.9889	GRN	3.72013	0	108.109	SPARC	6.91859	0	57.1903	CCL5	4.97107	0	207.323
18	IRF8	4.6057	0	126.318	SDF2L1	3.74592	0	109.563	AZGP1	5.26837	0	54.1914	TM4SF1	5.81209	0	74.2372	CD24	4.42484	0	154.577	RNF10	6.38805	0	47.8625	LGALS1	3.62929	0	79.5929	IL1RL1	8.8549	0	69.8207	CD74	3.34298	0	107.619	C11orf96	6.80778	0	56.9972	TMSB4X	1.37885	0	205.493
19	RPS5	1.02512	0	124.514	SERP1	2.21703	0	108.302	MARCKSL1	3.04302	0	54.1091	CAVIN1	6.04838	0	74.1898	ATP1B1	4.26682	0	152.887	C9orf78	5.61183	0	47.8427	SPARC	5.93158	0	78.8218	FOSB	2.67598	0	68.5528	S100A11	2.52072	0	105.85	PDGFRB	7.70719	0	56.4664	CST7	4.33332	0	203.785
20	RPL8	0.847747	0	121.242	POU2AF1	4.68531	0	106.264	KCTD12	5.48092	0	53.6979	VWF	11.6299	0	74.1482	VSIG2	6.71171	0	151.494	MAP2K3	6.70827	0	47.8097	IGFBP5	7.91289	0	78.7873	NFKBIA	2.45104	0	67.0812	GABARAP	1.76376	0	102.875	COL18A1	6.31936	0	56.3669	CD3G	5.1041	0	203.063
21	LAPTM5	1.56892	0	120.099	KRTCAP2	2.42585	0	105.311	CHGB	9.46824	0	53.2547	CLEC14A	10.4758	0	73.8621	S100P	7.30764	0	149.393	BSG	5.74917	0	47.7585	NNMT	6.56118	0	77.9901	VWA5A	6.2467	0	66.4009	CTSB	3.56505	0	102.512	ADAMTS1	7.09375	0	56.2979	S100A4	2.4844	0	195.549
22	RPL32	0.829085	0	118.538	PPIB	2.19259	0	105.266	CST3	3.16388	0	52.9786	RNASE1	4.42334	0	73.1297	MT-CO2	1.18108	0	148.16	FAM210B	7.63331	0	47.7461	CEBPD	3.85676	0	76.2332	AC020916.1	3.49619	0	66.4001	RAB31	4.95739	0	101.924	NOTCH3	10.1825	0	56.1597	BTG1	1.7664	0	194.247
23	LINC00926	7.27737	0	116.69	SPCS3	3.16596	0	104.961	ELF3	3.31545	0	52.5923	BCAM	5.81983	0	73.0498	IFI27	4.23007	0	148.038	FBXO7	6.25104	0	47.7158	TIMP1	3.93189	0	76.1652	PPP1R15A	2.43723	0	65.9336	TMSB10	1.51092	0	101.873	GSN	4.12245	0	55.8639	CORO1A	2.05368	0	193.616
24	RPL19	0.764261	0	115.444	CYBA	2.00596	0	104.082	CD24	3.5622	0	52.5405	APP	3.90543	0	72.4201	RNASE1	4.91188	0	147.926	MPP1	8.65232	0	47.7127	SOD3	6.79118	0	75.2349	GLUL	3.14566	0	65.0875	HLA-DPA1	3.25834	0	101.256	CAV1	5.55994	0	55.4892	FYN	3.63868	0	191.297
25	CD19	6.51427	0	115.141	SELENOS	3.24066	0	103.736	ARFGEF3	5.4278	0	52.2446	HYAL2	6.514	0	72.2826	TSPAN8	6.92983	0	147.735	RIOK3	6.61315	0	47.7047	C1R	7.2108	0	73.1555	LAPTM4A	3.0155	0	63.4054	PLAUR	5.10685	0	100.997	CRIP2	4.62455	0	55.432	CD247	5.0362	0	191.15
26	NCF1	2.7153	0	114.951	ITM2C	3.66765	0	102.862	QDPR	4.23641	0	52.1528	CAV1	6.20606	0	71.8031	RRBP1	3.22845	0	145.825	NCOA4	7.43723	0	47.6034	TPM2	5.17311	0	72.5991	SRGN	1.9689	0	62.6914	SERPINA1	5.15194	0	100.764	CRISPLD2	6.24045	0	54.9022	RAC2	1.90424	0	190.24
27	RPL18A	0.827748	0	114.894	FTL	1.91964	0	102.677	BEX3	3.69399	0	51.7236	TCF4	4.49328	0	71.5997	MT-ND1	1.33531	0	145.52	ATP6V0C	4.36104	0	47.5682	GSN	4.41895	0	71.584	ALOX5AP	2.43859	0	62.1435	MS4A6A	7.55762	0	99.2057	SERPING1	5.48278	0	54.8186	SRGN	2.11636	0	190.159
28	FAU	0.805611	0	114.8	MYDGF	3.13816	0	102.369	GPR160	4.51054	0	51.195	ESAM	7.72477	0	71.4734	IER3	3.47254	0	145.198	OAZ1	3.82872	0	47.5045	CRISPLD2	6.06311	0	71.37	TYROBP	3.02918	0	62.1277	HLA-DPB1	3.20432	0	97.8377	MYLK	7.24432	0	54.361	LEPROTL1	2.86346	0	189.269
29	RPL11	0.793514	0	113.796	PLPP5	3.61791	0	102.073	EGR1	3.23339	0	50.8583	RAMP3	11.2052	0	71.1419	NEAT1	2.47653	0	143.201	NUDT4	6.26365	0	47.4377	CST3	3.44205	0	71.2284	GALC	4.89037	0	61.8821	FCGRT	3.48706	0	97.6848	COL6A2	5.22474	0	54.1883	RARRES3	2.35117	0	186.432
30	FCRLA	7.06547	0	112.789	IGLL5	7.9284	0	101.583	MT-ND4	1.75598	0	50.757	SPARC	5.88826	0	71.0491	ID1	4.58428	0	142.877	DMTN	9.52797	0	47.4212	PDGFRA	10.5341	0	71.0467	CD9	3.78261	0	61.8222	HCK	7.10819	0	97.678	TINAGL1	5.5185	0	54.128	SPOCK2	3.40648	0	185.478
31	CD79B	4.10516	0	111.451	TMEM258	2.39185	0	101.174	SCGN	11.4084	0	50.5417	CD59	3.75422	0	70.2291	MT-ND3	1.35396	0	142.131	MKRN1	6.89745	0	47.3015	SELENOM	3.27151	0	70.8284	HDC	7.1346	0	61.1145	SOD2	3.79904	0	95.2123	SPARCL1	6.08891	0	54.0798	SH3BGRL3	1.47069	0	184.168
32	EEF1B2	1.05673	0	109.947	PDIA6	2.6822	0	99.1629	BCAM	4.66253	0	50.343	CLDN5	10.4589	0	70.0906	STARD10	4.94645	0	141.133	PSMF1	5.4805	0	46.5175	CXCL14	10.376	0	70.7118	PTMA	0.918062	0	58.6168	IFI30	5.62678	0	94.3386	CAVIN3	5.62586	0	53.9205	PFN1	1.24925	0	180.095
33	BLK	6.47004	0	109.684	TNFRSF17	8.52426	0	97.5857	KRT18	2.84368	0	50.2701	SPTBN1	3.55983	0	69.078	MT-CYB	1.19083	0	141	HBD	12.8597	0	46.5096	NBL1	4.7261	0	70.3018	CD69	2.39998	0	58.5304	FGL2	4.29306	0	94.2683	CAVIN1	5.39323	0	53.8036	CD96	4.42318	0	179.427
34	FCMR	2.08726	0	109.048	RABAC1	2.21232	0	97.4002	SEZ6L2	4.71219	0	49.6446	CALCRL	8.23231	0	68.4939	MT-CO1	1.12628	0	140.358	SNX3	4.37767	0	46.4293	AEBP1	6.59814	0	69.7435	H3F3B	1.20944	0	57.0878	CYBB	4.74733	0	93.7769	FRZB	8.41501	0	53.3773	HLA-C	1.29067	0	176.717
35	TNFRSF13C	6.08113	0	108.963	CRELD2	3.56352	0	97.0944	SERPINA1	5.03103	0	49.5595	TIMP3	5.7237	0	67.7444	MT1G	6.21832	0	140.294	R3HDM4	5.53306	0	46.3964	S100A13	4.43879	0	69.6455	FTL	1.22045	0	56.7704	TIMP1	3.85791	0	93.6035	LGALS1	3.54193	0	53.2797	HLA-E	1.26096	0	174.374
36	RALGPS2	3.90813	0	108.819	ANKRD28	3.45713	0	96.6763	SERPINB6	3.21774	0	49.4845	FKBP1A	2.73552	0	67.2733	SPINK1	7.24472	0	139.537	GMPR	9.90917	0	46.296	CD63	2.51486	0	69.1781	ZFP36	1.8675	0	56.3966	S100A9	8.86793	0	93.3749	DSTN	3.43181	0	53.0682	GZMM	4.94349	0	172.207
37	ADAM28	3.40902	0	108.382	SUB1	1.87847	0	95.907	ZKSCAN1	3.03529	0	49.2206	EMP1	5.61856	0	66.9715	MT1E	4.39586	0	137.388	SLC4A1	12.3618	0	46.2765	PDLIM1	3.70275	0	67.7051	ALOX5	4.6294	0	56.314	MS4A7	7.14313	0	93.2902	NDUFA4L2	9.49223	0	52.8658	GZMA	5.10492	0	172.022
38	RPS2	0.784998	0	107.539	TRIB1	4.38434	0	95.1072	SEC11C	2.5547	0	49.1524	CD34	8.79079	0	66.7167	FXYD3	5.68233	0	136.65	CA1	12.8064	0	46.138	EMILIN1	8.19808	0	67.42	FXYD5	1.4651	0	55.1694	RNF130	3.57079	0	92.9956	COL4A2	6.29125	0	52.5426	NKG7	4.80984	0	171.318
39	RPL18	0.731602	0	107.436	MANF	3.23676	0	95.0074	ERO1B	3.81394	0	48.9649	SLCO2A1	8.47717	0	65.7371	ATF3	2.66644	0	133.079	EIF2AK1	5.65201	0	45.6223	PMP22	5.28704	0	67.2626	RGS13	6.87147	0	54.6923	LGALS1	2.70921	0	92.2922	MCAM	6.05002	0	52.3661	TRBC2	2.73714	0	169.856
40	RPSA	0.980448	0	106.895	HM13	2.69228	0	94.9615	SCG5	9.26627	0	48.8166	CYYR1	9.44559	0	65.5921	EPCAM	5.48279	0	132.295	GABARAPL2	4.51036	0	45.5951	FBLN1	10.2769	0	67.1033	RHEX	6.50539	0	53.9717	HLA-DRB5	2.95202	0	91.6992	RBPMS	4.97182	0	52.2705	SKAP1	3.30303	0	168.556
41	RPL39	0.851624	0	105.362	TMEM59	2.25369	0	94.9458	LGALS3BP	3.12736	0	48.2661	ADGRL4	10.3892	0	65.4399	CA2	5.16159	0	132.021	BLVRB	6.65442	0	45.4706	MYL9	5.15973	0	66.4579	NEAT1	1.92358	0	53.7496	OAZ1	1.35531	0	91.5552	HES4	5.26257	0	52.2175	KLRB1	4.80124	0	167.531
42	RPS3A	0.82287	0	105.22	IGKC	8.2382	0	94.6426	RBP1	5.79422	0	48.1567	PDLIM1	3.7386	0	65.3599	SLC44A4	6.9259	0	130.664	ATP5F1E	2.62846	0	44.8523	COL5A1	6.58104	0	66.3869	ANXA1	2.15597	0	53.4464	CD14	8.4228	0	91.2315	CNN3	4.87388	0	52.0972	CYTIP	1.8188	0	167.236
43	RPS11	0.950444	0	104.634	ERLEC1	3.10256	0	94.0847	PTMS	2.70952	0	48.047	ECSCR	11.3945	0	64.0728	MLPH	5.40883	0	130.273	TALDO1	4.77039	0	44.7214	A2M	5.02139	0	66.3357	CSF1	5.04069	0	52.54	IFITM3	2.94198	0	90.3397	SELENOM	3.4723	0	51.6666	MYL12A	1.32132	0	166.641
44	HLA-DMB	3.61403	0	104.627	KDELR1	2.47621	0	93.8902	RHOB	2.83958	0	47.911	CDH5	11.7713	0	63.8282	NQO1	5.06631	0	128.876	YBX1	2.99128	0	44.1248	LUM	10.0894	0	66.3151	RNF130	3.41822	0	52.1676	C1orf162	3.5699	0	90.2394	GJA4	9.02449	0	50.8143	CD52	1.89101	0	165.944
45	RPS6	0.823814	0	103.944	SELENOK	2.24068	0	93.8275	ACTG1	1.54578	0	47.7828	CAVIN2	6.72759	0	62.9995	GMDS	3.08195	0	128.09	YBX3	5.42499	0	43.7231	CTSK	8.11216	0	66.3053	CLIC1	1.2858	0	52.0103	NAMPT	3.1591	0	89.2752	ADAMTS4	7.28994	0	50.4836	TNFAIP3	2.2555	0	165.508
46	2020-03-01	5.66706	0	103.372	LMAN1	2.72924	0	93.2335	FLNB	3.74418	0	47.6915	PRSS23	4.63958	0	62.9075	LGALS3BP	3.42708	0	127.304	PITHD1	6.16343	0	43.6655	RBPMS	4.94259	0	66.1894	FOS	2.47917	0	51.9739	LILRB2	9.20854	0	88.768	VIM	2.48998	0	50.2278	CALM1	1.15513	0	164.747
47	RPLP2	0.761824	0	103.289	PIM2	3.03587	0	92.0769	SMIM6	5.70477	0	47.5854	CNN3	4.75102	0	62.8858	LGALS4	5.8134	0	127.221	UBA52	2.0782	0	43.5504	FHL1	5.24338	0	66.1626	CD63	1.95413	0	51.771	GRINA	2.79162	0	87.351	PPP1R14A	6.2677	0	50.1377	LCP1	1.99556	0	161.356
48	SNX2	2.53168	0	103.026	P4HB	2.06852	0	90.6027	DSTN	2.31532	0	47.4269	FLT1	7.88887	0	62.6232	CLDN18	6.20441	0	127.094	AHSP	12.4602	0	43.3048	LAMA4	6.44029	0	66.1195	S100A6	1.38794	0	51.2897	COTL1	2.19217	0	86.8536	TGFB1I1	6.03405	0	49.808	GIMAP7	3.48835	0	161.109
49	RPL30	0.753801	0	103.003	KDELR2	2.54646	0	90.547	APP	2.83424	0	47.4009	PTPRB	8.40704	0	62.6006	MT-ATP6	0.988797	0	127.043	GLUL	4.68356	0	42.9925	MXRA8	7.68792	0	66.0699	BACE2	3.45813	0	50.8868	PYCARD	2.5099	0	86.5681	EHD2	6.60089	0	49.5488	HLA-B	1.19309	0	158.631
50	RCSD1	1.89471	0	102.922	TXNDC5	7.57881	0	90.1702	PFN2	5.59676	0	47.2746	S100A13	4.10706	0	62.4365	GSTP1	1.88414	0	125.578	RAD23A	4.35554	0	42.5262	PLAT	7.09392	0	66.0467	PTGS1	5.83791	0	50.2872	HLA-DQB1	3.1771	0	86.4914	EPAS1	4.15427	0	49.513	GMFG	1.72035	0	157.761
51	RPS18	0.76696	0	102.006	SPAG4	6.22014	0	90.1342	WFDC2	4.02297	0	47.0259	EMCN	11.9697	0	62.3959	LGALS3	2.23869	0	125.37	PNPLA2	4.55951	0	42.1387	LRP1	4.81209	0	65.7091	MAOB	5.93936	0	50.0922	H3F3A	1.19178	0	86.4365	MAP1B	6.34921	0	49.3779	ZAP70	4.84295	0	155.824
52	RPS13	0.762132	0	101.55	TXNDC15	3.43002	0	89.9638	LY6H	9.1002	0	46.799	CD93	6.15263	0	62.3311	TPM1	3.16848	0	122.872	GABARAP	2.8217	0	41.9497	APOD	9.64645	0	65.5293	CAPG	2.39309	0	49.5656	IL1B	8.2829	0	86.2956	TSC22D1	3.8197	0	49.2209	SYTL3	3.03104	0	155.816
53	RPS25	0.780609	0	100.301	TENT5C	2.55885	0	89.8034	STMN1	2.95918	0	46.7836	ITM2B	1.77101	0	61.8862	ANXA10	7.42638	0	122.817	ISCA1	5.05833	0	41.8285	APP	3.32131	0	65.3836	CST3	2.03498	0	48.9628	IGSF6	9.32302	0	86.2649	EFHD1	8.53878	0	49.1625	ACTB	1.09287	0	155.63
54	RPL21	0.853087	0	99.9876	ERGIC3	2.37391	0	89.1987	PCBD1	2.86138	0	46.6891	COL4A2	6.17845	0	61.364	ITGA6	3.43004	0	122.189	EIF1	2.30471	0	41.7338	EGR1	3.43561	0	65.199	TNFAIP3	1.88084	0	48.237	HLA-DMA	2.84388	0	86.1821	TIMP1	4.13929	0	49.1581	LAT	3.6741	0	155.455
55	EEF1G	1.0097	0	99.9802	RRBP1	2.85366	0	89.0721	TMEM176B	3.21147	0	46.6092	LDB2	6.44501	0	60.6451	CREB3L1	6.21921	0	122.087	HAGH	5.19	0	41.7306	ANXA5	2.49155	0	64.7234	FAU	0.832851	0	48.0565	FPR1	9.06003	0	85.3018	ID3	4.10105	0	49.1018	SH2D2A	4.30029	0	153.901
56	RPS27A	0.733282	0	98.2885	LMAN2	2.26287	0	89.0143	C12orf75	2.65786	0	46.4681	ARHGAP29	5.79875	0	60.6111	GOLM1	4.94459	0	121.204	BAG1	4.7018	0	41.632	SPARCL1	4.86988	0	64.6989	CNRIP1	6.1581	0	47.7947	C5AR1	8.81835	0	85.0778	HSPB1	2.66937	0	48.9862	LCP2	2.39894	0	153.056
57	RPL13A	0.797572	0	97.6691	TMED10	2.19427	0	88.9387	GABARAP	1.41581	0	46.206	WWTR1	5.74458	0	60.4003	AKR7A3	6.28366	0	121.022	LGALS3	4.25365	0	41.1655	TFPI	5.71925	0	64.5379	BTG2	1.69084	0	47.7355	CPVL	7.48463	0	84.5289	COL6A1	5.10029	0	48.8914	HSPA8	1.16882	0	150.977
58	RPL10A	0.793883	0	96.5626	FCRL5	6.53825	0	88.7178	PROX1	7.42283	0	46.0545	TMSB10	1.30257	0	59.9524	S100A6	1.82585	0	120.988	PRDX2	4.42353	0	41.0548	PCOLCE	6.36098	0	63.8615	CD44	1.55978	0	46.9521	HLA-DQA1	2.96341	0	84.141	MAP3K20	5.08007	0	48.8294	PRKCH	3.82837	0	150.035
59	SMIM14	3.06502	0	96.2835	PABPC4	2.90037	0	88.6171	FKBP2	2.18771	0	45.9882	TGFBR2	2.63883	0	59.9335	ALDH2	3.53695	0	120.535	EIF1B	4.20707	0	40.7426	POSTN	8.89902	0	63.7031	JUN	1.90813	0	46.3023	CLEC7A	5.52268	0	83.4502	PTMS	3.14318	0	48.4182	CXCR4	1.80237	0	149.982
60	CD52	1.42809	0	96.13	PDIA4	2.97812	0	88.6011	SMIM22	2.99764	0	45.6419	ADAM15	4.07365	0	59.7868	DSP	4.84839	0	120.265	TENT5C	4.06317	0	40.7199	PLTP	5.62467	0	63.6367	NR4A1	2.01389	0	45.7225	BCL2A1	3.55177	0	83.0944	PLAC9	5.75945	0	47.8367	SEPT1	2.38671	0	149.968
61	RPS27	0.903815	0	94.601	SDC1	5.73276	0	88.1355	VSTM2L	8.84646	0	45.2329	COL4A1	6.68893	0	59.5055	LCN2	6.80077	0	120.115	CREG1	6.10135	0	40.593	AC245595.1	6.01967	0	62.8506	ARHGAP18	2.81046	0	45.3014	TGFBI	5.20542	0	82.9959	MYL6	1.60899	0	47.7741	RPS27	0.943542	0	149.946
62	FAM129C	8.07441	0	93.8827	ELL2	3.10026	0	87.606	CLDN4	3.93112	0	45.1821	ICAM1	4.0986	0	59.398	MUC5AC	6.78673	0	120.098	BPGM	7.24795	0	40.5186	LAPTM4A	2.58254	0	62.5364	EGR1	2.16176	0	44.7941	NCF2	7.3326	0	82.8992	EPS8	3.93172	0	47.5202	CD6	4.36525	0	149.768
63	LTB	1.73363	0	93.6843	TPD52	2.78081	0	87.3348	ATF3	3.15736	0	45.0781	TIE1	8.28935	0	59.007	SPINT2	2.86775	0	119.756	GLRX5	6.11564	0	40.1907	SPON2	3.25468	0	62.4974	RPL11	0.746212	0	44.319	CSTA	7.24566	0	82.8975	ITGB1	2.93596	0	47.4463	ZFP36L2	1.3608	0	148.367
64	POU2F2	2.96766	0	93.0195	DNAJB9	3.01424	0	87.2664	PAM	3.70014	0	44.731	PLPP1	4.57876	0	58.8627	CYP3A5	6.7621	0	119.646	EPB42	12.0465	0	39.9253	PDPN	9.93915	0	62.2369	AL157895.1	10.0306	0	43.3238	ANXA5	2.15138	0	82.8811	ISYNA1	4.6085	0	47.3583	CD99	1.32214	0	147.605
65	KLF2	1.74258	0	92.693	CREB3L2	3.75966	0	87.0513	EPHX1	4.26073	0	44.4694	EMP2	3.89758	0	58.8137	GPX2	6.95732	0	118.923	EPB41	4.25001	0	39.7829	OLFML3	7.50187	0	62.2231	ASAH1	2.43308	0	43.1276	ITGB2	2.04483	0	82.0168	LHFPL6	6.08867	0	47.2995	PRF1	5.00515	0	147.135
66	SWAP70	3.61259	0	92.3767	CHPF	4.29322	0	86.5469	SELENOW	1.85176	0	44.3613	TSC22D1	3.40579	0	58.7369	EGR1	2.26771	0	118.762	ASCC2	5.12205	0	39.5615	GEM	4.49151	0	61.6484	IER2	1.58189	0	43.0802	ASAH1	2.69959	0	81.9125	DBNDD2	3.72113	0	46.8896	WIPF1	1.97294	0	146.367
67	SYNGR2	1.5028	0	92.3054	SELENOM	2.77898	0	86.4423	PBX1	4.66657	0	44.3175	JAM2	8.5721	0	58.6116	ABCC3	6.76931	0	117.037	MAP1LC3B	3.52025	0	39.044	COL5A2	7.03408	0	61.3326	SQSTM1	1.50889	0	42.528	PLEK	2.95764	0	81.8935	JAG1	5.08439	0	46.8057	ETS1	2.65526	0	145.686
68	RPL9	0.766128	0	92.0096	TRAM1	2.25094	0	85.7673	PRDX5	1.9339	0	44.2338	ADCY4	7.46627	0	58.422	GPRC5A	6.36194	0	116.597	SEC62	3.43072	0	38.6532	MEG3	8.44765	0	61.2033	TIMP3	3.84881	0	42.1984	FCGR2A	7.45826	0	81.7252	CDKN1A	3.4621	0	46.4502	LSP1	1.46143	0	144.884
69	RPL34	0.739681	0	91.4284	NME2	1.74221	0	85.5697	GTF2I	2.35652	0	43.8535	FABP5	3.86119	0	58.3099	PSCA	7.06892	0	115.869	FECH	7.64707	0	38.6484	LGALS3BP	3.2103	0	60.9586	REL	1.69073	0	41.9587	CTSZ	3.58149	0	81.5043	TPM4	2.53871	0	46.2895	CCL4	3.38423	0	144.491
70	LY86	4.85634	0	91.3629	TXNDC11	3.29628	0	84.286	IGFBP2	3.86458	0	43.852	NFIB	4.63375	0	58.0827	PGC	5.08322	0	114.738	HBM	11.6351	0	38.5469	NUPR1	4.62155	0	60.9256	RPL36AL	0.90388	0	41.8323	CFD	4.50991	0	81.4342	GPX3	5.28343	0	46.1523	RPS3	0.758497	0	144.066
71	RPS16	0.701378	0	91.207	CUTA	1.81275	0	83.4483	PKIB	5.66965	0	43.8147	VIM	1.93485	0	57.743	CDC42EP1	4.6299	0	114.632	RNF11	5.00445	0	38.3297	CNN3	4.35478	0	60.9135	ATP5MC2	0.949962	0	41.6277	FGR	3.98556	0	81.2215	COL4A1	6.19684	0	46.0651	GNG2	2.45576	0	142.22
72	AFF3	5.16888	0	90.9412	SEC61G	1.99449	0	83.1585	RNASE4	4.29287	0	43.6859	S1PR1	3.56111	0	57.6875	ERBB3	5.89483	0	114.26	BTF3	1.91806	0	38.207	EFEMP2	6.48632	0	60.6756	AKAP13	1.48218	0	41.5935	PTPRE	3.11427	0	79.5951	GEM	4.39463	0	46.0233	GIMAP4	2.98583	0	141.752
73	HVCN1	4.68533	0	90.7066	TMED2	2.08766	0	82.5312	MT1F	2.78552	0	43.5467	ETS2	3.22377	0	57.6527	RHOB	2.05688	0	113.99	SERF2	1.59527	0	37.8006	CFH	5.69882	0	60.5349	MYADM	1.82817	0	41.2778	NEAT1	1.92419	0	79.4235	RHOB	3.31872	0	45.987	ACAP1	2.15894	0	141.278
74	RPL13	0.610841	0	89.9784	RPN1	2.19691	0	82.3613	RIMBP2	10.4686	0	43.4239	MTUS1	4.43838	0	57.2837	FAM3D	7.29056	0	113.918	UBE2D3	2.55382	7.19721e-306	37.5175	COL6A3	7.30605	0	60.4752	NR4A2	1.66031	0	41.2376	MPEG1	5.94377	0	79.3203	MGST3	2.48733	0	45.9005	ALOX5AP	2.13262	0	138.653
75	CXCR4	1.49584	0	89.6126	MIF	1.33142	0	82.351	BEX1	9.00788	0	43.4177	CD320	4.07614	0	57.1217	GALE	4.82738	0	113.909	MAF1	3.97731	1.18046e-304	37.4426	C11orf96	6.36348	0	60.3749	ACSL4	3.50775	0	41.064	CSF1R	9.3178	0	79.2433	LMNA	2.72685	0	45.6888	CD8A	4.80981	0	138.244
76	RPL29	0.612384	0	89.2286	JSRP1	8.11421	0	81.8598	TMEM176A	3.15325	0	43.2366	COL15A1	7.28122	0	56.6794	SMIM24	5.89032	0	113.906	CCNI	1.90686	4.38488e-300	37.1602	EMP2	3.82325	0	60.0293	TIMP1	1.92879	0	40.7098	TNFSF13B	3.71539	0	79.1828	EDNRA	8.36783	0	45.6725	PARP8	2.79858	0	137.458
77	IGHM	4.27745	0	89.2242	SEL1L	3.09716	0	81.7668	CLDN18	3.08697	0	43.2343	RHOC	2.59844	0	56.5458	PERP	2.62012	0	113.053	GRINA	4.56962	9.5391e-297	36.9523	PLAC9	6.75823	0	59.7962	CAVIN2	4.9907	0	40.6099	MNDA	6.24628	0	78.8787	GUCY1B1	7.32754	0	45.6567	SELPLG	3.20735	0	137.323
78	RPL15	0.637898	0	88.1477	CD38	3.55051	0	81.7131	LGALS4	3.75236	0	43.1963	CCDC85B	2.20152	0	56.321	KLF4	3.07409	0	112.798	ELOB	2.4244	1.28852e-292	36.6933	CAVIN1	4.48096	0	59.5808	RPL24	0.698752	0	40.5372	THEMIS2	3.25595	0	78.5527	COL1A1	5.72969	0	45.6519	RPS15A	0.751013	0	137.048
79	RPL26	0.642315	0	87.3571	GNG7	3.85227	0	81.4883	TM4SF4	8.25237	0	43.0733	PODXL	7.81705	0	56.2765	SOX9	6.11797	0	112.608	NFE2	9.55813	5.21963e-287	36.3397	FOXF1	6.94007	0	59.2926	RPL34	0.725777	0	40.3753	NINJ1	2.83945	0	78.5452	PHLDA1	3.24357	0	45.5503	CD69	1.70836	0	136.992
80	RPL5	0.752551	0	87.1345	RPLP0	1.05425	0	81.4761	CD63	1.84665	0	42.7151	CALD1	3.81419	0	56.0724	BLVRB	2.66826	0	112.471	WBP2	4.08887	1.10818e-283	36.128	RBP1	5.6952	0	59.1738	CD82	1.95304	0	39.4992	FCN1	10.7464	0	78.4422	C1QTNF1	7.2236	0	45.3717	ITK	4.39945	0	136.318
81	RPL23A	0.693222	0	86.092	HDLBP	2.35126	0	80.3826	BTG2	2.16372	0	42.6746	STOM	2.60203	0	55.6391	SAT1	1.57457	0	112.076	CNPPD1	4.37937	1.84059e-283	36.1138	TCF21	8.85326	0	59.1191	IDS	1.5627	0	39.3558	CEBPD	2.52082	0	78.399	PTP4A3	4.9693	0	45.3589	TRBC1	4.71486	0	135.035
82	EEF1A1	0.672855	0	85.9722	ISG20	1.81985	0	80.3515	PRDX2	1.8271	0	42.5946	SLC9A3R2	6.03511	0	55.5927	BACE2	3.87313	0	111.862	FOXO3	4.93784	1.12621e-281	35.9996	FSTL1	6.05184	0	58.8986	RGS2	2.19884	0	38.8425	TMEM176B	3.75518	0	78.3446	COL1A2	6.00725	0	45.2862	RORA	3.22805	0	134.545
83	LY9	2.6454	0	85.8017	SEC62	1.80598	0	80.2199	USH1C	4.59207	0	42.3485	KLF4	3.26413	0	55.3997	REG1A	6.44594	0	111.853	CCNDBP1	4.24032	1.448e-275	35.6059	CTGF	6.35452	0	58.8623	IL18	4.63484	0	38.7368	CTSH	2.58447	0	77.7498	CD151	2.89468	0	45.278	IFITM2	1.35189	0	134.055
84	RPL22	0.705776	0	85.3193	EAF2	4.00266	0	79.691	ACSL1	5.02547	0	42.3102	RAB13	3.62637	0	55.2398	CTSE	7.56649	0	111.289	FTL	1.90982	1.62274e-275	35.6025	LHFPL6	5.4313	0	58.3429	BHLHE40	2.08132	0	38.6293	MAFB	4.61642	0	77.6858	CAV2	5.51212	0	45.2446	ITM2A	2.36329	0	132.919
85	RPL3	0.701913	0	85.2159	TMED9	2.14049	0	79.577	ATP1B1	2.49084	0	42.232	TPM4	2.09537	0	55.0581	RAB25	6.133	0	111.288	HPS1	4.14312	2.39866e-266	35.0041	IGFBP4	4.49002	0	58.2348	HSP90AB1	1.01289	0	38.5616	TNFAIP2	4.77551	0	77.6206	CSRP1	3.64138	0	45.0594	RPL28	0.590117	0	132.314
86	RPS9	0.647933	0	85.0936	SPATS2	3.79515	0	79.4792	PERP	2.28023	0	42.1669	YBX3	2.86548	0	54.9442	SELENBP1	3.77244	0	110.998	ARF1	2.48666	3.48096e-263	34.7954	CYR61	5.88671	0	58.1736	ELL2	2.53485	0	38.4807	CFP	6.54453	0	77.6041	NR4A1	2.99322	0	45.0427	CLEC2B	2.2281	0	132.311
87	RPL12	0.598751	0	84.6827	ARSA	3.08789	0	79.3293	APLP1	6.62064	0	42.1654	SOCS3	3.0732	0	54.5716	PHLDA2	4.06971	0	110.792	ST13	2.8502	8.11405e-259	34.5051	CFD	6.24862	0	57.8963	MCL1	1.19179	0	38.2162	S100A8	8.66959	0	77.3708	HEYL	9.13027	0	44.8414	CFL1	0.868726	0	130.167
88	POU2AF1	3.0998	0	83.2708	BTG2	2.09166	0	79.0644	H3F3A	1.09245	0	41.7531	HSPB1	2.15752	0	54.5014	TXN	1.83053	0	110.517	2020-03-08	5.94667	8.85601e-259	34.5024	PLPP3	5.88027	0	57.8622	CD83	2.11036	0	38.1328	GNAI2	2.13034	0	77.3569	APP	2.90793	0	44.2395	ARL4C	2.73113	0	129.518
89	RPS28	0.658449	0	83.2092	OSTC	2.10222	0	79.023	P4HTM	2.8722	0	41.6385	CLEC3B	6.73075	0	54.4521	CYB5A	2.76362	0	109.675	STOM	4.058	1.27206e-257	34.425	FILIP1L	5.08199	0	57.705	ICAM1	2.7175	0	37.9862	ARPC1B	1.48901	0	77.3376	ACTN1	3.61238	0	44.1355	IKZF1	2.11506	0	129.361
90	RPS15	0.515618	0	82.7286	SEL1L3	3.01996	0	78.57	FCGRT	2.45725	0	41.5666	PTMS	2.70757	0	54.1911	SDC4	4.26705	0	109.027	DPM2	4.74956	9.80499e-251	33.9608	VCAN	4.83082	0	57.5944	SLC26A2	4.58023	0	37.6822	PILRA	8.82247	0	77.1871	CD59	2.99895	0	44.0867	CAMK4	3.78715	0	129.042
91	RPL37	0.67727	0	82.1181	MEI1	3.27879	0	78.4441	YWHAE	1.92666	0	41.2977	ID3	3.10283	0	53.7794	SQSTM1	1.70032	0	109.001	EIF1AY	5.39691	1.89643e-250	33.9413	SDC2	5.93174	0	57.3108	RPS24	0.589399	6.63913e-308	37.6448	CYBA	1.24964	0	76.6086	SERPINH1	4.50098	0	43.9166	ANXA1	1.94139	0	128.723
92	LINC02397	7.69984	0	82.1126	OST4	1.30153	0	78.2911	PTPRN2	3.55628	0	40.9301	TACC1	2.60416	0	53.6894	TESC	3.23775	0	108.895	SKP1	2.20659	4.08675e-250	33.9185	RHOBTB3	4.22735	0	57.2367	BTK	3.77274	1.24313e-302	37.3206	APLP2	2.68023	0	76.5546	CPE	5.41288	0	43.6418	APBB1IP	2.02205	0	128.077
93	TCF4	3.0439	0	81.0136	CYTOR	2.54398	0	77.8581	MT1E	2.4349	0	40.8739	IFITM2	1.63693	0	53.6182	CXCL17	7.13131	0	107.96	STMP1	3.89299	3.66595e-246	33.6492	BEX3	3.31842	0	57.1824	RBKS	2.93156	6.4503e-300	37.1523	RAC1	1.72287	0	76.3917	CD63	2.1701	0	43.4544	CELF2	1.8948	0	127.959
94	CD55	1.44558	0	80.3684	NPC2	2.10787	0	77.8039	PCLO	5.94582	0	40.8615	ACVRL1	6.79783	0	53.2392	PRSS8	7.82422	0	107.888	ACP1	3.77514	6.79231e-245	33.5622	TIMP3	5.13896	0	57.0383	SLC2A3	1.47784	8.90494e-299	37.0815	LGALS9	2.68912	0	75.2476	CYB5R3	2.51438	0	43.4033	ARL6IP5	1.37906	0	127.877
95	RACK1	0.636482	0	80.231	TSC22D3	1.85211	0	77.7462	KRT19	2.55086	0	40.686	LIMS2	5.33553	0	53.2372	ERN2	7.53272	0	107.711	SLC1A5	4.92585	2.43229e-244	33.5239	F3	5.90672	0	56.8856	RPL5	0.736945	4.9451e-298	37.0351	CEBPB	2.33594	0	75.2315	MT2A	3.18668	0	42.9357	PIK3IP1	2.39903	0	126.381
96	RPS21	0.738094	0	80.1763	RPL36AL	1.13269	0	77.6762	HMGN2	1.39372	0	40.5051	CLIC4	3.92686	0	53.0439	JUP	4.1902	0	107.467	METTL9	3.76723	4.79356e-240	33.2273	MFGE8	4.98179	0	56.7368	NSMCE1	3.00987	2.3747e-296	36.9299	IER3	3.06316	0	75.1211	ID4	5.34893	0	42.7522	MBNL1	1.37761	0	126.303
97	LIMD2	1.23769	0	79.7544	IGHA2	7.20242	0	77.4174	UBB	1.2421	0	40.4621	MMRN2	9.44119	0	52.8716	LLGL2	3.9148	0	106.876	WNK1	3.45411	3.24261e-236	32.9607	TIMP2	4.86861	0	56.7284	RHBDD2	2.03342	3.3377e-296	36.9206	CALHM6	4.20356	0	74.686	CEBPD	2.80461	0	42.6309	PTGER4	2.58138	0	125.86
98	EZR	1.25202	0	79.4491	CPNE5	4.77417	0	76.9991	SSR4	1.39143	0	40.4512	S100A16	3.5748	0	52.7844	MECOM	5.47505	0	106.738	ANP32B	2.54249	1.18353e-234	32.8512	BMP4	7.95927	0	56.6685	PLAUR	2.74789	8.1432e-292	36.646	ATP6V0B	1.81627	0	74.6624	COL3A1	5.7092	0	42.5298	ITGB2	1.88214	0	124.025
99	RPS4X	0.671715	0	79.2841	LINC02362	9.25558	0	76.6783	PODXL2	4.87052	0	40.33	AQP1	7.08352	0	52.7112	LMNA	1.74515	0	106.658	JAZF1	4.52612	1.17544e-226	32.2849	FHL2	4.23889	0	56.4051	SIGLEC6	7.63945	2.89477e-291	36.6112	TKT	2.24755	0	74.4459	SEPT4	7.256	0	42.483	CD48	1.48642	0	123.909
100	RPS14	0.615578	0	78.8866	TMEM208	2.50794	0	75.9302	SEC62	1.55173	0	40.178	SELENOW	1.88303	0	52.6062	SOX4	3.24661	0	106.607	EMC3	4.21463	3.95209e-224	32.104	VIM	1.77948	0	56.2954	SKIL	1.84368	5.34227e-289	36.4682	SAMHD1	2.20232	0	74.3152	MYH11	8.40752	0	42.4526	TAGAP	1.60525	0	122.724
101	CD22	6.34224	0	78.8398	NUCB2	2.36122	0	75.6077	C4orf48	2.28993	0	40.1004	VWA1	5.99077	0	52.3118	CXCL3	4.75465	0	105.757	TSTA3	4.18251	4.50236e-224	32.0998	NFIC	2.84031	0	56.2542	ZEB2	1.90164	3.83189e-288	36.414	HLA-DMB	3.10266	0	74.2436	COX7A1	5.5735	0	42.4404	STK4	1.4574	0	122.196
102	SELL	2.11739	0	78.6631	FNDC3B	3.18849	0	75.262	HMGN3	1.75873	0	40.0448	HEG1	4.98868	0	52.3027	FAM3B	5.81464	0	105.513	FAM104A	4.57565	1.32246e-223	32.0661	NID1	6.33534	0	56.1539	SELENOK	1.38136	3.8889e-285	36.2233	LYN	3.04327	0	74.1676	EGR1	3.02969	0	42.4011	FXYD5	1.04996	0	121.794
103	RPL17	0.657986	0	78.6612	DNAJC1	2.05455	0	74.9795	TMEM59	1.49901	0	39.755	EHD4	3.64338	0	52.2668	S100A14	6.94829	0	104.951	AP2A1	4.72661	2.30879e-221	31.9046	DPT	11.8205	0	56.1272	RGS10	1.55487	4.02233e-284	36.1587	SLC11A1	6.59293	0	74.1596	FN1	6.33799	0	42.368	STK17B	1.43614	0	121.76
104	GNG7	3.68817	0	77.8037	SLAMF7	3.40786	0	74.2507	CKB	3.46918	0	39.503	THBD	5.01539	0	52.1245	GPRC5C	4.98951	0	104.646	VTI1B	3.99965	3.97334e-219	31.7428	TPM1	3.28283	0	56.0402	MT-ND4	0.805914	4.25794e-284	36.1569	SERF2	0.891104	0	73.7912	CST3	2.51557	0	42.2132	TSC22D3	1.22692	0	121.396
105	ARHGAP24	4.2322	0	76.9235	PRDM1	2.24925	0	74.2273	CRIP2	2.62345	0	39.325	CD9	3.01378	0	51.9295	HDLBP	2.0223	0	104.449	TSPAN5	4.64748	1.31376e-217	31.6322	PTMS	2.53486	0	55.8446	RPL10	0.613566	6.39376e-279	35.8257	GNG5	1.48047	0	73.4289	FILIP1L	4.87612	0	42.1425	HCLS1	1.37419	0	121.322
106	HLA-DOB	5.32842	0	76.8686	HSPA5	1.91963	0	74.0485	CACNA1A	7.46906	0	39.3239	PPFIBP1	4.37337	0	51.8905	TSC22D1	2.64441	0	104.359	CISD2	4.18865	2.05467e-216	31.5451	TCF4	3.19465	0	55.7708	PLIN2	2.21261	2.20784e-278	35.7908	AP2S1	1.94515	0	73.015	AEBP1	4.99485	0	41.8645	IL2RG	2.1837	0	121.062
107	CD40	3.56371	0	75.7674	RAB30	3.83576	0	73.8524	PEBP1	1.46244	0	39.2626	RAC1	1.82522	0	51.8293	TCEA3	4.52705	0	104.311	TCP11L2	5.60779	1.91269e-215	31.4741	LAMB1	5.41248	0	55.7472	CPM	4.37466	5.72342e-268	35.1142	GLUL	2.24382	0	72.8823	BCAM	4.80016	0	41.8212	CRIP1	1.19355	0	118.996
108	RPS7	0.559297	0	74.6544	REEP5	1.77833	0	72.7179	TM4SF5	4.49612	0	39.0767	CST3	2.12567	0	51.3959	CD151	2.40534	0	103.949	WASF2	2.99312	6.22285e-210	31.0679	RHOB	2.50947	0	55.6168	NACA	0.588924	3.15e-267	35.0654	ITGAX	5.34977	0	72.5541	TNS1	5.45422	0	41.7481	CLEC2D	2.70174	0	118.158
109	RPL35A	0.574388	0	74.5418	PSAP	1.68673	0	72.6125	DST	3.40047	0	38.9427	PALMD	8.77811	0	51.3415	CRACR2B	4.45755	0	103.722	TMOD1	7.87585	9.91431e-209	30.9787	TSPAN4	4.58402	0	55.3936	RGS1	1.35839	1.71863e-264	34.8852	IFNGR2	2.74731	0	72.371	ANGPT2	7.60776	0	41.7283	IL2RB	4.74828	0	117.087
110	RPS12	0.576485	0	73.8903	RPN2	2.01389	0	72.5479	NEDD9	2.63196	0	38.7056	TSPAN7	6.36083	0	51.1354	CDH1	5.5456	0	102.975	PCBP2	1.91907	3.30638e-202	30.4896	YBX3	2.68666	0	55.3531	SAMSN1	1.39281	7.93271e-260	34.5758	ZEB2	2.10151	0	72.3255	COX4I2	11.9611	0	41.724	STAT4	3.6674	0	117.06
111	BLNK	3.56033	0	73.8434	GSTP1	1.67214	0	72.3964	EMP2	3.22293	0	38.6809	TJP1	4.09803	0	51.0452	SLC12A2	4.30452	0	102.501	FTH1	1.73948	3.60584e-200	30.3344	FOS	2.58008	0	55.1286	ABCA1	3.84586	1.74045e-258	34.4863	CXCL16	3.55496	0	71.7844	CRTAP	2.47563	0	41.3259	SLA	2.86421	0	116.333
112	EEF2	0.698852	0	73.2819	DNAJC4	2.24986	0	72.3265	RASD1	4.50218	0	38.4826	F2RL3	9.99828	0	50.954	ALDH1A1	3.70691	0	102.338	GUCD1	4.97766	2.91447e-198	30.1892	S100A6	1.69775	0	54.9124	MLPH	2.75332	1.05349e-251	34.0303	CSF3R	7.4384	0	71.237	AKAP12	5.42091	0	41.2736	GPSM3	1.29204	0	115.66
113	POLD4	1.2965	0	73.2025	COX5A	1.53686	0	72.1847	GPX3	4.48116	0	38.2234	ERG	7.78327	0	50.9384	PDZK1IP1	5.75033	0	100.786	HBQ1	10.4393	4.25554e-197	30.1	ECM1	6.57059	0	54.7725	HPGD	2.69005	3.99041e-250	33.923	STXBP2	2.41105	0	71.2195	COL14A1	6.42961	0	41.2715	MYH9	1.17595	0	114.611
114	RPS20	0.856037	0	73.1856	LGALS1	1.9769	0	72.0633	IER2	1.93314	0	38.2125	CXorf36	11.952	0	50.8477	TSPAN1	6.2584	0	100.48	ATP5F1B	2.41637	4.98787e-197	30.0946	TSC22D1	2.88797	0	54.625	DUSP6	3.10825	4.00839e-250	33.9227	TBXAS1	3.34668	0	70.9888	PTK2	3.80107	0	41.1809	PIK3R1	2.13191	0	114.11
115	RPL7A	0.510184	0	72.9792	ZNF706	1.70171	0	71.9949	ABHD2	2.75058	0	37.7996	FAM107A	9.3091	0	50.7923	CLDN4	5.81491	0	100.175	TESC	3.76752	1.48061e-187	29.3608	CEBPB	2.4899	0	54.5342	SAT1	1.16698	4.9929e-248	33.7802	LGALS2	5.462	0	70.6723	ESAM	4.92081	0	41.0464	RPS25	0.647836	0	114.03
116	RPL10	0.559181	0	72.6729	TP53INP1	3.22457	0	71.6081	DIRAS3	7.65773	0	37.7176	IL3RA	6.59809	0	50.6061	COX5B	1.18056	0	99.7943	RAP1GAP	7.41907	4.63657e-185	29.1643	EDIL3	6.66524	0	54.2895	KLF6	1.10445	9.4683e-248	33.7611	ODF3B	2.68193	0	70.4199	MYO1B	5.18463	0	40.8858	KIAA1551	1.63441	0	113.935
117	CYBB	3.36841	0	72.3609	DDOST	1.9074	0	71.5392	CAMK2B	9.6117	0	37.691	RBPMS	3.93479	0	50.5418	JUN	1.58963	0	99.7277	NFIX	6.14636	6.3034e-183	28.9949	FKBP10	6.26801	0	54.0519	LMO4	2.49318	2.25495e-247	33.7352	TSPO	1.79911	0	70.2673	VASN	5.6618	0	40.6267	OXNAD1	3.49377	0	113.531
118	LAT2	2.83386	0	72.0877	ZBP1	3.15526	0	71.4008	CDH1	3.43946	6.29571e-308	37.6413	DLC1	5.6072	0	50.442	ANXA4	2.83197	0	99.4005	UBE2V1	3.04954	4.97505e-180	28.7636	CLEC11A	5.25532	0	53.8646	SGK1	2.4466	3.12429e-246	33.6567	AP1S2	2.68834	0	70.1986	RCAN2	5.9507	0	40.612	ABRACL	1.59108	0	113.491
119	RPS15A	0.567729	0	71.1797	JUN	2.20652	0	71.0535	IFI27	2.5064	6.95206e-308	37.6386	SERPINH1	3.58629	0	50.2681	RAB13	3.01899	0	99.2873	ISCU	2.5302	6.8581e-173	28.1852	KLF4	3.34713	0	53.8614	C1orf162	2.43166	4.21085e-246	33.6475	RGS2	2.24329	0	69.968	GADD45B	3.19266	0	40.5995	SCML4	3.30856	0	112.968
120	AC119396.1	2.93433	0	71.0239	FNDC3A	2.62806	0	70.6006	KLK11	5.28849	3.68749e-307	37.5939	CAV2	5.41376	0	50.0538	S100A16	4.3465	0	99.1625	SIAH2	3.59685	3.09756e-169	27.8845	EMP1	4.51315	0	53.6908	SOCS1	1.85255	1.34045e-245	33.613	CD302	3.94578	0	69.8612	PDLIM1	2.88411	0	40.5887	RPS29	0.848866	0	112.799
121	CXCR5	4.2061	0	70.3694	JTB	1.47863	0	70.4645	H1F0	2.96086	7.44909e-304	37.3908	FAM167B	7.61268	0	50.0091	RASEF	7.15743	0	99.077	GHITM	2.84619	1.12082e-168	27.8383	SELENOP	3.79775	0	53.616	DUSP1	1.13724	9.0495e-245	33.5559	PLXDC2	5.14062	0	69.3715	HCFC1R1	2.84941	0	40.5116	LAPTM5	1.14707	0	112.616
122	UBA52	0.574602	0	70.3229	CD27	2.25135	0	70.2018	FAM3B	3.35766	1.33215e-300	37.1897	ID1	2.98756	0	49.8843	CAPN8	7.67482	0	98.9387	GPR146	7.184	9.88213e-165	27.5097	FBLN5	4.74701	0	53.5632	RPL22	0.651576	1.72699e-240	33.2607	ICAM1	2.87824	0	69.1937	RAB13	3.22255	0	40.4911	TRAF3IP3	2.03542	0	112.126
123	TMEM243	1.56725	0	70.2057	SEC14L1	2.23929	0	70.0721	F10	6.48992	5.77819e-300	37.1501	NECTIN2	3.32443	0	49.8546	RBM47	3.86258	0	98.7104	PHOSPHO1	10.1776	9.6405e-162	27.2583	ZFP36L1	1.90206	0	53.4271	NPC2	1.4559	6.32012e-231	32.5915	TMEM176A	3.32845	0	68.9661	RHOC	2.41347	0	40.3818	JAK1	1.19412	0	112.047
124	REL	1.17906	0	70.0173	EIF2AK4	2.96556	0	69.953	SOX4	2.82446	7.02912e-300	37.1447	CDC37	1.55276	0	49.8027	BAIAP2L1	5.71127	0	98.6512	PA2G4	2.85143	2.98152e-161	27.2167	JUN	2.22938	0	52.881	RHOBTB3	3.46529	7.15763e-225	32.1607	G0S2	6.59585	0	68.8384	FLNA	2.32836	0	40.3778	CD53	1.30255	0	111.696
125	RIPOR2	1.5899	0	69.9379	H1FX	2.52116	0	69.937	PTOV1	2.33895	1.09715e-298	37.0705	NRP1	6.05493	0	49.7669	LSR	2.65054	0	98.5181	PRDX6	2.83243	2.4677e-153	26.5376	HTRA1	5.2046	0	52.6484	TMEM233	7.90435	8.96916e-225	32.1536	ARPC3	1.08993	0	68.7571	SELENOW	1.83424	0	40.3649	CCND3	1.49869	0	110.609
126	TNFRSF13B	5.02962	0	69.2951	CCPG1	2.44684	0	69.7744	TCEAL4	2.634	1.90809e-298	37.0555	ANXA2	1.97841	0	49.6944	EFNA1	4.61664	0	98.4754	HK1	4.11517	3.7785e-153	26.5214	SOD2	2.89858	0	51.9516	RENBP	4.38459	3.29143e-224	32.113	ARRB2	1.86491	0	68.6361	BEX3	3.03554	0	39.8321	GZMB	4.1815	0	110.507
127	CD24	1.60228	0	69.2805	C11orf24	3.16896	0	69.6851	SCARB2	2.80166	7.05126e-295	36.833	ADGRF5	7.34568	0	49.6386	MT-ND5	0.81373	0	97.7747	SLC14A1	6.22865	4.63008e-153	26.5136	CCDC80	7.03523	0	51.8074	RAB27B	3.50445	4.601e-224	32.1025	GSTP1	1.42721	0	68.618	RAB31	3.5732	0	39.8196	ARPC2	0.837304	0	109.948
128	SP110	1.56021	0	68.7179	IGLV3-1	5.38759	0	69.5538	GABARAPL2	1.47932	1.69125e-293	36.7464	SWAP70	3.13836	0	49.4276	KIAA1324	3.65371	0	97.7589	FGFR1OP2	2.95487	7.42273e-152	26.4085	ISLR	8.16069	0	51.6254	SLC45A3	6.02626	4.86002e-217	31.5946	KLF4	2.38128	0	68.1014	YBX3	2.81724	0	39.7863	TBC1D10C	2.24227	0	109.895
129	PKIG	3.1751	0	68.6324	AC012236.1	5.6988	0	69.4105	ERRFI1	4.1753	1.79598e-293	36.7446	NNMT	4.53751	0	49.2776	NPDC1	3.03402	0	97.6856	ANK1	7.32292	2.29214e-148	26.102	DKK3	4.72349	0	51.6015	CALB2	10.1208	5.0105e-217	31.5935	MGAT1	2.04712	0	68.0049	RGS16	4.4929	0	39.7397	RPS27A	0.649215	0	109.586
130	SYK	3.13499	0	68.1546	NDUFB11	1.3787	0	69.3349	CLDN3	3.0091	7.22599e-293	36.7065	ITGA6	2.63501	0	49.208	PLPP2	5.84524	0	97.2865	YOD1	6.16485	6.63797e-146	25.8836	GGT5	6.96804	0	51.5683	DDIT4	1.27957	5.24427e-215	31.4457	EMILIN2	4.9912	0	67.8775	SLIT3	7.14557	0	39.4524	MSN	1.39988	0	109.028
131	SPIB	5.74422	0	67.7577	GABARAP	1.12422	0	69.1837	TPD52	2.09663	5.04268e-291	36.5906	ECE1	3.14587	0	49.2073	KRTCAP3	5.03899	0	97.2403	UBE2B	2.53152	1.96685e-145	25.8415	DST	3.68818	0	51.42	PHF20	1.6017	5.20104e-213	31.2991	VCAN	6.1165	0	67.6434	PTMA	0.977343	0	39.4375	CBLB	2.29462	0	108.268
132	BTG1	0.930459	0	67.5874	BSCL2	2.93853	0	69.0874	PKM	1.41095	2.87847e-289	36.4796	ITGA5	3.75697	0	49.2005	SEMA3B	6.29995	0	96.8161	TFDP1	4.86264	3.97793e-145	25.8141	PROCR	5.54794	0	51.2889	STMN1	2.15861	1.79379e-212	31.2595	PRELID1	1.64032	0	67.4715	ZFHX3	4.42965	0	39.4273	RPL23A	0.625903	0	107.82
133	TXNIP	1.10831	0	67.326	NEAT1	1.61893	0	68.7551	TUBA1A	1.84389	1.27357e-286	36.312	SPRY1	3.27107	0	49.1641	ITGB4	5.34102	0	96.8038	OPTN	2.89837	8.05944e-145	25.7866	MT2A	2.54416	0	51.2322	TUBA1A	1.93171	3.92181e-211	31.1603	SLC7A7	5.28249	0	67.2886	PDLIM3	6.02806	0	39.255	BIN2	2.34009	0	107.735
134	RPL4	0.644687	0	67.0548	SEC61A1	2.23223	0	68.6563	TTR	9.85113	3.9197e-286	36.2809	LMNA	2.02126	0	49.1038	H1F0	3.70043	0	96.5815	RBM38	4.57443	1.12023e-144	25.7738	SGCE	5.94435	0	51.1225	PTGS2	4.3723	3.89542e-210	31.0863	CD86	5.03878	0	67.2859	CRYAB	6.65806	0	39.1866	CD5	4.4643	0	107.61
135	HERPUD1	1.11177	0	67.003	MEF2C	2.60051	0	68.633	RFX6	10.5774	1.73017e-285	36.2399	ROBO4	11.3895	0	49.0905	ANXA3	6.60107	0	96.3516	RPIA	4.12997	6.01766e-143	25.6185	GPX3	5.26019	0	50.9044	P2RX1	4.18742	5.17517e-210	31.0769	GPX4	1.40854	0	67.2072	KLF9	2.82789	0	39.1702	ICOS	4.49092	0	107.479
136	ZFAS1	0.926071	0	66.9253	CITED2	2.40286	0	68.3877	GPRC5C	3.31918	3.6253e-285	36.2193	SYNPO	6.23374	0	48.9997	ANXA2	1.72922	0	96.2729	MXI1	5.3471	3.52391e-141	25.4587	SERPINH1	3.59871	0	50.8686	CRTAP	1.87472	1.66798e-209	31.0392	CCDC88A	3.31791	0	66.9919	WFDC1	7.1292	0	39.1668	EEF1A1	0.713833	0	107.182
137	FCER2	7.69242	0	66.7075	PDK1	3.96202	0	68.1245	MAOB	6.15347	6.84743e-284	36.1379	ICAM2	2.68373	0	48.9647	MARCKSL1	1.86875	0	95.4946	MYL4	9.94859	1.99697e-140	25.3904	IGFBP6	6.51236	0	50.6644	SEC11A	1.3993	7.80552e-208	30.915	RILPL2	2.1728	0	66.8553	PKIG	3.32022	0	39.1261	PSMB9	1.09857	0	106.585
138	RNASE6	3.93171	0	66.2933	DAD1	1.46362	0	67.9025	LINC00261	5.56968	2.84954e-283	36.0983	CD151	2.40282	0	48.9289	CTNND1	3.77973	0	95.4836	DYNLL1	2.65412	2.15623e-140	25.3871	SOCS3	2.76953	0	50.4373	AHR	2.20903	5.36987e-203	30.5523	VSIR	1.94036	0	66.7178	THBS1	4.19064	0	39.0708	PAXX	1.42209	0	106.487
139	LYN	2.78449	0	65.6749	RPLP1	0.685003	0	67.311	PPDPF	1.08861	3.7226e-283	36.0908	S100A10	1.57178	0	48.7206	CLU	2.79866	0	95.2258	CTSB	2.88731	4.46878e-140	25.3582	GNG11	4.11688	0	50.0571	SMYD3	2.89064	2.87322e-201	30.4218	PLSCR1	2.4374	0	66.4739	ATF3	2.44017	0	39	EMB	2.1662	0	106.3
140	FCGR2B	3.9981	0	65.5134	DNAJC3	2.20122	0	67.2565	AK1	3.9941	4.3888e-283	36.0861	RHOB	2.26585	0	48.6866	LAD1	6.58225	0	94.9752	TERF2IP	2.92271	1.36102e-138	25.2227	PLPP1	3.33574	0	49.9774	NFKBID	2.49865	3.221e-200	30.3422	LILRA5	10.2714	0	66.435	FOXF1	5.48086	0	38.9505	DUSP2	1.56204	0	106.219
141	ORAI2	2.56964	0	65.1819	LY96	3.74714	0	67.2058	MAP1B	5.01408	1.3062e-281	35.9919	PCDH17	8.17789	0	48.6695	SPINT1	4.44416	0	94.8265	RGS10	2.5009	5.93061e-135	24.8875	APLP2	2.60682	0	49.7807	RPS4Y1	1.07753	4.5581e-200	30.3305	ZNF385A	5.43882	0	66.2957	IFI27	2.87592	0	38.9082	STK17A	1.27206	0	105.968
142	RNASET2	1.07594	0	65.1284	SSR2	1.26001	0	67.0936	DMKN	4.10655	1.56858e-281	35.9867	MCTP1	5.20997	0	48.6565	SERINC2	5.47338	0	94.8185	CAT	4.04856	2.20591e-133	24.7412	CAVIN3	4.00159	0	49.6016	SDCBP	1.34407	2.08039e-199	30.2798	ADA2	2.71921	0	66.2114	CALM2	1.5237	0	38.8559	DAZAP2	0.837875	0	105.368
143	HLA-DOA	4.72312	0	65	SRPRB	2.82332	0	66.8658	ST18	8.83042	2.60477e-281	35.9725	LMCD1	4.67965	0	48.646	LTBR	3.67838	0	94.3298	AP2M1	2.69517	8.86696e-133	24.6848	FCGRT	2.4486	0	49.5622	SYTL3	1.28161	2.16732e-197	30.1256	CXCL8	4.91528	0	65.8595	LAPTM4A	2.02523	0	38.7636	CXCR6	4.90988	0	105.343
144	PTPN6	1.56149	0	64.7967	ATF4	1.83897	0	66.5756	SYT5	6.58113	3.02653e-281	35.9682	PLPP3	4.93466	0	48.3793	TMPRSS2	6.80609	0	94.3128	FIS1	2.44617	3.37724e-132	24.6306	PKIG	3.29106	0	49.4344	TSC22D1	2.23902	3.10048e-197	30.1136	LILRB3	8.72212	0	65.8136	SORBS3	3.28983	0	38.6325	LDHB	1.06873	0	105.303
145	CD53	0.992675	0	64.6841	B4GALT3	2.50654	0	66.3169	MYL6B	3.12772	4.74422e-281	35.9556	CDKN1A	2.35296	0	48.1378	PPP1R16A	4.12869	0	94.2311	PNP	3.57752	6.65645e-132	24.603	HSPB1	1.89044	0	49.4276	RPL12	0.486252	3.79651e-196	30.0302	BID	2.74566	0	65.6978	IFITM2	1.68407	0	38.6102	CTSW	4.0372	0	104.821
146	NOP53	0.775069	0	64.529	DNAJB11	2.46172	0	65.7749	MT-CO1	0.860757	1.62634e-280	35.9212	MGLL	3.5596	0	47.7729	SLPI	5.66182	0	93.7326	TUBB2A	4.38278	9.72033e-132	24.5875	ABI3BP	7.80281	0	49.1819	KDM6B	1.80587	2.27648e-195	29.9705	PGLS	1.7472	0	65.6439	LGALS3BP	2.81564	0	38.4583	ARHGAP9	2.18596	0	104.544
147	RPL27	0.598059	0	64.3628	RPS27L	1.44308	0	65.7659	HSPB1	1.92017	1.55716e-279	35.8582	SERPINE1	6.541	0	47.6978	AKR1C3	3.85928	0	93.6778	IFIT1B	12.2106	5.45447e-131	24.5171	COL4A2	4.11046	0	48.9788	SLC44A1	2.73658	2.88372e-195	29.9625	NLRP3	5.23277	0	65.4453	SOCS3	2.62814	0	38.3755	SEPT6	1.46829	0	104.259
148	PTPRCAP	0.911887	0	63.4503	AC007569.1	6.60438	0	65.7087	HSP90AB1	1.13116	2.27108e-279	35.8475	CD81	3.06595	0	47.6262	MDK	3.66173	0	93.6111	TPT1	0.910322	8.98444e-131	24.4966	EPHX1	3.8892	0	48.7826	LEO1	3.14055	1.8502e-193	29.8231	SERPINB1	1.71576	0	65.3331	GPR4	7.54685	0	38.3622	RPL30	0.585343	0	104.089
149	ARPC3	0.693084	0	63.3405	SLC25A6	1.07826	0	65.2021	ANG	3.79049	2.58611e-278	35.7794	RDX	3.31009	0	47.5821	ASPH	3.03279	0	93.576	TAX1BP1	2.33888	8.93251e-130	24.4022	FENDRR	8.85001	0	48.7094	SYAP1	1.8183	4.0944e-191	29.6415	S100A6	1.47252	0	64.8273	TIMP3	4.27958	0	38.2601	LIMD2	1.20334	0	103.799
150	RPL14	0.502805	0	63.2359	TPST2	2.28791	0	65.1149	TEAD1	5.25714	7.94264e-274	35.4892	ELK3	2.98838	0	47.1989	LMO7	4.12285	0	93.4056	ST6GALNAC4	4.67843	6.40373e-125	23.9387	PALLD	4.05041	0	48.6653	MITF	5.1792	8.67485e-190	29.538	CD83	2.26852	0	64.7704	EID1	1.64567	0	38.1864	GATA3	4.48587	0	103.558
151	BTK	3.77342	0	62.8579	RPL8	0.670508	0	64.6744	CDCP1	4.41349	1.61263e-273	35.4691	DOCK9	4.50716	0	47.182	TSTA3	2.16722	0	92.7077	OSBP2	8.49198	1.05984e-116	23.1334	CAV1	4.09732	0	48.5071	VAT1	2.67298	3.39309e-187	29.3352	LILRB4	8.62026	0	64.6556	STOM	2.24728	0	38.1796	GZMH	4.92413	0	103.529
152	CHCHD10	1.08124	0	62.8135	CHID1	2.62656	0	64.6666	RGS7	6.24126	8.77581e-271	35.2909	APOLD1	5.03087	0	47.1182	ADH1C	6.95679	0	92.5396	RNF187	3.57773	4.13196e-116	23.0744	MXRA5	7.31963	0	48.455	SERPINB1	1.33125	7.09291e-187	29.31	WARS	3.0011	0	64.5606	PALLD	3.9591	0	37.9772	RASAL3	2.38704	0	103.406
153	UCP2	0.982708	0	62.5649	UFM1	1.88232	0	64.5536	SNAP25	9.12153	3.54459e-269	35.1859	MGST2	3.55551	0	46.943	ADIRF	3.2762	0	92.0911	PCBP1	2.02267	1.89825e-115	23.0082	LAMC1	4.81983	0	48.4344	GCSAML	10.8484	4.57004e-182	28.9294	ETS2	2.5371	0	64.3705	CLMN	3.94458	0	37.9214	MGAT4A	2.25561	0	103.103
154	PDLIM1	1.64969	0	62.2359	OAZ1	0.904994	0	64.4937	TSC22D1	2.14528	1.49514e-267	35.0793	EFNA1	3.63832	0	46.8487	P4HB	1.39058	0	91.952	TRAK2	4.53654	3.01068e-115	22.9879	MMP19	5.93489	0	48.3612	ADCYAP1	10.3052	4.27442e-181	28.8519	H2AFY	1.77238	0	64.2911	TCF4	2.87773	0	37.8974	GIMAP1	2.88247	0	102.939
155	SYPL1	1.60204	0	62.1349	SIL1	3.00823	0	64.4903	GLUL	1.66027	1.58029e-266	35.0119	CAVIN3	4.37397	0	46.57	S100A11	1.33795	0	91.8793	TCEA1	2.11586	1.91478e-113	22.8063	IFI27	2.23804	0	48.348	GPR65	1.54455	3.76178e-174	28.2917	VAMP8	1.4525	0	64.0466	TBX2	7.6254	0	37.741	ITGA4	1.73727	0	101.782
156	PFDN5	0.547977	0	62.067	ST6GAL1	2.65428	0	64.4756	VSIG2	2.29612	8.73101e-264	34.8311	TNFSF10	2.68062	0	46.5198	TFF1	6.47257	0	91.2788	TANGO2	4.46095	5.24026e-112	22.6607	ID3	2.89427	0	48.3141	LAT2	2.3352	1.42261e-173	28.2446	HLA-DQA2	3.68374	0	63.8838	SDC2	5.07951	7.07814e-308	37.6366	RGS1	1.48895	0	101.079
157	PLCG2	2.71624	0	61.9711	VOPP1	1.96842	0	64.1981	HSBP1	1.84124	4.5495e-262	34.7173	TNS2	5.55664	0	46.4788	PTPRF	5.36921	0	91.2197	PPM1A	4.09055	2.15916e-111	22.5981	MRC2	6.62732	0	47.9865	NDUFA4	0.868938	1.52355e-172	28.1605	TALDO1	1.62898	0	63.6472	NR2F2	3.62759	1.51523e-304	37.4323	CD8B	4.36851	0	100.461
158	SP100	1.05899	0	61.824	DPP7	1.61396	0	64.1664	HIPK2	2.56616	2.04959e-261	34.6738	KANK3	6.58883	0	46.2123	IFITM3	1.60468	0	91.1244	RBX1	2.56624	1.40088e-109	22.4124	QSOX1	3.06939	0	47.9156	ATP6V1F	1.228	4.57339e-170	27.9571	STX11	2.76301	0	63.5472	JUNB	1.95615	4.74402e-303	37.3397	GYPC	1.06811	0	99.4283
159	SCIMP	4.81264	0	61.5446	TMEM147	1.96142	0	63.8748	JUN	1.788	2.1699e-259	34.539	ASAP1	3.74473	0	45.9782	GDF15	5.49458	0	91.0418	CHPT1	3.9102	2.914e-109	22.3796	FXYD1	5.02061	0	47.8957	STX3	3.8139	9.55296e-169	27.8479	PPIF	3.32229	0	63.4497	LPP	2.62689	5.90214e-303	37.3337	TRAC	2.86338	0	99.3224
160	RUBCNL	5.61116	0	61.4568	TOR3A	2.86594	0	63.7781	MT1G	2.32431	1.96284e-258	34.4751	MKL2	4.1937	0	45.9018	CXCL2	3.77637	0	90.9415	NPRL3	4.85785	7.92153e-108	22.2314	PPIB	1.27202	0	47.8147	NR4A3	1.89128	1.35811e-167	27.7523	ANXA2	1.63071	0	63.2278	FSTL1	5.19656	5.60384e-301	37.2114	LINC00861	5.13722	0	99.1156
161	LINC01781	5.82429	0	61.2819	LIME1	1.93769	0	63.6324	RAB11FIP1	1.97999	3.07751e-257	34.395	FSCN1	4.96695	0	45.8463	NECTIN2	3.19858	0	90.7642	MYL6	0.946119	1.47554e-106	22.0993	WLS	4.56991	0	47.8021	GALNT6	2.66805	1.58868e-167	27.7465	SRGN	1.46027	0	63.2071	MSRB3	5.88519	1.88524e-300	37.1787	LBH	1.51999	0	98.5028
162	RPL36	0.495499	0	61.013	KLF2	1.94031	0	63.4715	RAB13	2.42569	5.67193e-255	34.243	ITGB1	2.04874	0	45.8018	MYH14	6.21239	0	90.739	DCUN1D1	4.57849	1.00301e-105	22.012	BGN	5.37212	0	47.7742	PAK1	2.64794	2.05395e-167	27.7372	S100A10	1.41792	0	63.1058	NNMT	4.58145	1.79707e-298	37.0557	PTPN22	2.62956	0	98.4563
163	RPL27A	0.627542	0	60.6104	IGKV3-20	4.89975	0	63.4243	PSAP	1.29103	8.92752e-255	34.2296	RASIP1	7.31083	0	45.7771	GLUL	1.85367	0	90.7069	MOSPD1	5.51326	3.64603e-105	21.9531	CDH11	7.46288	0	47.6441	FER	4.00931	3.88815e-166	27.631	ATP6V1F	1.56617	0	63.0048	GUCY1A1	6.31601	4.07257e-298	37.0335	RPS19	0.567203	0	98.3477
164	PDE4B	1.24451	0	60.4509	IGLV6-57	5.29344	0	62.8285	EGR3	5.11744	1.36811e-254	34.2169	TIMP1	2.02135	0	45.6753	FOXA3	6.15381	0	90.5539	WDR45	3.45926	7.83795e-105	21.9182	TMEM98	3.7371	0	47.5802	ABCC4	3.79082	3.384e-163	27.3845	RNF144B	4.16298	0	62.6133	RAC1	1.72454	2.62852e-294	36.7958	RBL2	1.85196	0	97.9914
165	SNX3	0.932603	0	60.1491	ISCU	1.44288	0	62.5678	H3F3B	0.99664	1.58398e-254	34.2125	PTTG1IP	2.4009	0	45.6018	PTGR1	5.20561	0	90.5279	GID8	3.30562	2.04159e-104	21.8745	COL18A1	3.59765	0	47.5161	BMP2K	4.193	5.78321e-161	27.1959	SMIM25	8.80711	0	62.374	CLIC4	3.30531	1.57145e-291	36.6213	PSME1	0.767085	0	97.9871
166	DRAM2	1.99682	0	59.9751	ZBTB38	1.73689	0	62.0991	RHOBTB3	3.32438	1.2063e-251	34.0178	WARS	3.20373	0	45.4763	CXADR	5.35005	0	90.3523	SESN3	3.75641	2.73983e-104	21.8608	CRTAP	2.1599	0	47.4107	STXBP6	4.61507	1.17426e-159	27.0849	FAM49A	3.53992	0	62.3353	PLS3	4.63229	2.60023e-290	36.5446	PPP2R5C	1.99026	0	97.6318
167	FGD2	4.18653	0	59.9678	COPE	1.40766	0	61.622	SELENOP	2.78037	9.82676e-251	33.9561	MYCT1	11.4588	0	45.3172	APP	2.09583	0	90.2622	SLC38A5	5.19819	5.0092e-103	21.7275	LMNA	1.852	0	47.3392	S100A4	0.987298	8.7882e-158	26.925	GSTO1	1.93737	0	62.143	PDLIM7	3.81676	4.29845e-290	36.5307	SAMSN1	1.42686	0	97.4968
168	SMAP2	1.23466	0	59.5215	ST6GALNAC4	3.06778	0	61.5994	HACD3	2.61516	6.80707e-248	33.7628	NCOA7	2.64386	0	45.2413	ACADVL	1.7602	0	90.205	NAPA	2.41583	5.59973e-101	21.5088	C3	6.13501	0	47.3097	NTRK1	6.11634	3.05798e-156	26.7927	MXD1	2.69342	0	62.0367	CD248	6.21645	6.77122e-290	36.5181	RPSA	0.687287	0	96.8035
169	IGHA1	1.21816	0	59.3237	CALR	1.33427	0	61.5563	MT-CO3	0.803962	4.07302e-247	33.7097	HES1	3.96523	0	45.236	PRDX5	1.34631	0	89.8247	CSDE1	1.73395	2.03712e-99	21.3408	DSTN	1.84274	0	47.2723	TSEN54	1.56179	3.81528e-156	26.7844	ATP1B3	2.1969	0	61.5361	NUPR1	3.79849	2.92466e-289	36.4779	RAP1B	1.15612	0	96.7709
170	FCRL1	7.89694	0	59.2286	PHPT1	1.72177	0	61.3716	BEX2	3.17611	7.12038e-247	33.6931	LIMCH1	5.24241	0	45.2355	TMC4	5.1944	0	89.7758	UCP2	1.75434	4.70402e-99	21.3016	CCL2	6.05484	0	47.1261	MT-ND2	0.587196	3.07083e-154	26.6199	LRP1	3.5329	0	61.4189	COL5A2	5.61679	9.64273e-287	36.3186	ARHGEF1	1.41897	0	96.7243
171	SMARCB1	1.54618	0	59.1058	ALG5	2.45005	0	61.0533	MAP1LC3A	2.58133	1.97466e-245	33.5943	RAI14	5.5273	0	45.2051	PLXNB2	3.94586	0	89.5538	PIM1	2.87164	6.46734e-98	21.1778	RTL8C	2.55239	0	47.0622	LPCAT2	4.44519	6.91964e-153	26.5024	KCTD12	4.06419	0	61.3587	UACA	4.70015	1.43423e-286	36.3076	ARPC1B	0.892995	0	96.3624
172	TMEM154	2.25472	0	59.0435	AKR1A1	1.78651	0	60.715	CLDN7	3.70083	3.20923e-245	33.5797	NEAT1	1.5648	0	45.0795	HID1	4.53583	0	89.54	PDZK1IP1	4.69408	2.12157e-96	21.0122	TRPA1	9.56177	0	46.8903	TESPA1	2.3102	6.79126e-151	26.3287	CLEC4A	6.91114	0	61.2082	EMP2	3.01407	3.36431e-286	36.284	PNRC1	0.690774	0	96.1859
173	CYBA	0.650226	0	59.0166	UBC	1.17661	0	60.6824	SLC25A4	2.78373	4.0187e-244	33.5042	PLXND1	4.01242	0	44.7375	GALNT3	3.21546	0	89.3811	TMEM63B	5.02302	3.04279e-96	20.995	TUSC3	5.50309	0	46.8728	ARHGEF6	2.08815	4.7244e-150	26.2547	LY86	3.12274	0	61.1654	PHLDA2	3.01603	4.0784e-286	36.2785	SUN2	1.98205	0	95.881
174	RPL28	0.436096	0	59.0102	ATRAID	1.59195	0	60.3877	NEURL1	5.7782	3.11035e-243	33.443	TNFRSF10D	3.51962	0	44.6522	MGST1	4.85302	0	89.0215	SLC40A1	4.28776	1.06282e-95	20.9352	NDN	6.20949	0	46.6882	TENT5A	2.42997	5.47661e-150	26.2489	GRB2	1.49806	0	61.0612	RTL8C	2.57227	3.08902e-285	36.2226	RUNX3	2.53762	0	95.1799
175	OAZ1	0.572401	0	58.993	SYVN1	2.78847	0	60.2839	RAB3C	7.25661	1.74409e-241	33.322	PEA15	2.65994	0	44.5392	TST	4.32221	0	88.8993	UBXN6	4.65787	4.9118e-95	20.8617	TAGLN	5.11313	0	46.548	SEPT2	1.31579	1.16252e-149	26.22	ACTB	0.94023	0	60.9942	PRSS23	4.16962	9.30518e-283	36.0645	DDX5	0.654604	0	95.0933
176	BACH2	3.18371	0	58.8072	MRPS24	1.68802	0	60.248	TPM1	2.00594	4.00067e-241	33.297	IL6ST	1.94737	0	44.4668	CTTN	4.23876	0	88.7875	GNAS	1.85695	8.05359e-92	20.5031	CYB5R3	1.95712	0	46.5018	GABARAP	0.643728	2.76456e-148	26.0988	ATP5F1E	0.870021	0	60.6109	CYR61	4.23665	1.48244e-281	35.9876	YWHAZ	0.666957	0	94.7457
177	PAX5	8.11792	0	58.6503	ATP6V0B	1.48072	0	60.0978	MARCKS	2.44584	5.68537e-241	33.2863	VAT1	2.84325	0	44.3581	H2AFJ	1.7762	0	88.3914	KLF1	10.9007	9.25286e-92	20.4963	ITGB1	2.03398	0	46.4565	GPX4	0.904508	4.55565e-148	26.0796	NAIP	4.37239	0	60.3237	ILK	2.25796	4.43257e-281	35.9569	TNFRSF1B	1.82619	0	94.5152
178	BCL11A	4.56113	0	58.6362	KRT10	1.3577	0	60.0182	EMC10	1.76701	3.78636e-240	33.2293	NOSTRIN	4.67559	0	44.2807	TSPAN13	2.74638	0	88.2615	MCOLN1	5.03808	4.681e-88	20.0754	CYBRD1	4.60022	0	46.4022	PEBP1	0.943055	1.27543e-146	25.9512	ALDH2	2.33419	0	60.0669	DKK3	4.34025	1.26831e-280	35.9276	PGK1	1.0199	0	94.487
179	BCAS4	2.60185	0	58.6362	CISD2	1.98967	0	60.011	TCEAL3	2.73628	5.71164e-240	33.2168	NOTCH4	6.36072	0	44.2154	LAMB3	6.25139	0	88.1767	PCGF5	3.15414	1.58142e-87	20.0146	GRN	2.03571	0	46.1637	SMIM3	2.21648	4.79138e-146	25.9002	RNASET2	1.41322	0	59.9712	PLXDC1	5.1076	1.89438e-280	35.9163	PPP1R18	1.57645	0	94.3773
180	CCR7	1.54843	0	58.3823	PNOC	4.43169	0	60.0053	CDHR3	4.85149	1.0055e-238	33.1303	NDRG1	2.54517	0	44.0989	MT-ND4L	0.570567	0	88.1683	TNS1	6.02091	1.99598e-87	20.0028	FN1	5.66569	0	46.159	MT-CO2	0.386972	9.39958e-144	25.6952	PPT1	2.15444	0	59.8853	THY1	6.63453	7.0306e-280	35.8797	OSTF1	1.37859	0	94.3741
181	RASGRP2	1.81488	0	58.3688	GLRX	1.95471	0	59.4161	C2CD4B	4.53672	2.63219e-238	33.1012	VAMP5	2.48897	0	44.0942	IGFBP2	4.23976	0	87.7582	USP15	2.33498	7.77734e-85	19.7017	GLT8D2	7.35324	0	46.0125	RPL14	0.414892	3.07052e-143	25.649	LILRB1	3.64632	0	59.8345	LAMA4	4.98253	1.00394e-279	35.8696	PPP1R2	1.29473	0	94.1081
182	CD72	4.49899	0	58.2866	A1BG	2.35492	0	59.3126	GFRA3	8.28587	6.73057e-238	33.0727	COL18A1	3.64554	0	43.7848	UQCRQ	1.37815	0	87.7427	GSPT1	2.71285	4.75182e-83	19.4913	CTSL	3.08755	0	45.9001	RPL30	0.490954	3.81381e-143	25.6405	ARPC5	1.3364	0	59.734	FBLIM1	3.77398	1.53918e-279	35.8576	DOK2	2.62546	0	93.8023
183	SPI1	2.13463	0	58.2212	RGS1	1.71553	0	59.2235	SSTR2	6.64775	1.771e-237	33.0433	PTPRM	4.20687	0	43.7284	ELOB	1.15061	0	87.4312	TNIP1	2.37986	9.82189e-83	19.4539	MMP14	4.45182	0	45.8824	GADD45B	1.41695	5.57993e-142	25.5355	ADGRE2	5.32085	0	59.7011	CSPG4	8.36095	8.07214e-279	35.8113	WAS	1.43532	0	93.7544
184	IL16	1.36878	0	57.8793	ICAM2	1.91196	0	58.9524	ASS1	3.13175	3.74557e-236	32.9506	GNAI2	1.95711	0	43.6898	HDHD3	2.79922	0	87.1493	FDFT1	2.73145	9.73859e-82	19.3351	TGFB1I1	4.75274	0	45.8127	BEX4	2.44847	8.88985e-141	25.4267	RAB20	4.24679	0	59.6577	ARHGEF17	6.68963	1.33385e-277	35.7328	AKNA	1.82054	0	93.0205
185	SP140	1.44604	0	57.7191	TMEM205	2.30029	0	58.8872	CRY2	3.14971	6.27551e-236	32.9349	BMPR2	3.93906	0	43.6216	DDR1	4.83488	0	86.8908	MICAL2	4.28017	4.99675e-78	18.8875	COL12A1	7.34305	0	45.7794	HS3ST1	4.09528	8.33608e-140	25.3382	RNASE6	3.40242	0	59.5503	VCL	3.20153	1.78753e-277	35.7245	IL10RA	1.73347	0	92.9799
186	TCL1A	8.61186	0	57.719	ARF4	1.54599	0	58.8844	STXBP1	5.00314	2.08201e-235	32.8983	TINAGL1	3.63658	0	43.5323	MYRF	6.13837	0	86.8078	BAG6	3.04782	1.15316e-77	18.8431	FTH1	1.10422	0	45.7346	ADRB2	2.72492	2.36701e-139	25.2969	GK	2.76517	0	59.2576	ANXA5	1.83087	3.8121e-273	35.4445	SLC9A3R1	1.48336	0	92.9476
187	IFT57	2.16299	0	57.5265	CHCHD10	1.42694	0	58.8794	PLD3	1.8935	7.61281e-235	32.8588	PIK3R3	4.08469	0	43.3553	NET1	3.49929	0	86.7079	MED25	4.01046	3.74811e-75	18.5329	CD302	3.64326	0	45.6301	CCNI	0.551329	4.02342e-139	25.2758	CSF2RA	8.69316	0	58.9092	DUSP14	4.75881	4.55235e-273	35.4394	DENND2D	2.42763	0	92.8178
188	RPS19	0.491565	0	57.5116	SEC13	1.76821	0	58.7752	FAM213A	3.56402	9.76034e-235	32.8512	FLOT1	1.93961	0	43.3416	SFN	6.71081	0	86.4341	CTNNAL1	4.52593	7.95471e-74	18.3666	EID1	1.43527	0	45.5749	SWAP70	2.21571	1.07367e-135	24.9618	CD93	4.62581	0	58.8455	LAMB2	4.08579	1.0881e-269	35.2189	ADGRE5	1.35569	0	92.7816
189	STX7	2.32725	0	57.3815	EIF2AK3	2.94133	0	58.759	ASPHD1	4.12184	6.4622e-234	32.7935	SASH1	5.50065	0	43.2551	ASS1	4.36876	0	86.2757	FAXDC2	7.00277	2.05619e-73	18.3145	SCARB2	2.79602	0	45.4553	TNFSF10	2.02066	2.13156e-134	24.8417	MAN2B1	2.02578	0	58.7479	DYNLL1	1.62085	1.5751e-269	35.2082	TXNIP	1.07139	0	92.6096
190	IFNGR2	1.98601	0	57.2274	IGLC2	7.35083	0	58.6809	ZNF428	1.69838	4.45321e-233	32.7346	HTRA1	4.84731	0	43.2495	TMEM54	5.64815	0	86.1644	FBXO9	3.24614	4.19822e-73	18.2753	ETS2	2.67431	0	45.3957	EMP3	0.890906	6.89401e-134	24.7943	PGD	2.44179	0	58.6615	FHL1	4.00843	1.04837e-267	35.0887	RNF19A	1.83831	0	92.4738
191	JCHAIN	0.662067	0	56.7412	CD74	1.34694	0	58.4188	XBP1	1.38648	5.04481e-231	32.5898	FZD4	6.11356	0	43.1337	PTPRK	3.56835	0	85.8436	YPEL3	2.5476	2.26707e-72	18.1826	CTSF	3.63669	0	45.0482	TMOD3	1.47104	4.85967e-131	24.5284	CHMP1B	2.499	0	58.5936	MAP1LC3A	2.73516	1.56594e-267	35.0771	THEMIS	4.77111	0	92.4331
192	PABPC1	0.539064	0	56.6377	CD63	1.37014	0	58.1292	TENT5A	2.87706	1.68779e-230	32.5526	CTNNA1	2.42995	0	43.1205	PCBD1	2.13006	0	85.4097	GYPB	11.4794	8.87147e-72	18.1071	SPON1	5.00444	0	45.0382	PPP1R15B	1.86926	8.96631e-131	24.5034	SLC31A2	4.04676	0	58.4869	CRIP1	1.67619	5.14029e-266	34.9772	YWHAB	0.726429	0	92.1297
193	CNPY3	1.20513	0	56.0063	ERN1	1.89529	0	57.9537	TMEM205	2.22613	2.77068e-230	32.5373	DSTN	1.75038	0	43.1129	ASL	3.02032	0	85.405	SEC14L1	2.7319	1.50979e-71	18.0776	CALU	2.75452	0	44.8781	CDKN1A	1.34337	6.56019e-130	24.4217	TNFRSF1B	1.52946	0	58.3836	MAFF	2.6148	6.20634e-266	34.9717	MYL12B	0.695639	0	92.0934
194	RHOH	0.997635	0	55.6275	CLIC4	3.07772	0	57.9292	REV3L	2.29296	8.42073e-228	32.361	IFITM1	1.49028	0	43.1023	MPST	2.25938	0	85.3373	LRP10	2.22828	5.40818e-70	17.8781	EDNRB	6.77165	0	44.8533	HIF1A	1.34064	2.52904e-129	24.3664	VIM	1.31175	0	58.3255	MEF2C	2.50547	9.18675e-266	34.9602	ICAM3	1.29805	0	92.0896
195	CCDC50	2.02364	0	55.4355	TMEM107	2.90492	0	57.7754	KRTCAP3	3.17078	2.66991e-227	32.3252	KDR	10.3707	0	43.0405	TFF2	6.80889	0	85.1331	IGF2BP2	5.25181	9.72473e-69	17.7155	EFEMP1	6.79745	0	44.6953	CD37	0.677625	3.89259e-129	24.3486	SYK	2.60738	0	58.3204	SERTAD1	2.05551	8.00899e-265	34.8982	FKBP5	1.82307	0	92.0843
196	CIITA	3.61783	0	55.4157	DUSP5	3.1516	0	57.7696	S100A13	2.67913	2.52201e-226	32.2556	RAB11A	1.8548	0	42.9103	NEDD4L	4.44637	0	84.9473	TOP1	2.33201	3.21154e-67	17.5165	PDK4	3.85227	0	44.6868	UBB	0.57352	8.55648e-129	24.3162	MFSD1	2.44029	0	58.1502	EBF1	4.25937	3.79467e-262	34.7211	SPN	3.16773	0	91.9922
197	NACA	0.457102	0	55.0345	UQCRQ	1.31077	0	57.7573	FAM210B	2.43516	2.95048e-226	32.2507	EGR1	2.02899	0	42.654	MAL2	6.60005	0	84.7261	VPS28	1.69944	5.68648e-67	17.4839	CXCL12	6.0144	0	44.5771	RAB32	3.68133	4.104e-128	24.2516	CD4	2.09444	0	58.1427	MXRA8	5.04751	4.37689e-260	34.5841	GLIPR1	1.46175	0	91.6814
198	RPL37A	0.50856	0	54.8944	NANS	2.00927	0	57.7357	ANXA7	1.72403	1.63003e-225	32.1976	TM4SF18	11.3703	0	42.4707	RAB11FIP1	2.02591	0	84.5798	AP2S1	2.20416	2.68145e-64	17.1275	ALDH2	2.50833	0	44.5428	PMP22	2.99646	9.18064e-128	24.2182	BRI3	2.79866	0	58.0587	CYSTM1	1.38056	1.1068e-258	34.4904	CDKN1B	1.40264	0	91.6491
199	RPL38	0.578271	0	54.751	AC078883.1	4.35903	0	57.6946	KIF1A	11.2402	2.79437e-225	32.1807	GAS6	3.70552	0	42.444	MT1X	2.56261	0	84.3572	ARG2	5.60927	6.99773e-63	16.9353	ST5	4.1955	0	44.4263	GNPTAB	1.69863	1.48601e-127	24.1982	SLC43A2	4.31655	0	57.9622	IER3	2.85572	3.915e-257	34.3868	LTB	1.36826	0	91.593
200	EIF2S3	1.047	0	54.1461	CCR10	6.56117	0	57.6899	IFI6	2.09967	7.40186e-225	32.1504	TGM2	4.89219	0	42.4035	CD9	2.31215	0	84.2674	CUL4A	3.05434	3.76194e-60	16.559	CD151	2.15634	0	44.2704	ADAM12	3.72042	3.62547e-126	24.0654	ATP6V0C	1.16441	0	57.9206	NID1	5.21417	9.68441e-257	34.3604	CD44	0.933259	0	91.2155
201	CTSS	1.01999	0	53.9924	RPS5	0.695717	0	57.4438	SYP	5.31988	2.84037e-224	32.1085	GUK1	1.18793	0	42.3677	INF2	3.74217	0	84.2118	ATG9A	4.41018	3.99456e-56	15.987	SQSTM1	1.38862	0	44.1982	CKLF	1.19785	3.99364e-126	24.0613	ATP6V0D1	1.85334	0	57.5627	HEY2	7.3451	5.42998e-255	34.2429	CAPZB	0.895347	0	90.9732
202	CHPT1	2.29703	0	53.9565	HSH2D	2.37377	0	57.1943	CD151	1.79414	4.91241e-224	32.0913	TAGLN2	1.1322	0	42.2177	FHL2	3.79453	0	83.8553	ABTB1	2.91947	1.05517e-55	15.9258	OAF	4.80478	0	44.1293	CDC42EP3	1.66714	1.32373e-124	23.9147	EREG	8.53185	0	57.4445	OLFML2A	6.89993	6.87775e-255	34.2358	SLA2	4.38249	0	90.7016
203	RPL7	0.532897	0	53.5201	MANEA	3.92856	0	57.0229	EIF4A2	1.18817	8.56674e-224	32.0738	DPYSL3	6.08777	0	42.1971	SULT1C2	7.44495	0	83.6726	HEMGN	8.40201	1.23071e-55	15.916	PODN	8.24112	0	43.8428	PSAP	0.874932	2.00321e-124	23.8973	CD300A	2.75013	0	57.1431	FAM162B	8.35829	1.16195e-252	34.0856	HNRNPA1	0.580159	0	90.4178
204	ST6GAL1	1.98413	0	53.269	BST2	1.44877	0	56.7666	TUSC3	5.1692	2.08374e-223	32.046	FAM198B	6.03422	0	42.0437	TUBB4B	1.45642	0	83.6209	SPTB	9.09131	1.76115e-55	15.8934	PTGDS	5.04963	0	43.834	SPINT2	1.36916	4.03156e-124	23.868	PHACTR1	3.62285	0	57.112	ADAP2	4.97558	1.96447e-250	33.9346	TIGIT	4.50415	0	90.2962
205	IGHV5-78	7.27213	0	52.9851	MT-ND6	1.2433	0	56.7147	S100A6	1.15686	1.45087e-222	31.9853	SERTAD1	1.90065	0	41.8212	TMEM97	4.23945	0	83.2435	NPL	6.03523	1.07215e-53	15.6319	RCN1	3.176	0	43.6422	FOXP1	1.14311	5.6167e-123	23.7572	BLVRB	1.82761	0	56.9521	H2AFJ	1.92902	1.3768e-249	33.8771	TTC39C	2.61914	0	90.0006
206	RPL35	0.427255	0	52.9381	SERF2	0.654355	0	56.7023	IRF2BP2	1.90685	5.1323e-221	31.8736	PKP4	4.21871	0	41.8063	FBP1	3.31836	0	83.1775	SMIM5	6.26567	3.88657e-52	15.3997	ADAMTS1	4.55291	0	43.5579	CCDC88A	2.59008	8.20722e-122	23.6437	GCA	2.78092	0	56.896	TFPI	4.68157	2.07781e-249	33.8648	ELF1	1.08972	0	89.8701
207	INPP5D	1.49785	0	52.9234	IGKV4-1	4.26747	0	56.6539	NECTIN2	2.48799	2.59009e-220	31.8227	FCGRT	2.10053	0	41.7792	MYO6	3.4687	0	82.9524	SELENOK	1.26513	3.75113e-50	15.0997	PTN	7.45097	0	43.5384	CXCL16	2.39233	9.63531e-122	23.6368	RETN	9.83867	0	56.8489	CCDC3	6.84077	2.99361e-249	33.8539	SH2D1A	4.72349	0	89.7824
208	STK17A	0.864131	0	52.3378	ACADVL	1.46667	0	56.4706	ARF5	1.26325	5.60284e-220	31.7984	TMEM88	6.48936	0	41.7264	EPN1	1.85209	0	82.7359	INPP5K	3.04833	1.5736e-49	15.0043	GLUL	1.86682	0	43.5033	ADGRE2	4.12737	8.2495e-121	23.5458	HSBP1	1.65737	0	56.817	C1S	4.29481	1.49534e-247	33.738	BUB3	1.50998	0	89.1457
209	CXXC5	2.34823	0	52.2625	RPL22L1	1.30957	0	56.4552	CYB5R3	1.64202	1.70976e-218	31.6906	RAPGEF5	4.85614	0	41.675	C6orf132	6.76067	0	82.4052	POLR1D	1.83091	2.93719e-46	14.4922	EPB41L2	4.19403	0	43.4794	RASGEF1B	1.73165	3.10142e-120	23.4893	NME2	1.0926	0	56.6955	EPHX1	3.5748	1.17553e-245	33.6083	IKZF3	2.03492	0	88.7093
210	CD82	1.19207	0	51.802	HIST1H1C	2.36716	0	56.3857	BAZ2B	2.35409	2.63985e-218	31.6768	APLNR	9.81664	0	41.641	SERPINB1	1.45907	0	82.2961	HMBS	4.91632	4.29953e-46	14.4658	RAB34	3.56622	0	43.2708	CD33	4.94557	2.66345e-119	23.3976	ALOX5	2.81979	0	56.6539	PRKG1	5.68114	1.13e-243	33.4721	PBXIP1	1.95308	0	88.5293
211	ANKRD44	1.08332	0	51.7712	FOSB	1.56448	0	56.3386	CRYBA2	9.95892	1.10765e-217	31.6315	PNP	2.18047	0	41.459	TMEM98	4.15629	0	82.2337	GDE1	3.23756	8.6454e-46	14.4171	RND3	4.30745	0	43.1134	JUNB	0.728864	1.31237e-117	23.2299	NFKBIA	1.50844	0	56.6491	PMP22	3.52954	1.20082e-243	33.4702	TRAT1	4.6013	0	88.453
212	GGA2	1.90664	0	51.0752	AUP1	1.33848	0	56.3125	FTH1	0.773436	1.52364e-217	31.6213	LIFR	6.1532	0	41.3758	PDLIM1	1.81523	0	82.0928	COPS3	2.81294	1.10948e-45	14.3996	FAM92A	5.84688	0	43.0412	ITGAV	2.52012	6.08647e-117	23.1636	TPP1	1.81357	0	56.3976	NFIC	2.28977	2.89301e-241	33.306	PBX4	2.73913	0	88.4015
213	GAPT	4.83245	0	51.0707	DERL1	1.81548	0	56.13	GRN	1.60329	1.03662e-216	31.5606	TMEM255B	6.38583	0	41.3128	IER2	1.33137	0	82.0281	NUCB1	2.05647	1.19331e-45	14.3944	PLD3	2.04344	0	42.89	WASHC1	2.19247	1.23329e-116	23.133	PKM	1.2257	0	56.3159	ARHGAP29	4.04297	1.23473e-240	33.2623	GPRIN3	2.30177	0	87.9324
214	RPS10	0.682568	0	50.7167	FOS	1.79985	0	55.8703	RTL8A	2.42153	4.53775e-216	31.5137	EPHX1	3.82999	0	41.2376	TM9SF3	2.11633	0	81.9475	MARK3	2.61808	5.49143e-45	14.2875	GPC6	7.5231	0	42.8801	FCER1A	6.11438	8.55541e-116	23.049	KYNU	3.84832	0	56.283	OAZ2	2.96834	6.19225e-240	33.2137	CTSC	1.38747	0	87.8824
215	CD69	0.904659	0	50.5457	SRPRA	1.53054	0	55.7736	COX8A	1.10548	5.2501e-216	31.509	SRP14	1.02917	0	41.1937	LDLR	2.88233	0	81.7717	SLC22A4	7.59915	1.76468e-44	14.2054	RRBP1	1.72429	0	42.6831	IFITM3	1.00445	4.34349e-115	22.9785	GAPDH	0.857859	0	56.1795	TUBA1B	1.70005	7.21103e-240	33.209	PDCD4	1.24394	0	87.6954
216	UVRAG	1.62571	0	50.4776	NENF	1.8035	0	55.6928	NR4A1	1.83302	9.61432e-216	31.4897	CYB5R3	1.86777	0	41.1721	GPR160	3.5237	0	81.7398	ELOF1	2.87169	1.04982e-43	14.0792	FOSB	1.69629	0	42.5689	NFE2L2	1.26475	1.80021e-111	22.613	TLR2	7.01684	0	55.985	FERMT2	4.50534	7.21889e-239	33.1395	NR3C1	1.42806	0	87.357
217	IGKC	1.02403	0	50.4439	YPEL5	1.55796	0	55.2607	BNIP3	2.51825	1.49929e-214	31.4022	NEDD9	1.9929	0	41.1434	CA9	7.4263	0	81.7276	CA2	2.6106	4.45095e-43	13.9763	THY1	5.54434	0	42.5572	RHOH	0.967707	2.25848e-111	22.6028	SH3BGRL3	0.978431	0	55.9794	TCEAL9	3.2321	2.55746e-236	32.9615	VIM	0.930856	0	87.3253
218	CMTM6	1.10655	0	50.3685	MT-ND5	0.819906	0	55.256	GC	8.09505	2.5519e-214	31.3852	LEPROT	2.27883	0	41.1081	GOLGB1	1.63913	0	81.4317	CDC34	4.53471	1.64037e-41	13.7158	TCIM	3.69718	0	42.4603	MT-ND4L	0.334931	1.21944e-110	22.5279	SNX10	2.53289	0	55.9226	HIGD1B	10.6617	3.25201e-235	32.8843	BATF	2.78362	0	86.9714
219	SMDT1	0.741822	0	50.1512	PRELID1	1.26874	0	54.9854	ICA1	2.58082	3.5212e-212	31.2276	TUBB6	4.24559	0	40.9422	EPS8L2	3.21478	0	81.3278	UBAP1	2.69656	3.0832e-41	13.6695	NFIA	3.39891	0	42.4183	HNRNPA2B1	0.489571	3.29629e-110	22.4837	CNPY3	1.45185	0	55.8603	PGF	6.48979	2.06843e-234	32.8278	RHOH	1.0754	0	86.6428
220	TSC22D3	0.74429	0	49.9844	FAM3C	2.02642	0	54.7226	VWA5B2	9.64772	1.07896e-211	31.1917	PLCB1	3.40058	0	40.9262	AHCY	2.48474	0	81.32	RNF123	4.70741	2.70801e-40	13.5095	ACTN1	2.873	0	42.3957	TNIK	1.63584	9.34063e-110	22.4371	PLBD1	3.75253	0	55.7892	UBA2	1.95571	2.33986e-233	32.7537	APOBEC3G	2.40008	0	86.4807
221	TPD52	1.39013	0	49.9821	UQCRH	1.08023	0	54.6442	ATP6V0B	1.35852	6.12499e-211	31.1359	CD63	1.43009	0	40.8606	DSTN	1.46485	0	81.2331	CARHSP1	2.77964	2.83866e-39	13.3335	ABCA8	10.5776	0	42.2734	RASGRP4	5.59087	1.86813e-109	22.4062	YBX1	0.864384	0	55.6779	LRRC32	5.23444	1.27509e-232	32.7018	HLA-F	1.13236	0	85.8617
222	RPS3	0.463825	0	49.9282	ERGIC2	1.83842	0	54.6294	JUP	2.46275	6.2889e-211	31.135	TNFRSF1A	2.22249	0	40.7879	NR2F2	4.20276	0	81.1956	CDIPT	2.61573	5.23547e-39	13.2876	RNASE4	3.66997	0	42.2716	ACOT7	3.18589	6.25319e-109	22.3521	ZYX	1.37878	0	55.6228	ITM2B	1.11	8.35427e-232	32.6441	RNF125	3.09901	0	85.7017
223	BCL2A1	1.72376	0	49.6432	CDKN1A	1.85661	0	54.6201	PTTG1IP	1.86797	8.34089e-211	31.1258	UACA	3.88485	0	40.7873	ST14	3.92631	0	81.1622	BIRC2	2.74316	6.53153e-39	13.2709	FBN1	6.40692	0	42.1456	BCL2A1	1.72901	1.17317e-108	22.3239	KDM6B	1.83377	0	55.5675	ECE1	2.70832	1.01958e-231	32.6378	RHOF	1.77851	0	85.3975
224	CALHM6	2.79485	0	49.3466	TMEM256	1.50521	0	54.2754	ZNF664	2.46807	2.08736e-210	31.0962	ARHGAP31	3.92057	0	40.7814	EPS8	2.85173	0	81.1572	USP12	3.41673	1.92096e-38	13.1888	LGALS3	1.4784	0	42.0483	MCTP1	3.81815	4.58096e-107	22.1588	RHOG	1.32366	0	55.4293	NECTIN2	2.90662	9.02068e-231	32.5709	CDC42SE2	1.57036	0	85.3737
225	LSM7	0.867837	0	49.1852	NDUFB4	1.19778	0	54.2251	COX5B	1.01855	2.1676e-209	31.0208	COX7A1	4.92024	0	40.5602	NR4A1	1.36566	0	81.0101	SRSF8	2.31833	5.93295e-38	13.1026	COX7A1	4.90409	0	42.0416	ATP6V0A2	2.23789	9.36549e-107	22.1265	ATP6V1B2	2.54383	0	55.3237	NUDT4	2.06466	5.62163e-229	32.4436	AAK1	1.96698	0	85.0975
226	BASP1	2.76639	0	49.1775	IGKV1-5	4.72672	0	54.1757	CALM2	1.04833	5.84546e-209	30.9885	ADIRF	3.33438	0	40.542	EHF	5.84763	0	80.9514	OST4	0.71981	9.68201e-37	12.8872	GADD45B	2.14567	0	41.9741	RPS13	0.463688	9.65775e-105	21.916	UPP1	2.26925	0	55.2891	CDH6	7.96496	1.05769e-227	32.3529	AC016831.7	1.29772	0	84.9216
227	STAP1	3.79021	0	49.1614	IFNAR1	1.96725	0	54.1637	FNBP1L	3.50714	9.55376e-208	30.8982	ACTN1	2.75629	0	40.5145	TXNDC17	1.70637	0	80.8177	TMEM86B	5.64009	1.1057e-36	12.8768	C9orf3	3.68389	0	41.9405	ANKRD28	1.50878	1.34051e-104	21.901	MYL6	0.766845	0	55.2713	FAM13C	6.31483	1.26007e-227	32.3474	RPS12	0.469496	0	84.5707
228	CLECL1	3.14966	0	49.1347	KLF13	2.15119	0	53.7659	ERBB3	2.80901	1.29913e-204	30.6638	MALL	5.35331	0	40.4688	BCAS1	6.53132	0	80.5081	LYL1	3.95005	1.90671e-35	12.6528	PDLIM4	4.4138	0	41.837	DDAH2	1.79121	3.17705e-104	21.8616	SERP1	0.983541	0	55.1526	SMOC2	6.06113	2.95934e-225	32.1782	SRSF7	0.800674	0	84.3678
229	RPS29	0.588945	0	48.2455	EIF1	0.587957	0	53.7441	GK5	2.9916	2.85976e-204	30.6379	PPIC	3.55703	0	40.4672	HOOK2	2.1709	0	80.3451	THEM5	10.5112	3.28591e-34	12.4252	THBS1	3.60336	0	41.723	LRMDA	3.64776	6.51704e-104	21.8285	HBEGF	3.49282	0	55.1433	TUBA1A	1.64626	1.23477e-223	32.062	GBP5	3.03068	0	84.0531
230	NR4A2	1.06173	0	48.2337	GMPPB	2.8385	0	53.6988	MT-ND2	0.949916	5.00457e-203	30.5443	PLSCR1	2.18831	0	40.4113	CISD3	1.88278	0	80.3134	EIF5A	1.52575	1.12835e-33	12.3253	NPC2	1.6002	0	41.6606	DHRS9	6.38935	2.81503e-103	21.7613	TREM1	8.38843	0	55.1238	MRVI1	6.25875	4.83141e-223	32.0193	CCNH	1.33215	0	83.8792
231	ZFP36L1	0.670417	0	48.1574	COBLL1	2.94845	0	53.3143	CTSF	3.23478	7.92087e-203	30.5291	LAMB1	4.40756	0	40.299	SHROOM3	5.91051	0	80.3017	PPP2R5B	4.1024	2.40108e-33	12.2637	PHLDB1	4.59895	0	41.4945	CTTNBP2	6.2848	5.37607e-103	21.7314	ACSL1	3.40051	0	55.0856	RARRES2	3.30908	7.05137e-223	32.0074	CREM	1.49981	0	83.7099
232	LYL1	3.31382	0	47.2581	FBXW7	2.57651	0	53.1356	HYI	2.56087	1.5721e-201	30.4311	TCIM	3.05691	0	40.2386	NANS	1.92486	0	80.2775	WIPI2	2.5555	5.24071e-33	12.1996	LTBP2	7.81578	0	41.4311	CHN2	3.28309	6.65742e-103	21.7214	MARCKS	2.68739	0	54.9428	KANK2	4.95798	1.69841e-222	31.9799	RASSF5	1.59551	0	83.6561
233	FCHSD2	2.32115	0	47.2049	RPL10	0.562933	0	53.1013	RTN3	1.84891	1.43639e-198	30.2061	BEX3	2.49671	0	39.9658	TACSTD2	6.65863	0	80.0548	ANKH	3.14485	1.06245e-32	12.1414	TGFBI	4.06928	0	41.35	AHNAK	0.814802	6.76787e-103	21.7205	C19orf38	5.38698	0	54.8905	CD9	2.45201	8.91236e-222	31.9279	GPR65	1.79932	0	83.5632
234	SLC25A6	0.517663	0	47.0589	FAM174A	2.99333	0	53.0567	NENF	1.75077	2.27825e-198	30.1907	KLF10	2.40461	0	39.9128	MT1M	4.50055	0	80.0322	KLC3	9.88327	3.66629e-32	12.0387	NEAT1	1.3794	0	41.3058	AL078590.3	8.40394	8.92552e-103	21.7076	C15orf48	3.90775	0	54.747	NDRG2	3.95072	3.33257e-221	31.8865	KLRD1	4.97299	0	83.3735
235	AC025164.1	1.67193	0	47.0195	MLEC	1.56753	0	52.9734	PTPRF	3.10303	1.95493e-197	30.1194	MARCKSL1	1.87001	0	39.8665	PRR15L	6.4043	0	79.8806	AC130456.3	9.80039	6.99695e-32	11.985	TCEAL9	3.23694	0	41.2631	RPL32	0.416863	1.53579e-101	21.5759	CD300E	10.4421	0	54.6525	EFEMP2	4.83454	2.22965e-220	31.8268	FLT3LG	2.71604	0	83.2274
236	GRB2	0.908309	0	46.9698	TMBIM6	1.04028	0	52.8051	NFIC	1.96112	1.10269e-196	30.0617	RIPOR1	3.19255	0	39.7396	ARL14	6.62623	0	79.8076	GYPA	11.7238	1.06144e-31	11.9499	PLXDC2	4.16525	0	41.2124	NDEL1	1.82324	1.63941e-99	21.3583	ZFAND5	1.5657	0	54.4683	PDGFA	3.62071	2.52903e-220	31.8228	SH3KBP1	1.51071	0	82.9902
237	RGS19	1.2488	0	46.9003	RALGPS2	2.18715	0	52.7096	DYNC1LI2	2.12263	2.19696e-196	30.0387	GJA1	6.43689	0	39.6962	AP1M2	5.68089	0	79.7666	ANXA7	2.04677	1.74525e-31	11.9082	CYGB	6.10819	0	41.008	C4orf48	1.34009	2.41707e-99	21.34	CARD16	1.44205	0	54.4118	MGLL	2.81847	2.56882e-220	31.8222	GSTK1	0.802664	0	82.4073
238	GPR183	0.97941	0	46.4784	HAX1	1.44965	0	52.6828	CTNND1	2.59165	2.23147e-196	30.0381	GRN	1.77669	0	39.6857	RASSF7	2.24001	0	79.4474	RANBP10	4.16657	1.44397e-30	11.7286	ANTXR1	6.66345	0	40.9687	ACER3	2.80435	2.61149e-99	21.3363	TCIRG1	1.58538	0	54.36	PDLIM5	2.43234	5.87922e-220	31.7961	ARHGAP15	1.5173	0	82.2328
239	COBLL1	2.51092	0	46.0724	OS9	1.56428	0	52.6734	TUBB4B	1.56174	1.62719e-195	29.9717	RHOJ	7.29002	0	39.6492	SERPINB6	2.00674	0	79.1632	AK1	4.42483	1.66095e-30	11.7164	FAM114A1	3.60366	0	40.8991	EEF1A1	0.398139	1.11485e-98	21.2681	JAML	1.89888	0	54.232	ADGRF5	5.45056	7.04306e-219	31.7177	HOPX	2.59449	0	81.8285
240	NCOA3	1.57312	0	46.0324	MTDH	1.15604	0	52.6131	FOS	1.6253	1.6793e-194	29.8937	LAPTM4A	1.61599	0	39.5383	ETS2	2.23621	0	79.1142	REXO2	2.3569	4.01221e-30	11.6408	SVIL	3.81756	0	40.8562	HSP90B1	0.841143	3.29129e-98	21.2168	LY96	3.05436	0	54.02	RAB34	3.3256	1.52915e-218	31.6931	LAG3	3.83389	0	81.5357
241	CAMK1D	2.11105	0	45.7654	YIPF3	1.64938	0	52.4377	FEV	10.5918	1.78789e-194	29.8915	GADD45B	1.95328	0	39.3507	CD63	1.22625	0	79.1138	LINC00570	10.0105	1.7475e-28	11.3113	MFAP2	6.87438	0	40.6493	RPS4X	0.426072	1.60271e-97	21.1421	S100A4	1.36281	0	53.8887	ZFP36L1	1.45305	3.51584e-218	31.6667	RGCC	1.47839	0	81.2441
242	PLEKHG1	2.76378	0	45.739	EEF2	0.776071	0	52.3734	FMC1	2.08305	7.03778e-194	29.8456	PRCP	2.9275	0	39.3352	RHPN2	5.95688	0	79.024	DAP	2.58136	2.33879e-28	11.2855	CLIC4	2.95494	0	40.4783	CATSPER1	5.13775	3.75496e-97	21.1017	DSE	2.65677	0	53.8116	ALDOA	1.26086	3.72172e-218	31.6648	SLC38A1	1.50232	0	80.6687
243	SMCHD1	0.818803	0	45.4297	PELI1	2.23067	0	52.3425	HSP90AA1	1.02155	3.24638e-193	29.7942	PLK2	3.10998	0	39.2345	NAPRT	2.72926	0	78.6568	SMOX	5.33933	1.23269e-27	11.137	TCEAL4	2.39523	0	40.3277	FDX1	1.77638	4.14662e-97	21.0969	PTGS2	4.77314	0	53.7294	IGFBP5	4.5649	2.27836e-217	31.6075	CTLA4	4.74378	0	80.4801
244	ALOX5	2.41643	0	45.2638	SMDT1	1.09998	0	52.3163	PALLD	3.35832	1.90225e-192	29.7348	MEF2C	2.16993	0	39.193	CTNNA1	2.14921	0	78.1477	BABAM1	2.83062	9.04372e-27	10.9558	MGLL	3.0054	0	40.2836	CDK15	9.89944	3.9376e-96	20.99	DMXL2	4.33005	0	53.447	KIAA0040	2.45536	6.41579e-217	31.5746	C12orf57	0.70309	0	80.4435
245	EIF3L	0.633202	0	45.2171	LRRC59	1.80475	0	52.143	MTCH1	1.51778	4.79303e-192	29.7036	TEK	10.2873	0	39.1403	NCOA7	1.90361	0	77.6698	PINK1	3.81465	2.06867e-26	10.8799	PHLDA1	2.25144	0	40.1771	DUSP10	1.92578	1.21824e-93	20.7147	BASP1	3.21055	0	53.3766	KCNE4	7.99053	2.51339e-216	31.5313	PYHIN1	3.72924	0	80.3855
246	EVI2B	1.0069	0	45.1273	ATP5MC1	1.37647	0	51.9153	KDELR1	1.28267	8.50381e-192	29.6842	SEC14L1	2.01023	0	39.0658	PDK4	3.11598	0	77.4351	SLC7A5	1.87421	2.70333e-26	10.8554	SSPN	3.86313	0	40.1739	CD84	1.87326	1.44386e-93	20.7064	LRRC25	7.00018	0	53.3609	PCOLCE	4.56495	2.7521e-215	31.4553	DNAJB1	1.06981	0	80.0324
247	TOMM7	0.480776	0	44.7788	ALKBH7	1.34379	0	51.722	GNAI1	4.5364	3.17975e-191	29.6397	TSPAN4	3.64103	0	39.0323	ALDH3A1	7.43481	0	77.3459	ACSL6	4.26452	3.44571e-26	10.8329	MAP1LC3A	2.46901	0	40.1329	SNHG8	0.868314	6.61693e-93	20.6326	IRAK3	3.98042	0	53.2564	APOLD1	4.23458	4.84199e-215	31.4372	RGS10	1.10439	0	80.0124
248	QRSL1	2.71947	0	44.6014	ARFGAP3	1.8032	0	51.6367	CIRBP	0.968507	3.41219e-191	29.6372	MCF2L	4.42537	0	39.0168	HSPA1B	1.15033	0	77.0607	RPL21	0.439751	3.48807e-26	10.8317	HEBP1	2.52637	0	40.1305	CLCN3	2.08736	1.62248e-92	20.5891	HMOX1	3.99575	0	53.2226	MAGED2	2.0759	7.04852e-215	31.4252	CKLF	1.50947	0	79.9846
249	GPSM3	0.662494	0	44.5475	GAB1	4.46994	0	51.632	MAPRE3	4.23964	4.40394e-190	29.5507	DYNLL1	1.33421	0	39.0101	TM4SF1	2.97777	0	77.0337	STAU1	1.97016	6.58957e-26	10.7725	CPQ	2.93864	0	40.048	TMEM176B	1.69005	5.95601e-91	20.4133	RBM47	2.59676	0	53.0612	ADAMTS9	5.79882	9.49994e-215	31.4156	UCP2	0.913392	0	79.874
250	PRKCB	1.68447	0	44.4239	NCF1	1.42725	0	51.5521	YIPF3	1.63441	1.53636e-189	29.5082	CCL14	11.0806	0	38.9878	COA3	1.80552	0	76.6709	2020-03-06	2.31471	2.00613e-25	10.6684	LOXL2	5.72608	0	39.9993	MSRA	2.34045	1.34979e-90	20.373	SIRPA	5.05687	0	53.0195	ITGA7	7.51018	1.00855e-212	31.2668	CCL4L2	2.72844	0	79.4245
251	TSPAN3	1.40829	0	44.4065	GYPC	1.11985	0	51.4182	TUBB2B	7.41566	9.60064e-189	29.446	FKBP9	4.18261	0	38.9649	AZGP1	4.46517	0	76.6192	MBOAT2	5.04239	9.59147e-25	10.52	FTL	0.903071	0	39.9987	GMPR	3.37247	2.07581e-90	20.3518	CDKN1A	1.5876	0	52.8807	DST	3.04171	1.25688e-212	31.2597	UBA52	0.439286	0	79.1317
252	CTSH	1.21586	0	44.2868	RPL7A	0.491984	0	51.3367	ATP6AP1	1.66868	1.00823e-188	29.4442	SOX18	10.9696	0	38.9359	TMPRSS4	7.61273	0	76.498	IFI27	1.91602	1.12949e-24	10.5043	FGFR1	4.56392	0	39.8911	TAGLN2	0.53351	9.40146e-90	20.2773	LAP3	2.00534	0	52.7102	ZNF503	4.14909	1.11602e-211	31.1896	CD28	4.31793	0	78.8976
253	CYB561A3	2.11147	0	44.2052	TMED4	1.37095	0	51.0158	HIGD1A	2.05511	2.62436e-188	29.4117	SELENOP	2.90946	0	38.8552	PHGR1	5.3693	0	76.2713	UBE2F	3.33384	1.97927e-24	10.4504	CTSB	1.64664	0	39.8895	RELB	1.18477	6.10693e-89	20.1846	PAK1	2.47286	0	52.6843	TSPAN3	1.96856	2.84524e-211	31.1595	SIRPG	4.87694	0	78.6921
254	EAF2	2.31204	0	44.0133	CANX	1.30618	0	50.8754	DNAJC12	7.31546	2.8092e-188	29.4092	INSR	5.0394	0	38.6762	LIPF	4.9103	0	76.2622	CLIC2	5.23613	1.04441e-22	10.0624	IER3	2.51073	0	39.7944	KIAA1522	3.24587	1.04249e-88	20.1581	CTSD	2.30738	0	52.6666	SYNPO2	5.69355	4.52823e-210	31.0705	SEPT9	0.919663	0	78.5693
255	SNHG7	0.922296	0	43.7248	CKAP4	2.9233	0	50.8738	PMM1	2.29311	3.75573e-188	29.3993	SNHG7	1.63246	0	38.433	LIMA1	2.23995	0	76.1675	MAT2B	1.60452	3.10561e-22	9.95335	IER2	1.76742	0	39.6722	ARMH1	2.74419	8.23366e-88	20.0553	SGK1	2.57213	0	52.5528	OLFML2B	7.33624	4.69015e-210	31.0693	TUBA4A	1.44479	0	78.568
256	RPLP1	0.37903	0	43.6816	HMCES	2.44367	0	50.7908	WASL	2.35358	5.3326e-188	29.3873	SERPING1	3.27097	0	38.4097	ATP8B1	4.70339	0	76.1499	TSG101	2.40731	6.43134e-22	9.8798	ALDH1A3	9.45161	0	39.6635	RPL8	0.360038	4.49468e-86	19.8546	CXCL2	3.1377	0	52.3677	FKBP10	4.78372	1.59458e-209	31.0298	RPLP2	0.423216	0	78.5075
257	LINC01857	7.19519	0	43.6264	NAXE	1.61382	0	50.778	FOXA2	4.49288	1.06931e-187	29.3635	ABL2	3.84866	0	38.3948	DSG2	5.56893	0	76.0913	KLF3	1.96838	6.66839e-22	9.87607	SPTBN1	1.88063	0	39.6499	TSC22D2	1.93037	5.56823e-86	19.8437	RNH1	1.39471	0	52.2803	NME4	2.19018	2.86629e-209	31.0108	CD37	0.559775	0	78.4981
258	PARP15	1.9418	0	43.4603	LINC02384	3.94304	0	50.7281	PLEKHB1	3.1115	1.6032e-187	29.3497	SOX17	11.7879	0	38.2649	NME2	1.03868	0	76.0617	H2AFJ	1.82357	3.37196e-21	9.71027	SCPEP1	2.67367	0	39.6219	TBXAS1	2.27391	5.59815e-86	19.8434	SMCO4	2.39559	0	52.2712	LEPROT	2.12867	1.26548e-207	30.8884	TMA7	0.505557	0	78.2071
259	PARP1	1.01405	0	43.1261	KLHL6	2.73132	0	50.714	SORBS2	3.56323	7.94112e-187	29.2951	ENTPD1	2.40277	0	38.2573	GSTM3	3.11513	0	75.8201	CYB5R3	1.83892	5.91356e-21	9.65194	PLAU	5.27719	0	39.5311	SERP1	0.558526	1.56385e-84	19.6747	CD163	10.1995	0	52.0648	CALU	2.59329	1.49883e-207	30.8828	DEF6	1.68036	0	78.0401
260	SH3BP5	1.57859	0	43.0967	GORASP2	1.57676	0	50.5148	CUTA	1.0999	1.2918e-185	29.1996	FSTL1	4.4381	0	38.2484	EMP2	2.79828	0	75.6751	ARL6IP1	1.34625	1.4014e-20	9.5618	PSAP	1.30817	0	39.4999	CTNNBL1	2.05141	2.84099e-84	19.6444	MYO1F	1.68452	0	52.0525	ADGRA2	5.86452	1.95263e-207	30.8742	ACTG1	0.553179	0	77.905
261	HLA-DQA2	2.64043	0	43.0012	SSR1	1.46426	0	50.2832	PCSK1	9.52108	6.7705e-185	29.1426	UPP1	2.34296	0	38.1355	TCIM	3.86538	0	75.6264	TAL1	6.8993	2.25283e-20	9.51145	PARVA	4.0465	0	39.4916	SPI1	1.64373	3.67918e-83	19.5134	SLC16A3	2.06646	0	51.9919	CEBPB	1.79106	5.78026e-207	30.8389	SLFN5	2.28288	0	77.6008
262	SF1	0.584179	0	42.991	CDK2AP2	1.4036	0	50.2816	LTBR	2.4724	3.09505e-184	29.0904	RND1	3.75144	0	38.126	HBEGF	3.22858	0	75.6064	TARS	2.75912	2.86494e-20	9.48597	CCL11	10.2733	0	39.4847	BLVRA	2.19722	5.23123e-83	19.4952	LIMS1	1.64117	0	51.9422	DCN	3.72323	6.08022e-207	30.8372	RPS14	0.478969	0	77.5784
263	DAPP1	2.4922	0	42.9623	COX7A2	0.937295	0	50.2655	CYB5A	1.65175	3.37773e-184	29.0873	TMEM204	3.15991	0	37.9914	MICALL2	4.87632	0	75.3856	RHD	10.2753	1.00766e-19	9.35205	TUBA1A	1.57324	0	39.4598	2020-03-03	2.18121	1.00121e-82	19.4617	CPPED1	3.21052	0	51.8612	PTGIR	5.81655	1.19195e-206	30.8153	CMTM3	2.21517	0	77.4417
264	PNISR	0.621702	0	42.4305	MIR155HG	2.92227	0	50.1926	FGF14	8.94242	1.17448e-183	29.0442	PLS3	4.50179	0	37.9716	FLNB	2.86858	0	75.3756	PDCD10	2.08273	1.88261e-19	9.28493	PLOD2	4.99083	0	39.439	AC084033.3	3.16235	4.24701e-82	19.3871	ATG3	1.61278	0	51.6244	RASL12	7.51014	6.11484e-206	30.762	CNN2	1.01681	0	77.291
265	PLD4	4.26726	0	42.2543	MGAT1	1.46834	0	50.1209	EID1	1.13214	2.63085e-183	29.0164	RAPGEF3	5.91171	0	37.956	HMGCS2	7.36074	0	75.3726	UROD	2.82423	2.41406e-19	9.25796	HSPA1A	1.65337	0	39.3857	RPS27A	0.423738	8.94135e-82	19.3486	ATOX1	1.6457	0	51.5521	FOS	2.00179	9.02269e-206	30.7493	ISG20	0.766618	0	77.1991
266	CR2	6.02605	0	42.0843	HMGN3	1.21453	0	50.0793	BSG	1.1131	4.19192e-181	28.8411	PTMA	0.590473	0	37.9352	FOS	1.2064	0	75.1681	FUNDC2	1.80569	1.25224e-18	9.07699	MYLK	5.08716	0	39.376	RNASEK	0.646694	2.29006e-81	19.2998	RNASEK	0.952391	0	51.5057	LMOD1	7.66617	2.61287e-205	30.7147	SEPT7	0.849608	0	77.1942
267	EBF1	4.30966	0	41.8493	SAR1B	1.81256	0	49.9902	SCAMP5	4.73395	1.04785e-180	28.8093	SH3BP5	2.25034	0	37.8271	RASSF6	3.4298	0	75.1192	DCAF11	2.35944	1.51792e-18	9.05592	TPM4	1.50587	0	39.3456	RPL6	0.380294	4.13507e-81	19.2692	GNS	2.51714	0	51.1247	GNG11	3.27403	4.32768e-205	30.6981	ID2	1.2377	0	77.1791
268	PPM1K	1.1431	0	41.7546	IGLV2-14	3.90523	0	49.8831	SCOC	2.19942	2.88437e-180	28.774	YWHAE	1.51136	0	37.7712	CLDN3	5.95148	0	75.1073	PLEK2	4.79751	2.19114e-18	9.01494	PPIC	3.65333	0	39.3369	MT-CO1	0.24748	1.08862e-80	19.2187	RASSF4	3.68454	0	51.1179	TRIP6	3.58322	1.49899e-204	30.6576	PRMT2	1.36434	0	77.1586
269	RPL22L1	0.691005	0	41.6265	IGFLR1	1.92171	0	49.8049	RTN4	1.41551	7.14221e-180	28.7422	KLF9	2.27973	0	37.757	VSIG1	4.72831	0	75.073	RNF14	2.91878	5.83938e-18	8.90529	SOX4	2.11528	0	39.2455	PRDX6	0.977059	1.27254e-80	19.2105	FKBP1A	1.14197	0	51.0877	INAFM1	3.56251	1.09564e-203	30.5926	PTPN7	1.9896	0	77.0052
270	RPL24	0.364409	0	41.5346	ODC1	1.62082	0	49.6941	SPATS2L	2.45576	1.77504e-179	28.7105	GALNT18	7.41676	0	37.7312	MISP	6.49569	0	75.0041	B4GALT3	2.30572	2.52472e-17	8.7385	BSG	1.23426	0	39.0706	KLRG1	1.51541	3.12005e-80	19.1637	RIN3	1.94833	0	51.0622	LAMC1	4.11665	1.34851e-203	30.5857	SYNE2	1.15568	0	76.869
271	PHACTR1	3.14368	0	41.3285	AURKAIP1	1.16687	0	49.589	ARX	8.00589	1.87227e-179	28.7086	YWHAH	1.73081	1.206102177535254e-308	37.6656	EPS8L3	6.63636	0	74.9674	MBNL3	3.68187	2.7593e-17	8.72817	PXDN	5.40876	0	39.0591	MPP1	2.12548	4.74564e-80	19.1416	CAPG	1.57122	0	50.7062	DDAH2	2.14431	1.8793e-203	30.5748	PRDM1	1.51371	0	76.7279
272	RPL23	0.499983	0	40.9152	CD59	1.6469	0	49.471	MAGEF1	2.60367	4.29466e-179	28.6796	PREX2	6.83004	1.6709907748240816e-308	37.6569	MT1F	2.60602	0	74.9054	UBQLN1	2.05233	2.75986e-17	8.7281	CERCAM	4.08706	0	38.9824	PARVB	1.96107	9.6649e-80	19.1042	ATP2B1-AS1	2.34107	0	50.6018	ARHGAP10	3.20369	3.23878e-203	30.5569	EEF1D	0.408739	0	76.603
273	WASHC4	1.71725	0	40.8758	WDR45	1.81925	0	48.9664	GPX4	1.08063	1.15472e-178	28.645	ADAMTS9	6.15055	2.70783e-308	37.644	SPTBN1	1.72581	0	74.8066	KPNA1	2.6427	3.41346e-17	8.70368	CD59	1.87058	0	38.9565	BNIP3L	1.24287	1.12608e-79	19.0961	SLC8A1	5.25466	0	50.42	C1R	4.16608	8.66642e-203	30.5245	ITM2B	0.538487	0	76.3854
274	NCF4	1.52667	0	40.8619	AC007384.1	2.05488	0	48.9492	CEP126	4.42444	7.27085e-178	28.5805	DUSP23	2.52752	8.6081e-307	37.5518	TSPAN3	2.05158	0	74.8062	BBOF1	5.48079	4.3719e-17	8.67518	FERMT2	4.46354	0	38.9538	ALS2	3.79788	1.91643e-79	19.0683	COMT	1.54728	0	50.0483	MAP3K7CL	5.39137	9.92712e-203	30.52	CYFIP2	1.71201	0	76.0459
275	STAG3	4.12007	0	40.7268	PRDX1	1.11544	0	48.8944	ASAH1	1.56386	3.55858e-177	28.5249	GNG5	1.18343	1.67403e-306	37.534	MYO10	4.36306	0	74.6869	AC100810.1	2.69409	1.81207e-16	8.50861	PGRMC1	2.29365	0	38.7242	DLC1	3.54307	2.36676e-79	19.0571	S100A12	9.5738	0	49.9986	PPP1R12A	1.61764	2.64141e-202	30.4879	IPCEF1	4.17224	0	75.9544
276	SNX10	1.95837	0	40.7044	MCL1	1.06808	0	48.8102	SPINT1	2.67123	3.87326e-177	28.5218	MCAM	4.1911	3.05117e-303	37.3335	FKBP2	1.1821	0	74.568	DNAJA4	3.51344	3.24416e-16	8.4398	EHD2	4.61541	0	38.7084	SMIM1	3.99656	4.60072e-79	19.022	CTSL	3.7691	0	49.8241	ID1	2.22637	5.26224e-202	30.4652	DDIT4	0.855882	0	75.7978
277	ATP2B1	1.20556	0	40.5848	TMED5	1.48601	0	48.793	PLS1	3.77744	6.77865e-177	28.5021	HDAC7	2.34014	3.49204e-303	37.3298	SH2D4A	6.64108	0	74.2887	HIST1H1C	2.04215	3.79277e-16	8.42137	ZBTB20	1.64687	0	38.6103	BST2	0.947328	1.12956e-78	18.9744	EFHD2	1.37504	0	49.8193	SH3BGRL	1.32274	5.95089e-202	30.4611	LY6E	0.792668	0	75.401
278	RPL31	0.39461	0	40.1337	CCDC69	1.55037	0	48.7031	RGS17	5.87312	1.27301e-176	28.4799	MAST4	2.39338	2.75613e-301	37.2126	CHP1	2.4375	0	74.1943	PIP4K2A	2.44077	4.22525e-16	8.40866	ATF3	1.79703	0	38.5247	PAG1	1.40997	4.85916e-78	18.8974	LAPTM5	0.978918	0	49.7283	TPPP3	4.88251	5.65771e-201	30.387	PDE3B	3.18939	0	75.1245
279	ITSN2	0.897603	0	40.1157	PRDX5	1.03752	0	48.599	RPH3AL	4.26707	2.73615e-176	28.4529	CLIC2	5.24452	2.76992e-297	36.9641	MTUS1	3.09514	0	74.1565	DNAJA1	0.989595	7.06774e-16	8.3468	CDKN1A	1.79589	0	38.3367	RPL35A	0.36401	1.94279e-76	18.7016	LAMTOR1	1.27055	0	49.6971	CDC42EP1	2.5553	2.84373e-200	30.3338	FLNA	1.18008	0	75.0975
280	SLC2A3	0.688841	0	39.8257	BLNK	2.60456	0	48.5518	FN3K	2.93278	4.23601e-176	28.4375	PDLIM5	2.18463	1.77639e-293	36.7262	ITPR3	2.89177	0	74.1451	BCAM	3.15215	7.16728e-16	8.3451	RAB13	2.4489	0	38.2593	ITM2C	0.878304	4.12701e-76	18.6613	YBX3	1.73968	0	49.6403	MIR22HG	3.18738	2.59277e-199	30.2608	AES	1.06153	0	75.0289
281	SSH2	1.00891	0	39.808	DUSP1	1.28166	0	48.4621	FOSB	1.3623	5.87286e-176	28.4259	TNFAIP1	3.47288	2.66794e-293	36.7151	SRRM2	1.23724	0	74.1168	MFSD2B	8.58131	3.42164e-15	8.15466	PDLIM3	5.72027	0	38.0989	PBX1	3.1041	8.13175e-76	18.6246	HRH2	4.55029	0	49.6176	HSPB8	6.10312	2.70044e-199	30.2594	TERF2IP	1.00531	0	74.8857
282	PLEKHF2	1.91801	0	39.6569	SND1	1.54285	0	48.3178	ZNF580	2.06435	8.66579e-176	28.4121	EFNB2	3.76276	5.72773e-293	36.6942	FUT2	7.125	0	74.003	TRAPPC5	2.00028	4.67165e-15	8.11642	DDR2	6.46413	0	38.0973	CREM	0.843808	2.86283e-75	18.557	PECAM1	1.9324	0	49.475	TACC1	1.76113	7.21925e-199	30.2268	PSTPIP1	2.73782	0	74.8097
283	EIF3E	0.554387	0	39.6035	LMO4	1.83577	0	48.2477	GNG4	5.45424	2.37716e-175	28.3764	CTGF	4.24139	7.99158e-293	36.6851	CEBPD	1.31766	0	73.9589	2020-03-02	3.04745	1.40043e-14	7.97956	JUNB	1.40105	0	38.0239	SEMA4A	2.89726	3.44837e-75	18.5468	C4orf48	1.37353	0	49.428	RTL8A	2.35877	4.52859e-198	30.166	CCNI	0.497361	0	74.3385
284	IGHD	8.08442	0	39.3249	IGHG1	6.65901	0	48.1967	NAXE	1.56945	7.24385e-174	28.2557	NFIC	2.04124	4.81619e-292	36.636	NFIB	3.3483	0	73.4663	CLK3	2.13866	4.84463e-14	7.82119	NEXN	5.67136	0	37.9717	RPL7A	0.322019	4.07588e-75	18.5377	LAMTOR4	1.10395	0	49.3183	DLC1	4.16975	1.86399e-197	30.1189	NFATC2	1.6448	0	73.8048
285	EIF3F	0.476021	0	39.1707	HIST1H2AC	2.43995	0	48.1965	TUBB3	5.07447	8.441e-174	28.2503	MIDN	1.98677	4.28534e-290	36.5132	TENT5A	2.8223	0	73.4286	DNAJB2	2.41709	6.62601e-14	7.78079	FNDC3B	2.20263	0	37.8716	AC106739.1	4.94764	5.63034e-74	18.3957	NAGK	2.09783	0	49.2782	HSPB6	6.36309	2.919e-197	30.104	RPL21	0.455502	0	73.7578
286	PNOC	3.51939	0	39.1288	AKAP2	2.9288	0	48.1209	NDUFB4	1.15613	1.18149e-173	28.2382	SNCG	6.00977	5.92158e-290	36.5043	SH3YL1	2.02906	0	73.4113	NARF	1.95153	6.93057e-14	7.77478	RCN3	5.03621	0	37.8568	SVOPL	8.82391	3.28662e-73	18.2987	BLVRA	2.39861	0	49.1664	BAG3	2.02629	3.32672e-197	30.0995	RNF213	0.882716	0	73.4843
287	DUSP1	0.583667	0	38.8771	PSENEN	1.65154	0	47.9844	ABCC8	9.53341	3.89509e-172	28.1142	CTNND1	2.58996	3.41492e-289	36.4562	SDCBP2	6.54256	0	73.3986	PPP1CB	1.61151	1.58435e-13	7.6667	RTN4	1.48903	0	37.7816	OSBPL8	1.06869	5.2414e-73	18.2731	PTAFR	5.27813	0	49.1043	FXYD1	4.22447	3.56479e-197	30.0972	RPL10	0.530634	0	73.468
288	WDFY4	4.90851	0	38.7998	HIST1H2BK	2.79679	0	47.8787	AKR7A2	1.70734	4.19398e-172	28.1115	RPS6KA2	4.18797	6.32179e-288	36.3761	BICDL2	6.73816	0	73.2981	KDM7A	2.80535	1.77448e-13	7.65163	PPP1R14A	4.48613	0	37.7435	ABRACL	0.850518	4.06067e-72	18.1608	NUDT16	2.57663	0	49.0441	SGCA	6.89767	1.06536e-196	30.0607	RPL14	0.422403	0	73.2229
289	RPL6	0.371018	0	38.7898	SEC24D	2.49035	0	47.6194	ST13	1.11835	2.34997e-171	28.0501	MAP3K11	2.25801	3.32108e-287	36.3304	MT-ATP8	0.545215	0	73.1621	SMIM1	4.19685	1.84967e-13	7.6462	TNFRSF1A	1.88013	0	37.6875	SLCO2B1	4.51282	2.93674e-71	18.0516	MYO9B	1.67022	0	48.7194	LDHA	1.33845	1.41739e-196	30.0511	GZMK	4.44433	0	72.9897
290	ANKRD13A	1.77619	0	38.7419	IGKV3-11	4.21686	0	47.3941	PDLIM4	3.80667	6.01599e-171	28.0165	RBP7	6.53286	5.06162e-287	36.3187	S100A13	2.54724	0	73.1602	ANKRD9	3.93698	3.59533e-13	7.55823	ITM2B	0.862002	0	37.6805	CANX	0.984808	6.53054e-71	18.0068	NR4A3	2.02008	0	48.688	FXYD6	4.88279	7.48185e-195	29.9188	ITGAL	2.60267	0	72.557
291	KYNU	3.35436	0	38.7097	C8orf59	1.17077	0	47.224	GSTM3	2.37023	1.08893e-170	27.9953	SNX3	1.23352	5.06313e-287	36.3187	ZKSCAN1	1.80326	0	72.9931	GATA1	6.64785	5.61357e-13	7.49889	PRR16	7.21808	2.0702e-307	37.5886	GABPB1	1.82094	1.51802e-70	17.9599	LAIR1	2.15995	0	48.4074	ENPEP	8.24279	7.48185e-195	29.9188	MATK	3.36567	0	72.5206
292	YPEL5	0.700837	0	38.4801	SDF4	1.17147	0	47.1961	MT-CO2	0.60654	1.15357e-169	27.9109	ARL2	1.94133	7.83016e-287	36.3066	TRIM31	7.13014	0	72.4066	OAZ2	2.69676	5.73377e-13	7.49598	PITX1	4.97663	1.73031e-306	37.5321	MAST4	1.71328	4.06194e-70	17.9047	C20orf27	2.1372	0	48.3464	GAPDH	0.994301	2.46411e-194	29.8787	EPC1	0.954152	0	72.4909
293	MTPN	0.906687	0	38.4093	CFLAR	1.12212	0	47.1075	FAM174B	3.61233	1.41263e-169	27.9035	DOCK6	4.82746	1.10124e-286	36.2971	SCNN1A	6.45083	0	72.3453	ATP6V1D	2.33705	6.98111e-13	7.46971	PRKG1	6.12992	1.78361e-305	37.4698	CNIH1	1.26111	9.34467e-70	17.8582	LGALS3	1.28735	0	48.2919	SPTSSA	2.63073	3.0651e-194	29.8713	RPS16	0.447593	0	71.929
294	CD48	0.588094	0	38.3925	YIPF2	2.39911	0	47.0632	H2AFY	1.38466	9.36254e-169	27.8356	RBP5	7.991	1.06993e-285	36.2344	LIPH	7.47013	0	72.2576	TMEM183A	2.01135	1.69876e-12	7.34942	GAS6	3.26787	1.19537e-302	37.2957	TSPYL2	1.17197	3.44323e-69	17.7846	HIF1A	1.4526	0	48.256	ITGA1	2.19249	5.84603e-194	29.8497	TC2N	1.67818	0	71.8533
295	PRDM2	1.36376	0	38.246	MEF2B	6.20824	0	46.9672	PTPRN	9.74808	9.52922e-169	27.8349	CRIM1	4.14997	2.2776e-285	36.2135	CDC42EP5	5.27121	0	72.2383	TBPL1	2.17423	1.89316e-12	7.33456	LEPROT	1.97193	2.35644e-302	37.2775	HSD17B12	1.61615	4.78578e-68	17.6354	CREG1	2.44161	0	48.1845	H1F0	2.59067	1.64037e-192	29.7378	TOMM7	0.483599	0	71.7523
296	TSPAN13	1.71544	0	38.2373	EDEM2	2.36132	0	46.8059	KIF5C	4.31811	2.47014e-168	27.8006	ACTN4	1.42855	6.24166e-285	36.1856	TUBA1C	1.65694	0	72.0953	PFDN5	0.19323	2.67691e-12	7.28714	TUBB6	3.74278	4.45946e-300	37.1365	SERTAD1	1.14816	2.07751e-67	17.5517	THBD	4.49103	0	48.1698	CTSL	2.62602	4.16419e-192	29.7064	LINC01871	4.50032	0	71.7465
297	DCK	1.24972	0	38.1987	GNPTG	1.51575	0	46.7948	UQCRQ	1.12181	2.47357e-168	27.8005	DPYSL2	3.31517	3.67833e-284	36.1365	MARCKS	2.04492	0	72.0574	UQCR11	0.553279	6.08883e-12	7.17302	TMEM119	9.45107	1.48558e-295	36.855	RAC2	0.521218	2.08723e-67	17.5513	ADAP2	4.89082	0	48.1586	TNFRSF1A	2.05547	7.05003e-192	29.6886	IDS	0.982755	0	71.7
298	MARCKSL1	1.00906	0	38.1841	ADA2	2.10067	0	46.6597	UPF3A	1.754	1.80924e-167	27.7288	SOX7	9.07935	5.13249e-284	36.1272	GATA6	5.53134	0	71.9417	PSMD2	1.78171	6.2191e-12	7.16999	NR2F1	7.5805	4.88877e-295	36.8225	PRKX	1.55197	2.0938e-66	17.4195	CSTB	1.19699	0	48.0312	PDE3A	7.41912	3.95345e-191	29.6304	FAM129A	2.34019	0	71.561
299	SESN3	1.64488	0	38.0853	CIRBP	0.860217	0	46.4473	VPS13A	1.84517	2.17152e-167	27.7222	CYR61	3.80536	1.19743e-283	36.1036	SSFA2	2.41397	0	71.8014	RAB2B	3.16366	6.71319e-12	7.15906	ZFP36	1.33162	5.37739e-295	36.8199	DDX3X	0.88467	9.41607e-66	17.3327	LITAF	1.25639	0	48.0281	NREP	4.82173	1.5027e-190	29.5852	SOCS1	1.33629	0	71.5609
300	AIM2	2.74841	0	37.9528	ATOX1	1.46618	0	46.337	RAB17	4.01859	9.22165e-167	27.6698	SOCS2	3.48616	1.02038e-282	36.0442	TOM1L1	5.26281	0	71.5407	KRT1	8.2618	9.93565e-12	7.10365	REXO2	1.79937	7.47889e-295	36.8109	BIRC3	1.09619	1.95746e-65	17.2904	GSN	1.74742	0	48.0089	GRK5	3.06459	2.75326e-190	29.5647	PITPNC1	2.32645	0	71.1219
301	RASGEF1B	1.46932	0	37.928	TECR	1.15329	0	46.3008	TXN	1.12815	1.84679e-166	27.6445	NRN1	8.19748	1.02139e-282	36.0441	ENAH	4.44385	0	71.5193	SLC48A1	4.32429	1.15453e-11	7.08242	F2R	2.61028	2.88897e-294	36.7741	RPS6KA5	1.79278	2.04337e-65	17.2878	PEA15	2.03473	0	47.9947	AXL	5.34	1.56468e-189	29.5058	RPL17	0.504804	0	70.968
302	MBD4	1.22995	0	37.8464	EDF1	0.774918	0	46.0678	CNN3	2.55098	2.03045e-166	27.641	SGK1	2.16457	1.91238e-282	36.0266	WFDC2	4.93227	0	71.5108	IFRD2	2.47241	1.48327e-11	7.04676	IL6ST	1.4705	3.45207e-294	36.7692	SNX5	1.26874	2.86801e-65	17.2681	TNFSF13	4.21528	0	47.9719	TCEAL4	2.28166	2.04996e-188	29.4185	CXCR3	3.32071	0	70.6109
303	SIDT1	1.89718	0	37.7719	UAP1	2.10329	0	45.9613	STARD10	1.90543	1.76203e-165	27.5627	PKIG	2.65989	2.44881e-279	35.8274	MUC6	5.70616	0	71.4711	E2F2	6.27905	2.65699e-11	6.96311	NENF	1.6352	1.28106e-293	36.7334	FHL3	2.62369	1.83241e-64	17.1605	GADD45B	1.38824	0	47.9067	PARVA	3.90558	2.00076e-186	29.2624	TMC8	1.72754	0	70.4646
304	RIC3	1.87385	3.05289e-307	37.5679	SHMT2	1.87892	0	45.9577	GNAS	1.12025	1.80611e-165	27.5617	C1orf54	4.40789	8.30641e-277	35.6643	FERMT1	7.3647	0	71.4135	CMAS	2.59416	3.29922e-11	6.93156	MDK	2.31128	4.71342e-293	36.6979	SERPINB6	1.31591	5.56229e-64	17.0954	FLNA	1.23387	0	47.8194	SMTN	4.03132	7.91023e-186	29.2153	CNBP	0.520758	0	70.3951
305	SKIL	0.888466	8.9921e-306	37.4776	SLC1A4	3.12474	0	45.9527	PAPSS1	2.15606	7.50518e-165	27.5099	BACE2	2.16582	3.57178e-276	35.6233	SLC4A4	4.66089	0	71.3739	PCMTD1	1.72937	3.70273e-11	6.91495	MT1E	1.9064	1.96092e-292	36.659	CRLF2	6.38305	5.56231e-64	17.0954	RAB32	3.56765	0	47.6423	SKP1	1.00105	1.1061e-184	29.1248	EMP3	0.776425	0	70.3622
306	TFEB	3.0123	2.77173e-303	37.3242	CALU	1.97197	0	45.9285	CMTM8	2.62097	1.10097e-164	27.496	LAMA5	3.88244	1.61018e-275	35.581	KLK11	4.42994	0	71.2381	PIP5K1B	3.1888	1.02737e-10	6.76529	BDH2	2.84486	4.21457e-291	36.5752	RALB	2.07135	8.84977e-64	17.0682	CD36	4.41656	0	47.6407	HIF1A	1.71045	8.61402e-184	29.0542	ODF2L	1.83634	0	69.9287
307	TLR10	6.9133	5.6359e-303	37.3052	ADIPOR1	1.19057	0	45.9109	PDXDC1	1.96701	1.49401e-164	27.4848	DUSP6	2.47743	5.61001e-275	35.5458	CTSD	1.64261	0	71.2298	SHARPIN	1.91066	1.03034e-10	6.76483	NSG1	4.34233	4.59957e-291	36.5728	PIK3R6	4.54079	8.28278e-63	16.9363	NCOA4	1.46414	0	47.5151	PHLDB1	3.98672	1.73051e-183	29.0301	DOCK10	1.9215	0	69.6462
308	RPLP0	0.353396	7.65533e-303	37.2969	PECAM1	2.11818	0	45.8917	CPLX2	11.0736	6.74373e-164	27.4298	EVA1C	3.32516	1.13982e-274	35.5258	PLEKHA5	3.06963	0	71.0429	DCK	1.91734	1.04086e-10	6.76327	VASN	4.61914	9.04333e-290	36.4911	CADPS	5.36782	1.72246e-62	16.8929	QKI	2.73903	0	47.4473	AP2M1	1.43716	2.20283e-183	29.0217	FNBP1	1.03481	0	69.5868
309	ODC1	0.766274	9.02048e-300	37.1067	SLC38A10	1.71336	0	45.8681	VAT1	2.21858	1.43347e-163	27.4022	RCAN1	4.6745	5.42208e-273	35.417	TSPAN15	4.15807	0	70.9091	PPP3R1	2.21384	1.82097e-10	6.68035	SGCB	3.4282	6.28562e-287	36.3114	IL18R1	1.91454	1.47848e-61	16.7651	CMTM6	1.21405	0	47.2299	SBDS	1.4376	7.50678e-183	28.9794	GPR171	4.38621	0	69.5051
310	CORO1A	0.559645	8.33133e-299	37.0466	NDUFA1	0.963973	0	45.7947	DYNLRB1	1.16039	2.20005e-163	27.3865	RASA4	4.57881	7.22432e-273	35.4088	PLEC	1.88333	0	70.846	NINJ2	2.93547	6.92657e-10	6.47623	TMEM100	7.12211	2.38803e-284	36.1474	RAB37	1.77404	4.28296e-61	16.7014	IFNGR1	1.40685	0	47.1934	SYNM	5.13882	3.4951e-182	28.9262	RPLP1	0.441489	0	69.4323
311	ARID5B	0.761065	1.69341e-295	36.8405	AC104699.1	6.8845	0	45.7916	CDC42BPA	2.94455	5.13254e-163	27.3554	FGD5	7.47173	1.9354e-272	35.3809	MYO1E	2.76618	0	70.8296	ABCG2	5.63786	6.97199e-10	6.47519	RAC1	1.15036	4.99766e-284	36.1269	TCTEX1D1	7.83508	6.3928e-61	16.6773	ETV6	2.34655	0	47.1223	SORT1	4.2321	1.44615e-179	28.7173	CYTOR	1.14479	0	69.2784
312	NR4A1	0.924951	5.12251e-295	36.8104	ERP29	0.927844	0	45.7707	AKAP9	1.2083	2.84443e-162	27.2927	KCTD12	3.76377	2.65969e-272	35.3719	GFPT1	1.88566	0	70.8037	NUTM2A-AS1	1.825	7.15881e-10	6.47107	ADIRF	2.59438	1.48181e-281	35.969	ARHGAP6	3.99479	1.6703e-60	16.6197	SH2B3	3.25049	0	47.0684	ANTXR1	5.21112	3.44366e-179	28.687	ARF6	0.95158	0	69.2288
313	SEL1L3	1.39392	1.84479e-294	36.7755	IKBIP	1.93933	0	45.7652	RAB11A	1.35456	4.69166e-162	27.2743	FERMT2	4.26163	4.8706e-272	35.3546	CHMP4B	1.62181	0	70.7867	AL139220.2	7.12635	8.20915e-10	6.4499	APOE	5.07601	5.17261e-281	35.9342	SPECC1	2.95856	3.62176e-60	16.573	MAP3K8	1.35215	0	47.0593	LURAP1L	5.58597	3.61201e-179	28.6852	TMEM50A	0.876369	0	69.206
314	TRAF5	1.60104	2.79182e-294	36.7642	OSBPL3	2.55581	0	45.6809	ELL2	1.80004	1.48e-161	27.2321	CTSL	2.55091	5.60649e-272	35.3506	AGPAT2	2.17957	0	70.5939	RSU1	1.74089	8.37947e-10	6.44674	LSAMP	8.50934	5.44766e-280	35.8686	ENPP3	7.34361	4.03299e-60	16.5665	BNIP3L	1.37959	0	46.9927	KLF10	2.13407	3.67415e-179	28.6846	RPL13	0.393746	0	69.2032
315	MGAT5	1.57411	1.16801e-293	36.7252	WIPI1	2.5656	0	45.628	DBNDD2	2.13836	1.56635e-161	27.2299	CYB5A	1.76384	5.47675e-271	35.2861	TINAGL1	3.42664	0	70.581	HECTD3	2.97824	1.01792e-09	6.41593	PDGFD	4.56542	1.21517e-279	35.8461	METTL21A	2.19529	5.00052e-60	16.5534	IL1RN	5.87437	0	46.7599	PSMB5	1.84748	4.44144e-179	28.6779	BTN3A2	1.40184	0	69.1679
316	ZNF107	1.59589	3.27294e-292	36.6343	SRM	2.81652	0	45.5471	CNKSR3	4.60789	3.53465e-161	27.1998	NFKBIA	1.16225	4.90493e-269	35.1585	SEZ6L2	4.55814	0	70.5681	RNF40	2.28714	1.31622e-09	6.37546	CLMP	6.88045	2.35754e-279	35.8275	ARHGDIB	0.469536	2.00685e-59	16.4691	STAB1	5.66999	0	46.705	TUBB6	3.71404	1.73686e-178	28.6302	ZYX	1.0453	0	69.0864
317	FAM30A	3.79007	2.68613e-289	36.4507	USP48	1.63726	0	45.2803	SRP9	1.17893	7.62962e-161	27.1715	PCGF2	4.5372	1.57476e-268	35.1252	MAP3K13	2.06517	0	70.5603	NEIL2	3.31368	1.37342e-09	6.36867	PTTG1IP	1.7765	2.70231e-278	35.7593	ARMCX3	1.41432	3.20424e-59	16.4406	NBPF26	1.80024	0	46.619	SPTBN1	1.79501	2.30756e-178	28.6202	EML4	1.00005	0	68.8429
318	TMEM156	2.05554	4.21057e-289	36.4383	LRPAP1	1.27649	0	45.2649	AIG1	2.49148	1.1944e-160	27.1549	CDC42EP3	1.67113	6.56084e-268	35.0846	TOB1	1.30815	0	70.5408	GNB2	0.960079	1.56608e-09	6.34779	GSTM3	2.4214	2.50695e-277	35.6969	CLNK	3.88117	5.71369e-59	16.4052	OLR1	7.84215	0	46.6164	SERPINI1	5.05072	1.00466e-177	28.5687	UBE2D2	0.637989	0	68.7028
319	TAGAP	0.552163	2.40425e-288	36.3905	TSPAN3	1.50257	0	45.2442	HOOK2	1.68168	1.46595e-160	27.1473	BAG3	1.98185	7.7332e-267	35.014	INAVA	6.65392	0	70.4032	PRR5	2.25071	2.0253e-09	6.30712	GRK5	2.92971	6.52233e-277	35.67	RACK1	0.262086	6.49826e-58	16.2562	FOSL2	1.61615	0	46.61	CTNNA1	1.99731	4.42082e-177	28.5168	BCL11B	3.94095	0	68.679
320	MAP3K8	0.874671	3.27145e-282	36.0003	TIMP1	1.79623	0	45.1602	CXADR	3.00852	3.80148e-160	27.1121	SEPT10	4.06722	1.71359e-266	34.9913	ZNF593	1.75016	0	70.3711	UBE2O	3.06327	3.31264e-09	6.2284	ANXA2	1.37214	7.08564e-275	35.5383	NDST2	2.86389	1.48551e-57	16.2053	MPP1	2.39777	0	46.5818	MYO1C	2.60855	7.65271e-177	28.4975	CAP1	0.816994	0	68.251
321	TRIM22	0.753642	5.8614e-280	35.8558	ATP5PF	0.99022	0	45.1537	ETS2	2.2334	4.78247e-160	27.1036	RCN1	2.67131	1.0973e-265	34.9381	MSMB	6.33308	0	70.1638	DCAF10	2.43019	5.48588e-09	6.14699	COL14A1	6.52491	2.16858e-274	35.5066	CD38	1.76427	3.07279e-57	16.1601	RIPK2	2.39703	0	46.502	RBPMS2	7.01491	8.22234e-177	28.4949	RBMS1	1.45059	0	67.8534
322	STRBP	2.26763	4.8715e-279	35.7966	VIM	1.0883	0	45.1245	CAMK2N1	3.79451	8.00173e-160	27.0845	GRB10	5.50904	4.26802e-265	34.8992	PKP3	6.28617	0	70.1609	TBCEL	4.03118	5.77934e-09	6.1385	ANGPTL2	6.35403	5.75975e-272	35.3491	RPS8	0.308873	4.21502e-57	16.1403	GPCPD1	1.75014	0	46.4681	CSRNP1	1.54291	4.16492e-176	28.4378	G3BP2	1.26567	0	67.6306
323	LMBRD1	1.06004	3.3328e-273	35.4189	RNASET2	1.06296	0	44.9205	COX5A	1.06466	9.81431e-160	27.0769	LAP3	2.02967	1.48756e-263	34.7973	AGR3	7.89367	0	69.953	ARRB2	1.36417	7.27983e-09	6.10061	LTBP1	5.64812	8.47835e-272	35.3381	AL662860.1	10.9493	6.30392e-57	16.1152	TRAPPC5	1.4875	0	46.4453	A4GALT	4.43655	1.26625e-175	28.3986	ATP2B4	2.00087	0	67.547
324	DBNL	0.940951	5.56957e-269	35.1432	GAS6	3.09739	0	44.8616	TPH1	9.12632	2.53965e-159	27.0418	GNAS	1.19027	2.90794e-263	34.7779	TSPO	1.1166	0	69.9374	ZMAT2	1.55724	7.81711e-09	6.0889	COL4A1	3.52587	1.7197e-271	35.318	TDRD3	2.54115	7.55261e-57	16.104	UBE2D1	1.76357	0	46.4377	TIMP2	3.33844	2.77279e-174	28.2897	GPR174	2.98705	0	67.5263
325	ERP29	0.508783	8.64438e-268	35.065	IGKV3-15	4.45163	0	44.7363	PHPT1	1.33051	4.46559e-159	27.0208	LAMB2	3.62618	1.05922e-261	34.6743	CDC42BPA	4.04132	0	69.8701	SH3BGRL3	0.307043	7.85242e-09	6.08814	LMCD1	3.89099	1.4633e-270	35.2573	CD22	2.37562	1.0983e-56	16.0806	GNA15	2.63528	0	46.2923	MIR4435-2HG	2.15869	9.94153e-174	28.2445	LPXN	1.42008	0	67.4038
326	FCRL2	4.82292	4.32147e-265	34.8872	PDXK	2.03408	0	44.7138	EPHX2	2.4308	1.6568e-158	26.9723	PMP22	3.26664	2.84484e-260	34.5793	VEGFA	3.2403	0	69.6491	STXBP2	1.54424	8.67624e-09	6.07192	HAAO	5.16467	9.11773e-269	35.14	PROCR	3.15985	3.19144e-56	16.0141	CASP1	1.46944	0	46.2155	NBL1	2.45926	4.18719e-173	28.1934	LDHA	0.766194	0	67.2635
327	RAB30	1.76811	1.16934e-262	34.7263	SMARCB1	1.363	0	44.6787	MYO6	2.53577	3.63615e-158	26.9431	EHD2	4.39322	1.05033e-259	34.5415	PRKCI	2.60789	0	69.3708	RALBP1	1.80348	1.26583e-08	6.00894	PID1	5.0913	1.57421e-268	35.1244	CNST	1.42478	8.50163e-56	15.9525	SDCBP	1.11006	0	46.0643	PXDN	4.72464	8.33245e-173	28.1689	ANXA6	0.980752	0	67.1413
328	HHEX	3.63306	1.13068e-261	34.6609	PREB	1.95368	0	44.4329	MBOAT4	9.98293	5.00567e-158	26.9311	INPP1	2.51979	4.37936e-259	34.5001	PGA3	3.88889	0	68.7154	ARL4A	1.53653	2.34671e-08	5.90515	SMIM3	2.15008	3.49674e-265	34.9043	CIRBP	0.436463	1.16556e-55	15.9327	CCL3	3.22865	0	45.9383	C9orf3	3.26831	8.33245e-173	28.1689	RPL36AL	0.424334	0	67.0885
329	PIK3AP1	1.98975	3.65877e-253	34.0907	C16orf74	3.41926	0	44.393	GDI1	1.51267	1.02462e-157	26.9044	TUBA1B	1.1976	5.06468e-259	34.4958	FN3K	3.35811	0	68.6874	CYBRD1	3.40968	2.90187e-08	5.8688	CD81	2.21349	2.98617e-264	34.8428	RAB34	2.5525	3.20174e-55	15.8692	REL	1.07526	0	45.9	FTH1	0.868245	5.93687e-172	28.0991	CLDND1	1.46329	0	67.0123
330	SKAP2	1.52607	1.66501e-250	33.9107	MT-ND4L	0.542738	0	44.2328	NDUFS5	0.954551	1.84844e-157	26.8824	NRP2	4.93534	9.41369e-257	34.3441	ST6GALNAC1	5.45697	0	68.5827	XK	4.89471	4.55108e-08	5.79102	ACTA2	3.11598	1.15717e-263	34.8038	ZFAND5	0.874243	1.12688e-54	15.7896	SCIMP	2.98389	0	45.8716	RSU1	1.78953	7.75864e-172	28.0895	RPL19	0.405458	0	66.8664
331	ZCCHC7	1.28521	3.16122e-250	33.8917	EEF1B2	0.658774	0	44.2032	TMEM9	2.44265	2.56724e-157	26.8701	SULF2	4.07273	1.05313e-256	34.3407	ERBB2	4.41187	0	68.5559	ATP5MG	0.17417	5.19989e-08	5.76767	MSC	3.55454	1.03925e-262	34.7407	AP1S2	1.37854	2.27332e-54	15.7447	SERPINB9	1.6252	0	45.7246	EMILIN1	4.24005	1.8621e-171	28.0582	RPL6	0.445623	0	66.6905
332	PIKFYVE	1.75581	4.38065e-249	33.8141	GUK1	0.803695	0	44.0016	TMEM141	1.74218	5.06736e-157	26.8446	ADAMTS1	4.06517	3.5802e-256	34.305	ID3	1.58603	0	68.5374	AIDA	2.38714	5.42493e-08	5.76031	AKAP12	4.36377	5.13436e-262	34.6947	LYL1	2.32691	1.03955e-53	15.6477	LILRA2	8.65874	0	45.6946	CCDC102B	5.14528	2.61118e-171	28.0461	STK10	1.67728	0	66.4314
333	TNFAIP8	0.713487	2.28155e-247	33.697	ODF3B	1.97464	0	43.9066	TRAPPC5	1.64451	5.53797e-157	26.8412	ACKR1	10.4345	2.41913e-255	34.2493	QSOX1	2.25693	0	68.537	CMBL	3.37676	6.08418e-08	5.7404	PLEKHA5	2.60808	4.24225e-261	34.6337	NUP58	1.28664	3.61746e-53	15.5674	SIGLEC10	3.9641	0	45.4318	NFASC	6.69691	4.25664e-171	28.0285	ARAP2	1.91511	0	65.9878
334	CDCA7L	2.62113	6.23486e-245	33.53	GALNT2	1.96872	0	43.8789	NEUROD1	11.2787	8.03674e-157	26.8273	S100A11	1.03659	5.7145e-254	34.1567	AKR1A1	1.33707	0	68.5097	ZER1	2.84372	6.16075e-08	5.73814	TM4SF1	2.94112	2.48653e-260	34.5825	AL390957.1	6.44722	4.0499e-53	15.56	HNMT	3.58056	0	45.3907	NEXN	5.25119	8.28968e-171	28.0046	RNF149	1.08309	0	65.9201
335	PTMA	0.265555	1.89442e-244	33.4968	NUDT22	1.63836	0	43.82	FKBP1B	4.23737	1.39562e-156	26.8067	CX3CL1	7.44583	8.13825e-254	34.1463	ICA1	2.40705	0	68.4346	AC123912.4	7.83021	6.7088e-08	5.72303	ELN	6.24825	2.08774e-259	34.521	DDX3Y	1.37083	1.04115e-52	15.4991	PFN1	0.692295	0	45.2817	CAMTA1	1.68968	1.14609e-170	27.993	RPS4X	0.494846	0	65.757
336	CR1	4.84147	1.09358e-242	33.3754	ATP5F1A	1.01059	0	43.7699	SCCPDH	2.42773	9.10149e-156	26.7366	BST2	1.5218	2.69976e-253	34.1111	TJP1	3.37228	0	68.4052	PAGE2B	10.4271	9.51527e-08	5.66101	ENG	2.36965	3.53205e-259	34.5057	MBOAT7	1.9363	4.95862e-52	15.3978	RGS10	1.10165	0	45.217	ATP5F1B	1.19953	6.82815e-170	27.9291	PDE4D	1.54718	0	65.5421
337	FAM177B	4.19851	3.38851e-242	33.3414	ARMCX3	1.62033	0	43.7521	CD46	1.34523	1.0097e-155	26.7326	DLL4	5.88052	3.59881e-253	34.1026	AKAP9	1.22169	0	68.3852	DPCD	4.39765	1.09207e-07	5.63623	SRPX2	8.21423	8.29036e-259	34.4809	LIF	4.64514	7.80087e-52	15.3682	GLRX	1.33896	0	45.1126	MTHFD2	1.67188	1.73845e-169	27.8956	APRT	0.623583	0	65.491
338	NPM1	0.362003	9.32895e-241	33.2419	ATP5MG	0.669037	0	43.7456	NGRN	1.53259	1.07009e-155	26.7304	SHC1	2.35058	8.83132e-253	34.0762	BRI3	2.32346	0	68.3308	RETREG2	2.09567	1.14511e-07	5.62788	LAMB2	3.45523	4.66418e-257	34.3637	RPS7	0.343615	8.23822e-52	15.3646	ALDOA	0.911036	0	45.0338	GJC1	8.42836	3.50095e-169	27.8705	ANKRD12	0.780499	0	65.4532
339	PXK	1.87642	1.42184e-239	33.1598	NEU1	1.47089	0	43.7344	MAP7	3.37023	8.40183e-155	26.6531	CFH	3.61543	1.10204e-252	34.0697	COMTD1	1.81316	0	68.3167	SLC6A9	5.79663	1.24749e-07	5.61248	TMEM14C	1.36866	1.46922e-256	34.3303	ARL5B	1.75261	1.26243e-51	15.3368	GNB2	0.978934	0	45.032	SEPT11	2.70052	4.68685e-169	27.8599	DOCK8	1.1558	0	65.1173
340	ZBTB20	0.905782	6.37917e-237	32.9751	IRF4	2.31209	0	43.4647	TMEM51	3.57844	8.55504e-155	26.6524	LAMA4	4.34094	8.82716e-252	34.0085	PLLP	5.0037	0	68.3138	TBC1D22B	3.33469	1.26001e-07	5.61071	DYNLL1	1.10172	1.57153e-255	34.2612	ANXA4	1.38544	1.44479e-51	15.3279	PIK3AP1	2.34151	0	44.9566	CNN1	7.72567	2.01628e-168	27.8074	CNOT6L	1.82608	0	65.1155
341	RHBDF2	1.67228	2.99775e-234	32.7881	MAN2B1	1.609	0	43.4567	SLC29A4	7.86057	1.66046e-154	26.6274	APLP2	1.78047	1.14807e-251	34.0008	CKB	3.90916	0	68.2831	ODC1	1.20801	2.24134e-07	5.50682	HSD17B2	5.92813	4.31424e-255	34.2317	RPL7	0.31108	3.05955e-51	15.2786	THBS1	4.34855	0	44.9463	SELENOP	2.46682	5.28953e-168	27.7726	MBP	1.17609	0	64.898
342	SCPEP1	1.79137	2.4235e-232	32.6539	ICAM3	1.03996	0	43.2887	DEPTOR	3.81244	2.64105e-154	26.6099	PRDX1	1.13017	1.38346e-250	33.9275	ATF4	1.25596	0	68.2038	RMC1	2.2035	2.88551e-07	5.46098	SPRY1	2.15986	1.33287e-252	34.0638	GRAP2	1.29977	1.46641e-50	15.1757	VEGFA	2.98733	0	44.8898	TPI1	1.08841	6.2301e-168	27.7666	JAK3	2.06781	0	64.7987
343	TMEM131L	1.38005	8.74677e-232	32.6145	TAPBPL	1.92356	0	43.2676	CDHR5	3.39655	5.60617e-154	26.5816	VGLL4	2.14422	3.11443e-250	33.9035	GATM	3.8277	0	68.1945	PRDX5	0.906516	3.29428e-07	5.43671	ECHDC2	1.92084	2.13703e-250	33.9145	PDE4A	2.07405	1.67706e-50	15.1668	AMPD2	2.74962	0	44.8694	ANKRD10	1.78429	6.04604e-167	27.6846	EVI2A	2.00232	0	64.6767
344	NFKBID	1.70793	1.31197e-230	32.5314	HIST1H2BC	3.25597	0	43.1238	CLTA	1.16711	6.09092e-154	26.5784	NPC2	1.5138	3.98365e-250	33.8962	AMN	4.66619	0	68.116	MIIP	2.11306	3.4632e-07	5.42736	TSHZ2	2.84316	1.82195e-248	33.7832	HS6ST1	4.12861	3.11915e-50	15.126	RNF149	1.12378	0	44.7794	B3GNT2	2.04591	6.55001e-167	27.6816	PGAM1	0.824665	0	64.5671
345	TAF1D	0.634454	2.41245e-230	32.5126	IGLC3	5.83611	0	43.0315	IL20RA	5.6304	9.75832e-154	26.5606	SELENON	3.74757	1.29477e-249	33.8614	C15orf48	3.40165	0	68.0154	SQSTM1	0.397076	5.53098e-07	5.34087	GINM1	1.87512	3.51583e-248	33.7637	CD68	1.45205	3.88762e-50	15.1113	METRNL	3.05664	0	44.7652	ZFAND5	1.43314	4.16339e-166	27.6147	PRKCQ	4.59743	0	64.3872
346	ARHGAP25	1.14808	4.13624e-227	32.2827	MBNL2	1.62076	0	42.9259	VMP1	1.78867	1.1741e-153	26.5536	SMAD1	4.29704	9.22918e-249	33.8033	MT2A	1.47	0	68.0121	YIPF3	1.54221	7.01614e-07	5.29589	FKBP7	4.39307	1.03265e-247	33.7317	PPP1R10	1.06566	5.10539e-50	15.0933	GRASP	3.09662	0	44.6936	LOXL2	5.51286	1.54407e-165	27.5672	ARHGAP30	1.62567	0	63.954
347	BTLA	2.4966	8.48837e-227	32.2604	Z93241.1	2.79995	0	42.9214	MT-ND1	0.687733	1.31295e-153	26.5493	KTN1	1.26749	1.04269e-248	33.7996	MRPL27	1.63308	0	68.0011	GID4	3.30387	7.07659e-07	5.29423	WWTR1	3.41757	1.08098e-247	33.7303	APOE	2.43805	4.90652e-49	14.9426	RTN4	1.12262	0	44.6861	PDK4	3.59535	1.29587e-164	27.4899	COTL1	0.743472	0	63.9132
348	TRIM38	1.23386	5.54622e-226	32.2022	HSPA13	2.3976	0	42.834	GNAQ	2.54567	1.62401e-153	26.5412	FEZ2	2.11866	1.43553e-248	33.7901	SLC40A1	2.60611	0	67.9892	SLC6A8	4.43739	8.33763e-07	5.26304	KLF9	1.91519	1.37443e-247	33.7231	GM2A	2.2056	9.71971e-49	14.8967	2020-03-01	2.27243	0	44.6426	PPIC	3.09972	1.4083e-164	27.4868	SASH3	1.48699	0	63.8173
349	CD1C	4.67698	9.40994e-226	32.1857	TM9SF1	2.05651	0	42.7648	RFX3	3.1103	6.38713e-153	26.4896	IFI6	1.86893	1.62526e-247	33.7181	RAMP1	4.51159	0	67.8218	CR1L	8.52981	1.62363e-06	5.13497	ADM	4.16029	3.42771e-246	33.6275	SLC4A8	3.53734	2.21312e-48	14.8412	MANBA	1.82069	0	44.637	FAT1	3.51233	5.9215e-164	27.4345	CALM3	0.840059	0	63.8025
350	MAP3K1	1.54889	1.48982e-225	32.1714	SEC63	1.51502	0	42.7647	NDUFB11	0.947486	1.03169e-152	26.4714	KLF2	1.24478	3.78018e-245	33.5562	GSTA1	6.80091	0	67.8082	TGM2	3.09657	1.64732e-06	5.13203	RHOC	1.38821	1.33648e-245	33.587	REPS1	1.6578	2.39156e-48	14.8358	PFKFB3	1.55583	0	44.6226	MAP4	1.66807	8.55684e-164	27.421	FMNL1	1.29556	0	63.7303
351	ID3	0.926669	5.26268e-225	32.1321	UBXN4	0.928502	0	42.6457	FNDC3A	1.82589	1.02812e-151	26.3845	WASF2	1.29502	7.48072e-245	33.5358	TMEM238L	7.6373	0	67.7272	YIPF6	2.23228	1.92989e-06	5.10111	COL4A5	6.78144	2.69218e-244	33.4975	NME2	0.46207	7.22302e-48	14.7609	CRTAP	1.3752	0	44.6129	TEAD2	4.39646	2.26784e-163	27.3853	WDR1	0.908291	0	63.6155
352	SNX22	4.92665	6.20502e-225	32.127	EIF5	0.999249	0	42.6455	ROGDI	2.92969	1.22074e-150	26.2906	VAMP3	2.22042	2.07103e-244	33.5054	MGST2	2.68261	0	67.4169	SLC2A1	2.74146	1.98095e-06	5.09595	CNRIP1	3.72257	4.04217e-244	33.4853	GATA1	6.57449	1.18988e-47	14.7269	TLN1	1.13148	0	44.5543	GPRC5C	2.78388	4.50412e-163	27.3602	NPM1	0.44282	0	63.3171
353	MTSS1	1.83425	7.08155e-224	32.051	ZFP36	1.04904	0	42.5873	TMOD1	4.56021	1.51329e-150	26.2824	MT2A	1.67067	5.56696e-244	33.4758	KCNQ1OT1	3.34231	0	67.3656	AKT1S1	2.65232	2.39837e-06	5.0583	COL15A1	4.49164	3.18022e-243	33.4236	KCNH2	5.46261	1.60168e-47	14.7063	MS4A4A	9.10967	0	44.4625	GSTM3	2.28145	5.72388e-163	27.3513	TAP1	1.11768	0	63.1878
354	CERS4	1.98605	3.66823e-223	31.9997	TRMT112	0.875244	0	42.5796	RAB26	5.68362	1.63316e-150	26.2794	TRIOBP	2.89963	9.90025e-244	33.4586	CLDN7	5.03963	0	67.2728	UBALD1	2.29045	2.4845e-06	5.05139	MAFB	3.05354	7.9731e-243	33.396	ZNF445	2.56211	5.25561e-47	14.6251	PAPSS2	4.09598	0	44.4422	RASD1	3.36067	1.42191e-162	27.318	INPP4B	2.82877	0	63.1428
355	ELOVL5	0.7398	5.98223e-223	31.9843	RPL18	0.433784	0	42.5213	ITGB8	4.70161	1.68424e-150	26.2781	ATOX1	1.66752	3.19859e-243	33.4235	SELENOP	2.50055	0	67.201	PAIP2	0.909874	3.37748e-06	4.99015	PAM	2.15877	2.36953e-240	33.2251	SNX29	1.59079	8.14687e-47	14.5951	ANPEP	3.46313	0	44.4235	RBP1	3.91906	2.09092e-162	27.3038	RPS3A	0.453191	0	62.9638
356	RPL36A	0.405089	1.34998e-220	31.8145	SRSF9	1.19359	0	42.5054	ZBTB20	1.36073	2.00961e-150	26.2714	CTNNB1	1.7342	3.93811e-243	33.4172	ROMO1	1.18953	0	67.1754	MAP4K5	1.8743	3.87755e-06	4.9625	CD9	1.82705	3.67213e-240	33.2119	ZNF331	0.888941	9.4754e-47	14.5847	PICALM	1.69139	0	44.3268	TMEM47	5.20067	2.90628e-162	27.2916	RPL27	0.398808	0	62.946
357	AP1B1	1.41249	1.03382e-219	31.7504	PLCG2	2.06278	0	42.3643	PSMB5	1.5523	2.59479e-150	26.2616	PDK4	2.94785	6.13179e-243	33.4039	HES1	3.03813	0	67.1259	ATG3	1.52091	8.1654e-06	4.8091	SEPT11	2.31533	5.09844e-240	33.2019	TWISTNB	1.61457	9.93541e-47	14.5814	NOP10	1.08552	0	44.2843	TUSC3	4.29692	3.90067e-162	27.2808	SIT1	1.90686	0	62.4728
358	PTPN1	0.769244	2.1329e-219	31.7275	PARM1	4.60809	0	42.3043	RAB25	2.50163	1.18665e-149	26.2036	PHACTR2	2.24743	1.59512e-242	33.3752	PTK6	6.92457	0	67.1178	RILP	3.15814	1.10333e-05	4.74574	CSRP1	1.97944	5.10508e-238	33.0628	NEK1	1.77235	1.57343e-46	14.5498	PRAM1	7.51966	0	44.2271	PDE5A	5.44096	1.35944e-161	27.2349	SOD1	0.598358	0	62.4579
359	HNRNPDL	0.37228	1.21544e-218	31.6726	PQBP1	1.3144	0	42.2756	INSM1	9.71171	3.3169e-149	26.1643	JAG1	3.65345	2.83006e-242	33.358	GSN	1.59019	0	66.8305	KLHDC2	1.52115	1.23999e-05	4.72123	PDLIM7	3.07321	1.10697e-237	33.0394	SCIN	3.41409	1.97143e-46	14.5342	C1QA	8.42791	0	44.0286	TUBB	1.36063	1.97297e-161	27.2212	JAML	2.06607	0	62.4478
360	EIF3H	0.426786	6.1817e-216	31.4752	IGF1	5.7164	0	42.2683	MAOA	3.70731	2.43169e-148	26.0881	PXN	1.86582	7.10859e-242	33.3303	KIAA1522	4.28358	0	66.7391	DCAF6	1.99661	1.64169e-05	4.66084	PRNP	1.3603	3.44967e-235	32.8652	LDHB	0.489804	2.83958e-46	14.5091	RAB24	1.7022	0	44.0137	NDN	4.85583	3.17883e-161	27.2035	HINT1	0.456186	0	62.4118
361	CNPPD1	0.934808	2.28152e-213	31.2867	HSD17B8	2.45619	0	42.253	PPL	5.0088	2.52302e-148	26.0866	ZFP36	1.19921	7.82358e-242	33.3273	WASL	2.13757	0	66.5552	PTGES3	0.597227	2.03512e-05	4.61387	ECE1	2.21004	3.3687e-234	32.7957	GLA	1.7592	3.50651e-46	14.4944	CD33	5.30712	0	43.978	C5orf24	1.97461	1.01463e-160	27.1608	SAMD3	4.5703	0	62.2112
362	SNX29	1.63057	1.32201e-212	31.2304	ERGIC1	1.70737	0	42.159	GNG12	3.42244	5.67809e-148	26.0554	MGST3	1.37881	9.34214e-242	33.322	CENPX	1.72867	0	66.5341	TPM1	1.42408	2.23547e-05	4.593	TNFAIP2	3.09536	4.08519e-234	32.7898	COL18A1	1.77479	7.95049e-46	14.4377	PSME2	0.985047	0	43.9553	PDE1A	6.38427	2.11868e-160	27.1337	C9orf78	0.908162	0	62.1447
363	TCEA1	0.543998	2.27122e-212	31.2131	YIF1A	1.54378	0	42.0787	CACNA2D1	5.21637	5.75448e-148	26.0548	ZEB1	2.28343	1.22915e-241	33.3137	SPDEF	7.59207	0	66.4113	TXN	0.700173	2.26004e-05	4.59063	KDELR1	1.13742	8.48862e-234	32.7674	FOSL2	1.09844	3.57793e-45	14.333	LGMN	3.17663	0	43.8701	TNFRSF12A	3.0264	7.73352e-160	27.0859	RPS4Y1	0.669145	0	62.0914
364	MEF2A	1.41063	4.22195e-210	31.0452	TIFA	1.84349	0	42.0604	MGST2	2.61072	6.18831e-148	26.052	LAMC1	3.93096	1.28478e-241	33.3123	GTF2I	1.37589	0	66.3165	ERFE	8.62104	3.03683e-05	4.52556	FXYD6	4.90402	2.92252e-232	32.6592	RPL19	0.286232	8.53594e-45	14.2722	COX8A	0.82626	0	43.8497	ITGAV	2.44817	1.41742e-159	27.0635	HMGB2	1.23152	0	62.0504
365	MYCBP2	0.713286	1.42619e-207	30.8569	SLC44A1	2.12105	0	41.9438	DUSP26	6.83642	1.69566e-147	26.0132	TCEAL9	2.80779	1.54428e-240	33.2375	ABHD2	2.13606	0	66.0176	FEM1A	2.55367	3.15035e-05	4.51754	FIBIN	10.1954	4.62665e-232	32.645	RASSF5	0.848836	1.22984e-44	14.2466	ENO1	0.946857	0	43.8209	ZFP36	1.41301	8.66131e-159	26.9965	SHISA5	0.965851	0	61.9864
366	LHPP	1.93736	3.25515e-207	30.8302	PYCR1	3.19742	0	41.9328	MIEN1	1.29032	8.00662e-147	25.9535	PLEKHG1	2.73795	7.3451e-240	33.1905	EPHA2	6.02552	0	65.9847	PCTP	3.2419	3.72309e-05	4.48061	LPP	1.76691	1.29589e-231	32.6134	TMEM220	2.7912	1.29984e-44	14.2427	POMP	1.00695	0	43.8177	PRKAR1A	1.41156	4.43623e-158	26.9359	MYBL1	4.1298	0	61.7897
367	GDI2	0.601092	4.27954e-207	30.8213	DNAJC15	1.12225	0	41.6926	C3orf14	4.46816	1.23274e-146	25.9368	DAB2	3.70805	3.27023e-239	33.1454	F11R	2.60369	0	65.9733	BCL2L13	2.12569	4.29536e-05	4.449	PTGES	6.75837	3.69759e-231	32.5812	TIPARP	1.10219	1.96202e-44	14.2136	TIMP2	3.1951	0	43.7672	HIP1	2.92255	4.71425e-158	26.9336	GNLY	4.7062	0	61.7831
368	ADK	1.18206	1.95209e-206	30.7719	MRPL51	1.11591	0	41.6827	ECHDC2	1.7403	1.32134e-146	25.9341	IER3	1.60144	4.30161e-239	33.1371	ADAM9	3.50866	0	65.9472	DDB1	1.73355	4.38991e-05	4.44406	SH3PXD2B	4.55053	1.50264e-230	32.5381	CSF2RB	3.31073	3.93075e-44	14.1647	ARPC2	0.714939	0	43.645	BST2	1.48442	4.89559e-158	26.932	RPS26	0.450799	0	61.5638
369	CLEC17A	7.52533	2.94764e-206	30.7585	GLCCI1	2.44154	0	41.6749	BAIAP3	5.92144	1.60188e-146	25.9266	CSRP2	4.10778	5.14893e-238	33.0621	PIK3C2G	6.97447	0	65.5835	GFOD2	2.95737	4.70155e-05	4.42886	RBMS3	5.68109	2.40235e-229	32.4527	VEGFA	2.00585	1.21438e-43	14.0849	MYD88	1.85705	0	43.6153	TUBB4B	1.29942	9.32421e-158	26.9081	RPS7	0.446987	0	61.5624
370	CPNE5	2.59522	1.62341e-205	30.7029	NDUFB7	1.00729	0	41.6589	BAG1	1.41388	2.18456e-146	25.9146	FLNB	2.39461	6.71993e-238	33.054	MAFF	1.82116	0	65.551	WASHC2C	1.84746	5.03743e-05	4.41331	IFI27L2	1.42298	8.81855e-229	32.4126	PRKAR1A	0.806124	2.10349e-43	14.0458	LACTB	2.34191	0	43.5653	GGT5	4.96696	4.73507e-156	26.7618	PPP1CA	0.716349	0	61.4569
371	GSAP	2.00576	4.81703e-205	30.6674	EMP3	0.91167	0	41.5601	ARL3	2.18606	2.2323e-146	25.9137	JCAD	7.56306	4.26905e-237	32.9979	CCND1	3.41394	0	65.5433	TIMM23	1.97455	5.85129e-05	4.37953	SERPINB6	1.49787	2.76534e-228	32.3772	PGA3	0.455619	2.81657e-43	14.0251	TPM4	1.0918	0	43.4782	SERPINB6	1.63336	1.53839e-154	26.6315	GRAP2	2.75291	0	61.4474
372	ANXA6	0.604679	9.56512e-205	30.645	HYI	2.17833	0	41.4997	CLU	3.22798	2.32045e-146	25.9121	SERPINB6	1.64985	1.58253e-236	32.9581	PTTG1IP	1.54927	0	65.5243	MARF1	1.94183	7.65221e-05	4.31787	PCDH18	7.86396	3.18424e-228	32.3728	GNA15	1.83302	4.70864e-43	13.9884	EPB41L3	5.91148	0	43.461	TMEM14C	1.38364	7.75701e-154	26.5707	ZC3HAV1	1.23087	0	61.2658
373	AC007384.1	1.26203	3.31975e-203	30.5289	HYOU1	2.09096	0	41.4342	RPAIN	1.55535	3.59747e-146	25.8951	PPA1	1.49975	2.93629e-236	32.9393	CTSH	1.30387	0	65.5101	RAB3IL1	5.96336	8.89333e-05	4.28293	CPED1	6.02728	1.78261e-226	32.2482	MT-CYB	0.205382	6.11563e-43	13.9696	RPS24	0.470339	0	43.4467	RND3	3.37506	3.35376e-153	26.5155	TMEM173	2.05334	0	61.2513
374	RB1	1.08005	3.51263e-203	30.527	SAT2	1.29223	0	41.3729	ECE1	2.35952	9.37521e-146	25.858	CTNNAL1	3.20914	3.42171e-236	32.9346	VMP1	1.24672	0	65.4465	ITSN1	3.47408	0.000105252	4.24331	VAT1	2.18927	3.10894e-225	32.1595	PKIG	1.64465	1.03031e-42	13.9319	NAGA	2.70026	0	43.421	EGFL6	8.25552	1.09017e-152	26.471	BIN1	1.29398	0	61.2352
375	SH3BGRL	0.477072	1.74301e-202	30.4745	AC020916.1	1.35254	0	41.2635	TCEAL2	6.13026	9.38071e-146	25.8579	DYSF	5.56888	4.23747e-236	32.9281	TRAF4	2.07695	0	65.3398	EPN1	1.4054	0.000107025	4.23935	SAT1	1.07909	2.74376e-224	32.0917	NUP98	1.09116	1.21512e-42	13.92	OGFRL1	2.92609	0	43.402	CCND1	3.13177	6.51792e-152	26.4032	TRIR	0.490828	0	61.0247
376	AC120193.1	4.42075	2.82149e-197	30.078	BCL2L11	2.01218	0	41.2202	SYT4	9.65612	1.04924e-145	25.8535	NES	6.43518	7.71471e-236	32.9098	NDRG1	1.89774	0	65.3364	GARS	1.6769	0.000113678	4.22514	LOXL1	5.20958	4.56617e-224	32.0757	RBBP8	2.30552	1.36707e-42	13.9115	CFL1	0.626991	0	43.3762	MYC	2.46849	4.22036e-151	26.3324	CD27	1.1635	0	60.9803
377	COL19A1	7.84947	2.54951e-196	30.0048	EEF1D	0.503552	0	41.1688	ATP5F1B	0.968044	1.05965e-145	25.8531	EID1	1.0724	1.86698e-235	32.8829	UGDH	3.24958	0	65.3255	SOD1	0.782759	0.00011596	4.22032	TSPAN3	1.55305	1.5563e-223	32.0374	MCTP2	1.61951	4.84527e-42	13.8202	TET2	2.23346	0	43.2845	RASL11A	3.37794	6.29334e-151	26.3171	ARHGAP45	1.44342	0	60.9639
378	SIGLEC10	3.18411	6.92862e-196	29.9714	SLC35B1	2.06589	0	41.1566	SSFA2	2.24671	1.18185e-145	25.8488	TCEAL4	2.03099	1.02273e-234	32.8311	TRIM2	4.80057	0	65.2991	KANK2	3.5437	0.00021706	4.07001	SPTSSA	2.24534	5.21245e-222	31.9275	FAM53C	1.4448	3.29125e-41	13.681	NFKBID	1.74661	0	43.2821	SERPINF1	3.73795	1.89646e-150	26.2751	UBE2D3	0.495476	0	60.9548
379	P2RX5	2.65102	9.22976e-196	29.9618	C12orf45	2.40485	0	41.0764	TMEM14A	1.88763	1.40097e-145	25.8421	SHANK3	9.34419	5.90713e-234	32.7776	FNBP1L	3.70724	0	65.2908	TOLLIP	2.0247	0.000233335	4.05218	PLBD1	2.98828	6.15772e-222	31.9222	EIF3K	0.375873	7.5747e-41	13.6198	DUSP6	2.31055	0	43.1292	SLC25A3	0.991305	2.37442e-150	26.2665	TRIM22	1.08417	0	60.8447
380	CHI3L2	2.64273	4.64497e-194	29.8307	MRPL40	1.60447	0	41.0134	LIMCH1	3.68924	2.89326e-144	25.7247	YES1	2.46617	2.06036e-233	32.7395	PKP2	5.32187	0	65.1167	RCOR3	2.09339	0.000242562	4.04267	CD248	4.52327	1.44776e-221	31.8954	NDFIP2	1.65611	1.18946e-40	13.5866	IL13RA1	2.98203	0	43.0944	SGCE	4.23009	6.27562e-150	26.2294	FCMR	0.804037	0	60.8042
381	SYVN1	1.52985	1.33868e-190	29.5623	PTPN1	1.21093	0	40.8631	LRRFIP1	0.984874	9.57435e-144	25.6781	CRYBG3	3.63669	5.05855e-233	32.712	TMEM141	1.60056	0	65.0799	RUNDC3A	6.01235	0.0002631	4.02271	LRRN4CL	9.9372	1.86243e-221	31.8874	AC020571.1	2.82064	1.35619e-40	13.5768	NFKBIZ	1.03881	0	43.0524	PMEPA1	2.5459	6.03121e-149	26.1431	DHRS7	0.97014	0	60.6008
382	HSH2D	1.23418	2.81912e-188	29.3808	ORAI2	1.79021	0	40.6306	PPP3CA	1.79463	1.17738e-143	25.67	ARAP3	4.97949	8.72955e-233	32.6953	LAMA3	6.61905	0	64.9428	FBXL4	2.34962	0.000321976	3.97255	HSBP1	1.36215	7.41177e-221	31.844	LAX1	1.71028	3.24955e-40	13.5122	SH3BP2	2.0899	0	42.933	PLCE1	5.11263	2.10325e-147	26.007	ACTR3	0.715043	0	60.3894
383	SSPN	3.14823	2.06359e-187	29.313	OGFOD3	2.16064	0	40.5647	SORD	3.15616	2.35956e-143	25.6429	HLA-DRB1	1.2425	2.02923e-230	32.5282	KDELR2	1.2188	0	64.9026	RPS12	0.265457	0.000426704	3.90221	ERRFI1	2.7883	2.68943e-220	31.8035	AKAP2	2.00708	1.27518e-39	13.4104	OSM	4.23769	0	42.8612	C1orf54	3.6373	6.83365e-147	25.9616	PDCD1	4.22373	0	59.6627
384	FAM49A	2.20861	3.01618e-187	29.3001	NFKBIA	1.1654	0	40.5402	RAB2A	1.17185	3.60148e-143	25.6263	PXDN	5.06874	1.0565e-228	32.4064	TCF7L2	3.43257	0	64.8521	CALCOCO2	1.19394	0.000441785	3.89315	ADH5	1.48655	1.13883e-219	31.7581	AKAP12	3.11718	1.72319e-39	13.3877	DAPK1	3.20067	0	42.8085	ETS2	1.88272	9.24349e-147	25.9499	FAU	0.378975	0	59.6439
385	EIF1B	0.647971	1.02198e-186	29.2584	RPS19BP1	1.07606	0	40.4737	IRF6	3.59524	3.83551e-143	25.6238	MYL12B	0.82767	1.68476e-228	32.392	BAIAP2	3.12554	0	64.8397	POC1B	2.18339	0.000443043	3.89237	IL15RA	2.77002	1.58419e-219	31.7476	THAP2	1.97337	1.9658e-39	13.3778	CAPNS1	1.57889	0	42.7213	PPP1R15A	1.27289	1.51916e-146	25.9307	TRAPPC1	0.756191	0	59.5663
386	MANBA	1.42945	7.50929e-186	29.19	MPG	1.16337	0	40.4671	ATP5MC2	0.67335	1.19178e-142	25.5795	NOS3	6.00928	2.27582e-228	32.3826	AKR1B10	6.85795	0	64.6533	FZR1	2.2545	0.00047237	3.87579	DDAH2	1.79415	2.45532e-218	31.6612	GNS	1.86477	3.17186e-39	13.342	EMP3	0.966472	0	42.6866	MT1E	2.21271	3.32371e-146	25.9005	CRYBG1	1.59145	0	59.5405
387	CSK	0.723069	1.01574e-184	29.1006	LINC01480	4.4725	0	40.4169	AP1M2	3.26105	1.29442e-142	25.5762	NUCB1	1.3227	5.48052e-228	32.3555	SH3BGRL2	4.56548	0	64.5785	CRAT	2.62226	0.000529524	3.84584	P4HA2	4.33523	6.99683e-215	31.409	APOC1	2.91036	4.84957e-39	13.3099	PLIN2	1.68281	0	42.6639	ARID5B	1.28542	4.49663e-146	25.8887	COMMD6	0.43659	0	59.3925
388	EIF4B	0.404774	2.82342e-184	29.0655	CXXC5	1.89587	0	40.0895	NUDC	1.24139	1.63507e-142	25.567	LUZP1	2.19991	2.24395e-227	32.3119	NBEAL1	1.22405	0	64.5646	ACO2	1.56048	0.000545545	3.83809	FARP1	3.06941	1.1597e-214	31.3928	ST3GAL3	2.79497	6.45102e-39	13.2881	BACH1	1.62104	0	42.5846	SORBS2	4.44518	1.40296e-145	25.8446	FAS	2.37645	0	59.3719
389	ATP2B1-AS1	1.03348	1.88161e-182	28.9206	EHMT1	1.82792	0	40.0335	CERS4	2.69502	2.24535e-142	25.5545	BCL6B	10.1563	2.44308e-227	32.3092	YBX3	1.3355	0	64.4338	FAM117A	2.21258	0.000704748	3.77179	PDGFRB	4.13368	1.20564e-214	31.3915	GRASP	2.12728	7.07803e-39	13.281	FCGR1A	9.28388	0	42.5753	SYDE1	6.3418	1.51992e-145	25.8415	DDX24	0.739398	0	59.3333
390	IGHG2	3.17509	6.44379e-181	28.7981	PDE4B	1.22865	0	39.9942	BACE2	2.02364	3.41983e-142	25.538	PIK3C2A	2.3338	1.02255e-225	32.1933	MAP7	4.1439	0	64.3188	TMBIM1	1.34625	0.000728979	3.7627	RAB31	2.50387	2.68239e-213	31.2925	LAIR1	1.36242	9.43771e-39	13.2591	GLIPR2	1.4177	0	42.5175	SOCS2	3.12091	1.7437e-145	25.8361	PTPN4	2.04913	0	59.2818
391	FTL	0.196569	4.00717e-180	28.7345	EDEM1	2.32531	0	39.9918	SMIM24	2.68586	1.16594e-141	25.49	ARHGEF15	12.3154	7.39743e-224	32.06	PDXDC1	1.81482	0	64.2207	AC092490.1	7.27009	0.000755447	3.75338	MGP	4.55261	2.47122e-212	31.2215	TMEM154	1.39836	1.1462e-38	13.2443	GNB4	3.83283	0	42.4676	COL6A3	4.78308	1.24397e-143	25.6704	MCUB	1.39647	0	59.2526
392	SMC6	1.48227	2.64761e-179	28.6687	TMEM167A	1.30218	0	39.9459	YIF1A	1.66155	2.4154e-141	25.4613	PSMB5	1.69055	9.32323e-224	32.0527	ARHGEF5	4.32529	0	64.1788	AC022167.3	5.04743	0.000870569	3.7158	NEGR1	8.18875	3.10842e-212	31.2141	TPI1	0.42465	1.15113e-38	13.2439	LAT2	1.7511	0	42.432	EIF4A3	1.67745	1.5705e-143	25.6613	RASA2	1.56325	0	59.1544
393	EBLN3P	0.98917	6.14086e-177	28.478	CERCAM	3.71858	0	39.9203	TM7SF2	3.0916	2.49244e-141	25.46	GIMAP4	1.25892	1.41645e-223	32.0396	LINC01133	7.44693	0	64.0957	MFN2	2.40967	0.0009208	3.70103	ICAM1	2.20955	8.63287e-212	31.1814	AP005019.1	3.1511	1.35711e-38	13.2312	FGD2	2.67292	0	42.3817	UGCG	2.15919	1.2203e-142	25.581	LIME1	1.43063	0	58.8237
394	USP6NL	2.86304	1.7003e-176	28.4423	SRP72	1.2849	0	39.8815	LLGL2	1.82078	6.34044e-141	25.4232	MYO1C	2.56241	1.07315e-222	31.9763	CBLC	6.42524	0	64.0881	HES6	3.39181	0.00096881	3.68741	ADAMTSL1	8.01583	1.29841e-211	31.1682	LACTB	1.8416	1.43618e-38	13.2268	SLC25A37	1.93881	0	42.3541	CCDC80	4.08309	1.46183e-142	25.5739	PSMB8	0.703499	0	58.7165
395	NT5E	2.61106	6.70881e-174	28.2311	POU2F2	1.54869	0	39.8441	ASPH	2.47054	1.53853e-140	25.3883	GABARAPL2	1.10861	2.80068e-222	31.9463	GALNT7	2.71771	0	63.9675	TMCC2	6.23132	0.00125703	3.61668	LAMA2	5.16086	2.21168e-211	31.1511	P2RY14	3.67965	3.54578e-38	13.158	PLEKHO1	2.23809	0	42.2338	TBX2-AS1	7.39706	1.53629e-142	25.5719	TSEN54	1.44923	0	58.6524
396	KMT2E	0.406532	1.24228e-170	27.9635	DERL2	1.52386	0	39.834	AP1S1	2.04882	1.54219e-140	25.3881	RBMS2	4.2812	1.13014e-221	31.9026	ZG16B	5.34667	0	63.9347	SPSB3	1.0118	0.00133972	3.59936	HSP90B1	0.932376	1.33754e-209	31.0191	IRAK3	2.53356	4.08705e-38	13.1471	FES	3.36326	0	42.1266	LIMS1	1.59059	4.4009e-142	25.5306	ARHGEF3	1.90167	0	58.4994
397	CNN2	0.474115	3.36667e-170	27.9278	FIS1	0.906166	0	39.7965	TTC3	1.20562	3.81037e-140	25.3524	PARVB	2.10886	7.56395e-221	31.8428	PYCR1	3.67534	0	63.7718	DNAJA2	1.1488	0.00189905	3.503	VCL	2.38872	5.61039e-209	30.9727	CPEB4	2.06295	8.24206e-38	13.0937	PARVG	1.35183	0	42.1212	ANO1	5.26559	1.41765e-141	25.4846	RPL4	0.402297	0	58.4653
398	CD180	4.26733	1.58892e-169	27.8719	CTSH	1.311	0	39.7522	ABCA5	2.80584	6.78133e-140	25.3296	SHROOM4	6.82921	1.17546e-220	31.8289	TIMM13	1.45477	0	63.585	TTC1	1.57377	0.00197994	3.4909	ILK	1.49666	9.13658e-209	30.957	PRNP	0.933399	1.05924e-37	13.0743	SLC15A3	4.96448	0	42.051	AOC3	6.54227	1.54054e-141	25.4813	RHOG	0.855381	0	58.4288
399	C16orf74	2.81034	2.58758e-168	27.7717	MTHFD2	1.36505	0	39.703	NAV1	3.90388	1.14112e-139	25.3091	EPHB4	4.48156	1.36787e-220	31.8241	SLC25A37	1.55579	0	63.4596	SPECC1	2.57312	0.00202348	3.4849	CLIP3	5.41428	1.45569e-208	30.9419	NUTM2A-AS1	1.20534	1.30348e-37	13.0582	LCP1	0.89886	0	41.8965	TUBA1C	1.67768	1.90929e-141	25.4728	XCL2	4.43182	0	58.3966
400	UBE2E2	2.6732	2.06726e-167	27.6966	UFC1	0.947548	0	39.6787	WDR6	2.10939	1.41023e-139	25.3006	PCAT19	9.93177	4.67272e-220	31.7854	FOSB	0.933773	0	63.3983	TPGS2	1.69711	0.00223745	3.45667	IGFBP3	4.19986	3.1971e-208	30.9164	WSB1	0.686676	2.34099e-37	13.0129	NFKB1	2.09208	0	41.8755	PTPRK	2.40827	1.86739e-140	25.3832	MYO1G	1.59031	0	58.2862
401	CNR2	6.37882	7.58295e-167	27.6496	ZFP36L2	0.881641	0	39.5594	TSTD1	1.13474	1.02655e-138	25.2221	COL6A2	3.02328	4.91518e-220	31.7837	PLS1	4.73209	0	63.3914	C2orf88	3.81726	0.00224511	3.45571	CRYBG3	3.50624	4.40442e-207	30.8315	PARP4	1.29192	4.27212e-37	12.9664	NFE2L2	1.13801	0	41.8523	KCNJ8	7.84433	2.33283e-140	25.3743	EIF3F	0.465014	0	58.0126
402	MCM5	1.49257	1.64778e-166	27.6215	PKHD1L1	5.25923	0	39.5307	NME3	1.16062	2.4032e-138	25.1883	IFI16	1.28413	1.45978e-217	31.6041	TM4SF5	4.88133	0	63.3573	CDKN2C	2.40594	0.00231435	3.44693	C1orf21	2.26791	3.6079e-206	30.7631	IL5RA	3.91792	7.101e-37	12.9271	FLOT1	1.26496	0	41.8447	DDR2	5.16209	3.79596e-140	25.3551	RGL4	3.8455	0	57.8765
403	PLAC8	0.899488	6.49662e-166	27.5716	FUCA2	2.07676	0	39.513	SCAND1	0.996315	2.8119e-138	25.182	TRIB1	2.03217	1.4631e-217	31.604	USH1C	4.6909	0	63.1335	TMEM59	0.438011	0.00277174	3.39517	IL1R1	3.2806	5.46886e-206	30.7496	CSRNP1	0.679175	7.10124e-37	12.927	CIITA	2.53787	0	41.7395	ARHGAP17	2.00928	3.93143e-140	25.3536	ZNF831	3.81493	0	57.8251
404	IGLC3	2.19521	3.07045e-164	27.4314	CXorf21	3.8998	0	39.4831	TM9SF3	1.73614	3.35173e-138	25.175	CPNE8	4.4849	4.35609e-217	31.5694	PPIC	3.19604	0	63.0611	ARG1	8.48315	0.00297217	3.37481	ADH1B	9.46447	1.49783e-205	30.7167	EPB41L1	2.94375	1.90104e-36	12.8504	GAA	2.59084	0	41.6952	RERG	6.84445	7.52743e-140	25.328	GPR183	0.851071	0	57.5681
405	MOB1A	0.65858	2.83919e-162	27.2659	TCF4	1.66082	0	39.4033	ACTN1	1.92331	4.45374e-138	25.1637	CNRIP1	3.56249	7.5047e-217	31.552	ADAM15	2.47605	0	62.8818	POLL	2.12302	0.00439517	3.25879	LTBP3	2.30797	5.85421e-205	30.6722	IL4R	1.16486	2.24001e-36	12.8375	CLEC12A	5.28876	0	41.6896	ENG	2.5913	8.91585e-140	25.3212	CIB1	0.605876	0	57.545
406	RPS24	0.262054	2.91176e-162	27.265	NDUFAB1	1.01657	0	39.3756	SHTN1	3.44578	8.54357e-138	25.1377	MPZL2	4.0653	1.5195e-216	31.5296	FBLIM1	4.03016	0	62.8394	ENDOD1	2.22156	0.00537315	3.19791	DAB2	3.55499	7.10854e-205	30.6658	LAPTM5	0.372789	1.58758e-35	12.6835	LTBR	1.96016	0	41.473	BSG	1.0654	1.16709e-139	25.3105	TPM3	0.465922	0	57.4313
407	SELENOH	0.450058	4.12603e-161	27.1674	PTCH2	3.53839	0	39.1523	BNIP3L	1.23203	1.1296e-137	25.1266	IPO11	3.2477	2.087e-215	31.4464	CGN	6.53853	0	62.8096	NSUN3	2.44621	0.00607483	3.15976	EMID1	6.59387	1.36955e-204	30.6444	VAPA	0.692571	2.04033e-35	12.6635	LRRFIP1	0.868057	0	41.3655	TLN1	1.32384	3.97595e-139	25.262	TBX21	4.13442	0	57.3468
408	HDAC9	2.51981	6.63487e-160	27.065	ZNF593	1.49244	0	39.0804	SCG2	9.63257	1.41684e-137	25.1175	PLEC	1.43715	3.56076e-215	31.4294	SPINT1-AS1	4.23843	0	62.7446	HEPACAM2	3.02504	0.00651759	3.1378	ATRAID	1.16201	2.86807e-204	30.6202	RHOG	0.661663	2.53599e-35	12.6463	IRF8	1.81948	0	41.363	BMP1	4.59175	5.67743e-139	25.2478	NAP1L4	1.23242	0	57.2031
409	PWP1	1.09439	1.12101e-159	27.0456	USO1	1.47175	0	39.0512	TOLLIP	2.02376	1.61589e-137	25.1122	CDC42EP1	2.32195	4.33829e-215	31.4231	EPS8L1	5.34179	0	62.735	ACHE	4.08497	0.00663095	3.13198	A4GALT	4.37296	1.00951e-203	30.579	STAP1	2.1737	2.7478e-35	12.6399	SKAP2	1.63243	0	41.3266	FOXS1	10.1215	8.96323e-139	25.2297	ARRB2	1.10991	0	57.1843
410	PPP3CC	0.696278	7.97826e-159	26.9728	PLP2	0.912746	0	39.0268	PTGES2	1.82489	1.92301e-137	25.1052	MEF2A	2.05722	4.5117e-214	31.3485	PRSS22	6.79457	0	62.7039	RHCE	4.81606	0.00711958	3.10955	PHACTR2	2.02562	1.39648e-203	30.5683	AC068446.2	5.48954	3.31243e-35	12.6251	MTPN	1.08658	0	41.3252	CSNK1E	2.85425	4.02836e-138	25.17	RPL26	0.413862	0	56.9942
411	SEPT6	0.457464	1.38368e-158	26.9523	IFNGR2	1.50312	0	38.961	BEX4	2.33808	2.58538e-137	25.0933	CMIP	2.10438	1.42362e-213	31.3118	SH3RF1	4.52716	0	62.6745	AP000787.1	2.71477	0.00803892	3.07041	SERTAD1	1.39857	1.6599e-203	30.5626	NFE2L3	2.65595	3.79562e-35	12.6143	GNAQ	2.20411	0	41.2014	LGMN	2.21614	6.77369e-138	25.1493	GIMAP2	2.42928	0	56.8598
412	SNHG8	0.479321	1.55167e-157	26.8624	IER3IP1	1.3454	0	38.8941	IRS2	2.37136	6.54731e-137	25.0563	CEBPD	1.5523	2.00762e-213	31.3008	GOLGA4	1.13965	0	62.5738	C12orf10	1.65941	0.0091117	3.02967	SELENOW	0.967197	9.80753e-203	30.5043	TUBB	0.611882	4.29069e-35	12.6045	KLF10	1.58542	0	41.1888	HES1	2.69321	1.2094e-137	25.1262	ANKRD44	0.95566	0	56.5847
413	FAM96A	0.763614	1.41818e-156	26.7799	SLC39A7	1.8231	0	38.8504	CHID1	1.82417	7.98787e-137	25.0483	ITGB4	2.64479	5.74065e-213	31.2672	TMED3	1.56044	0	62.5704	DHX29	1.53761	0.00936901	3.02057	SRPX	6.86237	4.70797e-202	30.4527	ZBTB20	0.842844	4.43691e-35	12.6018	MT-ND4	0.557997	0	41.155	EDIL3	4.22624	1.5329e-137	25.1167	SAMHD1	1.20957	0	56.4987
414	RGS2	0.780097	1.0996e-155	26.7033	RPS6KB2	1.40853	0	38.7821	NEDD4L	2.81979	3.23091e-136	24.9924	NCKAP1	3.21074	7.20998e-213	31.2598	ESRP1	5.9577	0	62.5179	AC104561.3	11.8607	0.00944412	3.01787	ENHO	7.96991	1.21373e-201	30.4215	ID2	0.677862	5.07727e-35	12.591	RHOA	0.626814	0	41.0176	NME2	1.03147	4.60528e-136	24.9808	HNRNPDL	0.425154	0	56.4847
415	AKAP2	1.92356	1.06716e-154	26.6181	MRPL52	1.07416	0	38.7467	RHBDD2	1.25801	3.93081e-136	24.9845	AFAP1L1	8.84634	3.01607e-212	31.214	MYO1C	2.50502	0	62.4748	FAM104B	2.11907	0.0100113	2.99902	FBLIM1	2.78045	1.22771e-201	30.4211	PDE7B	3.05906	9.44801e-35	12.5416	IL6R	2.14166	0	40.9432	TCIM	2.65272	5.04246e-136	24.9771	HNRNPLL	2.07647	0	56.4638
416	PMAIP1	0.8326	7.85422e-153	26.4561	TYMP	1.22288	0	38.7411	TSEN34	1.81374	4.80758e-136	24.9764	LRRC32	5.02678	3.0891e-212	31.2132	BAG1	1.37184	0	62.3987	TRIM10	8.53187	0.0103554	2.98794	MAFF	1.90492	1.47642e-201	30.415	PLGRKT	1.61394	1.15978e-34	12.5252	FCGR3A	2.46012	0	40.9343	GSTP1	0.998768	9.40178e-136	24.952	ITGB7	1.61624	0	56.2114
417	FADS3	2.51441	9.91442e-153	26.4472	PLD3	1.33275	0	38.7246	KLHDC2	1.45474	7.61949e-136	24.9579	JUP	2.37772	4.62175e-211	31.1263	DEGS2	4.51055	0	62.1715	NATD1	4.07691	0.0108129	2.97393	DLC1	3.67335	1.72375e-201	30.4098	SLC24A3	6.58611	1.16266e-34	12.5249	RASSF2	2.28938	0	40.8988	COL5A1	3.73958	1.02035e-135	24.9486	SRSF5	0.498039	0	56.1699
418	CCNI	0.293798	1.04035e-152	26.4454	SLC1A5	1.68438	0	38.7027	ETFB	1.32983	8.41527e-136	24.9538	CLTA	1.16183	1.20465e-210	31.0955	SPATS2L	2.45603	0	62.0925	CHID1	1.58277	0.0133692	2.90396	WARS	2.18246	1.84883e-201	30.4075	ELF1	0.494544	1.379e-34	12.5112	ATP2B1	1.36352	0	40.8644	ECM1	4.40735	3.74853e-135	24.8964	STOM	1.14962	0	56.0255
419	SHISAL2A	1.75805	8.40314e-151	26.279	SURF1	1.34758	0	38.493	ERI3	2.1574	1.26177e-135	24.9375	SOX4	1.83819	3.5479e-210	31.0607	MUC4	6.48118	0	62.0433	CMPK2	2.6543	0.0139782	2.88857	NECTIN2	2.09736	2.89374e-201	30.3927	ALAS1	1.94139	4.05321e-34	12.4245	AREG	1.94043	0	40.8009	ACTN4	1.30435	5.58121e-135	24.8804	FAM49B	0.933062	0	55.6407
420	RIPOR1	1.95344	1.33881e-150	26.2612	NME4	1.60194	0	38.4623	LRRC42	3.26382	1.87488e-135	24.9216	LIMA1	1.85461	9.01766e-210	31.0306	ACOX1	2.53125	0	61.9656	TTC25	6.70621	0.0143501	2.8797	SLC39A1	1.7944	3.30718e-201	30.3883	LITAF	0.501041	6.19761e-34	12.3901	LAMTOR2	1.1987	0	40.4893	CHCHD10	1.21202	1.15918e-134	24.851	POLR3GL	1.11626	0	55.5954
421	RABEP2	1.70772	1.08228e-148	26.0933	PAIP2B	3.71656	0	38.429	SMARCA1	4.26576	1.879e-135	24.9215	ZNF385D	9.19689	9.44669e-210	31.0291	PLA2G10	6.74969	0	61.863	PCSK1N	1.95642	0.0147941	2.86935	PSMB5	1.49295	1.14565e-200	30.3473	DTNBP1	1.69053	7.32178e-34	12.3766	TNFRSF1A	1.39799	0	40.4588	ATP1B3	1.63865	2.51095e-134	24.8198	TNFAIP8	0.945079	0	55.2319
422	PHB2	0.564132	1.53538e-148	26.0799	COPZ1	1.13431	0	38.4053	CAVIN3	3.18	6.13491e-135	24.8739	CTTNBP2NL	4.03824	2.01309e-209	31.0046	MT1H	6.70819	0	61.8349	UBL7	1.47778	0.0165908	2.82936	H1F0	2.06531	4.74627e-200	30.3004	VMP1	0.777934	7.54771e-34	12.374	ARL8B	1.5337	0	40.4426	SGCB	3.00795	2.6774e-134	24.8172	LITAF	0.799983	0	55.1683
423	ACP5	0.894972	2.47382e-148	26.0615	WNT10A	4.28581	0	38.3974	PNKD	1.34233	8.54098e-135	24.8605	SHE	8.47658	2.01862e-209	31.0044	LRRC59	1.48451	0	61.7535	EPOR	2.04698	0.0183041	2.79479	TPST1	3.99817	5.17726e-200	30.2975	TACC1	0.964461	8.05531e-34	12.3687	ARAP1	2.0704	0	40.3828	S1PR3	6.41101	3.20399e-134	24.8099	RNF166	1.68035	0	55.1462
424	SINHCAF	1.10407	6.37821e-147	25.9366	SYNGR2	0.827738	0	38.3789	SDCCAG8	1.84366	1.12391e-134	24.8494	MAP1LC3A	2.03868	5.44337e-209	30.9724	UQCRC1	1.17889	0	61.7065	ROGDI	2.1977	0.0229751	2.71451	TMEM204	2.52857	1.55986e-199	30.261	FAM110A	1.54674	1.11742e-33	12.3422	SOCS3	1.17441	0	40.2292	LTBP1	5.06218	6.88962e-134	24.779	ITGAE	1.64831	0	55.054
425	DUSP22	1.23178	5.12887e-146	25.8561	IFI27L2	1.16639	0	38.3645	C15orf48	2.60124	1.3757e-134	24.8412	MAFF	1.73785	1.89547e-208	30.932	KCNK1	6.37201	0	61.5514	HDGF	1.7066	0.0229785	2.71442	NDUFA4	0.879533	1.16184e-198	30.1946	ST3GAL4	2.5986	1.51015e-33	12.3176	C9orf72	2.67238	0	40.2234	PEAK1	3.29511	1.60632e-133	24.7447	KIF2A	1.45967	0	55.001
426	ISG20	0.380411	3.22995e-145	25.7847	GNL3	1.56874	0	38.338	PLPP5	1.50272	2.15746e-134	24.8231	PTK2	2.5934	2.51847e-208	30.9227	HEBP2	1.79379	0	61.5473	SUDS3	1.48116	0.0264247	2.66417	FOXO3	1.72998	1.40169e-198	30.1883	NORAD	0.99604	1.57011e-33	12.3144	CUX1	1.56209	0	40.1888	SEPT7	1.08552	5.98873e-133	24.6914	RPL3	0.422418	0	54.9704
427	ZNF331	0.725101	3.94967e-144	25.6873	AP3S1	1.19874	0	38.3339	ZNHIT1	1.1444	2.55344e-134	24.8162	PROS1	4.57022	1.93076e-207	30.8568	POF1B	5.55953	0	61.468	MED16	1.75501	0.0304255	2.61228	CREG1	1.93239	2.82078e-198	30.165	ARPC3	0.298941	1.8716e-33	12.3002	ABCA1	2.96699	0	40.1468	TNS2	4.10692	1.76787e-132	24.6474	ABI3	1.68913	0	54.9615
428	CEPT1	1.82241	5.06754e-141	25.4071	PSMB6	0.925358	0	38.2889	BAIAP2	2.52299	3.24035e-134	24.8066	MYO1B	3.71426	8.14128e-207	30.8101	CD2AP	1.71663	0	61.4614	MAP2K7	1.60968	0.0340613	2.57003	HCFC1R1	1.67599	7.26828e-198	30.1336	PLPP1	1.50593	1.99843e-33	12.2947	MEF2C	1.34717	0	40.1455	PTN	5.18628	2.372e-132	24.6355	HERPUD2	1.29645	0	54.8169
429	MT-ND4L	0.180875	1.54594e-140	25.3631	SPINK2	4.23496	0	38.2853	HDAC2	1.6481	4.2201e-134	24.7959	ZBTB20	1.35335	1.21899e-206	30.797	ERGIC1	1.72271	0	61.4606	PCMTD2	1.79095	0.0351969	2.55715	TWSG1	3.27896	9.1981e-198	30.1257	IFITM10	3.46524	2.64402e-33	12.2719	AGTRAP	1.69735	0	40.0081	RNH1	1.25919	6.64811e-132	24.5935	PCED1B	2.06413	0	54.6855
430	KDM4B	1.66972	6.44474e-140	25.3067	CCNC	1.5466	0	38.2839	SLC38A11	5.92509	4.37392e-134	24.7944	HLA-E	0.749546	1.41302e-206	30.7922	HSBP1L1	2.77236	0	61.4519	RPA1	1.61755	0.0353045	2.55604	NME2	0.842804	5.45438e-197	30.0666	IL1RAPL1	7.71122	3.63315e-33	12.2459	EIF4EBP1	1.62916	0	39.886	ACTG2	6.24897	3.26816e-131	24.5287	GBP2	1.59558	0	54.3875
431	DMXL1	1.46924	2.29869e-139	25.2563	CDV3	1.33587	0	38.264	CADPS	5.85262	6.01318e-134	24.7815	CXCL12	5.48621	3.0406e-206	30.7672	SERF2	0.414092	0	61.3325	RAD23B	1.22393	0.0392747	2.51671	SLC38A2	1.3131	6.23684e-197	30.062	PRDX1	0.56796	3.72144e-33	12.2439	SEC11A	0.948486	0	39.8625	GINM1	1.77508	6.78669e-131	24.4989	ATP6V0E2	2.19516	0	54.3875
432	ARHGAP17	1.22423	3.39642e-137	25.0577	NBPF14	2.18429	0	38.0429	GNAO1	3.50966	6.03896e-134	24.7812	SNTB2	2.30071	1.03652e-204	30.6524	SPR	4.16608	0	61.2557	ALDH5A1	2.48382	0.0411316	2.49893	FUCA2	2.04505	6.61245e-197	30.06	CTSB	0.670577	3.7755e-33	12.2427	MCTP1	3.32554	0	39.8553	ST5	3.0403	3.62349e-130	24.4304	SKP1	0.389027	0	54.3723
433	NEK6	2.16466	1.05073e-136	25.0125	SEC24A	2.44738	0	38.0373	ALDH2	1.59338	7.58095e-134	24.772	TFPI	3.86889	4.17978e-204	30.6068	EDF1	0.661334	0	61.2509	SOD2	0.740143	0.041854	2.49214	VAMP5	1.30009	1.5048e-195	29.9558	WDFY2	1.57325	8.19803e-33	12.1793	CLTA	0.958714	0	39.8453	RHOA	0.778156	5.69255e-130	24.4119	TPT1	0.28321	0	54.3584
434	GRAMD1C	3.36423	3.06643e-135	24.8771	TMEM243	1.04877	0	37.8939	PIGT	1.42198	7.68048e-134	24.7714	A4GALT	4.32288	2.1795e-203	30.5528	RAB40B	3.23411	0	61.2209	SRRD	2.9281	0.0425915	2.48555	NUCKS1	1.02754	4.86872e-195	29.9166	LINC01678	2.53869	1.36663e-32	12.1371	RBKS	2.10605	0	39.7682	ARHGAP1	2.0851	6.91124e-130	24.4038	RPS6	0.425038	0	54.2761
435	ATP2A3	0.753073	5.11479e-135	24.8566	SELENOT	0.935409	0	37.8154	MORF4L2	1.50694	1.27016e-133	24.751	MACF1	1.26497	2.77046e-203	30.5449	TCEAL9	2.93702	0	61.1777	ECSIT	1.68211	0.0460978	2.45527	MRVI1	5.99648	4.99365e-195	29.9157	KIF13B	1.21896	1.65462e-32	12.1213	SLC25A5	0.786231	0	39.7504	CD276	4.38367	1.03538e-129	24.3872	PIM1	1.27062	0	54.2347
436	CYSLTR1	2.17732	2.33141e-134	24.7954	DAP	1.43313	0	37.7888	PTPRK	2.37608	1.72224e-133	24.7387	PTPRG	4.87931	3.80171e-203	30.5345	IRF6	4.86666	0	61.1213	FAM122A	1.81506	0.0474834	2.44337	RBFOX2	3.62343	1.36127e-194	29.8821	TUBA1B	0.52339	2.56236e-32	12.085	TPI1	0.746799	0	39.4903	BNIP3L	1.37562	6.31044e-129	24.313	SLAMF1	2.28553	0	54.1689
437	KHDRBS2	6.83792	8.4079e-134	24.7436	EVI2B	1.08089	0	37.7832	FOXA3	2.65253	1.16625e-132	24.6612	CARHSP1	1.74529	5.34279e-203	30.5233	RAC1	0.992934	0	61.0862	MOB1B	2.35753	0.0478741	2.44018	GFRA1	9.49385	3.22708e-194	29.8532	FADS1	3.28437	3.16194e-32	12.0677	FERMT3	1.12975	0	39.4781	FARP1	2.85683	2.41753e-128	24.2575	ARHGAP4	1.23602	0	53.83
438	THEMIS2	1.41811	1.06061e-133	24.7342	GTF3A	0.873859	1.8561383872095137e-308	37.6434	SMOC1	5.17444	1.82083e-132	24.6431	ASS1	2.91488	8.29021e-203	30.5089	MGAT4B	3.53845	0	61.0517	PLVAP	1.42564	0.0484615	2.4352	RTL8A	1.84466	1.58655e-193	29.7998	LINC02256	1.32407	6.36694e-32	12.0095	VAMP5	1.40952	0	39.2769	NRP1	3.88322	3.80816e-128	24.2388	EPB41	1.11618	0	53.8013
439	ZNF318	2.44139	8.6844e-133	24.6491	PPP1R15A	1.01986	3.85729e-305	37.4399	MT1X	1.44604	2.37322e-132	24.6323	STAB1	4.20872	2.67141e-202	30.4705	IDH1	2.41693	0	60.9509	METTL22	2.36004	0.0546696	2.38825	LTBR	2.00093	1.8781e-193	29.7941	PRKD3	1.53306	8.06816e-32	11.9897	GPR183	1.34186	0	39.2633	NEURL1B	5.61015	9.14213e-128	24.2026	CCSER2	1.64531	0	53.7884
440	CEP170	1.76684	1.11928e-131	24.545	TPM4	1.05578	1.03457e-304	37.4135	SLC22A17	4.79949	3.23106e-132	24.6197	NFIA	2.71874	3.12237e-202	30.4654	CFB	4.647	0	60.8635	RIPOR3	4.92065	0.0551952	2.38455	TENT5A	1.959	3.33024e-193	29.7749	RANBP2	0.959196	9.26226e-32	11.978	TPM3	0.718215	0	39.1655	CDC42EP4	3.28681	1.07149e-127	24.196	SF1	0.512506	0	53.6865
441	METTL21A	1.42813	1.98053e-130	24.4276	ADI1	1.28682	1.16962e-304	37.4101	CHMP3	1.48951	5.6244e-132	24.5971	SORBS3	2.16328	2.94005e-201	30.3916	CD59	1.27308	0	60.6272	SLC18B1	2.63202	0.0558614	2.37921	PRDX4	1.29165	1.29347e-192	29.7291	SEC22C	1.43891	1.13802e-31	11.9609	GNB1	1.38212	0	39.0895	ANGPT1	7.08487	1.11446e-127	24.1943	SYNE1	1.54961	0	53.6622
442	DERL3	0.413062	1.36866e-129	24.3482	NDUFA3	0.961523	4.92668e-304	37.3717	DNASE1	3.27403	6.71346e-132	24.5899	JUNB	1.02996	3.07124e-201	30.3901	ATP5IF1	0.851515	0	60.6085	TM7SF2	2.2555	0.0638362	2.32541	FKBP9	3.37781	1.05885e-191	29.6583	TMEM255B	3.8411	2.08719e-31	11.9098	CCL3L1	2.91199	0	39.064	TNS3	2.91033	4.70608e-127	24.1346	RAB27A	1.56063	0	53.403
443	CHD7	1.33832	1.41343e-129	24.3468	ARL1	1.58137	4.94574e-304	37.3715	NORAD	1.35385	1.58293e-131	24.5549	ENY2	1.21206	4.82044e-201	30.3753	JUND	0.981221	0	60.5762	TMPRSS9	7.989	0.0643048	2.32247	FGF7	9.03582	3.0372e-191	29.6226	LGALS12	8.10512	2.67816e-31	11.8885	HIGD2A	0.78323	0	39.0365	FBXO32	2.23071	5.04131e-127	24.1317	DUSP4	1.80571	0	53.3173
444	UBE2N	0.627755	1.82731e-129	24.3363	TXNL4A	1.25743	2.10231e-302	37.2711	ATP6V1G1	0.803198	2.07934e-131	24.5437	CD200	3.65216	5.67929e-201	30.3698	MUCL3	7.2001	0	60.4794	DNAJC6	4.14793	0.0778539	2.24294	TNS2	4.01472	1.83592e-190	29.5618	RBM39	0.392634	6.40775e-31	11.8147	THAP2	2.3872	0	39.0094	FILIP1	6.08549	6.93022e-127	24.1184	RPS21	0.368399	0	53.2929
445	SERP1	0.273584	1.13388e-127	24.166	YWHAE	0.945646	4.22034e-301	37.1905	CCKBR	5.37248	2.51504e-131	24.5359	CD74	1.16682	8.44228e-201	30.3567	TRAK1	3.42287	0	60.4702	ABALON	4.59048	0.0820109	2.22015	PFN2	3.57972	1.98518e-190	29.5591	B4GALT5	2.15988	9.52789e-31	11.7808	IL18	3.12725	0	38.9979	TJP1	2.63768	1.04488e-126	24.1013	AC243960.1	1.47173	0	53.1438
446	C7orf50	0.839336	3.785e-127	24.1161	WBP1	1.31054	1.23718e-300	37.1615	BAD	1.65467	3.78904e-131	24.519	RRBP1	1.24776	4.16351e-200	30.304	FCGRT	1.32226	0	60.3964	SH3BGRL	0.621172	0.0836363	2.21171	ITGA11	9.02337	3.99318e-190	29.5354	PAQR5	5.95342	1.41547e-30	11.747	EIF4A1	1.0686	0	38.9852	SLC39A1	1.8175	4.25079e-126	24.043	SLC2A3	0.630851	0	52.9801
447	TAGLN2	0.331795	4.57875e-127	24.1082	TMEM134	1.21808	2.6023e-300	37.1414	SEC61A1	1.47359	6.78681e-131	24.4952	APBB2	4.34965	8.26608e-200	30.2813	MRPL52	1.1376	0	60.3847	UBAC1	2.09936	0.0848892	2.20494	SULF1	6.36598	1.40163e-189	29.4929	MAN2A1	1.36047	4.11278e-30	11.656	PIM3	1.18768	0	38.865	LTBP4	2.00973	9.89702e-126	24.0077	ARID4B	0.830116	0	52.9703
448	SNN	2.40772	1.01804e-126	24.075	THEMIS2	1.86419	4.59089e-298	37.0019	MT-ND3	0.704637	7.96839e-131	24.4886	BHLHE40	1.38454	2.46577e-199	30.2452	ARFGEF3	3.90591	0	60.231	TSPO2	8.14736	0.0880619	2.18918	OAT	1.59411	4.27857e-189	29.455	SLC43A3	2.0426	8.39566e-30	11.5947	ATF5	1.93975	0	38.7959	MIDN	1.54965	1.40415e-125	23.9931	SLFN12L	4.16756	0	52.8821
449	MICAL3	2.36483	1.78228e-126	24.0517	TARSL2	1.56125	5.15498e-297	36.9365	ATP9A	3.61312	9.20394e-131	24.4827	ANXA5	1.15023	4.11798e-199	30.2282	CXCL16	2.20292	0	60.1948	NDUFV3	1.36901	0.0881943	2.18849	MGST3	1.13046	8.82244e-189	29.4304	AL731557.1	8.69416	1.9887e-29	11.5197	PLEKHB2	1.35164	0	38.7714	WASL	1.97984	2.05746e-125	23.9771	APMAP	1.66939	0	52.8773
450	AFF4	0.538262	2.08526e-126	24.0452	TRAM2	3.65333	6.08112e-296	36.8696	CAMTA1	1.4604	4.24391e-130	24.4201	SCARF1	6.02074	4.35495e-199	30.2263	TRPM4	5.49152	0	60.1579	H1F0	1.51042	0.0889857	2.18463	LIMCH1	4.11736	2.80425e-188	29.391	RPL39	0.321829	2.59493e-29	11.4965	TOM1	1.65418	0	38.7162	POMP	1.12717	3.44196e-125	23.9556	DRAP1	0.650689	0	52.819
451	SERTAD2	1.26284	6.4662e-125	23.902	CDK14	3.59804	7.66786e-296	36.8632	CSRP1	1.58519	6.59951e-130	24.4019	SPAG9	1.66331	6.05652e-199	30.2153	CBR1	1.92635	0	60.0224	PSMD4	1.08922	0.0897845	2.18057	ASPH	1.80502	4.81742e-188	29.3725	ITM2B	0.242066	4.86192e-29	11.4413	RGS19	1.14941	0	38.654	FAM114A1	2.99253	2.6205e-124	23.8708	CHST12	1.55367	0	52.5579
452	SLC44A2	0.688136	1.14987e-124	23.8778	C4orf3	0.783157	3.3659e-295	36.8231	TSPAN3	1.48969	7.13533e-130	24.3987	ARHGEF12	2.5876	9.9673e-199	30.1988	HIP1R	2.34992	0	59.9831	2020-03-03	1.50672	0.108964	2.09515	AGT	8.31663	8.1741e-187	29.2758	C12orf57	0.370514	6.53976e-29	11.4155	AQP9	8.76889	0	38.6342	NDUFS2	1.41315	3.72226e-124	23.8561	TMIGD2	4.64027	0	52.509
453	GPR18	1.73358	1.7827e-124	23.8595	RHEB	1.13375	7.03724e-295	36.803	MAP9	2.94166	8.94962e-130	24.3894	CTTN	2.59246	2.59038e-198	30.1672	ABHD11	3.24846	0	59.9618	GCLC	1.96448	0.121705	2.04519	AKR1B1	1.55568	8.2659e-187	29.2754	LINC01140	6.57016	7.59272e-29	11.4022	SPINT2	1.18602	0	38.3611	RNF24	2.78933	7.15855e-124	23.8286	MATR3-1	0.958155	0	52.501
454	UBXN1	0.350755	9.18904e-123	23.6936	TMEM179B	1.00714	2.93706e-294	36.7641	COX6A1	0.746877	1.11773e-129	24.3802	IER2	1.08202	3.34606e-198	30.1586	IMPA2	3.76761	0	59.9134	SLFN14	9.24584	0.126353	2.02827	PTCH1	4.32255	1.14205e-186	29.2643	ST13	0.526069	1.53736e-28	11.3401	C1QB	8.26601	0	38.2714	KCNMB1	5.93485	8.24623e-124	23.8226	AOAH	2.55912	0	52.4888
455	UXT	0.380823	1.08214e-121	23.5893	SRP54	1.32275	1.65653e-293	36.717	MAFF	2.04296	2.66394e-129	24.3445	JUND	1.1466	5.81952e-198	30.1402	MCRIP2	1.94535	0	59.8793	CHP1	1.62886	0.136104	1.99387	CRYAB	5.4818	2.29954e-186	29.2403	KIAA1549	5.13223	1.78521e-28	11.3268	MOB1A	0.969889	0	38.2444	ESD	1.51192	8.55812e-124	23.821	RAP1A	0.877195	0	52.3512
456	STK4	0.357144	2.58793e-121	23.5523	PPP1CC	0.939092	1.70788e-293	36.7162	TCEAL9	2.65203	2.76797e-129	24.3428	NQO1	2.07331	1.32696e-197	30.1129	GCNT1	2.47451	0	59.8648	SH3GL1	1.83013	0.137629	1.98856	CRIP2	1.60517	1.15232e-184	29.1062	AHI1	1.17134	3.35455e-28	11.2708	SERPINB6	1.12852	0	38.227	SEPT10	3.53554	1.50283e-123	23.7973	SIGIRR	0.986718	0	52.3192
457	RAB31	1.41722	5.81653e-121	23.5179	ATP5MC3	0.758993	2.565e-293	36.705	STMN2	9.83293	4.28459e-129	24.3248	CD40	2.15792	2.52719e-197	30.0914	TPM2	2.28081	0	59.7893	FURIN	1.61111	0.139566	1.98214	KANK2	4.19711	1.3064e-184	29.1018	FERMT2	2.8256	4.90089e-28	11.2367	NOTCH2	1.91497	0	38.2139	IER2	1.1977	1.52888e-123	23.7965	CCND2	1.54046	0	52.2685
458	PHF20	0.584009	6.57256e-121	23.5126	OGT	1.16096	3.1198e-293	36.6997	GNB2	0.978087	1.28238e-128	24.2797	CAPZA2	1.4352	9.3942e-197	30.0477	MAGI1	4.36989	0	59.7566	YY1AP1	1.38269	0.14321	1.96997	EPS8	1.94755	7.20572e-184	29.0429	BATF	0.686261	5.01407e-28	11.2346	APOBEC3A	8.4198	0	38.1692	NDUFB4	1.05457	1.55851e-123	23.7956	RPS2	0.354977	0	52.2545
459	NT5C	0.607119	6.9089e-121	23.5105	NDUFA4	0.677939	9.46469e-293	36.6694	H2AFJ	1.34188	1.6307e-128	24.2697	FOSB	1.14163	4.88577e-196	29.9927	GALNT6	2.23881	0	59.5746	LAMTOR5	0.982982	0.143688	1.96835	RPS6KA2	3.73714	9.89577e-184	29.0319	HLTF	1.62615	1.09723e-27	11.1645	SYNGR2	0.896481	0	38.1371	NUCKS1	1.13904	1.82993e-123	23.7888	SLAMF6	2.59435	0	52.1639
460	CD70	1.65112	4.0596e-120	23.435	PSMB5	1.2549	1.15066e-291	36.6012	RAP1GAP2	3.25032	1.84786e-128	24.2645	CRK	2.11213	5.40007e-196	29.9893	CTBP2	2.73863	0	59.4658	AC100801.1	9.92766	0.143961	1.96749	COMT	1.32942	1.54718e-183	29.0165	PLAGL1	1.93659	2.69825e-27	11.0829	LILRA1	10.5077	0	38.1101	COMT	1.48138	2.7791e-123	23.7711	XCL1	4.46178	0	52.0458
461	ARHGAP15	0.47325	2.5519e-119	23.3564	LSM10	1.17762	2.30962e-291	36.5821	MYO1B	3.43213	2.3432e-128	24.2547	DOCK4	4.80934	2.97377e-195	29.9323	TMEM63A	2.07752	0	59.4066	IFT52	1.82679	0.14927	1.95061	DPYSL3	4.6307	5.72894e-183	28.9713	MAPK6	1.71766	3.72583e-27	11.0538	UNC93B1	1.93406	0	38.0926	TMEM165	1.4105	2.98895e-123	23.7679	MYO1F	1.63422	0	51.8171
462	MIS18BP1	0.848689	2.75181e-119	23.3531	B4GALT7	2.3604	3.48984e-291	36.5708	MRFAP1	1.18245	3.31803e-128	24.2403	LMO2	5.16684	5.10257e-195	29.9142	ADAM28	1.85094	0	59.335	AC114811.2	5.10726	0.155809	1.92999	SERPINE1	4.36815	8.86449e-182	28.8765	MAPK1	0.993975	3.84244e-27	11.0509	CD63	0.999219	0	38.0904	CLEC11A	3.65752	4.06046e-123	23.755	TCF7	3.13094	0	51.7669
463	HLA-E	0.326718	4.19361e-119	23.335	IGLV2-8	4.0657	3.54544e-291	36.5703	MIF	0.723865	3.44506e-128	24.2387	BCAP29	1.86497	1.42577e-194	29.8798	CDK5RAP3	1.37406	0	59.314	PIGC	1.37157	0.156425	1.92798	ABCA1	2.73554	2.60296e-181	28.8391	CREB5	3.67428	4.14019e-27	11.0441	C1QC	8.14181	0	38.0786	JUN	1.37621	1.22274e-122	23.7085	MAP4K1	1.65316	0	51.7324
464	LDLRAD4	0.774035	6.66698e-119	23.3152	EIF2A	1.06077	7.55512e-291	36.5496	ITGB1	1.15673	4.25394e-128	24.2299	KLF7	3.35243	1.64756e-194	29.875	PNKD	1.20336	0	59.2209	ATP1B2	3.7385	0.157895	1.92337	ITGAV	2.05454	2.86897e-181	28.8357	RAB44	6.90279	5.92708e-27	11.0113	GAS7	3.74388	0	38.0617	BCAP29	1.73849	3.72394e-122	23.6615	NLRC3	2.76556	0	51.574
465	RILPL2	0.767713	4.27595e-117	23.1361	PCMTD1	1.24199	1.03409e-290	36.541	HPN	4.29125	4.46543e-128	24.2279	DYNC1LI2	1.81747	3.63849e-193	29.7712	SLIRP	1.21218	0	59.2104	RAB11B	0.895476	0.163412	1.907	HTRA3	7.76673	1.05589e-180	28.7904	MAML3	2.8153	5.96744e-27	11.0106	ATP13A3	2.49266	0	38.0475	SCARB2	2.02291	4.1282e-122	23.6571	RCAN3	1.81341	0	51.3921
466	TP53INP1	1.15441	3.95882e-116	23.0396	FAM96A	1.07458	8.92834e-290	36.4819	KLF10	1.88681	5.95677e-128	24.2159	LPAR6	2.52739	4.37112e-193	29.765	FARP1	3.73629	0	59.0408	ENTPD5	2.43901	0.173614	1.87706	PLOD1	2.81762	1.56058e-180	28.7768	MAPRE3	2.90709	6.08699e-27	11.0087	PTTG1IP	1.25286	0	38.0215	NES	5.11566	1.09252e-121	23.6159	TRAF1	1.96425	0	51.2472
467	TBC1D5	0.791868	3.03653e-115	22.951	NCF4	1.48173	1.89324e-289	36.4613	MAGED2	1.46037	7.68765e-128	24.2053	CCDC50	1.69984	5.41367e-193	29.7577	MUC3A	6.14701	0	58.9976	MORF4L1	0.368982	0.177342	1.86643	NFKBIA	0.95717	2.58207e-180	28.7592	SLC11A2	2.40011	7.56861e-27	10.989	PFDN5	0.519773	0	37.9344	CLTA	1.13449	1.40658e-121	23.6051	PRKACB	1.54942	0	51.1932
468	FCRL3	1.83392	1.75988e-114	22.8744	ARID5B	0.993872	2.22757e-289	36.4567	KLF5	1.72971	9.30918e-128	24.1974	C9orf3	3.00019	9.3693e-193	29.7392	PDGFA	4.13625	0	58.9213	FAM83A	5.56511	0.178371	1.86346	GABARAP	0.648193	2.54812e-179	28.6796	CAVIN1	1.64903	1.08989e-26	10.9557	RELT	2.33368	0	37.8915	CTSB	1.16847	3.20012e-121	23.5703	PAIP2	0.76907	0	51.0911
469	PDE7A	1.01836	2.87023e-114	22.8529	IER2	1.17463	6.23141e-289	36.4284	CMIP	1.97843	7.51609e-127	24.1108	NUAK1	6.17568	1.2579e-192	29.7292	ETFB	1.25624	0	58.8735	TMEM56	3.25838	0.190426	1.83026	PRDX6	0.971442	3.98647e-178	28.5835	USP53	1.64866	1.38016e-26	10.9341	GNG10	1.3851	0	37.8752	SLC7A2	6.16824	8.67844e-121	23.5279	KMT2E	0.505206	0	51.0835
470	CCR6	0.785319	5.21994e-113	22.7257	GADD45A	2.05288	9.60928e-289	36.4165	DDX17	0.91013	8.13028e-127	24.1075	RASAL2	4.62266	4.67093e-192	29.685	FGD4	3.41874	0	58.7256	CCS	1.23063	0.193417	1.82221	PROS1	4.41198	8.43398e-178	28.5573	AC100810.1	1.50112	2.40056e-26	10.8833	GDI2	0.899605	0	37.7317	MRPL32	1.83287	3.88443e-120	23.4641	BTF3	0.326717	0	51.0798
471	LAMTOR5	0.567992	9.48238e-113	22.6993	RER1	1.01051	2.35304e-288	36.3919	KIF3B	2.42038	8.40541e-127	24.1061	HIP1	2.67443	1.51225e-191	29.6454	PGRMC1	1.68147	0	58.658	POP7	1.60309	0.212993	1.77293	MMP23B	3.99313	8.65675e-178	28.5563	WDR45B	1.35594	2.70567e-26	10.8722	HEXB	1.39334	0	37.6961	FLOT1	1.26965	3.9721e-119	23.3647	SUSD3	1.93073	0	51.0594
472	MT-CO3	0.119117	4.99883e-112	22.626	CPEB4	2.64953	1.19478e-287	36.3472	PABPN1	1.49853	8.72136e-127	24.1045	SEMA6A	5.44755	6.92949e-191	29.594	PDIA2	5.47572	0	58.6563	STXBP1	2.60527	0.212993	1.77288	GULP1	3.54626	9.31235e-178	28.5537	SDSL	3.12925	2.73297e-26	10.8712	RNF13	1.28914	0	37.6772	PRDX1	0.994028	5.74066e-119	23.3489	CDC42SE1	0.990275	0	50.8251
473	DENND5B	3.00014	6.83163e-112	22.6121	CD79B	1.30472	2.08019e-287	36.3319	MPC2	1.12053	9.76346e-127	24.0998	CFI	5.55152	8.35509e-191	29.5876	NDUFB7	1.05304	0	58.4295	YPEL4	4.09393	0.231214	1.72993	NME4	1.53398	3.66143e-177	28.5057	AC111188.1	11.5229	3.56055e-26	10.8467	ATP6AP1	1.20162	1.8788940163789927e-308	37.6425	LGI4	9.04062	3.59948e-118	23.2702	PHLDA1	1.24605	0	50.7313
474	DENND3	1.69654	1.57667e-111	22.5751	TCEA1	0.838299	2.80448e-286	36.2602	GOLM1	1.95626	1.04405e-126	24.0969	SLC29A1	3.02117	5.99302e-190	29.5209	FOXQ1	6.84724	0	58.2679	AGTPBP1	1.46181	0.248985	1.68959	PTGS1	3.86316	5.21598e-177	28.4933	DRAP1	0.512936	4.00231e-26	10.8359	SPG21	1.11407	4.01565e-307	37.561	RRAS	3.47976	1.32156e-117	23.2142	RHOA	0.352556	0	50.7109
475	FLI1	0.593069	3.90184e-111	22.5349	MAN1A2	1.28383	1.14694e-285	36.2213	SLC18A2	4.30339	1.05211e-126	24.0965	CAPNS1	1.70728	1.70769e-189	29.4854	PPP1R1B	6.15552	0	58.2567	UBE2H	1.63758	0.249532	1.68838	PEA15	1.64454	4.19235e-176	28.4201	LSM2	0.801501	5.39981e-26	10.8082	NAAA	1.49083	3.51262e-306	37.5032	ATP1B2	6.07112	1.70995e-117	23.2031	CD40LG	4.72449	0	50.6765
476	BEND5	4.02032	1.44272e-110	22.4767	ANAPC11	0.842276	3.29715e-285	36.192	IP6K2	1.60754	2.91097e-126	24.0542	GIMAP8	3.09523	1.72918e-189	29.4849	SLC39A14	3.38647	0	58.1898	PBX1	2.02273	0.256973	1.67235	SMPDL3A	3.81001	1.82194e-175	28.3684	JUND	0.59607	8.53577e-26	10.7655	RNPEP	1.48306	4.04621e-306	37.4994	FOSB	1.22688	5.64389e-117	23.1516	KLRC1	4.71022	0	50.6683
477	OSBPL10	2.97732	2.19207e-110	22.4581	METTL7A	1.99807	2.5876e-284	36.135	USP22	1.55592	3.19768e-126	24.0502	MYL6	0.598912	5.03194e-189	29.4486	KCNE2	6.63498	0	58.1774	KEL	8.12669	0.268108	1.64856	KLF10	1.78011	1.37404e-174	28.2969	FLOT1	0.807025	8.93397e-26	10.7612	SCPEP1	1.79678	1.75026e-305	37.4603	ZNF580	1.72302	7.07499e-117	23.1418	RPL10A	0.3641	0	50.6406
478	NGLY1	1.00539	1.15916e-109	22.3838	IFNAR2	2.69844	1.3256e-283	36.0897	AHI1	1.74118	8.87961e-126	24.0077	KIAA0355	3.24431	5.88029e-189	29.4433	PRDX1	0.916061	0	58.1535	KIAA1586	1.69606	0.276622	1.63185	WSB1	1.00161	3.12069e-174	28.2678	MANBA	1.25714	1.51969e-25	10.7116	DBNL	1.02471	5.11457e-304	37.37	C12orf57	0.876152	8.93319e-117	23.1316	HNRNPA0	0.507043	0	50.6404
479	DNAJC10	1.02705	2.5517e-109	22.3485	POLR2L	0.762622	1.21569e-282	36.0283	FIS1	1.00239	1.61554e-125	23.9827	HDGFL3	4.25648	4.17071e-188	29.3767	NFIC	1.56908	0	58.0891	CDKN2D	1.34105	0.286052	1.61338	SNHG18	3.50921	4.70312e-174	28.2533	MEIS2	2.61957	3.07476e-25	10.6456	CTSC	1.08163	1.94787e-303	37.3341	ASAP1	2.78341	1.2591e-116	23.1168	GIMAP5	3.11509	0	50.5446
480	RPL41	0.228638	3.17718e-109	22.3386	GRB2	0.910037	3.51572e-281	35.9348	SMDT1	0.895866	1.7523e-125	23.9792	FAM241A	2.82837	8.51468e-188	29.3523	SMAGP	2.44604	0	58.0794	RMND5A	1.57363	0.286385	1.61259	C1RL	2.33161	6.33675e-174	28.2427	ALDH1A1	1.06687	3.9138e-25	10.6228	SLC25A6	0.608762	2.29495e-302	37.268	ATOX1	1.31235	1.44497e-116	23.1107	SPON2	1.67122	0	50.4832
481	FOXP1	0.51989	3.53043e-109	22.3339	SH3GLB1	1.02457	2.70423e-279	35.8137	CHPF	2.15945	3.93243e-125	23.9455	TIMP2	3.05078	2.44583e-187	29.3164	RALGAPA2	2.29998	0	58.0677	FAM214B	2.24691	0.290594	1.60472	ARF4	1.0471	7.03775e-174	28.2389	NFKB2	0.839729	3.98651e-25	10.6209	DBI	0.847733	5.10165e-302	37.2465	GRINA	1.35515	2.1203e-116	23.0941	ARID5A	1.27131	0	50.4781
482	JMJD1C	0.489693	1.88148e-108	22.2589	EMC4	0.958321	3.4563e-279	35.8068	SLC12A5	7.11796	5.18431e-125	23.9339	KBTBD2	2.26823	3.94678e-187	29.3	ECHDC2	1.60786	0	58.056	CDC27	1.44341	0.298505	1.59016	GJA1	5.14449	9.2053e-174	28.2294	ELOVL5	0.715588	6.89151e-25	10.569	PTPN6	1.03096	6.7861e-300	37.1149	PFN2	3.5416	2.72321e-116	23.0832	DENND1C	1.84119	0	50.4628
483	PRDM4	2.08438	2.77798e-107	22.1376	SLC17A9	3.03532	4.16041e-279	35.8016	F11R	2.33043	1.12823e-124	23.9014	TNFAIP2	2.83487	6.69488e-187	29.2819	ACTN4	1.12947	0	57.7335	ITLN1	3.32308	0.310442	1.56799	PSD3	3.94192	1.57333e-173	28.2104	STX11	1.26376	9.31221e-25	10.5403	GRK2	1.55008	1.85932e-299	37.0876	OAT	1.6374	3.31496e-116	23.0746	TMC6	1.26876	0	50.3878
484	CYBC1	0.616929	3.19592e-107	22.1313	DUSP22	1.59413	5.494e-278	35.7294	NFIX	2.9702	1.64344e-124	23.8856	LHFPL6	3.27157	1.7752e-186	29.2486	AQP5	7.18557	0	57.7294	DYRK3	2.72172	0.320172	1.54996	SOX6	5.75108	5.75212e-173	28.1644	NCF4	1.02302	1.17719e-24	10.518	CORO1C	2.5293	2.30008e-299	37.0819	LAMA5	3.13077	4.95637e-116	23.0572	ITGA1	2.14253	0	50.3823
485	ZNF581	1.21101	6.05856e-107	22.1023	BET1L	1.43281	3.37206e-276	35.614	SQSTM1	0.882809	1.88171e-124	23.8799	AGRN	3.41867	5.15151e-186	29.2121	TJP3	4.52423	0	57.6116	AMFR	2.03386	0.323467	1.54393	TMEM47	5.04608	3.60415e-172	28.0992	TCEAL4	1.3684	1.33328e-24	10.506	OSCAR	8.94547	2.14918e-297	36.9593	ZEB2	1.10951	6.52568e-116	23.0452	NDFIP1	0.829507	0	50.3261
486	GCA	1.41953	6.99309e-107	22.0958	RASGRP3	3.6184	1.77518e-274	35.5026	ALKBH7	1.10229	2.11012e-124	23.875	GBP4	2.06355	1.1315e-185	29.185	KIAA1217	3.64163	0	57.5634	ACKR1	1.83653	0.323885	1.54312	TRIP6	2.95058	1.50585e-171	28.0483	CTSG	9.66166	1.42516e-24	10.4995	TLR4	6.41762	4.17657e-297	36.9413	COL12A1	4.59956	2.2202e-115	22.992	CITED2	0.728095	0	50.2892
487	LARGE2	3.26921	2.13754e-106	22.0451	FCGR2B	2.34738	9.85329e-274	35.4543	MT-ATP6	0.589843	9.80056e-124	23.8106	RGL2	2.31197	1.1315e-185	29.185	MAOA	4.29574	0	57.4775	AC083798.2	2.16228	0.332874	1.52765	NR4A1	1.27147	1.73776e-171	28.0431	PLAT	2.03655	4.7172e-24	10.3846	EHBP1L1	2.01487	4.40673e-297	36.9398	GRN	1.20184	2.37947e-115	22.9889	CD226	3.96976	0	50.23
488	CNTRL	0.850503	2.28485e-106	22.042	CHST15	3.57912	1.02136e-273	35.4532	NONO	1.11375	4.14287e-123	23.7499	HECW2	5.76345	1.25391e-185	29.1814	ISOC2	1.7901	0	57.3831	CHST2	1.64595	0.338037	1.5185	MAP3K20	2.70839	3.45908e-171	28.0185	HYI	1.54739	5.28974e-24	10.3732	ACTN1	1.70543	7.98068e-297	36.9237	CTGF	3.36196	2.56347e-115	22.9856	SUB1	0.37011	0	49.9812
489	ANAPC16	0.304428	1.42968e-105	21.9587	SCNN1B	5.21867	2.51133e-272	35.3628	RAC1	0.940949	5.2744e-123	23.7397	RGS3	2.6958	6.38787e-185	29.1256	TACC2	4.84834	0	57.3612	ATG13	1.43195	0.348912	1.49963	ESD	1.343	4.92e-171	28.0059	ASRGL1	2.35091	5.36746e-24	10.3717	CD300C	6.45059	1.14165e-296	36.9139	MT1M	3.93431	3.11635e-115	22.9771	YWHAQ	0.682716	0	49.9377
490	EIF4A2	0.300016	1.88333e-105	21.9461	MPST	1.30149	1.76683e-271	35.3076	CPD	1.53521	6.95331e-123	23.728	HSPA12B	9.6363	8.4489e-185	29.116	TRIB1	1.43367	0	57.2343	AL138900.3	10.2811	0.363491	1.47525	HEXB	1.51297	4.24877e-170	27.9288	PRMT9	1.24787	7.42136e-24	10.3403	HCLS1	0.785248	2.5296e-296	36.8923	MMP11	5.34789	7.64304e-115	22.9379	RAN	0.430404	0	49.881
491	OSER1	0.992988	6.48764e-103	21.678	BCKDK	1.90061	1.38331e-270	35.2492	ECHS1	1.40695	1.32469e-122	23.7008	SH2D3C	2.88594	1.19084e-184	29.1041	ARFIP2	1.96949	0	57.2294	NME4	1.32126	0.364302	1.4739	UBE2E3	1.28327	5.44389e-170	27.9199	ATP1A4	6.3385	1.07126e-23	10.3045	ACTR2	0.801703	9.14287e-296	36.8574	NFIA	2.53451	9.25365e-115	22.9296	CASP8	1.49368	0	49.786
492	GM2A	1.78561	2.02865e-102	21.6253	SCARB2	1.71855	4.01701e-270	35.219	TP53I3	2.9292	1.86112e-122	23.6864	SSFA2	2.0442	1.28112e-184	29.1016	AKAP1	2.8018	0	57.2092	MAP3K20	1.90052	0.373163	1.45944	LARP6	4.40903	2.41967e-169	27.8665	IFNGR2	1.12064	1.77178e-23	10.2554	CCRL2	3.49775	1.49609e-295	36.844	OPTN	1.13666	1.55051e-114	22.907	CLIC3	2.38011	0	49.767
493	BBX	0.632778	2.78677e-102	21.6106	FAM69A	2.15201	4.05914e-270	35.2186	ATOX1	1.26938	2.86985e-122	23.6681	PML	1.85639	1.12928e-183	29.0267	AURKAIP1	0.959306	0	57.1352	AP2B1	1.16212	0.393334	1.42771	ABCA6	7.72285	5.01698e-168	27.7575	HAVCR2	1.39869	1.94201e-23	10.2463	MCL1	0.726933	7.87059e-294	36.7363	ASAH1	1.3472	1.70845e-114	22.9027	TSPAN14	1.53643	0	49.6484
494	VOPP1	0.694869	7.62807e-102	21.564	EEF1G	0.551787	8.00156e-269	35.1339	MYRF	2.50752	3.29878e-122	23.6621	FOS	1.24451	1.32978e-183	29.0211	CYC1	1.19938	0	57.1004	UBR2	1.14556	0.396655	1.42256	THBD	3.64019	7.64781e-167	27.6592	PDE8A	2.02999	2.1083e-23	10.2381	RAB10	1.00456	7.92356e-294	36.736	CDH11	4.67182	2.15119e-114	22.8926	HNRNPF	0.538077	0	49.5328
495	CIRBP	0.250257	9.03736e-102	21.5561	DDIT4	1.05596	2.4158e-267	35.0368	MAST4	1.91923	5.73884e-122	23.6387	LRRC8A	2.91632	2.91593e-183	28.994	PFKL	1.2965	0	57.0706	ZFAND5	0.671759	0.406765	1.40649	ITGA5	2.38226	9.72934e-166	27.5671	TALDO1	0.629657	2.22133e-23	10.233	CLEC4E	8.89404	3.96074e-293	36.6921	MYADM	1.063	2.70961e-113	22.7817	TXK	4.69048	0	49.4578
496	DOK3	2.66477	5.70716e-101	21.4703	MPC1	1.16241	7.77617e-267	35.0034	RAB11B	1.10276	8.88309e-122	23.6202	PLXNA2	3.64754	2.5728e-180	28.7591	ANG	3.24266	0	57.0636	SARS	1.13678	0.412567	1.39764	NUDT4	1.43306	1.02539e-165	27.5651	MAPRE1	0.956931	2.29751e-23	10.2296	GNA13	1.43518	3.06633e-292	36.6362	RCN1	2.27417	3.28222e-113	22.7731	FGD3	1.83319	0	49.0888
497	ATF7IP	0.530458	1.31978e-100	21.4312	GNG5	0.720293	9.62735e-266	34.9314	FOXP4	3.2293	1.16962e-121	23.6084	MAGI1	3.14399	7.79739e-180	28.7205	LGALS9	1.62326	0	57.0219	RSAD2	1.76143	0.417302	1.39031	PEBP1	0.81011	1.77102e-165	27.5452	ARHGEF40	2.8029	2.54325e-23	10.2195	AOAH	1.1717	9.40746e-292	36.6056	LINC02202	4.87956	5.16079e-113	22.7532	MAT2B	0.948733	0	48.8549
498	KLHL6	1.43072	3.44981e-100	21.3863	RPL3	0.432862	9.89458e-266	34.9306	NAPA	1.07426	2.8875e-121	23.5701	ASPH	1.99106	1.13974e-179	28.7073	CRB3	4.83975	0	57.0083	MPC2	0.781133	0.424686	1.37918	CDC42EP1	1.78642	4.29241e-165	27.5131	QPCT	2.25178	2.85062e-23	10.2083	VASP	0.984136	3.88891e-291	36.5668	SNCG	5.87818	1.02128e-112	22.7231	RABGAP1L	1.12626	0	48.7839
499	IGHA2	0.875916	4.77716e-100	21.3711	BASP1	2.24736	1.54533e-265	34.9178	FOXP1	1.03881	7.10195e-121	23.5318	TCN2	3.74578	1.45484e-179	28.6987	TRIM28	1.77214	0	57.0068	TNXB	2.31307	0.436615	1.36187	MYADM	0.909059	5.50442e-164	27.4203	SUMO2	0.232908	2.97293e-23	10.2041	VMA21	1.38514	4.50248e-291	36.5628	UBE2E2	2.93717	1.97794e-112	22.694	SMCHD1	0.679053	0	48.697

## Sheet: 12 stromal subsets
	gene_name_Endo_1	log2FC_Endo_1	pvals_adj_Endo_1	scores_Endo_1	gene_name_Endo_2	log2FC_Endo_2	pvals_adj_Endo_2	scores_Endo_2	gene_name_Endo_3	log2FC_Endo_3	pvals_adj_Endo_3	scores_Endo_3	gene_name_Endo_4	log2FC_Endo_4	pvals_adj_Endo_4	scores_Endo_4	gene_name_Fib_1	log2FC_Fib_1	pvals_adj_Fib_1	scores_Fib_1	gene_name_Fib_2	log2FC_Fib_2	pvals_adj_Fib_2	scores_Fib_2	gene_name_Fib_3	log2FC_Fib_3	pvals_adj_Fib_3	scores_Fib_3	gene_name_Fib_4	log2FC_Fib_4	pvals_adj_Fib_4	scores_Fib_4	gene_name_Fib_5	log2FC_Fib_5	pvals_adj_Fib_5	scores_Fib_5	gene_name_Myofibroblasts	log2FC_Myofibroblasts	pvals_adj_Myofibroblasts	scores_Myofibroblasts	gene_name_SMC_1	log2FC_SMC_1	pvals_adj_SMC_1	scores_SMC_1	gene_name_SMC_2	log2FC_SMC_2	pvals_adj_SMC_2	scores_SMC_2
0	HSPG2	3.39983	0	40.8539	PLVAP	4.96703	0	38.2248	ACKR1	6.51652	0	37.9706	ICAM2	3.93539	6.22593e-137	25.3045	PDPN	3.48408	5.62705e-262	34.8681	POSTN	4.65137	0	39.9822	MT-CO3	1.37883	8.09698e-112	22.8853	CFD	5.40418	9.0162e-252	34.1881	DCN	5.13069	2.29515e-149	26.4149	ACTG2	5.63052	2.9656e-61	17.1127	RGS5	6.52201	0	43.8739	MYH11	5.62414	2.9424e-184	29.2955
1	PLVAP	3.35402	2.71159e-266	35.1124	CD320	4.32983	1.50332e-262	34.8861	CCL14	5.58808	6.17139e-248	33.9086	SRGN	3.59295	6.22593e-137	25.2822	RARRES2	2.99238	4.26338e-236	33.0957	PDGFRA	3.95555	0	38.9513	MT-CO1	1.33273	5.51436e-104	22.0308	FBLN1	3.96071	2.29528e-221	32.0554	CCDC80	4.71167	1.02903e-139	25.5339	HHIP	8.07921	8.08958e-61	17.0136	NOTCH3	4.96152	0	43.1982	ADIRF	4.00437	4.42059e-180	28.9418
2	VWF	3.15531	1.30191e-263	34.9299	CD74	4.19723	1.73809e-255	34.4053	CD74	3.91706	7.35839e-217	31.7176	TM4SF1	3.46907	5.97035e-134	24.9934	CTSK	3.11335	3.35091e-231	32.7412	CXCL14	4.88039	2.48202e-291	36.7242	MT-ND4L	1.22889	3.25943e-96	21.19	ABCA8	4.30001	9.52788e-215	31.5641	IGFBP6	5.79219	2.3707e-139	25.4854	MYLK	3.52313	8.26677e-60	16.853	NDUFA4L2	5.32353	0	42.1997	TAGLN	5.1149	2.46816e-176	28.6284
3	VWA1	3.26438	1.42777e-234	32.9562	CAVIN2	3.99302	2.91334e-245	33.7062	HLA-DRB1	3.30096	3.30322e-210	31.2222	SRP14	2.02393	8.76321e-125	24.1237	LUM	3.87512	4.6661e-229	32.5815	LSP1	3.61976	2.35144e-281	36.0858	MT-CYB	1.23345	2.46366e-95	21.0896	DCN	3.47928	3.84886e-205	30.8467	CST3	2.74198	4.35922e-131	24.717	ACTA2	4.59049	1.52231e-58	16.6626	PDGFRB	3.78618	0	41.4536	MYL9	3.67835	8.95621e-160	27.2552
4	PECAM1	2.74621	3.6774e-223	32.1409	HLA-E	2.29133	4.54472e-244	33.618	HLA-DRA	3.30806	1.1733e-209	31.1745	SLC9A3R2	3.69383	1.54721e-122	23.8993	COL12A1	3.19897	1.23387e-209	31.1729	APOD	4.5876	1.28371e-273	35.5828	MT-ND1	1.19554	1.99377e-87	20.1898	LUM	3.43597	4.09382e-175	28.5123	CFD	6.64845	7.37965e-130	24.5934	MYH11	5.1082	1.16436e-57	16.5271	COL18A1	3.09023	0	41.3671	DSTN	2.55909	3.52253e-150	26.418
5	COL4A1	2.49316	1.19613e-203	30.6995	SRGN	3.29577	8.66706e-222	32.0515	CLDN5	3.32217	1.25669e-192	29.8855	RAMP2	3.07604	4.76659e-117	23.3577	SPON2	2.75539	9.85406e-201	30.503	F3	3.40718	2.90206e-268	35.2298	MT-CO2	1.10196	2.77559e-85	19.9382	APOE	4.72339	4.46512e-170	28.0966	GPNMB	5.28655	4.80703e-128	24.4159	FLNA	3.39599	2.85895e-55	16.1807	IGFBP7	2.29345	0	39.95	CSRP2	3.4547	4.83872e-142	25.6924
6	TMSB10	1.32095	2.63433e-201	30.5209	TMEM88	4.4372	1.63863e-220	31.9549	DUSP23	3.11655	2.73158e-188	29.5446	EPAS1	2.45473	9.48171e-116	23.2229	COL3A1	2.80636	1.54574e-200	30.4832	BMP4	3.52756	8.8205e-265	34.9972	MT-ND3	1.20753	7.19822e-79	19.1631	MFAP4	2.84399	9.44883e-164	27.5684	SFRP2	7.22411	1.74334e-127	24.3568	TPM1	3.15272	8.7766e-55	16.1019	CALD1	2.19918	0	39.4141	GADD45B	3.43741	4.83872e-142	25.6888
7	EGFL7	2.41124	8.90529e-192	29.7832	FABP5	3.87084	7.81531e-217	31.6848	HLA-DPA1	2.75092	3.21875e-182	29.0636	SEMA3G	5.9548	4.26422e-96	21.1774	COL1A1	2.98324	9.80202e-200	30.4182	RGS10	3.16244	5.66201e-245	33.6659	MT-ATP6	1.15643	3.22022e-78	19.083	ADH1B	3.9493	2.71564e-152	26.5905	FBLN2	4.77268	5.18385e-127	24.3066	LTBP1	3.9815	1.31204e-52	15.7807	BGN	3.33476	0	38.9279	MT1M	4.95547	7.9768e-139	25.3947
8	CALCRL	2.52911	1.29638e-189	29.6138	FLT1	3.54167	3.75919e-216	31.6315	VWF	3.04848	1.03711e-175	28.5398	DEPP1	3.83129	8.54387e-95	21.0307	COL6A3	2.72346	9.22861e-188	29.4949	TMEM176B	2.81278	7.36429e-242	33.4489	MALAT1	1.29411	1.11484e-70	18.1359	TCF21	3.18968	3.8124e-149	26.3125	FBLN1	4.48138	4.10909e-125	24.1215	TAGLN	4.02267	6.59027e-49	15.2257	MYL9	3.05418	0	38.0552	ACTA2	4.17978	9.92028e-138	25.2912
9	COL4A2	2.05422	8.34422e-183	29.0752	RBP7	5.01636	1.11046e-215	31.594	RAMP3	2.66431	2.69481e-165	27.6841	IFI27	2.12895	1.90528e-94	20.988	TMEM176A	2.51502	7.90324e-181	28.9457	PLAT	2.99168	4.996e-238	33.1812	MT-ATP8	1.12633	1.96986e-68	17.8335	RARRES2	2.54913	4.88994e-149	26.299	MFAP5	7.17036	3.82265e-120	23.6388	TPM2	2.94254	3.58079e-45	14.6454	GJA4	3.97955	4.18791e-297	37.0517	RERGL	7.77282	2.46759e-134	24.9768
10	ENG	2.00571	3.44812e-181	28.9456	HLA-DRB1	3.37991	4.54908e-205	30.8085	TSPAN7	2.90817	5.66104e-165	27.6539	CRIP2	2.04816	2.83345e-94	20.965	VCAN	2.67429	3.57758e-177	28.6504	MFAP4	2.98288	1.9498e-236	33.0678	JUN	1.71691	4.95798e-67	17.6489	EFEMP1	3.2437	1.18806e-136	25.1892	LUM	4.16842	7.24085e-117	23.3139	LMOD1	4.17794	6.59254e-43	14.2799	CRIP1	3.12943	8.52263e-293	36.7806	RHOB	2.80362	3.40696e-131	24.6826
11	CCDC85B	1.83159	1.1904e-172	28.2561	RAMP2	2.95509	2.33683e-202	30.6027	RPS28	1.11655	1.1973e-164	27.6237	CLDN5	3.14919	3.75147e-94	20.9479	COL1A2	2.5662	6.59678e-176	28.5456	TMEM176A	2.72124	5.04622e-231	32.6864	MT-ND4	1.10321	1.57027e-66	17.5815	FTL	1.34504	8.07168e-136	25.1097	SERPINF1	3.04937	1.29745e-116	23.2852	LPP	2.6301	1.39109e-42	14.2217	ACTA2	3.85392	5.82313e-292	36.726	TPM2	2.85682	7.0706e-120	23.6017
12	CDH5	2.52039	5.05691e-172	28.2035	HLA-DPA1	3.20597	2.97145e-202	30.5922	MMRN1	5.58425	1.71055e-156	26.9333	CAV1	2.17635	8.46875e-90	20.4612	TMEM176B	2.47179	3.27369e-173	28.3248	SERPINF1	2.64717	2.95742e-229	32.5593	SAT1	1.73147	1.92525e-60	16.7485	PTGDS	3.62853	1.2669e-127	24.3445	MGP	3.89598	8.20586e-116	23.2025	NPNT	5.80905	1.5356e-42	14.2092	FRZB	3.66151	5.05785e-277	35.7756	SORBS2	3.89888	6.11393e-118	23.4092
13	CD93	2.54499	2.50444e-170	28.0637	IFI27	2.2692	1.11528e-201	30.5466	JAM2	2.65686	8.01553e-156	26.8732	IFITM1	1.68768	1.65529e-88	20.3124	FTH1	1.74979	2.41618e-171	28.1701	COL6A1	2.28339	1.47465e-228	32.5077	MT-ND2	1.00442	1.42779e-54	15.9007	CCL11	4.7516	1.3878e-125	24.1481	EFEMP1	4.05709	2.98666e-113	22.9437	MYL9	2.83976	4.42002e-42	14.1298	CSRP2	3.1954	1.48518e-262	34.8306	MT2A	3.18411	1.41645e-115	23.1729
14	F2RL3	2.73424	2.4209e-163	27.4815	B2M	1.25237	8.73527e-201	30.4769	NCOA7	2.47315	2.64877e-149	26.3069	PODXL	3.01312	7.11141e-87	20.1212	MFAP2	3.02333	1.36603e-170	28.1061	NSG1	3.85308	8.02626e-227	32.3825	NEAT1	1.39441	2.30499e-54	15.8696	TMEM176B	2.27609	2.58857e-124	24.024	PRELP	5.0709	2.98666e-113	22.9412	PDLIM3	3.25517	6.8673e-42	14.0938	ANGPT2	3.67271	6.10495e-262	34.7881	CDKN1A	2.75929	7.22952e-115	23.0998
15	COL15A1	2.2552	2.17679e-159	27.144	PECAM1	3.11986	5.83938e-199	30.3367	RNASE1	2.55249	1.10601e-144	25.8929	PALMD	3.25252	7.11141e-87	20.1207	FHL2	2.30988	1.36065e-168	27.9398	ENHO	4.55662	2.19234e-219	31.8478	FOS	1.62915	4.17399e-54	15.8306	PTN	2.88272	2.17628e-123	23.9326	PLAC9	3.56293	6.24615e-113	22.9063	NDUFA4	2.09329	8.93471e-40	13.7412	PLXDC1	3.64226	4.32509e-258	34.5306	NR4A1	2.65142	1.39529e-114	23.0687
16	CRIP2	1.55304	1.23796e-151	26.4758	GNG11	2.20939	4.5569e-195	30.0382	NPC2	1.8528	5.23689e-144	25.8308	STOM	1.91364	3.56457e-86	20.0377	C1S	2.31275	8.82107e-166	27.7053	MMP2	2.46641	2.4243e-217	31.6979	CEBPD	1.73814	3.3162e-52	15.5435	CFH	2.39824	1.65626e-122	23.8453	OGN	5.77433	7.21945e-112	22.7967	KCNMB1	4.69257	1.01821e-37	13.3895	GUCY1B1	3.33685	1.79464e-248	33.882	PLN	5.75682	4.74699e-110	22.6102
17	TIE1	2.41549	1.93995e-147	26.1069	CLEC14A	2.9201	3.92207e-193	29.8877	TPM3	1.94438	1.39531e-143	25.7909	PECAM1	2.7356	1.98143e-84	19.8314	CTHRC1	3.45811	1.9915e-163	27.5071	IGFBP5	3.09524	1.68034e-215	31.5623	MT-ND5	0.875124	9.37366e-48	14.8524	LTBP4	2.02159	3.59403e-121	23.7137	CTSK	3.19091	3.3867e-111	22.7265	CXCL14	3.81339	1.38127e-35	13.0154	HEYL	4.29084	2.42064e-247	33.8035	CSRP1	2.56392	1.2973e-109	22.5634
18	ECSCR	2.31425	9.66387e-146	25.956	ESAM	2.62127	4.03982e-193	29.8849	NPDC1	2.13828	1.5354e-143	25.7853	HEY1	4.25437	6.4943e-82	19.5354	CD82	2.82277	2.03245e-163	27.5044	VSTM2A	5.67735	8.93629e-211	31.2142	FOSB	1.35924	8.0694e-45	14.3796	PLTP	2.51505	2.20607e-120	23.6349	PI16	6.4948	9.85392e-109	22.4735	DSTN	1.84042	9.6597e-35	12.8618	COX4I2	5.16288	2.78397e-246	33.7296	LBH	3.04663	7.58008e-103	21.8611
19	NPDC1	1.8148	1.20461e-145	25.9466	RAMP3	3.07158	5.12169e-192	29.7982	ZNF385D	3.74972	2.91623e-143	25.7586	IGF2-1	3.80018	9.96655e-82	19.5112	INHBA	4.55111	3.38516e-162	27.4002	COL6A2	2.04652	1.99738e-203	30.6662	IER2	1.58507	9.618e-38	13.1677	C1S	2.1772	2.59806e-118	23.4288	ISLR	3.22455	3.89734e-107	22.3073	SMTN	3.23926	5.86768e-34	12.7176	EDNRA	3.45739	2.60038e-244	33.5934	BTG2	2.51503	2.60498e-101	21.6968
20	RAMP3	2.07888	2.12801e-144	25.8349	HLA-DRA	3.41812	5.24455e-191	29.7185	HLA-DPB1	2.32285	6.26545e-143	25.7272	CLEC14A	2.62716	1.14987e-81	19.5016	EMILIN1	2.06645	3.09028e-160	27.2334	NBL1	2.31502	1.08253e-201	30.5343	APOD	2.30712	6.85802e-37	13.0151	DPT	2.73656	5.9504e-116	23.1937	S100A6	2.18116	1.07227e-105	22.1563	FHL1	2.50628	7.42173e-34	12.6954	SEPT4	3.63831	6.51902e-240	33.2893	C11orf96	2.42316	1.12426e-99	21.5208
21	SERPINE1	2.60559	1.59058e-141	25.5761	CD36	4.54167	1.36823e-188	29.5293	TGFBR2	2.02444	1.03318e-140	25.5266	RNASE1	2.55565	1.67496e-80	19.3619	LGALS1	1.81239	1.38901e-159	27.1766	PDGFD	3.08539	1.54923e-196	30.1419	SQSTM1	1.26077	5.15661e-36	12.8561	ABCA6	3.98828	9.33841e-109	22.4655	TNXB	4.5287	1.67836e-105	22.1341	CNN1	3.99945	7.7586e-33	12.5066	EFHD1	3.46898	2.5449e-238	33.1778	LMOD1	3.76488	1.85836e-99	21.4954
22	FAM167B	2.60902	4.6261e-139	25.3528	RNASE1	2.97452	3.10978e-188	29.5	CLU	3.55546	7.79875e-140	25.4459	KLF2	2.24558	7.46099e-79	19.1632	MMP2	2.14689	1.44354e-158	27.0888	DPT	3.44585	1.20864e-188	29.532	CXCL14	2.13888	7.2924e-35	12.6433	SELENOP	1.99215	5.96578e-106	22.1749	GSN	3.58143	2.6554e-105	22.1114	EMILIN1	2.47968	1.5126e-32	12.4499	SPARC	2.11379	7.85172e-238	33.1425	CRIP1	2.67491	2.44591e-98	21.3734
23	CDC37	1.38602	1.96442e-138	25.2949	EGFL7	2.88305	1.80801e-187	29.4389	HLA-E	1.63126	1.98521e-138	25.317	PPA1	2.03278	1.40457e-78	19.1282	SOD2	2.42337	1.76205e-156	26.9095	EDNRB	2.65857	5.66222e-183	29.0841	MEG3	2.68753	2.68142e-34	12.5359	FXYD1	2.33217	7.85222e-106	22.1608	SLPI	6.94517	1.31931e-104	22.0352	NEXN	3.05551	2.19046e-32	12.4169	TINAGL1	2.59915	5.23738e-231	32.6641	MT1E	3.17745	3.18664e-98	21.3591
24	RNASE1	2.06263	2.34254e-136	25.1046	ITM2B	1.46488	4.90436e-184	29.1667	SELP	4.22496	2.52677e-135	25.032	GIMAP4	2.78396	3.03549e-78	19.0841	COL8A1	4.27758	3.94312e-155	26.792	FOXF1	2.35286	9.00532e-178	28.6672	ZFP36L1	1.13611	6.30044e-34	12.4655	MEG3	2.27453	6.28382e-101	21.6446	CD99	1.84291	1.31931e-104	22.0351	MYL6	1.31723	1.15722e-31	12.2797	DBNDD2	2.82073	2.19694e-228	32.4776	C1QTNF1	3.27805	5.82377e-96	21.1126
25	TPM3	1.66012	3.61063e-135	24.9939	PLPP1	2.58416	1.14413e-182	29.0573	RPS6	1.09158	2.25217e-134	24.9431	HLA-E	1.69196	4.21613e-77	18.9443	PALLD	2.1541	3.94312e-155	26.7909	HSD17B2	3.74053	2.16798e-176	28.5549	EGR1	1.29905	1.30705e-33	12.4057	TMEM176A	2.03319	7.94742e-99	21.4186	C3	3.60605	3.41486e-104	21.9902	CSRP1	2.25217	3.91153e-31	12.1776	MCAM	2.59746	2.25763e-228	32.4755	FLNA	2.27912	8.89786e-93	20.7597
26	RGCC	2.22769	4.43745e-135	24.9849	GSN	2.17593	1.37174e-182	29.0498	HLA-DRB5	2.71395	6.38135e-133	24.8075	S1PR1	2.65274	8.8413e-77	18.9035	PLAU	2.89211	7.34604e-153	26.5939	RBP1	2.26258	4.75087e-174	28.3645	JUNB	1.02383	1.64094e-31	12.0009	PMP22	1.7544	1.77553e-98	21.3795	MFAP4	3.20513	6.24744e-104	21.9611	ACTB	1.30108	3.9887e-30	11.9835	HIGD1B	6.64776	1.866e-224	32.1957	HES4	2.78108	1.17308e-92	20.7447
27	ADCY4	2.37046	2.46262e-134	24.9155	GIMAP7	3.15952	2.22338e-174	28.3912	S100A10	1.87652	1.16243e-132	24.782	GIMAP1	3.08242	9.90315e-75	18.6512	DCN	2.54519	7.35626e-153	26.5925	CPM	3.68681	1.36847e-163	27.5022	ZFP36L2	1.32266	3.04203e-31	11.9479	FBLN5	2.37896	1.42846e-95	21.0634	PCOLCE	2.82402	3.55138e-103	21.8803	VCAN	2.79139	6.81039e-30	11.9361	EPS8	2.28065	6.58763e-223	32.0838	PHLDA2	3.23359	3.84114e-92	20.6859
28	DYSF	3.58296	2.61545e-134	24.9123	RGCC	3.6518	2.87319e-173	28.2999	PECAM1	2.60429	2.63615e-131	24.6546	ASS1	2.98782	1.09468e-74	18.6441	AEBP1	1.98306	8.42008e-153	26.5861	OLFML3	2.47666	4.43222e-157	26.9512	PGA3	1.95688	1.37173e-28	11.41	SERPINF1	1.92533	1.60615e-93	20.8369	CLU	4.521	8.47297e-103	21.839	ACTN1	1.9304	8.03583e-29	11.7231	MFGE8	2.22867	3.42892e-220	31.8873	MAP3K20	2.66567	2.81888e-91	20.588
29	INSR	3.06293	5.96198e-134	24.8785	EMCN	3.10063	2.64922e-170	28.0567	IL33	3.29524	1.79125e-130	24.5756	ADGRL4	2.5172	7.69948e-74	18.5378	PPIB	1.31212	9.15775e-153	26.5817	TRPA1	2.81316	1.26882e-156	26.911	MAFB	2.66354	1.54246e-26	10.9795	AC245595.1	2.0868	9.81695e-91	20.5259	C1R	2.64462	2.43234e-102	21.7892	EDIL3	2.4467	1.50226e-27	11.4665	ISYNA1	2.80156	2.28192e-219	31.8268	RCAN2	2.94766	3.72913e-91	20.5729
30	MCF2L	2.9627	9.22846e-130	24.4861	CYYR1	2.76658	4.21046e-163	27.459	FKBP1A	1.74456	7.39085e-127	24.2337	ESAM	2.13288	9.09406e-72	18.2778	COL5A2	1.97019	1.54143e-147	26.1245	APLP2	1.90021	1.02703e-153	26.6602	F3	1.95328	4.28737e-26	10.8842	GGT5	2.12814	3.51177e-89	20.3498	MGST1	4.61117	2.79539e-102	21.7813	AEBP1	1.94749	1.50226e-27	11.4642	ADAMTS4	2.74059	4.27729e-216	31.5884	CKB	3.78309	6.73133e-90	20.4306
31	FLT1	2.21456	2.73988e-127	24.25	EHD4	3.00769	1.4332e-162	27.4133	FXYD5	1.74559	1.40346e-125	24.1097	NPDC1	2.05751	2.8662e-70	18.0854	TPM2	2.07198	1.59956e-144	25.8564	SDC2	2.14803	2.58632e-147	26.1011	POSTN	1.64043	4.86561e-24	10.4302	SRPX	3.02885	6.64589e-89	20.317	PODN	3.36671	9.97441e-102	21.7215	WFDC1	2.99247	2.90116e-27	11.402	HES4	2.57157	8.4021e-216	31.566	ADAMTS1	2.67468	4.15916e-89	20.34
32	ROBO4	2.57436	2.74402e-126	24.1543	SLC9A3R2	3.01816	1.8745e-162	27.4024	RPL26	0.92096	5.79393e-125	24.0498	TMSB10	1.34889	1.30785e-69	18	ANTXR1	2.44762	4.7924e-143	25.7236	RARRES2	2.17138	1.71533e-146	26.0275	GADD45B	1.38096	7.84161e-20	9.4374	QSOX1	2.06631	1.77986e-88	20.2672	COL14A1	3.55957	2.33779e-101	21.6809	C1S	2.12354	4.63224e-27	11.3587	CYTOR	2.77076	9.19007e-215	31.4892	TINAGL1	2.39641	1.75875e-86	20.0384
33	UPP1	2.2706	7.28371e-126	24.1119	VAMP5	2.17386	9.87832e-161	27.2565	SPARCL1	1.77276	2.52266e-124	23.9875	PTPRB	2.5979	1.81566e-68	17.8508	CDH11	2.1282	1.39984e-142	25.6808	C1S	2.06421	8.4755e-144	25.7874	BTG2	1.13368	3.77286e-18	9.01018	CST3	1.20648	2.83792e-88	20.2428	COL1A2	3.02838	2.28377e-100	21.5744	C1R	2.20301	1.96304e-26	11.2295	OLFML2B	5.3429	2.8697e-211	31.2319	CNN1	3.82052	3.75114e-85	19.8841
34	APLNR	2.90382	1.4519e-124	23.9858	SLCO2A1	2.91175	1.11146e-160	27.2512	CLEC14A	2.10919	1.78981e-123	23.9047	ATP1A1	2.07238	2.63872e-68	17.8285	DKK3	2.01043	2.41466e-139	25.3882	LTBP4	1.75206	9.25373e-142	25.604	UBC	0.55374	1.27647e-16	8.60459	CD302	2.30316	1.43261e-86	20.0473	ADH1B	4.80366	5.38187e-100	21.5334	DST	2.22912	1.28122e-24	10.8492	TPM1	2.12	9.40574e-209	31.0452	SNCG	3.43583	3.5477e-83	19.6532
35	ITGA6	2.16402	3.48975e-124	23.9486	HYAL2	2.61402	7.94298e-158	27.0082	RPS18	0.977643	2.25755e-122	23.7975	SOX17	3.41235	1.38984e-67	17.734	F2R	2.19108	3.24726e-137	25.1936	FENDRR	2.60968	1.81339e-136	25.1222	PDGFRA	1.41854	2.2642e-16	8.53707	SERPING1	1.46395	1.94789e-86	20.0306	S100A4	3.35961	1.01134e-99	21.5028	COL1A2	2.14299	1.55403e-24	10.8249	ADAP2	5.23268	4.72297e-204	30.694	MT1A	4.54129	1.74935e-82	19.5708
36	RAMP2	1.98054	2.95664e-122	23.7616	TGFBR2	2.22305	1.01948e-156	26.9127	CXorf36	2.57374	6.07594e-122	23.7549	PCSK5	3.92944	6.27473e-67	17.6477	TIMP1	1.81943	5.67044e-137	25.1704	TSC22D3	1.71043	4.10749e-136	25.0887	HSPA1A	1.64823	4.81355e-16	8.44692	PLPP3	2.01087	4.13198e-86	19.9918	PSAP	1.99898	1.50136e-99	21.4832	COL3A1	2.15342	1.55403e-24	10.8248	LHFPL6	2.07147	4.29325e-196	30.0908	MYL6	1.25426	5.81554e-82	19.5074
37	PLXND1	2.26746	1.67137e-121	23.6882	IFITM1	1.60556	2.94377e-153	26.6144	ITM2B	1.27656	1.07009e-120	23.633	IFI6	2.203	1.99892e-66	17.5808	CXCL14	3.17601	7.03381e-137	25.1608	CEBPD	1.76582	2.03272e-132	24.7468	DUSP1	0.735195	3.11713e-15	8.21914	APOD	2.38923	7.22076e-86	19.9627	C1QTNF3	6.45355	2.09072e-98	21.3593	MYOCD	4.69562	4.14557e-24	10.7324	CD248	3.22473	1.37828e-195	30.0512	DBNDD2	2.65486	5.81554e-82	19.5069
38	EHD4	1.99386	4.3524e-119	23.4497	S1PR1	2.87278	7.70281e-149	26.229	ECSCR	2.28059	2.17892e-120	23.6019	CAPZA2	2.02306	6.62892e-65	17.3785	CTSC	2.12648	6.89697e-136	25.069	DCN	2.14598	4.86826e-125	24.0477	COL6A2	0.836001	7.1409e-15	8.11583	FTH1	1.01689	8.92492e-85	19.8354	SCARA5	4.52608	8.48136e-96	21.0756	ITM2C	2.38478	5.23529e-24	10.7087	EHD2	2.06962	3.99038e-193	29.8613	MT1X	3.37778	1.49751e-81	19.4572
39	NOTCH4	2.69848	4.4585e-118	23.3493	CD34	2.57375	1.04185e-148	26.2166	CALCRL	2.10822	4.93843e-119	23.4686	MMRN2	2.77015	1.0016e-63	17.2208	NBL1	1.76856	8.5987e-133	24.7815	PTGER2	3.01574	7.50558e-125	24.0288	COL6A1	0.941738	1.83361e-14	7.99727	LRP1	1.97702	1.54404e-82	19.5733	CD248	3.04944	9.68863e-93	20.7372	CARMN	4.07421	7.00925e-24	10.6775	TPM2	2.19599	1.40479e-191	29.7411	TPM1	2.11927	2.7093e-81	19.4256
40	PCDH17	2.31902	1.74708e-116	23.1909	FAM107A	3.12827	1.7214e-146	26.0204	SDCBP	1.66618	3.74776e-115	23.0844	GIMAP7	2.45175	1.2103e-63	17.2086	LSAMP	2.79399	2.99598e-131	24.6371	RHOBTB3	2.02913	4.05736e-122	23.7651	GEM	1.365	2.5325e-14	7.95576	SPON2	1.77472	8.31634e-82	19.4862	TIMP2	2.22083	1.54384e-91	20.6024	HSD17B6	7.66288	7.51941e-24	10.669	TAGLN	2.92924	1.06161e-190	29.6723	EFHD1	2.94487	1.41451e-80	19.3394
41	GNG11	1.4121	1.89034e-113	22.8866	GIMAP4	2.74569	7.40721e-145	25.8747	MKL2	2.21385	9.28678e-115	23.0442	KCTD12	3.24538	3.72416e-63	17.1422	PLAT	2.13991	1.12409e-130	24.5825	COL5A1	1.96082	9.63902e-122	23.7278	TSC22D3	0.986635	8.52907e-14	7.79804	ADAM28	4.21882	1.48896e-79	19.2176	PLTP	2.94176	1.46663e-90	20.492	AOC3	3.16468	1.88518e-23	10.5812	MIR4435-2HG	2.5242	1.44897e-188	29.5047	MYLK	2.19336	1.66746e-80	19.3297
42	FSCN1	2.13757	1.96813e-111	22.6826	HLA-DPB1	2.76979	4.11094e-143	25.7175	LIFR	2.54875	4.8888e-114	22.9712	RHOB	1.72653	1.32176e-62	17.0671	TGFBI	2.56266	2.00984e-130	24.5579	ALDH2	1.93433	3.88318e-120	23.5709	WSB1	1.18107	1.89673e-13	7.69348	SOD3	1.72217	1.66466e-78	19.0907	OLFML3	2.86827	2.25972e-90	20.4698	CKB	3.72932	3.97728e-23	10.5053	ID4	3.06333	1.01203e-186	29.3598	FRZB	2.67433	7.28454e-80	19.2524
43	TMEM255B	2.60563	2.54998e-110	22.5686	F2RL3	3.28306	5.28012e-140	25.4372	PRCP	2.07745	2.09889e-112	22.8063	EGFL7	2.05905	2.5219e-61	16.8929	MXRA5	2.19212	4.48021e-130	24.5244	COL4A6	3.73801	2.38183e-117	23.2967	SRSF7	1.44039	2.02128e-13	7.68493	CEBPD	1.58872	3.01398e-77	18.9377	LAMA2	3.6625	1.81804e-89	20.3668	SELENOM	1.43554	4.74708e-23	10.4868	DUSP14	3.28618	3.47147e-185	29.2385	JUNB	1.75966	4.75444e-79	19.1538
44	SLCO2A1	1.94137	2.79577e-107	22.2548	EPAS1	1.94837	1.04857e-138	25.3188	TM4SF1	2.04586	9.8239e-112	22.7377	ADGRF5	2.42933	4.26546e-61	16.8607	CNN2	1.91474	8.56472e-130	24.4971	EMILIN1	1.78265	3.7046e-115	23.0786	CRISPLD2	1.22038	4.35328e-13	7.58276	PID1	2.9596	1.08499e-76	18.8679	NUPR1	2.43017	2.34146e-89	20.3534	CMIP	2.28508	9.24449e-23	10.4194	PHLDA1	2.15912	3.7748e-185	29.2349	MGST3	1.55474	6.15694e-79	19.1393
45	PNP	1.9898	2.96446e-107	22.2517	HLA-A	1.18307	1.02049e-136	25.1368	HLA-DMA	2.5206	2.37162e-111	22.6981	FAM107A	2.60908	3.35485e-60	16.7372	TNFRSF12A	2.54705	2.68562e-129	24.4496	SOX6	3.36143	1.14255e-114	23.029	MCL1	0.858885	4.59798e-13	7.5754	CTSK	1.7673	1.57035e-73	18.4749	S100A10	2.3638	2.41927e-89	20.3507	MT-ND4L	1.03394	1.32072e-22	10.3776	PPP1R14A	2.28406	1.34924e-183	29.1117	NTRK2	4.9424	7.27734e-79	19.1295
46	CXorf36	2.18271	3.30417e-106	22.1423	SPARCL1	1.7959	8.15853e-136	25.0533	ICAM1	2.13426	1.1709e-108	22.4203	PLPP1	2.16541	1.43882e-58	16.5108	PDGFRA	1.99193	4.64464e-125	24.047	FAM92A	2.44653	6.93744e-112	22.7487	SLC2A3	1.15179	5.02945e-13	7.56294	MMP2	1.59301	1.74509e-71	18.2169	ITGBL1	4.89696	3.13321e-89	20.337	TGFB1I1	1.93175	1.81012e-22	10.3458	MAP1B	2.27427	6.39098e-183	29.0576	SELENOM	1.6284	1.41114e-78	19.0939
47	HYAL2	1.7177	4.74647e-106	22.125	IGFBP4	1.67041	1.95172e-133	24.8332	SLCO2A1	2.03786	5.24101e-108	22.3518	TAGLN2	1.17302	3.07551e-58	16.4637	C1R	1.62816	1.6078e-123	23.8986	COL4A5	2.79517	9.94418e-112	22.732	KLF4	1.14018	1.00154e-12	7.46972	PLAC9	1.69936	3.94181e-71	18.1712	SFRP1	4.3538	1.4163e-88	20.2619	LAMB1	2.15458	3.55508e-22	10.2778	PTP4A3	2.99181	6.58779e-183	29.0558	C2orf40	3.67031	2.34369e-77	18.9455
48	FKBP1A	1.47827	5.19139e-105	22.0164	HLA-C	1.32588	4.88766e-133	24.7955	RAB11A	1.62527	6.54662e-108	22.3411	LIMS2	2.28969	4.59443e-57	16.2982	CEBPB	1.70275	4.1975e-123	23.8576	JUN	1.56323	3.40425e-110	22.5756	ADM	2.36889	1.32199e-12	7.43146	RPS12	0.677924	2.13766e-67	17.6892	CD55	3.03598	4.8053e-86	19.9718	SYNPO2	2.89057	6.19849e-22	10.2226	MYLK	2.17873	1.44082e-182	29.0282	NET1	2.91906	5.66192e-76	18.7761
49	PLCB1	2.22074	2.08362e-103	21.8465	TM4SF18	3.39959	9.39241e-123	23.8222	RPL32	0.786095	1.75861e-104	21.9847	JAG1	2.42475	6.43381e-57	16.2765	GEM	2.05786	5.7947e-119	23.4545	SPON2	1.78936	3.96975e-110	22.568	PDK4	1.48144	3.31773e-11	6.97779	C1R	1.59854	3.6503e-67	17.6581	SERPING1	2.01333	4.8053e-86	19.9709	COL6A2	1.63802	7.09053e-22	10.208	JAG1	2.17588	4.96048e-182	28.985	RBPMS2	3.90519	4.93381e-75	18.6587
50	ADAM15	1.79606	2.44403e-103	21.8388	HLA-DRB5	3.09309	6.87696e-121	23.6408	CD93	1.96147	5.0196e-103	21.8305	HYAL2	2.09042	7.31044e-57	16.2676	RCN3	2.08517	8.70112e-119	23.4364	FHL2	1.92635	7.85397e-110	22.537	Z93241.1	3.717	4.52859e-11	6.93205	COL1A2	1.69234	4.20021e-67	17.6493	CD63	1.43798	4.96317e-85	19.852	MT-ND3	1.06892	1.90453e-21	10.1101	COL4A2	1.93222	3.20353e-181	28.9199	SLC25A4	3.50139	1.66671e-73	18.4677
51	ADGRL4	1.87568	4.89005e-103	21.8066	TACC1	1.86212	9.11377e-121	23.6276	PALMD	2.21776	8.89462e-102	21.6979	ALPL	4.19915	3.33006e-55	16.0278	SELENOM	1.3634	8.06435e-117	23.2418	PDLIM1	1.25041	8.64849e-110	22.532	LSP1	1.31473	5.91106e-11	6.89297	TNXB	2.51098	1.58783e-66	17.5731	LGALS3	1.79847	6.50949e-85	19.8375	TIMP2	1.92362	1.40646e-20	9.90932	THY1	2.70308	1.18596e-175	28.473	SOD3	2.16046	3.02416e-73	18.4346
52	EFNA1	2.0846	5.02731e-102	21.6984	NPDC1	1.96678	9.11377e-121	23.6274	CAVIN2	2.01609	1.40022e-99	21.4632	HEG1	2.28504	1.01544e-54	15.9563	COL5A1	1.72491	3.87758e-115	23.0741	NNMT	1.47844	1.41665e-109	22.5093	BTG1	0.681524	7.66995e-11	6.85497	ZFP36L2	1.34724	2.17995e-63	17.1566	WISP2	6.79298	7.93727e-85	19.8266	ITGA8	3.39119	7.12509e-20	9.73999	SOD3	2.1424	1.47786e-174	28.3837	NDUFA4	1.46387	2.92105e-72	18.3106
53	ARHGAP29	1.73939	1.69649e-101	21.6415	ITM2A	2.61196	2.32338e-120	23.587	KCTD12	2.33212	2.06727e-99	21.4443	B2M	0.906179	3.54564e-54	15.8771	GGT5	1.91985	7.04871e-115	23.0475	LRP1	1.91831	1.03234e-108	22.4203	TRPA1	1.61521	9.59091e-11	6.82201	FGF7	2.81129	7.18473e-63	17.0862	ANXA2	1.92879	1.20497e-84	19.8046	MRVI1	2.71369	1.16675e-19	9.68832	ALDOA	1.4252	3.87977e-171	28.1047	ZNF331	3.77319	2.11308e-71	18.2015
54	RAI14	2.05648	3.25688e-101	21.611	PODXL	2.60339	2.24728e-119	23.4901	ADGRG6	5.64776	4.37291e-99	21.4087	EFNB2	2.90509	3.76196e-54	15.8724	PLOD2	1.97706	5.04537e-114	22.9613	PPP1CC	1.6713	2.15833e-107	22.2839	NFKBIZ	1.02216	7.79834e-10	6.50204	CCDC80	2.17846	5.46326e-62	16.9657	C1S	2.48162	1.52592e-83	19.6755	TMEM176B	1.84396	1.76594e-19	9.64308	CHCHD10	2.13283	6.86041e-170	28.0018	CYCS	2.54263	4.72559e-71	18.1556
55	CD34	1.80597	9.36755e-101	21.5613	ICAM2	2.37501	1.33466e-118	23.4135	RND1	2.56063	4.80809e-99	21.4035	IFITM3	0.859439	6.57445e-54	15.8364	SRPX2	2.43891	8.90375e-112	22.7345	PTGDR2	3.69613	2.46475e-107	22.2772	GADD45G	2.25643	9.52311e-10	6.47109	LSP1	1.56012	8.12313e-59	16.5276	FCGRT	2.04933	3.42751e-83	19.6335	RGS2	2.61192	2.11324e-19	9.62189	TGFB1I1	1.85399	1.12144e-169	27.9836	BCAM	2.01638	1.57853e-70	18.0883
56	PODXL	2.09595	1.22411e-99	21.4408	CA4	5.71481	4.65217e-117	23.2587	S1PR1	1.86574	1.62459e-98	21.346	ADAM15	2.18048	7.14516e-54	15.8302	MMP14	1.85384	1.73749e-111	22.7044	TMEM100	2.53124	4.00701e-106	22.1512	IGFBP5	0.913326	1.13795e-09	6.44276	MMP19	2.31911	7.95867e-58	16.3878	CYBRD1	2.62568	2.01212e-82	19.5425	COL23A1	4.81064	3.41914e-19	9.57093	CSPG4	3.85066	1.82601e-168	27.8832	SYNM	3.49031	1.86327e-69	17.9509
57	GNAI2	1.63505	8.96234e-99	21.3475	SPTBN1	1.65518	3.5652e-115	23.0697	CYYR1	1.86259	6.23422e-98	21.2823	PLLP	5.29614	9.97886e-54	15.8082	PHLDA1	1.94198	4.25721e-111	22.6642	DMKN	3.45182	1.7358e-105	22.0843	MMP19	2.22037	2.1578e-09	6.34152	OLFML3	1.60211	1.1744e-56	16.2225	FBN1	3.22878	9.19033e-82	19.464	NID1	1.83883	3.7894e-19	9.55896	CLMN	3.31266	1.04395e-166	27.7373	PTP4A3	2.61497	2.20152e-69	17.9399
58	KDR	2.28848	9.64107e-99	21.3437	TXNIP	2.06408	4.26001e-115	23.0614	GIMAP4	1.93677	1.29252e-97	21.2474	BCAM	1.77263	1.50929e-52	15.6325	LOXL2	1.76443	2.53567e-110	22.5847	SGCE	2.11041	1.23084e-104	21.9949	COL4A5	2.20654	2.62849e-09	6.30988	HAAO	2.43464	9.18652e-56	16.094	FTL	1.51757	4.40015e-80	19.2639	PSD3	3.08512	7.6958e-19	9.48142	GPR4	2.92928	7.9389e-166	27.6636	HSPB6	2.91778	1.627e-68	17.8267
59	DOCK9	2.17661	1.78201e-98	21.3142	ITGA6	2.53228	4.71862e-114	22.9545	PTPRB	1.98841	1.53371e-97	21.2387	MCTP1	2.70846	1.67219e-52	15.6251	EFEMP2	1.59607	2.58502e-110	22.5832	GPX3	1.75661	5.75393e-104	21.9235	C11orf96	1.13519	3.74401e-09	6.25262	COL3A1	1.59233	9.9408e-56	16.0883	HSPB6	3.42476	4.48213e-80	19.2621	PROM1	3.40111	1.01841e-18	9.45086	C1QTNF1	2.87197	2.78672e-165	27.6176	ZFHX3	2.45552	2.77719e-67	17.6657
60	HECW2	3.16467	6.55452e-98	21.2523	ADGRL4	2.27564	4.46259e-113	22.856	RAMP2	1.97923	1.87032e-97	21.2287	STMN1	2.63954	4.16429e-52	15.566	MXRA8	1.66396	9.64884e-110	22.5241	EDIL3	1.79742	2.93786e-103	21.8478	PGC	1.77428	4.01201e-09	6.24117	GSN	1.36162	2.15817e-55	16.0387	C16orf89	5.51449	5.55028e-80	19.2502	SPON1	2.62512	1.09387e-18	9.44211	ARHGEF17	3.041	1.74035e-164	27.5507	CRYAB	2.65148	3.55026e-67	17.651
61	DOCK6	2.56792	6.58987e-97	21.1429	HLA-B	1.29559	6.67066e-113	22.8378	RPS14	0.797075	4.03484e-97	21.1918	MECOM	3.40953	1.05782e-51	15.5045	BGN	2.00572	1.02009e-109	22.521	MXRA8	1.70509	7.63062e-103	21.8035	LTBP4	0.879571	6.62989e-09	6.1594	TMSB4X	0.751501	2.721e-55	16.0235	CLEC3B	3.73274	7.05322e-80	19.2369	RBPMS	1.27992	1.11797e-18	9.43857	MYO1B	2.34011	7.7669e-163	27.4121	MFGE8	1.88119	4.18287e-65	17.3788
62	ERG	2.08866	1.24513e-96	21.1124	SEC14L1	2.34095	8.85938e-110	22.5207	ITGB4	2.72473	4.97903e-97	21.1812	MTUS1	1.93077	1.78074e-51	15.4701	ANXA5	1.17605	3.68834e-109	22.4632	LGALS3BP	1.61183	2.13444e-102	21.7557	H3F3B	0.255203	6.96721e-09	6.15097	MMP23B	2.84532	8.40993e-55	15.9524	TIMP1	1.9393	6.22161e-78	19.0025	GFRA1	3.06067	2.80296e-18	9.33927	ENPEP	5.40057	9.47489e-161	27.2359	NUDT4	1.96328	5.70083e-64	17.2267
63	CEMIP2	2.14041	1.85791e-95	20.9839	ENG	1.85047	9.95121e-110	22.5149	RPS23	0.774466	7.54797e-97	21.161	MAST4	2.27743	2.07121e-51	15.4596	RUNX1	1.93428	1.91822e-108	22.3892	ABI3BP	2.39369	6.57015e-102	21.7034	COL5A1	1.34763	7.0148e-09	6.14976	TFPI	1.27918	2.18584e-53	15.7454	LTBP4	2.20267	2.51904e-76	18.8064	MALAT1	1.05637	3.26716e-18	9.32059	FN1	2.166	2.18196e-159	27.1201	ACTB	1.15112	6.87736e-64	17.215
64	STAB1	3.11754	2.35146e-95	20.9723	NOSTRIN	2.8503	9.30514e-109	22.4139	MTUS1	1.77412	1.34418e-94	20.9132	CDH5	2.19437	4.91961e-51	15.4029	SMIM3	1.77531	3.24246e-108	22.3651	PDPN	1.82649	9.04363e-100	21.4752	BMP4	1.49958	7.68509e-09	6.13458	FHL1	1.3619	4.88832e-51	15.3971	F10	4.09693	3.19716e-76	18.793	WFDC2	4.9276	4.1482e-18	9.29283	ITGA1	2.03116	6.95065e-156	26.8209	PNRC1	1.24613	6.60844e-63	17.0828
65	PKP4	2.17805	4.11092e-95	20.9454	FKBP1A	1.56192	2.4599e-107	22.2664	HLA-DQA1	3.60602	1.6155e-93	20.7936	HLA-C	1.08507	2.01818e-50	15.3098	MSC	2.16706	1.8915e-107	22.2856	RBP4	5.06413	2.15971e-97	21.2186	MT-ND6	0.696504	1.42705e-08	6.0312	RPL12	0.64375	2.24924e-50	15.2973	AC245595.1	2.42507	5.12893e-76	18.7671	FERMT2	1.93187	4.22942e-18	9.28959	SLIT3	2.80923	8.37269e-156	26.8134	PPP1R12A	1.85329	2.95036e-60	16.7192
66	GRB10	2.55477	6.98086e-92	20.5858	KDR	3.24578	1.31003e-105	22.0864	RPL34	0.820676	1.73684e-93	20.7895	TIMP3	1.74903	8.96976e-50	15.2109	ISLR	2.15474	4.89485e-107	22.2423	PLTP	1.74959	6.95905e-96	21.054	DDX5	0.228022	1.86043e-07	5.58101	CXCL12	1.54933	2.93827e-50	15.2792	ABI3BP	2.7464	3.09685e-75	18.6705	MT-ATP8	1.03415	7.97799e-18	9.21947	MAP3K20	2.11356	1.60521e-155	26.7886	MTHFD2	2.46464	3.62757e-60	16.7061
67	ADGRG1	2.60545	1.65743e-91	20.5435	BCAM	1.85769	2.18374e-105	22.0628	RPS2	0.935306	3.12673e-93	20.7607	ARL15	3.65303	1.15031e-49	15.1937	TRPA1	2.44242	3.49892e-104	21.9448	TSPAN12	2.42381	7.53753e-95	20.9402	CEBPB	0.967906	4.22065e-07	5.43021	CYBRD1	1.68937	1.82446e-49	15.159	PAM	2.31122	7.19716e-75	18.6247	SVIL	2.13589	1.42101e-17	9.15282	ADAMTS1	2.00615	1.81511e-155	26.7834	ATF3	1.90176	3.54551e-59	16.5689
68	ETS1	1.80993	6.73027e-90	20.3606	PTPRB	2.36433	2.44302e-105	22.0571	CLEC3B	1.79023	7.30126e-93	20.7193	CALM1	1.06858	1.3957e-49	15.1796	GLIPR1	2.57007	2.93206e-103	21.8472	RPL10A	0.859187	6.80724e-94	20.8344	ATF3	0.944428	4.82509e-07	5.40509	VCAN	1.58674	6.20117e-49	15.0763	RNASE4	2.71969	1.46444e-74	18.5858	PDLIM7	2.07468	2.68976e-17	9.08143	FAM162B	4.00454	1.19344e-153	26.6264	PDK4	2.25541	3.17754e-58	16.435
69	RASIP1	2.10231	1.79136e-87	20.0845	BTNL9	4.34853	1.63444e-104	21.9694	TPD52L1	3.169	1.60697e-92	20.6807	SPTAN1	1.88776	1.57096e-49	15.171	PDLIM4	1.77288	2.95187e-103	21.8463	TUSC3	1.84316	4.15799e-92	20.636	BRD2	1.09713	6.36826e-07	5.35298	CTSC	1.72477	9.43539e-49	15.0464	CERCAM	2.67925	1.61726e-74	18.5798	VCL	2.14776	2.6968e-17	9.08005	ADIRF	1.96076	9.85312e-153	26.5465	GPX3	1.91179	5.71773e-58	16.3979
70	NRP2	2.22609	2.64671e-87	20.0647	A2M	1.38428	1.67491e-104	21.9677	GIMAP7	1.96021	4.63072e-92	20.6289	ENG	1.69657	2.10782e-49	15.151	TMEM98	1.75856	4.29769e-103	21.8285	COL3A1	1.65373	5.37064e-91	20.5113	CYR61	1.04784	3.87632e-06	5.00112	PRNP	1.57203	4.66236e-48	14.9383	CADM3	5.75826	6.89942e-74	18.501	TCEAL4	1.80803	3.53406e-17	9.04841	OLFML2A	2.7748	1.08718e-152	26.5423	RGS5	2.82128	1.26192e-57	16.3484
71	TM4SF18	2.19463	4.62497e-86	19.9213	CRIP2	1.56637	2.59367e-101	21.631	RPS3	0.834939	2.23529e-91	20.5515	JAM2	2.07328	1.98947e-48	15.002	FTL	1.11935	9.66571e-103	21.7908	FOS	1.52494	8.66115e-91	20.4874	RARRES2	0.662477	5.26085e-06	4.93901	EMILIN1	1.41117	7.35603e-46	14.5937	UAP1	3.17615	1.50035e-73	18.4583	LTBP4	1.50201	4.14857e-17	9.02679	TPPP3	3.33476	6.29028e-150	26.3014	NOTCH3	2.33153	2.25147e-57	16.3123
72	RASGRP3	3.23504	5.63153e-86	19.9111	KANK3	2.84603	3.88927e-100	21.5052	SH3BP5	1.91452	2.46485e-90	20.4335	RHOC	1.3007	2.40145e-47	14.835	LOXL1	2.54577	2.35453e-102	21.7493	SERPING1	1.31968	9.16566e-91	20.484	ZFP36	0.390278	5.99234e-06	4.91208	CYR61	1.77736	2.09403e-45	14.5216	CHRDL1	5.98682	3.73083e-73	18.4083	PCDH7	4.18079	4.14857e-17	9.02668	CDH6	4.08127	1.83335e-149	26.2602	ISYNA1	2.37009	2.60115e-57	16.3028
73	SWAP70	1.67023	8.54808e-86	19.8898	CD59	1.37428	4.00275e-100	21.5033	SELE	3.70303	2.77833e-89	20.3143	ID1	1.97757	1.5309e-46	14.7073	CALU	1.48744	1.81078e-101	21.6549	SOD3	1.68206	7.4877e-90	20.3809	HSPA1B	1.13673	6.73757e-06	4.88764	RND3	1.82817	2.89265e-45	14.4987	ANXA1	1.99122	5.84176e-72	18.258	MT-CYB	0.785253	4.37129e-17	9.01992	KCNE4	3.87391	2.71081e-145	25.8921	TNS1	2.21017	1.0569e-54	15.9295
74	SYNPO	1.88333	1.56725e-85	19.859	PRSS23	1.95103	5.08805e-100	21.4917	IL1R1	2.25818	5.06574e-89	20.2842	CD9	1.67176	2.51848e-46	14.6728	CLEC11A	1.67278	6.4271e-100	21.4892	RPL6	0.744639	2.44129e-89	20.3224	CITED2	1.52137	1.01478e-05	4.80246	CLEC11A	1.55718	5.1189e-45	14.4576	GSTP1	1.30853	8.16065e-72	18.239	TRPA1	2.14531	6.2932e-17	8.97788	ARHGAP15	4.6623	1.74244e-144	25.8197	CAVIN3	1.55072	4.45186e-54	15.838
75	ELK3	1.7319	2.11815e-85	19.8435	APOLD1	2.3922	1.98328e-99	21.4274	ITGA6	1.8749	1.40104e-88	20.2335	LTC4S	3.91392	3.2663e-46	14.653	COL6A1	1.5923	1.14154e-99	21.4619	HACD4	2.74353	5.70257e-89	20.2801	PTGS2	2.06884	1.27689e-05	4.75422	SCARA5	2.77725	6.94556e-45	14.4359	FXYD1	2.43485	1.44607e-71	18.207	THSD4	4.52641	8.90528e-17	8.93659	CALM2	1.24534	4.49833e-144	25.7825	SH3BGRL	1.31767	6.07118e-51	15.3747
76	SOX18	2.54912	2.96113e-85	19.8264	NQO1	2.66882	2.15057e-99	21.4231	CPE	2.69966	3.25686e-88	20.1908	AES	1.83936	4.79661e-46	14.6262	SERPINF1	1.70176	4.61224e-99	21.3963	ADAMTSL1	2.88807	5.741e-88	20.1656	NFKBIA	0.352718	1.63781e-05	4.70106	ZFP36L1	1.10748	3.8474e-44	14.3168	NPC2	1.76713	3.73724e-71	18.1543	PALLD	1.83106	9.14193e-17	8.93271	PGF	2.7474	7.31996e-143	25.6737	CCDC107	2.1741	3.60665e-49	15.1066
77	MARCKSL1	1.46799	7.41264e-84	19.663	AQP1	2.60997	4.31572e-98	21.2825	ARL4A	2.08078	3.3356e-88	20.1891	SSUH2	6.99553	1.10765e-45	14.5671	SULF1	2.46593	9.82647e-99	21.3604	MXRA5	2.158	5.82899e-88	20.1643	RASL11A	1.89688	2.49907e-05	4.60891	COL6A2	1.11741	7.71209e-44	14.2678	LRP1	2.22306	6.05763e-71	18.127	COL1A1	1.67974	1.05661e-16	8.9157	MYL6	1.07979	5.30244e-141	25.5056	KLF2	1.68115	2.82642e-48	14.9683
78	IL3RA	1.87984	1.981e-83	19.6127	CTSH	2.63102	7.69565e-97	21.1465	NRN1	2.81825	1.51915e-85	19.8838	TACC1	1.51519	2.21608e-45	14.519	SEPT11	1.63715	7.1054e-98	21.2672	CIRBP	1.02791	1.92965e-86	19.9892	RASD1	1.7274	2.78869e-05	4.58456	MDK	1.54403	8.30869e-44	14.2619	FN1	2.46303	1.96853e-70	18.0614	PTN	2.54309	2.42088e-16	8.8224	UACA	2.02672	1.21518e-138	25.2915	AOC3	2.66267	3.96709e-48	14.9445
79	TCF4	1.04916	4.51638e-83	19.5704	CDC37	1.3084	3.9155e-96	21.0691	PNP	2.0135	1.82358e-85	19.8741	EMCN	2.09369	2.73358e-45	14.5039	ECM1	1.5511	1.50223e-96	21.1229	RCSD1	2.16158	7.12553e-86	19.9234	AC002511.1	2.83578	5.15501e-05	4.44775	COL14A1	2.03562	1.42365e-43	14.2237	SEMA3C	5.2857	5.88581e-68	17.7433	SAMD11	3.49015	5.28181e-16	8.72983	GAPDH	1.1201	3.89653e-138	25.245	CSRNP1	1.56427	1.14581e-47	14.8724
80	SHANK3	2.85358	3.88632e-82	19.4588	MGLL	1.83442	2.53066e-95	20.9796	SRGN	1.60059	1.48429e-83	19.6509	EDN1	3.89468	3.71683e-45	14.4822	NINJ1	1.74702	6.12054e-96	21.0559	CRISPLD2	1.42012	5.27061e-84	19.7062	SOD2	0.916596	6.7169e-05	4.388	MRC2	1.86737	1.58731e-43	14.2155	PLD3	1.85839	2.86e-67	17.6536	PITX1	2.53277	5.5638e-16	8.72301	TIMP1	1.83101	9.62843e-138	25.2087	CLMN	2.72285	2.15109e-47	14.8296
81	NRP1	1.77034	5.89489e-81	19.3173	JAM2	2.29058	4.85022e-88	20.1635	SNCG	2.08326	2.65586e-83	19.6209	RAC1	1.05305	5.94811e-45	14.4485	CTSB	1.33587	4.54175e-95	20.9601	BSG	1.06259	3.65879e-83	19.6067	COL1A1	0.478126	6.7169e-05	4.38796	RHOBTB3	1.50337	4.0249e-43	14.1496	SLIT3	3.19211	3.60343e-67	17.6398	FENDRR	2.06032	5.63019e-16	8.72073	EGFL6	4.90293	4.51726e-137	25.1465	CALM2	1.08812	2.94704e-47	14.8078
82	ITGA5	1.51342	1.02108e-80	19.2886	SGK1	2.31988	7.26171e-87	20.0282	HYAL2	1.63469	8.76273e-83	19.5596	DOCK9	2.2511	4.00385e-44	14.3159	CST1	6.10177	1.45467e-94	20.9041	EEF1A1	0.670876	1.50568e-82	19.5335	SLC38A2	1.13118	7.12853e-05	4.37429	HSPB6	2.09633	7.04623e-43	14.1095	PDGFRL	4.34836	1.28577e-66	17.5671	NEO1	3.68588	7.08851e-16	8.69369	CCDC102B	2.86261	8.33747e-136	25.03	EMD	1.52968	2.15942e-46	14.6715
83	MSN	1.31639	2.09933e-80	19.251	NFIB	1.8074	7.50299e-87	20.0261	EVA1C	2.20767	1.7871e-82	19.5221	CD74	2.04319	1.27407e-43	14.2346	THBS2	3.06673	7.77892e-94	20.8233	SPON1	2.14868	1.15393e-80	19.3102	OBSCN	3.18583	0.000147661	4.20289	RPLP0	0.709271	7.94768e-43	14.1004	ANXA4	2.35332	2.05178e-66	17.5399	ITGB1	1.1884	1.47848e-15	8.60888	ATP5F1B	1.33854	1.89572e-135	24.9967	GPRC5C	3.00416	7.40752e-46	14.5864
84	AFAP1L1	2.74514	9.38902e-80	19.1726	ASS1	2.70096	3.62543e-86	19.9457	MCTP1	1.93571	2.33496e-82	19.508	IFITM2	0.96933	1.4624e-43	14.2243	THY1	1.71593	1.3045e-93	20.798	AC245595.1	1.59704	2.21256e-80	19.276	SOX6	2.04931	0.000166233	4.17436	FOS	1.1814	8.89604e-43	14.0919	PIGT	2.19895	2.63176e-66	17.5251	PDIA5	2.81036	1.49814e-15	8.60645	ANXA6	1.75137	3.64079e-135	24.9702	UBA2	1.84986	3.12156e-45	14.4867
85	ESAM	1.39952	1.86393e-77	18.8938	STOM	1.35301	1.23512e-85	19.8838	ARPC1B	1.3595	1.36148e-81	19.4171	CD34	1.89417	3.94826e-43	14.154	PLAUR	2.10064	2.71715e-93	20.7622	RPS9	0.728692	4.89605e-80	19.2343	ABCA8	1.54864	0.000182617	4.15174	ECHDC2	1.69887	1.10241e-42	14.0761	PCOLCE2	7.63864	1.32642e-65	17.4322	SORBS1	3.29289	2.95198e-15	8.52201	PDGFA	3.18824	1.4593e-134	24.9142	MCAM	1.72052	4.0697e-45	14.4679
86	CLEC14A	1.3906	3.77875e-77	18.8559	LDB2	1.8767	2.91563e-85	19.8398	TPT1	0.719097	1.6234e-80	19.2883	AIF1L	3.51684	8.33894e-43	14.1007	ALDH1A3	2.33505	5.17391e-93	20.7301	TGFBI	1.87556	4.96586e-79	19.1133	LUC7L3	1.27786	0.000189492	4.14282	TNFAIP6	2.38832	1.42677e-42	14.0567	OMD	5.66276	1.37063e-64	17.2975	TTLL7	3.5593	4.96338e-15	8.46076	HEY2	3.6142	7.0762e-133	24.7577	CRISPLD2	1.62376	1.35391e-44	14.3844
87	CLDN5	1.37313	3.89992e-77	18.8539	LIFR	2.62057	1.55618e-84	19.755	TLL1	4.47615	3.60983e-80	19.246	TNFSF10	1.82624	9.26119e-43	14.0927	ENC1	2.64117	9.55703e-93	20.7	LAMA4	1.3725	5.09924e-79	19.1113	ECHDC2	1.64681	0.000198357	4.13166	CCL2	1.8098	6.84768e-42	13.943	ITM2A	2.58117	1.88327e-64	17.2786	ILK	1.58696	6.53663e-15	8.42427	UBA2	1.83239	1.58337e-132	24.7247	KCNA5	4.28836	1.77734e-44	14.365
88	RHOJ	2.03773	5.88258e-77	18.8318	ARHGAP29	1.82453	2.04795e-84	19.7407	BCAM	1.487	3.14003e-79	19.1331	OCIAD2	3.01826	1.87223e-41	13.8769	IL32	1.50539	1.88027e-92	20.6669	ITM2C	1.6152	1.02504e-78	19.0738	RSRP1	1.15397	0.000456285	3.92507	NID1	1.35896	2.05909e-40	13.6951	MRC2	2.34554	2.37068e-64	17.2647	MT-ATP6	0.808883	1.00736e-14	8.37094	C20orf27	3.29022	4.78469e-131	24.5863	TBC1D1	2.1302	4.80141e-44	14.2942
89	PTPRB	1.5276	1.45194e-76	18.7836	ADGRF5	2.09565	4.41489e-84	19.7014	RPL8	0.722284	1.34942e-78	19.0564	TSPAN2	3.39596	8.5792e-41	13.7668	PCOLCE	1.51717	9.15565e-92	20.5898	CEBPB	1.32861	1.92315e-78	19.0404	CSKMT	2.41248	0.000515358	3.89408	PDK4	1.41	2.09802e-40	13.6932	HEXB	2.25857	7.6385e-64	17.1964	PRUNE2	5.68335	1.59786e-14	8.31475	SEPT7	1.34332	6.87726e-131	24.5711	THBS1	1.97953	5.90502e-44	14.2793
90	C1orf54	1.97806	1.84301e-76	18.7703	PIK3R3	2.40735	3.72953e-83	19.5922	RPL37	0.796046	1.90706e-78	19.0378	TSPO	1.39845	1.82637e-39	13.5427	PKM	1.29066	4.05259e-91	20.517	WLS	1.75448	2.98684e-78	19.0168	CCL11	1.10389	0.000554678	3.87525	CD63	0.729193	5.19702e-40	13.625	EMP3	1.89507	1.329e-63	17.1636	CHL1	3.74752	3.86479e-14	8.20685	RAB31	1.80205	9.02099e-131	24.5596	FXYD1	1.8008	1.37139e-43	14.2188
91	CD200	2.46113	9.92905e-76	18.6801	CALCRL	1.83879	1.73654e-82	19.5133	RPL11	0.699244	3.49255e-78	19.0056	CX3CL1	2.68602	1.00038e-38	13.4166	TMEM119	2.18916	6.07559e-91	20.4968	TMEM98	1.86105	1.15058e-77	18.9454	DNAJB1	0.977911	0.00067892	3.82349	RPL30	0.529661	5.21666e-40	13.6242	ARL6IP5	1.74167	3.43141e-63	17.1078	TLN1	1.64054	6.13502e-14	8.14222	B3GNT2	2.36963	1.95065e-130	24.5278	RGS16	2.87263	4.68616e-43	14.1319
92	TBCD	2.2947	4.53654e-75	18.5982	SLC14A1	4.53301	9.29434e-82	19.427	ITM2A	1.60201	4.23747e-78	18.995	SYNGR2	1.70533	2.27205e-38	13.3551	FKBP10	1.42585	1.23926e-90	20.4616	RPL5	0.789705	1.20527e-77	18.9425	LIPF	1.76338	0.000958542	3.73163	NPC2	0.897125	6.64166e-40	13.606	FSTL1	1.95899	1.25057e-62	17.0317	CCDC107	2.00463	6.13502e-14	8.14084	SERPINH1	1.57448	2.36946e-130	24.5195	CASQ2	4.96375	4.74708e-43	14.1305
93	RAPGEF5	2.00201	1.92775e-74	18.5196	GIMAP1	2.47144	2.14146e-81	19.3833	CCDC69	2.38955	6.21007e-77	18.8521	PI16	3.04487	3.54933e-38	13.3212	LTBP2	1.96594	5.96338e-90	20.3838	PTCH1	2.56116	1.34162e-77	18.9364	MT1E	1.09018	0.00103536	3.71099	GLUL	1.2449	6.79062e-40	13.6039	PPIC	1.94687	1.28485e-62	17.0295	COL4A2	1.30472	8.74906e-14	8.09549	H2AFJ	1.68971	9.78528e-130	24.4613	PDGFRB	1.69489	7.28209e-43	14.0998
94	TNFRSF4	2.93958	1.0009e-73	18.4301	CDH5	2.02395	3.35479e-81	19.3597	CDC42EP3	1.80282	1.12265e-76	18.8203	MYL12B	0.946929	4.53505e-38	13.3023	PTGES	2.58092	2.84356e-87	20.0792	PLBD1	2.55839	5.54956e-77	18.8609	AC245595.1	1.11681	0.00129683	3.64954	C3	2.17565	7.72679e-40	13.5939	MYOC	5.96091	2.34593e-62	16.9934	CPED1	2.53143	8.92145e-14	8.09236	COL4A1	1.81447	4.99351e-129	24.3942	HEYL	2.6869	7.60477e-43	14.0962
95	BCL6B	2.48858	3.81468e-73	18.357	HLA-DMA	2.85044	2.19569e-78	19.022	ADAM15	1.61428	1.34112e-76	18.8104	CXCL12	2.0042	2.29351e-37	13.1788	CD44	1.50428	5.86752e-87	20.0427	PTGIS	3.06746	1.00232e-75	18.7063	FTL	0.100097	0.00144698	3.61925	EGR1	1.18954	9.80646e-40	13.5759	AEBP1	1.91694	2.34593e-62	16.993	SEMA3C	3.89705	8.9541e-14	8.09062	FBLIM1	1.88723	1.2548e-128	24.3561	GJA4	2.21558	1.37703e-42	14.0537
96	RGS3	2.18671	8.15582e-73	18.3151	MMRN2	2.35875	9.38304e-78	18.9452	FOXP1	1.53744	1.42744e-75	18.6841	TIE1	1.94103	2.77719e-37	13.1637	DIO2	3.24696	9.66919e-87	20.0173	RPS3A	0.701594	5.1017e-75	18.6184	LRP1	0.968323	0.00154298	3.60142	PLXDC2	1.78672	1.02468e-39	13.5722	SSPN	2.45213	3.34211e-62	16.9716	POSTN	1.68475	8.9541e-14	8.09043	SLC25A5	1.35272	5.38578e-128	24.2959	MAT2A	2.03862	3.10651e-42	13.9949
97	SH3BGRL3	0.966427	1.01084e-72	18.3031	HSPG2	1.58445	3.08747e-77	18.882	IFI27	1.41196	5.10411e-75	18.6154	UTRN	1.84845	7.40858e-37	13.0888	P4HB	1.1872	1.19949e-86	20.0061	TMEM119	2.61369	9.17748e-75	18.5865	GDF15	1.88397	0.00183052	3.55404	HAPLN1	3.30888	2.26546e-39	13.5114	TIMP3	1.99731	5.22102e-62	16.9448	HSPB1	1.04369	8.97772e-14	8.08937	COL14A1	1.819	1.3994e-127	24.2562	SPARCL1	1.39373	4.98234e-42	13.9602
98	HDAC7	1.64398	9.24322e-72	18.1813	VWF	1.78454	3.15171e-77	18.8805	NEDD9	1.59147	6.95126e-75	18.5981	LRRFIP1	1.4189	1.52255e-36	13.0328	RCN2	1.5321	1.6551e-86	19.9895	CCNI	0.920789	5.01494e-74	18.4942	RND3	1.46189	0.00281678	3.42984	RPLP1	0.518305	3.52676e-39	13.4782	PMP22	1.65707	1.13454e-61	16.8985	MFAP4	1.64302	1.00533e-13	8.07412	TBX2	2.56776	1.30414e-126	24.1638	TSC22D1	1.35244	5.52132e-42	13.9524
99	SH3TC1	3.49622	4.13403e-71	18.0987	MYL12A	1.10808	1.93331e-76	18.7841	RPS12	0.696559	7.10401e-75	18.5965	LAP3	1.67521	5.49222e-36	12.9328	WNT5A	3.41839	3.21762e-86	19.9558	FHL1	1.29022	3.81356e-73	18.3839	RCSD1	1.62978	0.00295318	3.41592	JUN	1.08112	9.85623e-39	13.4017	GPX4	1.42755	2.79117e-61	16.8448	PTCH1	2.94866	1.15056e-13	8.05691	PTMA	0.894587	1.34233e-126	24.1622	ACTG2	2.28873	1.50942e-41	13.8799
100	EMCN	1.4364	1.11335e-70	18.0438	CAV1	1.30486	2.80953e-75	18.6403	UPP1	1.96932	4.23185e-74	18.5001	CYYR1	1.70044	8.57606e-36	12.8979	CD63	0.928598	5.01768e-86	19.9331	LTBP2	2.2955	6.42504e-73	18.3547	IER3	0.78115	0.00376609	3.34445	RPL24	0.581742	1.12302e-38	13.3915	THBS2	3.0093	3.53573e-61	16.8302	GPM6B	4.49531	1.60405e-13	8.01401	GJC1	3.94569	1.53842e-126	24.1561	TOB1	2.23916	1.57169e-41	13.876
101	PTMA	0.522733	4.47438e-70	17.9665	NOTCH4	2.29586	2.4176e-74	18.5244	RASA4	2.08722	3.38598e-73	18.3872	GATA2	3.46621	4.02305e-35	12.7771	BASP1	2.17933	2.4688e-84	19.7362	PCSK6	3.57351	6.8627e-73	18.3507	DPT	0.722333	0.00384459	3.33811	RPL13	0.506002	2.10111e-38	13.3444	DPT	2.61825	8.01619e-61	16.7811	CNTN4	3.13575	2.03368e-13	7.98336	ZEB2	1.94673	1.5848e-126	24.1545	AKAP12	1.93797	6.50119e-41	13.7733
102	KANK3	1.8633	5.24417e-70	17.9571	CX3CL1	2.71952	4.2369e-73	18.3684	RPS4X	0.796278	1.95928e-71	18.1654	ITSN2	2.14624	1.18588e-34	12.6921	HSPA5	1.41941	3.11233e-84	19.7241	PCOLCE	1.40806	2.96482e-72	18.2706	CCNL1	0.763888	0.00423396	3.30953	GFRA1	2.60867	2.11393e-38	13.3435	LRRN4CL	3.11609	8.56283e-61	16.7766	SOSTDC1	8.12988	2.17106e-13	7.97459	PTK2	1.68425	7.91209e-125	23.9919	UQCRB	1.00682	2.03744e-40	13.689
103	CYYR1	1.3954	5.38216e-70	17.9554	PSMB9	1.54896	8.70019e-71	18.0759	CD59	1.15022	2.58119e-71	18.1498	A2M	1.01618	4.53635e-34	12.5861	AGT	3.10188	1.15409e-82	19.54	HAAO	2.28851	5.44312e-72	18.2369	PTCH2	3.32672	0.00439152	3.29811	FHL2	1.31319	4.66749e-38	13.2828	FIBIN	3.11711	3.29502e-60	16.6958	CTSC	1.47105	2.3159e-13	7.9659	ARHGDIB	1.9054	1.42075e-121	23.6777	MT-ATP8	0.806479	2.12756e-39	13.516
104	AQP1	1.7534	2.07459e-69	17.879	TIMP3	1.53761	5.56624e-70	17.9721	RPS19	0.751742	3.09613e-71	18.1394	CD93	1.90802	1.94739e-33	12.4682	RAB31	1.62799	1.79625e-82	19.517	CITED2	1.94846	1.67472e-70	18.0477	PPP1R15A	0.35308	0.00445053	3.2939	CIRBP	0.75493	1.28747e-37	13.2062	RSPO3	3.7462	4.18528e-59	16.5423	RGS9	4.03466	3.07555e-13	7.92935	YWHAZ	1.14404	2.90284e-121	23.6472	MSRB3	1.93961	2.15546e-39	13.5145
105	PRKCH	1.97453	5.14945e-69	17.8277	LIMS2	1.94419	1.42717e-68	17.79	LPCAT4	3.09159	5.16577e-71	18.1108	THBD	1.65207	2.90684e-33	12.4357	SERPINH1	1.31757	2.18625e-81	19.3884	F2R	1.56979	6.10489e-70	17.9757	ENHO	1.35924	0.00466888	3.27939	RPL13A	0.638313	2.20724e-37	13.165	PID1	2.74937	1.3569e-58	16.4708	NUPR1	1.48393	3.12239e-13	7.92677	CRISPLD2	1.5707	1.11831e-120	23.5898	CCNH	2.17781	2.91234e-39	13.4919
106	SEC14L1	1.51302	5.71433e-69	17.8213	TMSB10	1.04857	6.65848e-68	17.7031	PLVAP	1.55753	6.02793e-71	18.1019	FGL2	3.71938	1.46305e-32	12.302	CERCAM	1.6319	4.48991e-81	19.3508	PROM1	3.10582	9.59347e-69	17.8214	MCTP2	2.01038	0.0053938	3.23511	NR2F1	2.09771	3.63365e-37	13.1269	VAT1	1.87202	8.32931e-58	16.3601	PPP1R12B	2.90983	3.41824e-13	7.91414	KCNJ8	4.18886	4.42641e-120	23.5311	HCFC1R1	1.53875	3.21643e-39	13.484
107	S100A10	1.08344	8.37549e-67	17.5383	EPHX1	1.5576	8.73307e-68	17.6875	FAM213A	2.02594	1.1778e-70	18.0645	HLA-B	0.908174	1.50399e-32	12.2993	IER3	1.86786	6.20415e-81	19.3337	TSHZ2	1.67827	2.95334e-68	17.7579	PLEKHH2	2.03743	0.00659097	3.17246	NUPR1	1.21879	6.94065e-36	12.9001	FBLN5	2.00054	8.50751e-56	16.0742	PPP1R12A	1.62292	5.64577e-13	7.85077	ITGB1	1.19017	3.05863e-119	23.4486	ZFP36	1.29711	3.62796e-39	13.4747
108	COTL1	2.13145	1.81346e-66	17.4935	FAM167B	2.32458	1.11951e-67	17.6731	C2CD4B	2.99726	1.56552e-70	18.0484	SNHG7	1.39524	2.28819e-32	12.2648	CXCL1	4.05172	3.06412e-80	19.2507	MCTP2	2.45526	6.57197e-68	17.7125	RBP4	1.57983	0.00676758	3.1636	PDPN	1.33218	1.39651e-34	12.6638	QSOX1	2.00693	1.91935e-55	16.0232	FILIP1L	1.52536	1.26059e-12	7.74664	KIAA0040	1.99586	1.57068e-117	23.2799	EGR1	1.49995	4.56482e-39	13.4563
109	FAM198B	1.73207	4.56511e-66	17.4395	ADAM15	1.77761	1.17965e-67	17.6698	CTNNAL1	1.93072	4.34477e-70	17.9915	NOTCH4	1.8185	1.02231e-31	12.1398	TGIF1	1.71996	5.25866e-80	19.2222	ST5	1.68284	1.54023e-67	17.6641	SLC9A9	2.03129	0.0154102	2.89429	CRISPLD2	1.04951	4.32597e-34	12.5711	HTRA1	1.8057	2.05392e-55	16.0184	C9orf3	1.58766	1.15771e-11	7.44892	PTGIR	3.30312	1.30672e-116	23.1882	CHCHD10	1.63456	8.59885e-39	13.4084
110	PPM1F	2.48001	1.518e-65	17.3705	TSPAN13	2.72796	1.23878e-67	17.6666	IFI16	1.30519	7.16267e-70	17.9633	LIMCH1	1.6235	1.06054e-31	12.1363	NNMT	1.2548	1.65697e-79	19.1621	RPL29	0.607566	3.42224e-67	17.6185	RHOB	0.364999	0.0193207	2.81596	NFIA	1.25236	4.90862e-34	12.5606	MMP2	1.96366	2.1083e-55	16.0162	LUM	1.679	1.1961e-11	7.44331	LURAP1L	3.20017	3.05695e-116	23.1512	SLC7A2	3.605	1.12909e-38	13.3877
111	ARHGDIB	1.31782	3.29232e-65	17.3258	CLDN5	1.9979	6.87056e-67	17.569	PKP4	2.00419	8.74116e-70	17.9518	PLCB4	3.5407	1.85998e-31	12.0892	PFN2	1.81871	3.39758e-79	19.1243	SNHG8	1.29002	3.90722e-67	17.6106	RBBP6	1.15503	0.0197752	2.8075	DIO3OS	2.36308	1.28964e-33	12.4826	THY1	1.95736	3.04897e-55	15.9927	LTBP3	1.75836	1.28647e-11	7.43304	WFDC1	2.31497	1.68949e-115	23.077	LITAF	1.45767	1.59112e-38	13.3617
112	MAP3K11	1.6677	6.87952e-65	17.2831	TMEM204	1.7682	1.72272e-65	17.3849	NOSTRIN	1.81577	1.54793e-69	17.9197	HERPUD1	1.46452	1.9308e-31	12.0856	FENDRR	1.53706	5.0497e-79	19.1031	ZFP36L1	1.06332	4.64398e-67	17.6003	RGS2	1.37692	0.0201174	2.8011	SVEP1	3.05711	1.98297e-33	12.4479	CPQ	2.14702	3.15405e-55	15.9901	CAVIN3	1.17015	2.06788e-11	7.36618	CPE	1.9082	1.53886e-114	22.9809	HSPB1	1.00037	1.98244e-37	13.1708
113	SEMA6B	2.85257	6.91447e-65	17.2825	CCDC85B	1.26661	3.47513e-65	17.3438	EMCN	1.5488	1.78768e-69	17.9112	GFOD1	2.442	3.32614e-31	12.0398	MMP19	1.42895	9.43817e-79	19.07	GADD45G	2.35504	3.49715e-65	17.353	DMKN	1.73789	0.0294921	2.66438	COL6A1	0.92035	4.27321e-33	12.3855	GPX3	2.28503	5.02901e-54	15.8161	LGALS1	1.1181	4.516e-11	7.25937	ID3	1.61114	3.78821e-114	22.9413	ID4	2.25207	2.3121e-36	12.9822
114	SHROOM4	2.33846	5.83977e-64	17.158	PPFIBP1	1.7393	2.18209e-63	17.1032	ADGRL4	1.52658	3.01541e-69	17.8817	SYNPO	1.90446	5.09529e-31	12.0036	CAPZB	1.0344	1.32357e-78	19.0519	SCPEP1	1.73489	7.08384e-65	17.3116	PTGDS	0.883779	0.0305369	2.65147	SGCE	1.37817	6.80508e-33	12.3477	SMIM14	2.22397	1.00606e-53	15.7719	P2RY14	3.51474	5.95075e-11	7.22132	MTHFD2	2.07385	8.63771e-114	22.9051	KCNMB1	2.97074	3.84069e-36	12.9419
115	TGFBR2	1.15088	6.53864e-64	17.1512	CALM1	0.89048	2.29107e-62	16.9649	FAM107A	1.70343	3.88546e-69	17.8671	CD58	2.92212	5.27262e-31	12.0002	ST5	1.49446	7.45293e-78	18.9608	GPC6	1.90254	1.39699e-64	17.2716	CTGF	0.834853	0.0309424	2.64622	PGA3	1.24464	8.89799e-33	12.3257	CTSF	1.99262	1.54922e-53	15.7435	ADAM33	3.84	6.77605e-11	7.20301	VASN	1.91601	9.65322e-113	22.7993	ITGA7	3.19059	4.61281e-36	12.9273
116	NEAT1	0.871141	2.63256e-63	17.0693	GIMAP6	2.85381	8.48752e-62	16.8871	CYTH1	1.93841	8.68122e-69	17.8218	RHOA	0.770038	9.31072e-31	11.9516	RGS10	1.17003	8.37384e-78	18.9542	ATP1B1	2.63078	6.51151e-64	17.1804	COL4A6	1.78533	0.0330412	2.62166	LGALS3BP	1.04927	6.96562e-32	12.1561	ABLIM1	2.50476	2.29986e-53	15.718	MT-CO2	0.619594	7.42904e-11	7.1892	COL1A1	1.87037	4.86953e-110	22.5245	LPP	1.50176	1.19624e-35	12.8529
117	ABL2	1.66961	6.26076e-63	17.0184	EFNA1	1.94537	4.14984e-61	16.7924	GNG5	1.05407	8.73656e-69	17.8211	TM6SF1	4.171	9.72748e-31	11.9475	TPM1	1.34524	1.76863e-77	18.9144	CNTFR	4.57521	8.31019e-64	17.1659	SEMA4A	1.83834	0.034728	2.60283	COL5A1	1.1214	1.08636e-31	12.1184	ABCA8	2.06095	2.97269e-53	15.7012	SSC5D	3.10294	7.44005e-11	7.18837	CLIC1	1.10611	3.72713e-109	22.4337	NOL3	2.87628	1.65102e-35	12.8276
118	TNFAIP8L1	2.65327	1.18005e-62	16.9805	THBD	1.75719	6.1616e-61	16.7686	RBP5	2.19848	1.24361e-68	17.8009	PTPRM	1.92881	1.24615e-30	11.9264	F2RL2	3.50437	2.53095e-77	18.895	FBLN5	1.72568	2.54402e-63	17.1	RGS10	0.922661	0.0363007	2.58625	RPS13	0.51548	1.51183e-31	12.0905	ADD3	1.98927	3.03138e-53	15.6995	ADGRL3	2.99388	8.7434e-11	7.16448	TPI1	1.02252	9.72329e-109	22.3907	CALD1	1.08112	3.90847e-35	12.7593
119	NDST1	2.15412	2.85522e-62	16.9284	ROBO4	2.27249	4.6541e-60	16.6473	IL3RA	1.90056	2.02562e-68	17.7731	HLA-A	0.777834	2.59345e-30	11.8642	MIF	0.956664	1.03059e-75	18.698	COL1A1	1.29361	4.51118e-63	17.0662	FUS	0.60497	0.0375154	2.57323	ADD3	1.5028	3.00732e-31	12.033	COL6A3	1.98835	5.29422e-53	15.6636	RBPJ	1.93432	8.7434e-11	7.16443	MGP	1.64204	8.05668e-107	22.1926	CYSTM1	1.26905	4.16689e-35	12.7538
120	MACF1	1.26262	5.65793e-62	16.8876	APP	0.903052	1.59635e-59	16.572	LRRC1	3.93909	2.92961e-68	17.752	CAV2	1.44246	3.10181e-30	11.8487	VASN	1.38594	2.61728e-75	18.6478	MGLL	1.13314	8.19526e-63	17.0309	PLAT	0.663265	0.0390215	2.5577	LINC01082	3.00679	3.66611e-31	12.0158	PROCR	2.1463	1.07253e-52	15.6176	A2M	0.983134	9.44635e-11	7.1526	RASGRP2	3.29797	3.63085e-106	22.1244	HRH2	4.93935	1.39258e-34	12.6581
121	FXYD5	1.13532	5.92224e-62	16.8846	VSIR	1.9711	2.66737e-59	16.5404	PDCD4	1.88373	8.26065e-68	17.6933	FBLN2	2.25859	4.44991e-30	11.8175	AKR1B1	1.74643	5.4709e-75	18.6079	ANXA5	0.898617	8.68828e-63	17.0271	RPL39	-0.143381	0.0397711	2.55077	RPL21	0.560166	5.07447e-31	11.9881	ADAMTSL4	4.06077	3.68729e-52	15.5382	SLMAP	2.69227	1.00958e-10	7.14286	VIM	0.847687	6.7347e-106	22.0962	SELENOK	1.26075	2.68364e-34	12.6052
122	RAB13	1.05799	3.44446e-61	16.7797	WARS	1.74742	2.80178e-59	16.5371	AQP1	2.24073	1.40247e-67	17.6627	ACTN4	1.17997	5.35076e-30	11.8015	MYDGF	1.18948	6.98631e-75	18.5943	LAPTM4A	0.882608	1.22121e-62	17.0063	KCNQ1OT1	1.9411	0.0500126	2.46205	RPS23	0.474495	1.30256e-30	11.9093	RARRES2	2.04323	4.05984e-52	15.5315	S100A6	0.914366	1.18429e-10	7.11967	PRSS23	1.64131	9.75838e-106	22.079	NUPR1	1.42492	2.75956e-34	12.6026
123	RAPGEF3	2.16055	5.7413e-61	16.7491	SWAP70	1.80448	1.05218e-58	16.4565	RPS24	0.657159	2.60892e-67	17.6272	CLEC3B	1.48304	5.46399e-30	11.7993	RHOBTB3	1.23961	8.32147e-75	18.5845	TPT1	0.576127	1.9624e-62	16.9781	SLC19A2	2.09546	0.0567893	2.41233	SAMHD1	1.60078	1.90803e-30	11.877	PHGDH	3.54732	4.36493e-52	15.5264	MT-ND1	0.681357	1.45561e-10	7.08937	SMOC2	2.29659	3.45454e-104	21.9165	MYC	1.92023	1.09801e-33	12.4919
124	P2RY6	4.41905	3.74691e-60	16.6364	COL15A1	1.51085	1.62357e-58	16.4295	MALL	2.01224	6.73514e-67	17.5727	FUT8	2.92072	6.58993e-30	11.7826	MRC2	1.37545	1.19373e-74	18.5648	FGFR4	3.02552	3.90843e-62	16.9369	PLK2	0.998583	0.0591612	2.39585	RPS27A	0.459166	1.9655e-30	11.8741	SCPEP1	1.9042	7.81504e-52	15.4885	TSPAN2	2.39198	1.46479e-10	7.0879	CYCS	1.50089	3.76694e-104	21.9122	SPEG	5.20013	1.67713e-33	12.4569
125	FRMD4B	2.21764	1.00331e-59	16.577	IL3RA	2.17986	3.23329e-58	16.387	GIMAP1	1.7928	1.27951e-66	17.5359	H3F3A	0.685534	7.77715e-30	11.7677	LGALS3BP	1.2776	2.21623e-74	18.5307	LIMCH1	1.52631	4.17942e-62	16.9325	AC020916.1	1.26914	0.0621343	2.37619	ELN	1.58364	2.57828e-30	11.851	LGALS3BP	1.68546	8.55869e-51	15.3333	CBX6	2.35625	1.50294e-10	7.08374	ANO1	4.32154	7.07586e-104	21.8832	TBX2-AS1	2.94221	2.92596e-33	12.4112
126	ELMO1	1.65775	1.18168e-59	16.567	TSPAN7	1.88342	4.00202e-58	16.3737	RPS8	0.650171	2.12553e-66	17.5067	GLUL	1.4199	8.06861e-30	11.7641	ITM2C	1.31691	1.55543e-73	18.4251	HMGN2	0.962772	8.05541e-62	16.8935	FENDRR	1.22126	0.0705127	2.32361	FCGRT	0.88794	3.40815e-30	11.8272	ANXA5	1.21393	2.63156e-50	15.2597	GLIPR1	2.31933	1.51598e-10	7.08195	ITGA7	3.86624	8.38174e-104	21.8751	SBDS	1.12255	7.83088e-33	12.3313
127	SCARF1	2.39915	1.65847e-59	16.5463	SH3BP5	1.90537	1.63284e-57	16.2869	RALGAPA2	2.41043	2.68804e-66	17.4929	GSN	0.931151	8.96452e-30	11.7548	GLT8D2	1.39596	1.81609e-73	18.4163	TXNIP	1.19224	3.01715e-61	16.8146	NRG1	1.72107	0.0737244	2.30535	GABARAP	0.628246	4.51717e-30	11.8031	RCN3	2.15161	1.70311e-49	15.1364	OTULINL	3.2407	2.12482e-10	7.03324	NR2F2	1.75293	2.92058e-103	21.8174	HEY2	2.7344	1.37234e-32	12.2856
128	S1PR1	1.19561	2.8002e-59	16.5145	TNFSF10	1.66673	2.12493e-57	16.2705	MMP28	3.28347	3.05896e-66	17.4852	PDCD4	1.85883	3.84939e-29	11.6297	NDUFA4	1.02318	2.10675e-73	18.4079	EGR1	1.27665	3.24097e-60	16.6722	LRP4	2.31832	0.0829223	2.2557	SMPDL3A	2.30586	8.48859e-30	11.7483	GRN	1.40596	4.322e-49	15.0745	CALD1	0.995702	2.74505e-10	6.99508	MAP3K7CL	3.50798	5.37017e-103	21.7892	CPE	1.34642	1.97796e-32	12.2556
129	ATP5F1E	0.620584	4.64609e-59	16.4837	NDUFA12	1.30468	3.17108e-57	16.2456	MADCAM1	4.68899	4.37638e-66	17.4644	SYNE2	1.66994	4.72469e-29	11.6117	ACSL4	2.25859	2.44667e-73	18.3994	RPL17	0.681388	5.85818e-60	16.6364	AC091271.1	2.28893	0.0933778	2.20501	IGFBP6	1.53661	9.51693e-30	11.7378	DDAH2	1.54234	9.7616e-49	15.0201	PODN	1.80521	3.70834e-10	6.95103	ITGA4	4.24246	3.61253e-101	21.5949	NR4A2	1.5859	7.84221e-32	12.1422
130	PLXNA2	2.2172	4.77983e-58	16.3417	TIE1	1.89403	3.26026e-57	16.2436	MARCKSL1	1.3685	5.10532e-66	17.4552	ITGB4	2.20287	5.21822e-29	11.6028	WLS	1.53402	2.90455e-73	18.3897	COL1A2	1.30992	2.55113e-59	16.547	MFAP4	0.263186	0.0970837	2.18754	CEBPB	1.02112	1.04466e-29	11.7295	RNH1	1.39437	2.18474e-48	14.9661	RIMS1	5.43771	4.77763e-10	6.91347	SH3BGRL	1.13137	3.98425e-101	21.59	SOD1	0.923857	1.33688e-31	12.0968
131	FMNL3	2.14516	4.7968e-58	16.3413	PPA1	1.31823	5.66997e-57	16.2091	RPS27A	0.636425	5.79975e-66	17.4475	GABARAPL2	0.957345	7.50581e-29	11.5712	SERPING1	1.2334	7.11094e-73	18.3407	PROCR	1.54706	3.92278e-59	16.5207	EMILIN1	0.694624	0.0990816	2.17838	DKK3	1.19245	1.61395e-29	11.6915	COL6A2	1.58626	4.13926e-48	14.9231	SNCAIP	4.1336	4.98957e-10	6.90616	NREP	2.18633	7.46038e-101	21.5607	NR4A3	2.43656	1.38324e-31	12.0936
132	PIM3	1.41714	6.69381e-58	16.3205	IFITM2	0.828732	7.42505e-57	16.1921	BMPR2	1.69346	6.53833e-66	17.4403	MYCT1	2.06509	8.30876e-29	11.562	F3	1.74599	2.10134e-72	18.2813	LAMB1	1.16708	1.83467e-58	16.4266	INTS6	1.66356	0.102395	2.16364	NENF	1.01372	1.9679e-29	11.6742	FHL1	1.73274	4.21008e-48	14.9215	DMD	3.0549	5.22345e-10	6.89908	LGALS3BP	1.40587	1.84124e-100	21.5182	SGCA	2.1895	1.79373e-31	12.0719
133	ARHGAP31	1.70006	7.3825e-58	16.3143	ARHGDIB	1.44235	4.47892e-56	16.0802	MYCT1	1.98928	7.84655e-66	17.4295	HLA-DRB1	1.46033	9.19234e-29	11.5529	MDK	1.57647	1.3949e-71	18.1769	HNRNPA1	0.764361	1.94658e-58	16.4227	SNHG9	1.68707	0.109133	2.1357	LAPTM4A	0.699162	4.44127e-29	11.6036	CRYAB	2.18821	9.65904e-48	14.8655	OSR1	4.91578	5.6995e-10	6.88497	COL5A3	3.94703	2.72556e-100	21.4997	MAFF	1.52873	2.32138e-31	12.0502
134	CDC42EP3	1.37728	7.62585e-58	16.3121	SH2D3C	2.67419	8.86231e-56	16.0372	ERG	1.78188	9.08957e-66	17.4207	GJA5	5.32406	1.16187e-28	11.5323	FSTL1	1.11604	3.68094e-71	18.1233	FBLN1	1.12809	8.60346e-58	16.3319	EIF4A1	1.14125	0.111	2.12791	LAMA2	2.35947	5.22326e-29	11.5894	PTGES	2.53612	9.94411e-48	14.8631	EDNRB	1.5899	6.59858e-10	6.86296	OAZ2	1.80223	4.99061e-100	21.4712	ROCK1	1.44586	3.15363e-31	12.0246
135	ARHGEF15	2.41149	1.46293e-57	16.2715	GYPC	1.71388	9.72737e-56	16.0311	RPS15A	0.649038	1.8199e-65	17.3806	BST2	1.14015	1.17151e-28	11.5311	PGM1	1.79888	6.87922e-71	18.088	RPL7A	0.594898	8.87819e-58	16.3296	ANGPTL4	1.4849	0.113049	2.11984	MAMDC2	2.10152	5.7479e-29	11.5808	CELF2	3.325	1.35821e-47	14.8417	DTNA	4.91261	6.61514e-10	6.86204	FOXS1	4.42636	3.84915e-99	21.3758	YBX3	1.07237	4.34932e-31	11.9976
136	CD74	1.26384	1.58244e-57	16.2665	ADCY4	1.73334	1.86074e-55	15.9904	NACA	0.699757	3.55186e-65	17.3419	DLL4	2.2438	1.18499e-28	11.5297	SPSB1	1.80556	7.3561e-71	18.084	RPS4X	0.628218	2.07834e-57	16.2773	TSPYL2	1.36604	0.115233	2.11104	RPS15A	0.465637	6.32824e-29	11.5721	PIK3R1	2.14378	1.53527e-47	14.833	FMO3	3.41521	8.07965e-10	6.83287	PFN1	0.94169	4.09322e-99	21.3726	SORT1	2.31807	4.70362e-31	11.9903
137	JCAD	2.14767	1.76643e-57	16.2592	NEDD9	1.68255	1.9354e-55	15.9877	RPS13	0.647429	5.53566e-65	17.316	FXYD5	1.20347	2.12394e-28	11.478	CHPF	1.84236	1.41579e-70	18.0475	RNASE4	1.7005	3.92258e-57	16.238	DIO3OS	1.62078	0.118043	2.10052	HMGN2	0.800735	9.28852e-29	11.538	GSTM5	3.64961	1.79302e-47	14.8222	TGFBR3	1.9848	1.35104e-09	6.75707	GUCY1A1	2.04305	1.04749e-98	21.3283	SYNPO2	1.88211	8.93275e-31	11.9363
138	ICAM2	1.18006	1.76643e-57	16.2591	HEG1	1.82989	5.91916e-55	15.9172	LMCD1	1.45914	6.84026e-65	17.3034	JAG2	3.05117	2.33324e-28	11.4695	CMTM3	1.63026	5.85122e-70	17.9685	RPL24	0.624849	9.45814e-57	16.1836	ID2	1.09161	0.118472	2.09888	CLMP	1.94787	9.35607e-29	11.537	CPZ	4.42604	2.09489e-47	14.8112	SORT1	2.46634	1.44665e-09	6.74659	PPP1R12A	1.38284	2.08931e-98	21.2957	MIR22HG	1.87944	1.06996e-30	11.9205
139	NFIB	1.26721	1.95227e-57	16.2527	CFAP20	2.35472	8.42849e-55	15.8948	CCDC85B	1.14027	7.26198e-64	17.1661	NEBL	6.58546	3.49259e-28	11.4332	TCF21	1.17593	1.66704e-69	17.91	RPS27A	0.570633	1.80823e-56	16.1429	PLAGL1	1.69719	0.12639	2.06952	SPON1	1.61513	9.93553e-29	11.5315	AHNAK2	3.67922	2.49533e-47	14.799	MT-CO3	0.605749	1.49168e-09	6.74158	PLCE1	4.07959	4.10734e-98	21.2637	PDE3A	3.06095	1.85362e-30	11.8742
140	MT-ND2	0.692078	1.61333e-56	16.1216	HERPUD1	1.50151	3.54377e-53	15.6563	RPL30	0.627988	9.59815e-64	17.1495	PTTG1IP	1.16978	5.25225e-28	11.3969	PODN	1.63161	1.96794e-69	17.9003	MAMDC2	2.81219	3.93451e-56	16.0945	RBM39	0.557667	0.151261	1.98446	RPS3A	0.486614	1.035e-28	11.5276	ALDH1A1	2.54958	2.84892e-47	14.7897	DES	6.18403	1.66627e-09	6.72437	SERPINI1	3.46956	1.73281e-97	21.1957	CD9	1.08451	2.57979e-30	11.8462
141	GRAMD1A	1.49895	2.72899e-56	16.0889	ECSCR	1.64987	6.62902e-53	15.6161	S100A16	1.44299	1.02417e-63	17.1454	MX1	2.08494	6.88735e-28	11.3728	C11orf96	1.33825	2.46332e-69	17.8875	PITX1	2.09321	4.27316e-56	16.0891	ABHD5	1.42215	0.162964	1.9479	PCOLCE	1.07384	8.53095e-28	11.3401	CREG1	2.00402	2.90308e-47	14.7879	HHIP-AS1	4.12793	1.91132e-09	6.70326	EBF1	1.95114	2.5468e-97	21.1773	RASL11A	1.76795	2.99607e-30	11.8332
142	PTPRM	1.63156	5.65253e-56	16.0435	MGST2	1.8636	1.52695e-52	15.5625	MYRIP	3.39633	1.05111e-63	17.1436	ECSCR	1.52643	1.02528e-27	11.3372	PRR16	1.58019	6.55918e-69	17.8324	STXBP6	3.42541	1.14086e-55	16.0278	DDIT4	0.695664	0.171758	1.92235	NBL1	0.938157	1.24533e-27	11.3066	PAMR1	2.94558	4.06425e-47	14.7648	TCEAL1	2.48835	2.18862e-09	6.68125	SYTL2	2.90606	5.40739e-97	21.1415	COX7A2	0.887679	4.07979e-30	11.8069
143	DLL4	2.34773	1.40178e-55	15.9866	SYNE2	1.62785	2.22336e-52	15.5378	LDB2	1.31103	1.11496e-63	17.1398	SERPINE2	3.00034	1.76578e-27	11.2879	RPL28	0.631948	3.24167e-68	17.7425	NUDT4	1.38713	1.61969e-55	16.0057	RDH10	1.84626	0.172742	1.9196	SSPN	1.5772	2.71643e-27	11.2368	GSTM3	1.89936	9.21734e-47	14.7091	ITGA9	3.43467	2.46628e-09	6.66264	ATP5MC3	1.11449	5.87194e-97	21.1373	CCNI	0.850729	2.08347e-29	11.6674
144	IVNS1ABP	1.91711	1.95275e-55	15.9657	GIMAP5	3.54196	4.17451e-52	15.4968	TAGLN2	0.918334	3.2297e-63	17.0775	MGST2	1.767	4.80871e-27	11.1974	OSTC	1.14511	3.6889e-68	17.7349	ENPP2	1.73817	1.86511e-55	15.9965	GOLGA8B	2.00776	0.189643	1.87406	EDIL3	1.27986	4.5022e-27	11.1914	SSC5D	3.2516	1.39877e-46	14.6804	PTGS1	2.04524	2.92255e-09	6.63711	MEF2C	1.54218	2.74422e-96	21.064	FAM129A	2.55354	2.67311e-29	11.6458
145	GUK1	0.68655	2.52009e-55	15.9495	CDC42EP3	1.72506	1.4775e-51	15.4148	RPL12	0.69272	4.45299e-62	16.923	GAS6	1.5482	2.52323e-26	11.0475	MEG3	1.17192	4.41808e-68	17.7244	MT1E	1.47443	2.49074e-55	15.9782	PDPN	0.492315	0.201652	1.84331	RPL17	0.532933	5.20519e-27	11.1778	OLFML1	2.67103	2.00606e-46	14.6555	EFEMP1	1.34468	3.96591e-09	6.58978	RGS16	1.66366	1.14727e-95	20.9959	NDUFA4L2	1.80666	3.36248e-29	11.6255
146	CD81	1.15522	2.80379e-55	15.9427	YWHAH	1.28373	3.83938e-51	15.3524	RPL13	0.613425	6.65242e-62	16.899	NRN1	2.29259	2.76538e-26	11.0385	RND3	1.41961	8.16287e-68	17.6891	ZFP36L2	1.01721	6.98685e-55	15.9134	ADAMTSL1	1.29786	0.202527	1.84104	PLEKHA5	1.60216	5.20519e-27	11.1778	ATRAID	1.38486	3.03137e-46	14.6269	AKAP12	1.53214	4.51924e-09	6.56929	ARPC5	1.28661	7.61263e-95	20.9054	MAP3K7CL	3.01832	4.4351e-29	11.6011
147	EXOC3L2	2.87247	3.038e-55	15.9374	BST2	1.12056	1.10246e-49	15.1319	PABPC1	0.962539	6.7612e-62	16.8977	ATP2A3	3.59727	4.24958e-26	10.9994	ABCA1	1.61636	1.22896e-67	17.6656	RPSA	0.74966	2.171e-54	15.8412	AL135925.1	1.84586	0.208203	1.82657	ABHD5	1.63642	1.63856e-26	11.0741	SRPX	2.51024	3.14063e-46	14.6241	MT-ND5	0.693884	4.76349e-09	6.55984	TNS3	2.18119	3.25976e-94	20.8356	ADAMTS4	1.9305	9.17762e-29	11.5379
148	GNAS	0.926161	6.37156e-55	15.8904	VWA1	1.64553	2.80521e-49	15.0691	PIM3	1.54374	1.05871e-61	16.8705	SSFA2	1.86127	6.00385e-26	10.9678	NR2F1	1.67542	2.80221e-67	17.6187	C1orf21	1.73917	5.69187e-54	15.7802	HAS2	1.78224	0.210556	1.82134	FIBIN	2.29284	2.92729e-26	11.0217	AHNAK	1.44516	3.31379e-46	14.62	DCN	1.28528	5.26618e-09	6.54381	EGFLAM	6.64617	5.25169e-94	20.8124	CEBPD	1.11039	9.22941e-29	11.5371
149	ARPC1B	1.03333	2.2718e-54	15.8094	S100A16	1.46665	5.28541e-49	15.0266	NDRG1	1.40401	1.54315e-61	16.8476	GIMAP8	2.45411	9.30144e-26	10.9272	PLXDC2	1.3191	3.13326e-67	17.612	AGT	2.49272	1.01391e-53	15.743	IER5	1.42552	0.217059	1.80589	RNASE4	1.45182	3.24464e-26	11.0117	SH3BGRL3	1.45679	9.83995e-46	14.5453	RCN1	1.40777	6.0029e-09	6.52315	FLNA	1.28069	8.25546e-94	20.7904	MT-ND1	0.632189	1.3655e-28	11.5026
150	CALM1	0.677466	2.27541e-54	15.8091	NRP1	1.7328	7.56495e-49	15.0023	SERPINB1	1.63649	5.27373e-61	16.7737	LPCAT2	3.17032	9.30144e-26	10.9268	KDELR2	1.13629	4.19719e-67	17.5951	CDH11	1.54479	1.70321e-53	15.7098	ARC	2.30705	0.240003	1.75452	ISLR	1.07054	5.0183e-26	10.9713	PEBP1	1.18805	1.41234e-45	14.5201	FAT1	2.15841	6.93591e-09	6.5004	PDE3A	3.4329	1.01785e-93	20.7801	TBX2	2.02021	6.20523e-28	11.3701
151	NOS3	2.23309	2.69075e-54	15.7981	MSN	1.17278	1.03694e-48	14.9805	RPS21	0.78258	5.89516e-61	16.7668	TMEM178A	6.85193	9.30144e-26	10.9265	QSOX1	1.33669	5.83752e-67	17.5758	RPL14	0.591135	2.46314e-53	15.6861	ABCA1	1.52683	0.241873	1.75047	TIMP3	0.995211	5.4405e-26	10.9637	MMP23B	2.84213	2.28789e-45	14.4866	DDX17	1.12012	7.41225e-09	6.48988	SSTR2	5.75174	2.17578e-93	20.7433	HSPB7	4.63223	6.23494e-28	11.3693
152	SEMA3F	2.74771	3.76924e-54	15.7766	RHOA	0.725079	2.66057e-48	14.9172	SEMA6A	2.51649	6.85582e-61	16.7575	FKBP1A	0.993163	1.1212e-25	10.9092	CHI3L1	4.90004	5.83752e-67	17.5757	RPS16	0.587753	3.7152e-53	15.659	AC103591.3	3.42155	0.25117	1.7304	RPL7	0.539741	1.39185e-25	10.8756	KRT24	7.40462	2.61741e-45	14.4765	CPQ	1.64019	7.7425e-09	6.48175	SLC25A6	0.967595	2.39771e-93	20.7383	NRGN	3.00937	9.03956e-28	11.3365
153	ACVRL1	1.31222	7.6665e-54	15.7315	NOV	3.95427	1.15666e-47	14.8177	MEOX1	2.96634	8.08146e-61	16.7474	S100A6	0.950873	2.21296e-25	10.8456	HSP90B1	0.998547	2.78924e-66	17.4861	EFEMP2	1.22528	4.67683e-53	15.644	AHI1	1.3506	0.255359	1.7214	TPT1	0.410019	1.79999e-25	10.8514	PLP2	1.72382	4.08456e-45	14.4454	CTGF	1.1746	1.24196e-08	6.40749	ACTB	0.929571	5.04735e-93	20.7022	WDR1	1.21523	1.22813e-27	11.3089
154	GIMAP4	1.09346	1.0198e-53	15.713	MALL	2.37285	1.20605e-46	14.6588	LYST	2.15595	8.85365e-60	16.6037	MRPL33	1.36384	3.63331e-25	10.7994	IGFBP5	1.81239	8.54671e-66	17.4214	C3	1.68096	8.0902e-53	15.6084	ID3	0.407915	0.265256	1.70114	COL5A2	1.03461	2.05614e-25	10.8389	AOX1	4.64985	1.17138e-44	14.3722	TGM2	1.56309	1.76336e-08	6.35175	SORBS3	1.42356	7.35094e-93	20.6838	CALM3	1.21538	1.35899e-27	11.2992
155	WWTR1	1.21893	1.07666e-53	15.7094	NDRG1	1.54473	2.62344e-46	14.6053	AKR1C3	2.86789	3.1277e-59	16.5274	EFNA1	1.75172	5.33517e-25	10.7637	PAG1	1.99634	2.43104e-65	17.3612	RPL3	0.611331	1.40456e-52	15.5725	APOE	0.656219	0.267687	1.69607	COL1A1	0.866441	4.66199e-25	10.7633	ECM1	1.74994	1.46815e-44	14.3562	ANXA6	1.30876	1.88911e-08	6.34012	INAFM1	1.90635	7.41836e-93	20.683	HSPB8	2.0538	2.47067e-27	11.2459
156	SPTBN1	0.919728	2.0763e-53	15.6673	IFITM3	0.630416	3.10803e-46	14.5935	TCN2	2.23156	3.37606e-59	16.5225	CLIC4	1.21597	2.05668e-24	10.6379	LRP1	1.01899	2.77144e-65	17.3533	LGALS1	1.0777	3.76468e-52	15.509	HEXIM1	1.61551	0.27507	1.68107	RPL11	0.385239	9.92991e-25	10.6912	UCHL1	4.84384	7.43463e-44	14.2428	ENPP2	2.16389	2.20759e-08	6.31506	NR4A1	1.48847	3.66705e-92	20.6055	MAPRE2	1.69042	2.64655e-27	11.2395
157	MAST4	1.43893	2.80115e-53	15.648	MCF2L	2.11289	4.01219e-46	14.5755	MPZL2	2.41291	5.17095e-59	16.4961	PNP	1.59638	2.39405e-24	10.6229	RAB34	1.25736	3.23833e-65	17.344	SMIM3	1.62279	1.3883e-51	15.4247	AC007952.4	2.73308	0.291976	1.64782	ZEB2	1.34557	1.98374e-24	10.6255	SVEP1	3.096	1.36518e-43	14.1991	TRPC6	3.50032	2.75853e-08	6.27898	DKK3	1.45741	4.71735e-92	20.593	CCDC3	1.94069	3.03217e-27	11.2271
158	MCTP1	1.35109	4.05657e-53	15.624	ABI3	2.605	1.51026e-45	14.4842	TNFSF10	1.47921	1.3992e-58	16.4356	PLS3	1.66449	3.21617e-24	10.595	MAGED1	1.45676	1.00056e-64	17.2784	ALDH1A3	2.07252	1.81622e-51	15.407	MT1A	1.03498	0.29881	1.63477	ECM1	1.16554	3.35591e-24	10.5757	MFGE8	1.53003	1.97081e-43	14.1729	MT-CO1	0.599837	2.99977e-08	6.26543	PPIA	0.732413	9.88215e-92	20.5569	MAP1B	1.31841	3.53077e-27	11.2124
159	COLGALT1	2.11733	4.26205e-53	15.6205	PRKCH	2.28405	3.12817e-45	14.4335	HLA-DQB1	2.45772	1.71723e-58	16.4227	LIFR	1.77726	5.10694e-24	10.5508	DRAM1	1.83737	1.10176e-64	17.2725	GLT8D2	1.61667	2.37282e-51	15.3894	MAPK10	1.61068	0.324505	1.58918	RPL35A	0.454481	3.936e-24	10.5604	CFH	1.6841	5.52851e-43	14.0999	FAT4	2.89604	3.38472e-08	6.24558	ANKRD10	1.30455	4.72168e-91	20.4802	SKP1	0.722833	8.74484e-27	11.1306
160	SPRY1	1.24704	5.27311e-53	15.6067	EMP2	1.00476	3.67923e-45	14.422	SYNGR2	1.33573	1.71723e-58	16.4225	HSD17B12	1.6329	7.765e-24	10.5102	WIPI1	1.58965	1.34536e-63	17.1271	FBLN7	3.17664	6.08149e-51	15.3266	SOX9	2.56926	0.331365	1.57664	AEBP1	0.908801	4.3586e-24	10.5502	REXO2	1.45787	1.71842e-42	14.0188	TBXAS1	3.27848	3.48213e-08	6.24064	COL1A2	1.58977	6.03923e-91	20.468	CNBP	0.800338	1.1354e-26	11.107
161	BACE2	1.53729	5.41041e-53	15.6048	PGA3	1.49697	4.51266e-45	14.4077	ELF1	1.4488	1.87533e-58	16.4169	ASRGL1	2.81559	8.43616e-24	10.5017	POSTN	1.36706	5.05858e-63	17.0496	CPED1	2.09467	1.44352e-50	15.2696	TMEM176B	0.252935	0.335807	1.56866	C12orf57	0.6323	4.87085e-24	10.5394	SOD3	1.75212	1.96757e-42	14.0088	NBL1	1.0063	3.77943e-08	6.22681	FAT1	2.17802	1.8028e-90	20.4143	PALLD	1.36877	1.44044e-26	11.085
162	ADGRF5	1.30466	7.1335e-53	15.587	SNX3	0.871388	1.22508e-44	14.3372	ENTPD1	1.47109	3.56291e-58	16.3775	COX5A	1.0941	1.10007e-23	10.4755	DCBLD1	2.07956	7.96551e-63	17.0227	PRNP	1.31889	1.9339e-50	15.2502	CARMN	1.68494	0.354244	1.53822	MATN2	1.42989	7.11579e-24	10.5015	OSR2	4.8503	2.01457e-42	14.0067	COL16A1	2.49858	5.05114e-08	6.17745	GEM	1.42542	2.41203e-90	20.3998	BGN	1.08635	1.77701e-26	11.0655
163	MT-ND4	0.67788	7.54171e-53	15.5832	PLCB1	1.89071	1.79405e-44	14.3101	RPL36	0.660351	6.41742e-58	16.3414	GJA4	1.90742	2.17184e-23	10.4098	CALD1	1.08754	9.80322e-63	17.0102	C12orf57	0.76582	3.72561e-50	15.2067	FHOD3	2.15925	0.370454	1.51213	RPL14	0.465403	1.00952e-23	10.4681	LRPAP1	1.42385	3.86955e-42	13.9598	QSOX1	1.2884	5.37428e-08	6.16691	S1PR3	4.00383	2.72679e-90	20.3935	MT-CO1	0.652992	2.3001e-26	11.0416
164	NUDT14	1.80795	1.3959e-52	15.5436	CD93	1.51667	4.26446e-44	14.2487	ADIRF	1.32804	1.28423e-57	16.2987	ADCY4	1.50877	3.28424e-23	10.3692	ERRFI1	1.5199	1.32259e-61	16.8564	EEF2	0.679797	1.08963e-49	15.1359	VSTM2A	0.845447	0.376756	1.50252	RPL34	0.458841	1.03464e-23	10.4654	EFEMP2	1.50046	4.44916e-41	13.7839	AGAP1	3.02676	5.53932e-08	6.16128	PTP4A1	1.97159	9.30767e-90	20.3331	ITGA8	2.50726	2.81664e-26	11.0227
165	FLNB	1.65753	2.73377e-52	15.5001	ACVRL1	1.54372	7.3267e-44	14.2106	PDLIM1	1.0292	1.70534e-57	16.2808	PIK3R3	1.61155	1.41645e-22	10.2271	FGF7	2.48972	1.4025e-61	16.8526	C1R	1.04095	1.53885e-49	15.1126	PEG10	2.3592	0.398801	1.46858	CTSF	1.19584	1.23809e-23	10.4475	SFRP4	4.07869	4.95598e-41	13.7757	PLN	2.71481	5.53932e-08	6.16114	CYSTM1	1.18988	1.97913e-88	20.1817	COX4I2	2.33095	2.84541e-26	11.0215
166	LUZP1	1.47568	1.32115e-51	15.3979	TSC22D1	1.02713	1.01652e-43	14.1872	RPL3	0.714704	4.62293e-57	16.2187	CD59	0.855872	1.48699e-22	10.2217	TYMP	1.1794	1.85776e-61	16.8356	NRG1	2.73043	1.85639e-49	15.0999	PTPRT	2.45081	0.405982	1.45756	PTGS2	2.20472	3.90049e-23	10.3368	PRDX4	1.54523	7.3853e-41	13.7464	PDGFC	3.30122	6.55453e-08	6.13249	LZTS1	5.99303	9.96465e-88	20.1011	HMGN2	0.892604	4.50909e-26	10.9793
167	SERF2	0.369156	3.34808e-51	15.3374	TM4SF1	1.24943	1.05409e-43	14.1843	ADCY4	1.34271	5.39313e-57	16.2089	NEDD9	1.44869	1.94371e-22	10.1953	MOXD1	2.47321	8.22768e-61	16.747	RPL30	0.511184	2.17032e-49	15.0893	CXCR4	1.43764	0.406257	1.45703	RPL32	0.418102	8.05013e-23	10.2652	SPON2	1.62144	7.83648e-41	13.7418	ACADVL	1.16207	7.08667e-08	6.11909	CAVIN3	1.20489	4.17387e-87	20.0296	PDLIM3	1.2373	5.75332e-26	10.9569
168	SLC9A3R2	1.27636	4.77034e-51	15.314	RBP5	2.23519	1.16774e-43	14.1769	CFLAR	1.27474	6.5905e-57	16.1963	ADD1	1.51242	2.38803e-22	10.1746	PHPT1	1.07249	1.02193e-60	16.7337	PRR16	1.81225	1.10223e-48	14.9814	SOX4	0.831328	0.423742	1.43095	ABI3BP	1.24437	1.598e-22	10.1976	CHID1	1.88058	9.72677e-41	13.7257	PARVA	1.5259	8.36592e-08	6.08971	HCFC1R1	1.3467	8.01113e-87	19.9968	PPP1R14A	1.39847	9.63165e-26	10.9098
169	PCDH12	2.7312	7.11931e-51	15.2878	KLF2	1.13864	2.49125e-43	14.1231	ABLIM1	1.77665	1.05689e-56	16.1669	SLC44A2	1.60509	3.26575e-22	10.1437	NSG1	2.12714	2.54366e-60	16.679	DDHD1	2.28037	1.4431e-48	14.9632	AC087239.1	1.83585	0.47781	1.3561	GPC6	1.51895	1.7561e-22	10.1881	AKR1C1	2.65578	2.69771e-40	13.6512	WLS	1.45225	8.57527e-08	6.08527	C11orf96	1.29921	1.23937e-86	19.9748	NFASC	2.53587	1.01276e-25	10.9046
170	SOX7	1.91221	1.11659e-50	15.2582	PLPP3	1.20734	3.56732e-43	14.0973	CD320	1.26141	1.43494e-56	16.1477	TINAGL1	1.24094	3.92052e-22	10.1255	COL7A1	3.19647	2.8725e-60	16.6714	IER2	1.14567	2.51059e-48	14.926	ADAM28	1.26102	0.495482	1.33237	RPS14	0.421863	1.81619e-22	10.1846	COL8A1	2.41817	3.73785e-40	13.627	SH3BGRL	0.938693	9.95401e-08	6.06039	ADGRF5	1.35473	2.03385e-86	19.9498	COX7C	0.724111	1.0911e-25	10.8974
171	NEDD9	1.21565	1.93388e-50	15.2221	RAB11A	1.16961	9.07021e-43	14.0307	ELK3	1.44344	1.77671e-56	16.134	SYNJ2	2.36417	4.00049e-22	10.1231	IL15RA	1.4478	3.96301e-60	16.6518	BTG2	1.10373	2.65934e-48	14.9219	MMP2	0.296018	0.495498	1.33229	CREG1	1.39944	2.34487e-22	10.1582	TGFBR3	2.135	4.07301e-40	13.6203	DIXDC1	2.1064	1.08629e-07	6.04585	SMARCB1	1.47054	2.23422e-86	19.9448	MT-ND3	0.657328	3.13941e-25	10.7995
172	FLT4	3.16672	4.48682e-50	15.1662	WWTR1	1.28555	8.42884e-42	13.8707	EGFL7	1.15452	2.00621e-56	16.1262	ARHGAP4	3.32171	5.18224e-22	10.097	VCAM1	1.57003	4.22176e-60	16.6477	RPS4Y1	1.00407	5.65348e-48	14.8709	ADAM19	1.77859	0.502149	1.32309	PTGER4	2.07515	4.86189e-22	10.0859	P4HA2	2.24058	1.01929e-39	13.5524	CRYAB	1.64745	2.34382e-07	5.91447	ARPC2	1.01339	8.26323e-86	19.879	SNHG15	2.00193	3.32678e-25	10.7938
173	ARAP3	2.12337	7.03249e-50	15.1361	IFI6	1.29735	1.27598e-41	13.8407	TGM2	1.62351	2.47442e-56	16.1129	TUBA4A	2.88625	5.70678e-22	10.0872	CREB3L1	1.8336	5.93809e-60	16.627	SFRP1	2.42288	6.08431e-48	14.8656	CDKN1C	1.43682	0.510996	1.3113	BMP4	0.919084	5.70484e-22	10.0699	ELN	1.84335	1.15914e-39	13.5425	COL6A3	1.15589	3.14309e-07	5.86365	TNS1	1.54902	1.18088e-85	19.8608	COX5B	0.755257	3.47357e-25	10.7895
174	PCAT19	2.19069	9.83738e-50	15.1138	PITPNC1	2.06156	2.655e-41	13.7872	TPST2	2.28076	2.84738e-56	16.1039	TJP1	1.37901	7.49718e-22	10.06	RPLP0	0.764234	1.43126e-59	16.5738	RPL13	0.4929	7.65299e-48	14.8497	PTGER4	1.37361	0.511023	1.31121	PLEKHH2	1.92493	1.21937e-21	9.99309	ABCA6	2.38749	1.55904e-39	13.5204	RALGPS2	2.76547	3.94538e-07	5.82349	ASPN	3.32245	1.27284e-85	19.8568	NRIP2	3.67701	3.57533e-25	10.7865
175	TSPAN13	1.6376	1.02946e-49	15.1106	PXN	1.72626	2.88807e-41	13.7806	FAM167B	1.72481	4.1487e-56	16.0803	SWAP70	1.4916	8.33046e-22	10.0493	ITGA11	1.94965	2.4627e-59	16.5409	RPL35A	0.546574	7.94205e-48	14.8469	HIST1H4B	3.17376	0.514391	1.30702	ACP5	2.59484	1.62639e-21	9.96362	FGFR1	1.60043	4.12518e-39	13.4482	AC145124.1	3.29531	4.10414e-07	5.81643	COL5A2	1.39301	1.42196e-84	19.7349	SERTAD1	1.00983	3.89299e-25	10.7784
176	FZD4	1.48608	2.77331e-49	15.0447	TEK	2.26192	6.39126e-41	13.7229	TGFBR3	1.74152	4.38624e-56	16.0766	RDX	1.47585	8.80455e-22	10.0435	S100A6	1.06298	2.84335e-59	16.5319	GLUL	1.18699	2.01976e-47	14.7839	POLG2	2.05791	0.516253	1.30427	METTL7A	1.54512	1.8409e-21	9.951	PRNP	1.52762	5.09434e-39	13.4322	ARHGAP28	2.96771	4.37466e-07	5.80483	PRKAR1A	1.17484	6.26759e-84	19.6595	GUCY1A1	1.81492	1.55604e-24	10.6485
177	MMRN2	1.25977	3.43011e-49	15.0305	ACE	2.82584	9.55168e-41	13.6932	EEF1B2	0.89063	4.84577e-56	16.0701	ARHGAP31	1.7751	9.31242e-22	10.0376	PRNP	1.06656	8.3429e-59	16.4666	CXCL12	1.17351	9.69829e-47	14.677	SPIDR	1.59952	0.535994	1.27962	IGFBP5	0.802758	2.5165e-21	9.91838	CXCL12	1.68565	2.62005e-38	13.31	COL5A2	1.2183	5.36913e-07	5.76949	TPM4	0.97022	1.14875e-83	19.6285	BTG1	0.90393	1.57019e-24	10.6473
178	EFNB2	1.6578	6.10904e-49	14.9918	HLA-DQB1	2.92213	2.01638e-40	13.6386	PLA1A	3.28032	5.59673e-56	16.0609	TMEM173	1.42188	2.59424e-21	9.93388	ARF4	0.992628	9.02375e-59	16.4615	RPL21	0.608948	2.9363e-46	14.6011	PRKG1	1.22251	0.555953	1.25502	PDGFRA	0.618851	4.0383e-21	9.87018	MFAP2	1.87346	2.83572e-38	13.3037	GNG7	3.5297	5.55223e-07	5.76338	SEPT11	1.59174	3.17938e-83	19.5764	RBKS	3.0166	1.66372e-24	10.6416
179	TNFRSF10D	1.51781	9.24916e-49	14.964	SNHG7	1.19349	2.28698e-40	13.6289	FABP5	1.54635	1.22261e-55	16.012	CLIC3	4.46001	3.02469e-21	9.91822	MFAP4	1.15406	9.91362e-59	16.455	RPS8	0.508713	9.95515e-46	14.517	ITGA11	1.56413	0.565143	1.24448	SELENOM	0.673569	5.31043e-21	9.84238	CPVL	4.31201	3.71632e-38	13.2831	CD9	1.01416	5.67396e-07	5.75881	EPB41L1	3.39421	5.31695e-83	19.5499	AVPR1A	4.5445	2.42072e-24	10.6053
180	EPHB4	1.99806	2.3e-48	14.9031	ATOH8	3.3333	2.39589e-40	13.6248	TMSB4X	0.756679	1.41444e-55	16.0027	TXNIP	1.16474	3.16766e-21	9.91291	S100A11	0.846068	9.91362e-59	16.4549	KREMEN1	2.74418	2.38535e-45	14.4564	TOB1	1.19211	0.570944	1.23756	CD44	1.01974	8.61588e-21	9.79268	VEGFD	4.72195	1.85554e-37	13.1618	IGFBP3	1.61429	5.87163e-07	5.75166	LGALS1	1.26227	9.94751e-83	19.5177	IGFBP5	1.20885	3.01746e-24	10.584
181	PLEKHG1	1.65166	4.51718e-48	14.8573	CD9	1.22261	3.2579e-40	13.602	RPL19	0.598933	1.80648e-55	15.9872	CD320	1.25657	5.33861e-21	9.85994	EMP3	1.0686	1.63897e-58	16.4241	SSR2	0.814941	2.67931e-45	14.4481	UBE2S	1.52244	0.588478	1.21652	RPL6	0.421108	1.01649e-20	9.77541	CTSA	1.53869	3.12078e-37	13.1221	AKAP9	1.45843	6.97734e-07	5.71973	FAM13C	1.77295	2.1568e-82	19.4778	MT-CO3	0.597119	4.57549e-24	10.544
182	MYCT1	1.55366	1.34151e-47	14.7836	ID1	1.29842	3.52933e-40	13.5955	RAB3C	5.22283	2.56699e-55	15.965	F11R	2.46517	5.34455e-21	9.85948	C4orf48	1.07674	2.72828e-58	16.3928	VCAN	1.48677	3.75429e-45	14.4246	DLL1	1.51819	0.606421	1.19591	RPS9	0.434358	1.02561e-20	9.77422	SSR4	1.0533	3.45718e-37	13.1139	TGFBI	1.64065	7.16674e-07	5.71428	LIMS1	1.27952	1.01434e-81	19.3981	PPDPF	0.782301	6.16071e-24	10.5157
183	RDX	1.28074	2.81413e-47	14.7331	KLF4	1.16515	6.75886e-40	13.5476	RPS5	0.752953	6.51058e-55	15.9062	HBEGF	2.39936	5.57638e-21	9.85461	SGCB	1.25895	3.32857e-58	16.3804	KRT8	1.77524	9.08028e-45	14.3626	C5orf66-AS1	1.33441	0.619693	1.18045	RPS25	0.414241	1.93685e-20	9.70904	GPX8	2.19183	3.72279e-37	13.1079	C8orf34	4.60496	7.52124e-07	5.70562	CHN1	2.4744	4.28774e-81	19.3236	SLIT3	1.55843	6.1735e-24	10.5152
184	IPO11	1.77889	3.1083e-47	14.726	ETS1	1.52772	8.13244e-40	13.5335	MYL12A	0.947227	8.59195e-55	15.8886	HSPA12B	2.35435	5.81853e-21	9.84991	SOX4	1.10698	3.6606e-58	16.3743	RACK1	0.604133	9.52948e-45	14.3587	KLF5	1.54001	0.6219	1.17793	RPL22	0.425118	2.12506e-20	9.6993	DBN1	1.8006	7.76846e-37	13.0512	KIF13B	2.66571	7.79311e-07	5.69868	LMNA	1.01014	7.23067e-81	19.2964	RASL12	2.31427	8.76071e-24	10.4815
185	NARF	1.72858	7.02161e-47	14.6704	SYNPO	1.67758	2.88742e-39	13.4396	CRIP2	1.20525	1.2238e-54	15.8661	TBC1D1	1.76617	1.15859e-20	9.77942	CTGF	1.36953	8.26074e-58	16.3241	EMP2	0.84741	1.24976e-44	14.3396	TUBA1A	0.493239	0.659051	1.13651	C11orf96	0.992237	2.48955e-20	9.68285	GAS1	4.43758	3.09564e-36	12.9447	MRGPRF	2.11766	7.95833e-07	5.69466	WDR1	1.24999	9.14381e-81	19.284	TMEM38B	2.72639	1.00465e-23	10.4682
186	GRASP	2.05501	7.65849e-47	14.6643	ERG	1.73268	1.0608e-38	13.3425	MMRN2	1.44291	1.82397e-54	15.8407	SOX18	1.95952	1.37701e-20	9.76158	FKBP11	1.5767	9.92613e-58	16.3126	JUNB	0.867387	3.2408e-44	14.2728	AL391121.1	2.44599	0.666436	1.12822	RPL10	0.407456	3.9938e-20	9.63327	NENF	1.38203	4.16795e-36	12.9215	RTN4	0.861651	8.65201e-07	5.67906	LINC02202	2.942	3.4535e-80	19.2149	PPP1R15A	1.02864	1.22441e-23	10.4482
187	NAA38	1.1777	1.01611e-46	14.6447	CXorf36	1.79097	1.1714e-38	13.3346	TMSB10	0.968455	2.28789e-54	15.8262	ANXA2	0.846187	1.68224e-20	9.74091	TMED3	1.33565	1.50738e-57	16.2868	MSC	1.81987	8.38791e-44	14.2055	AFF3	2.22421	0.684677	1.10844	RPL7A	0.392529	7.14872e-20	9.57186	NUCB2	1.50728	7.06684e-36	12.88	CD81	1.01563	1.06456e-06	5.64216	MMP11	2.14894	3.63359e-80	19.212	USP2	3.72922	1.25109e-23	10.4459
188	SMAD1	1.6658	1.39012e-46	14.623	SLC2A3	1.08534	1.60324e-38	13.3109	ENG	1.20137	2.45719e-54	15.8214	IFI44L	2.15	1.71237e-20	9.73877	OLFML3	1.15448	2.29801e-57	16.2607	RPL15	0.562278	1.50945e-43	14.1637	IQCN	1.68995	0.686159	1.10691	GPX4	0.640279	9.25972e-20	9.54479	SEMA3B	3.66175	7.87561e-36	12.8709	FAM114A1	1.367	1.17379e-06	5.62444	SLC7A5	3.42706	4.72539e-80	19.1978	LDOC1	1.89703	1.2749e-23	10.4438
189	FABP5	1.18664	1.62711e-46	14.6121	CYB5A	1.28081	3.56274e-38	13.2506	LY6E	1.1659	4.40878e-54	15.7843	SLCO2A1	1.33269	5.37287e-20	9.61915	CPXM1	2.21203	7.4676e-57	16.188	RPL18A	0.523368	2.2508e-43	14.1351	FAM71A	3.36286	0.699364	1.09248	RPL10A	0.469784	9.3861e-20	9.5431	TSPAN4	1.30423	1.17956e-35	12.8393	PDLIM5	1.20304	1.24301e-06	5.61323	MYH11	2.121	1.71059e-79	19.1306	KANK2	1.64034	1.42844e-23	10.4323
190	BCAM	0.949859	2.14257e-46	14.593	DUSP6	1.70744	1.90371e-37	13.1233	CEMIP2	1.57486	1.45721e-53	15.7081	NUDT14	2.19118	5.87174e-20	9.60934	PTGER2	1.42977	1.81713e-56	16.1329	AKR1B1	1.30162	3.35742e-43	14.1066	PNISR	0.736216	0.700924	1.09084	GPX3	0.973687	3.06082e-19	9.41668	CLEC11A	1.52292	1.95298e-35	12.7999	DIO2	2.16914	1.55204e-06	5.57339	MYH9	0.983427	2.89451e-79	19.1027	ZFAND5	1.07948	1.6442e-23	10.4184
191	GALNT18	1.69597	3.56435e-46	14.5579	DDIT4	1.3914	3.70504e-37	13.0721	CLIC2	1.79385	4.22074e-53	15.6397	BMX	3.4074	9.67998e-20	9.5574	CLMP	1.64114	2.73607e-56	16.1073	RPL11	0.492259	3.67158e-43	14.1	NSG1	0.552745	0.709017	1.08235	NEGR1	1.83889	3.65103e-19	9.39786	MXRA8	1.42485	2.81497e-35	12.7711	APCDD1	2.75555	1.66547e-06	5.56023	RASL12	2.30391	7.5761e-79	19.0521	PIP5K1B	4.38107	3.43945e-23	10.3464
192	YES1	1.51244	4.30675e-46	14.5447	HPCAL1	1.61024	7.09347e-37	13.0216	EPAS1	1.0565	5.92103e-53	15.6178	MANSC1	2.30907	1.00829e-19	9.55284	DNPH1	1.24525	1.60355e-55	15.9972	RPL7	0.628801	3.85136e-43	14.0964	ADAMTS9-AS2	1.45645	0.72507	1.06577	RPS27	0.386541	5.81669e-19	9.34706	PLXDC2	1.77381	3.16121e-35	12.7617	TMEM176A	1.10591	1.75755e-06	5.55039	ASAH1	1.44539	4.2609e-78	18.9612	EDNRA	1.61098	4.78345e-23	10.3138
193	ICAM1	1.10133	6.01962e-46	14.5216	GBP4	1.80153	7.32281e-37	13.0189	HIPK3	1.75275	2.57413e-52	15.5236	FABP5	1.25176	1.09337e-19	9.54411	ADAMTS2	2.0105	2.42576e-55	15.9711	OAF	1.43359	5.20621e-43	14.0745	AC109630.1	3.58193	0.727394	1.06316	NDN	1.18375	7.77885e-19	9.31571	OS9	1.32974	3.85326e-35	12.7459	SPARCL1	0.854209	1.81292e-06	5.54453	NR4A2	1.43967	1.27783e-77	18.9029	NTRK3	4.70959	7.54629e-23	10.269
194	CYTH1	1.50971	6.62576e-46	14.5148	PSMB8	1.12514	8.62902e-37	13.0062	RPL10	0.573201	4.15602e-52	15.4925	FLT1	1.19934	1.33514e-19	9.52305	SPON1	1.27404	6.23744e-55	15.9118	RPS5	0.635176	8.64019e-43	14.0381	HIST1H3A	2.45967	0.741121	1.04958	RPS4X	0.417257	1.04275e-18	9.28318	LAMP1	1.28875	4.32286e-35	12.7365	NPTN	1.74757	1.99489e-06	5.52648	PSME1	0.952564	1.32066e-77	18.9009	PDE5A	1.99641	1.12312e-22	10.2297
195	PALMD	1.15954	6.78383e-46	14.513	S100A10	0.945439	1.81334e-36	12.9486	MAP3K8	1.36964	8.6284e-52	15.4452	CTTNBP2NL	1.95363	1.48841e-19	9.51043	GAS7	1.893	1.15467e-54	15.8729	RPL23A	0.548993	1.82308e-42	13.9843	CXCL1	0.972199	0.742191	1.04852	IFI27L2	0.938178	1.6415e-18	9.23391	LAPTM4A	1.01337	4.90501e-35	12.7263	BDKRB2	2.20553	2.09578e-06	5.51738	INPP4B	4.30584	2.74909e-77	18.8619	ATP1A2	4.35123	3.10054e-22	10.1294
196	JUP	1.41306	7.17339e-46	14.509	SH3BGRL2	3.11826	1.86037e-36	12.9464	RPS15	0.51661	1.13217e-51	15.4274	CD151	0.824426	2.79628e-19	9.44429	TAGLN	1.37832	1.27133e-54	15.8666	C5orf66-AS1	2.64998	2.03611e-42	13.9759	BMP2	1.23827	0.746754	1.04376	GLT8D2	1.23606	2.22347e-18	9.19975	PPL	4.98113	6.0579e-35	12.7094	FLNC	3.33622	3.16307e-06	5.44153	COX7B	1.09694	3.62155e-77	18.8471	ANAPC16	0.97365	4.63878e-22	10.0893
197	PRKD2	1.93796	2.09843e-45	14.4346	RASIP1	1.98646	1.99242e-36	12.9406	PCBP2	0.831808	1.22302e-51	15.4222	ELMO1	1.66262	2.97496e-19	9.43747	ALDOA	0.928706	1.8041e-54	15.8443	AP002884.1	3.21056	2.25892e-42	13.9682	DCN	-0.0104044	0.74748	1.04287	MXRA8	0.830484	3.16875e-18	9.1608	FTH1	0.929326	7.88545e-35	12.6884	SGCD	2.31733	3.38329e-06	5.4291	LRRC32	1.46824	1.6042e-76	18.7677	PPP1CB	1.58956	4.73717e-22	10.087
198	ARPC5L	1.2456	2.84925e-45	14.4133	HLA-F	1.27753	5.48047e-36	12.8611	EMP1	1.26352	1.69296e-51	15.4006	ACE	2.33457	3.03767e-19	9.43495	SDC2	1.08509	2.60188e-54	15.821	TMEM59	0.729944	2.60496e-42	13.9578	COMP	1.80975	0.761069	1.02855	CYGB	1.15238	5.05672e-18	9.10889	ADAM33	3.17603	8.7817e-35	12.6796	FBN1	1.34708	3.75082e-06	5.40895	SLC25A3	0.869122	1.69209e-76	18.7646	MYOCD	3.23134	5.08294e-22	10.0797
199	S100A16	1.1828	5.73248e-45	14.3646	TCF4	0.808121	1.48307e-35	12.7837	RPS3A	0.654077	2.47346e-51	15.3758	GATA2-AS1	3.57777	3.63251e-19	9.41553	TNFAIP6	2.1912	2.69887e-54	15.8184	CTSF	1.28954	4.83549e-42	13.9134	AL355075.4	1.81065	0.764914	1.02483	RGS2	1.69593	5.88476e-18	9.09216	FAIM2	4.23114	1.2502e-34	12.6516	HTRA1	1.26567	3.989e-06	5.39749	RSU1	1.27225	3.37261e-76	18.7277	SBSPON	6.24096	5.14743e-22	10.0779
200	MGAT4A	1.80064	6.49615e-45	14.3556	NKX2-3	3.44083	3.44857e-35	12.717	CSF2RB	3.24252	2.81467e-51	15.367	GNAI2	1.18402	4.29324e-19	9.39763	NUPR1	0.946967	3.41753e-54	15.8026	RPL18	0.504573	1.11858e-41	13.8525	CCL2	0.593153	0.766142	1.0236	FOSB	0.68635	6.26499e-18	9.08482	CD68	2.87401	1.55477e-34	12.6341	BSG	0.718219	4.3183e-06	5.38196	ARHGAP1	1.79305	5.6651e-75	18.5764	WFDC1	1.56496	5.72844e-22	10.0668
201	HEG1	1.33114	7.06616e-45	14.3496	LIMCH1	1.43558	3.85989e-35	12.7079	FAM241A	1.90203	2.81467e-51	15.3669	CFAP36	1.70734	4.43737e-19	9.39383	FAM20C	2.01465	8.60252e-54	15.744	EMID1	2.08947	3.20312e-41	13.7765	MT2A	0.300284	0.76923	1.02034	LSAMP	1.71171	7.34191e-18	9.06676	EID1	0.898417	1.81457e-34	12.6215	RCSD1	1.57834	4.73277e-06	5.36332	PEAK1	1.79329	1.00001e-74	18.5456	AKAP1	2.70929	6.85535e-22	10.0488
202	PARVB	1.39582	7.32964e-45	14.3468	CLEC3B	1.10991	4.2961e-35	12.6993	SNHG7	1.10504	2.86976e-51	15.3654	TPM3	0.969362	4.95104e-19	9.38165	COL6A2	1.16295	8.72183e-54	15.7429	PBXIP1	1.7698	4.02264e-40	13.5907	THBS1	0.676129	0.777625	1.01203	TIMP2	0.845546	1.01089e-17	9.03015	FGF7	2.17702	1.96099e-34	12.6147	CRISPLD2	1.00302	4.77129e-06	5.36144	PHLDA2	1.69395	3.05889e-74	18.4851	COX6C	0.747669	7.51677e-22	10.0395
203	CFLAR	1.15842	1.29797e-44	14.3068	CAVIN1	0.751944	1.04407e-34	12.6292	GIMAP6	1.97566	1.98091e-50	15.2394	SLFN5	1.82448	1.41728e-18	9.26722	CCL11	1.97557	6.85944e-53	15.6116	EBPL	1.37087	4.35395e-40	13.5846	CFD	0.019958	0.784802	1.00414	CRYBG3	1.19951	1.08453e-17	9.02205	TMED3	1.75127	3.31236e-34	12.5723	ADAMTS6	2.95629	4.86348e-06	5.35714	VCL	1.31771	3.62026e-74	18.4758	NDRG2	1.45981	7.81381e-22	10.0353
204	SH2B3	1.96404	1.30905e-44	14.306	ACTN4	0.947797	1.40189e-34	12.6057	CNN3	0.962215	3.04589e-50	15.2107	HSPB1	0.753228	1.9213e-18	9.23438	TIMP2	0.962966	1.36696e-52	15.5669	PRKG1	1.44976	1.30611e-39	13.5034	DOCK5	2.00673	0.786249	1.00267	S100A6	0.707337	1.41352e-17	8.99144	APP	1.08127	6.6663e-34	12.5162	PPP1R14A	1.08014	5.13829e-06	5.34678	EIF5A	1.17317	6.1639e-74	18.4468	RASGRP2	2.59502	8.19037e-22	10.0299
205	DUSP6	1.31014	5.76251e-44	14.202	GPRC5B	2.45017	1.42366e-34	12.6043	HLA-B	0.844935	4.7555e-50	15.1812	APP	0.666541	3.14684e-18	9.18109	FIBIN	1.61151	1.44715e-52	15.563	FIP1L1	1.54004	2.35057e-39	13.4598	LINC00472	1.65203	0.800788	0.988464	TOMM7	0.508948	1.43147e-17	8.98979	PLBD2	2.4596	8.58599e-34	12.4957	OSBPL6	4.27127	6.22062e-06	5.31039	FILIP1L	1.25852	9.22359e-74	18.4245	PPP1R12B	2.16502	9.73465e-22	10.0119
206	PRCP	1.50603	9.04577e-44	14.17	MYCT1	1.94964	1.67341e-34	12.5909	LEPR	2.60431	5.9902e-50	15.1658	CDC37	0.764352	4.84036e-18	9.13365	UBD	2.29613	3.49509e-52	15.5062	PSAP	0.683677	2.42826e-39	13.4572	PPM1N	2.90759	0.801539	0.987451	ALDH1A3	1.40074	2.47383e-17	8.92819	HCFC1R1	1.27579	1.12366e-33	12.474	MACC1	4.11145	6.2638e-06	5.30871	ZFHX3	1.47602	2.75006e-73	18.3651	IER2	0.967573	1.61431e-21	9.96116
207	DPYSL3	1.31657	9.49339e-44	14.1664	ELK3	1.42515	2.81865e-34	12.549	RPL17	0.679483	7.10175e-50	15.1544	NDRG4	4.40447	5.5901e-18	9.11774	PCDH18	1.66057	7.82431e-52	15.4541	RPL4	0.652024	3.18192e-39	13.4366	POLR2A	1.26184	0.801648	0.987295	PODN	1.31626	4.4033e-17	8.86263	PBX1	1.94503	1.14431e-33	12.4722	NEGR1	1.9073	6.56982e-06	5.29876	HOPX	2.56403	2.88072e-73	18.3623	CAV2	1.04144	2.11748e-21	9.93329
208	SELE	2.54519	1.15713e-43	14.1523	JUP	1.65852	3.22007e-34	12.5382	EIF1	0.564272	1.18502e-49	15.1204	EMP2	0.918262	5.67009e-18	9.11578	TPBG	1.48204	1.71445e-51	15.4031	ECM1	1.26423	5.559e-39	13.395	EGOT	2.15476	0.81222	0.977372	RPL26	0.397338	4.4033e-17	8.86239	FGL2	2.84243	1.4125e-33	12.455	ZRANB2	1.41587	6.75158e-06	5.29295	COL3A1	1.32619	4.91562e-73	18.333	TMEM51	2.53744	2.57664e-21	9.91286
209	MPZL2	1.83232	1.2196e-43	14.1483	ARHGAP31	1.86977	6.2493e-34	12.4851	RPL15	0.618434	1.55761e-49	15.1019	SOX7	1.9761	5.67009e-18	9.11556	PTS	1.16248	2.2514e-51	15.3849	EIF3H	0.829433	5.91694e-39	13.3901	IL1RAPL1	2.60138	0.815044	0.97467	EFEMP2	0.808849	8.30549e-17	8.78937	METTL7A	1.81434	1.78999e-33	12.4357	CFL2	1.728	7.63023e-06	5.26848	SNHG15	1.71215	5.42878e-73	18.3274	TTLL7	2.65038	3.31434e-21	9.88655
210	DOCK4	1.80642	1.63721e-43	14.1272	VAT1	1.15695	2.30436e-33	12.3801	C7	2.91527	2.09577e-49	15.0821	MET	3.54987	6.35425e-18	9.10289	MCTP2	1.41045	2.60469e-51	15.3747	RPL19	0.463515	6.32885e-39	13.3849	HAP1	2.89011	0.822549	0.967046	RPL39	0.439785	9.42052e-17	8.77471	HEXA	1.58091	1.78999e-33	12.4354	AFF3	3.16254	7.85506e-06	5.26273	CRYAB	1.67794	6.05229e-73	18.3212	PNPLA2	1.19071	5.88286e-21	9.82836
211	CSTB	0.907328	3.75123e-43	14.0685	LRRFIP1	0.995226	2.60643e-33	12.3696	TIE1	1.32631	2.64735e-49	15.0664	SLC48A1	3.03885	9.96548e-18	9.05297	SAT1	1.03527	2.60469e-51	15.3747	EIF3L	0.86508	8.5506e-39	13.362	MYO7A	2.77811	0.825808	0.963474	BASP1	1.89229	1.11973e-16	8.7543	TPST1	1.89335	2.42255e-33	12.4109	MGST1	1.88175	8.37305e-06	5.25017	GPRC5C	2.50038	1.05746e-72	18.2904	EIF4A3	1.56629	6.00582e-21	9.82572
212	MGST2	1.20043	3.9238e-43	14.0651	FAM110D	3.27975	8.08385e-33	12.277	PCDH17	1.45908	3.59527e-49	15.0456	SPTBN1	0.822298	9.96548e-18	9.05295	RARRES3	1.21543	2.60469e-51	15.3747	DIO3OS	2.2492	8.8252e-39	13.3591	HIST1H4H	2.36543	0.843321	0.946848	RBP1	0.822157	1.50407e-16	8.72016	DDR2	1.96683	2.51501e-33	12.4075	APLP2	0.87249	9.29009e-06	5.22855	MAPRE2	1.46531	1.60482e-72	18.2674	NDUFB7	0.987665	6.54277e-21	9.81653
213	RALGAPA2	2.03342	5.57921e-43	14.0398	STC1	2.20997	1.35046e-32	12.235	PLSCR1	1.19072	5.05648e-49	15.0228	GNG11	0.881928	1.04714e-17	9.04692	XBP1	0.943369	2.62409e-51	15.3739	MMP19	1.52671	8.83625e-39	13.3588	EIF1	-0.188109	0.846737	0.943069	PTGER2	1.49489	2.24657e-16	8.67412	BLVRB	1.62679	8.82889e-33	12.3059	ROBO2	3.43791	9.69645e-06	5.21982	CCDC3	1.90276	6.0225e-72	18.1948	MOB2	1.89747	6.61135e-21	9.8152
214	DUSP23	1.38822	7.99974e-43	14.0141	SOX17	2.11092	1.65877e-32	12.2181	HAPLN3	1.98567	7.11039e-49	14.9999	ELF1	1.33015	1.05581e-17	9.0457	SSR2	0.817134	2.65249e-51	15.3729	RPL10	0.486231	1.03249e-38	13.3467	PJVK	2.3896	0.854366	0.935847	TMEM150C	1.99278	2.91037e-16	8.64362	MEDAG	2.82344	8.87359e-33	12.3051	MMP2	0.966588	1.02894e-05	5.2072	BTG3	1.37918	7.9714e-72	18.179	C12orf75	3.62829	8.60935e-21	9.78798
215	TM4SF1	1.00434	8.4067e-43	14.0102	MKL2	1.45531	2.28195e-32	12.1914	CLEC2B	1.22753	8.75412e-49	14.9858	PELI1	1.85321	1.06426e-17	9.04452	HM13	0.997953	3.21902e-51	15.3601	CHIC2	1.23465	2.63213e-38	13.2765	PRSS2	0.889657	0.87579	0.913338	NNMT	0.662128	3.1274e-16	8.63516	EPHX1	1.2897	9.32653e-33	12.3008	ALDH1B1	3.2449	1.08832e-05	5.19558	SDC2	1.25254	1.03349e-71	18.1645	ANGPTL4	2.23847	8.65899e-21	9.78712
216	RASA4	1.83876	8.72596e-43	14.0074	CFLAR	1.11309	3.08643e-32	12.1664	IL6ST	1.00997	4.75967e-48	14.8723	MAP3K11	1.59027	1.08052e-17	9.04255	FBLN5	0.901718	3.64884e-51	15.3517	AC002511.1	3.18524	4.20425e-38	13.2409	EFHC1	1.45715	0.876003	0.912701	DDR2	1.36966	4.9141e-16	8.58236	SH3D19	1.96122	4.717e-32	12.1685	PKD1	2.35657	1.12091e-05	5.18889	TLN1	1.12514	1.16883e-71	18.1575	H2AFJ	1.14192	9.23728e-21	9.78031
217	ADAMTS9	1.33644	1.38107e-42	13.9746	RAC1	0.652753	3.88501e-32	12.1471	LRRFIP1	1.02926	4.75967e-48	14.8721	TSPAN14	1.60316	1.08448e-17	9.04184	PTK7	1.57428	3.84168e-51	15.3481	CTSK	0.844813	8.82998e-38	13.1841	ADAMTS13	2.17163	0.88177	0.907181	RPS7	0.358549	6.0751e-16	8.5577	PTGIS	2.44198	2.27612e-31	12.0386	EMID1	1.86843	1.20887e-05	5.17361	NFASC	2.7796	2.36544e-71	18.1186	PRMT9	2.6875	1.09433e-20	9.76232
218	PXN	1.25702	1.78762e-42	13.9558	GALNT18	1.97866	4.47364e-32	12.1354	TEK	1.82673	6.20776e-48	14.8541	ERG	1.53296	1.6231e-17	8.99612	ANTXR2	1.35284	5.29641e-51	15.327	CLEC11A	1.19181	9.11967e-38	13.1814	SPATA6L	1.7831	0.914499	0.875787	PEBP1	0.536105	1.00204e-15	8.49808	CILP	4.91601	2.40639e-31	12.0337	NELL1	5.72145	1.26584e-05	5.16421	MGST3	0.937768	3.5875e-71	18.0954	PEBP1	0.796796	1.23245e-20	9.74999
219	RNF145	1.40681	2.27049e-42	13.9385	RDX	1.27078	1.09121e-31	12.0613	ASRGL1	2.57717	6.74971e-48	14.8481	SEC14L1	1.25278	1.75614e-17	8.98716	SERPINE2	2.13473	9.51059e-51	15.2886	RPS23	0.488869	9.20474e-38	13.1804	COL27A1	1.56683	0.915255	0.875073	GSTM3	1.11134	1.27968e-15	8.4694	IL18	5.87122	3.51518e-31	12.0021	ITGA2	2.30235	1.3051e-05	5.1581	SSRP1	1.45481	9.47943e-71	18.0415	SERPINI1	2.14801	2.45732e-20	9.67941
220	KIAA0355	1.71002	2.27049e-42	13.9384	MEF2C	1.25135	2.80936e-31	11.9819	ANXA1	1.07848	9.63806e-48	14.8238	IFNGR1	1.41918	2.41936e-17	8.95095	IL7R	3.67353	1.01802e-50	15.2839	RPL9	0.562959	1.30634e-37	13.1533	COL3A1	0.0670489	0.916458	0.873813	RPL18A	0.367062	1.36764e-15	8.46141	NFIA	1.32985	6.60456e-31	11.9494	EHBP1L1	2.23687	1.35212e-05	5.15068	RASD1	2.19043	1.38746e-70	18.0203	MRVI1	1.63015	3.49097e-20	9.64317
221	TGM2	1.2575	2.29972e-42	13.9373	GNAI2	1.03598	6.13796e-31	11.9163	CNKSR3	2.51177	1.06325e-47	14.817	CAVIN1	0.749236	2.44622e-17	8.94943	SH3PXD2B	1.25315	1.17924e-50	15.274	RPS25	0.480068	1.60432e-37	13.1375	LY6H	1.43724	0.93736	0.852602	UBA52	0.392029	1.81912e-15	8.42687	MEG3	1.2049	7.22301e-31	11.9416	COL6A1	0.792442	1.40079e-05	5.14326	IFITM3	0.633017	1.94888e-70	18.0012	IL6	2.66304	3.91926e-20	9.63047
222	TNFAIP1	1.38754	2.95751e-42	13.919	CXCL12	1.3919	6.50647e-31	11.9112	EPB41L3	3.34418	1.2749e-47	14.8045	PKN3	2.95169	3.02334e-17	8.9254	PRDX4	1.00362	2.18245e-50	15.2335	HIPK2	1.49439	1.69307e-37	13.1332	HSD17B2	0.712549	0.949173	0.840822	HTRA3	1.78085	1.89524e-15	8.42183	TENT5A	1.73224	2.1046e-30	11.8517	MT-ND4	0.522575	1.50772e-05	5.12708	COX6A1	0.76551	2.22748e-70	17.9936	CAMTA1	0.975161	6.30644e-20	9.57984
223	SH2D3C	1.86272	3.11077e-42	13.9152	FLI1	1.96507	6.58348e-31	11.9101	PDE2A	2.30316	1.40022e-47	14.798	LTBP4	0.974457	3.50001e-17	8.90888	KDELR3	2.00466	2.18245e-50	15.2333	BMP5	3.73421	2.29505e-37	13.1094	LINC02432	3.77224	0.982682	0.808064	P2RY14	2.65255	1.93658e-15	8.41906	IGFBP5	1.51463	2.40491e-30	11.8402	ARHGEF25	2.71458	1.56791e-05	5.11932	BMP1	1.79185	3.39061e-70	17.9701	CAP2	3.36286	7.3881e-20	9.5632
224	HCLS1	2.51786	3.48903e-42	13.9068	DLL4	1.7589	2.29497e-30	11.8044	TACC1	0.993948	2.84211e-47	14.7498	EPHA4	2.80036	4.0074e-17	8.89295	ANGPTL2	1.2987	2.20478e-50	15.2324	LRP4	3.1195	6.62873e-37	13.028	HIST1H3H	2.37695	0.98273	0.80796	NOP53	0.57005	1.98033e-15	8.4162	HIGD1A	1.76131	8.39356e-30	11.7345	CST2	5.01614	1.79072e-05	5.09303	RCAN2	1.55443	1.45899e-69	17.8883	RPS25	0.524663	8.50885e-20	9.54804
225	LDB2	1.14456	3.60568e-42	13.9043	H3F3A	0.508071	3.24877e-30	11.7747	CD55	1.20687	7.66611e-47	14.6824	SOS1	2.16608	7.71459e-17	8.8187	CYGB	1.09625	5.53732e-50	15.1718	PLD3	0.901706	8.14221e-37	13.012	THRB	1.79395	0.992264	0.799401	GEM	0.842128	2.09384e-15	8.40942	BIN1	2.06606	1.02814e-29	11.717	MFAP5	1.99665	2.01663e-05	5.07008	ADGRA2	1.63052	2.12807e-69	17.867	ARHGAP10	1.58756	9.01262e-20	9.54181
226	IGFBP7	0.761785	5.25086e-42	13.8769	GIMAP8	2.26479	4.88473e-30	11.7399	CFI	2.08376	8.71485e-47	14.6734	NOV	2.89989	8.04831e-17	8.81366	BTG3	1.11667	1.01722e-49	15.1316	PEBP1	0.730248	1.56943e-36	12.9611	OXER1	3.05835	0.998161	0.793335	KLF4	0.86672	2.14357e-15	8.40643	AKR1C2	3.64257	1.09443e-29	11.7111	DCHS1	1.68196	2.22755e-05	5.04956	CFL1	0.776843	4.00706e-69	17.8314	MT-ND4	0.596701	9.23335e-20	9.53885
227	NOSTRIN	1.48461	7.78441e-42	13.8484	RHOC	0.741768	6.69094e-30	11.7128	RPL29	0.576878	1.41087e-46	14.6405	AQP1	1.40801	9.36329e-17	8.79608	C3	1.37942	1.23961e-49	15.1183	TCF21	1.07403	1.98323e-36	12.9426	AC007032.1	1.78805	1	0.785997	RPS24	0.360954	2.15526e-15	8.40555	TFPI	1.19192	1.3474e-29	11.6931	LAMA4	0.850974	2.35733e-05	5.03796	ECM2	2.80106	1.68606e-68	17.7507	MT-ATP6	0.508497	1.00112e-19	9.53011
228	JAG2	2.14279	9.21799e-42	13.8361	LAP3	1.19766	5.10022e-29	11.5375	GUK1	0.801725	1.85159e-46	14.6217	SP100	1.21578	1.12421e-16	8.77493	TNFAIP3	1.27963	1.95184e-49	15.0881	CHST11	2.21545	6.73919e-36	12.8481	TENM1	3.27919	1	0.769865	OGN	2.84361	2.3619e-15	8.39396	WIF1	8.58024	1.87581e-29	11.6646	FBLN1	0.626232	2.81121e-05	5.00221	HIP1	1.48722	9.6684e-68	17.6517	SMTN	1.46519	2.1e-19	9.45183
229	PLEKHA1	1.54426	1.70209e-41	13.7916	SLC44A2	1.47641	5.45285e-29	11.5315	RPL9	0.668412	3.42122e-46	14.5796	ABL2	1.67093	1.28414e-16	8.75906	GDF15	2.77571	2.35922e-49	15.0753	PALLD	1.07462	7.23841e-36	12.8423	C1QL1	2.26289	1	0.7635	COX7C	0.477943	2.50895e-15	8.38651	FAM114A1	1.3583	4.30264e-29	11.5934	KANK2	1.56561	3.00724e-05	4.98767	DSTN	0.935727	2.03761e-67	17.6093	GUCY1B1	1.45433	2.29073e-19	9.44167
230	ABHD17A	1.72309	4.92736e-41	13.7144	SELENOP	1.03167	5.53582e-29	11.53	OLFM1	2.45585	6.59666e-46	14.5345	TSC22D1	0.935122	1.66942e-16	8.72825	MICALL2	1.34589	3.7682e-49	15.0438	CALD1	0.786556	1.00029e-35	12.817	FRMD6-AS1	2.67332	1	0.761838	PGC	1.00517	2.57016e-15	8.38344	APBB1IP	5.05769	4.43251e-29	11.5905	FOXF2	2.73697	4.03749e-05	4.9268	TUBA1B	1.01775	4.64358e-67	17.5624	CIRBP	0.687271	2.85869e-19	9.41765
231	2020-03-03	1.92228	1.00692e-40	13.6621	ITGA1	1.24352	1.61445e-28	11.4357	CYP1B1	2.40883	8.31206e-46	14.5181	TNFRSF1B	2.17713	1.69475e-16	8.72625	WISP1	4.16555	5.40644e-49	15.0196	NEGR1	2.07318	1.98098e-35	12.7635	IGLV3-19	2.04184	1	0.754746	PLAGL1	1.53177	3.52994e-15	8.3439	NDN	1.44925	6.70674e-29	11.5547	FBN2	3.40849	4.03749e-05	4.9266	VASP	1.30984	7.50491e-67	17.5349	C12orf57	0.696441	4.44294e-19	9.37018
232	TSPAN18	2.06773	5.79431e-40	13.5337	ADGRG1	2.05412	2.43376e-28	11.3996	RAI14	1.51077	1.65239e-45	14.4705	ARL6IP5	1.05761	2.55499e-16	8.6788	HEXB	0.987057	7.00293e-49	15.0022	PKIG	0.852636	2.15688e-35	12.7564	PAPPA	1.14672	1	0.753044	ABCA10	3.56711	3.78481e-15	8.33519	COL1A1	1.47169	9.3614e-29	11.5257	SERPINF1	0.91682	4.04865e-05	4.92568	S100A4	1.5506	1.63592e-66	17.4903	CREM	1.72909	4.57277e-19	9.36688
233	FAM129B	1.58694	8.31869e-40	13.5068	PML	1.39148	3.34252e-28	11.3717	CDH5	1.12079	6.40614e-45	14.3767	PTPN14	2.21719	2.94299e-16	8.66241	PTGS1	2.04784	8.13143e-49	14.992	RUNX1	1.49007	3.10214e-35	12.7275	ST5	1.10027	1	0.751473	RPS16	0.382155	4.59321e-15	8.31156	RERG	2.53888	9.51166e-29	11.524	CFD	0.581705	4.16025e-05	4.91998	LGI4	4.26087	1.72206e-66	17.4872	PDGFA	2.15499	4.89003e-19	9.35953
234	CPNE5	3.68467	1.14125e-39	13.4833	SOX18	1.88905	3.91723e-28	11.3575	TSPO	0.997754	1.30005e-44	14.3274	LAPTM5	2.56875	3.2667e-16	8.64993	C2	1.69495	1.75617e-48	14.9405	TFPI	0.824938	3.85749e-35	12.7103	AC037198.2	2.12519	1	0.730431	C7	2.92291	5.77702e-15	8.28408	HTRA3	2.39781	1.75781e-28	11.47	FNBP1	1.55682	4.27469e-05	4.91316	MAGED2	1.16603	1.85193e-66	17.4828	NPNT	2.36574	6.41615e-19	9.32975
235	MAGI1	1.91901	1.96816e-39	13.4425	CLIC1	0.671274	3.9452e-28	11.3566	APLNR	1.86469	1.89777e-44	14.3006	FZD6	2.42265	3.60432e-16	8.63841	TWSG1	1.23116	2.03231e-48	14.9305	RPS6	0.510791	4.16805e-35	12.704	TMEM176A	0.142569	1	0.730145	CTGF	0.972924	6.10448e-15	8.27728	CA12	4.64461	2.08051e-28	11.455	SERPING1	0.760685	4.52219e-05	4.90174	HIF1A	1.08788	4.22219e-66	17.4355	MT-CYB	0.481324	7.19559e-19	9.31734
236	NOTCH1	1.88503	2.67089e-39	13.4198	RPS28	0.468432	4.2627e-28	11.3497	CD34	1.0416	2.32165e-44	14.2863	THSD7A	2.28115	4.77737e-16	8.60557	IGFBP3	1.70466	2.11948e-48	14.9275	PRSS2	5.15747	6.96848e-35	12.6633	HSP90AA1	0.0647155	1	0.723456	PFDN5	0.40717	1.27777e-14	8.18743	RARRES1	3.92327	2.87375e-28	11.4267	MXRA8	0.932512	5.09263e-05	4.87722	UQCRC1	1.13779	5.59249e-66	17.4192	ZBTB16	1.16545	7.7672e-19	9.30896
237	EXOC3L1	2.89112	3.20879e-39	13.406	IFNGR1	1.55525	1.01377e-27	11.2727	WWTR1	1.13785	3.04827e-44	14.2671	MMP28	2.26918	5.64568e-16	8.58611	WNT2	5.753	2.44941e-48	14.9173	INSC	3.33825	7.43263e-35	12.658	IGHA1	1.41255	1	0.703389	RPL18	0.353018	1.57524e-14	8.16196	DCLK1	3.58301	4.4063e-28	11.3892	CES1	3.99008	5.20932e-05	4.87237	GUCY1A2	5.69192	8.10018e-66	17.3978	FAU	0.494176	1.28844e-18	9.25427
238	TSPAN14	1.31888	3.38877e-39	13.4018	AIF1L	2.64888	3.05166e-27	11.1738	FLNB	1.58818	1.75142e-43	14.1444	MGP	1.10014	6.43627e-16	8.57074	FAT1	1.32245	2.63839e-48	14.9121	TMEM204	1.03902	2.81681e-34	12.5525	ADAMTS14	1.92318	1	0.696699	COL6A5	5.508	1.86953e-14	8.14056	TXNIP	1.28808	5.55235e-28	11.3687	SLC8A1	1.9886	5.48686e-05	4.86174	AXL	1.85307	2.71788e-65	17.3279	KIAA0040	1.64542	2.21046e-18	9.1954
239	PGM2L1	1.77182	4.98681e-39	13.3722	CNN3	0.732424	4.62289e-27	11.1363	YBX3	0.857702	2.68111e-43	14.1142	PTMA	0.532507	8.23354e-16	8.54089	CXCL8	3.1159	3.61505e-48	14.8908	CXCR4	2.32251	4.25043e-34	12.5194	NABP1	1.71731	1	0.691946	ADAMTSL1	1.24777	2.71537e-14	8.09409	DDOST	1.20969	1.0781e-27	11.3103	INTU	3.31236	5.79333e-05	4.85059	FBXO32	1.85874	4.6653e-65	17.2966	KCNAB1	4.51338	2.24842e-18	9.19331
240	PPFIBP1	1.07278	5.78626e-39	13.361	SP100	1.28239	7.7509e-27	11.089	FLI1	1.7053	2.82292e-43	14.1103	SLC6A6	2.45747	8.5335e-16	8.53647	OST4	0.753891	4.1206e-48	14.8818	PIK3R1	1.40866	7.94314e-34	12.4692	AC010478.1	1.96046	1	0.68975	GSTM5	2.3581	3.72779e-14	8.0545	HSD11B1	2.96383	1.22825e-27	11.2985	LUC7L3	1.09675	5.90307e-05	4.84574	SGCA	2.09037	4.70288e-65	17.2959	RPL21	0.559077	2.50216e-18	9.18155
241	SNTB2	1.45168	6.16328e-39	13.3559	SPRY1	1.12647	1.83179e-26	11.0106	GNG11	0.925449	3.78094e-43	14.0892	FLNB	1.65835	8.73522e-16	8.53348	CISD1	1.24965	6.85627e-48	14.8474	CST3	0.553672	1.42313e-33	12.4222	AC083880.1	1.90135	1	0.686451	PTGES	1.33494	3.83322e-14	8.05063	PGRMC1	1.19511	1.52274e-27	11.2793	LGALS3BP	0.939919	6.04494e-05	4.83991	CD276	1.88694	4.9144e-65	17.2931	ANGPTL1	3.52266	2.79527e-18	9.16936
242	MT-CO2	0.455949	6.8747e-39	13.3476	SERINC3	0.976679	2.06108e-26	10.9996	INPP1	1.4396	5.06092e-43	14.0683	SULF1	2.00637	1.03805e-15	8.51321	TCEAL9	0.944049	7.31546e-48	14.8428	CRTAP	0.740612	1.86681e-33	12.4002	PNPLA7	2.37042	1	0.685737	TFPI2	3.10995	4.73622e-14	8.0231	GALNT15	3.70765	2.76082e-27	11.2262	IRS1	2.46151	6.27087e-05	4.83187	TRIP6	1.4931	6.25349e-65	17.2788	ILK	0.920985	3.14194e-18	9.15599
243	PDGFB	2.63337	7.81709e-39	13.3379	RAPGEF3	1.80025	2.2799e-26	10.9903	NR2F2	1.40689	6.29335e-43	14.0524	DUSP1	0.802384	1.19499e-15	8.49659	EMID1	1.78309	8.67105e-48	14.8312	SVIL	1.20559	2.20159e-33	12.3865	LINC01970	2.11942	1	0.684503	COLEC11	2.93032	5.678e-14	7.99989	ITGB5	2.1209	2.94806e-27	11.2201	GSTM3	1.16239	6.69729e-05	4.81801	AKAP12	1.28536	6.25349e-65	17.2788	TESC	2.25383	3.21483e-18	9.15326
244	NOL4L	2.53765	9.84299e-39	13.3204	RND1	1.98946	2.40011e-26	10.9854	PCAT19	2.11374	7.74355e-43	14.0375	ERC1	1.73063	1.19499e-15	8.49631	SCARB2	0.908825	9.23298e-48	14.8267	GATM	3.41115	2.53186e-33	12.3751	AC004520.1	2.07011	1	0.679126	EEF1A1	0.354361	6.23518e-14	7.98742	ANGPTL2	1.57539	4.83337e-27	11.1759	CST3	0.418304	6.73817e-05	4.81643	ITM2C	1.16087	7.61401e-65	17.2672	CSPG4	2.03011	1.30964e-17	8.99609
245	FLI1	1.49996	1.00348e-38	13.3187	MYL12B	0.590518	3.06884e-26	10.963	IFITM1	0.946496	8.78976e-43	14.0283	CD46	1.18869	1.34112e-15	8.48233	PLD3	0.871925	1.05689e-47	14.8174	TENT5A	1.4721	9.49896e-33	12.2668	STK33	2.26037	1	0.672696	PSAP	0.486703	7.92269e-14	7.95652	FEZ1	2.05158	5.47477e-27	11.1645	MSRB3	1.4608	7.14574e-05	4.80432	MDH1	1.29247	8.79343e-64	17.1248	ATP1B2	2.7344	2.61471e-17	8.91732
246	CARD8	1.86207	1.29557e-38	13.2995	ID2	1.44201	3.7906e-26	10.9437	CDC37	0.792188	1.62015e-42	13.9843	MALL	1.78087	2.09623e-15	8.4288	C5orf15	1.15461	1.06883e-47	14.8164	SQOR	1.77094	1.23817e-32	12.2451	HIST2H3D	2.58044	1	0.668306	RPLP2	0.343972	8.2746e-14	7.95092	SERPINE2	1.92532	6.5479e-27	11.148	FXYD1	1.15131	7.63421e-05	4.78996	RNF24	1.67365	1.5236e-63	17.0926	RERG	2.25641	2.64453e-17	8.91582
247	ASAP1	1.10713	1.46301e-38	13.2902	FXYD5	0.883301	8.29458e-26	10.8713	ATP1A1	1.04098	2.29342e-42	13.9593	GIMAP6	1.86106	2.41581e-15	8.41161	PHLDA2	1.16109	1.19779e-47	14.8082	NDUFA4	0.674283	1.32167e-32	12.2394	IGKV1-16	1.95337	1	0.668267	PAPPA	1.76016	1.17783e-13	7.90551	XPNPEP2	5.57134	7.04427e-27	11.1412	TEAD3	2.29028	9.06405e-05	4.75317	COX7A2	0.824552	6.21759e-63	17.0102	COX6A1	0.60118	2.89572e-17	8.90552
248	RASAL2	1.66258	3.43146e-38	13.2255	EVA1C	1.70131	9.0954e-26	10.8627	RCAN1	1.93988	2.31873e-42	13.9583	ANXA3	5.29042	2.49285e-15	8.40765	AKR1A1	1.01492	1.19779e-47	14.8082	LHFPL6	0.780488	1.34555e-32	12.2375	RIPOR3	1.76628	1	0.662085	SH3PXD2B	1.46888	1.41942e-13	7.88157	IL33	1.75295	7.57666e-27	11.1343	TUBB6	1.07769	0.000113367	4.70446	NR4A3	1.76342	8.12819e-63	16.9938	NDUFB9	0.793795	7.14303e-17	8.80238
249	ENTPD1	1.1886	3.51339e-38	13.2235	KIAA1211L	3.4483	1.14178e-25	10.8414	EEF1A1	0.569836	6.31757e-42	13.8865	RAPGEF3	1.89292	2.66301e-15	8.39962	MMP23B	1.71937	1.25144e-47	14.805	NDN	1.25723	1.88424e-32	12.2097	ZMAT4	2.63322	1	0.659578	RPS15	0.294759	1.8535e-13	7.8475	LSP1	1.10022	8.18983e-27	11.1271	UQCRQ	0.697728	0.000113367	4.70444	PRKG1	1.28721	3.95137e-62	16.8998	PCP4L1	6.78942	9.80097e-17	8.76585
250	SPNS2	2.22223	6.33676e-38	13.1786	SELENOW	0.653295	1.7589e-25	10.8006	RPL35A	0.560309	6.81638e-42	13.8808	TSPAN7	1.36497	3.0707e-15	8.38231	IFI27L2	0.902748	1.70247e-47	14.784	TTC3	1.0217	2.79572e-32	12.1773	FTH1	-0.0966059	1	0.659487	APOC1	2.50046	1.9324e-13	7.84183	COL6A1	1.16064	1.2507e-26	11.089	SEMA4D	2.47464	0.000114884	4.70136	NMD3	1.83259	1.2974e-61	16.8293	NEXN	1.45584	1.0186e-16	8.76079
251	HES1	1.2034	7.81321e-38	13.1625	TMEM109	1.08158	2.21345e-25	10.7789	SMAD1	1.67155	3.16625e-41	13.77	EMP1	0.935584	3.13902e-15	8.37944	TPST1	1.28797	2.74401e-47	14.7516	RPS15A	0.452652	3.48147e-32	12.1592	NPPC	1.52929	1	0.658201	PROCR	0.864307	2.52157e-13	7.80747	LAMP2	1.42944	1.38827e-26	11.0793	MACF1	0.990097	0.000127928	4.67717	UBE2E2	1.74511	1.81894e-60	16.6718	LMO4	1.38443	1.36372e-16	8.72666
252	LGALS9	1.33683	8.91812e-38	13.1523	GMFG	1.16671	2.49309e-25	10.7678	DOC2B	2.81819	3.35736e-41	13.7656	TEK	1.87394	3.88263e-15	8.35354	STAT1	1.16111	2.83958e-47	14.7491	DSE	1.76061	6.14932e-32	12.1113	JCHAIN	1.11712	1	0.654655	PXK	1.58374	2.98365e-13	7.78557	PRRX1	2.12331	1.58101e-26	11.0673	MAOB	3.92529	0.000131127	4.67101	GAMT	2.55654	9.20279e-60	16.5744	SIVA1	0.849152	2.91539e-16	8.63956
253	TRIOBP	1.28597	1.04341e-37	13.1401	DLC1	1.15285	7.97885e-25	10.6588	CPXM2	2.90427	3.4625e-41	13.7631	PCDH1	1.9639	4.25325e-15	8.34249	PSMB10	1.00857	3.40633e-47	14.7365	ALCAM	2.74465	7.07105e-32	12.0994	PRMT5-AS1	3.19661	1	0.653135	PPIB	0.474506	2.98433e-13	7.78532	FUCA2	1.52733	1.99842e-26	11.0457	TBX2	1.63376	0.000131955	4.66936	PMEPA1	1.29172	1.01143e-59	16.5686	DMPK	2.20156	3.09308e-16	8.63208
254	OCIAD2	1.49901	1.05911e-37	13.1388	MGP	0.817412	8.60994e-25	10.6515	SHC1	1.15731	4.57639e-41	13.7424	PSIP1	1.25423	4.26349e-15	8.34193	EFEMP1	0.893142	5.42339e-47	14.7046	CYGB	1.37295	1.61536e-31	12.0305	AC011503.1	1.58072	1	0.646758	FGFR4	1.7584	3.3174e-13	7.77172	APOD	1.4262	2.38593e-26	11.0294	SPOCD1	7.14307	0.000162649	4.62474	ROCK1	1.09337	4.59504e-59	16.4771	MIDN	1.00489	3.94894e-16	8.60363
255	PIK3R3	1.4738	1.41787e-37	13.1164	GUK1	0.593888	9.81186e-25	10.6388	ASPH	1.19557	5.78025e-41	13.7251	EVA1C	1.6219	5.46799e-15	8.31218	VEGFA	1.69379	5.75244e-47	14.7004	RPL26	0.472638	1.70308e-31	12.0259	WNT4	1.66665	1	0.636263	SCARB2	0.746763	3.36508e-13	7.76969	LARP6	1.84771	3.43033e-26	10.9961	LDLRAD4	1.989	0.000166433	4.6189	KRT18	1.79646	1.11717e-58	16.423	EBF1	1.38588	5.3999e-16	8.56695
256	MAPK11	2.77098	1.46937e-37	13.1135	ARHGEF15	2.07725	1.01906e-24	10.6351	HMGN3	0.971713	6.54241e-41	13.7158	FLOT1	0.837	5.58597e-15	8.30937	SSR3	0.948359	6.65029e-47	14.6903	MEG3	0.93854	4.05559e-31	11.9534	GLUD1	1.13824	1	0.635055	COL16A1	1.76245	3.67032e-13	7.75803	SCP2	1.10092	4.25326e-26	10.9764	NFIC	0.836348	0.000167826	4.61681	LDHB	0.868014	1.91284e-58	16.39	CAMK2G	1.92675	5.77716e-16	8.55846
257	CHD7	2.44434	1.67075e-37	13.1036	GNB2	0.725516	1.14164e-24	10.6241	CARD16	1.22646	8.48607e-41	13.6967	RAPGEF5	1.55439	6.7686e-15	8.28572	TMEM158	3.6712	1.00862e-46	14.6616	CD44	0.993478	5.32817e-31	11.9305	AC005165.1	2.22449	1	0.634133	WNT2B	2.32365	5.0543e-13	7.71561	CYP27A1	1.90002	4.68749e-26	10.9673	FOXF1	0.889836	0.000169212	4.61474	SYDE1	1.83484	1.99427e-58	16.3872	HIST1H4C	1.01499	6.51544e-16	8.54412
258	ABI3	1.63962	1.81791e-37	13.0969	TSPAN14	1.51527	1.22085e-24	10.6177	MGST2	1.24855	1.12801e-40	13.6756	MAP4	1.04825	7.28275e-15	8.27673	ACTN1	0.89972	1.25121e-46	14.6464	FOXO3	1.22226	6.70411e-31	11.9111	LONRF3	2.09034	1	0.633808	EPB41L2	0.949339	7.23314e-13	7.66933	H2AFJ	1.16309	8.044e-26	10.9177	ADAM28	2.35149	0.000176582	4.60516	ARHGAP10	1.47038	3.91815e-58	16.3459	PDLIM5	0.95359	7.11533e-16	8.53347
259	MT-ND5	0.586958	2.21559e-37	13.0817	CASKIN2	2.41551	1.30338e-24	10.6114	PRSS23	1.0813	1.1403e-40	13.6746	CDC42BPA	1.55343	7.66329e-15	8.27038	PDIA4	1.0288	1.69169e-46	14.6257	PTGS1	2.00853	7.08552e-31	11.9063	GATM	1.4915	1	0.63173	RPL5	0.410541	9.17152e-13	7.63838	ANG	2.3071	1.21068e-25	10.8796	ST5	1.214	0.00018502	4.59436	IFITM2	0.698542	4.53458e-58	16.3368	C1QTNF2	2.42747	8.20997e-16	8.51621
260	ZNF385D	1.84522	2.72759e-37	13.0657	SOCS3	0.882784	1.75249e-24	10.5835	LIMS2	1.13528	1.21136e-40	13.6699	HLA-DRA	1.06041	9.74807e-15	8.2412	SPATS2L	1.23977	1.79714e-46	14.6213	ISLR	0.920338	1.13762e-30	11.8663	SRSF5	0.578066	1	0.631704	ZBTB16	0.802789	1.01836e-12	7.62467	TMEM159	2.00592	1.40774e-25	10.8655	ANGPT1	2.08629	0.000200692	4.5763	ATP1B2	3.50852	5.01326e-58	16.3305	FHL5	3.03259	8.37414e-16	8.51345
261	BMPR2	1.2018	6.86092e-37	12.9939	NCOA7	0.929741	1.75429e-24	10.5832	MBNL1	1.05287	3.87527e-40	13.5844	CLU	1.59175	9.74807e-15	8.2411	CKAP4	1.25704	3.31635e-46	14.5791	RGS17	3.3367	2.80952e-30	11.7889	AL360012.1	2.44971	1	0.631275	PNISR	0.591777	1.13315e-12	7.61024	PLBD1	1.88667	1.58469e-25	10.8544	TUBA1A	0.66049	0.000215814	4.55965	ABCC9	3.13517	6.59912e-58	16.3135	COX7A1	0.982917	8.51449e-16	8.51129
262	PKN1	1.6187	9.06944e-37	12.9724	DOCK9	1.39012	1.7856e-24	10.5814	ITPKC	2.35428	5.99284e-40	13.5519	SHE	2.02668	1.03661e-14	8.23346	PSME2	0.957537	3.52302e-46	14.5747	COL6A3	0.854528	2.889e-30	11.7863	GDNF	2.12321	1	0.624677	TXNIP	0.590203	1.43029e-12	7.57943	SELENOP	1.12457	1.68886e-25	10.8483	ADAM19	2.1441	0.000241546	4.5338	COBLL1	2.56964	8.041e-58	16.3012	ZEB2	1.11389	1.31495e-15	8.45984
263	RFLNB	2.20059	1.10832e-36	12.9565	MAP3K11	1.51251	2.22447e-24	10.56	GJA1	1.33857	6.73458e-39	13.3721	RILPL2	1.52501	1.21755e-14	8.21363	PRDM1	1.40185	5.12673e-46	14.5488	PGA3	0.923164	4.56243e-30	11.7473	MYLIP	1.2267	1	0.624028	VCAM1	1.15631	1.44749e-12	7.57767	CPE	1.43075	1.85901e-25	10.8392	ENAH	1.59094	0.000245375	4.53012	TRPC6	3.48361	8.09395e-58	16.3006	PTGIR	2.10945	1.49748e-15	8.4442
264	PREX1	2.09125	1.42491e-36	12.9371	PALMD	1.40684	2.54861e-24	10.5469	RPL18	0.527495	8.11078e-39	13.3578	EIF1	0.427007	1.34867e-14	8.20107	IGFBP6	0.555723	1.19402e-45	14.4906	RPL22	0.464629	5.77991e-30	11.7271	AC023509.4	3.15036	1	0.616494	TMEM100	1.01844	1.57535e-12	7.56603	RNASET2	1.81423	1.86382e-25	10.8387	SCPEP1	1.15322	0.000257171	4.51949	GPI	1.15141	1.97819e-57	16.2455	COX8A	0.707607	1.7219e-15	8.42696
265	VASH1	2.64102	1.78082e-36	12.9196	TPM3	0.820694	2.94659e-24	10.5327	CRIM1	1.45362	8.65149e-39	13.3527	LSR	2.64184	1.38746e-14	8.19739	RCN1	0.923799	1.43014e-45	14.4778	RPS14	0.44828	5.84655e-30	11.7259	PCSK6	1.22661	1	0.615118	OAF	1.00633	1.74829e-12	7.55162	FOXP2	3.13864	2.17511e-25	10.8242	PHF14	1.11817	0.000261805	4.51535	SORT1	1.9199	2.21882e-57	16.2382	RPL7	0.559093	1.75757e-15	8.42433
266	SASH1	1.19094	1.85364e-36	12.9163	TUBA1B	0.683235	3.94237e-24	10.5045	SELENOW	0.814317	1.31573e-38	13.3212	MSN	0.892519	1.40888e-14	8.19527	PLOD1	1.14089	2.17142e-45	14.4485	EEF1G	0.604729	7.78844e-30	11.7014	CMYA5	2.09356	1	0.606961	ADM	1.52844	1.8214e-12	7.54586	VCAN	1.10792	2.20054e-25	10.8228	SON	0.615938	0.000277682	4.50067	NDUFA6	0.961194	2.83986e-57	16.2229	FAM162B	1.95456	2.29662e-15	8.39226
267	AKAP13	1.1022	2.86996e-36	12.882	IFI16	0.867299	6.54325e-24	10.4561	HHEX	2.16938	2.23725e-38	13.2811	COX17	1.23641	1.49958e-14	8.18749	CTSA	0.934129	3.1372e-45	14.4229	RPS18	0.455594	1.11187e-29	11.6709	SNHG12	1.25689	1	0.605207	MUSK	3.85294	2.23671e-12	7.5182	RECK	1.80903	2.99204e-25	10.7944	BAG2	2.26072	0.000277682	4.50039	AC017002.1	3.66275	8.97607e-57	16.1517	GSTP1	0.550535	2.32702e-15	8.39026
268	SOX4	0.977549	3.69621e-36	12.8622	MLEC	1.29861	8.2818e-24	10.4335	ROBO4	1.21958	5.1085e-38	13.2189	ARGLU1	0.811743	2.18978e-14	8.14124	SURF4	0.989883	4.67114e-45	14.3952	GEM	0.859131	1.1769e-29	11.6659	PPP1R10	0.951135	1	0.601051	TMEM98	0.930152	2.55978e-12	7.4999	ALDH2	1.23212	3.10017e-25	10.7908	GPRC5A	2.52865	0.000331831	4.46062	CSRP1	1.15617	1.6651e-56	16.1129	RPL37A	0.540942	3.35852e-15	8.34656
269	MT-ND1	0.463455	4.47226e-36	12.847	INSR	1.64134	8.36369e-24	10.4324	HINT1	0.708259	5.31964e-38	13.2156	LIMA1	1.18735	2.90574e-14	8.10556	CYR61	1.26939	7.46398e-45	14.3623	PLPP3	0.935497	1.41912e-29	11.6497	BEST1	1.50267	1	0.600479	PAMR1	1.73101	2.68275e-12	7.49312	ZNF385A	2.1723	3.16747e-25	10.7885	LMCD1	0.987779	0.000363706	4.43987	KLHDC8B	2.17316	1.66515e-56	16.1127	RAB20	2.61967	3.46791e-15	8.34255
270	RND1	1.31519	4.86269e-36	12.84	SNRK	1.50376	1.02321e-23	10.4131	NRP1	1.19533	6.20321e-38	13.2038	SAT1	0.995167	3.2624e-14	8.09093	PANX1	1.81717	9.5431e-45	14.345	PTGDS	1.20625	1.60023e-29	11.6393	AC116366.1	1.8611	1	0.599726	RGS10	0.750449	3.01476e-12	7.47737	ATP6V0E1	0.865154	3.65277e-25	10.7751	DACT3	3.38884	0.000398097	4.41899	GPAT2	4.07687	1.9634e-56	16.1023	CAV1	0.693316	4.39256e-15	8.31365
271	ARGLU1	1.03431	7.47784e-36	12.806	AKAP2	1.73813	1.10509e-23	10.4055	YBX1	0.709033	6.82599e-38	13.1964	PIK3C2B	2.3901	3.54901e-14	8.0804	RBP1	0.990096	2.26421e-44	14.2847	FAU	0.438065	2.28584e-29	11.6082	COBL	2.30866	1	0.598492	CXCL14	0.876369	3.36565e-12	7.46204	ADI1	1.35634	3.85127e-25	10.7699	STAT5B	1.95918	0.000401105	4.41701	CAV2	1.00121	2.06405e-56	16.099	MT-ND4L	0.406718	4.71892e-15	8.30492
272	MCAM	1.01634	1.14795e-35	12.7724	NRN1	1.93668	1.1253e-23	10.4036	RPS7	0.531536	6.84222e-38	13.196	SOCS3	0.980416	3.55926e-14	8.07978	HTRA3	1.73776	3.03243e-44	14.2641	FKBP10	0.953671	2.63684e-29	11.5958	IRF8	1.55914	1	0.58727	NFIX	1.54115	4.82043e-12	7.41241	UGDH	1.91555	4.15267e-25	10.7627	ERLEC1	0.957788	0.000458952	4.3857	B2M	0.631837	2.07153e-56	16.0986	ZFYVE21	1.2787	6.50046e-15	8.26635
273	LAMA5	1.33915	5.48945e-35	12.6495	SMAGP	2.33854	1.17224e-23	10.3996	TRIB1	1.28761	8.15696e-38	13.1823	HLA-DRB5	1.37899	4.43759e-14	8.05203	NDN	0.987866	4.56293e-44	14.2354	MRPS6	1.35881	2.96664e-29	11.5855	TMEM107	1.49534	1	0.573671	CELF2	2.11641	5.10394e-12	7.40449	CREB5	1.92766	5.59579e-25	10.7346	REV3L	1.44869	0.000463513	4.38253	CCND2	1.43039	4.46109e-56	16.0509	MRGPRF	2.01244	8.5608e-15	8.23277
274	CFL1	0.394567	9.75778e-35	12.6039	PKP4	1.5851	1.47729e-23	10.377	RACK1	0.606753	8.67463e-38	13.1774	MIDN	1.14519	5.39852e-14	8.02775	TUBA1C	1.03455	8.17398e-44	14.1943	S100A13	0.709304	3.05349e-29	11.5828	AC002511.2	3.43895	1	0.571735	LARP6	1.42492	5.30717e-12	7.3991	MIR99AHG	3.0716	6.43776e-25	10.7213	CFH	0.860114	0.000463513	4.3825	FKBP4	1.58439	7.8469e-56	16.0156	TLN1	0.930372	9.52887e-15	8.21948
275	MAP4K4	1.45655	1.11302e-34	12.5933	GPR146	2.60204	1.64879e-23	10.3663	FLOT1	0.880772	1.08692e-37	13.1602	ELN	1.48797	7.50706e-14	7.98504	KIAA0930	2.25694	8.26486e-44	14.1933	SLC9A9	2.0192	7.03654e-29	11.5102	THSD8	2.99108	1	0.570307	EPHX1	0.679185	5.3881e-12	7.39688	RTN4	0.886554	1.03303e-24	10.6769	LAMA2	1.54893	0.000480466	4.37329	UBE2A	1.1682	2.15161e-55	15.9522	VASN	1.27061	1.01733e-14	8.21118
276	CTNND1	1.15487	1.55241e-34	12.5669	RAPGEF5	1.64433	2.05074e-23	10.3452	FAM198B	1.41904	1.24345e-37	13.1498	FBLN5	1.45681	8.33597e-14	7.97158	IRS1	1.87221	9.43446e-44	14.1838	RPL13A	0.491338	8.72609e-29	11.4912	KCNA1	3.29992	1	0.561189	RPL3	0.343184	5.72467e-12	7.38862	TMEM106C	2.29036	1.16446e-24	10.6655	MT-ND2	0.403823	0.000491771	4.36752	ARID5B	0.974791	2.15161e-55	15.9521	PHLDB2	1.63313	1.02174e-14	8.21044
277	FAM43A	2.00977	1.75472e-34	12.5569	CLIC2	1.73657	2.40889e-23	10.3294	SYNE2	0.959146	2.00305e-37	13.1133	ATP13A3	2.66276	8.89902e-14	7.96297	FBLIM1	0.904708	1.10158e-43	14.1727	EPB41L2	1.21883	1.58342e-28	11.4392	H2AFX	1.11135	1	0.556006	AKR1B1	0.881481	5.82762e-12	7.38605	GFRA1	1.94132	2.64358e-24	10.5884	PBXIP1	1.35768	0.000505714	4.36107	KCNS3	1.92479	4.40451e-55	15.9071	PLP2	1.0723	1.28891e-14	8.18183
278	CCL14	1.22643	1.95635e-34	12.5481	FSCN1	1.27808	3.90404e-23	10.2819	HSPG2	0.92717	3.17625e-37	13.0778	ARID5A	1.57435	1.13273e-13	7.93255	FBH1	1.38881	1.12366e-43	14.1711	PMP22	0.758632	1.87449e-28	11.4241	AC073934.1	2.12243	1	0.547992	MXRA5	0.897742	6.62213e-12	7.36799	ITM2B	0.711379	3.98622e-24	10.5496	C5orf66-AS1	2.06409	0.000531287	4.34866	PRRX1	2.26374	4.44573e-55	15.9064	LDB3	3.92957	1.40586e-14	8.17091
279	SELENON	1.32588	3.83602e-34	12.4939	GRB10	1.85772	3.94889e-23	10.2807	ETS2	0.90044	5.70502e-37	13.0328	LTA4H	1.67024	1.16038e-13	7.92903	MICAL2	1.67778	1.63427e-43	14.1445	PDZRN3	2.04933	2.51674e-28	11.3983	MACROD2	1.54363	1	0.546862	TMEM35B	0.76973	9.17074e-12	7.32261	TSPAN8	5.15452	4.54973e-24	10.5369	IFI35	1.33035	0.000602794	4.31792	MARCKS	1.32009	5.13503e-55	15.8971	LINC02256	1.29051	1.59986e-14	8.15464
280	GMFG	1.02007	4.14271e-34	12.4877	FLOT1	0.814315	3.94916e-23	10.2805	CLEC1A	2.15203	8.25466e-37	13.0041	ZFP36	0.803509	1.28994e-13	7.91535	GK	3.09325	1.90909e-43	14.1333	TBCA	0.664565	3.2062e-28	11.3766	HIST1H4A	2.00033	1	0.542537	ARID5B	0.611353	9.94255e-12	7.31156	GLIPR2	1.83557	6.08795e-24	10.5092	CD44	0.906332	0.000602794	4.31769	CAMK2N1	2.39701	8.48412e-55	15.8653	CABIN1	1.62837	2.06945e-14	8.12214
281	FYN	1.61759	4.70925e-34	12.4773	YWHAB	0.578156	4.12072e-23	10.276	KLF2	0.997687	9.0274e-37	12.9971	POMP	0.730821	1.38581e-13	7.90616	SSR4	0.743158	2.0616e-43	14.1277	CNN2	1.07291	3.86828e-28	11.36	HIST1H2BB	2.27582	1	0.540147	NFIC	0.536541	1.36904e-11	7.26703	C12orf75	2.42562	9.03151e-24	10.4716	PLAGL1	1.57269	0.000618765	4.31123	SGIP1	1.87244	1.17356e-54	15.8447	NTN4	1.62019	2.20698e-14	8.11411
282	EIF4G2	0.63513	8.54839e-34	12.4291	CTNNB1	0.943725	4.29792e-23	10.2718	IGFBP4	0.940992	1.34118e-36	12.9665	KCNN3	2.32104	1.91393e-13	7.86532	PARK7	0.742516	2.90955e-43	14.1032	PPP1R14A	0.832936	4.05253e-28	11.3555	GHRL	1.67026	1	0.53929	RPL28	0.335689	1.55679e-11	7.24884	GFPT2	2.72991	1.02068e-23	10.4588	ITGAV	1.08729	0.000627602	4.30742	COX6B1	0.738714	1.1981e-54	15.8432	RPL14	0.479641	2.86288e-14	8.08179
283	TSPAN15	1.72553	1.51295e-33	12.3831	FZD4	1.42365	5.42084e-23	10.249	TNFRSF10D	1.00956	1.64094e-36	12.9508	ISG15	1.11671	2.03499e-13	7.85738	HDLBP	0.874245	2.9933e-43	14.101	PLEKHA5	1.4473	8.07064e-28	11.2947	CPM	0.777528	1	0.5379	RPS4Y1	0.584165	2.41059e-11	7.18795	RAB34	1.20096	1.03634e-23	10.4571	SMOC2	1.6017	0.000632986	4.30519	ADCY3	2.7037	1.59684e-54	15.8249	YBX1	0.566431	3.09308e-14	8.07126
284	C2CD4B	1.76856	2.10211e-33	12.3564	PLSCR1	0.964394	1.16063e-22	10.1743	TSPAN6	1.72604	2.28354e-36	12.925	PSMB9	0.990901	2.05681e-13	7.85578	PLEKHA5	1.02034	3.5053e-43	14.0896	KRT18	1.35007	8.93225e-28	11.2856	AC016405.3	2.90051	1	0.534822	CHL1	2.50622	3.06674e-11	7.15339	WNT2B	2.71077	1.2261e-23	10.4406	ATP2A2	1.38174	0.000654161	4.29756	ILK	0.916366	2.24529e-54	15.8031	C7orf50	1.35619	3.40275e-14	8.05938
285	LAPTM5	2.07113	2.12363e-33	12.3554	IFI44L	1.89239	1.25977e-22	10.1661	MAP3K11	1.26404	2.32133e-36	12.9235	MSX1	2.70376	2.37059e-13	7.83771	CUTA	0.840238	3.52679e-43	14.0889	CD302	1.09658	9.48075e-28	11.2801	TNFRSF10D	0.873684	1	0.534016	RPL9	0.336263	3.26775e-11	7.14428	ADGRD1	3.86454	1.48265e-23	10.4219	MAP1B	0.939701	0.000665251	4.29349	TUBA1C	1.17499	7.93787e-54	15.7229	RND3	1.1157	3.57004e-14	8.05329
286	PLCG1	1.73415	3.38853e-33	12.3175	PCDH12	2.49791	1.41773e-22	10.1544	ICA1	1.8882	3.80072e-36	12.8851	ATP5PF	0.660619	2.55435e-13	7.82806	MYL9	0.82939	4.57308e-43	14.0703	RBPMS	0.650415	9.48075e-28	11.28	TERC	1.73955	1	0.524846	KITLG	1.4274	3.31038e-11	7.1423	HSPB8	1.64286	1.53923e-23	10.4181	ANGPTL6	3.80349	0.000785604	4.2534	RERG	2.2527	8.97049e-54	15.7149	RPL5	0.552327	4.2693e-14	8.03094
287	RPS28	0.248848	5.62248e-33	12.2761	GAS6	1.0185	2.55374e-22	10.0958	HSD17B11	1.25731	6.62963e-36	12.8417	VEGFC	2.68457	4.31501e-13	7.76029	YIF1A	1.02888	5.75336e-43	14.0537	RPS3	0.454376	1.2075e-27	11.2581	FGF9	1.39622	1	0.524509	LGALS3	0.504877	4.00592e-11	7.11485	HEBP1	1.11472	1.72133e-23	10.4072	LINC00578	3.95869	0.000812961	4.24506	TUBB	0.871521	1.10667e-53	15.7014	PRDX2	0.6978	1.65128e-13	7.85808
288	ZNF267	1.77107	7.09997e-33	12.2569	CCND3	1.46632	2.63711e-22	10.0925	BTF3	0.597497	1.13741e-35	12.7994	UBE2J1	1.17986	7.17649e-13	7.69395	SLC39A6	1.30543	6.26772e-43	14.0474	ERGIC3	0.742964	1.34485e-27	11.2484	AL353719.1	1.98843	1	0.52243	FSTL1	0.570319	4.47938e-11	7.09863	NEGR1	1.99403	1.86845e-23	10.3985	CD151	0.61556	0.000825145	4.24072	PSMD8	0.892653	1.38991e-53	15.6868	YWHAQ	0.667315	2.60793e-13	7.79934
289	AGRN	1.3968	8.97629e-33	12.2377	ABCG1	2.17954	3.0237e-22	10.0785	SH3BGRL2	2.07096	1.15809e-35	12.7978	KIAA1671	2.25763	8.67465e-13	7.66837	SGIP1	1.29396	1.11198e-42	14.0065	CLMP	1.81193	1.38613e-27	11.2455	NPY	1.8811	1	0.510117	ATRAID	0.591949	4.57609e-11	7.09548	TUBB	0.891949	2.13278e-23	10.3856	COL4A1	0.600572	0.000968867	4.19987	MRVI1	1.44996	1.69466e-53	15.674	PTMA	0.500298	2.69195e-13	7.79512
290	EPAS1	0.730675	1.6576e-32	12.1877	IGFBP2	1.62412	3.25581e-22	10.0711	RPL7A	0.52378	1.7304e-35	12.7663	FEZ2	1.25946	9.0303e-13	7.66296	NME2	0.708284	1.17365e-42	14.0024	BTF3	0.502308	2.81133e-27	11.1825	SOCS1	1.22135	1	0.503025	CXCL1	1.61455	5.83878e-11	7.06032	GLT8D1	1.47054	3.80799e-23	10.3298	SDC2	0.921962	0.00112204	4.16386	AC007406.3	6.85437	1.89139e-53	15.6668	DUSP26	5.29819	2.9181e-13	7.7845
291	VAMP5	0.863092	2.75357e-32	12.1459	MX1	1.60025	4.09699e-22	10.0479	GSTK1	0.935536	1.91627e-35	12.7582	PLCG2	2.49242	1.30055e-12	7.61573	FOXF1	0.82857	1.68895e-42	13.9761	BMP2	2.02835	1.09988e-26	11.0598	CACNA1G	3.6489	1	0.500544	AZI2	1.14405	5.86036e-11	7.05961	EPB41L2	1.25891	4.1112e-23	10.3222	GAS6	0.898118	0.00118413	4.15024	CACNA1H	2.93272	2.39012e-53	15.6518	HSDL2	1.8515	3.06341e-13	7.77814
292	SOX17	1.1142	3.25362e-32	12.132	LY6E	0.766882	4.79709e-22	10.032	APOLD1	1.16205	2.00826e-35	12.7543	FES	2.07901	1.62397e-12	7.58622	PARVA	0.919791	1.80393e-42	13.9712	CPQ	1.13507	1.10576e-26	11.0591	IRF4	2.39148	1	0.500207	IGF1	3.35796	5.96528e-11	7.05675	TMEM98	1.22642	4.17932e-23	10.3204	NOS1AP	2.80264	0.0012518	4.13553	CNN3	0.770602	4.29879e-53	15.6142	AC068888.1	2.32652	3.18981e-13	7.77281
293	LXN	1.5356	3.43618e-32	12.1274	ALPL	2.39178	7.01011e-22	9.99382	EHD4	0.968176	2.22989e-35	12.7457	PRKX	2.99942	2.05747e-12	7.55472	AGTRAP	1.08798	2.13071e-42	13.9591	RPS24	0.411853	1.14605e-26	11.0557	LAMA1	2.57602	1	0.498869	ANK2	2.19173	6.58452e-11	7.04262	CRTAP	0.937618	4.22823e-23	10.319	GLG1	0.960313	0.00128664	4.12878	SUMO2	0.623276	6.7789e-53	15.5849	ATP5MD	0.707746	4.88341e-13	7.71786
294	CFAP20	1.2464	6.5143e-32	12.0744	XAF1	1.26221	8.55793e-22	9.97386	PRKCH	1.34789	2.6087e-35	12.7333	SH3BGRL3	0.626932	2.39116e-12	7.53462	TMED10	0.819384	2.76402e-42	13.9403	MAFB	1.2025	1.20205e-26	11.051	LSMEM1	2.31574	1	0.49831	DTWD1	1.34762	6.69049e-11	7.0402	DAB2	1.22477	5.26344e-23	10.2976	MAN1A1	1.6048	0.00137417	4.11146	IL34	2.22698	7.39718e-53	15.5791	TGFB1I1	0.886783	5.10245e-13	7.71163
295	THSD7A	1.99235	8.22405e-32	12.0549	TMEM255B	1.59069	1.40731e-21	9.92349	NOP53	0.772188	2.65561e-35	12.7317	XAF1	1.21225	2.45143e-12	7.53111	SELENOS	0.846439	2.87008e-42	13.9374	RPL32	0.406421	1.4378e-26	11.0347	NKG7	1.76267	1	0.486413	MAPK10	1.48055	9.0255e-11	6.9968	SLC29A1	1.74717	6.0814e-23	10.2834	C3orf58	2.18422	0.00152528	4.08267	OPTN	0.90622	8.15892e-53	15.5727	EEF1A1	0.441455	5.13485e-13	7.7104
296	PRSS23	0.85998	9.34952e-32	12.0442	LPAR6	1.64675	2.25725e-21	9.87555	PIK3C2A	1.33799	3.12465e-35	12.7185	PCMTD1	1.21806	3.93941e-12	7.46714	PGAM1	0.845641	3.57628e-42	13.9213	SSBP2	1.32937	1.55126e-26	11.0277	PDE7B	1.30746	1	0.48223	ABCA1	1.24237	1.22626e-10	6.95216	S100A13	0.927824	1.58865e-22	10.1897	LINC01082	1.89738	0.00152528	4.08246	CD44	1.22918	1.36206e-52	15.5395	CDC42EP4	1.45261	5.39946e-13	7.70335
297	KLF6	0.702241	2.68303e-31	11.9565	UBC	0.454891	4.23182e-21	9.81149	SLC25A25	1.51914	4.34041e-35	12.6924	LEPROT	0.778189	4.27437e-12	7.45613	CALR	0.796056	4.21694e-42	13.9092	RPS2	0.490657	1.61505e-26	11.0239	SH3PXD2B	1.32071	1	0.474957	IL15RA	1.07269	1.22936e-10	6.95148	SOD1	0.831775	1.72525e-22	10.1813	ZEB2	1.11794	0.00155178	4.0775	GRK5	1.12282	2.17059e-52	15.5092	ANGPT1	1.8466	5.48245e-13	7.70119
298	SIN3B	1.72367	3.46786e-31	11.9346	TAGLN2	0.531275	5.83532e-21	9.77868	ENY2	0.849645	5.40517e-35	12.6748	ADIPOR2	1.75639	5.88878e-12	7.41327	PODNL1	2.91666	4.66272e-42	13.9018	TRBC2	3.20886	2.39329e-26	10.9876	DLG2	1.66916	1	0.474151	EMP2	0.503183	1.23653e-10	6.9504	PCDH7	3.05487	2.32347e-22	10.1521	RAB23	2.1031	0.00159939	4.07014	ARPC3	0.7741	2.88528e-52	15.4906	LGI4	2.61134	6.25626e-13	7.68389
299	MEOX1	2.26854	3.66738e-31	11.9296	SASH1	1.32903	8.34975e-21	9.74149	ANXA2	0.812375	8.71776e-35	12.6368	EGFL8	3.67964	6.40994e-12	7.40151	GPX7	1.46777	5.51658e-42	13.8896	C11orf49	1.84259	2.43864e-26	10.9858	AL590708.1	3.68811	1	0.471437	SLC9A9	1.42562	1.48209e-10	6.92442	ITGB1BP1	1.29698	2.43822e-22	10.1468	MMP23B	1.54062	0.00163093	4.06527	STEAP4	4.93005	9.28762e-52	15.4149	MT-ND2	0.477001	6.56939e-13	7.67722
300	CD320	0.850444	4.41033e-31	11.9138	H3F3B	0.403103	1.07211e-20	9.71555	RPL36A	0.803286	1.05375e-34	12.6215	SCNN1B	4.03029	7.48832e-12	7.38033	GAPDH	0.786083	7.25993e-42	13.8697	SARAF	0.578216	2.50419e-26	10.9832	TRA2A	1.10483	1	0.470372	RPL23A	0.327391	1.60556e-10	6.91212	LIMA1	1.15558	2.43822e-22	10.1468	CD99	0.438936	0.00163706	4.06408	RHOA	0.626402	4.14175e-51	15.3172	PRELP	1.4863	7.14862e-13	7.66576
301	ARL4A	1.19724	6.84721e-31	11.8765	EIF1	0.36868	1.3277e-20	9.69357	NNMT	0.894005	1.27489e-34	12.6061	IL32	0.782034	7.97819e-12	7.37138	FILIP1L	0.899821	9.66872e-42	13.8489	NUPR1	0.772566	1.31946e-25	10.8309	ABCA6	1.19273	1	0.466436	FLT3LG	1.4745	2.01879e-10	6.8786	RTN3	1.21092	2.92235e-22	10.1288	KCNH2	7.33534	0.00169955	4.05374	POLD4	1.08119	5.56129e-51	15.2977	THRA	1.69704	7.55095e-13	7.65831
302	BCR	2.0884	7.97377e-31	11.8635	INHBB	3.07775	1.64269e-20	9.6713	SNTB2	1.44456	1.3279e-34	12.6027	FAM124B	3.7427	8.68139e-12	7.3596	CLIP3	1.23666	1.02598e-41	13.8444	ACSL4	1.35019	2.08382e-25	10.7885	SPON2	0.160147	1	0.453383	ZFAS1	0.53439	2.42512e-10	6.85109	NT5E	2.3548	3.08771e-22	10.1232	UTRN	0.911731	0.0017282	4.04951	CYC1	0.980973	7.76792e-51	15.2757	H2AFZ	0.6906	7.7686e-13	7.65445
303	PLEC	1.03639	8.60339e-31	11.857	CAV2	0.936437	2.97907e-20	9.60935	SPTLC2	1.9956	1.42177e-34	12.5971	GPRC5B	1.62745	8.75084e-12	7.35829	LAPTM4A	0.726593	1.38003e-41	13.8227	RPS7	0.432548	2.22301e-25	10.7824	LINC00309	2.24137	1	0.443693	RPL29	0.302865	2.57288e-10	6.84224	FMOD	2.05179	3.15084e-22	10.1209	ITGA5	1.00271	0.00174044	4.04687	PAG1	1.85431	3.62643e-50	15.1746	RPL23A	0.443426	7.81671e-13	7.65345
304	DGKZ	1.77797	9.07542e-31	11.8523	FAM177A1	1.06969	4.88501e-20	9.55744	TJP1	0.964708	1.50013e-34	12.5926	EIF4G2	0.594269	9.97793e-12	7.34049	SEC61G	0.814435	1.40871e-41	13.821	FGF9	4.25167	3.68252e-25	10.7353	WDR27	1.5956	1	0.442953	COLEC12	1.95254	2.66907e-10	6.8366	LTBP3	1.21593	3.70477e-22	10.1045	PPDPF	0.454379	0.00174044	4.04659	LOXL2	1.47425	3.62643e-50	15.1745	NDUFB10	0.649895	8.6023e-13	7.64072
305	PITPNC1	1.32362	9.15208e-31	11.8515	PTPRM	1.34663	5.2697e-20	9.54943	TMCC3	2.11858	1.51893e-34	12.5914	FDPS	1.22484	1.12973e-11	7.3236	PDIA3	0.759601	2.47788e-41	13.7798	OLR1	4.69443	4.90426e-25	10.708	RN7SL832P	2.6627	1	0.440888	PLOD2	0.939176	3.00896e-10	6.81883	THBS3	2.63756	4.1668e-22	10.0927	MYADM	0.637464	0.00216315	3.99221	UGCG	1.20695	4.39562e-50	15.1614	CH25H	3.01628	1.33437e-12	7.58296
306	ICA1	1.7168	1.35162e-30	11.8183	PEA15	0.900018	6.10312e-20	9.53353	RPGR	2.01895	1.83056e-34	12.5765	APOL3	1.89641	1.35728e-11	7.29819	PSD3	1.31274	3.25468e-41	13.7597	RPS13	0.422892	5.16377e-25	10.7028	PROM1	1.06061	1	0.439368	ANTXR2	1.32187	3.34874e-10	6.80288	LINC01133	6.11294	4.17671e-22	10.0922	ITPR1	1.60794	0.00224085	3.98242	MOCS1	2.72047	7.42098e-50	15.1268	PCSK7	1.77957	1.47602e-12	7.56904
307	LMO2	1.54811	2.63189e-30	11.7615	GABARAPL2	0.607944	7.57906e-20	9.51052	RHOJ	1.4045	2.38098e-34	12.5555	SDCBP	0.822227	1.51546e-11	7.28258	PDIA6	0.861493	4.30203e-41	13.7391	ZFP36	0.691265	6.48331e-25	10.6815	GOLGA8A	1.51525	1	0.437679	RPL19	0.300623	3.64724e-10	6.7901	TCF21	0.937995	4.84685e-22	10.0773	PHLDB2	1.63364	0.00224085	3.98226	NID1	1.02433	1.01128e-49	15.1062	RRAD	3.02708	1.62267e-12	7.55611
308	IFI27	0.71106	3.08349e-30	11.748	ELMO1	1.3703	7.75763e-20	9.50793	LMO2	1.95627	2.52644e-34	12.5506	SEC11C	1.73626	1.79585e-11	7.25865	RPN2	0.88799	4.47093e-41	13.7361	ETS2	0.707849	8.41225e-25	10.6568	LRP1B	2.50763	1	0.435666	DST	0.713958	3.71621e-10	6.78711	CREB3L1	2.11297	4.93369e-22	10.0753	LINC02381	2.54254	0.00227258	3.97767	DMD	2.2978	1.46154e-49	15.0816	CDH6	2.06517	1.8213e-12	7.54086
309	FNBP1L	1.4682	3.10529e-30	11.7472	NES	1.50661	1.13045e-19	9.46818	SH3BGRL3	0.792386	2.53461e-34	12.5501	TMEM109	0.924989	1.98187e-11	7.24456	FAM114A1	0.891914	4.89192e-41	13.7294	ECHDC2	1.09692	9.91956e-25	10.6412	TSHZ2	0.915071	1	0.430873	PITX1	1.1139	4.28637e-10	6.76554	OAZ1	0.734753	7.95969e-22	10.0276	RGS10	0.88796	0.00230792	3.97337	ISG15	1.07913	1.74972e-49	15.0695	LDHA	0.664781	2.04268e-12	7.52507
310	DCHS1	1.36841	4.18162e-30	11.7215	SOX7	1.83704	1.1553e-19	9.46574	LGALS9	1.5466	4.70857e-34	12.5002	C9orf3	1.05888	2.10834e-11	7.23592	CSGALNACT2	1.63623	7.87793e-41	13.6946	SCUBE2	3.73955	1.53758e-24	10.5995	AC092718.1	2.83152	1	0.42847	SOD2	0.619325	4.31556e-10	6.76437	PPIB	0.80077	9.99919e-22	10.0047	SLC6A6	1.86733	0.00244331	3.95853	EIF4A3	1.11603	3.30927e-49	15.0272	IGFBP7	0.804213	2.06984e-12	7.52314
311	FGD5	1.42255	4.43654e-30	11.7162	PGC	1.19348	1.32142e-19	9.45152	NFKBIA	0.827947	1.1523e-33	12.4284	SYT11	2.23215	2.76913e-11	7.19808	RIPK2	1.56086	8.39976e-41	13.6897	C9orf3	0.875956	1.64259e-24	10.593	LEKR1	2.28261	1	0.423418	COL6A3	0.771021	5.12151e-10	6.73896	ESD	1.04315	1.55087e-21	9.96094	SCARA3	3.06475	0.00254999	3.94768	CAP1	0.900545	8.69648e-49	14.9623	JAG1	0.892594	2.14112e-12	7.51851
312	PLK2	1.11634	4.5856e-30	11.7132	SYNGR2	1.00086	1.93804e-19	9.41069	SPHK1	1.66757	1.56751e-33	12.4032	GNG5	0.603482	2.91249e-11	7.19045	MPG	0.904031	1.03531e-40	13.6743	CNRIP1	1.11822	2.23463e-24	10.5639	AMPD3	1.62597	1	0.423366	PCDH18	1.21986	5.8737e-10	6.7179	ADH5	1.0254	2.6766e-21	9.90599	C5orf24	0.975638	0.00261758	3.94017	ZNF331	1.7204	1.75242e-48	14.9154	KLHL23	2.55407	2.84478e-12	7.48005
313	KIFC3	1.38833	4.97251e-30	11.7062	SHE	2.00912	5.83671e-19	9.29311	TMEM255B	1.51764	1.75705e-33	12.3939	KLF4	0.794749	3.31257e-11	7.17236	MCL1	0.805657	1.21106e-40	13.6627	COLEC12	2.70957	3.03213e-24	10.5351	AL451085.1	2.56451	1	0.422522	PDLIM3	0.799081	5.93542e-10	6.71619	GLUL	0.962322	6.30555e-21	9.81888	LONP2	1.47764	0.00266856	3.93461	TOB1	1.23159	3.19528e-48	14.8751	HOXB-AS1	2.59478	3.13381e-12	7.46691
314	DLC1	0.969993	5.39021e-30	11.6992	TNFRSF10D	1.07389	6.16446e-19	9.28712	PLA2G16	1.33858	2.05221e-33	12.3812	STX12	1.32013	3.74848e-11	7.15443	WTAP	0.973176	1.36855e-40	13.6536	LRPAP1	0.780328	3.64129e-24	10.5176	SEMA4D	1.55307	1	0.419729	RPS8	0.293518	5.95647e-10	6.7153	AKR1C3	1.94285	6.39754e-21	9.81714	UQCR11	0.502688	0.00267381	3.93383	PDE1A	1.60595	4.35867e-48	14.8539	B3GNT2	1.56759	3.9415e-12	7.43626
315	YWHAH	0.876512	5.493e-30	11.6973	EXOC3L2	2.42525	6.47013e-19	9.2818	RPS25	0.482222	2.53589e-33	12.364	PIK3C2A	1.42089	4.14911e-11	7.14	WARS	0.780423	1.55581e-40	13.644	RORA	1.21759	5.39229e-24	10.4804	ATP8A2	2.40139	1	0.419521	ADAMTSL4	2.32298	6.65368e-10	6.69839	ERP29	0.92986	7.36214e-21	9.8027	NDUFS5	0.556291	0.00267907	3.93305	TSPAN3	0.889047	7.30196e-48	14.8184	CRTAP	0.637437	4.64212e-12	7.4138
316	NDRG1	1.01001	1.46543e-29	11.6135	TMCC3	2.36496	1.3065e-18	9.20531	RPL5	0.61707	3.2668e-33	12.3434	ORAI1	1.93385	4.30338e-11	7.13473	LOX	1.59158	1.87682e-40	13.6301	LRRN4CL	1.73064	5.75698e-24	10.4738	AC098818.2	2.09919	1	0.415248	SCPEP1	0.811981	8.63286e-10	6.658	GAS7	2.13375	7.64199e-21	9.79866	CCDC144NL-AS1	4.35608	0.0028087	3.92013	RBPMS	0.740032	7.55096e-48	14.816	FDFT1	1.07417	5.05807e-12	7.40161
317	MTUS1	0.955264	1.47997e-29	11.6125	HSPA1A	0.782871	3.85873e-18	9.08711	ACTN1	0.847177	5.63634e-33	12.2989	IL3RA	1.16443	4.54164e-11	7.12707	DYRK3	1.56367	2.086e-40	13.6222	SAT1	0.608466	6.46816e-24	10.4626	ITGA10	1.47397	1	0.413637	GSTM2	1.51234	8.64388e-10	6.65763	SYNE1	1.20147	8.11679e-21	9.79229	AHI1	1.38771	0.00297633	3.90368	ANGPT1	2.21649	7.98733e-48	14.812	RPL41	0.45362	5.46706e-12	7.39088
318	RCAN1	1.28637	1.89834e-29	11.5909	PNP	1.15195	4.43245e-18	9.07169	RPLP2	0.484882	5.724e-33	12.2974	ECE1	0.801294	4.62106e-11	7.12443	TMEM258	0.73933	2.47737e-40	13.609	RPLP1	0.402759	6.57508e-24	10.4608	AL096865.1	2.51681	1	0.409559	PLBD1	1.1885	9.08158e-10	6.65018	FKBP10	1.02051	8.88225e-21	9.78291	GTF3C1	1.61902	0.00311763	3.89031	ARHGAP17	1.23995	8.49044e-48	14.8078	LTBP1	1.06066	6.34397e-12	7.37047
319	RAPGEF4	2.25565	2.03372e-29	11.5847	EMP1	0.845905	4.52047e-18	9.06938	SOCS2	1.16764	7.09982e-33	12.2796	GNAS	0.663047	4.73935e-11	7.12071	FKBP7	1.04839	4.95872e-40	13.558	SNAI2	1.83287	9.82097e-24	10.4226	IFRD1	0.904537	1	0.40739	LIPF	1.06515	9.31123e-10	6.64632	GNPTG	1.10636	9.62197e-21	9.774	NTN1	3.59633	0.00313579	3.88799	RHOC	0.73526	8.50647e-48	14.8075	SORBS1	1.93453	8.37904e-12	7.33269
320	MALL	1.24808	3.21773e-29	11.5448	MTUS1	0.952067	5.07656e-18	9.0564	FOXO1	1.99105	1.01104e-32	12.2508	H3F3B	0.377942	4.87942e-11	7.11645	TUSC3	0.859108	7.97573e-40	13.5227	NID1	0.815456	1.14032e-23	10.4081	RGS6	1.80175	1	0.404337	SAT1	0.49686	9.57481e-10	6.64184	TSPO	0.94887	1.34759e-20	9.73929	LAMC1	0.760306	0.00331038	3.87391	CHCHD2	0.592604	1.28842e-47	14.7793	MYOM1	4.71754	9.15598e-12	7.3202
321	RAB11A	0.818803	3.58669e-29	11.5353	CYSLTR1	3.16363	5.4226e-18	9.0487	SWAP70	1.00647	1.06443e-32	12.2464	ARPC1B	0.770432	5.68277e-11	7.09491	CPZ	2.73507	8.9259e-40	13.5142	MRVI1	1.28512	1.2238e-23	10.4012	EPB41L5	1.62024	1	0.403376	RPL37	0.322375	9.71805e-10	6.63929	SERPINA3	4.35444	1.42014e-20	9.73369	CALU	0.801622	0.00349544	3.86003	LBH	1.18933	1.38534e-47	14.7743	HSPE1	0.765064	9.81909e-12	7.31061
322	RALGDS	1.79316	3.65556e-29	11.5335	HSPA12B	2.0874	5.43543e-18	9.04828	RPL28	0.491579	2.26715e-32	12.1847	ICA1	1.84612	6.39002e-11	7.07818	PLIN3	1.14258	9.84887e-40	13.5068	LY6H	4.18407	1.48011e-23	10.3827	MUC6	1.32275	1	0.403052	SMIM3	0.780764	1.01685e-09	6.63242	TPPP3	2.07145	1.74691e-20	9.71234	AC007388.1	1.6056	0.00365577	3.84845	NEURL1B	1.59507	1.71234e-47	14.7598	NFIL3	2.14562	9.8925e-12	7.30941
323	CCDC50	1.0488	3.74607e-29	11.5312	RIPOR1	1.24766	6.34404e-18	9.03073	GIMAP8	1.6537	3.15538e-32	12.1571	IFIT3	1.79723	6.53724e-11	7.07478	TSPAN4	0.826718	1.59039e-39	13.4712	ATRAID	0.691907	1.68369e-23	10.37	AC093462.1	2.60731	1	0.40122	BDH2	0.867055	1.11299e-09	6.61798	CBR1	1.28229	1.84245e-20	9.70664	HMGB1	0.388394	0.00414139	3.81479	RAN	0.754726	1.79748e-47	14.7564	SOCS3	0.749556	1.03673e-11	7.30291
324	ARHGAP23	1.81502	4.15554e-29	11.522	ARAP3	1.7862	6.53777e-18	9.02711	FGD5	1.57426	3.39022e-32	12.1511	ITGA5	0.964022	6.90583e-11	7.06693	AKR7A2	1.00437	1.93526e-39	13.4565	RBBP7	1.09073	3.44346e-23	10.301	IL1RL1	1.03431	1	0.395895	NDRG2	1.03488	1.28451e-09	6.59567	P2RX2	6.94943	2.15106e-20	9.69031	CRELD1	1.37316	0.00414746	3.81378	SPECC1	2.68456	3.00657e-47	14.7213	PLCE1	2.05239	1.06701e-11	7.29884
325	ANKRD28	1.39386	4.70481e-29	11.5112	COX17	1.01058	8.78326e-18	8.9944	ICAM2	0.722401	3.51009e-32	12.148	FRMD4B	1.68435	7.73885e-11	7.05061	ERLEC1	0.870611	2.93489e-39	13.4255	AEBP1	0.637876	5.04723e-23	10.2636	CCL4	1.47206	1	0.395596	RPSA	0.343195	1.57975e-09	6.56328	SULF1	1.35512	2.15383e-20	9.68991	SERPINE2	1.40531	0.00435286	3.80002	UQCRH	0.734875	3.26892e-47	14.7155	SYNGR2	0.752716	1.33595e-11	7.26813
326	EPB41L4A	1.94981	4.75496e-29	11.5101	SORBS2	1.26064	9.02103e-18	8.99098	POLE4	1.14544	4.69384e-32	12.1239	RIPOR1	1.16551	9.56633e-11	7.02008	PPP1CC	0.843754	3.35324e-39	13.4154	RPL28	0.39362	5.41711e-23	10.2566	SMYD4	1.22669	1	0.392063	CCDC102B	1.10921	1.75186e-09	6.54677	PTN	1.27106	2.24293e-20	9.6855	HEPH	2.17233	0.00439131	3.79694	TMEM165	0.930592	3.31223e-47	14.7144	OAT	0.971812	1.37334e-11	7.2642
327	GNG5	0.528169	1.40902e-28	11.4152	CPD	1.65508	1.15274e-17	8.96302	COTL1	1.42376	4.82703e-32	12.1214	CRIP1	0.776469	1.03055e-10	7.00871	TP53I13	0.974475	4.60582e-39	13.3917	PGM1	1.57259	7.41072e-23	10.2253	FAM66A	2.81335	1	0.385712	ZNF385A	1.63146	1.85377e-09	6.53814	TMEM176B	1.14494	3.19682e-20	9.64817	FST	3.13961	0.00446634	3.79184	RASSF1	1.28566	5.44262e-47	14.6804	COX14	0.972649	1.41027e-11	7.26041
328	CSGALNACT1	1.66995	1.50986e-28	11.4091	HECW2	1.82696	1.53814e-17	8.93069	TNFRSF10B	1.61198	5.37294e-32	12.1124	CCPG1	1.0396	1.25775e-10	6.97957	RRBP1	0.812463	4.99828e-39	13.3854	SOD2	0.795588	9.33873e-23	10.2027	TNFSF14	2.11864	1	0.383607	ALDH1A1	1.55684	2.06085e-09	6.52156	LY6E	0.912302	3.41215e-20	9.64121	HMG20B	1.39011	0.00449287	3.79007	SEPT9	1.11884	8.01658e-47	14.654	BRSK2	4.98202	2.29714e-11	7.19234
329	TEK	1.25627	1.52046e-28	11.4083	LRRC32	1.398	1.64457e-17	8.9228	TESC	1.78622	1.98897e-31	12.004	GADD45B	0.938483	1.36411e-10	6.96791	HSPA8	0.809543	5.52235e-39	13.3778	RPL34	0.39609	1.53782e-22	10.1538	C4orf47	2.21191	1	0.381075	GPNMB	1.81772	2.39535e-09	6.49807	ADAMTSL3	2.75139	4.12764e-20	9.62139	FAM214A	1.88185	0.00452457	3.78802	SLCO3A1	1.84384	8.35261e-47	14.651	FOSL2	0.976023	2.87459e-11	7.16107
330	TECPR1	2.11074	4.02694e-28	11.3226	ITIH5	1.81984	2.34461e-17	8.88216	LDHA	0.725988	2.58367e-31	11.9821	CAVIN2	0.882221	1.55566e-10	6.94772	SSPN	1.01231	5.57396e-39	13.3769	SNHG18	1.61464	2.3016e-22	10.114	PAPPA2	2.26227	1	0.376516	LRRN4CL	1.42914	2.60451e-09	6.48493	NR2F1	1.45059	4.82196e-20	9.60486	MCAM	0.823048	0.00469447	3.77773	PLAC9	0.731368	8.4664e-47	14.6499	GPR20	3.01543	3.43822e-11	7.13609
331	LIMS2	0.935576	7.73589e-28	11.264	APOL3	1.93581	2.49937e-17	8.87489	GNAI2	0.856421	2.88834e-31	11.9727	PARVB	1.36006	1.68701e-10	6.93604	MMP1	4.06785	6.17683e-39	13.369	THBD	0.96528	3.52987e-22	10.0717	PCDH11Y	2.76413	1	0.375139	CNTN4	1.55667	2.90975e-09	6.46767	PCDHGC3	2.32549	5.17129e-20	9.59713	APOE	1.44754	0.00469447	3.77766	IGFBP4	0.861934	1.3024e-46	14.6203	NTF3	2.28173	3.51817e-11	7.13253
332	LRRC8A	1.21894	7.74091e-28	11.2638	ETS2	0.674264	4.71539e-17	8.80284	CADM3-AS1	5.24635	3.2198e-31	11.9633	NOS3	1.70639	1.71439e-10	6.93352	PDGFC	2.40174	1.28531e-38	13.3142	NPM1	0.505665	3.67016e-22	10.0676	TAF4B	1.49626	1	0.374165	PRDX5	0.461379	2.92826e-09	6.46653	CAPG	2.77622	5.37069e-20	9.59271	MAMDC2	1.62847	0.00477043	3.77307	PLEKHH3	2.33772	1.39468e-46	14.6154	SRSF5	0.630606	4.02207e-11	7.1135
333	SLC29A1	1.23916	7.75793e-28	11.2634	MGAT4A	1.85502	8.68793e-17	8.73274	AP1S2	1.43071	4.76102e-31	11.9306	SLC14A1	1.90245	1.83645e-10	6.92332	IKBIP	0.856969	1.46334e-38	13.3043	CFD	0.0100573	4.49758e-22	10.0471	PTCH1	1.05509	1	0.373918	C5orf66-AS1	1.58116	4.05127e-09	6.41496	AP3S1	1.05865	7.45426e-20	9.55832	PCSK7	1.56437	0.00483548	3.76939	PABPC1	0.717414	1.4591e-46	14.6122	OAZ1	0.491783	4.06529e-11	7.11183
334	ARHGAP18	1.51777	9.12618e-28	11.249	HLA-DMB	3.10664	1.34716e-16	8.68173	KBTBD2	1.43064	5.54582e-31	11.9177	KBTBD2	1.54262	2.62924e-10	6.87113	RAMP1	2.81227	2.41863e-38	13.2663	PODN	1.22285	6.18919e-22	10.0153	LINC01220	3.53012	1	0.373398	NUCKS1	0.415069	5.01699e-09	6.38214	RGMA	2.2096	7.58916e-20	9.5562	COX6A1	0.377056	0.00495138	3.76204	AP2M1	0.762458	2.60805e-46	14.5724	RPL36AL	0.498215	5.28994e-11	7.07442
335	TNK2	2.81959	1.11177e-27	11.2314	HLA-DQA1	2.16193	1.42496e-16	8.67519	CCL23	5.41848	5.56727e-31	11.9172	HPCAL1	1.13817	3.26265e-10	6.83933	FBN1	0.738143	3.5676e-38	13.2367	EIF3E	0.640678	7.0619e-22	10.0019	AC020911.2	1.02587	1	0.373061	DUSP1	0.463644	5.12027e-09	6.37884	OAF	1.22253	8.21223e-20	9.54777	SEMA3D	3.66907	0.00495138	3.76199	NDRG2	1.26693	3.35759e-46	14.5548	SMDT1	0.706105	5.5137e-11	7.06847
336	CDC42BPB	1.46048	1.16411e-27	11.2272	MEF2A	1.20689	1.56408e-16	8.66427	CMIP	1.02122	8.4073e-31	11.8826	ATP8A1	2.79856	3.4121e-10	6.83267	SEC13	0.878393	4.21191e-38	13.2241	ISCU	0.607566	7.69601e-22	9.99302	AL021068.1	2.96774	1	0.372983	CCNI	0.381201	7.70328e-09	6.3128	PTHLH	3.50988	1.28482e-19	9.50076	NAV1	1.47053	0.0054015	3.73899	CCR10	4.21544	5.27128e-46	14.5237	PARM1	2.52566	7.17492e-11	7.03065
337	MEF2A	1.1509	1.22514e-27	11.2226	CLIC4	0.747781	2.10908e-16	8.62998	STAB1	1.78563	1.5956e-30	11.8287	PPM1D	1.69346	3.48142e-10	6.82955	FBLN1	0.802189	4.25271e-38	13.2231	HSPA1B	0.865488	1.05456e-21	9.96138	AC023157.3	1.30839	1	0.370099	FAIM2	2.95468	7.78239e-09	6.31104	ECM2	2.2971	1.43364e-19	9.48908	GSN	0.310604	0.00588191	3.71544	RHOQ	2.23431	6.88888e-46	14.5052	PLAC9	0.56627	7.65852e-11	7.02076
338	SRGAP2	1.66145	2.01447e-27	11.1779	ELF1	1.10064	2.6305e-16	8.6042	RPL39	0.521186	1.93296e-30	11.8122	DHH	4.62119	3.91228e-10	6.81232	PKIG	0.791883	6.0154e-38	13.1968	SSPN	1.24282	1.09083e-21	9.95783	IGHV1-2	2.26115	1	0.366138	FILIP1L	0.592663	8.77429e-09	6.29175	PCYOX1	1.44123	1.74666e-19	9.46796	SCARB2	0.878612	0.00603538	3.70774	NBEAL1	1.00919	1.03284e-45	14.4772	FILIP1	1.49394	9.96661e-11	6.98328
339	SRGN	0.601199	2.58442e-27	11.1554	HEY1	1.83933	2.81168e-16	8.5964	RPS9	0.528841	2.89113e-30	11.7779	FOXP1	0.951498	4.46798e-10	6.79272	KIAA1217	1.15304	6.82895e-38	13.1871	SEMA4D	2.50851	1.26186e-21	9.94315	L2HGDH	2.29439	1	0.364774	RPS11	0.321628	8.89181e-09	6.28952	CBR3	2.20765	2.03361e-19	9.45179	PLXDC2	1.15121	0.00617236	3.70117	MDH2	0.902594	1.7191e-45	14.442	ARHGAP17	1.22837	1.01007e-10	6.98121
340	ADAMTS7	2.56575	2.58442e-27	11.1553	POMP	0.633638	4.57705e-16	8.53901	NOP10	0.849245	3.18816e-30	11.7695	PREX2	1.32593	4.93539e-10	6.77812	TUBB	0.795869	7.25709e-38	13.1821	RPS12	0.389694	1.92851e-21	9.89989	AC008397.1	2.7553	1	0.364514	GRK5	0.840898	9.22927e-09	6.28303	FAM180B	6.44798	2.05188e-19	9.4506	MT-ND6	0.576272	0.0062716	3.69683	COX8A	0.719481	2.3203e-45	14.4211	RAMP1	2.4156	1.18142e-10	6.95877
341	MEF2C	0.897729	3.90522e-27	11.1182	EFNB2	1.37516	5.16724e-16	8.52451	PARVB	1.22093	6.01424e-30	11.7154	IRF6	5.87464	5.62475e-10	6.75873	GPC1	1.6107	7.33535e-38	13.1811	CNBP	0.518324	1.96654e-21	9.89775	TULP2	4.14102	1	0.361085	PTGS1	1.19733	1.07709e-08	6.25725	LGALS1	1.06936	2.91068e-19	9.41342	FAM69A	2.22829	0.00639121	3.69106	NT5DC2	2.43217	3.31373e-45	14.3964	NME4	0.836628	1.22463e-10	6.95351
342	RAPGEF1	1.68856	4.01315e-27	11.1156	SHISA5	0.800878	1.2614e-15	8.41869	RAPGEF5	1.33088	6.58233e-30	11.7074	NES	1.41841	6.12662e-10	6.7461	IAH1	0.963251	1.13879e-37	13.1475	PPIB	0.546739	2.2267e-21	9.88494	TFF2	1.40651	1	0.360903	SNRPD2	0.412772	1.14075e-08	6.24759	SHISA3	6.08433	2.97251e-19	9.41077	N4BP2L2	0.794441	0.00640986	3.68982	FHL5	3.69815	7.44293e-45	14.3401	CSDE1	0.634073	1.32596e-10	6.94171
343	AFDN	1.31713	4.39175e-27	11.1075	MPZL2	1.8126	1.48261e-15	8.39943	MECOM	1.41975	1.75224e-29	11.6235	MYO1E	1.41053	6.67841e-10	6.7331	C1orf122	0.987096	1.23629e-37	13.1411	RPS27	0.357468	3.44521e-21	9.84057	AL118516.1	1.20661	1	0.358306	NEXN	0.900123	1.291e-08	6.2272	GUSB	1.30325	2.97251e-19	9.4107	MAPK10	1.66692	0.00662053	3.67925	DRAP1	0.810642	7.78442e-45	14.3369	IAH1	1.11858	1.55641e-10	6.91749
344	SHE	1.50219	4.47748e-27	11.1056	WASF2	0.65064	1.89e-15	8.37024	MCUB	1.76374	1.83215e-29	11.6195	CASKIN2	1.65522	6.74331e-10	6.73146	NTM	3.61695	1.59289e-37	13.1215	RPL8	0.400786	5.86404e-21	9.78655	PDE3B	1.99674	1	0.358254	LPAR1	2.29939	1.47891e-08	6.20484	CNTN4	2.03464	3.75052e-19	9.38598	PTS	1.17647	0.0067064	3.6751	ACTN1	0.858977	9.19135e-45	14.325	SELENOW	0.507859	1.67732e-10	6.90669
345	HHEX	1.64386	4.48216e-27	11.1054	MCTP1	1.17852	2.03176e-15	8.36125	ST6GAL1	2.59747	2.19376e-29	11.6037	PSMB8	0.820983	7.83213e-10	6.70871	CCDC80	0.449655	1.91342e-37	13.1074	ALKBH7	0.752668	7.04402e-21	9.76743	SERPINE1	0.647371	1	0.356422	RAB34	0.793292	1.53867e-08	6.19844	SDCBP	0.901053	5.09056e-19	9.35323	TCEAL3	1.09359	0.00693269	3.66574	PARM1	3.06233	1.22894e-44	14.3045	ANXA6	0.786035	1.87148e-10	6.88997
346	HSPA12B	1.53257	6.10034e-27	11.0775	ARHGEF3	1.96844	2.35923e-15	8.3433	LHX6	3.21755	2.58894e-29	11.5891	SERINC3	0.841928	8.31219e-10	6.69955	SLC16A3	1.73714	2.29243e-37	13.0935	TPM2	0.52931	7.44286e-21	9.76167	TNIK	1.43795	1	0.349746	ALDH2	0.619139	1.63436e-08	6.18859	SMOC2	1.36885	6.04023e-19	9.33461	MFAP2	1.13596	0.00708748	3.65865	CRTAP	0.756458	1.5997e-44	14.2859	EIF1	0.353768	1.87761e-10	6.88931
347	TNFRSF10B	1.33536	6.11542e-27	11.0772	BAALC	3.19538	3.20075e-15	8.30654	DNAJA1	0.749273	2.98915e-29	11.5766	CLDN15	2.09325	9.30923e-10	6.68228	EDIL3	0.881136	2.78487e-37	13.0785	PPT1	1.06295	1.06697e-20	9.72452	HIST2H2BE	2.00879	1	0.348876	SSR2	0.404984	2.16818e-08	6.1425	OAT	1.02614	7.38609e-19	9.31277	CTSB	0.562108	0.00716435	3.65501	KLHL23	3.06746	1.83569e-44	14.2762	CD151	0.581298	1.88018e-10	6.88892
348	PICALM	1.06275	6.8103e-27	11.067	TFF3	2.81837	3.75698e-15	8.28719	LIMCH1	0.97663	3.35824e-29	11.5665	WWTR1	0.892576	9.38021e-10	6.68093	AP3S1	0.845632	2.95428e-37	13.0738	TOX	2.99857	1.62315e-20	9.68155	AC008770.1	3.12375	1	0.346395	PGRMC1	0.72392	2.19723e-08	6.14022	ASPH	1.04996	1.03528e-18	9.2766	GRN	0.587515	0.00732741	3.64895	PSMA5	1.07967	3.7947e-44	14.225	FAM122A	1.97745	1.95352e-10	6.88252
349	GIMAP7	0.815057	7.21696e-27	11.0616	JCAD	1.77995	4.33886e-15	8.26988	SEPT6	1.67087	3.49566e-29	11.5626	KLF3	1.24949	9.81446e-10	6.67383	SEC61B	0.714492	3.1293e-37	13.0692	FILIP1L	0.752516	2.37927e-20	9.64182	AC239809.3	2.57546	1	0.343057	ITM2C	0.670054	2.24662e-08	6.13652	SDF4	0.821301	1.39388e-18	9.24434	ITGA1	0.803127	0.00750329	3.64199	RNF5	1.07806	6.1804e-44	14.1906	EIF4B	0.658726	2.00107e-10	6.87891
350	PIEZO1	1.66535	7.89455e-27	11.0535	CTNNAL1	1.51536	5.26505e-15	8.24662	PERP	1.86321	4.05431e-29	11.5497	RALB	1.45854	1.03473e-09	6.66578	P3H1	1.08635	4.52711e-37	13.0407	PFDN5	0.423969	2.87412e-20	9.62186	TRIM73	1.87466	1	0.342875	RPL27A	0.376203	2.30263e-08	6.13243	COL12A1	1.07489	1.45879e-18	9.23921	CAP1	0.802843	0.00766192	3.63574	PTMS	0.669323	8.26002e-44	14.1699	RPL10A	0.444842	2.03194e-10	6.87653
351	PDE2A	1.85646	8.35442e-27	11.0481	SELENON	1.52326	6.08033e-15	8.22893	RPL37A	0.538691	4.80739e-29	11.5349	SP110	1.66181	1.03473e-09	6.66561	PFN1	0.643533	4.55231e-37	13.0401	LCP2	1.31659	3.70223e-20	9.59505	BLNK	1.75318	1	0.34207	SFRP2	2.17088	2.52393e-08	6.1168	CD151	0.787513	2.00782e-18	9.20371	CORO1C	1.57643	0.00818948	3.61653	TRAF4	1.87362	1.03277e-43	14.1541	KLF10	0.805963	2.07802e-10	6.87315
352	ALPK3	3.12903	8.52585e-27	11.046	CTNNA1	0.804729	9.4326e-15	8.17523	SPNS2	2.00916	5.27038e-29	11.5268	CLIC5	3.02738	1.12133e-09	6.65333	IL1R1	0.981065	5.66991e-37	13.0232	LGALS3	0.530521	3.82852e-20	9.59122	TARID	1.69413	1	0.341745	RPL36	0.2831	2.59159e-08	6.11224	BST1	3.1914	2.66282e-18	9.17283	DDR2	1.04504	0.00852537	3.60525	TESC	1.85083	2.06832e-43	14.105	PDE1A	1.39989	2.15319e-10	6.86789
353	ATOX1	0.769866	8.90832e-27	11.0419	PCDH17	1.22316	1.25268e-14	8.13999	EIF4B	0.806226	7.26732e-29	11.4989	APBB2	1.35891	1.2401e-09	6.63758	LRRC59	0.933015	8.20302e-37	12.9947	ARHGAP6	1.65646	4.13239e-20	9.58316	IGLV3-25	1.70329	1	0.340641	RPS20	0.428236	2.83555e-08	6.09686	LSAMP	1.51977	3.09246e-18	9.15569	PRNP	0.816561	0.00866871	3.60063	KIRREL1	2.06524	2.1236e-43	14.103	PLS3	0.881269	2.28404e-10	6.85909
354	ABCG1	1.73464	9.84618e-27	11.0328	TBCD	1.37367	1.53823e-14	8.11419	HEG1	1.00488	7.50141e-29	11.4959	IQGAP1	0.85734	1.36045e-09	6.62321	PTGDS	1.27001	9.26087e-37	12.9851	SLC25A6	0.497992	4.39378e-20	9.57664	GIF	1.21794	1	0.340173	MAFB	0.741985	2.89156e-08	6.09356	SRI	0.919132	3.23713e-18	9.15051	KLHL42	1.77626	0.00899065	3.59057	SYNPO2	1.61553	4.95988e-43	14.0428	KCNMA1	5.81157	2.42236e-10	6.85011
355	MYO5A	2.25875	1.28177e-26	11.0087	SDCBP	0.679868	2.19895e-14	8.06945	EIF3E	0.781083	7.89215e-29	11.4914	FRYL	1.26056	1.83168e-09	6.57729	P3H4	1.52374	9.61586e-37	12.982	PLAC9	0.518384	4.69878e-20	9.56952	IGKV3-15	1.49666	1	0.33903	EPHA7	3.18534	3.88075e-08	6.0458	STEAP1	2.47683	3.29019e-18	9.1485	C14orf132	2.15662	0.00910844	3.58632	POR	1.29193	5.47655e-43	14.0357	ATPAF1	1.77903	2.52071e-10	6.84404
356	SGK1	0.981952	1.3551e-26	11.0035	RILPL2	1.22929	2.24985e-14	8.0665	ESAM	0.715619	9.74744e-29	11.4729	KIAA0355	1.707	2.19376e-09	6.54982	TRIP6	0.955619	9.75278e-37	12.9807	TXNDC17	0.951856	5.57414e-20	9.55148	IGLV6-57	1.24808	1	0.333731	PRR16	0.958727	3.92404e-08	6.04333	PLSCR4	1.46971	3.78586e-18	9.13283	LMO4	1.01367	0.00939967	3.57724	EPHA3	3.05294	7.02108e-43	14.0179	TMOD1	2.40297	2.65349e-10	6.83631
357	ITM2A	0.646751	1.36838e-26	11.0025	RGL2	1.30521	3.47575e-14	8.01275	PXN	1.0238	1.0083e-28	11.4698	CEP68	1.63556	2.19496e-09	6.54941	HSPH1	1.09343	1.0714e-36	12.9731	GDI2	0.712537	5.63526e-20	9.55017	MMP17	2.44903	1	0.333289	MGST1	1.7259	4.15613e-08	6.03356	PCBD1	1.19589	4.78881e-18	9.10638	DNAJC1	0.764108	0.0106502	3.54046	ACAN	5.07315	1.01439e-42	13.9914	ESD	0.80255	3.28077e-10	6.80489
358	PMEPA1	1.2314	1.97744e-26	10.969	RNF115	1.16313	3.50833e-14	8.01145	TNFRSF1B	1.76529	1.05195e-28	11.466	CYB5R3	0.540912	2.79326e-09	6.51194	GDE1	1.12467	1.24749e-36	12.9613	HSPA1A	0.724863	6.49981e-20	9.53483	CNTFR	0.99899	1	0.328406	PDE1A	1.26657	4.76086e-08	6.0109	EGFR	1.58269	4.79554e-18	9.10598	SH3PXD2A	1.30728	0.0107405	3.53738	PSMB6	0.745704	1.21953e-42	13.9781	ZNF703	1.66646	3.32267e-10	6.80287
359	NOVA2	2.31167	1.97806e-26	10.9688	CTNND1	1.21237	3.58959e-14	8.00848	KLF7	1.31808	1.16561e-28	11.4567	GCH1	2.17903	2.80584e-09	6.51104	TAX1BP3	0.88542	1.32472e-36	12.9565	DUSP1	0.612725	9.56901e-20	9.49443	FREM1	1.85449	1	0.324821	FAM162A	0.98375	5.17226e-08	5.99711	AKR1A1	1.00281	5.66057e-18	9.08772	AGT	1.59267	0.0108558	3.53428	PLEKHG2	1.31747	1.27364e-42	13.9749	ENO2	2.21344	3.36472e-10	6.80078
360	ITPRIP	1.22008	2.13963e-26	10.9615	UTRN	0.901189	7.38275e-14	7.91745	VAMP3	1.01879	1.83886e-28	11.4164	BNIP2	1.01843	2.87792e-09	6.507	MMP11	2.46507	1.35823e-36	12.9544	ADH5	0.793802	1.0587e-19	9.48335	UNC80	2.15264	1	0.32473	DNAJB1	0.760009	5.81777e-08	5.97703	CUTC	1.87654	6.37825e-18	9.07448	CBR1	1.14407	0.0111877	3.52518	PDLIM3	1.12935	2.44159e-42	13.928	PGM5	1.8399	3.36472e-10	6.80068
361	XIST	2.03691	2.18978e-26	10.9592	DDX5	0.356104	7.51508e-14	7.91509	EIF3I	0.789577	2.3367e-28	11.3952	DGKE	1.94789	3.00336e-09	6.50036	EPSTI1	1.50712	1.56111e-36	12.9434	MT1M	0.89032	1.33789e-19	9.45854	AP3B2	3.7639	1	0.323522	TSPAN4	0.559454	5.81777e-08	5.97697	LPAR1	2.69512	7.39946e-18	9.05805	SBDS	0.634486	0.0113605	3.52084	MSRB3	1.09856	2.61182e-42	13.923	ITIH3	5.38753	3.9822e-10	6.77543
362	GIT1	1.91616	2.21055e-26	10.9582	CYTH1	1.33277	7.95532e-14	7.9077	KTN1	0.739754	2.75153e-28	11.3807	LMO2	1.91914	3.01708e-09	6.49935	LMAN1	0.779799	1.56111e-36	12.9433	NACA	0.386185	2.08534e-19	9.41075	UTY	1.36943	1	0.318573	EPB41L4A-AS1	0.979226	6.40849e-08	5.96069	ANXA11	0.818614	8.17459e-18	9.04693	TRIO	1.52871	0.0114985	3.51707	PGAM1	0.772456	3.21997e-42	13.9079	SELENBP1	1.19885	5.22387e-10	6.73497
363	SPG7	1.32207	2.36096e-26	10.9521	MFSD6	2.2656	9.04052e-14	7.89161	RASIP1	1.20415	3.31293e-28	11.3644	S100A11	0.50737	3.06421e-09	6.49666	CHIC2	0.792969	1.58313e-36	12.9421	RPS15	0.327206	2.72843e-19	9.38192	HOXA6	2.68291	1	0.316638	ADAMTS1	0.455586	6.42091e-08	5.9602	CYB5A	0.924305	8.29771e-18	9.04505	NUMA1	0.934096	0.0121678	3.49954	IDH2	1.29571	3.29437e-42	13.9061	JPH2	4.36354	5.6513e-10	6.72315
364	LYL1	2.0215	2.47739e-26	10.9477	RAPGEF2	1.94752	9.55447e-14	7.8844	CCDC68	1.60681	3.32764e-28	11.3638	RGS3	1.27461	3.41306e-09	6.47996	PROCR	0.942285	1.61969e-36	12.9401	SMS	1.40567	3.16312e-19	9.36615	CYP4F12	1.3998	1	0.31456	CLEC2B	0.624075	8.26289e-08	5.91601	ANK2	2.35403	9.14632e-18	9.03368	ZNF536	5.36041	0.0129744	3.4815	ADAMTS9	1.13864	4.55619e-42	13.8827	ZNF503	1.28523	5.80122e-10	6.71878
365	KIAA1147	2.65071	3.2567e-26	10.9224	GRAMD1A	1.05521	9.58518e-14	7.88385	WNK1	1.16743	4.02508e-28	11.347	TIMMDC1	1.20837	3.93108e-09	6.45838	CHID1	0.876052	1.9193e-36	12.9269	FAM89A	2.16582	3.51781e-19	9.35474	LINC01266	2.94739	1	0.314313	SDC2	0.535294	1.01144e-07	5.88065	SELENBP1	1.27057	1.01919e-17	9.02159	BARX1	1.99963	0.0136446	3.46687	TLE1	1.68151	4.60263e-42	13.8818	COX20	1.11161	8.10864e-10	6.66758
366	MYO10	1.54676	3.4797e-26	10.9162	HES1	1.03431	1.70559e-13	7.81064	ENPP2	1.17025	4.47872e-28	11.3374	CPNE2	1.89943	4.38082e-09	6.44106	MPST	1.10389	1.95157e-36	12.9254	UBC	0.440013	3.62129e-19	9.3515	BAIAP3	2.15447	1	0.311988	LTBP2	0.921324	1.0243e-07	5.87807	NAAA	1.98247	1.11886e-17	9.01112	RRBP1	0.591737	0.0138069	3.46284	SLC7A2	2.63824	5.79252e-42	13.8651	SYNE1	0.881671	8.67277e-10	6.65696
367	SNRK	1.14727	4.65513e-26	10.8892	GFOD1	1.66328	2.1386e-13	7.78177	NFIB	0.852878	5.45999e-28	11.3197	TMEM30A	0.903689	4.42923e-09	6.43916	GRINA	0.825076	2.02293e-36	12.9225	RPL12	0.38743	4.09094e-19	9.33824	STK35	1.7162	1	0.311858	MOXD1	1.51479	1.35544e-07	5.8284	BCAT1	2.83835	1.3836e-17	8.98756	FUT8	1.58965	0.0142776	3.45214	ATP6V1G1	0.683612	1.05209e-41	13.8216	MRPS6	1.04609	1.10505e-09	6.6205
368	HERC1	1.30167	5.83364e-26	10.8682	INPP1	1.2017	2.85712e-13	7.74368	ATP8B1	2.02766	6.81624e-28	11.3001	RASIP1	1.16372	4.55293e-09	6.43476	CFB	2.10374	2.23594e-36	12.9146	RPL35	0.395427	4.32065e-19	9.33227	LAG3	1.87634	1	0.311676	OMG	5.97839	1.71213e-07	5.78862	TWIST2	2.65795	1.48088e-17	8.97985	MFGE8	0.720252	0.0144277	3.44904	AFAP1L2	2.01497	1.47731e-41	13.7968	CDS2	1.35155	1.24571e-09	6.60167
369	RIPOR1	1.04874	6.16364e-26	10.8629	ARRDC2	1.82525	2.93366e-13	7.74002	SLC29A1	1.279	9.02104e-28	11.2749	CD2AP	1.56762	4.56038e-09	6.43428	TNS3	1.14783	2.41972e-36	12.9083	YWHAQ	0.568908	5.8851e-19	9.29894	IGLV2-11	1.26147	1	0.311559	ADAMTSL3	2.09417	1.90395e-07	5.76962	TMEM176A	0.897958	1.6262e-17	8.9693	ADM	0.949103	0.0145754	3.44573	ARHGEF7	1.15464	2.3011e-41	13.7645	SEPT4	1.0156	1.27895e-09	6.59758
370	ABLIM1	1.06341	7.37279e-26	10.8463	ASAP1	0.932305	3.04836e-13	7.73484	RPL31	0.596087	1.02963e-27	11.2631	CFLAR	0.810387	4.7783e-09	6.42674	PTPRE	1.06482	3.11261e-36	12.8887	TSPAN4	0.683354	8.84233e-19	9.25466	MCOLN3	1.70285	1	0.308507	ZNF106	0.902946	2.05847e-07	5.75564	NFIX	1.57328	1.65889e-17	8.96686	RGS5	0.637516	0.015012	3.43663	FTH1	0.591561	3.03384e-41	13.7444	ARID5B	0.657687	1.63128e-09	6.56049
371	SLC12A7	1.54396	1.00445e-25	10.8176	TNFAIP1	1.26431	3.49603e-13	7.71663	KANK3	1.12281	1.78863e-27	11.2141	SIPA1L2	2.19157	5.53364e-09	6.40371	LIMS1	0.74744	3.29299e-36	12.884	PQLC3	1.07115	1.2662e-18	9.21516	AL359541.1	1.69022	1	0.30313	ZFP36	0.434647	2.46893e-07	5.72323	CLTB	0.901229	1.8763e-17	8.95256	METTL7A	1.14477	0.0150985	3.43424	PDLIM7	0.932354	3.52529e-41	13.7333	ATP5F1D	0.530438	1.64261e-09	6.55927
372	RSRP1	0.962909	2.1066e-25	10.7486	HDAC7	0.973638	3.74569e-13	7.70768	TSPAN14	1.06101	2.65501e-27	11.1789	SLC29A1	1.28652	7.78821e-09	6.35	SLC39A7	0.979317	3.38955e-36	12.8816	C2	1.76362	1.53237e-18	9.19435	RIC3	1.5072	1	0.301727	LHFPL6	0.489149	2.54655e-07	5.71764	CSTB	0.775979	2.04393e-17	8.94287	AHCYL1	1.09908	0.0157949	3.42117	CYB5R3	0.6737	3.74209e-41	13.7288	ZBTB38	0.987035	1.68029e-09	6.55534
373	MRPL17	1.0858	2.63448e-25	10.7277	PRMT1	0.774368	3.93869e-13	7.70112	UGCG	1.17186	2.66834e-27	11.1783	LGALS3	0.548538	7.96451e-09	6.34633	ACO1	1.71089	3.5113e-36	12.8787	WFS1	1.88039	1.64389e-18	9.18641	CALD1	0.00714257	1	0.300805	BTG2	0.483902	2.62133e-07	5.7124	GSTM2	1.64732	2.10453e-17	8.93917	STOX1	3.1705	0.0159098	3.41848	GALNT2	1.45456	4.16249e-41	13.721	ATP5MC3	0.600198	1.76001e-09	6.54824
374	MMP15	2.11652	3.45208e-25	10.7023	PCDH1	1.77752	3.96051e-13	7.70026	INSIG1	1.34885	3.08416e-27	11.1651	TCN2	1.56697	9.42765e-09	6.31943	ATP6V0E1	0.694718	5.76337e-36	12.8398	PCDH18	1.55949	1.83309e-18	9.17415	AC135279.3	2.7714	1	0.299831	THBS1	0.77987	2.71735e-07	5.70579	NUCB1	0.800032	2.32916e-17	8.92771	ABCA1	1.1002	0.0159098	3.41825	SEMA5A	1.89726	4.64274e-41	13.7129	SLC25A6	0.500143	1.94964e-09	6.53239
375	TAOK2	1.6298	6.28272e-25	10.6463	PRX	3.88519	4.1874e-13	7.69299	NAMPT	0.797783	3.17724e-27	11.1622	WNK1	1.16402	1.15864e-08	6.28659	MFGE8	0.798228	7.18096e-36	12.8226	APOL4	2.12143	2.2255e-18	9.15305	NDST4	1.96657	1	0.299675	SH3D19	1.16041	2.76086e-07	5.70277	FKBP7	1.40071	2.40158e-17	8.92409	LAMP1	0.689904	0.0165973	3.40458	DAAM2	2.03521	5.03997e-41	13.7068	RPL3	0.41892	2.18477e-09	6.51496
376	CDH13	1.25131	6.72798e-25	10.6396	PDE2A	1.97003	4.33263e-13	7.68818	FBLN2	1.24396	4.41244e-27	11.1327	DAZAP2	0.627208	1.18135e-08	6.28313	TMEM208	0.883193	1.30915e-35	12.7756	PDE4DIP	1.63452	4.01729e-18	9.0887	IGLV9-49	2.40877	1	0.296324	FBN1	0.877339	3.03952e-07	5.68508	ZBTB16	1.01174	2.40298e-17	8.92378	JCHAIN	1.62996	0.0165973	3.40435	ARHGAP26	1.89201	5.83543e-41	13.6958	RPL24	0.394217	2.51338e-09	6.49317
377	DAPK3	1.19143	7.21572e-25	10.6328	EFNB1	1.80986	4.53496e-13	7.68219	RPL7	0.547394	9.2255e-27	11.0666	PLSCR1	0.804341	1.34521e-08	6.26224	CNIH1	0.769692	1.34583e-35	12.7733	CHCHD10	0.79045	5.00603e-18	9.06404	AC243772.2	4.28409	1	0.295233	ADH5	0.57515	3.06218e-07	5.68365	LEPR	2.24235	2.78202e-17	8.90708	CHPF	1.40469	0.0170569	3.39633	NDUFB2	0.681815	5.91384e-41	13.6947	SYNE2	0.730905	2.55167e-09	6.49071
378	CHD3	1.26305	7.72936e-25	10.6262	CMTM8	3.03932	4.68121e-13	7.67797	GMDS	1.61101	1.14816e-26	11.0462	CCDC3	1.40907	1.40879e-08	6.2546	PLK3	0.955134	1.80599e-35	12.75	GFRA1	1.48612	6.80151e-18	9.03021	AF213884.3	1.46353	1	0.295155	EMP3	0.472752	3.57708e-07	5.65526	LAMB2	0.945851	3.3493e-17	8.886	ARHGAP6	1.58527	0.0178257	3.38369	GLUD1	0.755285	6.41843e-41	13.6886	SRSF3	0.599273	2.947e-09	6.46843
379	AP2S1	0.729787	8.70413e-25	10.6149	ADIPOR2	1.76854	4.89425e-13	7.67197	IRF1	0.835649	1.23739e-26	11.0393	HLA-DPA1	0.801292	1.77933e-08	6.21672	FARP1	0.937607	1.91665e-35	12.7452	C4B	2.5958	6.9794e-18	9.02704	SH3D21	1.95689	1	0.294765	SGCD	1.5206	3.63612e-07	5.65229	TMBIM1	1.00024	5.91832e-17	8.82226	DNAJC3	0.956317	0.0182207	3.37629	CORO1B	0.930602	7.19515e-41	13.68	EPS8	0.782538	3.27412e-09	6.45214
380	ORAI2	1.54381	9.13281e-25	10.6102	ARHGAP18	1.48905	5.04858e-13	7.66769	BAIAP2	1.45116	1.63104e-26	11.0141	LEPR	1.82802	2.28805e-08	6.17623	PDLIM3	1.09692	2.28269e-35	12.7314	PTPRE	1.04821	7.84033e-18	9.01412	CATSPERG	2.08834	1	0.293674	RGMA	1.7465	3.69439e-07	5.64924	CKAP4	1.27325	6.73947e-17	8.80746	PRKAR2B	2.14568	0.0186316	3.36906	ARID5A	0.965516	8.33838e-41	13.6691	TOB2	1.12505	3.75703e-09	6.43072
381	MYL12B	0.38152	9.86127e-25	10.6029	TMEM50A	0.568125	5.09367e-13	7.6664	FNIP2	1.87121	2.42683e-26	10.9779	SMAD6	2.59186	2.45188e-08	6.16441	LRRN4CL	1.27178	2.48938e-35	12.7242	CAMK4	2.61556	1.01248e-17	8.98587	ZNF726	3.04762	1	0.293063	FGFR2	4.09558	3.70381e-07	5.64865	SESTD1	1.41878	7.0355e-17	8.8024	CEP85L	1.49049	0.0187237	3.36715	SPTSSA	0.978838	8.6988e-41	13.6658	ELOC	0.855914	4.0059e-09	6.42061
382	HLA-E	0.473711	1.04887e-24	10.597	SERTAD1	0.601553	5.91566e-13	7.64673	SERBP1	0.687736	2.60586e-26	10.9713	TMBIM1	1.09674	3.04897e-08	6.12917	RNF24	1.00404	2.55051e-35	12.7221	NCAM1	2.69119	1.74391e-17	8.92484	PGA5	1.35404	1	0.290141	AKAP12	0.643384	4.16511e-07	5.62716	P4HA1	1.2019	7.60164e-17	8.79348	FAM229B	1.66349	0.0194628	3.35536	TUBA1A	0.741618	1.09317e-40	13.6489	PCBD1	1.00595	4.25565e-09	6.41103
383	HBEGF	1.44092	1.12299e-24	10.5905	PSME1	0.492439	6.51062e-13	7.63409	BCAP31	0.746557	2.7029e-26	10.9678	CRYBG3	1.03062	3.12097e-08	6.12501	TSPAN3	0.793207	2.63765e-35	12.7193	WDR41	1.87804	2.19e-17	8.89925	CD37	1.7613	1	0.285972	BARX1	1.78257	4.30308e-07	5.62122	DNM1	2.54691	7.65688e-17	8.79243	FBXL22	4.36684	0.0202175	3.34319	CREM	1.25399	1.62292e-40	13.6197	DNTTIP2	1.1755	4.41601e-09	6.40503
384	MSL3	1.37301	1.23687e-24	10.5813	BNIP2	1.05467	6.51791e-13	7.6338	NASP	0.926647	2.9014e-26	10.9612	IRF1	0.926153	3.30099e-08	6.11585	LY6E	0.756335	2.80927e-35	12.7142	CTSB	0.590058	2.47852e-17	8.88533	CALCB	3.61521	1	0.284452	ABCA9	3.47929	4.50548e-07	5.6128	CTSD	1.24526	8.08258e-17	8.78611	BOC	2.06727	0.0202378	3.34263	NUTF2	0.982586	2.10579e-40	13.6004	RASSF1	1.30396	5.14381e-09	6.38045
385	PLEKHG5	3.32923	1.44036e-24	10.5669	KIAA1671	2.01967	8.34814e-13	7.60096	RPL22	0.47914	2.96865e-26	10.9589	CCDC88C	2.80529	3.30623e-08	6.11538	RAB32	1.06421	2.84963e-35	12.7129	IL6R	2.08411	3.60557e-17	8.84304	TMEM200C	1.89126	1	0.282919	SEMA3D	3.07864	4.60803e-07	5.60844	FKBP5	1.11761	8.88125e-17	8.77528	TCF21	0.652615	0.0204688	3.33921	MYADM	0.781311	2.1209e-40	13.5997	EIF1B	0.687483	6.0802e-09	6.35407
386	MECOM	1.18438	1.50977e-24	10.5624	CARHSP1	0.881273	8.87691e-13	7.59271	AHR	1.00566	3.06123e-26	10.956	ARHGAP17	1.24133	3.31271e-08	6.11485	TMED9	0.782212	3.30066e-35	12.7013	SELENOP	0.585656	3.60696e-17	8.84282	AC011446.2	1.47535	1	0.282789	MT-ND3	0.282877	5.00584e-07	5.59314	ERGIC1	1.47412	9.10905e-17	8.77219	IFT81	2.14213	0.0204775	3.33882	SKP1	0.592176	2.23138e-40	13.5958	HRC	3.03523	6.28552e-09	6.34879
387	ARHGEF12	1.10144	1.80085e-24	10.5455	ICAM1	0.796742	9.10199e-13	7.58932	BCL10	1.43839	3.53376e-26	10.9428	INPP5K	1.34271	3.32944e-08	6.11361	SLC35B2	1.23987	3.40435e-35	12.6987	DST	0.666952	3.67165e-17	8.84066	SLC1A3	3.00127	1	0.282231	GULP1	0.853272	5.57643e-07	5.57359	TMED4	1.03064	9.45449e-17	8.76753	RCAN2	1.16094	0.0212179	3.328	CD36	1.23467	2.62646e-40	13.5836	ELL2	1.52001	6.50874e-09	6.34306
388	TMOD2	2.01835	2.15563e-24	10.5284	RAB5C	0.624107	1.29161e-12	7.5428	CCDC50	0.993397	3.97902e-26	10.9318	AMD1	1.634	3.62769e-08	6.09969	CYBA	0.788448	5.51725e-35	12.6606	ASB13	2.55319	4.05015e-17	8.82952	IGLV2-14	1.32088	1	0.281971	LINC02256	0.849473	6.645e-07	5.54158	DSE	1.30125	1.08974e-16	8.75105	NDN	0.896534	0.0212179	3.32781	UBE2E1	1.16744	2.74693e-40	13.5802	SUSD5	4.746	7.39231e-09	6.32271
389	GFOD2	1.38083	2.46019e-24	10.5157	SHANK3	1.55509	1.47809e-12	7.52476	CALML4	3.33051	4.32502e-26	10.9239	CTNNA1	0.817956	3.69583e-08	6.09649	ELL	1.33268	5.94474e-35	12.6544	HAPLN1	2.08475	4.44752e-17	8.81887	AF124730.1	3.39256	1	0.279062	ARHGAP24	1.52907	7.10599e-07	5.5292	ABCA10	3.05612	1.56114e-16	8.70993	KANK1	2.37379	0.0213744	3.32499	LPP	0.848294	3.04922e-40	13.5724	ODC1	1.03673	7.40634e-09	6.32224
390	JAM2	0.668335	3.44282e-24	10.4836	LIPF	1.27805	1.48971e-12	7.52359	FIS1	0.672601	6.02461e-26	10.8934	FIS1	0.622385	3.97913e-08	6.08423	CREB3L2	0.96675	5.94474e-35	12.6544	PTPN9	1.74378	4.85892e-17	8.80879	AL450384.2	2.80439	1	0.274762	EEF1D	0.231297	7.10651e-07	5.52903	ROBO3	2.58033	1.79318e-16	8.69397	NFE2L2	0.714314	0.0220816	3.31401	LAMB2	0.883596	4.41508e-40	13.5451	ARHGEF25	2.14585	8.7187e-09	6.29627
391	PIK3C2A	1.07671	3.56838e-24	10.48	ARL2	0.79798	1.51756e-12	7.52102	AKAP2	1.31768	6.4032e-26	10.8877	ADORA2A	4.21857	4.1288e-08	6.07809	BICC1	1.82708	6.0981e-35	12.6523	SNTB1	2.63529	5.22916e-17	8.80038	HDAC11-AS1	2.44525	1	0.274736	SERPINE2	0.85589	7.77696e-07	5.51272	DST	0.878205	2.03922e-16	8.67889	CDC42BPA	1.22398	0.0224984	3.30796	TNFRSF12A	1.14446	1.53707e-39	13.4527	RASD1	1.61184	9.5172e-09	6.28195
392	CDA	1.99662	4.8408e-24	10.451	BCL6B	1.7551	1.65764e-12	7.50917	EPHB4	1.50074	6.69002e-26	10.8835	TMEM47	1.13454	4.48727e-08	6.06385	PIM1	1.17185	6.16608e-35	12.6512	HTRA1	0.667543	5.85979e-17	8.7869	FOXJ1	3.92041	1	0.273775	NR2F1-AS1	1.61436	8.07862e-07	5.50571	SH3BP5	0.85406	2.6314e-16	8.64915	PCDH18	1.22872	0.0226828	3.30516	HLA-A	0.577016	1.58414e-39	13.4503	NGRN	0.795519	1.00101e-08	6.27392
393	B3GNT5	1.78739	5.68617e-24	10.4355	IPO11	1.47346	2.09111e-12	7.47797	RPL24	0.466539	9.65304e-26	10.8499	SHKBP1	1.52068	4.51689e-08	6.06235	C1RL	0.910382	6.35917e-35	12.6486	LIMS1	0.658745	6.7817e-17	8.77012	AL357078.3	3.60058	1	0.273697	C16orf89	1.77149	9.61964e-07	5.47301	ARL1	1.09225	2.70931e-16	8.64558	PLEKHO1	1.40678	0.0227911	3.30272	NRIP2	3.25141	3.72138e-39	13.3863	C8orf88	2.00279	1.11654e-08	6.25655
394	ADGRL2	1.12084	6.10095e-24	10.4287	CDC42EP1	0.923779	2.60003e-12	7.44854	ARPC5L	1.00871	1.09831e-25	10.8379	WARS	0.943434	4.5441e-08	6.06117	RHBDD2	0.976742	7.45725e-35	12.6359	ETV1	2.37531	7.81819e-17	8.75357	EDA	1.77277	1	0.272372	ITGB8	2.4764	1.01188e-06	5.46342	CYP4B1	4.07658	3.11196e-16	8.62951	S100A4	0.650401	0.0232889	3.29585	KANK2	1.12074	3.72138e-39	13.3862	NPM1	0.471729	1.13168e-08	6.25409
395	INSIG1	1.0905	9.87362e-24	10.3825	IFIT3	1.63714	3.58962e-12	7.40484	PLEKHG1	1.18322	1.57394e-25	10.8045	HLA-DMA	1.28924	6.17219e-08	6.01042	FRMD6	1.62317	9.9023e-35	12.6134	PTPRT	3.79458	8.14283e-17	8.74881	CAPN8	2.16019	1	0.270281	TGFBR3	0.993853	1.07387e-06	5.45209	CYB5R3	0.726887	3.30155e-16	8.62251	SLC9A9	1.65485	0.0239343	3.28683	NDUFA1	0.702693	3.76404e-39	13.3852	ATP5F1B	0.567924	1.15493e-08	6.25056
396	MLEC	0.949784	1.02952e-23	10.3783	IL32	0.61542	4.56301e-12	7.3722	ARHGDIB	0.714205	1.57394e-25	10.8044	ADRB2	3.1832	6.36618e-08	6.00519	SLC39A13	1.13929	1.15063e-34	12.6014	RPS6KA5	1.94785	8.29619e-17	8.74653	C16orf71	1.81636	1	0.268164	BLVRB	0.808735	1.07873e-06	5.45113	SERF2	0.517571	3.87156e-16	8.60357	FSTL3	1.54794	0.0239819	3.286	ATP5MD	0.709862	5.84311e-39	13.3522	RPL38	0.432161	1.34144e-08	6.22549
397	ANKRD11	1.18769	1.04329e-23	10.3769	CARD16	0.887888	4.77337e-12	7.36605	ARHGAP31	1.10737	1.73483e-25	10.7953	HIP1R	2.37235	6.41295e-08	6.00378	CCDC71L	2.3487	1.15181e-34	12.6011	RAB34	0.853323	8.79182e-17	8.73981	TTC21A	1.55101	1	0.267697	TPST1	1.0656	1.0845e-06	5.45003	MAP1A	1.78867	4.11019e-16	8.59601	CTDSPL	1.64128	0.0245636	3.27844	NID2	1.75482	6.19524e-39	13.3477	ACTN1	0.577889	1.34144e-08	6.22537
398	NR5A2	2.6117	1.27854e-23	10.3573	YWHAE	0.520242	5.0038e-12	7.35961	PLXND1	0.91769	1.86594e-25	10.7884	NTPCR	1.52058	6.47893e-08	6.0019	NME1	1.1111	1.19427e-34	12.5981	TMEM30A	0.733543	9.01056e-17	8.73686	MEG8	1.97794	1	0.265696	CNBP	0.293741	1.20252e-06	5.43054	IGF1	3.02582	4.27364e-16	8.5913	MICAL3	2.66573	0.0249258	3.27297	USP11	1.0627	7.49692e-39	13.3333	COX7B	0.615905	1.47869e-08	6.20955
399	ACKR1	1.29472	1.30104e-23	10.3555	IRF1	0.733494	1.07278e-11	7.2555	IPO11	1.41923	2.24906e-25	10.7709	LRRC8A	1.2733	6.72074e-08	5.99573	ADM	1.24707	1.36333e-34	12.5875	RGS2	1.15914	9.07554e-17	8.73574	HIST2H2BF	1.96718	1	0.265385	FAU	0.223034	1.35954e-06	5.40737	MESD	1.06254	4.66025e-16	8.58066	TLE4	1.44237	0.0249854	3.27203	RBPMS2	1.78193	8.9058e-39	13.3203	DYNC1I1	3.508	1.56255e-08	6.20034
400	ERBIN	1.31761	1.7628e-23	10.3258	OSTF1	1.05524	1.57001e-11	7.20261	TMOD3	0.797215	2.31978e-25	10.7679	CDC42EP3	0.863394	8.11691e-08	5.9639	MME	4.72121	1.63177e-34	12.5731	SYPL1	0.622791	1.0315e-16	8.72106	AC025164.1	1.09107	1	0.263995	RPS6	0.264048	1.42273e-06	5.39892	CHPT1	1.83716	5.60298e-16	8.55922	ATP5MPL	0.687872	0.0252963	3.26773	LGMN	1.07324	1.04963e-38	13.3079	FKBP4	1.22056	1.6125e-08	6.19521
401	STRN4	1.66511	1.93717e-23	10.3167	ST6GALNAC3	2.30733	1.59689e-11	7.20015	OCIAD2	1.35709	2.4439e-25	10.7629	AFDN	1.43382	8.23936e-08	5.96124	ROBO2	3.28846	1.71059e-34	12.5692	RPS11	0.409589	1.15063e-16	8.70799	TAS2R4	3.31676	1	0.262891	PBX1	0.965356	1.5579e-06	5.38139	CYBA	0.788992	5.63525e-16	8.55832	ATP2B4	1.12496	0.0262631	3.25604	ATP6V0D1	1.05289	1.28858e-38	13.2924	ASB2	4.48819	1.94182e-08	6.16465
402	LPAR6	1.15636	2.08552e-23	10.3094	GNAS	0.464633	1.81001e-11	7.18275	GAPDH	0.592176	3.41647e-25	10.7318	TMEM100	1.78112	9.21897e-08	5.94243	AC078864.2	2.05368	1.76984e-34	12.5663	DNAJB1	0.660909	1.48526e-16	8.67849	RHOXF1-AS1	1.21866	1	0.261839	FN1	0.604623	1.58258e-06	5.37841	CRYL1	1.79664	6.35647e-16	8.5442	ARHGAP10	1.11837	0.0273967	3.24216	ATP2B4	0.96433	1.46289e-38	13.2828	OAZ2	1.04799	2.12871e-08	6.14922
403	ACOT7	1.7903	2.53382e-23	10.2906	CEBPG	1.48995	2.27516e-11	7.14997	LITAF	0.902734	3.74285e-25	10.7232	ACVRL1	0.891031	1.05269e-07	5.91978	CYTOR	0.710199	2.41603e-34	12.5415	MT2A	0.694897	1.75604e-16	8.65874	FSIP1	2.25364	1	0.260774	PLEKHA6	2.59477	1.60933e-06	5.37493	IGSF10	5.09472	6.37459e-16	8.54364	SEMA3A	2.69209	0.0274	3.24133	MPRIP	1.11703	1.55917e-38	13.2778	CARMN	1.404	2.15452e-08	6.14713
404	FGD6	2.17456	3.31588e-23	10.2643	MGAT1	0.899657	2.30728e-11	7.1479	DDX3X	0.737138	4.41606e-25	10.7077	IFIT1	1.8575	1.51712e-07	5.85829	SCYL1	0.983015	2.64108e-34	12.5343	EIF4A2	0.492871	2.2887e-16	8.62798	KRBA2	1.61726	1	0.259929	MT-ND4	0.250267	1.62209e-06	5.37335	EBF1	1.26191	8.3015e-16	8.5124	MACROD2	2.50171	0.0274	3.24097	CALHM2	1.24937	1.70189e-38	13.2711	LINC01197	2.17841	2.23086e-08	6.14143
405	CLIC1	0.423836	3.31593e-23	10.2642	PLA2G16	1.24545	2.31105e-11	7.14754	SASH1	1.07609	7.24517e-25	10.6611	PLEC	0.792585	1.66483e-07	5.84241	LGALS3	0.707	2.93559e-34	12.5257	IMPDH2	0.86747	2.8979e-16	8.60043	IGLV3-9	2.91836	1	0.258786	TMEM59	0.320592	1.62447e-06	5.37294	CFB	1.82995	9.59605e-16	8.49468	PRKAG2	1.80508	0.0293805	3.21769	PSMD2	0.995503	1.97811e-38	13.2597	MICAL1	1.75962	2.30378e-08	6.13597
406	MARCKS	0.903825	3.47548e-23	10.2595	CLIC5	3.6339	2.43109e-11	7.14014	TOMM5	0.864494	9.8396e-25	10.6319	PREX1	1.60378	2.03522e-07	5.80756	ARL1	0.79226	3.74948e-34	12.5061	C4A	2.62186	4.21529e-16	8.55643	AC005224.3	3.02274	1	0.258449	ANXA5	0.331634	1.62981e-06	5.37219	TMEM9	1.32307	1.38364e-15	8.45161	PGM5	1.59452	0.0294163	3.21682	STOM	0.661951	2.50375e-38	13.2419	HNRNPH3	0.636066	2.44574e-08	6.12614
407	KTN1	0.631656	3.766e-23	10.2515	FDPS	1.02271	2.46119e-11	7.13802	BACE2	1.10327	1.27486e-24	10.6073	NCKAP1	1.193	2.92384e-07	5.74462	CPQ	0.760306	3.82644e-34	12.5043	CLSTN2	2.94421	4.58694e-16	8.54639	BX284668.6	1.51594	1	0.258436	MACC1	3.03349	1.65332e-06	5.36915	FLRT2	2.81756	1.57231e-15	8.43645	DTX3	1.57076	0.0304702	3.20489	SYNM	1.76963	4.25712e-38	13.2018	SLC38A11	3.60575	2.58556e-08	6.11708
408	CNKSR3	1.74301	5.2158e-23	10.2197	SRP14	0.327201	2.68786e-11	7.12575	WARS	0.824825	1.54681e-24	10.5891	HSPG2	0.649701	3.04729e-07	5.7374	SNHG18	1.07604	4.24168e-34	12.496	NR3C1	0.776464	5.42156e-16	8.5269	SDR42E2	1.60582	1	0.258267	SNHG8	0.483602	1.91616e-06	5.34096	LOXL1	1.76538	1.95901e-15	8.41047	JAM3	1.4544	0.0306009	3.20338	GADD45GIP1	0.758194	4.68938e-38	13.1944	ANP32B	0.596946	3.17053e-08	6.08378
409	CSF2RB	2.03759	5.54441e-23	10.2137	ACSL5	2.2031	2.97248e-11	7.11159	IFI44L	1.46068	2.10255e-24	10.56	CCDC85B	0.571268	3.21339e-07	5.72819	ZC3H12A	1.0112	4.6595e-34	12.4883	ANKRD35	1.88785	5.55195e-16	8.52398	TSNAXIP1	2.03692	1	0.25676	LOX	1.21897	1.95147e-06	5.33735	FAM180A	4.09698	2.16704e-15	8.39818	NDUFB9	0.549476	0.0307101	3.20209	PDE5A	1.50714	6.34499e-38	13.1713	HYI	0.969458	3.36061e-08	6.07392
410	MYO1E	1.10554	5.55183e-23	10.2134	GJA1	1.14035	3.51714e-11	7.08719	CASP4	0.97514	2.32485e-24	10.5502	VIM	0.332188	3.24588e-07	5.72626	GABARAPL1	0.749508	4.6595e-34	12.4882	DACT1	2.31771	5.63147e-16	8.52217	MFSD2A	2.57832	1	0.254513	SAT2	0.668508	2.03281e-06	5.32903	FUCA1	2.45337	2.17698e-15	8.39741	SNRNP70	0.817227	0.0324338	3.18362	MAP2K1	1.45024	7.58767e-38	13.1575	IRF2BPL	1.1343	3.37947e-08	6.07285
411	GNB1	0.969083	6.82937e-23	10.1928	PLA1A	2.14807	3.78732e-11	7.07643	FRMD4B	1.42202	2.58349e-24	10.5401	DHRS3	1.78579	3.3602e-07	5.72017	ABCC4	1.14853	6.64161e-34	12.4598	EIF3F	0.509858	5.81812e-16	8.51822	HYDIN	2.70484	1	0.252915	SLIT2	2.53136	2.0459e-06	5.32772	TMEM59	0.676744	2.19351e-15	8.3963	C19orf70	0.746077	0.0334277	3.17367	FSTL1	0.808011	7.58767e-38	13.1575	VDAC2	0.611327	3.50592e-08	6.06678
412	LAMB1	0.714198	6.91923e-23	10.1914	EPHB4	1.45968	3.78732e-11	7.07636	RPL18A	0.475856	2.9328e-24	10.528	YWHAH	0.714016	3.46725e-07	5.71462	HACD4	1.05157	8.26779e-34	12.4421	ADAM19	2.00253	5.9463e-16	8.51537	WDR35	1.47541	1	0.252149	CDH11	0.689963	2.09802e-06	5.32284	CACYBP	1.12421	2.30987e-15	8.39	ARMC8	1.37049	0.0345883	3.16271	PSMF1	0.825539	1.01203e-37	13.1355	NDUFA5	0.816684	4.34821e-08	6.0307
413	UBALD2	1.54047	6.99617e-23	10.1902	MGMT	0.861925	3.83042e-11	7.07465	FAM171A1	2.06354	2.96954e-24	10.5266	IL33	1.723	3.65965e-07	5.70522	GPX8	1.29954	8.49119e-34	12.4398	RAB7A	0.551862	6.4297e-16	8.50614	IGKV2-30	1.94741	1	0.252058	STEAP1	1.96173	2.11806e-06	5.32097	RNF146	1.37505	2.79083e-15	8.36706	TMOD1	1.86722	0.034834	3.16039	TNIP1	0.971582	1.10714e-37	13.1286	HACD1	3.26753	4.37323e-08	6.0296
414	NUAK1	1.28629	8.68008e-23	10.1687	SYPL1	0.699261	5.56407e-11	7.02126	ARL2	0.778861	3.3246e-24	10.5156	AK1	1.31967	3.69998e-07	5.70227	FAM92A	0.76646	8.6971e-34	12.4377	ANTXR2	1.3515	6.8586e-16	8.49848	C6orf141	1.8796	1	0.251798	P4HA2	1.08902	2.22406e-06	5.31162	SCARA3	2.92014	2.81615e-15	8.36577	KIAA1755	2.44809	0.035028	3.15825	PPP2R1A	0.785492	1.48185e-37	13.1063	SUSD2	2.40488	4.59737e-08	6.02099
415	CD109	1.49172	9.00233e-23	10.165	AFAP1L1	1.55571	5.68748e-11	7.01805	DOCK9	0.915839	4.22609e-24	10.4928	ARHGEF2	1.22138	4.29904e-07	5.67475	PRELID1	0.82366	9.6017e-34	12.4295	PLXDC1	0.854377	6.96429e-16	8.49653	PHKA1	1.65803	1	0.250603	MAML2	0.98253	2.35482e-06	5.30016	RAB32	1.37428	2.95863e-15	8.3595	TMED4	0.953122	0.035575	3.15244	PAK1	2.54484	2.93938e-37	13.0535	PDLIM7	0.806123	5.91795e-08	5.9769
416	HLA-DRB1	0.51464	9.48014e-23	10.1599	SOS1	1.59532	5.69758e-11	7.01766	MSN	0.70711	4.64327e-24	10.4838	SOCS2	1.01182	4.50174e-07	5.66661	KIAA1755	2.31216	1.00181e-33	12.4259	GDE1	1.45553	7.17262e-16	8.49278	AC106739.2	1.70293	1	0.250214	C1RL	0.983968	2.35812e-06	5.29975	PPDPF	0.659103	3.26576e-15	8.34762	MICAL2	1.57288	0.0355771	3.15216	COX6C	0.613611	5.24163e-37	13.0092	ATP5MPL	0.586068	6.63427e-08	5.9579
417	KBTBD2	1.08368	1.17514e-22	10.1388	DUSP1	0.487185	5.84961e-11	7.01356	LEF1	1.6452	4.90851e-24	10.4783	SHISA5	0.726622	4.51325e-07	5.66596	DSE	0.969506	1.07259e-33	12.4203	TP53I13	1.08968	7.70178e-16	8.48434	C2orf72	2.57123	1	0.248214	PHLDA1	0.608545	2.63101e-06	5.27853	ACTG1	0.635798	3.27545e-15	8.34705	ECHDC2	1.00473	0.0356796	3.15081	ATP6V0B	0.78259	1.20901e-36	12.9449	GABARAPL1	0.914498	6.9993e-08	5.94863
418	FRYL	1.13074	1.21135e-22	10.1357	CARD10	2.56806	6.39866e-11	7.00057	DOCK4	1.2774	6.45227e-24	10.4521	TMTC1	1.73328	5.03274e-07	5.64661	TM9SF1	0.89929	1.15276e-33	12.4143	ATP6AP2	0.617221	8.63886e-16	8.47064	MAB21L1	1.77528	1	0.246317	NFKBIZ	0.511048	2.79377e-06	5.26722	NPR1	2.00729	3.36031e-15	8.3438	GNG2	1.46135	0.0357853	3.14943	VDAC2	0.733968	1.24605e-36	12.9424	CAVIN1	0.473161	7.20821e-08	5.94364
419	UTRN	0.826175	1.2974e-22	10.1289	HYAL1	2.83438	6.90365e-11	6.98922	DAAM1	1.60616	8.38372e-24	10.4271	NTHL1	1.85389	5.05817e-07	5.64553	DEGS1	0.776512	1.33526e-33	12.4024	MMP14	0.697898	9.07665e-16	8.46472	AP002812.3	23.2718	1	0.245798	RDH10	1.43364	2.94974e-06	5.25678	MCUB	1.62704	3.42148e-15	8.34145	SLC25A27	2.2109	0.036208	3.14522	KCNMB1	1.94549	1.39294e-36	12.9337	GAMT	1.86139	7.82418e-08	5.92968
420	SH3BP2	1.86312	1.39968e-22	10.1213	CDC42EP4	1.45936	6.95663e-11	6.988	TMEM273	2.03198	9.6966e-24	10.4129	GNAQ	1.29028	5.14661e-07	5.64234	FGFR1	0.733556	1.60899e-33	12.3871	RARRES3	0.935652	1.46132e-15	8.4082	AL627171.1	1.72499	1	0.244888	SSC5D	1.56276	3.32293e-06	5.23393	P3H3	1.81711	4.512e-15	8.30801	ZYX	0.643286	0.0367073	3.14045	B4GALT3	1.39225	2.0696e-36	12.9031	DMD	1.66684	8.04313e-08	5.92464
421	RPGR	1.77671	1.4381e-22	10.1185	P2RY8	3.76744	8.91968e-11	6.95247	PPP2R5A	1.57714	1.04835e-23	10.4053	KRT10	0.597796	5.1621e-07	5.64118	MAN2B1	1.17715	1.62505e-33	12.3861	CAPZB	0.492906	2.18773e-15	8.36007	CFAP43	2.43376	1	0.244291	CUTC	1.42724	3.3707e-06	5.23084	MGST3	0.688568	4.84535e-15	8.29932	DBN1	1.02723	0.0384502	3.12452	ZYX	0.751469	2.97899e-36	12.8747	TOMM7	0.438777	1.04449e-07	5.88035
422	PPP1R13B	2.15204	2.17496e-22	10.0778	TJP1	0.789952	1.2792e-10	6.89905	MANSC1	1.54928	1.70268e-23	10.3581	LYL1	1.8788	5.36895e-07	5.63336	CD302	0.699377	2.09355e-33	12.3656	SMDT1	0.614094	2.28762e-15	8.35447	AL359736.1	1.7555	1	0.244018	HSD11B1	1.70834	3.63788e-06	5.21554	CRABP2	4.57084	6.02541e-15	8.2725	PIGT	0.842435	0.0389813	3.11997	GPX3	0.762983	3.02022e-36	12.8734	FHL1	0.671895	1.06885e-07	5.87637
423	PREX2	1.11218	2.19718e-22	10.0767	ZFP36	0.525486	1.31612e-10	6.89473	BIRC3	1.73895	2.12722e-23	10.3366	SHROOM4	1.43601	6.44312e-07	5.6012	GLMP	1.08128	2.54776e-33	12.3497	SDK1	2.6176	2.49087e-15	8.34392	MAATS1	1.62467	1	0.243797	EGFR	1.19836	3.74148e-06	5.21003	CALU	0.846507	6.71146e-15	8.25898	CCNL2	0.960986	0.0405666	3.10566	HOXB-AS1	2.83211	3.44511e-36	12.8631	BCL3	0.878126	1.07952e-07	5.87455
424	CTTNBP2NL	1.19955	2.28819e-22	10.0725	B3GNT5	2.21399	1.31624e-10	6.89457	DPYSL3	0.979919	2.71785e-23	10.313	RAPGEF1	1.55927	6.83589e-07	5.59012	UQCRQ	0.690311	2.71037e-33	12.3445	HOXA3	2.16721	2.50384e-15	8.34314	HFM1	2.26294	1	0.24255	HEBP1	0.61646	3.76854e-06	5.20855	MPZL1	1.12495	8.50401e-15	8.23023	PLPP1	0.451897	0.0406956	3.10421	PSME2	0.818266	4.99535e-36	12.8342	DNAJC27	2.80389	1.38212e-07	5.83263
425	CDK2AP1	1.53272	2.66454e-22	10.057	NOS3	1.56428	1.4715e-10	6.87815	FAU	0.399492	4.54286e-23	10.2631	USHBP1	2.02749	7.20285e-07	5.58054	TMEM45A	1.32034	2.95443e-33	12.3374	PRDX6	0.495351	2.85492e-15	8.32728	IER5L	1.36753	1	0.242096	TSPAN2	1.25459	4.12962e-06	5.19066	TMEM14A	1.0436	8.63742e-15	8.22815	MLXIP	1.24518	0.0408124	3.10311	KALRN	2.26366	6.58519e-36	12.8126	BAG3	0.743966	1.42566e-07	5.82711
426	MFNG	1.57665	2.9596e-22	10.0464	F8	3.21257	1.67407e-10	6.8596	ACTG1	0.600384	4.73772e-23	10.2589	CNDP2	1.32655	7.37925e-07	5.57575	PAPSS2	1.39353	3.54156e-33	12.3226	NDFIP1	0.55354	3.7436e-15	8.29447	ABCA10	1.17272	1	0.242005	CPQ	0.726659	4.36587e-06	5.17926	PDGFRA	0.390081	8.69985e-15	8.22707	CLIP4	2.17549	0.0408124	3.10286	ATP5MF	0.721679	6.85349e-36	12.8094	EEF1D	0.383504	1.44301e-07	5.82458
427	FHOD1	1.70205	3.41289e-22	10.0321	STARD8	2.20906	1.91321e-10	6.83984	PDIA5	1.50182	4.87934e-23	10.2559	SOX13	1.89907	7.76724e-07	5.56619	EIF5A	0.755796	3.76603e-33	12.3174	GRN	0.493237	4.81471e-15	8.26385	AL031432.1	7.73406	1	0.240394	TMEM119	0.86779	5.20462e-06	5.14377	PERP	1.29496	9.29484e-15	8.2187	NRP2	1.02875	0.0409202	3.10182	CENPP	2.99797	8.2554e-36	12.7946	POLR2I	0.745258	1.56861e-07	5.80995
428	STC2	2.06459	3.43045e-22	10.0315	AVPR2	3.85496	1.97975e-10	6.83477	PTPRM	0.928663	4.98626e-23	10.2536	MEF2A	0.96905	8.03684e-07	5.5592	PRDX5	0.665948	4.19849e-33	12.3084	NENF	0.634169	5.00484e-15	8.2589	AC012313.7	8.73033	1	0.240394	COL15A1	0.414833	5.30919e-06	5.13984	PDIA3	0.730801	1.11687e-14	8.19621	TGFBR1	2.19682	0.0414373	3.09755	CALU	0.798351	8.25735e-36	12.7944	MAP2	2.42911	1.63313e-07	5.80269
429	ABRACL	1.1347	3.48906e-22	10.0297	TSPAN12	1.05131	2.11865e-10	6.82448	TMTC1	1.72511	5.41032e-23	10.2456	ARHGEF15	1.33935	8.39078e-07	5.55146	PRDX6	0.703405	4.37286e-33	12.305	BDH2	0.863177	5.142e-15	8.25551	ULBP1	2.63336	1	0.237303	RPS18	0.236418	5.31016e-06	5.13966	RTL8C	0.801325	1.18272e-14	8.18909	CH25H	1.33397	0.0415595	3.09619	GBP2	1.2056	9.39948e-36	12.7841	ANAPC11	0.501171	1.64182e-07	5.80163
430	PXDN	0.966567	3.75917e-22	10.0222	LCN6	2.90386	2.83828e-10	6.78168	SOCS3	0.813288	9.32452e-23	10.1925	GIPC2	2.26436	8.49933e-07	5.549	SGCD	1.59298	5.13402e-33	12.2918	CREB3L1	1.68987	5.63994e-15	8.24397	CDC20B	3.13921	1	0.236043	SAMD11	1.63682	5.53214e-06	5.13109	S100A11	0.686921	1.317e-14	8.17592	FAM20C	1.6235	0.0418794	3.09316	REM1	3.56112	1.08329e-35	12.7729	MEF2C	0.675838	1.69446e-07	5.796
431	EFNB1	1.35667	5.10334e-22	9.99169	BTN3A2	1.28449	2.97884e-10	6.77433	CXCL2	1.17876	9.42053e-23	10.1913	LRRC8C	1.63185	1.10709e-06	5.50114	DERL1	0.866836	5.17516e-33	12.291	OBSCN	2.2119	5.84557e-15	8.23952	ZCWPW1	1.32777	1	0.235251	NDUFA4	0.315596	6.36973e-06	5.10332	CD34	0.859432	1.46628e-14	8.16275	IFI27L2	0.61539	0.0418794	3.09293	XBP1	0.779359	1.1863e-35	12.7657	AK1	1.04159	1.74684e-07	5.79051
432	SBNO2	1.63664	5.21073e-22	9.9895	PRDX1	0.386389	4.23601e-10	6.72221	CAV1	0.739421	1.22042e-22	10.1658	ABLIM1	0.950996	1.12317e-06	5.49839	CXCL3	2.59082	6.7063e-33	12.2699	NFIC	0.480634	6.30885e-15	8.22974	AGBL1	4.88533	1	0.234913	IL6ST	0.37314	6.63262e-06	5.09523	ITGA11	1.55332	1.93704e-14	8.12863	DNAJC15	0.691783	0.0445515	3.07276	MRPL32	1.02287	1.38981e-35	12.7532	MLF2	0.511446	2.43207e-07	5.73185
433	EML3	1.43288	6.48213e-22	9.96759	CLEC1A	1.84806	4.97727e-10	6.69771	TMEM70	1.33273	1.33384e-22	10.1569	ADAMTS6	2.33095	1.26459e-06	5.47639	HGF	1.85112	7.44596e-33	12.2613	GPC1	1.65459	7.21853e-15	8.21327	AC108471.2	2.2432	1	0.233432	ZFHX4	2.01939	8.28821e-06	5.05111	DPP7	0.903849	2.00433e-14	8.12427	EFEMP2	0.710714	0.0446339	3.07195	OSBPL9	1.13374	2.11391e-35	12.7203	FKBP5	1.11357	2.50575e-07	5.72662
434	CITED4	2.14896	6.50582e-22	9.96711	IRF7	1.27101	5.64656e-10	6.67855	CPD	1.16128	1.7192e-22	10.1318	S100A16	0.777142	1.42166e-06	5.45397	TPM4	0.697981	7.98857e-33	12.2554	COL5A2	0.575259	7.85106e-15	8.20286	AC005759.1	1.87396	1	0.233043	C1orf21	0.7538	8.64324e-06	5.04265	BAG2	2.06435	2.23945e-14	8.10994	PDLIM4	0.776366	0.0446547	3.07156	ATP5PB	0.713426	4.31418e-35	12.6642	COBLL1	1.81208	2.5236e-07	5.72525
435	PINK1	1.26492	9.51813e-22	9.92887	PAK4	2.0204	6.24328e-10	6.66312	PPP3CA	1.1782	2.41974e-22	10.0982	MOB2	1.26533	1.51139e-06	5.44267	B4GALT1	0.811238	8.19766e-33	12.2531	FKBP7	1.22541	1.00678e-14	8.17195	CPA3	2.64905	1	0.232056	SEC62	0.339074	8.87201e-06	5.03736	TPP1	1.17423	2.26938e-14	8.10811	ALDH3A2	1.82954	0.0447718	3.07053	IFI27L2	0.711175	4.38897e-35	12.6627	AKAP6	4.55014	2.65258e-07	5.71645
436	ERICH1	1.21436	1.06482e-21	9.91755	TCIM	0.579215	6.88789e-10	6.64798	SPTBN1	0.600798	3.09273e-22	10.0737	FLOT2	1.49467	1.51745e-06	5.44154	ANKRD10	0.773819	9.0868e-33	12.2446	ALKAL2	3.10251	1.02804e-14	8.16926	AC073343.2	3.47574	1	0.230705	SSBP2	0.787434	9.32536e-06	5.02709	SH3PXD2B	1.21314	2.4218e-14	8.09977	TBX3	1.50469	0.0449207	3.06878	RAP1B	0.725227	4.68462e-35	12.6574	NAMPT	0.779333	3.08491e-07	5.69006
437	SYNJ2	1.47667	1.07125e-21	9.91683	CCDC69	1.30927	7.77986e-10	6.62934	SOX7	1.4845	3.95785e-22	10.0493	RAD21	0.912874	1.68389e-06	5.42215	SEC24D	1.0589	1.01164e-32	12.2357	CNIH1	0.658668	1.06582e-14	8.16475	AC148477.2	3.12137	1	0.230653	HNMT	1.1313	9.78209e-06	5.01719	AK1	1.1057	2.42354e-14	8.09947	CD55	0.837857	0.0452571	3.0663	CBR1	1.04053	5.46825e-35	12.6451	NDUFA1	0.473163	3.4293e-07	5.67112
438	RNF19A	1.07108	1.3578e-21	9.89264	FGD5	1.29851	7.89395e-10	6.62706	TNFRSF1A	0.719653	4.06546e-22	10.0465	EMP3	0.706488	1.69455e-06	5.42061	CDCP1	3.95575	1.05463e-32	12.2322	PLAU	0.766556	1.11657e-14	8.15897	LINC00535	1.78362	1	0.230614	CCS	0.880904	1.14374e-05	4.98575	ARHGAP10	1.15663	2.55028e-14	8.09283	LRP1	0.603829	0.0468478	3.0552	RNF152	2.29192	5.53447e-35	12.644	FN3K	1.51865	4.12768e-07	5.63829
439	MGP	0.631995	1.37274e-21	9.89142	ARPC1B	0.546626	8.00321e-10	6.62489	EPB41L4A	1.58243	5.56095e-22	10.0154	ARF1	0.427673	1.79346e-06	5.41005	SQOR	1.02494	1.14586e-32	12.2253	RPLP0	0.461375	1.14898e-14	8.15535	GNB3	3.12343	1	0.230575	FUCA2	0.788981	1.17358e-05	4.98034	PLEKHF1	2.07825	2.93865e-14	8.07518	PLEKHA5	1.15438	0.0481064	3.04565	ATP5MC2	0.548756	8.24114e-35	12.6125	PJA2	0.879306	4.42725e-07	5.62554
440	JMJD1C	0.829431	1.42707e-21	9.88742	SCNN1B	3.52845	9.22762e-10	6.60287	AFF1	0.974946	7.32434e-22	9.98794	HSD17B11	1.07256	1.82412e-06	5.40661	VWA5A	2.22225	1.14731e-32	12.225	RSL24D1	0.697176	1.31739e-14	8.13832	LINC01271	3.07198	1	0.230289	ERRFI1	0.743887	1.17995e-05	4.97915	GLT8D2	0.991907	2.93865e-14	8.07513	AKR7A2	0.978167	0.0481064	3.04562	ANXA11	0.687089	9.4747e-35	12.6014	UQCR11	0.450631	4.45459e-07	5.62355
441	MYO15B	2.09655	1.6319e-21	9.87373	ZNF366	2.63707	1.05657e-09	6.58223	PREX2	0.866199	7.35577e-22	9.98734	GNB1	0.976201	1.90289e-06	5.39841	ISOC1	1.4769	1.22789e-32	12.2193	ADGRL3	1.86	1.37365e-14	8.1331	BBS5	2.12386	1	0.230159	EEF1G	0.27995	1.1834e-05	4.97844	EML1	1.80901	3.13876e-14	8.06687	IGFBP5	0.396573	0.0497787	3.03294	CCT5	0.915197	1.15027e-34	12.586	MINOS1	0.508676	4.45459e-07	5.62348
442	TP53I11	1.50287	1.76997e-21	9.86534	RAPGEF1	1.81106	1.1632e-09	6.56724	CDC42	0.641059	7.41915e-22	9.98632	ARAP3	1.25721	1.93215e-06	5.39547	SQSTM1	0.646416	1.35181e-32	12.2114	SRPX2	1.34547	1.55678e-14	8.1176	HCAR2	1.99613	1	0.229484	H2AFJ	0.533395	1.20626e-05	4.97459	PRDX1	0.642014	3.32103e-14	8.05976	ANTXR1	0.843578	0.0502594	3.02954	PSMC4	0.951685	1.40072e-34	12.5701	HADH	1.59464	4.51823e-07	5.62087
443	ITGB4	1.3681	1.80827e-21	9.86295	KMT2E	0.532558	1.25675e-09	6.5553	THSD7A	1.55297	7.96561e-22	9.9791	LIPA	1.35706	1.94916e-06	5.39349	TGFB1	0.750805	1.37802e-32	12.2096	OSBPL1A	1.08817	1.59214e-14	8.11455	SCNN1D	2.80347	1	0.226626	PRICKLE2	1.23554	1.23857e-05	4.96875	FKBP8	0.689679	4.27448e-14	8.02842	SLFN13	3.82478	0.0511369	3.02313	TMEM108	4.07738	1.66736e-34	12.5562	CRIP2	0.580746	4.78944e-07	5.61029
444	RNF213	0.990364	2.93375e-21	9.8139	STXBP1	1.50206	1.58702e-09	6.51999	HDGFL3	1.19077	9.02184e-22	9.96657	ATP8B1	1.87812	1.99371e-06	5.38902	ACTA2	0.532524	1.50024e-32	12.2025	WNT5A	1.86601	1.6868e-14	8.10722	GFPT2	1.40251	1	0.226535	RPL4	0.298429	1.26469e-05	4.96427	ADAMTS2	1.69938	4.32048e-14	8.02689	OSBPL10	1.81473	0.0512464	3.02217	NDUFS7	0.748431	1.84013e-34	12.5482	FRY	1.04904	4.87315e-07	5.60696
445	CLDN15	1.63141	2.93567e-21	9.81371	FKBP9	0.946142	1.60181e-09	6.51846	TNFAIP1	1.08736	1.21031e-21	9.93717	PIR	1.79454	2.15844e-06	5.37392	JTB	0.712618	2.22695e-32	12.1702	IFNGR2	0.831827	1.75641e-14	8.10198	ZNF302	1.09213	1	0.22586	SFRP1	1.22906	1.34696e-05	4.95131	FAM129A	1.72391	4.495e-14	8.02182	TRERF1	2.14054	0.0526298	3.01364	UBE2D2	0.677479	1.94556e-34	12.5437	RPL9	0.359253	5.07349e-07	5.59982
446	UBTD1	1.46385	3.16814e-21	9.8059	BCAP31	0.573289	1.69756e-09	6.50933	LRMDA	1.3929	1.38463e-21	9.92358	HNRNPA2B1	0.325261	2.18719e-06	5.37133	EMC7	0.788746	2.49181e-32	12.1608	AKR7A2	0.919191	1.88006e-14	8.09323	MAT2A	0.78765	1	0.223041	MYOC	2.96054	1.54386e-05	4.92369	ASPN	1.52314	4.72836e-14	8.01496	LRP6	1.82856	0.0529019	3.01054	BNIP3L	0.798184	2.17343e-34	12.5347	SNHG9	1.13661	5.1043e-07	5.5986
447	SULF2	1.01884	3.98876e-21	9.7825	ATXN3	1.26892	1.70141e-09	6.50886	TCF4	0.618615	1.82081e-21	9.89588	AQP7	3.52216	2.28119e-06	5.36353	ATP2A2	0.846774	2.63461e-32	12.1561	ITGA11	1.4642	1.886e-14	8.09268	AC092910.3	1.44307	1	0.222808	IGFBP3	0.797933	1.60018e-05	4.9161	CKB	1.28621	4.87646e-14	8.01075	MYEF2	3.26209	0.0531354	3.00895	IDH3G	0.928349	3.53447e-34	12.4958	UQCRH	0.482596	5.8899e-07	5.57274
448	NECTIN2	0.68519	4.21412e-21	9.77681	TNS2	0.875275	1.92412e-09	6.48981	F11R	1.58907	2.18135e-21	9.87762	KRTCAP2	0.453854	2.29136e-06	5.36253	PDGFRB	0.499296	3.01917e-32	12.1448	ZBTB20	0.504128	2.10688e-14	8.07871	AF129075.2	1.77392	1	0.222184	ISCU	0.349499	1.87576e-05	4.88303	HSD3B7	2.43786	5.9885e-14	7.98502	ASB2	3.73602	0.0536263	3.00548	KLF9	0.708139	3.94727e-34	12.4869	FBXO32	1.01289	5.89836e-07	5.57232
449	MYL12A	0.450922	7.01544e-21	9.72459	OSBPL1A	1.26278	2.09377e-09	6.47652	CYB5A	0.796846	2.28723e-21	9.8727	AGPAT1	1.4777	2.37157e-06	5.35611	EDNRB	0.993066	3.35468e-32	12.136	HPCAL1	0.916657	2.53325e-14	8.05573	MT1G	0.927482	1	0.220522	FMO2	1.67048	2.12743e-05	4.85673	MYDGF	0.802854	6.00452e-14	7.98448	CALCOCO2	0.639186	0.054852	2.99804	TMEM74B	4.48592	5.46052e-34	12.4609	NR2F2-AS1	2.03596	6.29165e-07	5.56025
450	SPRY4	1.26006	7.12226e-21	9.72293	IER2	0.447545	2.45749e-09	6.45189	CCND3	0.975312	3.33375e-21	9.83434	NFKBIA	0.496782	2.46708e-06	5.34836	RARRES1	2.1564	4.94074e-32	12.104	TSLP	2.36723	2.75711e-14	8.04474	AKNAD1	1.95745	1	0.219807	HDDC2	0.995204	2.24684e-05	4.84505	LHFPL6	0.767813	7.46271e-14	7.95741	BMPR1A	1.87395	0.0549481	2.99726	TBX2-AS1	1.63302	5.55469e-34	12.4593	ATP5PD	0.486865	6.57649e-07	5.55186
451	AL583785.1	2.83928	7.43225e-21	9.71847	SULF2	1.13263	2.63944e-09	6.44038	FOXC1	2.50899	3.35198e-21	9.83362	PLXNA2	1.32126	2.49233e-06	5.34611	BEX3	0.687546	6.2166e-32	12.085	FBXO21	1.1207	2.87984e-14	8.03909	KIF14	3.05431	1	0.219742	ADGRL2	0.962435	2.28153e-05	4.84186	CCPG1	0.861782	8.45443e-14	7.94174	TSPAN15	1.4583	0.0552448	2.99512	NDUFA13	0.681727	5.78196e-34	12.4558	NINJ1	0.796918	6.63077e-07	5.55026
452	TPM4	0.425453	9.3678e-21	9.69451	YES1	1.10411	3.12774e-09	6.41403	CLDN15	1.8811	3.44313e-21	9.83075	RBKS	1.60186	2.50076e-06	5.3453	NRG1	1.94014	8.14176e-32	12.0626	FRZB	0.325428	3.45916e-14	8.01597	NANOS1	2.83663	1	0.219561	EIF3E	0.395819	2.57944e-05	4.81516	EEA1	0.9657	8.87285e-14	7.93553	PPFIA2	4.0742	0.0561917	2.98821	C15orf39	1.90686	6.53565e-34	12.4459	DTX3	1.28601	6.84632e-07	5.5445
453	CPLX1	2.38227	9.67857e-21	9.69093	IGFBP7	0.581043	3.26133e-09	6.40657	LY96	1.73199	3.96382e-21	9.81639	TNFRSF4	1.3792	3.05434e-06	5.30795	C19orf53	0.688013	9.3392e-32	12.0511	F2RL2	2.01757	4.35811e-14	7.9869	HIST1H2AJ	2.42332	1	0.219483	RARRES3	0.60621	2.59277e-05	4.81384	USP53	1.8281	1.04073e-13	7.91487	PARK7	0.40091	0.057293	2.97959	NDUFAB1	0.705242	7.72407e-34	12.4324	CYC1	0.705181	6.9514e-07	5.54167
454	ORAI1	1.10483	1.03333e-20	9.68413	HIF3A	2.12648	3.389e-09	6.40031	SERTAD4-AS1	1.69518	4.60917e-21	9.80083	TIFA	1.70719	3.11177e-06	5.30415	POLR2L	0.693783	1.11427e-31	12.0364	ANXA6	0.644639	4.41568e-14	7.98513	THEGL	5.34095	1	0.218781	TSC22D3	0.328094	2.60874e-05	4.8122	GAA	1.38819	1.05148e-13	7.91315	CIB1	0.860526	0.0575889	2.9775	RAD23A	0.70328	1.29098e-33	12.3911	BCAS2	1.10439	7.43258e-07	5.5292
455	RIN2	1.63485	1.16273e-20	9.67194	CNBP	0.372024	3.499e-09	6.39516	FOSL1	1.40999	4.62559e-21	9.80031	BTNL9	1.3004	3.13846e-06	5.30239	UGCG	0.733959	1.12995e-31	12.0351	EEF1D	0.355603	4.62999e-14	7.97912	ACVR1C	4.34813	1	0.218755	ARHGAP10	0.887447	2.71449e-05	4.80397	RAB8B	1.39403	1.05148e-13	7.91296	HP1BP3	0.734665	0.0576482	2.97672	HSPB8	1.34905	1.29149e-33	12.3909	SRL	4.63235	7.43258e-07	5.52913
456	HTRA1	0.736164	1.59505e-20	9.6393	APLNR	0.961171	3.62564e-09	6.38919	CEP68	1.26199	4.6323e-21	9.79999	RAB6A	0.823257	3.36559e-06	5.28902	NID1	0.823484	1.24813e-31	12.0267	HAS2	1.66731	5.23045e-14	7.9639	KCNMB2	2.18769	1	0.217729	BEX3	0.362406	2.77318e-05	4.79955	CAB39L	2.44641	1.07481e-13	7.90981	SYTL2	1.61224	0.0590937	2.96787	NFATC4	1.78811	1.7729e-33	12.3654	MRPL33	0.584021	7.69997e-07	5.5226
457	LEF1	1.38242	1.78155e-20	9.62782	JMJD1C	0.670947	3.63756e-09	6.38842	RAPGEF3	0.962391	5.56476e-21	9.78112	TOX2	1.7006	3.62866e-06	5.27422	PPIF	1.60292	1.35243e-31	12.0199	TMED4	0.85601	5.66853e-14	7.95348	AC020765.2	1.47646	1	0.216261	CD68	1.4848	2.89172e-05	4.79073	PKM	0.743931	1.07481e-13	7.90981	COX7A1	0.665575	0.0603638	2.96084	LDHA	0.638337	1.8268e-33	12.3628	LGR6	7.23887	7.73904e-07	5.52151
458	NFATC1	1.22657	1.91737e-20	9.62014	MECOM	1.30727	3.66074e-09	6.38732	FAM84B	2.86773	5.94389e-21	9.77411	SIGIRR	0.901011	3.84613e-06	5.26334	CHL1	2.08332	1.3843e-31	12.0178	GPSM3	1.61543	6.13286e-14	7.94341	HIST1H2BC	1.34864	1	0.216209	FMOD	1.17896	3.01908e-05	4.78152	SLC37A3	1.88847	1.1798e-13	7.89799	PHLDA3	1.36716	0.0605324	2.95974	SH3RF1	1.92883	1.85314e-33	12.3615	CHURC1	0.624376	7.92127e-07	5.51697
459	CPNE2	1.27966	2.17489e-20	9.60669	PCGF2	1.1153	5.2954e-09	6.3286	ADAMTS9	1.05818	6.70149e-21	9.76149	DSTN	0.315222	3.93483e-06	5.25894	MMP3	4.41666	1.57143e-31	12.0072	DKK3	0.669368	6.52005e-14	7.93566	CITED1	2.02921	1	0.215742	SPATA6	1.15235	3.06069e-05	4.77863	GRIK1	7.41584	1.48447e-13	7.86846	PRKG1	0.90231	0.0611427	2.95567	ATP1B3	0.86236	2.08769e-33	12.3517	KLF9	0.598501	8.0349e-07	5.51414
460	RB1	1.05532	2.24922e-20	9.60311	ITPKB	1.8483	5.30089e-09	6.3283	LPAR6	1.15959	6.70149e-21	9.76146	FGD5	1.28589	4.12777e-06	5.24949	MYL6B	0.85769	2.05994e-31	11.9846	CLIP3	1.32234	7.01277e-14	7.9263	AC104695.2	3.92699	1	0.214534	HSPA1A	0.612605	3.07624e-05	4.77747	SEMA3E	3.28499	1.48615e-13	7.86811	CERCAM	0.91752	0.0612905	2.95468	CALM3	0.752655	2.0914e-33	12.3514	UTRN	0.672388	8.57801e-07	5.50213
461	CNST	1.04507	2.787e-20	9.58087	LNX1	3.16744	5.34254e-09	6.32683	SSFA2	0.96522	7.76155e-21	9.74622	EXOC6	1.95727	4.54699e-06	5.23028	ITGBL1	2.65083	2.11621e-31	11.9822	FAH	3.06049	7.15681e-14	7.92362	AL590560.2	3.11272	1	0.21443	IAH1	0.739209	3.23786e-05	4.76659	PALM	2.23897	1.5217e-13	7.86495	FMNL2	1.99457	0.0615046	2.95312	RAB6B	3.69295	2.13173e-33	12.3497	S1PR3	1.84321	8.70407e-07	5.49908
462	ACTN4	0.658812	2.84122e-20	9.57876	NECTIN2	0.572085	5.7232e-09	6.3158	NUCB1	0.616442	8.5644e-21	9.73605	GPR146	1.5915	4.75387e-06	5.22145	ST3GAL1	1.29122	2.83848e-31	11.9577	PERP	1.12352	7.64398e-14	7.91512	HIST2H4B	2.19625	1	0.213755	MYC	0.824987	3.45981e-05	4.75265	PGRMC2	1.38238	1.54115e-13	7.86315	ME1	2.76205	0.0624016	2.94736	NAPA	0.716497	2.54066e-33	12.3354	NBEAL1	0.717106	8.81125e-07	5.49643
463	MKL2	0.936024	3.21754e-20	9.56579	PPP1R16B	1.99208	5.99411e-09	6.30824	SCARF1	1.5133	9.45873e-21	9.72579	HIP1	1.17617	4.78683e-06	5.21997	NEXN	0.878868	4.17011e-31	11.9254	SDC4	1.78202	9.00091e-14	7.89446	FGF17	4.71809	1	0.213378	ANGPTL2	0.851955	3.55629e-05	4.74653	IFI27L2	0.852897	1.60405e-13	7.85793	CDH6	1.64729	0.0634967	2.9406	CUTA	0.7026	3.16061e-33	12.3175	CSDC2	3.70385	9.67419e-07	5.47896
464	PIK3C2B	1.8735	3.80363e-20	9.54834	IFIT1	1.82527	6.2785e-09	6.3008	CARD8	1.44799	9.86867e-21	9.7213	ADAR	0.820199	5.21284e-06	5.20376	STEAP1	2.76417	4.4669e-31	11.9195	CCL11	0.369166	1.07178e-13	7.87188	S100B	4.20571	1	0.213352	FAM13A	1.11455	3.70786e-05	4.7364	CDKN2C	2.0245	1.63198e-13	7.85536	TLN2	2.4481	0.0641827	2.93591	SUSD2	2.95639	3.47864e-33	12.3097	PNMA1	1.40657	1.16595e-06	5.44422
465	CTTN	0.965162	3.83464e-20	9.54738	SNAI1	1.36149	6.3477e-09	6.29897	ELMO1	0.919189	1.01064e-20	9.71871	APOL4	1.83469	5.63492e-06	5.18888	RELB	0.721131	4.91255e-31	11.9114	RPL37A	0.360515	1.08746e-13	7.86991	AL591848.4	4.22078	1	0.2133	RPS2	0.275915	4.20725e-05	4.70891	AKAP12	0.890636	1.6476e-13	7.85396	ADSS	0.98203	0.0657132	2.92778	ATP5F1C	0.689585	3.54675e-33	12.308	FCMR	2.98907	1.18703e-06	5.44054
466	FDPS	0.913789	3.87575e-20	9.54616	MAP1LC3B	0.480302	8.18289e-09	6.25829	FZD4	0.906762	1.42041e-20	9.68366	DDX5	0.306523	5.84146e-06	5.18157	UCK2	1.15458	5.23207e-31	11.906	FOSB	0.507857	1.26274e-13	7.85057	ZNF552	1.80217	1	0.210572	APCDD1	1.66549	4.40252e-05	4.69854	LRRC2	3.53106	1.68161e-13	7.85119	LRP10	0.749598	0.0668315	2.92181	HRC	3.96441	5.24543e-33	12.2761	ANO1	2.06411	1.26938e-06	5.42793
467	LMBR1	1.22146	4.75299e-20	9.52475	CDC42	0.487007	8.25529e-09	6.25678	MATN2	1.06654	1.45243e-20	9.68122	MYL12A	0.430355	5.92992e-06	5.17857	CCL2	1.00376	5.2673e-31	11.9053	FOXF2	1.88309	1.41548e-13	7.83563	SLC35F3	2.22424	1	0.210416	F10	1.12011	4.57703e-05	4.68967	GPC6	1.04383	1.70872e-13	7.84898	PREB	1.46965	0.0671308	2.91969	ANAPC11	0.639903	5.45803e-33	12.2727	RPS27	0.328025	1.26938e-06	5.42778
468	NES	1.12917	5.27941e-20	9.51371	LMCD1	0.618857	9.03089e-09	6.24223	TMEM219	0.668853	1.48582e-20	9.67873	SLC16A14	3.33266	6.45612e-06	5.16228	ERGIC3	0.715927	5.64439e-31	11.8994	PRDX2	0.52725	1.56499e-13	7.82285	ZNF425	2.09132	1	0.209248	TPCN1	1.47097	4.90655e-05	4.67414	MITF	2.31392	2.02932e-13	7.82615	SPEG	3.16669	0.0689634	2.90972	TENT5A	1.03462	5.84227e-33	12.267	PPM1L	2.57847	1.28344e-06	5.4255
469	RBP5	1.33276	5.36077e-20	9.512	LYSMD2	1.26025	9.08729e-09	6.24113	YPEL2	1.12588	1.90928e-20	9.65289	CYTH1	1.05695	6.78815e-06	5.15249	MIR4435-2HG	0.527358	6.2338e-31	11.8908	PDLIM4	0.711754	1.6201e-13	7.81818	TNNT3	2.96438	1	0.209092	OLFML1	1.11702	6.09e-05	4.62684	MTCH1	0.709753	2.10435e-13	7.82138	TEAD1	1.45648	0.0689946	2.90905	NDUFS2	0.738019	6.27252e-33	12.2612	RAB34	0.751301	1.28568e-06	5.42503
470	NOX4	2.81084	5.59824e-20	9.50737	HMGB1	0.260272	9.3534e-09	6.23635	THBD	0.685849	2.12192e-20	9.64189	GRASP	1.2014	6.80775e-06	5.15175	WIPF1	1.07461	6.2338e-31	11.8908	MBOAT1	2.5372	1.78712e-13	7.80551	AL139274.2	1.88438	1	0.208884	PRKAR2B	1.39788	7.63965e-05	4.57595	GABARAP	0.565627	2.41702e-13	7.80372	RHOBTB3	0.688701	0.0693542	2.90667	OR51E1	5.79438	6.29013e-33	12.2608	ITPK1	2.05919	1.28947e-06	5.42434
471	YPEL2	1.08836	6.96803e-20	9.48409	PDGFD	0.935607	9.49216e-09	6.23378	TBC1D4	2.229	2.12896e-20	9.64139	RAB2A	0.522092	6.89426e-06	5.14899	LMCD1	0.898179	6.79555e-31	11.8834	EEF1B2	0.407642	1.8927e-13	7.79812	LTK	4.09963	1	0.207897	UNC5C	1.16998	7.69814e-05	4.57408	CES1	3.84689	3.71387e-13	7.74874	GBE1	1.62238	0.0696993	2.90485	SARS	0.818938	6.46973e-33	12.2584	SLC22A3	3.3024	1.34577e-06	5.41631
472	UCK2	1.33933	8.42365e-20	9.46368	SPARC	0.411871	9.63888e-09	6.23098	MFNG	2.08832	2.17083e-20	9.63923	CDKN1A	0.674111	7.25174e-06	5.13902	RNF149	0.786462	7.37939e-31	11.8763	MACROD2	3.52138	2.01854e-13	7.78984	AC239798.2	3.86561	1	0.207871	RPS19	0.230475	8.43918e-05	4.55344	SSR3	0.883192	4.00841e-13	7.73822	CLDN23	2.72558	0.0705141	2.90025	ZMIZ1	1.12173	7.2837e-33	12.2486	NUDC	0.632581	1.37158e-06	5.41267
473	PPP1R16B	1.95869	9.22139e-20	9.4541	PLCG1	1.31617	9.67088e-09	6.23033	CTSS	1.30396	3.15061e-20	9.60042	ID3	0.517101	7.2864e-06	5.1378	PSMA2	0.983637	8.19311e-31	11.8674	ADGRE5	1.28565	2.6619e-13	7.75442	ZNF497	1.96996	1	0.206819	CTSL	0.451962	9.43626e-05	4.52842	SLIT2	2.85457	4.80757e-13	7.71466	UNC5C	1.54331	0.0712352	2.89635	GFPT1	1.36661	7.90629e-33	12.2417	MYO3A	4.85943	1.37716e-06	5.41178
474	POLR2A	0.949567	9.24919e-20	9.45367	SEMA6A	1.44701	1.03713e-08	6.21898	RPLP0	0.568446	5.00805e-20	9.55221	LGALS9	0.945226	7.8267e-06	5.12394	ZCCHC24	1.32232	8.22198e-31	11.867	DEFB1	2.921	2.7181e-13	7.75139	TCF21	0.474961	1	0.206013	KAZN	1.15119	0.000102717	4.50897	CMTM3	1.21485	5.968e-13	7.68643	CLMP	1.25464	0.0720071	2.89249	ANTXR1	0.823254	8.55768e-33	12.2351	EHD2	0.574257	1.82304e-06	5.35848
475	OTUD4	1.29929	9.75747e-20	9.44795	SOCS2	0.948085	1.10372e-08	6.20894	NOS3	1.44004	6.09908e-20	9.53128	HHEX	1.60818	8.37479e-06	5.11038	PYCARD	0.925114	8.61002e-31	11.863	TOMM7	0.391079	3.44725e-13	7.72085	AC120193.1	2.90714	1	0.205299	MBP	2.05543	0.000103565	4.50682	CAST	0.720061	6.49026e-13	7.67527	TRAF5	2.35306	0.0724978	2.88916	C12orf57	0.603798	1.01832e-32	12.2209	MBNL1-AS1	2.68939	2.00985e-06	5.33924
476	PLEKHO2	1.81318	1.12678e-19	9.43251	CYSTM1	0.571583	1.2981e-08	6.18248	ECE1	0.668491	7.06679e-20	9.51565	ARL2BP	0.856336	8.46061e-06	5.10806	MRPS24	0.732065	8.84641e-31	11.8605	CD63	0.41414	3.84239e-13	7.7067	ACADL	2.0037	1	0.204935	CD99	0.26936	0.00010604	4.5006	SNX2	1.07765	6.53109e-13	7.6741	PFKP	1.62648	0.0725527	2.88828	MAP1A	1.48935	1.05015e-32	12.2182	XRCC6	0.528115	2.25325e-06	5.31691
477	C4orf48	0.969022	1.15811e-19	9.42952	NCKIPSD	2.50767	1.30282e-08	6.18177	TIAM1	4.36231	7.39918e-20	9.51071	KTN1	0.50885	9.09417e-06	5.09321	DNAJC15	0.704562	9.06254e-31	11.8584	RPL41	0.364441	4.39315e-13	7.68912	TSPOAP1	1.72449	1	0.203662	ADAM33	1.75509	0.000113568	4.48453	COL16A1	1.53798	6.53109e-13	7.67407	PDIA3	0.38871	0.0733954	2.88316	ZNF503	0.948846	1.65209e-32	12.1809	TMEM131L	1.79668	2.44453e-06	5.30112
478	GIMAP1	0.694015	1.30374e-19	9.41697	PREX1	1.48913	1.35433e-08	6.17552	UFC1	0.675294	7.53306e-20	9.50868	SELENOW	0.390604	9.4213e-06	5.08592	LTBR	0.706667	1.03507e-30	11.8471	PHF14	0.690187	5.64845e-13	7.65644	AC104958.2	3.93416	1	0.202571	FGF10	2.94491	0.000113761	4.48403	PMM1	1.34913	6.82901e-13	7.66794	MTCL1	5.10965	0.0748802	2.8759	NAB1	1.66126	2.13412e-32	12.1597	CACNA1H	1.87629	2.82114e-06	5.2735
479	CDK17	0.994338	1.30449e-19	9.41679	PLXNA2	1.44732	1.40136e-08	6.16974	MAP1LC3B	0.648589	1.00411e-19	9.47857	ITGA6	0.555929	1.03558e-05	5.06754	MEST	3.14098	1.07327e-30	11.8439	CYP1B1	1.5685	5.70398e-13	7.65503	AC124947.1	2.10562	1	0.201766	CRTAP	0.34024	0.000114455	4.48247	PRSS23	0.824374	7.19598e-13	7.66102	ENC1	1.49619	0.0753637	2.8734	GPR20	3.60645	2.54054e-32	12.1453	JADE1	1.47448	3.10063e-06	5.25536
480	PTPRK	0.947005	1.65175e-19	9.39173	SLFN5	1.10248	1.48311e-08	6.16054	ARL6IP1	0.778608	1.16611e-19	9.46229	AKAP13	0.742709	1.15641e-05	5.04551	GJA1	1.04743	1.47144e-30	11.8172	OAT	0.788899	5.8013e-13	7.6527	NOVA1	1.65066	1	0.20135	HSBP1	0.380464	0.000127029	4.45884	CD164	0.81596	8.06217e-13	7.64621	SGCB	0.85141	0.0767483	2.86529	EPAS1	0.605065	2.68187e-32	12.1408	RPS14	0.286319	3.1343e-06	5.25322
481	PKN3	1.74363	2.02092e-19	9.37022	NCOA3	1.43564	1.62691e-08	6.14505	SHE	1.51283	1.39821e-19	9.44314	C19orf33	3.3619	1.22331e-05	5.03454	GSTO1	0.740573	1.66285e-30	11.8066	CYBRD1	0.74985	5.82517e-13	7.65202	C21orf58	1.91374	1	0.200805	HNRNPA1	0.227493	0.000141298	4.43464	GLG1	0.773615	8.19009e-13	7.64398	RTF1	0.795789	0.0776629	2.86083	SIK1B	1.60227	3.29558e-32	12.1238	FOXS1	1.90255	3.34906e-06	5.24007
482	GALNT1	1.44644	2.33574e-19	9.35469	FXYD6	0.932134	1.77652e-08	6.13042	PLCB4	1.87772	1.45163e-19	9.43904	TGOLN2	0.750915	1.22394e-05	5.03425	PFKFB3	1.23595	2.00307e-30	11.7908	KCTD9	1.83713	5.99765e-13	7.64812	AC092053.2	1.77467	1	0.199168	TCTN1	0.980793	0.000142716	4.43235	AGTR1	4.19134	9.44393e-13	7.62523	MYH9	0.337025	0.0795596	2.85246	TRPV2	1.51615	3.90807e-32	12.1097	MEF2D	1.18401	3.62319e-06	5.22437
483	DIAPH1	1.37755	2.59809e-19	9.34308	RAPGEF4	1.86683	1.80654e-08	6.1275	SHROOM4	1.31471	1.54105e-19	9.43245	MCUB	1.4321	1.3051e-05	5.02095	NFKBIE	1.82119	2.25808e-30	11.7804	EIF4B	0.496934	6.14306e-13	7.64488	LINC00685	2.02529	1	0.19909	HAS2	1.27485	0.000143832	4.43054	BDH2	0.884961	1.16602e-12	7.59718	DSEL	1.80695	0.0799504	2.85067	PSMC3	0.764138	4.4192e-32	12.0994	DEPP1	0.759743	3.71868e-06	5.21884
484	MYO6	1.09311	2.85814e-19	9.33274	ARL4A	0.834045	1.84483e-08	6.12377	CLEC7A	3.77262	1.68819e-19	9.42272	MYH9	0.427003	1.32438e-05	5.01774	PAPPA	2.03239	2.31095e-30	11.7783	H1F0	0.834584	6.18063e-13	7.64395	ESRRG	2.3595	1	0.198181	AC011503.1	2.48015	0.000145677	4.42766	KDELC2	1.53985	1.20319e-12	7.59292	FN1	0.824635	0.0827777	2.83703	HIGD2A	0.659729	4.41922e-32	12.0993	SLC25A3	0.417069	3.98469e-06	5.20482
485	CMIP	0.753458	3.10851e-19	9.32372	PLCG2	2.13535	2.02557e-08	6.10848	NECTIN2	0.694937	1.91383e-19	9.40938	ENPP4	3.1572	1.43142e-05	5.0022	UQCC2	0.984392	2.56961e-30	11.7692	PRICKLE2	1.45548	6.38738e-13	7.63956	FAM53C	1.38967	1	0.197324	EIF3F	0.325715	0.000154076	4.41369	MRGPRF	1.51012	1.33674e-12	7.57887	HIF1A	0.52828	0.0829496	2.83613	CCDC107	0.97883	4.65636e-32	12.0949	AC092164.1	6.10995	4.11346e-06	5.19861
486	ENO1	0.647842	3.21196e-19	9.32013	RB1	1.01596	2.09451e-08	6.10272	FZD6	1.62722	2.35003e-19	9.38761	S100A10	0.46979	1.47608e-05	4.99588	PCBD1	0.728874	2.96538e-30	11.757	PLP2	0.727911	7.12315e-13	7.62475	INSC	1.2669	1	0.197311	PTPRS	1.35758	0.000158285	4.40759	NFIC	0.65814	1.40174e-12	7.57251	FAM118A	1.46394	0.085782	2.82469	TNFRSF21	2.05386	4.66161e-32	12.0946	NDUFS2	0.716697	4.22918e-06	5.19283
487	RRP12	1.72257	3.47591e-19	9.31163	FOXP1	0.700392	2.09451e-08	6.10262	LRG1	4.50105	3.36313e-19	9.34961	FLI1	1.22016	1.59196e-05	4.98069	RPS27L	0.702075	2.97475e-30	11.7565	WNT4	2.44575	7.44172e-13	7.61895	GNG12-AS1	3.58664	1	0.197168	EMID1	0.889216	0.000163191	4.40045	TPM1	0.621596	1.62001e-12	7.55329	SLC35E2B	1.70203	0.0868239	2.82021	SELENOK	0.648513	4.74515e-32	12.093	EOGT	1.52185	4.29503e-06	5.1898
488	DOC2B	1.84008	3.78402e-19	9.30225	LMO2	1.66056	2.17618e-08	6.09611	ASAP1	0.735031	3.44737e-19	9.34683	CD99	0.35621	1.60317e-05	4.97914	SDC4	1.46639	2.97509e-30	11.7564	CFH	0.430233	7.83265e-13	7.61219	AGBL4	3.74949	1	0.197142	C6orf48	0.785225	0.000166609	4.39555	ATP6AP2	0.718066	1.74016e-12	7.54357	PTGDR2	1.39059	0.088475	2.81313	CDC42EP1	0.779279	5.20344e-32	12.0853	GABARAP	0.35627	4.60386e-06	5.1764
489	HIP1R	2.38496	4.87824e-19	9.27486	CLEC2B	0.708561	2.26615e-08	6.08937	SERP1	0.614106	3.90302e-19	9.33353	TAP1	0.837107	1.6916e-05	4.96815	ATP6AP2	0.695944	3.29024e-30	11.7477	SMPDL3A	1.39908	8.76194e-13	7.59754	GP5	3.4249	1	0.197116	CSF1	0.73695	0.000183503	4.37308	ANXA7	0.837872	1.74622e-12	7.54292	MAN2A1	1.53811	0.0890474	2.80989	FDFT1	0.915519	5.58979e-32	12.0793	MT-CO2	0.258739	5.32476e-06	5.14811
490	TNFAIP2	0.806243	5.0165e-19	9.27176	VAMP3	0.964084	2.8877e-08	6.0489	RELL1	1.03358	4.10477e-19	9.32802	SH2D3C	1.04936	1.69866e-05	4.96695	ISOC2	0.827394	3.31473e-30	11.7469	ERP29	0.546692	8.78779e-13	7.597	AC026333.3	3.14768	1	0.197064	ESD	0.517982	0.000190235	4.36468	SNX9	0.750724	1.95443e-12	7.52782	PFN1	0.221801	0.0893188	2.80842	RASD2	5.92162	6.62422e-32	12.0649	AMPH	2.3473	5.37553e-06	5.14602
491	SVIP	1.27527	6.0643e-19	9.25104	CFI	1.37292	3.02809e-08	6.04099	CD109	1.62694	5.01673e-19	9.30657	PAXX	0.911648	1.94272e-05	4.93889	C12orf57	0.623266	3.87384e-30	11.7334	GAS7	1.67009	8.87095e-13	7.59563	AL031280.1	3.41106	1	0.196986	CILP	2.40989	0.000193009	4.3611	ANKRD35	1.61314	2.00591e-12	7.52423	PHACTR2	0.797914	0.0893188	2.80821	MRPL34	0.844356	8.63979e-32	12.0429	ALDOA	0.425048	5.40288e-06	5.14488
492	TMEM88	0.85983	6.92228e-19	9.23677	PTGES3	0.418523	3.13343e-08	6.03521	GNB4	1.13811	5.22328e-19	9.30212	AC015912.3	1.97754	1.95527e-05	4.93744	NFE2L2	0.684641	3.90172e-30	11.7327	PTPDC1	1.85336	9.55625e-13	7.58539	TNFAIP6	1.03136	1	0.195194	LOXL1	0.922462	0.000196881	4.35651	ARAP1	1.82241	2.29035e-12	7.50668	MAP1A	1.51138	0.0912007	2.80056	MAFK	1.47737	1.23867e-31	12.013	UQCR10	0.521658	5.79788e-06	5.13013
493	TLNRD1	1.17709	9.07986e-19	9.2071	RASA4	1.04889	3.28555e-08	6.02691	SULF2	0.997817	5.44224e-19	9.29759	CNBP	0.395192	2.09963e-05	4.92314	PFKL	0.725019	4.28091e-30	11.7245	AC078864.2	2.00758	9.82404e-13	7.58151	C5orf34	2.25103	1	0.194947	ANKRD35	1.1853	0.000196915	4.35634	FKBP9	0.873416	2.67037e-12	7.48595	MINDY2	0.928357	0.0922434	2.79643	ATP5PD	0.611535	1.28772e-31	12.0097	NDUFV2	0.529823	6.35402e-06	5.11225
494	INPP5D	2.63242	9.34001e-19	9.20383	FCN3	2.62879	3.34248e-08	6.02388	RPL4	0.518604	6.39979e-19	9.28001	BACE2	0.84167	2.14533e-05	4.91873	CXCL2	1.45269	4.46069e-30	11.7209	FXYD1	0.620655	1.04893e-12	7.5727	HIST1H2AI	2.90761	1	0.192921	RSPO3	1.72625	0.000197824	4.35507	IL16	2.96498	2.73469e-12	7.48263	NDUFB2	0.377649	0.096224	2.77848	GRINA	0.763562	1.32618e-31	12.007	AL450332.1	5.28139	6.65953e-06	5.10292
495	ADA	1.9199	9.75994e-19	9.19899	ICA1	1.46619	3.4496e-08	6.01814	SLC41A3	1.48089	7.27995e-19	9.26579	CPNE8	0.967241	2.17811e-05	4.91537	TMEM147	0.744687	4.55425e-30	11.719	PAPPA	1.61855	1.21419e-12	7.55323	MALRD1	2.03789	1	0.192726	NAALADL2	1.88977	0.000200248	4.35201	SULT1A1	2.64714	2.99377e-12	7.47033	ATL2	1.87436	0.096224	2.77834	NDUFB10	0.620792	1.45496e-31	11.9992	TEAD3	1.52853	6.89984e-06	5.0956
496	TTYH3	1.98285	1.05592e-18	9.18994	GNG5	0.360845	3.91811e-08	5.99646	LTC4S	1.77504	7.77508e-19	9.2586	ABCB1	1.84291	2.18502e-05	4.91456	ANKH	1.46418	4.9607e-30	11.7116	EGFR	1.30479	1.29222e-12	7.54497	TRO	1.64735	1	0.192245	LINC01140	2.33166	0.000209711	4.34077	RHOBTB3	0.730087	4.49262e-12	7.41554	RAB31	0.620781	0.0964487	2.77736	NDUFA5	0.791804	1.52041e-31	11.9954	SORL1	4.35976	7.06666e-06	5.09077
497	MAP1S	1.4379	1.1786e-18	9.178	PPM1D	1.44168	3.93337e-08	5.99571	RNF115	0.903405	8.11574e-19	9.25386	CYSTM1	0.588548	2.27326e-05	4.90641	DNAJC3	0.713699	4.99279e-30	11.7109	GCLC	1.85488	1.32546e-12	7.5415	DISP3	3.33514	1	0.191713	FAM198B-AS1	2.55373	0.000211983	4.3382	CAPN2	0.823755	4.63644e-12	7.41117	TMEM158	2.62423	0.0966943	2.7763	CHMP1B	1.2331	1.63446e-31	11.9893	ARID5A	0.85588	7.27617e-06	5.08493
498	APOLD1	0.837022	1.18059e-18	9.1777	MAST4	0.830808	4.34658e-08	5.97907	C9orf16	0.5923	8.61537e-19	9.24731	RUNDC3B	2.80012	2.36476e-05	4.89846	MYLK	0.65466	5.09129e-30	11.7091	ERBB2	1.91026	1.3906e-12	7.53495	PXT1	3.32913	1	0.191687	GNPTG	0.570845	0.000214179	4.3358	GLMP	1.30335	5.85258e-12	7.37903	AL645608.1	5.2377	0.0980556	2.77083	LINC01943	3.10161	1.63941e-31	11.9889	EIF1AY	1.40415	7.52037e-06	5.07806
499	FAM241A	1.02367	1.20874e-18	9.17504	TMEM173	0.812153	4.43816e-08	5.97542	MGAT4A	1.27788	9.18925e-19	9.24009	SUN1	1.01744	2.38619e-05	4.8965	SIPA1L1	1.68458	5.72198e-30	11.699	MGAT5	1.77374	1.58627e-12	7.51715	IFNG	3.00668	1	0.191661	ARHGAP20	2.07623	0.000220096	4.329	GALNT11	1.4214	5.87966e-12	7.37822	PPIB	0.306168	0.0980763	2.77053	RAB2A	0.627363	1.95021e-31	11.9743	CCND1	0.845332	7.62016e-06	5.0751

## Sheet: 8 myeloid subsets
	gene_name_Mono_FCGR3A	log2FC_Mono_FCGR3A	pvals_adj_Mono_FCGR3A	scores_Mono_FCGR3A	gene_name_Mono_CD14	log2FC_Mono_CD14	pvals_adj_Mono_CD14	scores_Mono_CD14	gene_name_Mφ_THBS1	log2FC_Mφ_THBS1	pvals_adj_Mφ_THBS1	scores_Mφ_THBS1	gene_name_Mφ_APOE	log2FC_Mφ_APOE	pvals_adj_Mφ_APOE	scores_Mφ_APOE	gene_name_DC_LAMP3	log2FC_DC_LAMP3	pvals_adj_DC_LAMP3	scores_DC_LAMP3	gene_name_cDC1_XCR1	log2FC_cDC1_XCR1	pvals_adj_cDC1_XCR1	scores_cDC1_XCR1	gene_name_cDC2_CD1C	log2FC_cDC2_CD1C	pvals_adj_cDC2_CD1C	scores_cDC2_CD1C	gene_name_pDC_LILRA4	log2FC_pDC_LILRA4	pvals_adj_pDC_LILRA4	scores_pDC_LILRA4
0	LST1	2.79541	1.04756e-245	33.7775	S100A8	4.2009	0	38.7697	IL1B	3.80157	0	45.8204	C1QC	6.42749	0	46.9619	LAMP3	6.84249	3.39885e-69	18.1465	CLEC9A	8.42733	2.6425e-48	15.2333	HLA-DPB1	2.10922	9.17717e-232	32.8142	GZMB	9.96185	1.12863e-128	24.548
1	FCGR3A	4.12511	2.85217e-227	32.4764	HBB	5.80464	0	37.9064	EREG	3.9568	0	44.2639	C1QA	5.57827	0	46.4876	CCR7	7.36088	2.52239e-68	17.9977	SNX3	2.93457	4.46028e-47	15.0206	HLA-DQA1	2.13414	2.07682e-221	32.0585	TSPAN13	7.40885	1.30997e-125	24.2308
2	IFITM2	2.87572	5.78579e-225	32.3	S100A6	1.85774	5.06894e-291	36.7048	PLAUR	2.57452	0	44.2053	C1QB	6.17281	0	46.0548	FSCN1	6.8771	1.18437e-64	17.4911	IDO1	4.79852	3.50937e-42	14.2338	HLA-DQB1	2.16613	2.70838e-218	31.8214	SEC61B	2.7606	1.88667e-124	24.1039
3	RPS19	1.20763	2.9683e-205	30.8552	LYZ	2.0814	1.1217e-282	36.17	TIMP1	3.04884	0	43.8313	CTSB	2.28828	0	38.9341	BIRC3	4.63261	1.18437e-64	17.4837	CPNE3	3.94437	4.2516e-41	14.0426	PPA1	2.38165	1.04036e-207	31.0376	LILRA4	9.14474	1.84614e-123	23.9972
4	SMIM25	3.14701	3.26925e-201	30.5451	S100A9	3.42671	1.54223e-273	35.5777	G0S2	3.72928	0	43.0182	APOE	7.85185	0	38.2549	TXN	4.18042	5.05315e-63	17.245	CPVL	2.94136	6.36619e-41	14.001	CD74	1.53482	3.2591e-196	30.1663	ITM2C	6.01449	7.30316e-121	23.7378
5	AIF1	1.56976	2.9295e-185	29.313	FCN1	2.59052	6.61397e-272	35.4668	SOD2	2.41541	0	42.1674	NPC2	1.37402	0	38.1625	IL7R	4.92998	2.59213e-59	16.7269	WDFY4	3.99808	3.16376e-40	13.8755	HLA-DPA1	1.70692	2.59928e-179	28.8373	IRF4	5.7971	1.0445e-117	23.4225
6	IFITM3	2.32939	1.39557e-179	28.8588	MNDA	2.28724	1.50927e-254	34.3178	NAMPT	2.04312	0	41.6834	CD68	1.87838	0	37.9399	LAD1	8.25249	1.13838e-56	16.3503	C1orf54	4.05331	1.28826e-39	13.7563	HLA-DRB1	1.56404	2.3574e-178	28.7561	JCHAIN	5.90491	1.34825e-113	23.0031
7	SERPINA1	2.1379	9.79136e-177	28.6264	S100A12	3.19542	1.54721e-252	34.1789	FTH1	1.23111	0	41.1768	ITM2B	1.59183	3.2282e-291	36.6751	CRIP1	3.08041	6.11974e-54	15.9477	DNASE1L3	5.14846	8.25342e-39	13.6137	HLA-DRA	1.55423	4.04585e-174	28.4076	C12orf75	6.37903	1.28416e-111	22.7994
8	CD52	2.5686	1.34755e-165	27.7129	NCF1	2.75196	9.123e-246	33.7166	THBS1	4.27255	0	41.0324	CD63	2.12431	4.4304e-282	36.0904	LSP1	2.02764	2.90756e-52	15.6996	MZT2A	2.72582	9.81273e-37	13.2463	SPINT2	1.94639	1.17712e-168	27.9584	IRF7	3.72498	1.17849e-108	22.4941
9	RHOC	3.09143	4.0427e-157	26.9964	RPL39	0.937507	2.21612e-240	33.3411	NFKBIA	2.07258	0	39.0007	DAB2	4.01159	1.15466e-275	35.6747	MGLL	4.36941	5.7384e-52	15.6517	CD74	1.97106	4.94316e-36	13.1183	CLEC10A	3.08948	5.46479e-147	26.1038	PLD4	4.09507	1.50434e-107	22.3766
10	LILRB2	2.10534	5.15861e-157	26.9839	S100A4	1.84212	4.80833e-240	33.3153	SRGN	1.22653	0	38.2142	LGMN	3.49455	1.08652e-273	35.5459	MARCKSL1	3.32985	1.10742e-51	15.6054	HLA-DPB1	2.39737	7.22421e-34	12.7238	CD1C	4.59123	2.07308e-142	25.6925	PPP1R14B	5.52111	6.07093e-106	22.2071
11	LRRC25	2.77604	1.14663e-155	26.8656	TKT	1.76965	1.21809e-230	32.657	BTG1	1.55425	6.83924e-304	37.466	APOC1	5.58364	4.28529e-261	34.7151	EBI3	5.1988	3.22034e-50	15.3808	HLA-DPA1	2.26014	1.35151e-33	12.6697	GSN	1.74021	7.17582e-119	23.4874	SERPINF1	4.74569	7.32202e-106	22.1951
12	PECAM1	2.58003	1.39942e-144	25.8964	CSTA	1.98843	3.00199e-218	31.7676	BCL2A1	2.17246	1.44728e-295	36.949	CTSC	2.28443	6.88356e-256	34.3644	SYNGR2	2.18356	8.64187e-50	15.303	TMEM14A	4.81198	8.32369e-33	12.5215	CST7	2.71969	1.46863e-113	22.9596	APP	3.69766	9.20726e-106	22.1815
13	COTL1	1.52555	9.22453e-142	25.642	TSPO	1.48806	2.66958e-208	31.033	SLC11A1	2.36197	6.4796e-292	36.7189	A2M	5.16794	4.10517e-248	33.8371	RASSF4	3.01252	3.70673e-48	15.0534	VAC14	3.193	1.84959e-32	12.4534	HMGN1	1.37907	1.0051e-110	22.6719	IL3RA	4.78043	1.35901e-104	22.0512
14	CDKN1C	5.76124	1.86815e-137	25.2502	RPL34	0.878733	3.73463e-208	31.0188	SLC2A3	2.41774	2.3299e-289	36.5565	SLCO2B1	4.79941	5.07499e-246	33.6929	RAB9A	3.47381	1.04888e-47	14.9786	HLA-DQB1	2.41812	2.33324e-32	12.4306	RPS5	0.743786	1.3935e-110	22.6554	CLIC3	8.98543	2.00385e-104	22.0311
15	MTSS1	3.41554	1.20723e-135	25.0822	CSF3R	2.22963	1.0094e-205	30.8364	SAMSN1	2.08189	6.09532e-277	35.7646	FTL	1.43996	1.95773e-244	33.5836	ACTG1	1.60058	1.60244e-46	14.7909	ACTG1	1.41082	6.65262e-32	12.3424	RPSA	0.835702	2.29779e-103	21.9053	IGKC	5.2608	1.46201e-102	21.8334
16	TCF7L2	4.18593	3.92784e-133	24.8485	RPS28	0.776753	5.58372e-203	30.6296	PPIF	2.51211	3.84926e-273	35.5176	MS4A4A	3.19123	4.45114e-238	33.1429	GRSF1	3.4133	6.86383e-46	14.6901	TMSB4X	1.18386	2.50315e-31	12.2275	CNN2	1.3144	1.3355e-99	21.5033	MAP1A	9.55584	1.32638e-101	21.73
17	CD37	1.7063	1.09359e-132	24.805	VCAN	2.40699	8.75201e-194	29.9269	NLRP3	2.71306	9.0834e-273	35.4918	PLD3	2.96252	1.9024e-236	33.028	EEF1A1	1.20505	7.38524e-46	14.6827	TAP1	2.30895	5.28453e-31	12.163	EEF1G	0.85016	4.07889e-99	21.4481	UGCG	4.35978	3.42636e-101	21.6842
18	PTPN6	2.04179	7.1147e-131	24.6342	RPL35A	0.811611	1.93003e-189	29.5861	SAT1	1.28399	2.82016e-266	35.0669	GPNMB	6.32977	1.54292e-222	32.0411	GSTP1	1.63039	7.67404e-46	14.6777	GSTP1	1.45627	5.58028e-31	12.1551	GPR183	1.50927	4.22143e-95	21.012	PLP2	2.66358	8.78382e-100	21.5301
19	NAP1L1	1.77979	3.19046e-130	24.5712	TXNIP	2.09705	9.21289e-187	29.3749	PNRC1	1.23499	5.01589e-260	34.6529	HLA-DPA1	1.64311	7.44025e-217	31.6292	ID2	2.76953	4.67125e-45	14.5502	HLA-DRB1	1.93158	1.73321e-30	12.0588	HLA-DRB5	1.24697	3.28314e-94	20.9113	ALOX5AP	3.36199	1.3823e-99	21.5071
20	LIMD2	2.02701	1.34399e-129	24.5107	RPL41	0.858199	8.79901e-184	29.1375	TREM1	2.73393	1.15758e-247	33.8207	PRDX1	1.97031	1.46334e-215	31.5343	HINT1	1.76136	8.54843e-45	14.5045	CST7	3.19061	3.59935e-30	11.989	SLC38A1	3.0783	3.43571e-91	20.5725	SEL1L3	5.21412	9.8733e-96	21.0858
21	CUX1	2.42977	3.06756e-127	24.2866	IER2	1.85743	1.18715e-181	28.9679	VCAN	2.29669	4.00486e-241	33.3716	SLC40A1	4.75713	1.63211e-215	31.5302	TMSB10	1.13201	3.73873e-43	14.2368	CYB5R3	2.25841	5.14032e-30	11.9566	PKIB	3.62849	4.49554e-88	20.2175	LDLRAD4	4.47392	9.0446e-94	20.8676
22	SPN	3.1273	5.12997e-126	24.1687	CD37	1.44552	9.11677e-179	28.7359	KDM6B	1.86781	3.67729e-239	33.2346	FCGRT	1.37495	1.34509e-209	31.0938	DAPP1	3.35227	6.06076e-43	14.2011	IRF8	2.52721	1.66733e-29	11.8556	FCGR2B	2.06712	2.73275e-87	20.1257	SPCS1	2.3689	1.62691e-92	20.7273
23	STXBP2	1.90847	4.60749e-125	24.0761	CTSS	1.27419	3.14984e-178	28.6919	TNFAIP3	1.85566	4.69472e-237	33.0872	CD74	1.36592	3.792e-208	30.9857	GABARAPL2	2.01265	2.18668e-42	14.1071	ID2	2.59723	1.66826e-29	11.8528	ACTG1	0.722217	2.53841e-86	20.0137	NR3C1	3.40602	2.22326e-92	20.7107
24	POU2F2	2.33597	3.40531e-123	23.8953	RPL37	0.753006	1.30553e-167	27.8243	SLC25A37	2.78174	2.70545e-236	33.0331	RGS1	2.36407	7.01435e-207	30.8909	NUB1	3.35653	1.37733e-41	13.9715	NET1	3.57945	1.91468e-29	11.8386	JAML	1.2602	5.11148e-86	19.9775	CXCR3	7.06789	8.21962e-92	20.6446
25	DRAP1	1.52914	7.0938e-122	23.7665	ATP5F1E	0.778021	4.38835e-166	27.6961	AQP9	3.57208	5.83408e-234	32.869	CTSL	2.8008	2.93735e-200	30.3922	GPR157	4.57567	1.39966e-41	13.9686	ASAP1	2.78897	3.40349e-29	11.7851	RGS1	1.485	6.8279e-86	19.9619	PTPRCAP	5.25261	1.99803e-90	20.4884
26	S100A4	1.7788	2.68123e-118	23.4163	RPL11	0.663896	2.50704e-164	27.5491	C5AR1	1.85603	3.61011e-228	32.4599	HLA-DRA	1.4358	2.55418e-196	30.0914	CD83	2.62522	1.49261e-41	13.9624	ACTB	1.18161	5.26376e-29	11.7459	NDRG2	3.43268	2.18149e-84	19.7869	TCF4	4.09638	4.24926e-89	20.3375
27	LYN	1.81831	1.13089e-117	23.3534	RPS13	0.710743	1.026e-159	27.159	CXCL2	2.71131	7.15013e-227	32.3668	CTSD	2.41824	5.52887e-195	29.9887	CCL19	8.29141	1.8955e-41	13.9422	RAB7B	4.53855	7.84551e-29	11.7097	ACTB	0.642192	2.48812e-84	19.7791	SRP14	1.5286	2.89265e-87	20.1254
28	PTPRC	1.33866	1.86516e-117	23.3305	ITGB2	1.04789	3.31482e-156	26.858	IER3	2.02305	7.6851e-225	32.221	HLA-DMA	1.38105	8.10409e-193	29.8205	RFTN1	2.75094	3.08799e-41	13.9046	CNN2	1.85047	1.26336e-28	11.6624	EEF1B2	0.713001	8.01066e-84	19.7189	SOX4	4.51091	3.28401e-86	20.0008
29	GPBAR1	3.24025	1.07562e-116	23.2539	RPS26	0.984788	8.31857e-153	26.5639	S100A9	2.4258	4.37848e-220	31.8786	AKR1B1	2.65354	1.47613e-186	29.3321	DUSP5	3.44926	3.08799e-41	13.9043	CADM1	5.10404	2.25543e-28	11.6108	PLD4	1.66377	9.10354e-84	19.7114	SCT	12.1342	1.00704e-85	19.9436
30	NACA	0.9515	6.95536e-114	22.973	AP1S2	1.56211	4.27124e-149	26.2387	PTGS2	2.78718	1.8364e-215	31.5422	HLA-DRB1	1.33837	3.88694e-186	29.2977	GPX4	1.61763	4.50577e-41	13.8731	CST3	1.5784	2.25683e-28	11.6087	FCER1A	4.60931	9.5158e-84	19.7081	P2RY6	4.65046	5.12197e-85	19.8609
31	FCER1G	1.16438	3.3879e-112	22.8008	RPL28	0.521792	2.59824e-146	25.9916	CD44	1.38448	3.61064e-206	30.856	CREG1	2.21648	7.10103e-185	29.197	CCL22	7.92338	4.83448e-40	13.6962	RUBCNL	3.46174	2.30117e-27	11.4032	INSIG1	1.8211	6.24781e-79	19.1364	PAXX	2.6951	2.07436e-84	19.7894
32	PILRA	1.8154	7.62813e-109	22.4591	RPL30	0.626718	7.28094e-146	25.9513	OLR1	2.91678	2.20715e-204	30.7216	TREM2	5.26575	3.8835e-177	28.5787	CSF2RA	2.65386	3.97026e-39	13.5398	HLA-DQA1	2.16504	2.59314e-27	11.3899	RPL3	0.627246	1.18317e-77	18.9804	GAS6	3.80695	6.15095e-84	19.7334
33	SELPLG	2.20271	1.07668e-108	22.4425	POU2F2	2.16236	8.18523e-144	25.7665	S100A8	2.3796	1.34218e-198	30.2845	MS4A6A	1.51117	4.42122e-174	28.3304	STK4	2.4797	5.8953e-39	13.5082	DUSP4	3.27556	8.41391e-27	11.2794	NPM1	0.921067	4.02878e-77	18.9139	MZB1	7.68803	1.05459e-83	19.705
34	MS4A7	1.8165	7.16983e-108	22.3567	FAU	0.603091	8.33385e-143	25.6746	CXCL8	2.41318	3.77009e-193	29.8668	CTSZ	1.66641	9.51455e-174	28.303	PTPN1	2.30041	6.34238e-39	13.5015	LSP1	1.50194	1.43038e-26	11.2291	RPS19	0.525728	4.47173e-77	18.9075	MALAT1	1.63369	3.48425e-83	19.6434
35	LYST	2.11175	7.92384e-106	22.1445	CORO1A	1.16335	8.15925e-142	25.5851	UPP1	1.93309	8.4941e-193	29.8387	GRN	1.10103	3.01051e-172	28.18	PPA1	2.45556	7.79397e-39	13.4851	CSRP1	2.49477	1.74631e-25	10.999	HLA-DMA	0.976268	7.39091e-77	18.88	PLAC8	2.86039	3.0428e-82	19.5319
36	OAS1	2.8219	1.28893e-104	22.0172	NUP214	2.14473	7.30936e-138	25.2252	FPR1	1.61987	1.48914e-189	29.5867	MSR1	3.58424	4.79756e-171	28.0812	KIF2A	3.87468	1.31565e-38	13.4453	RGCC	2.66841	2.23896e-25	10.9717	AREG	1.70342	5.69795e-75	18.6463	CCDC50	3.57371	3.35785e-82	19.5258
37	LY6E	1.82386	5.90994e-104	21.9469	PFDN5	0.701757	5.81882e-137	25.1419	PDE4B	1.63335	4.1107e-180	28.8416	HLA-DPB1	1.5318	3.68688e-169	27.926	UBD	5.74611	1.4287e-38	13.438	HLA-DOB	4.81086	2.31342e-25	10.9672	RPS4X	0.556455	1.36032e-74	18.5988	STMN1	3.6588	3.18611e-80	19.2869
38	CSF1R	1.77618	1.11042e-103	21.917	RPS21	0.727613	3.21999e-136	25.0733	CD300E	2.32315	1.36556e-178	28.7192	ACP5	2.57059	1.92357e-167	27.7834	TUBB	2.22908	4.65115e-38	13.3492	HMGN1	1.76117	2.45931e-25	10.9602	RPS2	0.512889	2.94033e-73	18.4315	HINT1	1.65896	7.95405e-80	19.2386
39	CORO1A	1.33938	2.256e-102	21.7784	MYO1F	1.63299	2.45898e-134	24.899	MCEMP1	3.73811	2.88202e-178	28.6923	SGK1	2.08843	2.15994e-167	27.7788	TBC1D4	4.90678	1.86004e-37	13.2443	SHTN1	2.3897	2.69171e-25	10.9505	SLC25A5	0.840835	1.76237e-72	18.3327	RPLP0	1.11295	1.66247e-79	19.1994
40	ICAM2	2.79191	2.26968e-100	21.5628	LIMD2	1.60077	5.71554e-134	24.8647	CD55	1.59605	5.99452e-170	28.016	CD81	2.38727	5.71911e-166	27.6604	TRAF1	3.00064	2.58002e-37	13.2186	CLNK	6.23121	3.56959e-25	10.922	HLA-DQA2	1.14133	7.64218e-71	18.1257	SMPD3	7.95235	2.5476e-79	19.1763
41	BIN2	2.19475	5.68992e-99	21.4121	IL17RA	2.21566	7.97117e-133	24.7571	ETS2	1.62353	6.41693e-170	28.0128	MS4A7	1.65694	8.91673e-166	27.6439	IL32	4.45963	9.10363e-37	13.1212	EEF1B2	1.06907	5.95505e-25	10.874	PPP1R14A	3.11878	2.15239e-70	18.0678	PARK7	1.6601	4.74593e-78	19.0209
42	CTSS	1.28327	3.59498e-98	21.325	ATP5MC2	0.764588	9.20527e-132	24.6573	MXD1	1.71556	6.57379e-167	27.7629	SELENOP	8.16221	1.24498e-163	27.4638	PFN1	1.05686	9.85036e-37	13.1141	TAGLN2	1.46362	7.78111e-25	10.8481	CXCR4	1.22174	1.31637e-69	17.9667	DERL3	6.98809	2.80254e-77	18.9258
43	ABI3	2.11111	7.75616e-98	21.288	AHNAK	1.47866	2.21165e-130	24.5268	GPCPD1	1.91052	2.28293e-166	27.7173	PLTP	5.53493	2.83813e-158	27.0092	KDM2B	3.82839	2.22116e-36	13.049	RGS10	1.55863	1.14016e-24	10.8118	CD1E	4.13615	2.2694e-69	17.9357	SPIB	4.79878	8.6196e-76	18.7427
44	LILRA1	2.44718	8.77393e-98	21.2812	GABARAP	0.623007	4.36575e-129	24.4037	RBKS	2.42715	9.15615e-166	27.6665	TUBA1B	1.58018	7.3079e-157	26.8884	ANXA6	3.02474	1.68573e-35	12.8906	PPA1	1.88772	2.0027e-24	10.7586	RPS6	0.562275	6.77037e-67	17.6137	IRF8	3.00463	1.54171e-75	18.7109
45	WARS	1.79607	1.84463e-97	21.2444	RPLP1	0.538107	1.33481e-128	24.3574	IVNS1ABP	2.03745	5.02966e-164	27.5207	CCL4L2	3.14694	9.85238e-156	26.7913	DUSP4	3.3732	4.0474e-35	12.8218	FLT3	3.24838	2.51784e-24	10.7361	IL18	1.44877	1.60471e-66	17.564	GPR183	2.61791	8.5512e-75	18.6178
46	EEF1A1	0.68624	1.32462e-95	21.0409	RPS24	0.571446	2.71895e-128	24.3278	VEGFA	2.32587	2.54465e-161	27.2931	CCL4	3.16264	1.75968e-155	26.7693	IDO1	5.29554	1.18537e-34	12.7354	DENND1B	2.56325	4.32116e-24	10.684	RPS18	0.52944	2.89569e-66	17.5297	PTPRS	9.78091	1.23568e-71	18.2223
47	RAC2	1.57814	8.25851e-95	20.9521	MT-ND3	0.73148	3.20421e-126	24.1309	RILPL2	1.40425	8.59711e-161	27.2478	MFSD1	1.62203	2.01008e-153	26.5916	ISCU	2.04919	2.13259e-34	12.6873	LGALS2	2.03247	4.32116e-24	10.6834	GDI2	0.915679	1.11099e-65	17.4523	SLC15A4	4.14421	3.104e-71	18.1711
48	PSAP	1.1535	5.22918e-94	20.8623	NACA	0.697384	4.1788e-125	24.0235	ATP1B3	1.5703	5.18063e-158	27.0115	ARHGAP18	2.13926	2.55369e-151	26.4083	NRP2	3.28635	2.41194e-33	12.4949	CCSER1	4.54229	4.60351e-24	10.6762	ARL4C	1.24468	2.96479e-65	17.3953	GPR65	3.13054	3.44575e-71	18.1646
49	HLA-E	1.01278	5.70058e-94	20.8573	RCSD1	1.79732	1.8813e-124	23.9604	HBEGF	1.93182	7.40638e-158	26.9975	CD9	3.24607	4.31584e-151	26.3881	IL15	3.771	2.95729e-33	12.4777	GYPC	1.86619	7.01359e-24	10.6349	NR4A3	1.18618	1.44186e-63	17.1706	TRAF4	4.79625	7.26138e-71	18.1221
50	LILRB1	1.8852	1.44834e-93	20.8118	CD36	2.05076	1.65079e-122	23.7729	AREG	2.0208	2.82047e-155	26.7761	CAPG	1.69685	6.81016e-151	26.3705	TMSB4X	0.857245	5.37659e-33	12.4291	CCND1	4.09816	8.65706e-24	10.6135	RPLP0	0.561103	1.69537e-63	17.1604	HERPUD1	2.24714	1.21463e-68	17.8367
51	SPI1	1.06397	4.61814e-93	20.7554	LGALS2	1.71422	3.655e-121	23.642	GK	1.76668	8.71383e-149	26.2109	LIPA	2.62824	1.35061e-149	26.2561	ARHGAP10	3.76863	6.27565e-33	12.4148	ASB2	4.4775	3.01972e-23	10.4925	SARAF	0.824645	3.88541e-63	17.1114	FAM129C	8.16871	1.4367e-68	17.8266
52	VSIR	1.41082	8.04994e-92	20.6167	RPL32	0.557193	4.32984e-120	23.5365	ATP2B1-AS1	1.98085	2.4307e-143	25.7281	CCL3	2.73742	8.45659e-147	26.0094	ALDH2	1.96954	7.57325e-33	12.3988	BATF3	2.67782	1.09426e-22	10.3653	PPIA	0.546742	2.70899e-62	16.9972	PTCRA	9.25608	5.20028e-68	17.7523
53	IFITM1	2.5463	1.33408e-91	20.5914	RPL6	0.649817	2.9209e-118	23.3564	ICAM1	1.41891	1.9578e-137	25.1934	JUN	2.03855	2.36945e-143	25.7021	TUBA1C	2.4309	2.22415e-32	12.3104	SLAMF7	2.42231	1.52952e-22	10.332	RPL15	0.456085	5.75197e-61	16.8164	LILRB4	2.17076	5.97541e-68	17.7438
54	UNC119	2.29848	3.56608e-91	20.543	RPL19	0.486803	1.91034e-116	23.1762	MCL1	0.883133	4.13288e-137	25.1632	HEXA	2.01877	7.40395e-142	25.5674	MALAT1	1.45283	5.76126e-32	12.2324	RHOF	2.26882	1.69276e-22	10.3212	TMEM14C	1.05298	8.77382e-61	16.7906	FCHSD2	3.10581	6.73027e-68	17.7364
55	HCK	1.39165	3.24105e-90	20.4347	RPL26	0.559418	1.27075e-113	22.8929	ACSL1	2.03944	8.02248e-136	25.0446	CTSA	1.7377	1.40482e-140	25.4519	CLIC2	3.35726	9.00001e-32	12.1935	NME4	2.09361	1.0391e-21	10.1409	PAK1	1.1619	3.80282e-59	16.5647	DSTN	2.89339	7.4617e-68	17.73
56	HMOX1	1.92512	3.37421e-90	20.4313	AGTRAP	1.73925	3.75089e-113	22.8452	FOSB	1.28552	5.9067e-135	24.9642	FCGR2A	1.65181	4.59681e-138	25.223	SLCO5A1	8.53596	1.38208e-31	12.1567	FNBP1	1.70069	1.15996e-21	10.129	MT-ND4L	0.549646	5.24194e-59	16.5446	SHD	13.6059	1.70857e-67	17.682
57	ARHGDIB	1.05939	3.37421e-90	20.4312	ELOB	0.907236	1.44197e-110	22.5825	NEAT1	0.918485	8.73338e-133	24.7629	PSAP	1.00976	3.02959e-136	25.0554	FNBP1	2.0387	2.48735e-31	12.1078	MCUR1	2.29879	1.33568e-21	10.1141	YWHAH	1.26359	1.04162e-58	16.5025	SLC7A5	2.75684	8.66573e-67	17.5885
58	NAAA	1.93792	9.78932e-89	20.2654	TNFSF10	2.05842	4.95126e-110	22.5275	SERPINB9	1.57548	1.1767e-131	24.6572	B2M	0.529998	1.87555e-134	24.8898	GSN	2.13331	3.13441e-31	12.0879	RAB11FIP1	2.0296	1.59415e-21	10.0957	CTSH	0.891356	3.79271e-58	16.4236	NR4A3	2.61743	7.46198e-66	17.4638
59	CD48	1.45181	1.33009e-88	20.2495	FXYD5	0.855227	1.05465e-109	22.4936	OSM	2.39412	1.43417e-130	24.5552	MMP14	3.08907	7.14534e-134	24.8358	CFLAR	1.62645	5.97095e-31	12.0332	SUB1	1.20729	4.62242e-21	9.9896	RPL5	0.608265	5.0618e-58	16.4053	CLEC4C	9.48071	1.44669e-65	17.4247
60	CX3CR1	3.62799	7.1001e-87	20.0519	ARPC1B	0.717038	2.62487e-105	22.038	H3F3A	0.509406	1.17034e-129	24.4691	LMNA	2.28394	7.60189e-133	24.7403	TBC1D8	2.61723	2.80052e-30	11.9024	CDK2AP2	1.83508	2.01512e-20	9.83932	TUBA1B	1.04253	2.66912e-57	16.3033	LIME1	7.24389	1.02462e-64	17.3105
61	FAM110A	2.18669	2.06099e-86	19.9981	LAMTOR4	0.963195	8.83266e-104	21.8778	EHD1	2.53875	6.88877e-129	24.396	PLA2G7	2.7876	1.55286e-132	24.7111	CD200	8.72038	5.62659e-30	11.841	PPT1	1.65176	2.51864e-20	9.81578	GPRIN3	1.46992	4.21353e-57	16.2747	CXCR4	2.46853	2.0917e-64	17.2688
62	MAPKAPK3	1.9829	3.25923e-86	19.9745	PYCARD	0.935966	1.91119e-103	21.8418	FOSL2	1.51364	5.44832e-127	24.2159	HSPB1	1.72242	5.64444e-132	24.6586	GCSAM	6.35252	5.62659e-30	11.8408	HLA-DRA	1.54228	2.79098e-20	9.80437	H2AFY	0.827965	1.51412e-56	16.1948	CD2AP	3.42953	2.83877e-64	17.2506
63	SEPT9	1.60015	6.34105e-86	19.9405	LST1	0.942707	1.38782e-102	21.7506	CD93	1.79544	2.02903e-120	23.5828	GPR34	3.87314	4.05654e-131	24.5777	VOPP1	2.39006	6.10678e-30	11.8332	HLA-DRB5	1.77646	3.90777e-20	9.76928	NME2	0.613435	2.93627e-56	16.1534	RPL3	0.99763	6.87223e-64	17.1982
64	C19orf38	1.74182	3.31627e-85	19.8562	RPS15A	0.522165	1.60712e-102	21.7435	SERPINB1	1.03149	2.02903e-120	23.5823	GLUL	1.3806	1.47571e-129	24.4307	LY75	4.11236	8.26168e-30	11.8062	XCR1	11.7303	5.21592e-20	9.73894	RPL4	0.625808	3.59521e-56	16.1395	LRRC26	8.94348	9.53147e-64	17.1781
65	CALHM6	1.52616	5.05557e-85	19.8343	LRP1	1.5545	1.70043e-102	21.7406	PFKFB3	1.53839	2.02903e-120	23.5821	PMP22	2.29328	1.88004e-128	24.3262	POGLUT1	4.10612	1.77521e-29	11.7402	CD59	2.09913	5.85257e-20	9.72619	HIC1	2.62211	4.05907e-56	16.1307	SIDT1	5.93325	1.3731e-63	17.1563
66	ALDOA	1.11175	5.58665e-84	19.7124	RPL29	0.481757	1.60162e-101	21.6366	HIF1A	1.26924	5.1414e-118	23.3461	HLA-DQB1	1.41522	4.98524e-128	24.2858	RPS27L	1.98771	2.83412e-29	11.6998	GPR157	3.07724	6.46154e-20	9.71408	MZT2A	1.23339	4.91372e-56	16.1183	YPEL5	2.01097	1.49944e-63	17.1507
67	EVL	2.36991	7.07895e-84	19.6998	FGR	1.23953	1.75263e-101	21.6321	ANPEP	2.27307	7.60383e-115	23.0313	STAB1	2.24058	5.38793e-128	24.2823	SEC61B	1.46464	3.04105e-29	11.6931	ENSA	1.60126	6.73329e-20	9.70887	TCTN3	3.01067	1.48943e-55	16.0483	EZR	2.23704	4.66321e-62	16.9486
68	SYTL1	3.48764	1.4117e-83	19.6642	PRAM1	2.02159	5.3574e-101	21.5802	SOCS3	1.34664	1.59435e-112	22.7973	PLAU	3.29476	6.37516e-127	24.1799	ACTB	1.22407	3.71395e-29	11.6753	TXN	2.01646	9.73731e-20	9.66921	MIR181A1HG	1.66116	1.60686e-55	16.043	SSR4	1.39405	1.80281e-61	16.8673
69	TNFRSF1B	1.34787	2.59661e-82	19.5152	EVI2B	1.45895	1.03782e-100	21.5492	TPT1	0.418837	1.75503e-111	22.6915	SDS	2.68648	2.74627e-124	23.9276	SIAH2	2.72758	1.53833e-28	11.5516	CYP2S1	2.49905	2.13784e-19	9.58642	CIB1	0.894422	1.1024e-54	15.9211	HSP90B1	1.82226	5.60058e-61	16.7991
70	FGR	1.45354	3.27675e-82	19.5027	TYROBP	0.604851	1.48656e-98	21.3163	IL1RN	2.41766	5.55786e-111	22.6402	PTMS	1.8887	1.55284e-123	23.8549	RHOF	2.61933	3.45927e-28	11.4803	PIM2	2.61983	2.18184e-19	9.58335	SGK1	1.20834	1.19776e-54	15.9153	SELL	2.42034	6.40842e-61	16.7905
71	RGS19	1.56086	1.38245e-81	19.4283	RPS15	0.431542	6.29429e-98	21.2479	CCL20	3.09259	1.11238e-110	22.609	MGST3	1.68838	6.35672e-123	23.7956	CST7	3.65057	1.93651e-27	11.3283	CAMK2D	2.41305	2.42733e-19	9.57137	RNASE6	1.14493	2.85285e-54	15.8603	CYB561A3	2.85701	1.27577e-60	16.7491
72	MSN	1.27488	3.16826e-81	19.385	CFD	1.27569	5.5649e-96	21.035	RPS16	0.470929	3.35667e-109	22.4575	FOLR2	4.92068	1.46326e-121	23.6631	CYTIP	1.84627	3.97418e-27	11.263	NAAA	1.80263	2.63192e-19	9.56205	HLA-DOA	1.2428	3.85908e-54	15.8407	PPM1K	3.57911	1.79098e-60	16.7284
73	CFP	1.53171	1.71881e-80	19.2972	GLRX	1.26063	1.23559e-95	20.9968	PPP1R15A	0.990093	5.75619e-107	22.2272	AKR1A1	1.44664	1.75245e-120	23.5575	OSTF1	1.63256	6.61472e-27	11.2166	NME2	0.969069	2.97254e-19	9.5485	HERPUD1	1.06152	3.94612e-54	15.8387	SEMA7A	4.99416	2.63644e-60	16.7048
74	RAP1B	1.40077	2.71758e-80	19.2729	TMA7	0.793313	2.09882e-95	20.971	FCN1	1.37702	1.10111e-105	22.0932	FCGR3A	1.74039	8.50545e-119	23.3919	CDKN1A	1.86181	7.70695e-27	11.2024	PPIA	0.837264	3.40698e-19	9.53342	PEA15	1.09809	5.25417e-54	15.8201	ARL4C	2.3071	4.52581e-60	16.672
75	CFD	1.60954	1.01119e-79	19.2041	LTA4H	1.67222	4.21204e-95	20.9375	THAP2	1.95037	1.30061e-103	21.8749	ADAP2	1.85773	7.87113e-115	22.9983	REPIN1	2.9142	1.01235e-26	11.1775	DBN1	6.55315	7.91427e-19	9.44369	HNRNPA1	0.657415	3.23532e-53	15.7046	SEPT6	2.23366	2.65384e-59	16.5654
76	RHOB	1.74546	2.00862e-77	18.9261	GIMAP7	2.41735	1.16333e-94	20.8883	SERPINA1	0.983258	2.47903e-102	21.7395	LAMP1	1.71721	5.00205e-114	22.9173	RELB	1.90973	1.78775e-26	11.1255	MCOLN2	3.01071	1.46521e-18	9.3762	AHR	1.08283	5.18839e-51	15.3769	SNHG7	2.4536	8.60737e-59	16.4935
77	LILRA2	1.88676	9.07091e-77	18.8459	CAST	1.24274	7.30472e-94	20.7994	CDKN1A	1.15276	1.0969e-101	21.6701	FPR3	2.07865	2.73434e-113	22.8427	JAK1	1.52535	3.54223e-26	11.063	NFATC2	2.98726	1.85039e-18	9.35064	DDIT4	1.06978	3.1266e-50	15.2596	RPS5	0.910859	1.60829e-58	16.4552
78	KLF2	1.68268	9.79441e-77	18.8412	MT-ND2	0.682424	1.36119e-93	20.7686	ITGAX	1.45556	6.98268e-99	21.3697	GM2A	2.1067	2.80014e-109	22.4333	YWHAQ	2.21671	4.51335e-26	11.0393	SRSF7	1.80114	1.98789e-18	9.34215	RUNX3	1.2874	7.59035e-50	15.2004	EGLN3	6.92311	1.95346e-58	16.4424
79	ITGAL	2.45188	1.64628e-76	18.8131	CLEC12A	1.93528	1.39349e-91	20.5432	NINJ1	1.04681	5.1935e-98	21.2753	TSPAN4	2.57576	3.27622e-108	22.3229	CD40	2.62057	2.80172e-25	10.8714	LDLRAD4	1.80898	2.18717e-18	9.32937	PTGER4	1.31485	1.07511e-49	15.177	ODC1	3.46857	2.88419e-58	16.4182
80	VASP	1.40174	4.01449e-75	18.6425	CRTAP	1.31348	1.18079e-89	20.3255	ELL2	1.89905	9.73691e-98	21.2448	ABHD12	2.03891	2.70203e-107	22.2276	SINHCAF	2.75585	3.27346e-25	10.8565	HMGA1	1.68803	2.90971e-18	9.29819	RPS3	0.41409	1.38217e-49	15.16	C12orf45	3.19064	8.94933e-58	16.3484
81	CKB	4.61358	2.75334e-74	18.538	GIMAP4	1.63374	2.81899e-89	20.2824	THBD	1.91831	1.82256e-96	21.1063	LGALS3	1.47925	2.80366e-107	22.2256	RGS1	1.99455	3.69117e-25	10.8446	KCNK6	2.12095	3.16692e-18	9.28831	CEBPD	1.0161	4.26575e-49	15.0852	RPS4X	0.896878	1.18475e-57	16.3308
82	CASP1	1.39887	3.96633e-73	18.3934	C19orf38	1.5933	7.96512e-88	20.1168	NFKBIZ	1.03465	4.16898e-95	20.9568	SLAMF8	2.24915	1.68441e-106	22.1447	RAB8B	2.39879	3.69117e-25	10.8442	GCSAM	4.19717	3.17193e-18	9.28643	YIF1B	1.01512	4.65337e-49	15.0789	TSPYL2	4.11635	1.69174e-57	16.3086
83	CSK	1.69203	1.40079e-72	18.3243	TALDO1	0.94573	1.5268e-85	19.853	ATP2B1	1.53325	2.62014e-94	20.8686	VSIG4	2.65666	2.36033e-106	22.1293	NPM1	1.21546	6.09369e-25	10.7964	HINT1	1.19061	3.43004e-18	9.27724	LDHA	0.878437	2.39191e-48	14.9699	TNFRSF21	3.44049	1.06102e-56	16.1946
84	ARPC3	0.715584	7.18412e-72	18.2339	NCF2	1.20466	2.01343e-85	19.8388	APOBEC3A	2.27868	2.12295e-93	20.7678	C1orf54	2.59377	3.11334e-106	22.1165	RAMP1	5.3384	7.05184e-25	10.7823	CFL1	0.836173	4.72545e-18	9.24135	SEPT6	1.10824	9.31511e-48	14.8786	RUBCN	3.60949	3.49259e-56	16.1188
85	RIPOR2	1.96177	2.01393e-71	18.1758	LYST	1.60759	5.27355e-85	19.7897	JUND	1.11312	7.63306e-93	20.7053	CD59	2.77232	5.52639e-106	22.0903	BASP1	1.75843	1.91802e-24	10.6881	PTMS	1.99412	5.03442e-18	9.23374	PTMA	0.423263	1.04903e-47	14.8701	RPS12	0.654092	1.11755e-53	15.7555
86	LILRA5	1.57699	4.94809e-71	18.1253	CFP	1.20652	1.03319e-83	19.6383	SH3BGRL3	0.630274	2.99664e-92	20.6388	FABP5	2.17068	3.14982e-105	22.0113	H2AFZ	1.56526	2.9917e-24	10.6455	C1QBP	1.53264	5.04974e-18	9.23259	RPL10A	0.540383	1.29291e-47	14.8556	EIF2AK4	2.37402	1.15964e-53	15.7527
87	CARD16	1.19701	1.23646e-68	17.8169	ASGR1	2.15314	1.8893e-83	19.6074	DUSP2	1.16373	2.77067e-91	20.5306	HLA-DQA1	1.28754	3.24473e-105	22.0097	CYB5A	2.92403	3.87492e-24	10.6208	TACSTD2	6.89314	5.41094e-18	9.22274	HINT1	0.712587	2.91085e-47	14.8006	MYL12A	1.26593	1.25504e-53	15.7473
88	PSMB9	1.16695	1.36818e-68	17.8107	RPS14	0.453147	3.9707e-83	19.5692	TYMP	0.770488	5.39993e-90	20.3848	SERPING1	2.80772	7.46091e-104	21.8668	RPL10	0.623075	3.93984e-24	10.6186	RPL14	0.699946	6.06669e-18	9.2086	CYP2S1	2.03197	3.46831e-47	14.7882	NUCB2	3.20478	4.08984e-53	15.6715
89	TNFSF10	2.03782	2.75267e-67	17.6409	RPL18	0.471877	9.99886e-83	19.5216	BCL3	1.47478	1.44044e-89	20.3363	ARL6IP1	1.4197	2.00988e-103	21.8213	ADORA2A	4.8294	5.06424e-24	10.5939	VIM	1.11393	6.06669e-18	9.20853	CYTIP	0.963245	3.84539e-47	14.7808	RPS3A	0.771195	8.95787e-53	15.6207
90	ARPC2	0.769822	1.91434e-66	17.5304	RPS4Y1	1.16645	2.99462e-82	19.4651	S100A12	1.37735	5.9572e-88	20.151	CCL3L1	2.22703	1.10052e-102	21.7432	TVP23A	5.51797	5.25988e-24	10.5898	ETV6	1.71224	6.06669e-18	9.20808	HMGA1	0.940289	1.02106e-46	14.7143	INPP4A	3.10293	1.29101e-51	15.4479
91	CPPED1	1.58846	1.65276e-65	17.4069	RPL36	0.476735	7.43114e-82	19.4179	CEBPB	0.947108	1.93428e-87	20.0922	HLA-DMB	1.16803	1.34417e-102	21.7337	CERS6	2.78222	6.90368e-24	10.5637	C1orf21	3.76517	7.30185e-18	9.18737	PFN1	0.470203	2.09103e-46	14.6652	SELENOS	2.15246	4.16917e-51	15.3713
92	UQCRB	0.937645	4.38135e-65	17.3499	RBP7	2.56961	3.09075e-81	19.3443	SLC7A5	1.80685	9.81789e-87	20.0109	NRP1	3.13386	5.17984e-102	21.6715	TAGLN2	1.21923	1.19925e-23	10.5112	TMEM50B	2.26867	7.77252e-18	9.17986	MYL12A	0.69369	2.37144e-46	14.6561	OFD1	3.22912	5.22753e-51	15.3558
93	SCIMP	1.7907	5.53872e-65	17.336	BLVRB	1.14624	8.07917e-81	19.2941	PIM3	1.17283	1.71828e-86	19.9825	YWHAH	1.531	9.98168e-102	21.641	MYL6	0.966413	2.49302e-23	10.4408	SUSD3	2.74075	1.27811e-17	9.12459	RGS10	0.741549	2.95051e-46	14.6408	RRBP1	2.16157	6.54925e-50	15.1889
94	MYO1G	1.48896	5.5629e-65	17.3352	STX10	1.65791	8.48229e-80	19.1719	S100A10	0.824741	2.24317e-86	19.9688	ATP6V0C	0.828728	6.96945e-101	21.5509	PELI1	2.16682	3.43208e-23	10.4098	ARF6	1.47742	1.39916e-17	9.11401	RPS3A	0.437001	4.64356e-46	14.6088	SRSF7	1.90998	1.00207e-49	15.1606
95	CD79B	4.77404	1.63155e-64	17.2727	RPL7	0.586073	7.28616e-79	19.0595	ZEB2	0.917213	5.36203e-86	19.9248	MRC1	2.37289	2.80261e-100	21.4859	SOCS1	3.42888	3.59201e-23	10.4049	ADAM19	2.31268	1.55492e-17	9.10179	PEBP1	0.918973	1.71812e-45	14.5179	ST6GALNAC4	4.4535	1.96036e-49	15.1152
96	ABRACL	1.30557	3.25425e-64	17.2323	COX4I1	0.498403	1.63913e-78	19.0167	SEMA6B	2.75037	1.31483e-85	19.8794	ABCA1	1.76127	7.17267e-100	21.442	IL13RA1	1.86458	3.60468e-23	10.4034	RPSA	0.92277	1.82358e-17	9.08371	HLA-DMB	0.802004	2.50064e-45	14.4916	CLN8	2.70981	2.18717e-49	15.1076
97	MTPN	1.23875	8.40063e-64	17.1769	GIMAP1	1.96036	6.36692e-78	18.9449	CFLAR	0.941646	2.22075e-83	19.6199	TMEM176B	1.28561	1.7212e-98	21.2931	NDE1	2.97881	5.73891e-23	10.3578	G3BP2	1.79383	2.1514e-17	9.06419	RALA	1.14177	5.17049e-45	14.4406	POLB	3.60768	4.22352e-49	15.0633
98	CDH23	3.6844	1.09447e-62	17.0268	EGR1	1.76322	1.50875e-77	18.8988	ATP13A3	1.8953	3.05542e-82	19.4857	NRP2	3.16816	4.36449e-98	21.2492	UVRAG	2.14691	7.17758e-23	10.3358	KIF16B	3.00919	2.30261e-17	9.05529	HSPA8	0.804336	5.34972e-45	14.4378	UCP2	1.39062	3.71721e-48	14.9169
99	LINC02432	3.84249	1.33188e-62	17.0148	RPL22	0.516595	2.10872e-77	18.8809	ZC3H12A	1.70238	5.70676e-82	19.4533	GSN	1.36639	1.60874e-97	21.1876	NCCRP1	13.3754	8.59905e-23	10.3179	MZT2B	1.52347	3.38569e-17	9.01237	RPS23	0.407355	6.92431e-45	14.4195	RHEX	8.41057	4.28726e-48	14.907
100	ZNF703	3.69156	1.56258e-62	17.0045	ZYX	0.886039	1.1885e-76	18.7888	CHD1	1.29986	1.52626e-81	19.4024	CD163	1.58613	1.47376e-95	20.9728	ZFAS1	1.42346	9.69308e-23	10.3053	SERPINF2	3.54555	3.58063e-17	9.0055	C1QBP	0.913501	8.98762e-45	14.4005	SLC44A2	2.98517	5.1286e-48	14.8943
101	PTP4A2	1.26155	1.2531e-61	16.8815	RPS7	0.466327	2.70501e-76	18.7448	LILRA5	1.26439	2.9772e-81	19.3676	CALR	1.18854	6.80587e-95	20.8994	IRF4	2.41813	1.03843e-22	10.2975	CALCRL	3.18369	4.65363e-17	8.97522	CKLF	0.984747	1.31281e-44	14.3738	BCL11A	3.70088	2.90452e-47	14.7771
102	RHOG	0.989058	1.59986e-61	16.8666	FYB1	0.902812	2.70501e-76	18.7446	FLNA	0.955176	1.15995e-79	19.1772	GNPDA1	2.14546	7.24775e-95	20.8962	PPDPF	1.51797	1.10792e-22	10.2902	PNMA1	4.27229	4.89764e-17	8.96887	NR4A2	0.934818	2.02576e-44	14.3433	RPSA	0.929996	4.39701e-47	14.7484
103	DOK2	1.49335	1.73494e-61	16.8614	CDA	2.35372	3.65895e-76	18.7282	MAP3K8	1.07094	2.81539e-79	19.1306	HEXB	1.42522	1.05085e-94	20.8782	CEP350	2.31633	2.58111e-22	10.2073	S100B	3.68695	6.97532e-17	8.92767	MTHFD2	0.939895	2.36999e-44	14.3319	P2RX1	3.19462	7.26811e-47	14.7141
104	FKBP1A	0.948195	1.63239e-59	16.5897	MPEG1	1.14402	7.60196e-76	18.6884	YBX3	1.28224	4.62802e-78	18.9832	HLA-DRB5	1.17019	1.53465e-94	20.8598	GADD45A	3.70542	3.88475e-22	10.167	RAB29	2.34886	7.2504e-17	8.92268	CSF2RA	0.978307	2.88739e-44	14.3177	IRF2BP2	1.87248	8.27493e-47	14.7045
105	KLF3	1.73153	2.06764e-59	16.575	RPS8	0.485088	6.12233e-75	18.5757	SNAI1	2.29854	6.98211e-78	18.9612	HSP90AA1	1.09314	4.70609e-94	20.8054	CIRBP	1.28854	5.81189e-22	10.1272	LSM6	1.54617	7.53408e-17	8.91772	IL2RG	1.45388	1.10887e-43	14.2224	CREM	2.04626	3.70953e-46	14.6011
106	TESC	1.99639	5.81789e-59	16.5113	SH3BGRL3	0.671253	6.05744e-74	18.4518	METRNL	1.69922	1.96054e-77	18.906	LGALS3BP	3.04733	1.1758e-93	20.7613	PNRC1	1.20609	5.92427e-22	10.1247	RPL23A	0.740615	8.15617e-17	8.90822	CFL1	0.455363	2.12193e-43	14.176	AC016831.7	2.78976	7.10714e-46	14.556
[truncated: 393 more rows]

## Sheet: 20 T-cell subsets
	gene_name_Cycling_T_cells	log2FC_Cycling_T_cells	pvals_adj_Cycling_T_cells	scores_Cycling_T_cells	gene_name_CD8_C1_LEF1	log2FC_CD8_C1_LEF1	pvals_adj_CD8_C1_LEF1	scores_CD8_C1_LEF1	gene_name_CD8_C2_CX3CR1	log2FC_CD8_C2_CX3CR1	pvals_adj_CD8_C2_CX3CR1	scores_CD8_C2_CX3CR1	gene_name_CD8_C3_GZMH	log2FC_CD8_C3_GZMH	pvals_adj_CD8_C3_GZMH	scores_CD8_C3_GZMH	gene_name_CD8_C4_GZMK	log2FC_CD8_C4_GZMK	pvals_adj_CD8_C4_GZMK	scores_CD8_C4_GZMK	gene_name_CD8_C5_TOB1	log2FC_CD8_C5_TOB1	pvals_adj_CD8_C5_TOB1	scores_CD8_C5_TOB1	gene_name_CD8_C6_GNLY	log2FC_CD8_C6_GNLY	pvals_adj_CD8_C6_GNLY	scores_CD8_C6_GNLY	gene_name_CD8_C7_CD160	log2FC_CD8_C7_CD160	pvals_adj_CD8_C7_CD160	scores_CD8_C7_CD160	gene_name_CD8_C8_IL17A	log2FC_CD8_C8_IL17A	pvals_adj_CD8_C8_IL17A	scores_CD8_C8_IL17A	gene_name_CD8_C9_HAVCR2	log2FC_CD8_C9_HAVCR2	pvals_adj_CD8_C9_HAVCR2	scores_CD8_C9_HAVCR2	gene_name_CD8_C10_SLC4A10	log2FC_CD8_C10_SLC4A10	pvals_adj_CD8_C10_SLC4A10	scores_CD8_C10_SLC4A10	gene_name_CD4_C1_CCR7	log2FC_CD4_C1_CCR7	pvals_adj_CD4_C1_CCR7	scores_CD4_C1_CCR7	gene_name_CD4_C2_LTB
[truncated: 500 more rows]
[truncated: 31 more columns]

[truncated: 2 more sheets: 7 B-cell subsets, NK，NKT and γδT subsets]
