# Supplementary material for: scRNA-seq of gastric tumor shows complex intercellular interaction with an alternative T cell exhaustion trajectory
Source: Nat Commun. 2022 Aug 23;13:4943. doi: 10.1038/s41467-022-32627-z (PMC9399107; doi:10.1038/s41467-022-32627-z)
Supplement: Supplementary file 7 — Supplementary Data 4 [file 41467_2022_32627_MOESM7_ESM.xlsx]

## Sheet: Notes
	Supplementary Data File 4. List of common genes
	common genes in both Tc17 and Th17 listed in sheet2, Related to Figure. 5f

## Sheet: common genes in Tc17 and Th17
common genes in both Tc17 and Th17, Related to Figure. 7f
TMIGD2
KLRB1
IL17A
KIAA1211L
CTSH
GPR34
RUNX2
CEBPD
CA10
TNS3
FSD1
TLE1
IL17F
IL26
MSC
ADAM12
IL22
PTPN13
MCAM
GPR82
CA2
VIPR2
GAS2L1
LRP12
PPARG
MACC1
