# Supplementary material for: scRNA-seq of gastric tumor shows complex intercellular interaction with an alternative T cell exhaustion trajectory
Source: Nat Commun. 2022 Aug 23;13:4943. doi: 10.1038/s41467-022-32627-z (PMC9399107; doi:10.1038/s41467-022-32627-z)
Supplement: Supplementary file 8 — Supplementary Data 5 [file 41467_2022_32627_MOESM8_ESM.xlsx]

## Sheet: VDJ_gene_usage of T cells
Supplementary Data File 5. VDJ_gene_usage of T cells, related to Figure 6
	Cycling_T_cells	CD8_C1_LEF1	CD8_C2_CX3CR1	CD8_C3_GZMH	CD8_C4_GZMK	CD8_C5_TOB1	CD8_C6_GNLY	CD8_C7_CD160	CD8_C8_IL17A	CD8_C9_HAVCR2	CD8_C10_SLC4A10	CD4_C1_CCR7	CD4_C2_LTB	CD4_C3_SLC2A3	CD4_C4_CD69	CD4_C5_CXCL13	CD4_C6_IL17A	Treg_C1_SELL	Treg_C2_LAG3	Treg_C3_CTLA4
TRAV1-1	11	35	18	38	60	146	10	2	69	31	10	55	75	33	87	28	26	15	8	77
TRAV1-2	57	53	60	170	209	327	15	2	308	65	1805	82	120	61	144	48	68	19	15	135
TRAV10	9	16	8	12	47	52	9	2	103	50	13	52	75	37	94	40	28	10	9	98
TRAV12-1	40	44	29	109	164	288	7	0	102	97	11	146	191	150	288	105	157	29	30	228
TRAV12-2	44	39	132	118	165	360	44	58	230	299	4	155	173	126	258	78	99	25	39	380
TRAV12-3	33	15	56	243	413	83	26	19	28	8	3	108	146	90	258	87	87	26	26	224
TRAV13-1	41	32	58	309	290	568	8	7	106	42	8	198	244	190	366	146	165	46	33	240
TRAV13-2	22	39	53	50	157	590	7	1	31	94	13	122	174	107	216	56	133	23	7	119
TRAV14DV4	22	47	137	229	161	246	90	6	75	62	11	93	86	85	172	77	114	25	12	129
TRAV16	14	9	30	43	39	68	1	1	39	20	10	78	113	58	140	33	82	22	11	76
TRAV17	27	35	81	81	107	350	9	1	144	73	12	138	168	130	232	118	101	27	25	231
TRAV18	0	1	0	0	0	0	0	0	0	0	0	0	0	0	0	0	0	0	0	0
TRAV19	26	49	282	211	237	211	26	66	64	65	6	83	89	57	155	74	83	23	14	120
TRAV2	21	10	20	24	136	55	2	1	13	3	16	105	128	78	201	54	103	19	42	147
TRAV20	4	16	23	37	60	208	6	2	7	8	1	75	94	85	137	57	67	20	21	153
TRAV21	33	29	128	78	141	408	21	61	232	47	10	95	188	104	232	115	94	39	19	266
TRAV22	13	7	37	24	53	47	8	1	31	22	3	46	46	29	80	43	43	12	8	77
TRAV23DV6	15	10	28	41	54	41	2	2	10	19	2	146	97	73	200	44	51	11	15	115
TRAV24	12	10	8	35	30	204	6	1	17	108	3	38	40	38	73	22	25	9	8	55
TRAV25	12	13	18	21	31	115	12	1	49	13	5	70	79	52	113	49	68	6	7	85
TRAV26-1	40	10	33	45	68	61	5	3	19	24	2	150	218	148	268	94	100	37	28	261
TRAV26-2	6	1	1	17	15	13	2	1	16	1	0	15	19	13	34	8	32	1	4	22
TRAV27	15	25	30	27	20	140	36	4	288	67	2	85	102	55	119	47	67	19	17	145
TRAV29DV5	20	36	37	143	185	451	10	1	38	50	8	205	215	175	341	112	172	30	38	272
TRAV3	15	36	87	78	65	218	11	1	169	67	13	105	166	86	159	62	92	31	13	214
TRAV30	12	6	44	24	26	36	5	15	5	14	3	24	26	16	37	19	21	9	4	95
TRAV34	0	0	7	3	9	5	0	0	4	36	2	2	9	3	21	4	18	3	2	11
TRAV35	11	4	11	20	35	103	4	4	93	1	0	33	65	37	61	32	37	12	9	94
TRAV36DV7	11	2	15	9	46	17	0	8	5	15	1	44	49	35	59	27	50	7	10	40
TRAV38-1	19	9	78	17	24	85	7	0	31	6	3	58	90	47	85	49	50	12	13	170
TRAV38-2DV8	13	21	60	43	118	172	17	25	137	14	5	86	146	86	154	69	65	20	6	132
TRAV39	6	7	23	14	33	42	0	3	10	30	2	32	38	16	44	20	24	7	4	73
TRAV4	23	27	22	144	250	171	12	1	109	108	13	83	104	86	141	51	57	33	8	173
TRAV40	0	3	0	0	2	2	2	7	0	0	0	11	5	4	7	11	4	0	1	7
TRAV41	14	13	10	53	36	55	7	54	5	14	2	59	82	42	87	45	53	10	9	63
TRAV5	27	30	58	206	162	380	5	3	63	105	390	55	105	72	172	54	72	20	18	144
TRAV6	18	7	38	17	57	60	0	0	10	133	11	65	87	52	126	45	48	26	15	192
TRAV7	0	0	0	0	0	0	0	0	0	0	0	0	0	0	0	2	0	0	1	0
TRAV8-1	24	11	19	48	94	252	2	0	24	30	10	61	93	75	146	89	92	23	22	96
TRAV8-2	14	15	33	18	49	85	2	0	21	26	4	39	81	49	103	42	53	11	16	143
TRAV8-3	35	25	63	39	69	129	15	5	50	131	6	139	179	105	252	88	150	35	16	250
TRAV8-4	23	10	27	23	73	77	6	2	6	48	10	125	169	123	323	80	117	23	38	180
TRAV8-6	19	16	26	16	43	69	7	9	19	26	15	91	110	56	144	42	112	12	17	116
TRAV9-1	0	0	0	1	1	0	0	0	0	0	0	0	0	1	1	0	0	0	0	1
TRAV9-2	48	19	65	20	65	60	22	12	26	193	12	205	304	192	374	165	233	68	57	343
TRBV10-1	6	1	62	7	12	159	1	0	12	31	8	22	30	18	48	10	34	6	3	26
TRBV10-2	6	8	11	10	43	143	3	0	3	23	6	21	31	22	75	26	23	3	3	34
TRBV10-3	11	11	14	172	78	70	8	2	29	26	8	93	90	64	115	45	42	24	9	101
TRBV11-1	3	4	24	3	10	36	0	0	1	1	0	9	28	19	35	10	13	5	4	31
TRBV11-2	18	32	244	83	149	172	11	4	57	50	1	103	130	85	207	68	65	26	16	173
TRBV11-3	5	10	15	2	70	69	21	0	5	0	7	51	62	26	98	31	23	12	6	32
TRBV12-3	21	13	31	38	53	123	8	0	18	6	5	125	152	112	198	90	171	16	25	169
TRBV12-4	15	34	29	78	71	157	74	2	97	25	14	81	102	74	210	47	141	25	12	108
TRBV12-5	4	5	18	5	4	14	1	1	2	2	0	15	11	16	26	17	9	2	1	46
TRBV13	3	18	48	24	38	101	29	4	35	0	3	18	29	10	18	4	12	3	3	28
TRBV14	11	9	14	101	244	48	4	0	39	6	8	32	69	33	74	25	24	7	4	49
TRBV15	13	19	17	337	471	241	16	39	8	64	28	49	47	34	84	24	39	7	5	33
TRBV16	1	1	0	1	3	1	0	0	1	0	0	2	7	2	9	1	19	1	0	0
TRBV18	23	11	54	70	106	78	18	1	42	6	1	158	192	119	253	87	127	35	26	234
TRBV19	39	51	50	185	211	267	18	59	279	154	22	240	270	176	385	138	182	43	27	300
TRBV2	28	34	38	103	278	135	30	7	138	240	5	137	212	163	390	116	166	38	30	276
TRBV20-1	69	50	189	144	290	323	16	27	100	253	689	351	515	396	814	287	330	103	84	621
TRBV21-1	0	0	9	1	11	0	0	5	2	0	7	6	2	0	11	0	1	1	0	0
TRBV24-1	10	23	39	22	46	41	4	5	21	15	23	84	70	51	87	30	47	9	9	136
TRBV25-1	7	5	6	11	30	33	4	15	3	0	10	16	31	22	31	12	15	7	8	34
TRBV27	47	62	176	350	338	581	54	1	240	83	25	85	146	80	193	51	87	23	16	133
TRBV28	27	27	91	62	147	231	35	4	238	69	46	164	164	154	266	139	133	26	24	273
TRBV29-1	19	16	33	130	84	118	14	14	17	5	14	76	110	79	187	60	78	18	14	138
TRBV3-1	30	23	59	53	145	126	4	6	102	9	35	170	165	142	283	130	174	22	23	187
TRBV30	12	17	24	35	67	204	4	3	108	13	20	112	100	75	177	48	141	18	24	139
TRBV4-1	30	55	57	74	163	310	7	40	81	360	7	93	107	57	139	53	86	17	16	148
TRBV4-2	12	5	7	20	27	183	5	1	18	22	76	35	51	47	92	32	31	6	14	68
TRBV4-3	3	6	11	24	15	57	0	0	32	7	24	6	24	11	40	14	32	1	7	33
TRBV5-1	50	42	181	162	254	499	15	63	36	195	7	291	321	281	515	197	184	70	31	446
TRBV5-3	0	0	0	0	0	0	0	0	0	0	0	0	0	0	1	0	0	0	0	0
TRBV5-4	15	16	31	26	52	190	9	0	21	30	2	82	118	89	172	59	56	22	14	132
TRBV5-5	8	9	14	40	74	59	4	1	12	4	0	33	51	47	62	47	24	8	7	76
TRBV5-6	14	21	68	40	66	164	4	9	44	63	1	64	91	58	117	44	59	15	22	120
TRBV5-7	0	0	0	0	0	0	0	0	0	0	0	0	0	0	0	0	1	0	0	0
TRBV5-8	7	4	6	21	6	23	1	0	1	3	0	20	28	25	26	22	13	2	1	21
TRBV6-1	47	12	34	93	190	175	8	4	37	54	347	153	173	133	274	117	108	35	21	323
TRBV6-3	21	15	33	67	78	736	8	9	76	1	100	75	90	70	149	53	90	18	16	108
TRBV6-4	8	4	31	2	3	4	6	44	6	2	680	14	14	12	26	7	9	1	2	12
TRBV6-5	39	42	144	124	160	253	166	7	313	190	38	153	177	114	275	110	140	46	20	303
TRBV6-6	11	15	22	31	74	92	2	2	9	8	18	98	91	66	139	63	41	16	15	179
TRBV6-9	0	0	0	0	0	0	0	0	0	0	0	0	1	0	0	0	0	0	0	0
TRBV7-2	28	20	52	27	76	50	3	3	53	0	3	109	191	132	294	101	185	42	24	203
TRBV7-3	11	17	18	17	80	106	6	6	294	13	4	73	91	54	116	45	42	14	10	77
TRBV7-4	0	0	0	0	0	0	0	1	0	0	0	0	0	0	0	0	0	0	0	0
TRBV7-6	11	14	12	41	73	102	5	5	23	2	2	29	44	30	66	28	30	8	12	51
TRBV7-7	2	4	9	7	18	16	1	0	1	0	0	9	17	5	17	15	9	3	0	12
TRBV7-8	13	15	23	45	86	154	2	2	53	86	3	63	75	50	105	45	47	9	11	102
TRBV7-9	27	67	114	104	158	367	12	4	134	104	8	150	205	141	253	106	102	44	40	283
TRBV9	36	53	87	104	228	385	11	20	170	114	7	88	131	107	244	74	71	17	27	120
TRAJ10	12	16	24	26	47	142	3	0	13	15	11	96	122	77	113	54	63	27	15	104
TRAJ11	21	12	34	27	47	146	7	0	12	165	10	48	75	44	110	28	53	11	5	100
TRAJ12	20	14	119	28	18	282	16	3	31	59	390	59	66	43	93	23	30	9	10	49
TRAJ13	8	13	27	22	84	50	2	4	13	7	1	89	141	69	148	58	59	18	12	123
TRAJ15	13	21	15	32	66	89	10	1	255	61	8	67	99	61	129	52	73	15	19	86
TRAJ16	13	8	13	11	25	86	3	1	11	10	18	49	74	45	74	33	39	12	9	56
TRAJ17	9	9	33	40	80	103	6	0	54	15	6	77	79	50	147	32	49	16	20	144
TRAJ18	14	5	39	14	29	41	5	0	8	17	10	26	46	29	69	24	21	13	9	48
TRAJ20	25	30	57	149	155	125	29	59	37	27	381	82	114	69	150	55	100	23	20	134
TRAJ21	11	8	40	26	57	83	6	0	30	114	3	48	82	46	101	26	44	17	7	67
TRAJ22	27	13	33	38	55	367	2	5	119	45	9	96	134	87	148	67	102	14	20	128
TRAJ23	24	22	91	42	64	178	8	34	24	130	8	101	123	92	162	67	69	24	18	151
TRAJ24	8	19	12	24	68	299	4	2	30	16	6	58	73	38	88	34	22	8	6	94
TRAJ25	0	0	0	0	0	0	0	0	0	0	0	0	0	0	1	0	0	0	0	0
TRAJ26	18	34	109	64	98	94	41	0	18	19	5	53	69	49	77	59	23	14	9	93
TRAJ27	19	6	11	30	67	58	2	1	42	6	8	68	67	52	112	38	73	10	6	120
TRAJ28	13	27	44	49	71	131	5	7	46	28	17	80	76	54	134	58	65	19	10	92
TRAJ29	17	19	37	52	82	279	3	0	9	4	7	76	119	83	183	43	75	19	9	147
TRAJ3	15	13	5	16	51	158	1	0	22	2	12	45	80	43	104	50	45	23	12	73
TRAJ30	23	25	56	106	78	159	12	17	56	233	9	70	81	62	142	37	74	13	12	105
TRAJ31	12	26	16	30	59	114	2	1	30	16	7	88	147	70	151	80	72	24	21	145
TRAJ32	15	12	19	50	57	103	5	2	207	46	2	82	100	53	139	45	63	14	19	94
TRAJ33	43	24	43	91	136	111	18	9	135	45	1042	70	97	58	174	55	78	16	14	117
TRAJ34	28	29	23	241	150	121	49	11	57	60	11	81	110	76	188	57	82	23	13	136
TRAJ35	6	13	14	11	28	42	0	2	13	13	2	35	33	22	54	19	13	7	7	74
TRAJ36	2	14	27	32	97	60	8	0	12	65	3	56	60	49	88	47	71	7	9	80
TRAJ37	22	20	76	237	89	319	4	7	77	55	5	121	169	115	232	77	101	31	38	251
TRAJ38	4	6	12	5	9	43	3	0	18	23	2	42	51	31	74	26	26	10	7	55
TRAJ39	19	24	22	50	49	152	28	4	89	68	3	94	99	81	144	58	72	14	7	106
TRAJ4	24	19	26	94	257	154	18	6	79	37	360	89	126	73	148	54	95	25	14	188
TRAJ40	35	18	24	64	116	164	13	3	133	154	3	104	159	127	200	86	107	37	35	254
TRAJ41	10	15	8	29	30	86	2	4	12	43	6	41	51	29	87	33	37	7	9	86
TRAJ42	31	27	27	72	150	158	39	12	63	45	5	109	129	95	181	64	103	23	24	254
TRAJ43	16	29	18	28	94	221	9	0	100	112	5	82	77	54	157	40	59	13	23	110
TRAJ44	17	8	21	54	45	100	2	0	27	68	6	70	87	71	146	50	55	21	16	107
TRAJ45	37	25	171	88	120	275	21	6	54	6	2	98	121	69	189	61	158	19	11	198
TRAJ46	0	0	32	1	1	10	0	0	0	1	0	3	11	2	12	4	8	2	1	5
TRAJ47	15	14	19	34	72	232	3	2	43	16	1	46	57	45	118	38	53	8	13	88
TRAJ48	11	19	73	84	80	134	14	3	35	37	2	95	148	92	167	75	68	24	13	133
TRAJ49	27	27	44	50	109	215	19	0	137	45	5	142	197	119	260	95	90	26	25	254
TRAJ5	13	13	136	166	132	56	7	55	77	19	11	54	67	53	112	53	47	22	18	164
TRAJ50	4	2	4	20	19	25	3	1	9	4	1	18	38	25	48	21	27	4	2	19
TRAJ52	29	6	23	38	115	336	0	3	200	28	3	96	130	87	159	68	83	25	23	185
TRAJ53	11	15	82	24	47	80	8	13	12	16	0	119	137	93	207	68	119	28	19	171
TRAJ54	18	14	16	40	48	125	4	38	62	17	3	96	134	97	176	63	104	17	15	218
TRAJ56	5	7	4	5	19	42	8	15	1	3	2	38	58	19	58	27	21	2	5	42
TRAJ57	11	13	22	10	36	36	12	59	24	19	1	51	75	79	113	81	58	18	17	138
TRAJ58	6	10	8	9	46	32	5	2	14	11	0	52	58	45	72	31	29	9	8	62
TRAJ6	24	26	51	29	69	86	6	0	126	25	5	98	82	73	162	60	111	20	17	163
TRAJ7	7	5	38	15	16	38	2	0	6	7	12	31	34	31	83	32	30	8	7	53
TRAJ8	18	21	45	50	71	67	5	0	90	72	3	65	93	59	132	57	93	21	18	121
TRAJ9	39	27	50	351	491	443	4	0	34	116	28	103	133	72	188	68	101	25	19	207
TRBJ1-1	97	99	207	233	495	966	181	14	164	168	139	417	498	388	831	280	391	106	74	552
TRBJ1-2	66	72	102	248	499	380	65	76	131	107	35	381	498	320	657	267	228	98	67	634
TRBJ1-3	14	26	27	78	82	140	17	4	45	41	17	112	131	103	217	96	108	18	22	193
TRBJ1-4	24	21	113	119	102	160	9	2	59	76	24	149	193	147	325	116	150	21	29	228
TRBJ1-5	54	50	182	109	243	241	68	78	180	215	40	238	281	262	418	181	241	60	36	358
TRBJ1-6	22	18	44	49	97	238	11	2	41	9	62	124	228	147	307	130	148	35	30	347
TRBJ2-1	138	181	395	625	1172	1408	86	43	905	518	303	543	717	496	1072	342	558	110	90	900
TRBJ2-2	65	61	148	302	322	620	23	11	153	347	183	321	367	277	546	212	218	52	58	425
TRBJ2-3	91	96	271	397	539	723	30	7	124	236	607	468	559	389	844	333	405	125	81	676
TRBJ2-4	11	7	13	12	32	42	3	63	9	28	14	47	90	56	136	61	54	12	5	94
TRBJ2-5	101	72	327	359	316	503	16	4	366	136	474	382	472	352	762	287	432	82	71	663
TRBJ2-6	16	11	76	27	55	48	2	2	11	9	68	87	95	48	133	51	87	17	14	115
TRBJ2-7	122	206	344	538	926	1927	141	114	823	449	346	589	727	516	1148	372	436	138	109	933
TRBD1	368	367	725	1371	2306	2786	332	227	955	762	1080	1758	2149	1597	3149	1172	1535	402	321	2837
TRBD2	274	324	899	994	1578	2592	185	145	1614	1154	1004	1218	1576	1072	2518	888	1103	282	207	1942
