# Supplementary material for: scRNA-seq of gastric tumor shows complex intercellular interaction with an alternative T cell exhaustion trajectory
Source: Nat Commun. 2022 Aug 23;13:4943. doi: 10.1038/s41467-022-32627-z (PMC9399107; doi:10.1038/s41467-022-32627-z)
Supplement: Supplementary file 9 — Supplementary Data 6 [file 41467_2022_32627_MOESM9_ESM.xlsx]

## Sheet: Notes
	Supplementary Data File 6. List of ligand-receptor interaction pairs, related to Figure 8
	Ligand-receptor interaction pairs within tumor-enriched clustes listed in sheet2
	Ligand-receptor interaction pairs within paratumor-enriched clustes listed in sheet3
	Ligand-receptor interaction pairs between tumor-enriched clustes and blood-enriched clusters listed in sheet4
	Ligand-receptor interaction pairs between tumor-enriched clustes and paratumor-enriched clustes listed in sheet5

## Sheet: Tumor_enriched_clusters
Cluster pairs	Ligand-Receptor pairs	The number of patients with this significant pair
TNF_VSIR	CD4_C4_CD69|CD4_C4_CD69	1
TNF_ICOS	CD4_C4_CD69|CD4_C4_CD69	2
TNF_FAS	CD4_C4_CD69|CD4_C4_CD69	2
TNF_TNFRSF1B	CD4_C4_CD69|CD4_C4_CD69	1
MIF_TNFRSF14	CD4_C4_CD69|CD4_C4_CD69	1
TNFSF14_TNFRSF14	CD4_C4_CD69|CD4_C4_CD69	1
CCL20_CCR6	CD4_C4_CD69|CD4_C4_CD69	3
IL16_CD4	CD4_C4_CD69|CD4_C4_CD69	2
CD48_CD2	CD4_C4_CD69|CD4_C4_CD69	9
CD58_CD2	CD4_C4_CD69|CD4_C4_CD69	1
TNF_VSIR	CD4_C4_CD69|CD4_C6_IL17A	2
TNF_ICOS	CD4_C4_CD69|CD4_C6_IL17A	3
TNF_FAS	CD4_C4_CD69|CD4_C6_IL17A	1
TNF_TNFRSF1B	CD4_C4_CD69|CD4_C6_IL17A	2
MIF_TNFRSF14	CD4_C4_CD69|CD4_C6_IL17A	1
TNFSF14_TNFRSF14	CD4_C4_CD69|CD4_C6_IL17A	1
MIF_CD74	CD4_C4_CD69|CD4_C6_IL17A	1
TNFSF13B_HLA-DPB1	CD4_C4_CD69|CD4_C6_IL17A	1
CCL20_CCR6	CD4_C4_CD69|CD4_C6_IL17A	3
IL16_CD4	CD4_C4_CD69|CD4_C6_IL17A	2
CD48_CD2	CD4_C4_CD69|CD4_C6_IL17A	9
CD58_CD2	CD4_C4_CD69|CD4_C6_IL17A	2
TNF_ICOS	CD4_C4_CD69|CD8_C10_SLC4A10	1
TNF_FAS	CD4_C4_CD69|CD8_C10_SLC4A10	1
TNF_TNFRSF1B	CD4_C4_CD69|CD8_C10_SLC4A10	2
MIF_TNFRSF14	CD4_C4_CD69|CD8_C10_SLC4A10	1
TNFSF14_TNFRSF14	CD4_C4_CD69|CD8_C10_SLC4A10	1
TNFSF13B_HLA-DPB1	CD4_C4_CD69|CD8_C10_SLC4A10	1
CD48_CD2	CD4_C4_CD69|CD8_C10_SLC4A10	7
CD58_CD2	CD4_C4_CD69|CD8_C10_SLC4A10	1
LCK_CD8 receptor	CD4_C4_CD69|CD8_C10_SLC4A10	2
TNF_VSIR	CD4_C4_CD69|CD8_C3_GZMH	1
TNF_ICOS	CD4_C4_CD69|CD8_C3_GZMH	1
TNF_FAS	CD4_C4_CD69|CD8_C3_GZMH	1
TNF_TNFRSF1B	CD4_C4_CD69|CD8_C3_GZMH	2
MIF_TNFRSF14	CD4_C4_CD69|CD8_C3_GZMH	1
TNFSF14_TNFRSF14	CD4_C4_CD69|CD8_C3_GZMH	1
MIF_CD74	CD4_C4_CD69|CD8_C3_GZMH	8
TNFSF13B_HLA-DPB1	CD4_C4_CD69|CD8_C3_GZMH	4
CCL20_CXCR3	CD4_C4_CD69|CD8_C3_GZMH	4
CD48_CD2	CD4_C4_CD69|CD8_C3_GZMH	9
CD58_CD2	CD4_C4_CD69|CD8_C3_GZMH	2
LCK_CD8 receptor	CD4_C4_CD69|CD8_C3_GZMH	9
HLA-E_CD94:NKG2E	CD4_C4_CD69|CD8_C3_GZMH	1
HLA-F_KIR3DL1	CD4_C4_CD69|CD8_C6_GNLY	1
TNFSF14_TNFRSF14	CD4_C4_CD69|CD8_C6_GNLY	1
HLA-E_KLRC2	CD4_C4_CD69|CD8_C6_GNLY	3
MIF_CD74	CD4_C4_CD69|CD8_C6_GNLY	1
TNFSF13B_HLA-DPB1	CD4_C4_CD69|CD8_C6_GNLY	2
CCL20_CXCR3	CD4_C4_CD69|CD8_C6_GNLY	1
CD48_CD2	CD4_C4_CD69|CD8_C6_GNLY	2
LCK_CD8 receptor	CD4_C4_CD69|CD8_C6_GNLY	4
HLA-E_CD94:NKG2C	CD4_C4_CD69|CD8_C6_GNLY	3
HLA-E_CD94:NKG2E	CD4_C4_CD69|CD8_C6_GNLY	4
TNF_ICOS	CD4_C4_CD69|CD8_C8_IL17A	1
TNF_TNFRSF1B	CD4_C4_CD69|CD8_C8_IL17A	1
HLA-E_KLRC1	CD4_C4_CD69|CD8_C8_IL17A	1
TNFSF13B_HLA-DPB1	CD4_C4_CD69|CD8_C8_IL17A	2
CCL20_CCR6	CD4_C4_CD69|CD8_C8_IL17A	3
CD48_CD2	CD4_C4_CD69|CD8_C8_IL17A	7
CD58_CD2	CD4_C4_CD69|CD8_C8_IL17A	1
LCK_CD8 receptor	CD4_C4_CD69|CD8_C8_IL17A	7
HLA-E_CD94:NKG2A	CD4_C4_CD69|CD8_C8_IL17A	1
TNF_ICOS	CD4_C4_CD69|CD8_C9_HAVCR2	1
TNF_TNFRSF1B	CD4_C4_CD69|CD8_C9_HAVCR2	2
TNF_RIPK1	CD4_C4_CD69|CD8_C9_HAVCR2	1
HLA-E_KLRC1	CD4_C4_CD69|CD8_C9_HAVCR2	2
MIF_CD74	CD4_C4_CD69|CD8_C9_HAVCR2	1
TNFSF13B_HLA-DPB1	CD4_C4_CD69|CD8_C9_HAVCR2	4
CD48_CD2	CD4_C4_CD69|CD8_C9_HAVCR2	7
CD58_CD2	CD4_C4_CD69|CD8_C9_HAVCR2	1
LCK_CD8 receptor	CD4_C4_CD69|CD8_C9_HAVCR2	7
HLA-E_CD94:NKG2A	CD4_C4_CD69|CD8_C9_HAVCR2	2
TGFB1_TGFBR3	CD4_C4_CD69|Endo_1	1
TNF_VSIR	CD4_C4_CD69|Endo_1	2
TNF_NOTCH1	CD4_C4_CD69|Endo_1	3
TNF_SEMA4C	CD4_C4_CD69|Endo_1	1
TNF_FLT4	CD4_C4_CD69|Endo_1	1
TNF_TNFRSF1A	CD4_C4_CD69|Endo_1	3
CCL5_ACKR1	CD4_C4_CD69|Endo_1	4
MIF_TNFRSF10D	CD4_C4_CD69|Endo_1	6
MIF_CD74	CD4_C4_CD69|Endo_1	1
AREG_ICAM1	CD4_C4_CD69|Endo_1	3
TNFSF13B_CD40	CD4_C4_CD69|Endo_1	3
SPN_ICAM1	CD4_C4_CD69|Endo_1	2
CD40LG_CD40	CD4_C4_CD69|Endo_1	3
CKLF_LRP6	CD4_C4_CD69|Endo_1	2
LTB_LTBR	CD4_C4_CD69|Endo_1	5
TGFB1_TGFBR3	CD4_C4_CD69|Endo_3	2
TNF_VSIR	CD4_C4_CD69|Endo_3	1
TNF_NOTCH1	CD4_C4_CD69|Endo_3	2
TNF_TNFRSF1A	CD4_C4_CD69|Endo_3	2
CCL5_ACKR1	CD4_C4_CD69|Endo_3	4
TNFSF14_LTBR	CD4_C4_CD69|Endo_3	1
MIF_TNFRSF10D	CD4_C4_CD69|Endo_3	3
MIF_CD74	CD4_C4_CD69|Endo_3	3
AREG_ICAM1	CD4_C4_CD69|Endo_3	1
TNFSF13B_HLA-DPB1	CD4_C4_CD69|Endo_3	1
SPN_ICAM1	CD4_C4_CD69|Endo_3	1
CD40LG_CD40	CD4_C4_CD69|Endo_3	1
LTB_LTBR	CD4_C4_CD69|Endo_3	4
TNF_VSIR	CD4_C4_CD69|Mφ_APOE	3
HLA-F_LILRB2	CD4_C4_CD69|Mφ_APOE	7
HLA-F_LILRB1	CD4_C4_CD69|Mφ_APOE	6
TNF_TNFRSF1A	CD4_C4_CD69|Mφ_APOE	3
TNF_TNFRSF1B	CD4_C4_CD69|Mφ_APOE	2
CCL5_CCR1	CD4_C4_CD69|Mφ_APOE	4
MIF_TNFRSF14	CD4_C4_CD69|Mφ_APOE	3
TNFSF14_TNFRSF14	CD4_C4_CD69|Mφ_APOE	1
TNFSF14_LTBR	CD4_C4_CD69|Mφ_APOE	1
ICAM3_CD209	CD4_C4_CD69|Mφ_APOE	5
ANXA1_FPR1	CD4_C4_CD69|Mφ_APOE	6
ANXA1_FPR3	CD4_C4_CD69|Mφ_APOE	7
PTPRC_MRC1	CD4_C4_CD69|Mφ_APOE	7
CD28_CD80	CD4_C4_CD69|Mφ_APOE	2
CD28_CD86	CD4_C4_CD69|Mφ_APOE	3
CD99_PILRA	CD4_C4_CD69|Mφ_APOE	7
MIF_CD74	CD4_C4_CD69|Mφ_APOE	7
AREG_ICAM1	CD4_C4_CD69|Mφ_APOE	2
TNFSF13B_HLA-DPB1	CD4_C4_CD69|Mφ_APOE	3
TNFSF13B_TFRC	CD4_C4_CD69|Mφ_APOE	3
TNFSF13B_CD40	CD4_C4_CD69|Mφ_APOE	3
SPN_ICAM1	CD4_C4_CD69|Mφ_APOE	3
CD40LG_CD40	CD4_C4_CD69|Mφ_APOE	3
IL16_CD4	CD4_C4_CD69|Mφ_APOE	2
RPS19_C5AR1	CD4_C4_CD69|Mφ_APOE	7
LTB_LTBR	CD4_C4_CD69|Mφ_APOE	7
a4b1 complex_PLAUR	CD4_C4_CD69|Mφ_APOE	4
TNF_VSIR	CD4_C4_CD69|Mφ_THBS1	3
HLA-F_LILRB2	CD4_C4_CD69|Mφ_THBS1	8
HLA-F_LILRB1	CD4_C4_CD69|Mφ_THBS1	7
TNF_TNFRSF1A	CD4_C4_CD69|Mφ_THBS1	3
TNF_TNFRSF1B	CD4_C4_CD69|Mφ_THBS1	3
CCL5_CCR1	CD4_C4_CD69|Mφ_THBS1	2
TNFSF14_TNFRSF14	CD4_C4_CD69|Mφ_THBS1	1
TNFSF14_LTBR	CD4_C4_CD69|Mφ_THBS1	1
ANXA1_FPR1	CD4_C4_CD69|Mφ_THBS1	8
ANXA1_FPR3	CD4_C4_CD69|Mφ_THBS1	3
ANXA1_FPR2	CD4_C4_CD69|Mφ_THBS1	6
PTPRC_MRC1	CD4_C4_CD69|Mφ_THBS1	2
CD28_CD86	CD4_C4_CD69|Mφ_THBS1	4
CD99_PILRA	CD4_C4_CD69|Mφ_THBS1	7
MIF_CD74	CD4_C4_CD69|Mφ_THBS1	8
AREG_ICAM1	CD4_C4_CD69|Mφ_THBS1	3
TNFSF13B_HLA-DPB1	CD4_C4_CD69|Mφ_THBS1	4
TNFSF13B_TFRC	CD4_C4_CD69|Mφ_THBS1	4
TNFSF13B_CD40	CD4_C4_CD69|Mφ_THBS1	1
SPN_ICAM1	CD4_C4_CD69|Mφ_THBS1	3
CD40LG_CD40	CD4_C4_CD69|Mφ_THBS1	1
IL16_CD4	CD4_C4_CD69|Mφ_THBS1	1
RPS19_C5AR1	CD4_C4_CD69|Mφ_THBS1	8
LTB_LTBR	CD4_C4_CD69|Mφ_THBS1	7
a4b1 complex_PLAUR	CD4_C4_CD69|Mφ_THBS1	4
TGFB1_TGFBR3	CD4_C4_CD69|NK_FCGR3A	2
HLA-F_KIR3DL1	CD4_C4_CD69|NK_FCGR3A	1
TNF_VSIR	CD4_C4_CD69|NK_FCGR3A	1
HLA-F_KIR3DL2	CD4_C4_CD69|NK_FCGR3A	2
TNF_TNFRSF1B	CD4_C4_CD69|NK_FCGR3A	1
HLA-E_KLRC2	CD4_C4_CD69|NK_FCGR3A	1
AREG_ICAM1	CD4_C4_CD69|NK_FCGR3A	1
TNFSF13B_HLA-DPB1	CD4_C4_CD69|NK_FCGR3A	1
SPN_ICAM1	CD4_C4_CD69|NK_FCGR3A	1
HLA-E_CD94:NKG2C	CD4_C4_CD69|NK_FCGR3A	1
HLA-E_CD94:NKG2E	CD4_C4_CD69|NK_FCGR3A	2
TNF_VSIR	CD4_C4_CD69|Plasma	3
MIF_TNFRSF14	CD4_C4_CD69|Plasma	1
TNFSF14_TNFRSF14	CD4_C4_CD69|Plasma	1
MIF_CD74	CD4_C4_CD69|Plasma	8
AREG_ICAM1	CD4_C4_CD69|Plasma	1
TNFSF13B_TNFRSF13B	CD4_C4_CD69|Plasma	1
TNFSF13B_CD40	CD4_C4_CD69|Plasma	2
TNFSF13B_TNFRSF17	CD4_C4_CD69|Plasma	4
SPN_ICAM1	CD4_C4_CD69|Plasma	1
CD40LG_CD40	CD4_C4_CD69|Plasma	3
TNF_VSIR	CD4_C4_CD69|Treg_C1_SELL	1
TNF_FAS	CD4_C4_CD69|Treg_C1_SELL	1
CCL5_CCR4	CD4_C4_CD69|Treg_C1_SELL	3
MIF_TNFRSF14	CD4_C4_CD69|Treg_C1_SELL	1
TNFSF14_TNFRSF14	CD4_C4_CD69|Treg_C1_SELL	1
MIF_CD74	CD4_C4_CD69|Treg_C1_SELL	3
TNFSF13B_HLA-DPB1	CD4_C4_CD69|Treg_C1_SELL	4
CCL20_CCR6	CD4_C4_CD69|Treg_C1_SELL	2
CD48_CD2	CD4_C4_CD69|Treg_C1_SELL	5
CD58_CD2	CD4_C4_CD69|Treg_C1_SELL	1
CCL4_CCR8	CD4_C4_CD69|Treg_C3_CTLA4	1
TNF_VSIR	CD4_C4_CD69|Treg_C3_CTLA4	1
TNF_ICOS	CD4_C4_CD69|Treg_C3_CTLA4	3
TNF_FAS	CD4_C4_CD69|Treg_C3_CTLA4	3
TNF_TNFRSF1B	CD4_C4_CD69|Treg_C3_CTLA4	3
CCL5_CCR4	CD4_C4_CD69|Treg_C3_CTLA4	4
MIF_TNFRSF14	CD4_C4_CD69|Treg_C3_CTLA4	3
TNFSF14_TNFRSF14	CD4_C4_CD69|Treg_C3_CTLA4	1
MIF_CD74	CD4_C4_CD69|Treg_C3_CTLA4	1
TNFSF13B_HLA-DPB1	CD4_C4_CD69|Treg_C3_CTLA4	2
CCL20_CXCR3	CD4_C4_CD69|Treg_C3_CTLA4	1
CCL20_CCR6	CD4_C4_CD69|Treg_C3_CTLA4	3
IL16_CD4	CD4_C4_CD69|Treg_C3_CTLA4	2
CD48_CD2	CD4_C4_CD69|Treg_C3_CTLA4	9
CD58_CD2	CD4_C4_CD69|Treg_C3_CTLA4	2
TNF_VSIR	CD4_C4_CD69|cDC2_CD1C	2
HLA-F_LILRB2	CD4_C4_CD69|cDC2_CD1C	5
HLA-F_LILRB1	CD4_C4_CD69|cDC2_CD1C	7
TNF_TNFRSF1A	CD4_C4_CD69|cDC2_CD1C	2
TNF_TNFRSF1B	CD4_C4_CD69|cDC2_CD1C	1
TNFSF14_TNFRSF14	CD4_C4_CD69|cDC2_CD1C	1
TNFSF14_LTBR	CD4_C4_CD69|cDC2_CD1C	1
ANXA1_FPR1	CD4_C4_CD69|cDC2_CD1C	6
ANXA1_FPR3	CD4_C4_CD69|cDC2_CD1C	3
PTPRC_MRC1	CD4_C4_CD69|cDC2_CD1C	6
CD28_CD80	CD4_C4_CD69|cDC2_CD1C	1
CD28_CD86	CD4_C4_CD69|cDC2_CD1C	4
CD99_PILRA	CD4_C4_CD69|cDC2_CD1C	5
MIF_CD74	CD4_C4_CD69|cDC2_CD1C	7
AREG_ICAM1	CD4_C4_CD69|cDC2_CD1C	2
TNFSF13B_HLA-DPB1	CD4_C4_CD69|cDC2_CD1C	4
TNFSF13B_TFRC	CD4_C4_CD69|cDC2_CD1C	2
TNFSF13B_CD40	CD4_C4_CD69|cDC2_CD1C	2
SPN_ICAM1	CD4_C4_CD69|cDC2_CD1C	2
CCL20_CCR6	CD4_C4_CD69|cDC2_CD1C	1
CD40LG_CD40	CD4_C4_CD69|cDC2_CD1C	1
RPS19_C5AR1	CD4_C4_CD69|cDC2_CD1C	3
FLT3LG_FLT3	CD4_C4_CD69|cDC2_CD1C	6
LTB_LTBR	CD4_C4_CD69|cDC2_CD1C	7
a4b1 complex_PLAUR	CD4_C4_CD69|cDC2_CD1C	4
TNF_FAS	CD4_C4_CD69|γδT_KIR2DL4	1
TNF_TNFRSF1B	CD4_C4_CD69|γδT_KIR2DL4	2
CD48_CD244	CD4_C4_CD69|γδT_KIR2DL4	1
HLA-E_KLRC1	CD4_C4_CD69|γδT_KIR2DL4	5
HLA-E_KLRC2	CD4_C4_CD69|γδT_KIR2DL4	5
SPN_ICAM1	CD4_C4_CD69|γδT_KIR2DL4	1
CD48_CD2	CD4_C4_CD69|γδT_KIR2DL4	1
LCK_CD8 receptor	CD4_C4_CD69|γδT_KIR2DL4	1
HLA-E_CD94:NKG2A	CD4_C4_CD69|γδT_KIR2DL4	5
HLA-E_CD94:NKG2C	CD4_C4_CD69|γδT_KIR2DL4	5
HLA-E_CD94:NKG2E	CD4_C4_CD69|γδT_KIR2DL4	8
HLA-F_KIR3DL1	CD4_C4_CD69|γδT_ZNF683	1
HLA-F_KIR3DL2	CD4_C4_CD69|γδT_ZNF683	1
TNFSF14_TNFRSF14	CD4_C4_CD69|γδT_ZNF683	1
HLA-E_KLRC1	CD4_C4_CD69|γδT_ZNF683	2
HLA-E_KLRC2	CD4_C4_CD69|γδT_ZNF683	4
MIF_CD74	CD4_C4_CD69|γδT_ZNF683	1
TNFSF13B_HLA-DPB1	CD4_C4_CD69|γδT_ZNF683	4
CD48_CD2	CD4_C4_CD69|γδT_ZNF683	3
LCK_CD8 receptor	CD4_C4_CD69|γδT_ZNF683	1
HLA-E_CD94:NKG2A	CD4_C4_CD69|γδT_ZNF683	2
HLA-E_CD94:NKG2C	CD4_C4_CD69|γδT_ZNF683	4
HLA-E_CD94:NKG2E	CD4_C4_CD69|γδT_ZNF683	6
CCL20_CXCR3	CD4_C6_IL17A|CD4_C4_CD69	1
CCL20_CCR6	CD4_C6_IL17A|CD4_C4_CD69	3
IL16_CD4	CD4_C6_IL17A|CD4_C4_CD69	3
CD48_CD2	CD4_C6_IL17A|CD4_C4_CD69	7
CD58_CD2	CD4_C6_IL17A|CD4_C4_CD69	6
SIRPG_CD47	CD4_C6_IL17A|CD4_C4_CD69	5
CCL20_CCR6	CD4_C6_IL17A|CD4_C6_IL17A	4
IL16_CD4	CD4_C6_IL17A|CD4_C6_IL17A	3
CD48_CD2	CD4_C6_IL17A|CD4_C6_IL17A	9
CD58_CD2	CD4_C6_IL17A|CD4_C6_IL17A	6
SIRPG_CD47	CD4_C6_IL17A|CD4_C6_IL17A	5
CCL20_CCR6	CD4_C6_IL17A|CD8_C10_SLC4A10	2
CD48_CD2	CD4_C6_IL17A|CD8_C10_SLC4A10	7
CD58_CD2	CD4_C6_IL17A|CD8_C10_SLC4A10	5
SIRPG_CD47	CD4_C6_IL17A|CD8_C10_SLC4A10	3
LCK_CD8 receptor	CD4_C6_IL17A|CD8_C10_SLC4A10	2
MIF_CD74	CD4_C6_IL17A|CD8_C3_GZMH	8
TNFSF13B_HLA-DPB1	CD4_C6_IL17A|CD8_C3_GZMH	2
CCL20_CXCR3	CD4_C6_IL17A|CD8_C3_GZMH	4
CD48_CD2	CD4_C6_IL17A|CD8_C3_GZMH	9
CD58_CD2	CD4_C6_IL17A|CD8_C3_GZMH	6
SIRPG_CD47	CD4_C6_IL17A|CD8_C3_GZMH	4
LCK_CD8 receptor	CD4_C6_IL17A|CD8_C3_GZMH	9
HLA-E_CD94:NKG2E	CD4_C6_IL17A|CD8_C3_GZMH	1
HLA-F_KIR3DL1	CD4_C6_IL17A|CD8_C6_GNLY	1
HLA-E_KLRC2	CD4_C6_IL17A|CD8_C6_GNLY	3
MIF_CD74	CD4_C6_IL17A|CD8_C6_GNLY	1
TNFSF13B_HLA-DPB1	CD4_C6_IL17A|CD8_C6_GNLY	1
CCL20_CXCR3	CD4_C6_IL17A|CD8_C6_GNLY	1
CD48_CD2	CD4_C6_IL17A|CD8_C6_GNLY	1
CD58_CD2	CD4_C6_IL17A|CD8_C6_GNLY	1
LCK_CD8 receptor	CD4_C6_IL17A|CD8_C6_GNLY	4
HLA-E_CD94:NKG2C	CD4_C6_IL17A|CD8_C6_GNLY	3
HLA-E_CD94:NKG2E	CD4_C6_IL17A|CD8_C6_GNLY	4
HLA-E_KLRC1	CD4_C6_IL17A|CD8_C8_IL17A	1
TNFSF13B_HLA-DPB1	CD4_C6_IL17A|CD8_C8_IL17A	1
CCL20_CCR6	CD4_C6_IL17A|CD8_C8_IL17A	3
CD48_CD2	CD4_C6_IL17A|CD8_C8_IL17A	6
CD58_CD2	CD4_C6_IL17A|CD8_C8_IL17A	4
SIRPG_CD47	CD4_C6_IL17A|CD8_C8_IL17A	4
LCK_CD8 receptor	CD4_C6_IL17A|CD8_C8_IL17A	7
HLA-E_CD94:NKG2A	CD4_C6_IL17A|CD8_C8_IL17A	1
HLA-E_KLRC1	CD4_C6_IL17A|CD8_C9_HAVCR2	2
MIF_CD74	CD4_C6_IL17A|CD8_C9_HAVCR2	1
TNFSF13B_HLA-DPB1	CD4_C6_IL17A|CD8_C9_HAVCR2	2
CD48_CD2	CD4_C6_IL17A|CD8_C9_HAVCR2	7
CD58_CD2	CD4_C6_IL17A|CD8_C9_HAVCR2	5
SIRPG_CD47	CD4_C6_IL17A|CD8_C9_HAVCR2	2
LCK_CD8 receptor	CD4_C6_IL17A|CD8_C9_HAVCR2	7
HLA-E_CD94:NKG2A	CD4_C6_IL17A|CD8_C9_HAVCR2	2
TIGIT_NECTIN2	CD4_C6_IL17A|Endo_1	1
TGFB1_TGFBR3	CD4_C6_IL17A|Endo_1	1
CCL5_ACKR1	CD4_C6_IL17A|Endo_1	4
MIF_TNFRSF10D	CD4_C6_IL17A|Endo_1	5
MIF_CD74	CD4_C6_IL17A|Endo_1	1
AREG_ICAM1	CD4_C6_IL17A|Endo_1	1
TNFSF13B_CD40	CD4_C6_IL17A|Endo_1	1
SPN_ICAM1	CD4_C6_IL17A|Endo_1	4
CD40LG_CD40	CD4_C6_IL17A|Endo_1	5
CKLF_LRP6	CD4_C6_IL17A|Endo_1	2
LTB_LTBR	CD4_C6_IL17A|Endo_1	4
aLb2 complex_ICAM1	CD4_C6_IL17A|Endo_1	2
aLb2 complex_F11R	CD4_C6_IL17A|Endo_1	1
TIGIT_NECTIN2	CD4_C6_IL17A|Endo_3	1
TGFB1_TGFBR3	CD4_C6_IL17A|Endo_3	3
CCL5_ACKR1	CD4_C6_IL17A|Endo_3	4
TNFSF14_LTBR	CD4_C6_IL17A|Endo_3	1
MIF_TNFRSF10D	CD4_C6_IL17A|Endo_3	3
MIF_CD74	CD4_C6_IL17A|Endo_3	3
SPN_ICAM1	CD4_C6_IL17A|Endo_3	1
CD40LG_CD40	CD4_C6_IL17A|Endo_3	2
LTB_LTBR	CD4_C6_IL17A|Endo_3	3
SIRPG_CD47	CD4_C6_IL17A|Endo_3	1
aLb2 complex_ICAM1	CD4_C6_IL17A|Endo_3	2
aLb2 complex_F11R	CD4_C6_IL17A|Endo_3	1
TIGIT_NECTIN2	CD4_C6_IL17A|Mφ_APOE	1
HLA-F_LILRB2	CD4_C6_IL17A|Mφ_APOE	7
HLA-F_LILRB1	CD4_C6_IL17A|Mφ_APOE	7
CCL5_CCR1	CD4_C6_IL17A|Mφ_APOE	4
MIF_TNFRSF14	CD4_C6_IL17A|Mφ_APOE	1
TNFSF14_LTBR	CD4_C6_IL17A|Mφ_APOE	1
ICAM3_CD209	CD4_C6_IL17A|Mφ_APOE	5
ANXA1_FPR1	CD4_C6_IL17A|Mφ_APOE	5
ANXA1_FPR3	CD4_C6_IL17A|Mφ_APOE	6
PTPRC_MRC1	CD4_C6_IL17A|Mφ_APOE	7
CD28_CD80	CD4_C6_IL17A|Mφ_APOE	2
CTLA4_CD80	CD4_C6_IL17A|Mφ_APOE	2
CD28_CD86	CD4_C6_IL17A|Mφ_APOE	5
CTLA4_CD86	CD4_C6_IL17A|Mφ_APOE	7
CD99_PILRA	CD4_C6_IL17A|Mφ_APOE	7
IL17A_IL17RA	CD4_C6_IL17A|Mφ_APOE	1
MIF_CD74	CD4_C6_IL17A|Mφ_APOE	7
AREG_ICAM1	CD4_C6_IL17A|Mφ_APOE	1
TNFSF13B_HLA-DPB1	CD4_C6_IL17A|Mφ_APOE	1
TNFSF13B_TFRC	CD4_C6_IL17A|Mφ_APOE	1
TNFSF13B_CD40	CD4_C6_IL17A|Mφ_APOE	1
SPN_ICAM1	CD4_C6_IL17A|Mφ_APOE	4
CD40LG_CD40	CD4_C6_IL17A|Mφ_APOE	5
IL16_CD4	CD4_C6_IL17A|Mφ_APOE	3
RPS19_C5AR1	CD4_C6_IL17A|Mφ_APOE	7
LTB_LTBR	CD4_C6_IL17A|Mφ_APOE	6
SIRPG_CD47	CD4_C6_IL17A|Mφ_APOE	2
a4b1 complex_PLAUR	CD4_C6_IL17A|Mφ_APOE	4
aLb2 complex_ICAM1	CD4_C6_IL17A|Mφ_APOE	2
TIGIT_NECTIN2	CD4_C6_IL17A|Mφ_THBS1	1
HLA-F_LILRB2	CD4_C6_IL17A|Mφ_THBS1	8
HLA-F_LILRB1	CD4_C6_IL17A|Mφ_THBS1	7
CCL5_CCR1	CD4_C6_IL17A|Mφ_THBS1	2
TNFSF14_LTBR	CD4_C6_IL17A|Mφ_THBS1	1
ANXA1_FPR1	CD4_C6_IL17A|Mφ_THBS1	7
ANXA1_FPR3	CD4_C6_IL17A|Mφ_THBS1	3
ANXA1_FPR2	CD4_C6_IL17A|Mφ_THBS1	5
PTPRC_MRC1	CD4_C6_IL17A|Mφ_THBS1	2
CD28_CD86	CD4_C6_IL17A|Mφ_THBS1	6
CTLA4_CD86	CD4_C6_IL17A|Mφ_THBS1	6
CD99_PILRA	CD4_C6_IL17A|Mφ_THBS1	7
IL17A_IL17RA	CD4_C6_IL17A|Mφ_THBS1	1
MIF_CD74	CD4_C6_IL17A|Mφ_THBS1	8
AREG_ICAM1	CD4_C6_IL17A|Mφ_THBS1	1
TNFSF13B_HLA-DPB1	CD4_C6_IL17A|Mφ_THBS1	2
TNFSF13B_TFRC	CD4_C6_IL17A|Mφ_THBS1	2
TNFSF13B_CD40	CD4_C6_IL17A|Mφ_THBS1	1
SPN_ICAM1	CD4_C6_IL17A|Mφ_THBS1	5
CD40LG_CD40	CD4_C6_IL17A|Mφ_THBS1	1
IL16_CD4	CD4_C6_IL17A|Mφ_THBS1	2
RPS19_C5AR1	CD4_C6_IL17A|Mφ_THBS1	8
LTB_LTBR	CD4_C6_IL17A|Mφ_THBS1	6
SIRPG_CD47	CD4_C6_IL17A|Mφ_THBS1	2
a4b1 complex_PLAUR	CD4_C6_IL17A|Mφ_THBS1	4
aLb2 complex_ICAM1	CD4_C6_IL17A|Mφ_THBS1	2
TGFB1_TGFBR3	CD4_C6_IL17A|NK_FCGR3A	2
HLA-F_KIR3DL1	CD4_C6_IL17A|NK_FCGR3A	1
HLA-F_KIR3DL2	CD4_C6_IL17A|NK_FCGR3A	2
HLA-E_KLRC2	CD4_C6_IL17A|NK_FCGR3A	1
TNFSF13B_HLA-DPB1	CD4_C6_IL17A|NK_FCGR3A	1
SPN_ICAM1	CD4_C6_IL17A|NK_FCGR3A	1
SIRPG_CD47	CD4_C6_IL17A|NK_FCGR3A	2
HLA-E_CD94:NKG2C	CD4_C6_IL17A|NK_FCGR3A	1
HLA-E_CD94:NKG2E	CD4_C6_IL17A|NK_FCGR3A	2
MIF_TNFRSF14	CD4_C6_IL17A|Plasma	2
MIF_CD74	CD4_C6_IL17A|Plasma	8
TNFSF13B_TNFRSF13B	CD4_C6_IL17A|Plasma	1
TNFSF13B_CD40	CD4_C6_IL17A|Plasma	1
TNFSF13B_TNFRSF17	CD4_C6_IL17A|Plasma	2
SPN_ICAM1	CD4_C6_IL17A|Plasma	2
CD40LG_CD40	CD4_C6_IL17A|Plasma	3
SIRPG_CD47	CD4_C6_IL17A|Plasma	4
CCL5_CCR4	CD4_C6_IL17A|Treg_C1_SELL	3
MIF_CD74	CD4_C6_IL17A|Treg_C1_SELL	3
TNFSF13B_HLA-DPB1	CD4_C6_IL17A|Treg_C1_SELL	1
CCL20_CCR6	CD4_C6_IL17A|Treg_C1_SELL	1
IL16_CD4	CD4_C6_IL17A|Treg_C1_SELL	1
CD48_CD2	CD4_C6_IL17A|Treg_C1_SELL	4
CD58_CD2	CD4_C6_IL17A|Treg_C1_SELL	3
SIRPG_CD47	CD4_C6_IL17A|Treg_C1_SELL	3
CCL4_CCR8	CD4_C6_IL17A|Treg_C3_CTLA4	3
CCL5_CCR4	CD4_C6_IL17A|Treg_C3_CTLA4	4
MIF_TNFRSF14	CD4_C6_IL17A|Treg_C3_CTLA4	4
TNFSF14_TNFRSF14	CD4_C6_IL17A|Treg_C3_CTLA4	1
MIF_CD74	CD4_C6_IL17A|Treg_C3_CTLA4	1
TNFSF13B_HLA-DPB1	CD4_C6_IL17A|Treg_C3_CTLA4	1
CCL20_CXCR3	CD4_C6_IL17A|Treg_C3_CTLA4	1
CCL20_CCR6	CD4_C6_IL17A|Treg_C3_CTLA4	3
IL16_CD4	CD4_C6_IL17A|Treg_C3_CTLA4	3
CD48_CD2	CD4_C6_IL17A|Treg_C3_CTLA4	8
CD58_CD2	CD4_C6_IL17A|Treg_C3_CTLA4	6
SIRPG_CD47	CD4_C6_IL17A|Treg_C3_CTLA4	2
TIGIT_NECTIN2	CD4_C6_IL17A|cDC2_CD1C	1
HLA-F_LILRB2	CD4_C6_IL17A|cDC2_CD1C	6
HLA-F_LILRB1	CD4_C6_IL17A|cDC2_CD1C	7
TNFSF14_LTBR	CD4_C6_IL17A|cDC2_CD1C	1
ANXA1_FPR1	CD4_C6_IL17A|cDC2_CD1C	5
ANXA1_FPR3	CD4_C6_IL17A|cDC2_CD1C	3
PTPRC_MRC1	CD4_C6_IL17A|cDC2_CD1C	6
CD28_CD80	CD4_C6_IL17A|cDC2_CD1C	1
CTLA4_CD80	CD4_C6_IL17A|cDC2_CD1C	1
CD28_CD86	CD4_C6_IL17A|cDC2_CD1C	5
CTLA4_CD86	CD4_C6_IL17A|cDC2_CD1C	7
CD99_PILRA	CD4_C6_IL17A|cDC2_CD1C	6
IL17A_IL17RA	CD4_C6_IL17A|cDC2_CD1C	1
MIF_CD74	CD4_C6_IL17A|cDC2_CD1C	7
TNFSF13B_HLA-DPB1	CD4_C6_IL17A|cDC2_CD1C	2
TNFSF13B_CD40	CD4_C6_IL17A|cDC2_CD1C	1
SPN_ICAM1	CD4_C6_IL17A|cDC2_CD1C	4
CCL20_CCR6	CD4_C6_IL17A|cDC2_CD1C	1
CD40LG_CD40	CD4_C6_IL17A|cDC2_CD1C	3
IL16_CD4	CD4_C6_IL17A|cDC2_CD1C	1
RPS19_C5AR1	CD4_C6_IL17A|cDC2_CD1C	3
FLT3LG_FLT3	CD4_C6_IL17A|cDC2_CD1C	3
LTB_LTBR	CD4_C6_IL17A|cDC2_CD1C	5
SIRPG_CD47	CD4_C6_IL17A|cDC2_CD1C	2
a4b1 complex_PLAUR	CD4_C6_IL17A|cDC2_CD1C	4
aLb2 complex_ICAM1	CD4_C6_IL17A|cDC2_CD1C	2
aLb2 complex_F11R	CD4_C6_IL17A|cDC2_CD1C	1
CD48_CD244	CD4_C6_IL17A|γδT_KIR2DL4	1
HLA-E_KLRC1	CD4_C6_IL17A|γδT_KIR2DL4	5
HLA-E_KLRC2	CD4_C6_IL17A|γδT_KIR2DL4	5
SPN_ICAM1	CD4_C6_IL17A|γδT_KIR2DL4	1
CD48_CD2	CD4_C6_IL17A|γδT_KIR2DL4	1
CD58_CD2	CD4_C6_IL17A|γδT_KIR2DL4	1
LCK_CD8 receptor	CD4_C6_IL17A|γδT_KIR2DL4	1
HLA-E_CD94:NKG2A	CD4_C6_IL17A|γδT_KIR2DL4	5
HLA-E_CD94:NKG2C	CD4_C6_IL17A|γδT_KIR2DL4	5
HLA-E_CD94:NKG2E	CD4_C6_IL17A|γδT_KIR2DL4	8
HLA-F_KIR3DL1	CD4_C6_IL17A|γδT_ZNF683	1
HLA-F_KIR3DL2	CD4_C6_IL17A|γδT_ZNF683	1
HLA-E_KLRC1	CD4_C6_IL17A|γδT_ZNF683	2
HLA-E_KLRC2	CD4_C6_IL17A|γδT_ZNF683	4
TNFSF13B_HLA-DPB1	CD4_C6_IL17A|γδT_ZNF683	2
CCL20_CXCR3	CD4_C6_IL17A|γδT_ZNF683	1
CD48_CD2	CD4_C6_IL17A|γδT_ZNF683	2
CD58_CD2	CD4_C6_IL17A|γδT_ZNF683	2
SIRPG_CD47	CD4_C6_IL17A|γδT_ZNF683	1
LCK_CD8 receptor	CD4_C6_IL17A|γδT_ZNF683	1
HLA-E_CD94:NKG2A	CD4_C6_IL17A|γδT_ZNF683	2
HLA-E_CD94:NKG2C	CD4_C6_IL17A|γδT_ZNF683	4
HLA-E_CD94:NKG2E	CD4_C6_IL17A|γδT_ZNF683	6
CCL4L2_VSIR	CD8_C10_SLC4A10|CD4_C4_CD69	3
TNF_VSIR	CD8_C10_SLC4A10|CD4_C4_CD69	2
TNF_ICOS	CD8_C10_SLC4A10|CD4_C4_CD69	2
TNF_FAS	CD8_C10_SLC4A10|CD4_C4_CD69	2
TNF_TNFRSF1B	CD8_C10_SLC4A10|CD4_C4_CD69	2
CCL20_CXCR3	CD8_C10_SLC4A10|CD4_C4_CD69	3
CCL20_CCR6	CD8_C10_SLC4A10|CD4_C4_CD69	6
IL16_CD4	CD8_C10_SLC4A10|CD4_C4_CD69	1
CD48_CD2	CD8_C10_SLC4A10|CD4_C4_CD69	6
CD58_CD2	CD8_C10_SLC4A10|CD4_C4_CD69	5
SIRPG_CD47	CD8_C10_SLC4A10|CD4_C4_CD69	5
CCL4L2_VSIR	CD8_C10_SLC4A10|CD4_C6_IL17A	2
TNF_VSIR	CD8_C10_SLC4A10|CD4_C6_IL17A	2
TNF_ICOS	CD8_C10_SLC4A10|CD4_C6_IL17A	3
TNF_FAS	CD8_C10_SLC4A10|CD4_C6_IL17A	2
TNF_TNFRSF1B	CD8_C10_SLC4A10|CD4_C6_IL17A	3
TNFSF14_TNFRSF14	CD8_C10_SLC4A10|CD4_C6_IL17A	1
CCL20_CXCR3	CD8_C10_SLC4A10|CD4_C6_IL17A	2
CCL20_CCR6	CD8_C10_SLC4A10|CD4_C6_IL17A	6
IL16_CD4	CD8_C10_SLC4A10|CD4_C6_IL17A	2
CD48_CD2	CD8_C10_SLC4A10|CD4_C6_IL17A	9
CD58_CD2	CD8_C10_SLC4A10|CD4_C6_IL17A	5
SIRPG_CD47	CD8_C10_SLC4A10|CD4_C6_IL17A	5
CCL4L2_VSIR	CD8_C10_SLC4A10|CD8_C10_SLC4A10	2
TNF_VSIR	CD8_C10_SLC4A10|CD8_C10_SLC4A10	1
TNF_ICOS	CD8_C10_SLC4A10|CD8_C10_SLC4A10	1
TNF_FAS	CD8_C10_SLC4A10|CD8_C10_SLC4A10	2
TNF_TNFRSF1B	CD8_C10_SLC4A10|CD8_C10_SLC4A10	2
CCL3L1_DPP4	CD8_C10_SLC4A10|CD8_C10_SLC4A10	2
CCL20_CCR6	CD8_C10_SLC4A10|CD8_C10_SLC4A10	5
BAG6_NCR3	CD8_C10_SLC4A10|CD8_C10_SLC4A10	1
CD48_CD2	CD8_C10_SLC4A10|CD8_C10_SLC4A10	4
CD58_CD2	CD8_C10_SLC4A10|CD8_C10_SLC4A10	4
SIRPG_CD47	CD8_C10_SLC4A10|CD8_C10_SLC4A10	5
LCK_CD8 receptor	CD8_C10_SLC4A10|CD8_C10_SLC4A10	2
TNF_VSIR	CD8_C10_SLC4A10|CD8_C3_GZMH	1
TNF_ICOS	CD8_C10_SLC4A10|CD8_C3_GZMH	2
TNF_FAS	CD8_C10_SLC4A10|CD8_C3_GZMH	2
TNF_TNFRSF1B	CD8_C10_SLC4A10|CD8_C3_GZMH	3
MIF_CD74	CD8_C10_SLC4A10|CD8_C3_GZMH	5
TNFSF13B_HLA-DPB1	CD8_C10_SLC4A10|CD8_C3_GZMH	1
CCL20_CXCR3	CD8_C10_SLC4A10|CD8_C3_GZMH	7
CD48_CD2	CD8_C10_SLC4A10|CD8_C3_GZMH	8
CD58_CD2	CD8_C10_SLC4A10|CD8_C3_GZMH	5
SIRPG_CD47	CD8_C10_SLC4A10|CD8_C3_GZMH	4
LCK_CD8 receptor	CD8_C10_SLC4A10|CD8_C3_GZMH	9
HLA-E_CD94:NKG2E	CD8_C10_SLC4A10|CD8_C3_GZMH	1
HLA-F_KIR3DL1	CD8_C10_SLC4A10|CD8_C6_GNLY	1
TNF_FAS	CD8_C10_SLC4A10|CD8_C6_GNLY	1
TNF_TNFRSF1B	CD8_C10_SLC4A10|CD8_C6_GNLY	1
HLA-E_KLRC2	CD8_C10_SLC4A10|CD8_C6_GNLY	3
MIF_CD74	CD8_C10_SLC4A10|CD8_C6_GNLY	1
TNFSF13B_HLA-DPB1	CD8_C10_SLC4A10|CD8_C6_GNLY	1
CCL20_CXCR3	CD8_C10_SLC4A10|CD8_C6_GNLY	1
CD48_CD2	CD8_C10_SLC4A10|CD8_C6_GNLY	1
CD58_CD2	CD8_C10_SLC4A10|CD8_C6_GNLY	1
LCK_CD8 receptor	CD8_C10_SLC4A10|CD8_C6_GNLY	3
HLA-E_CD94:NKG2C	CD8_C10_SLC4A10|CD8_C6_GNLY	3
HLA-E_CD94:NKG2E	CD8_C10_SLC4A10|CD8_C6_GNLY	4
CCL4L2_VSIR	CD8_C10_SLC4A10|CD8_C8_IL17A	1
HLA-E_KLRC1	CD8_C10_SLC4A10|CD8_C8_IL17A	1
TNFSF13B_HLA-DPB1	CD8_C10_SLC4A10|CD8_C8_IL17A	1
CCL20_CCR6	CD8_C10_SLC4A10|CD8_C8_IL17A	4
CD48_CD2	CD8_C10_SLC4A10|CD8_C8_IL17A	6
CD58_CD2	CD8_C10_SLC4A10|CD8_C8_IL17A	3
SIRPG_CD47	CD8_C10_SLC4A10|CD8_C8_IL17A	3
LCK_CD8 receptor	CD8_C10_SLC4A10|CD8_C8_IL17A	6
HLA-E_CD94:NKG2A	CD8_C10_SLC4A10|CD8_C8_IL17A	1
TNF_ICOS	CD8_C10_SLC4A10|CD8_C9_HAVCR2	1
TNF_TNFRSF1B	CD8_C10_SLC4A10|CD8_C9_HAVCR2	2
HLA-E_KLRC1	CD8_C10_SLC4A10|CD8_C9_HAVCR2	2
MIF_CD74	CD8_C10_SLC4A10|CD8_C9_HAVCR2	1
TNFSF13B_HLA-DPB1	CD8_C10_SLC4A10|CD8_C9_HAVCR2	1
CCL20_CXCR3	CD8_C10_SLC4A10|CD8_C9_HAVCR2	1
CD48_CD2	CD8_C10_SLC4A10|CD8_C9_HAVCR2	6
CD58_CD2	CD8_C10_SLC4A10|CD8_C9_HAVCR2	3
SIRPG_CD47	CD8_C10_SLC4A10|CD8_C9_HAVCR2	1
LCK_CD8 receptor	CD8_C10_SLC4A10|CD8_C9_HAVCR2	7
HLA-E_CD94:NKG2A	CD8_C10_SLC4A10|CD8_C9_HAVCR2	2
TIGIT_NECTIN2	CD8_C10_SLC4A10|Endo_1	1
TGFB1_TGFBR3	CD8_C10_SLC4A10|Endo_1	2
CCL4L2_VSIR	CD8_C10_SLC4A10|Endo_1	4
TNF_VSIR	CD8_C10_SLC4A10|Endo_1	2
TNF_NOTCH1	CD8_C10_SLC4A10|Endo_1	3
TNF_SEMA4C	CD8_C10_SLC4A10|Endo_1	2
TNF_FLT4	CD8_C10_SLC4A10|Endo_1	2
TNF_TNFRSF1A	CD8_C10_SLC4A10|Endo_1	3
CCL5_ACKR1	CD8_C10_SLC4A10|Endo_1	5
MIF_TNFRSF10D	CD8_C10_SLC4A10|Endo_1	5
NAMPT_P2RY6	CD8_C10_SLC4A10|Endo_1	2
CCL4L2_PGRMC2	CD8_C10_SLC4A10|Endo_1	1
MIF_CD74	CD8_C10_SLC4A10|Endo_1	1
AREG_ICAM1	CD8_C10_SLC4A10|Endo_1	2
SPN_ICAM1	CD8_C10_SLC4A10|Endo_1	3
CD40LG_CD40	CD8_C10_SLC4A10|Endo_1	1
CKLF_LRP6	CD8_C10_SLC4A10|Endo_1	2
LTB_LTBR	CD8_C10_SLC4A10|Endo_1	5
TGFB1_TGFBR3	CD8_C10_SLC4A10|Endo_3	3
CCL4L2_VSIR	CD8_C10_SLC4A10|Endo_3	1
TNF_VSIR	CD8_C10_SLC4A10|Endo_3	1
TNF_NOTCH1	CD8_C10_SLC4A10|Endo_3	2
TNF_TNFRSF1A	CD8_C10_SLC4A10|Endo_3	2
CCL5_ACKR1	CD8_C10_SLC4A10|Endo_3	4
TNFSF14_LTBR	CD8_C10_SLC4A10|Endo_3	1
MIF_TNFRSF10D	CD8_C10_SLC4A10|Endo_3	1
MIF_CD74	CD8_C10_SLC4A10|Endo_3	3
AREG_ICAM1	CD8_C10_SLC4A10|Endo_3	1
SPN_ICAM1	CD8_C10_SLC4A10|Endo_3	1
LTB_LTBR	CD8_C10_SLC4A10|Endo_3	4
SIRPG_CD47	CD8_C10_SLC4A10|Endo_3	3
TIGIT_NECTIN2	CD8_C10_SLC4A10|Mφ_APOE	1
CCL4L2_VSIR	CD8_C10_SLC4A10|Mφ_APOE	2
TNF_VSIR	CD8_C10_SLC4A10|Mφ_APOE	3
HLA-F_LILRB2	CD8_C10_SLC4A10|Mφ_APOE	6
HLA-F_LILRB1	CD8_C10_SLC4A10|Mφ_APOE	6
TNF_TNFRSF1A	CD8_C10_SLC4A10|Mφ_APOE	3
TNF_TNFRSF1B	CD8_C10_SLC4A10|Mφ_APOE	3
CCL3_CCR1	CD8_C10_SLC4A10|Mφ_APOE	2
CCL5_CCR1	CD8_C10_SLC4A10|Mφ_APOE	5
CCL3L1_CCR1	CD8_C10_SLC4A10|Mφ_APOE	1
TNFSF14_LTBR	CD8_C10_SLC4A10|Mφ_APOE	1
TGFB1_TGFBR1	CD8_C10_SLC4A10|Mφ_APOE	1
ICAM3_CD209	CD8_C10_SLC4A10|Mφ_APOE	5
NAMPT_P2RY6	CD8_C10_SLC4A10|Mφ_APOE	1
ANXA1_FPR1	CD8_C10_SLC4A10|Mφ_APOE	5
ANXA1_FPR3	CD8_C10_SLC4A10|Mφ_APOE	5
PTPRC_MRC1	CD8_C10_SLC4A10|Mφ_APOE	7
CD28_CD80	CD8_C10_SLC4A10|Mφ_APOE	1
CTLA4_CD80	CD8_C10_SLC4A10|Mφ_APOE	1
CD28_CD86	CD8_C10_SLC4A10|Mφ_APOE	3
CTLA4_CD86	CD8_C10_SLC4A10|Mφ_APOE	5
CD99_PILRA	CD8_C10_SLC4A10|Mφ_APOE	7
TGFB1_TGFbeta receptor1	CD8_C10_SLC4A10|Mφ_APOE	1
MIF_CD74	CD8_C10_SLC4A10|Mφ_APOE	7
AREG_ICAM1	CD8_C10_SLC4A10|Mφ_APOE	1
TNFSF13B_HLA-DPB1	CD8_C10_SLC4A10|Mφ_APOE	1
TNFSF13B_TFRC	CD8_C10_SLC4A10|Mφ_APOE	1
TNFSF13B_CD40	CD8_C10_SLC4A10|Mφ_APOE	1
SPN_ICAM1	CD8_C10_SLC4A10|Mφ_APOE	3
CD40LG_CD40	CD8_C10_SLC4A10|Mφ_APOE	1
IL16_CD4	CD8_C10_SLC4A10|Mφ_APOE	2
ENTPD1_ADORA3	CD8_C10_SLC4A10|Mφ_APOE	1
RPS19_C5AR1	CD8_C10_SLC4A10|Mφ_APOE	7
LTB_LTBR	CD8_C10_SLC4A10|Mφ_APOE	7
SIRPG_CD47	CD8_C10_SLC4A10|Mφ_APOE	4
a4b1 complex_PLAUR	CD8_C10_SLC4A10|Mφ_APOE	3
CCL4L2_VSIR	CD8_C10_SLC4A10|Mφ_THBS1	4
TNF_VSIR	CD8_C10_SLC4A10|Mφ_THBS1	3
HLA-F_LILRB2	CD8_C10_SLC4A10|Mφ_THBS1	8
HLA-F_LILRB1	CD8_C10_SLC4A10|Mφ_THBS1	7
TNF_TNFRSF1A	CD8_C10_SLC4A10|Mφ_THBS1	3
TNF_TNFRSF1B	CD8_C10_SLC4A10|Mφ_THBS1	3
CCL5_CCR1	CD8_C10_SLC4A10|Mφ_THBS1	2
CCL3L1_CCR1	CD8_C10_SLC4A10|Mφ_THBS1	1
TNFSF14_LTBR	CD8_C10_SLC4A10|Mφ_THBS1	1
ANXA1_FPR1	CD8_C10_SLC4A10|Mφ_THBS1	8
ANXA1_FPR3	CD8_C10_SLC4A10|Mφ_THBS1	3
ANXA1_FPR2	CD8_C10_SLC4A10|Mφ_THBS1	6
PTPRC_MRC1	CD8_C10_SLC4A10|Mφ_THBS1	2
CD28_CD86	CD8_C10_SLC4A10|Mφ_THBS1	3
CTLA4_CD86	CD8_C10_SLC4A10|Mφ_THBS1	4
CD99_PILRA	CD8_C10_SLC4A10|Mφ_THBS1	7
MIF_CD74	CD8_C10_SLC4A10|Mφ_THBS1	8
AREG_ICAM1	CD8_C10_SLC4A10|Mφ_THBS1	1
TNFSF13B_HLA-DPB1	CD8_C10_SLC4A10|Mφ_THBS1	1
TNFSF13B_TFRC	CD8_C10_SLC4A10|Mφ_THBS1	1
SPN_ICAM1	CD8_C10_SLC4A10|Mφ_THBS1	4
RPS19_C5AR1	CD8_C10_SLC4A10|Mφ_THBS1	8
LTB_LTBR	CD8_C10_SLC4A10|Mφ_THBS1	7
SIRPG_CD47	CD8_C10_SLC4A10|Mφ_THBS1	2
a4b1 complex_PLAUR	CD8_C10_SLC4A10|Mφ_THBS1	3
TGFB1_TGFBR3	CD8_C10_SLC4A10|NK_FCGR3A	2
HLA-F_KIR3DL1	CD8_C10_SLC4A10|NK_FCGR3A	1
TNF_VSIR	CD8_C10_SLC4A10|NK_FCGR3A	1
HLA-F_KIR3DL2	CD8_C10_SLC4A10|NK_FCGR3A	2
TNF_TNFRSF1B	CD8_C10_SLC4A10|NK_FCGR3A	2
HLA-E_KLRC2	CD8_C10_SLC4A10|NK_FCGR3A	1
TNFSF13B_HLA-DPB1	CD8_C10_SLC4A10|NK_FCGR3A	1
SPN_ICAM1	CD8_C10_SLC4A10|NK_FCGR3A	1
SIRPG_CD47	CD8_C10_SLC4A10|NK_FCGR3A	2
HLA-E_CD94:NKG2C	CD8_C10_SLC4A10|NK_FCGR3A	1
HLA-E_CD94:NKG2E	CD8_C10_SLC4A10|NK_FCGR3A	2
CCL4L2_VSIR	CD8_C10_SLC4A10|Plasma	3
TNF_VSIR	CD8_C10_SLC4A10|Plasma	3
MIF_TNFRSF14	CD8_C10_SLC4A10|Plasma	1
CCL4L2_PGRMC2	CD8_C10_SLC4A10|Plasma	1
MIF_CD74	CD8_C10_SLC4A10|Plasma	7
AREG_ICAM1	CD8_C10_SLC4A10|Plasma	1
TNFSF13B_TNFRSF17	CD8_C10_SLC4A10|Plasma	1
SPN_ICAM1	CD8_C10_SLC4A10|Plasma	1
CD40LG_CD40	CD8_C10_SLC4A10|Plasma	1
SIRPG_CD47	CD8_C10_SLC4A10|Plasma	5
CCL4L2_VSIR	CD8_C10_SLC4A10|Treg_C1_SELL	2
TNF_VSIR	CD8_C10_SLC4A10|Treg_C1_SELL	2
TNF_ICOS	CD8_C10_SLC4A10|Treg_C1_SELL	1
TNF_FAS	CD8_C10_SLC4A10|Treg_C1_SELL	2
TNF_TNFRSF1B	CD8_C10_SLC4A10|Treg_C1_SELL	1
CCL5_CCR4	CD8_C10_SLC4A10|Treg_C1_SELL	4
MIF_CD74	CD8_C10_SLC4A10|Treg_C1_SELL	2
TNFSF13B_HLA-DPB1	CD8_C10_SLC4A10|Treg_C1_SELL	1
CCL20_CXCR3	CD8_C10_SLC4A10|Treg_C1_SELL	1
CCL20_CCR6	CD8_C10_SLC4A10|Treg_C1_SELL	4
CD48_CD2	CD8_C10_SLC4A10|Treg_C1_SELL	4
CD58_CD2	CD8_C10_SLC4A10|Treg_C1_SELL	3
SIRPG_CD47	CD8_C10_SLC4A10|Treg_C1_SELL	3
CCL4_CCR8	CD8_C10_SLC4A10|Treg_C3_CTLA4	5
CCL4L2_VSIR	CD8_C10_SLC4A10|Treg_C3_CTLA4	3
TNF_VSIR	CD8_C10_SLC4A10|Treg_C3_CTLA4	2
TNF_ICOS	CD8_C10_SLC4A10|Treg_C3_CTLA4	3
TNF_FAS	CD8_C10_SLC4A10|Treg_C3_CTLA4	3
TNF_TNFRSF1B	CD8_C10_SLC4A10|Treg_C3_CTLA4	3
CCL5_CCR4	CD8_C10_SLC4A10|Treg_C3_CTLA4	5
MIF_TNFRSF14	CD8_C10_SLC4A10|Treg_C3_CTLA4	1
TNFSF14_TNFRSF14	CD8_C10_SLC4A10|Treg_C3_CTLA4	1
MIF_CD74	CD8_C10_SLC4A10|Treg_C3_CTLA4	1
CCL20_CXCR3	CD8_C10_SLC4A10|Treg_C3_CTLA4	3
CCL20_CCR6	CD8_C10_SLC4A10|Treg_C3_CTLA4	6
IL16_CD4	CD8_C10_SLC4A10|Treg_C3_CTLA4	2
CD48_CD2	CD8_C10_SLC4A10|Treg_C3_CTLA4	8
CD58_CD2	CD8_C10_SLC4A10|Treg_C3_CTLA4	5
SIRPG_CD47	CD8_C10_SLC4A10|Treg_C3_CTLA4	1
CCL4L2_VSIR	CD8_C10_SLC4A10|cDC2_CD1C	3
TNF_VSIR	CD8_C10_SLC4A10|cDC2_CD1C	3
HLA-F_LILRB2	CD8_C10_SLC4A10|cDC2_CD1C	5
HLA-F_LILRB1	CD8_C10_SLC4A10|cDC2_CD1C	6
TNF_TNFRSF1A	CD8_C10_SLC4A10|cDC2_CD1C	3
TNF_TNFRSF1B	CD8_C10_SLC4A10|cDC2_CD1C	2
TNF_RIPK1	CD8_C10_SLC4A10|cDC2_CD1C	1
CCL3_CCR1	CD8_C10_SLC4A10|cDC2_CD1C	1
TNFSF14_LTBR	CD8_C10_SLC4A10|cDC2_CD1C	1
ANXA1_FPR1	CD8_C10_SLC4A10|cDC2_CD1C	6
ANXA1_FPR3	CD8_C10_SLC4A10|cDC2_CD1C	3
PTPRC_MRC1	CD8_C10_SLC4A10|cDC2_CD1C	6
CD28_CD80	CD8_C10_SLC4A10|cDC2_CD1C	1
CD28_CD86	CD8_C10_SLC4A10|cDC2_CD1C	2
CTLA4_CD86	CD8_C10_SLC4A10|cDC2_CD1C	4
CD99_PILRA	CD8_C10_SLC4A10|cDC2_CD1C	5
MIF_CD74	CD8_C10_SLC4A10|cDC2_CD1C	7
TNFSF13B_HLA-DPB1	CD8_C10_SLC4A10|cDC2_CD1C	1
SPN_ICAM1	CD8_C10_SLC4A10|cDC2_CD1C	4
CCL20_CCR6	CD8_C10_SLC4A10|cDC2_CD1C	3
ENTPD1_ADORA3	CD8_C10_SLC4A10|cDC2_CD1C	1
RPS19_C5AR1	CD8_C10_SLC4A10|cDC2_CD1C	2
FLT3LG_FLT3	CD8_C10_SLC4A10|cDC2_CD1C	2
LTB_LTBR	CD8_C10_SLC4A10|cDC2_CD1C	7
SIRPG_CD47	CD8_C10_SLC4A10|cDC2_CD1C	3
a4b1 complex_PLAUR	CD8_C10_SLC4A10|cDC2_CD1C	3
TNF_VSIR	CD8_C10_SLC4A10|γδT_KIR2DL4	1
TNF_FAS	CD8_C10_SLC4A10|γδT_KIR2DL4	1
TNF_TNFRSF1B	CD8_C10_SLC4A10|γδT_KIR2DL4	3
CD48_CD244	CD8_C10_SLC4A10|γδT_KIR2DL4	1
HLA-E_KLRC1	CD8_C10_SLC4A10|γδT_KIR2DL4	5
HLA-E_KLRC2	CD8_C10_SLC4A10|γδT_KIR2DL4	5
SPN_ICAM1	CD8_C10_SLC4A10|γδT_KIR2DL4	1
CD48_CD2	CD8_C10_SLC4A10|γδT_KIR2DL4	2
SIRPG_CD47	CD8_C10_SLC4A10|γδT_KIR2DL4	1
LCK_CD8 receptor	CD8_C10_SLC4A10|γδT_KIR2DL4	1
HLA-E_CD94:NKG2A	CD8_C10_SLC4A10|γδT_KIR2DL4	5
HLA-E_CD94:NKG2C	CD8_C10_SLC4A10|γδT_KIR2DL4	5
HLA-E_CD94:NKG2E	CD8_C10_SLC4A10|γδT_KIR2DL4	8
HLA-F_KIR3DL1	CD8_C10_SLC4A10|γδT_ZNF683	1
HLA-F_KIR3DL2	CD8_C10_SLC4A10|γδT_ZNF683	1
TNF_TNFRSF1B	CD8_C10_SLC4A10|γδT_ZNF683	1
HLA-E_KLRC1	CD8_C10_SLC4A10|γδT_ZNF683	2
HLA-E_KLRC2	CD8_C10_SLC4A10|γδT_ZNF683	4
TNFSF13B_HLA-DPB1	CD8_C10_SLC4A10|γδT_ZNF683	1
CCL20_CXCR3	CD8_C10_SLC4A10|γδT_ZNF683	2
CD48_CD2	CD8_C10_SLC4A10|γδT_ZNF683	2
SIRPG_CD47	CD8_C10_SLC4A10|γδT_ZNF683	2
LCK_CD8 receptor	CD8_C10_SLC4A10|γδT_ZNF683	1
HLA-E_CD94:NKG2A	CD8_C10_SLC4A10|γδT_ZNF683	2
HLA-E_CD94:NKG2C	CD8_C10_SLC4A10|γδT_ZNF683	4
HLA-E_CD94:NKG2E	CD8_C10_SLC4A10|γδT_ZNF683	6
CCL4L2_VSIR	CD8_C3_GZMH|CD4_C4_CD69	6
IFNG_IFNGR1	CD8_C3_GZMH|CD4_C4_CD69	3
FASLG_FAS	CD8_C3_GZMH|CD4_C4_CD69	3
IL16_CD4	CD8_C3_GZMH|CD4_C4_CD69	3
CD48_CD2	CD8_C3_GZMH|CD4_C4_CD69	8
CD58_CD2	CD8_C3_GZMH|CD4_C4_CD69	2
CCL4L2_VSIR	CD8_C3_GZMH|CD4_C6_IL17A	6
IFNG_IFNGR1	CD8_C3_GZMH|CD4_C6_IL17A	1
FASLG_FAS	CD8_C3_GZMH|CD4_C6_IL17A	3
IL16_CD4	CD8_C3_GZMH|CD4_C6_IL17A	2
CD48_CD2	CD8_C3_GZMH|CD4_C6_IL17A	9
CD58_CD2	CD8_C3_GZMH|CD4_C6_IL17A	2
CCL4L2_VSIR	CD8_C3_GZMH|CD8_C10_SLC4A10	5
CCL3L1_DPP4	CD8_C3_GZMH|CD8_C10_SLC4A10	3
IFNG_IFNGR1	CD8_C3_GZMH|CD8_C10_SLC4A10	4
FASLG_FAS	CD8_C3_GZMH|CD8_C10_SLC4A10	1
CD48_CD2	CD8_C3_GZMH|CD8_C10_SLC4A10	6
CD58_CD2	CD8_C3_GZMH|CD8_C10_SLC4A10	2
LCK_CD8 receptor	CD8_C3_GZMH|CD8_C10_SLC4A10	2
CCL4L2_VSIR	CD8_C3_GZMH|CD8_C3_GZMH	1
MIF_CD74	CD8_C3_GZMH|CD8_C3_GZMH	7
FASLG_FAS	CD8_C3_GZMH|CD8_C3_GZMH	1
CD48_CD2	CD8_C3_GZMH|CD8_C3_GZMH	9
CD58_CD2	CD8_C3_GZMH|CD8_C3_GZMH	2
SIRPG_CD47	CD8_C3_GZMH|CD8_C3_GZMH	1
LCK_CD8 receptor	CD8_C3_GZMH|CD8_C3_GZMH	9
HLA-E_CD94:NKG2E	CD8_C3_GZMH|CD8_C3_GZMH	1
HLA-F_KIR3DL1	CD8_C3_GZMH|CD8_C6_GNLY	1
IFNG_IFNGR1	CD8_C3_GZMH|CD8_C6_GNLY	1
HLA-E_KLRC2	CD8_C3_GZMH|CD8_C6_GNLY	3
MIF_CD74	CD8_C3_GZMH|CD8_C6_GNLY	1
FASLG_FAS	CD8_C3_GZMH|CD8_C6_GNLY	1
CD48_CD2	CD8_C3_GZMH|CD8_C6_GNLY	1
CD58_CD2	CD8_C3_GZMH|CD8_C6_GNLY	1
LCK_CD8 receptor	CD8_C3_GZMH|CD8_C6_GNLY	4
HLA-E_CD94:NKG2C	CD8_C3_GZMH|CD8_C6_GNLY	3
HLA-E_CD94:NKG2E	CD8_C3_GZMH|CD8_C6_GNLY	4
CCL4L2_VSIR	CD8_C3_GZMH|CD8_C8_IL17A	2
HLA-E_KLRC1	CD8_C3_GZMH|CD8_C8_IL17A	1
CD48_CD2	CD8_C3_GZMH|CD8_C8_IL17A	6
LCK_CD8 receptor	CD8_C3_GZMH|CD8_C8_IL17A	7
HLA-E_CD94:NKG2A	CD8_C3_GZMH|CD8_C8_IL17A	1
HLA-E_KLRC1	CD8_C3_GZMH|CD8_C9_HAVCR2	2
MIF_CD74	CD8_C3_GZMH|CD8_C9_HAVCR2	1
CD48_CD2	CD8_C3_GZMH|CD8_C9_HAVCR2	7
CD58_CD2	CD8_C3_GZMH|CD8_C9_HAVCR2	1
LCK_CD8 receptor	CD8_C3_GZMH|CD8_C9_HAVCR2	7
HLA-E_CD94:NKG2A	CD8_C3_GZMH|CD8_C9_HAVCR2	2
TIGIT_NECTIN2	CD8_C3_GZMH|Endo_1	6
CCL4L2_VSIR	CD8_C3_GZMH|Endo_1	5
CCL5_ACKR1	CD8_C3_GZMH|Endo_1	5
TNFSF10_TNFRSF10D	CD8_C3_GZMH|Endo_1	1
MIF_TNFRSF10D	CD8_C3_GZMH|Endo_1	4
NAMPT_P2RY6	CD8_C3_GZMH|Endo_1	2
IFNG_IFNGR1	CD8_C3_GZMH|Endo_1	2
IFNG_Type II IFNR	CD8_C3_GZMH|Endo_1	2
TIGIT_PVR	CD8_C3_GZMH|Endo_1	3
CCL4L2_PGRMC2	CD8_C3_GZMH|Endo_1	1
MIF_CD74	CD8_C3_GZMH|Endo_1	1
SPN_ICAM1	CD8_C3_GZMH|Endo_1	3
FASLG_TNFRSF1A	CD8_C3_GZMH|Endo_1	2
FASLG_TNFRSF10B	CD8_C3_GZMH|Endo_1	1
TNFSF10_TNFRSF10B	CD8_C3_GZMH|Endo_1	1
CKLF_LRP6	CD8_C3_GZMH|Endo_1	2
aLb2 complex_ICAM1	CD8_C3_GZMH|Endo_1	6
aLb2 complex_F11R	CD8_C3_GZMH|Endo_1	5
TIGIT_NECTIN2	CD8_C3_GZMH|Endo_3	3
TGFB1_TGFBR3	CD8_C3_GZMH|Endo_3	1
CCL4L2_VSIR	CD8_C3_GZMH|Endo_3	2
CCL5_ACKR1	CD8_C3_GZMH|Endo_3	4
TNFSF10_TNFRSF10D	CD8_C3_GZMH|Endo_3	1
MIF_TNFRSF10D	CD8_C3_GZMH|Endo_3	1
IFNG_IFNGR1	CD8_C3_GZMH|Endo_3	2
IFNG_Type II IFNR	CD8_C3_GZMH|Endo_3	1
TIGIT_PVR	CD8_C3_GZMH|Endo_3	1
MIF_CD74	CD8_C3_GZMH|Endo_3	3
SPN_ICAM1	CD8_C3_GZMH|Endo_3	1
TNFSF10_TNFRSF10B	CD8_C3_GZMH|Endo_3	1
aLb2 complex_ICAM1	CD8_C3_GZMH|Endo_3	3
aLb2 complex_F11R	CD8_C3_GZMH|Endo_3	2
TIGIT_NECTIN2	CD8_C3_GZMH|Mφ_APOE	6
CCL4L2_VSIR	CD8_C3_GZMH|Mφ_APOE	6
HLA-F_LILRB2	CD8_C3_GZMH|Mφ_APOE	7
HLA-F_LILRB1	CD8_C3_GZMH|Mφ_APOE	7
CCL3_CCR1	CD8_C3_GZMH|Mφ_APOE	3
CCL5_CCR1	CD8_C3_GZMH|Mφ_APOE	6
CCL3L1_CCR1	CD8_C3_GZMH|Mφ_APOE	2
CSF1_SIRPA	CD8_C3_GZMH|Mφ_APOE	1
ICAM3_CD209	CD8_C3_GZMH|Mφ_APOE	5
IFNG_IFNGR1	CD8_C3_GZMH|Mφ_APOE	4
ANXA1_FPR1	CD8_C3_GZMH|Mφ_APOE	6
ANXA1_FPR3	CD8_C3_GZMH|Mφ_APOE	7
PTPRC_MRC1	CD8_C3_GZMH|Mφ_APOE	7
CD28_CD80	CD8_C3_GZMH|Mφ_APOE	1
CTLA4_CD80	CD8_C3_GZMH|Mφ_APOE	1
CD28_CD86	CD8_C3_GZMH|Mφ_APOE	1
CTLA4_CD86	CD8_C3_GZMH|Mφ_APOE	3
CD99_PILRA	CD8_C3_GZMH|Mφ_APOE	7
IFNG_Type II IFNR	CD8_C3_GZMH|Mφ_APOE	4
MIF_CD74	CD8_C3_GZMH|Mφ_APOE	7
SPN_ICAM1	CD8_C3_GZMH|Mφ_APOE	3
FASLG_TNFRSF1A	CD8_C3_GZMH|Mφ_APOE	3
IL16_CD4	CD8_C3_GZMH|Mφ_APOE	2
CSF1_CSF1R	CD8_C3_GZMH|Mφ_APOE	1
RPS19_C5AR1	CD8_C3_GZMH|Mφ_APOE	7
a4b1 complex_PLAUR	CD8_C3_GZMH|Mφ_APOE	4
aLb2 complex_ICAM1	CD8_C3_GZMH|Mφ_APOE	6
aLb2 complex_F11R	CD8_C3_GZMH|Mφ_APOE	1
TIGIT_NECTIN2	CD8_C3_GZMH|Mφ_THBS1	3
CCL4L2_VSIR	CD8_C3_GZMH|Mφ_THBS1	7
HLA-F_LILRB2	CD8_C3_GZMH|Mφ_THBS1	8
HLA-F_LILRB1	CD8_C3_GZMH|Mφ_THBS1	7
CCL5_CCR1	CD8_C3_GZMH|Mφ_THBS1	2
CCL3L1_CCR1	CD8_C3_GZMH|Mφ_THBS1	1
CSF1_SIRPA	CD8_C3_GZMH|Mφ_THBS1	1
IFNG_IFNGR1	CD8_C3_GZMH|Mφ_THBS1	4
ANXA1_FPR1	CD8_C3_GZMH|Mφ_THBS1	8
ANXA1_FPR3	CD8_C3_GZMH|Mφ_THBS1	3
ANXA1_FPR2	CD8_C3_GZMH|Mφ_THBS1	6
PTPRC_MRC1	CD8_C3_GZMH|Mφ_THBS1	2
CD28_CD86	CD8_C3_GZMH|Mφ_THBS1	1
CTLA4_CD86	CD8_C3_GZMH|Mφ_THBS1	2
CD99_PILRA	CD8_C3_GZMH|Mφ_THBS1	7
IFNG_Type II IFNR	CD8_C3_GZMH|Mφ_THBS1	4
MIF_CD74	CD8_C3_GZMH|Mφ_THBS1	8
SPN_ICAM1	CD8_C3_GZMH|Mφ_THBS1	3
FASLG_TNFRSF1A	CD8_C3_GZMH|Mφ_THBS1	3
IL16_CD4	CD8_C3_GZMH|Mφ_THBS1	3
CSF1_CSF1R	CD8_C3_GZMH|Mφ_THBS1	1
RPS19_C5AR1	CD8_C3_GZMH|Mφ_THBS1	8
a4b1 complex_PLAUR	CD8_C3_GZMH|Mφ_THBS1	4
aLb2 complex_ICAM1	CD8_C3_GZMH|Mφ_THBS1	7
TGFB1_TGFBR3	CD8_C3_GZMH|NK_FCGR3A	2
HLA-F_KIR3DL1	CD8_C3_GZMH|NK_FCGR3A	1
CCL4L2_VSIR	CD8_C3_GZMH|NK_FCGR3A	1
HLA-F_KIR3DL2	CD8_C3_GZMH|NK_FCGR3A	2
IFNG_IFNGR1	CD8_C3_GZMH|NK_FCGR3A	2
HLA-E_KLRC2	CD8_C3_GZMH|NK_FCGR3A	1
SPN_ICAM1	CD8_C3_GZMH|NK_FCGR3A	1
CD48_CD2	CD8_C3_GZMH|NK_FCGR3A	1
HLA-E_CD94:NKG2C	CD8_C3_GZMH|NK_FCGR3A	1
HLA-E_CD94:NKG2E	CD8_C3_GZMH|NK_FCGR3A	2
aLb2 complex_ICAM1	CD8_C3_GZMH|NK_FCGR3A	2
CCL4L2_VSIR	CD8_C3_GZMH|Plasma	8
MIF_TNFRSF14	CD8_C3_GZMH|Plasma	1
IFNG_Type II IFNR	CD8_C3_GZMH|Plasma	3
CCL4L2_PGRMC2	CD8_C3_GZMH|Plasma	2
MIF_CD74	CD8_C3_GZMH|Plasma	8
SPN_ICAM1	CD8_C3_GZMH|Plasma	2
aLb2 complex_ICAM1	CD8_C3_GZMH|Plasma	2
CCL4L2_VSIR	CD8_C3_GZMH|Treg_C1_SELL	5
CCL5_CCR4	CD8_C3_GZMH|Treg_C1_SELL	4
MIF_CD74	CD8_C3_GZMH|Treg_C1_SELL	2
FASLG_FAS	CD8_C3_GZMH|Treg_C1_SELL	2
IL16_CD4	CD8_C3_GZMH|Treg_C1_SELL	1
CD48_CD2	CD8_C3_GZMH|Treg_C1_SELL	4
CD58_CD2	CD8_C3_GZMH|Treg_C1_SELL	1
CCL4_CCR8	CD8_C3_GZMH|Treg_C3_CTLA4	5
CCL4L2_VSIR	CD8_C3_GZMH|Treg_C3_CTLA4	6
CCL5_CCR4	CD8_C3_GZMH|Treg_C3_CTLA4	5
MIF_TNFRSF14	CD8_C3_GZMH|Treg_C3_CTLA4	2
MIF_CD74	CD8_C3_GZMH|Treg_C3_CTLA4	1
FASLG_FAS	CD8_C3_GZMH|Treg_C3_CTLA4	4
IL16_CD4	CD8_C3_GZMH|Treg_C3_CTLA4	3
CD48_CD2	CD8_C3_GZMH|Treg_C3_CTLA4	9
CD58_CD2	CD8_C3_GZMH|Treg_C3_CTLA4	2
TIGIT_NECTIN2	CD8_C3_GZMH|cDC2_CD1C	5
CCL4L2_VSIR	CD8_C3_GZMH|cDC2_CD1C	6
HLA-F_LILRB2	CD8_C3_GZMH|cDC2_CD1C	6
HLA-F_LILRB1	CD8_C3_GZMH|cDC2_CD1C	7
CCL3_CCR1	CD8_C3_GZMH|cDC2_CD1C	1
CCL5_CCR1	CD8_C3_GZMH|cDC2_CD1C	1
CSF1_SIRPA	CD8_C3_GZMH|cDC2_CD1C	1
IFNG_IFNGR1	CD8_C3_GZMH|cDC2_CD1C	4
ANXA1_FPR1	CD8_C3_GZMH|cDC2_CD1C	6
ANXA1_FPR3	CD8_C3_GZMH|cDC2_CD1C	3
PTPRC_MRC1	CD8_C3_GZMH|cDC2_CD1C	6
CD28_CD80	CD8_C3_GZMH|cDC2_CD1C	1
CD28_CD86	CD8_C3_GZMH|cDC2_CD1C	1
CTLA4_CD86	CD8_C3_GZMH|cDC2_CD1C	2
CD99_PILRA	CD8_C3_GZMH|cDC2_CD1C	6
IFNG_Type II IFNR	CD8_C3_GZMH|cDC2_CD1C	4
MIF_CD74	CD8_C3_GZMH|cDC2_CD1C	7
SPN_ICAM1	CD8_C3_GZMH|cDC2_CD1C	2
FASLG_TNFRSF1A	CD8_C3_GZMH|cDC2_CD1C	2
FASLG_TNFRSF10B	CD8_C3_GZMH|cDC2_CD1C	2
TNFSF10_TNFRSF10B	CD8_C3_GZMH|cDC2_CD1C	1
IL16_CD4	CD8_C3_GZMH|cDC2_CD1C	2
CSF1_CSF1R	CD8_C3_GZMH|cDC2_CD1C	1
RPS19_C5AR1	CD8_C3_GZMH|cDC2_CD1C	3
a4b1 complex_PLAUR	CD8_C3_GZMH|cDC2_CD1C	4
aLb2 complex_ICAM1	CD8_C3_GZMH|cDC2_CD1C	6
aLb2 complex_F11R	CD8_C3_GZMH|cDC2_CD1C	2
CCL4L2_VSIR	CD8_C3_GZMH|γδT_KIR2DL4	1
CD48_CD244	CD8_C3_GZMH|γδT_KIR2DL4	1
HLA-E_KLRC1	CD8_C3_GZMH|γδT_KIR2DL4	5
HLA-E_KLRC2	CD8_C3_GZMH|γδT_KIR2DL4	5
SPN_ICAM1	CD8_C3_GZMH|γδT_KIR2DL4	1
CD48_CD2	CD8_C3_GZMH|γδT_KIR2DL4	2
LCK_CD8 receptor	CD8_C3_GZMH|γδT_KIR2DL4	1
HLA-E_CD94:NKG2A	CD8_C3_GZMH|γδT_KIR2DL4	5
HLA-E_CD94:NKG2C	CD8_C3_GZMH|γδT_KIR2DL4	5
HLA-E_CD94:NKG2E	CD8_C3_GZMH|γδT_KIR2DL4	8
aLb2 complex_ICAM1	CD8_C3_GZMH|γδT_KIR2DL4	1
HLA-F_KIR3DL1	CD8_C3_GZMH|γδT_ZNF683	1
HLA-F_KIR3DL2	CD8_C3_GZMH|γδT_ZNF683	1
HLA-E_KLRC1	CD8_C3_GZMH|γδT_ZNF683	2
HLA-E_KLRC2	CD8_C3_GZMH|γδT_ZNF683	4
CD48_CD2	CD8_C3_GZMH|γδT_ZNF683	3
LCK_CD8 receptor	CD8_C3_GZMH|γδT_ZNF683	1
HLA-E_CD94:NKG2A	CD8_C3_GZMH|γδT_ZNF683	2
HLA-E_CD94:NKG2C	CD8_C3_GZMH|γδT_ZNF683	4
HLA-E_CD94:NKG2E	CD8_C3_GZMH|γδT_ZNF683	6
CCL4L2_VSIR	CD8_C6_GNLY|CD4_C4_CD69	4
FASLG_FAS	CD8_C6_GNLY|CD4_C4_CD69	1
CD48_CD2	CD8_C6_GNLY|CD4_C4_CD69	3
CD58_CD2	CD8_C6_GNLY|CD4_C4_CD69	1
CCL4L2_VSIR	CD8_C6_GNLY|CD4_C6_IL17A	3
FAM3C_PDCD1	CD8_C6_GNLY|CD4_C6_IL17A	1
FASLG_FAS	CD8_C6_GNLY|CD4_C6_IL17A	1
IL16_CD4	CD8_C6_GNLY|CD4_C6_IL17A	1
CD48_CD2	CD8_C6_GNLY|CD4_C6_IL17A	4
CD58_CD2	CD8_C6_GNLY|CD4_C6_IL17A	2
CCL4L2_VSIR	CD8_C6_GNLY|CD8_C10_SLC4A10	3
IFNG_IFNGR1	CD8_C6_GNLY|CD8_C10_SLC4A10	1
FASLG_FAS	CD8_C6_GNLY|CD8_C10_SLC4A10	1
CD48_CD2	CD8_C6_GNLY|CD8_C10_SLC4A10	1
CD58_CD2	CD8_C6_GNLY|CD8_C10_SLC4A10	1
LCK_CD8 receptor	CD8_C6_GNLY|CD8_C10_SLC4A10	1
MIF_TNFRSF14	CD8_C6_GNLY|CD8_C3_GZMH	3
FAM3C_HLA-C	CD8_C6_GNLY|CD8_C3_GZMH	1
MIF_CD74	CD8_C6_GNLY|CD8_C3_GZMH	4
COPA_CD74	CD8_C6_GNLY|CD8_C3_GZMH	2
FASLG_FAS	CD8_C6_GNLY|CD8_C3_GZMH	1
CD48_CD2	CD8_C6_GNLY|CD8_C3_GZMH	4
CD58_CD2	CD8_C6_GNLY|CD8_C3_GZMH	1
LCK_CD8 receptor	CD8_C6_GNLY|CD8_C3_GZMH	4
HLA-F_KIR3DL1	CD8_C6_GNLY|CD8_C6_GNLY	1
HLA-E_KLRC2	CD8_C6_GNLY|CD8_C6_GNLY	3
MIF_CD74	CD8_C6_GNLY|CD8_C6_GNLY	1
COPA_CD74	CD8_C6_GNLY|CD8_C6_GNLY	1
FASLG_FAS	CD8_C6_GNLY|CD8_C6_GNLY	1
CD48_CD2	CD8_C6_GNLY|CD8_C6_GNLY	1
LCK_CD8 receptor	CD8_C6_GNLY|CD8_C6_GNLY	4
HLA-E_CD94:NKG2C	CD8_C6_GNLY|CD8_C6_GNLY	3
HLA-E_CD94:NKG2E	CD8_C6_GNLY|CD8_C6_GNLY	4
CCL4L2_VSIR	CD8_C6_GNLY|CD8_C8_IL17A	1
FAM3C_PDCD1	CD8_C6_GNLY|CD8_C8_IL17A	1
CD48_CD2	CD8_C6_GNLY|CD8_C8_IL17A	3
LCK_CD8 receptor	CD8_C6_GNLY|CD8_C8_IL17A	3
FAM3C_CLEC2D	CD8_C6_GNLY|CD8_C9_HAVCR2	1
FAM3C_PDCD1	CD8_C6_GNLY|CD8_C9_HAVCR2	1
MIF_CD74	CD8_C6_GNLY|CD8_C9_HAVCR2	1
COPA_CD74	CD8_C6_GNLY|CD8_C9_HAVCR2	1
CD48_CD2	CD8_C6_GNLY|CD8_C9_HAVCR2	3
CD58_CD2	CD8_C6_GNLY|CD8_C9_HAVCR2	1
LCK_CD8 receptor	CD8_C6_GNLY|CD8_C9_HAVCR2	4
TGFB1_TGFBR3	CD8_C6_GNLY|Endo_1	1
CCL4L2_VSIR	CD8_C6_GNLY|Endo_1	2
CCL5_ACKR1	CD8_C6_GNLY|Endo_1	2
MIF_TNFRSF10D	CD8_C6_GNLY|Endo_1	3
COPA_P2RY6	CD8_C6_GNLY|Endo_1	2
NAMPT_P2RY6	CD8_C6_GNLY|Endo_1	2
CCL4L2_PGRMC2	CD8_C6_GNLY|Endo_1	1
SPN_ICAM1	CD8_C6_GNLY|Endo_1	3
FASLG_TNFRSF1A	CD8_C6_GNLY|Endo_1	1
FASLG_TNFRSF10B	CD8_C6_GNLY|Endo_1	1
CKLF_LRP6	CD8_C6_GNLY|Endo_1	1
aLb2 complex_ICAM1	CD8_C6_GNLY|Endo_1	2
aLb2 complex_F11R	CD8_C6_GNLY|Endo_1	2
CCL5_ACKR1	CD8_C6_GNLY|Endo_3	1
TNFSF14_LTBR	CD8_C6_GNLY|Endo_3	1
MIF_TNFRSF10D	CD8_C6_GNLY|Endo_3	1
MIF_CD74	CD8_C6_GNLY|Endo_3	1
COPA_CD74	CD8_C6_GNLY|Endo_3	1
SPN_ICAM1	CD8_C6_GNLY|Endo_3	1
TIGIT_NECTIN2	CD8_C6_GNLY|Mφ_APOE	1
CCL4L2_VSIR	CD8_C6_GNLY|Mφ_APOE	3
HLA-F_LILRB2	CD8_C6_GNLY|Mφ_APOE	3
HLA-F_LILRB1	CD8_C6_GNLY|Mφ_APOE	2
CCL3_CCR1	CD8_C6_GNLY|Mφ_APOE	2
CCL5_CCR1	CD8_C6_GNLY|Mφ_APOE	3
CCL3L1_CCR1	CD8_C6_GNLY|Mφ_APOE	1
MIF_TNFRSF14	CD8_C6_GNLY|Mφ_APOE	1
TNFSF14_LTBR	CD8_C6_GNLY|Mφ_APOE	1
CSF1_SIRPA	CD8_C6_GNLY|Mφ_APOE	2
ICAM3_CD209	CD8_C6_GNLY|Mφ_APOE	2
COPA_P2RY6	CD8_C6_GNLY|Mφ_APOE	1
ANXA1_FPR1	CD8_C6_GNLY|Mφ_APOE	3
ANXA1_FPR3	CD8_C6_GNLY|Mφ_APOE	3
PTPRC_MRC1	CD8_C6_GNLY|Mφ_APOE	3
CD99_PILRA	CD8_C6_GNLY|Mφ_APOE	3
IFNG_Type II IFNR	CD8_C6_GNLY|Mφ_APOE	1
FAM3C_LAMP1	CD8_C6_GNLY|Mφ_APOE	1
MIF_CD74	CD8_C6_GNLY|Mφ_APOE	3
AREG_ICAM1	CD8_C6_GNLY|Mφ_APOE	1
COPA_CD74	CD8_C6_GNLY|Mφ_APOE	2
SPN_ICAM1	CD8_C6_GNLY|Mφ_APOE	3
FASLG_TNFRSF1A	CD8_C6_GNLY|Mφ_APOE	1
CSF1_CSF1R	CD8_C6_GNLY|Mφ_APOE	2
RPS19_C5AR1	CD8_C6_GNLY|Mφ_APOE	3
a4b1 complex_PLAUR	CD8_C6_GNLY|Mφ_APOE	2
aLb2 complex_ICAM1	CD8_C6_GNLY|Mφ_APOE	1
aLb2 complex_F11R	CD8_C6_GNLY|Mφ_APOE	1
CCL4L2_VSIR	CD8_C6_GNLY|Mφ_THBS1	4
HLA-F_LILRB2	CD8_C6_GNLY|Mφ_THBS1	4
HLA-F_LILRB1	CD8_C6_GNLY|Mφ_THBS1	3
TNFSF14_LTBR	CD8_C6_GNLY|Mφ_THBS1	1
CSF1_SIRPA	CD8_C6_GNLY|Mφ_THBS1	2
ANXA1_FPR1	CD8_C6_GNLY|Mφ_THBS1	4
ANXA1_FPR3	CD8_C6_GNLY|Mφ_THBS1	2
ANXA1_FPR2	CD8_C6_GNLY|Mφ_THBS1	3
PTPRC_MRC1	CD8_C6_GNLY|Mφ_THBS1	1
CD99_PILRA	CD8_C6_GNLY|Mφ_THBS1	3
IFNG_Type II IFNR	CD8_C6_GNLY|Mφ_THBS1	1
MIF_CD74	CD8_C6_GNLY|Mφ_THBS1	4
AREG_ICAM1	CD8_C6_GNLY|Mφ_THBS1	1
COPA_CD74	CD8_C6_GNLY|Mφ_THBS1	2
SPN_ICAM1	CD8_C6_GNLY|Mφ_THBS1	4
FASLG_TNFRSF1A	CD8_C6_GNLY|Mφ_THBS1	1
CSF1_CSF1R	CD8_C6_GNLY|Mφ_THBS1	2
RPS19_C5AR1	CD8_C6_GNLY|Mφ_THBS1	4
a4b1 complex_PLAUR	CD8_C6_GNLY|Mφ_THBS1	2
aLb2 complex_ICAM1	CD8_C6_GNLY|Mφ_THBS1	2
TGFB1_TGFBR3	CD8_C6_GNLY|NK_FCGR3A	2
HLA-F_KIR3DL1	CD8_C6_GNLY|NK_FCGR3A	1
CCL4L2_VSIR	CD8_C6_GNLY|NK_FCGR3A	1
HLA-F_KIR3DL2	CD8_C6_GNLY|NK_FCGR3A	1
HLA-E_KLRC2	CD8_C6_GNLY|NK_FCGR3A	1
SPN_ICAM1	CD8_C6_GNLY|NK_FCGR3A	2
HLA-E_CD94:NKG2C	CD8_C6_GNLY|NK_FCGR3A	1
HLA-E_CD94:NKG2E	CD8_C6_GNLY|NK_FCGR3A	1
aLb2 complex_ICAM1	CD8_C6_GNLY|NK_FCGR3A	1
CCL4L2_VSIR	CD8_C6_GNLY|Plasma	4
MIF_TNFRSF14	CD8_C6_GNLY|Plasma	2
FAM3C_HLA-C	CD8_C6_GNLY|Plasma	1
CCL4L2_PGRMC2	CD8_C6_GNLY|Plasma	2
MIF_CD74	CD8_C6_GNLY|Plasma	4
COPA_CD74	CD8_C6_GNLY|Plasma	2
SPN_ICAM1	CD8_C6_GNLY|Plasma	1
aLb2 complex_ICAM1	CD8_C6_GNLY|Plasma	1
CCL4L2_VSIR	CD8_C6_GNLY|Treg_C1_SELL	4
CCL5_CCR4	CD8_C6_GNLY|Treg_C1_SELL	2
MIF_TNFRSF14	CD8_C6_GNLY|Treg_C1_SELL	2
MIF_CD74	CD8_C6_GNLY|Treg_C1_SELL	2
COPA_CD74	CD8_C6_GNLY|Treg_C1_SELL	1
FASLG_FAS	CD8_C6_GNLY|Treg_C1_SELL	1
CD48_CD2	CD8_C6_GNLY|Treg_C1_SELL	2
CD58_CD2	CD8_C6_GNLY|Treg_C1_SELL	1
CCL4_CCR8	CD8_C6_GNLY|Treg_C3_CTLA4	3
CCL4L2_VSIR	CD8_C6_GNLY|Treg_C3_CTLA4	4
CCL5_CCR4	CD8_C6_GNLY|Treg_C3_CTLA4	2
MIF_TNFRSF14	CD8_C6_GNLY|Treg_C3_CTLA4	3
TNFSF14_TNFRSF14	CD8_C6_GNLY|Treg_C3_CTLA4	1
FAM3C_HLA-C	CD8_C6_GNLY|Treg_C3_CTLA4	1
MIF_CD74	CD8_C6_GNLY|Treg_C3_CTLA4	1
COPA_CD74	CD8_C6_GNLY|Treg_C3_CTLA4	1
FASLG_FAS	CD8_C6_GNLY|Treg_C3_CTLA4	1
IL16_CD4	CD8_C6_GNLY|Treg_C3_CTLA4	1
CD48_CD2	CD8_C6_GNLY|Treg_C3_CTLA4	4
CD58_CD2	CD8_C6_GNLY|Treg_C3_CTLA4	2
TIGIT_NECTIN2	CD8_C6_GNLY|cDC2_CD1C	1
CCL4L2_VSIR	CD8_C6_GNLY|cDC2_CD1C	4
HLA-F_LILRB2	CD8_C6_GNLY|cDC2_CD1C	2
HLA-F_LILRB1	CD8_C6_GNLY|cDC2_CD1C	2
CCL3_CCR1	CD8_C6_GNLY|cDC2_CD1C	1
CCL5_CCR1	CD8_C6_GNLY|cDC2_CD1C	1
TNFSF14_LTBR	CD8_C6_GNLY|cDC2_CD1C	1
CSF1_SIRPA	CD8_C6_GNLY|cDC2_CD1C	2
COPA_P2RY6	CD8_C6_GNLY|cDC2_CD1C	1
NAMPT_P2RY6	CD8_C6_GNLY|cDC2_CD1C	1
ANXA1_FPR1	CD8_C6_GNLY|cDC2_CD1C	3
ANXA1_FPR3	CD8_C6_GNLY|cDC2_CD1C	1
PTPRC_MRC1	CD8_C6_GNLY|cDC2_CD1C	3
CD99_PILRA	CD8_C6_GNLY|cDC2_CD1C	3
IFNG_Type II IFNR	CD8_C6_GNLY|cDC2_CD1C	1
MIF_CD74	CD8_C6_GNLY|cDC2_CD1C	4
AREG_ICAM1	CD8_C6_GNLY|cDC2_CD1C	1
COPA_CD74	CD8_C6_GNLY|cDC2_CD1C	2
SPN_ICAM1	CD8_C6_GNLY|cDC2_CD1C	4
FASLG_TNFRSF1A	CD8_C6_GNLY|cDC2_CD1C	1
FASLG_TNFRSF10B	CD8_C6_GNLY|cDC2_CD1C	1
CSF1_CSF1R	CD8_C6_GNLY|cDC2_CD1C	2
RPS19_C5AR1	CD8_C6_GNLY|cDC2_CD1C	1
a4b1 complex_PLAUR	CD8_C6_GNLY|cDC2_CD1C	2
aLb2 complex_ICAM1	CD8_C6_GNLY|cDC2_CD1C	2
aLb2 complex_F11R	CD8_C6_GNLY|cDC2_CD1C	1
CCL4L2_VSIR	CD8_C6_GNLY|γδT_KIR2DL4	1
HLA-E_KLRC1	CD8_C6_GNLY|γδT_KIR2DL4	3
HLA-E_KLRC2	CD8_C6_GNLY|γδT_KIR2DL4	2
SPN_ICAM1	CD8_C6_GNLY|γδT_KIR2DL4	1
HLA-E_CD94:NKG2A	CD8_C6_GNLY|γδT_KIR2DL4	3
HLA-E_CD94:NKG2C	CD8_C6_GNLY|γδT_KIR2DL4	2
HLA-E_CD94:NKG2E	CD8_C6_GNLY|γδT_KIR2DL4	4
aLb2 complex_ICAM1	CD8_C6_GNLY|γδT_KIR2DL4	1
HLA-F_KIR3DL1	CD8_C6_GNLY|γδT_ZNF683	1
HLA-F_KIR3DL2	CD8_C6_GNLY|γδT_ZNF683	1
HLA-E_KLRC1	CD8_C6_GNLY|γδT_ZNF683	1
HLA-E_KLRC2	CD8_C6_GNLY|γδT_ZNF683	2
MIF_CD74	CD8_C6_GNLY|γδT_ZNF683	1
COPA_CD74	CD8_C6_GNLY|γδT_ZNF683	1
HLA-E_CD94:NKG2A	CD8_C6_GNLY|γδT_ZNF683	1
HLA-E_CD94:NKG2C	CD8_C6_GNLY|γδT_ZNF683	2
HLA-E_CD94:NKG2E	CD8_C6_GNLY|γδT_ZNF683	4
CCL20_CXCR3	CD8_C8_IL17A|CD4_C4_CD69	2
CCL20_CCR6	CD8_C8_IL17A|CD4_C4_CD69	3
IL16_CD4	CD8_C8_IL17A|CD4_C4_CD69	3
CD48_CD2	CD8_C8_IL17A|CD4_C4_CD69	5
SIRPG_CD47	CD8_C8_IL17A|CD4_C4_CD69	5
CCL4L2_VSIR	CD8_C8_IL17A|CD4_C6_IL17A	1
CCL20_CXCR3	CD8_C8_IL17A|CD4_C6_IL17A	1
CCL20_CCR6	CD8_C8_IL17A|CD4_C6_IL17A	4
IL16_CD4	CD8_C8_IL17A|CD4_C6_IL17A	3
CD48_CD2	CD8_C8_IL17A|CD4_C6_IL17A	5
SIRPG_CD47	CD8_C8_IL17A|CD4_C6_IL17A	4
IFNG_IFNGR1	CD8_C8_IL17A|CD8_C10_SLC4A10	1
CCL20_CCR6	CD8_C8_IL17A|CD8_C10_SLC4A10	2
CD48_CD2	CD8_C8_IL17A|CD8_C10_SLC4A10	4
SIRPG_CD47	CD8_C8_IL17A|CD8_C10_SLC4A10	3
LCK_CD8 receptor	CD8_C8_IL17A|CD8_C10_SLC4A10	1
MIF_CD74	CD8_C8_IL17A|CD8_C3_GZMH	5
CCL20_CXCR3	CD8_C8_IL17A|CD8_C3_GZMH	5
CD48_CD2	CD8_C8_IL17A|CD8_C3_GZMH	6
SIRPG_CD47	CD8_C8_IL17A|CD8_C3_GZMH	5
LCK_CD8 receptor	CD8_C8_IL17A|CD8_C3_GZMH	7
HLA-E_CD94:NKG2E	CD8_C8_IL17A|CD8_C3_GZMH	1
HLA-F_KIR3DL1	CD8_C8_IL17A|CD8_C6_GNLY	1
HLA-E_KLRC2	CD8_C8_IL17A|CD8_C6_GNLY	2
CCL20_CXCR3	CD8_C8_IL17A|CD8_C6_GNLY	1
LCK_CD8 receptor	CD8_C8_IL17A|CD8_C6_GNLY	3
HLA-E_CD94:NKG2C	CD8_C8_IL17A|CD8_C6_GNLY	2
HLA-E_CD94:NKG2E	CD8_C8_IL17A|CD8_C6_GNLY	2
HLA-E_KLRC1	CD8_C8_IL17A|CD8_C8_IL17A	1
CCL20_CCR6	CD8_C8_IL17A|CD8_C8_IL17A	4
CD48_CD2	CD8_C8_IL17A|CD8_C8_IL17A	6
SIRPG_CD47	CD8_C8_IL17A|CD8_C8_IL17A	4
LCK_CD8 receptor	CD8_C8_IL17A|CD8_C8_IL17A	7
HLA-E_CD94:NKG2A	CD8_C8_IL17A|CD8_C8_IL17A	1
HLA-E_KLRC1	CD8_C8_IL17A|CD8_C9_HAVCR2	2
CCL20_CXCR3	CD8_C8_IL17A|CD8_C9_HAVCR2	1
CD48_CD2	CD8_C8_IL17A|CD8_C9_HAVCR2	5
SIRPG_CD47	CD8_C8_IL17A|CD8_C9_HAVCR2	1
LCK_CD8 receptor	CD8_C8_IL17A|CD8_C9_HAVCR2	6
HLA-E_CD94:NKG2A	CD8_C8_IL17A|CD8_C9_HAVCR2	2
TIGIT_NECTIN2	CD8_C8_IL17A|Endo_1	2
TGFB1_TGFBR3	CD8_C8_IL17A|Endo_1	2
CCL4L2_VSIR	CD8_C8_IL17A|Endo_1	1
CCL5_ACKR1	CD8_C8_IL17A|Endo_1	4
MIF_TNFRSF10D	CD8_C8_IL17A|Endo_1	4
COPA_P2RY6	CD8_C8_IL17A|Endo_1	1
MIF_CD74	CD8_C8_IL17A|Endo_1	1
AREG_ICAM1	CD8_C8_IL17A|Endo_1	2
SPN_ICAM1	CD8_C8_IL17A|Endo_1	2
CKLF_LRP6	CD8_C8_IL17A|Endo_1	1
LTB_LTBR	CD8_C8_IL17A|Endo_1	3
aLb2 complex_ICAM1	CD8_C8_IL17A|Endo_1	2
aLb2 complex_F11R	CD8_C8_IL17A|Endo_1	1
TIGIT_NECTIN2	CD8_C8_IL17A|Endo_3	2
TGFB1_TGFBR3	CD8_C8_IL17A|Endo_3	1
CCL5_ACKR1	CD8_C8_IL17A|Endo_3	3
MIF_TNFRSF10D	CD8_C8_IL17A|Endo_3	2
IFNG_IFNGR1	CD8_C8_IL17A|Endo_3	1
IFNG_Type II IFNR	CD8_C8_IL17A|Endo_3	1
MIF_CD74	CD8_C8_IL17A|Endo_3	2
AREG_ICAM1	CD8_C8_IL17A|Endo_3	1
SPN_ICAM1	CD8_C8_IL17A|Endo_3	1
LTB_LTBR	CD8_C8_IL17A|Endo_3	2
SIRPG_CD47	CD8_C8_IL17A|Endo_3	3
aLb2 complex_ICAM1	CD8_C8_IL17A|Endo_3	1
TIGIT_NECTIN2	CD8_C8_IL17A|Mφ_APOE	3
CCL4L2_VSIR	CD8_C8_IL17A|Mφ_APOE	2
HLA-F_LILRB2	CD8_C8_IL17A|Mφ_APOE	5
HLA-F_LILRB1	CD8_C8_IL17A|Mφ_APOE	5
CCL5_CCR1	CD8_C8_IL17A|Mφ_APOE	3
TGFB1_TGFBR1	CD8_C8_IL17A|Mφ_APOE	1
ICAM3_CD209	CD8_C8_IL17A|Mφ_APOE	3
IFNG_IFNGR1	CD8_C8_IL17A|Mφ_APOE	1
ANXA1_FPR1	CD8_C8_IL17A|Mφ_APOE	2
ANXA1_FPR3	CD8_C8_IL17A|Mφ_APOE	3
PTPRC_MRC1	CD8_C8_IL17A|Mφ_APOE	5
CTLA4_CD86	CD8_C8_IL17A|Mφ_APOE	3
CD99_PILRA	CD8_C8_IL17A|Mφ_APOE	5
IL17A_IL17RA	CD8_C8_IL17A|Mφ_APOE	1
TGFB1_TGFbeta receptor1	CD8_C8_IL17A|Mφ_APOE	1
IFNG_Type II IFNR	CD8_C8_IL17A|Mφ_APOE	1
MIF_CD74	CD8_C8_IL17A|Mφ_APOE	5
AREG_ICAM1	CD8_C8_IL17A|Mφ_APOE	3
COPA_CD74	CD8_C8_IL17A|Mφ_APOE	1
SPN_ICAM1	CD8_C8_IL17A|Mφ_APOE	2
IL16_CD4	CD8_C8_IL17A|Mφ_APOE	3
ENTPD1_ADORA3	CD8_C8_IL17A|Mφ_APOE	1
RPS19_C5AR1	CD8_C8_IL17A|Mφ_APOE	5
LTB_LTBR	CD8_C8_IL17A|Mφ_APOE	4
SIRPG_CD47	CD8_C8_IL17A|Mφ_APOE	3
a4b1 complex_PLAUR	CD8_C8_IL17A|Mφ_APOE	2
aLb2 complex_ICAM1	CD8_C8_IL17A|Mφ_APOE	1
TIGIT_NECTIN2	CD8_C8_IL17A|Mφ_THBS1	1
CCL4L2_VSIR	CD8_C8_IL17A|Mφ_THBS1	2
HLA-F_LILRB2	CD8_C8_IL17A|Mφ_THBS1	6
HLA-F_LILRB1	CD8_C8_IL17A|Mφ_THBS1	5
CCL5_CCR1	CD8_C8_IL17A|Mφ_THBS1	1
IFNG_IFNGR1	CD8_C8_IL17A|Mφ_THBS1	1
ANXA1_FPR1	CD8_C8_IL17A|Mφ_THBS1	4
ANXA1_FPR3	CD8_C8_IL17A|Mφ_THBS1	1
ANXA1_FPR2	CD8_C8_IL17A|Mφ_THBS1	2
PTPRC_MRC1	CD8_C8_IL17A|Mφ_THBS1	2
CTLA4_CD86	CD8_C8_IL17A|Mφ_THBS1	2
CD99_PILRA	CD8_C8_IL17A|Mφ_THBS1	5
IL17A_IL17RA	CD8_C8_IL17A|Mφ_THBS1	1
IFNG_Type II IFNR	CD8_C8_IL17A|Mφ_THBS1	1
MIF_CD74	CD8_C8_IL17A|Mφ_THBS1	6
AREG_ICAM1	CD8_C8_IL17A|Mφ_THBS1	3
COPA_CD74	CD8_C8_IL17A|Mφ_THBS1	1
SPN_ICAM1	CD8_C8_IL17A|Mφ_THBS1	3
IL16_CD4	CD8_C8_IL17A|Mφ_THBS1	3
RPS19_C5AR1	CD8_C8_IL17A|Mφ_THBS1	6
LTB_LTBR	CD8_C8_IL17A|Mφ_THBS1	4
SIRPG_CD47	CD8_C8_IL17A|Mφ_THBS1	2
a4b1 complex_PLAUR	CD8_C8_IL17A|Mφ_THBS1	2
aLb2 complex_ICAM1	CD8_C8_IL17A|Mφ_THBS1	2
TGFB1_TGFBR3	CD8_C8_IL17A|NK_FCGR3A	1
HLA-F_KIR3DL1	CD8_C8_IL17A|NK_FCGR3A	1
AREG_ICAM1	CD8_C8_IL17A|NK_FCGR3A	1
SPN_ICAM1	CD8_C8_IL17A|NK_FCGR3A	1
SIRPG_CD47	CD8_C8_IL17A|NK_FCGR3A	4
aLb2 complex_ICAM1	CD8_C8_IL17A|NK_FCGR3A	1
CCL4L2_VSIR	CD8_C8_IL17A|Plasma	2
IFNG_Type II IFNR	CD8_C8_IL17A|Plasma	1
MIF_CD74	CD8_C8_IL17A|Plasma	6
AREG_ICAM1	CD8_C8_IL17A|Plasma	1
SIRPG_CD47	CD8_C8_IL17A|Plasma	5
CCL5_CCR4	CD8_C8_IL17A|Treg_C1_SELL	2
MIF_CD74	CD8_C8_IL17A|Treg_C1_SELL	2
CCL20_CCR6	CD8_C8_IL17A|Treg_C1_SELL	2
IL16_CD4	CD8_C8_IL17A|Treg_C1_SELL	1
CD48_CD2	CD8_C8_IL17A|Treg_C1_SELL	2
SIRPG_CD47	CD8_C8_IL17A|Treg_C1_SELL	4
CCL4_CCR8	CD8_C8_IL17A|Treg_C3_CTLA4	2
CCL5_CCR4	CD8_C8_IL17A|Treg_C3_CTLA4	3
MIF_TNFRSF14	CD8_C8_IL17A|Treg_C3_CTLA4	1
CCL20_CXCR3	CD8_C8_IL17A|Treg_C3_CTLA4	1
CCL20_CCR6	CD8_C8_IL17A|Treg_C3_CTLA4	4
IL16_CD4	CD8_C8_IL17A|Treg_C3_CTLA4	4
CD48_CD2	CD8_C8_IL17A|Treg_C3_CTLA4	5
SIRPG_CD47	CD8_C8_IL17A|Treg_C3_CTLA4	1
TIGIT_NECTIN2	CD8_C8_IL17A|cDC2_CD1C	3
HLA-F_LILRB2	CD8_C8_IL17A|cDC2_CD1C	4
HLA-F_LILRB1	CD8_C8_IL17A|cDC2_CD1C	5
CCL5_CCR1	CD8_C8_IL17A|cDC2_CD1C	1
IFNG_IFNGR1	CD8_C8_IL17A|cDC2_CD1C	1
ANXA1_FPR1	CD8_C8_IL17A|cDC2_CD1C	2
PTPRC_MRC1	CD8_C8_IL17A|cDC2_CD1C	4
CTLA4_CD86	CD8_C8_IL17A|cDC2_CD1C	3
CD99_PILRA	CD8_C8_IL17A|cDC2_CD1C	3
IL17A_IL17RA	CD8_C8_IL17A|cDC2_CD1C	1
IFNG_Type II IFNR	CD8_C8_IL17A|cDC2_CD1C	1
MIF_CD74	CD8_C8_IL17A|cDC2_CD1C	5
AREG_ICAM1	CD8_C8_IL17A|cDC2_CD1C	2
COPA_CD74	CD8_C8_IL17A|cDC2_CD1C	1
SPN_ICAM1	CD8_C8_IL17A|cDC2_CD1C	3
CCL20_CCR6	CD8_C8_IL17A|cDC2_CD1C	2
IL16_CD4	CD8_C8_IL17A|cDC2_CD1C	2
ENTPD1_ADORA3	CD8_C8_IL17A|cDC2_CD1C	1
RPS19_C5AR1	CD8_C8_IL17A|cDC2_CD1C	1
FLT3LG_FLT3	CD8_C8_IL17A|cDC2_CD1C	1
LTB_LTBR	CD8_C8_IL17A|cDC2_CD1C	4
SIRPG_CD47	CD8_C8_IL17A|cDC2_CD1C	3
a4b1 complex_PLAUR	CD8_C8_IL17A|cDC2_CD1C	2
aLb2 complex_ICAM1	CD8_C8_IL17A|cDC2_CD1C	2
CD48_CD244	CD8_C8_IL17A|γδT_KIR2DL4	1
HLA-E_KLRC1	CD8_C8_IL17A|γδT_KIR2DL4	3
HLA-E_KLRC2	CD8_C8_IL17A|γδT_KIR2DL4	3
CD48_CD2	CD8_C8_IL17A|γδT_KIR2DL4	1
SIRPG_CD47	CD8_C8_IL17A|γδT_KIR2DL4	2
LCK_CD8 receptor	CD8_C8_IL17A|γδT_KIR2DL4	1
HLA-E_CD94:NKG2A	CD8_C8_IL17A|γδT_KIR2DL4	3
HLA-E_CD94:NKG2C	CD8_C8_IL17A|γδT_KIR2DL4	3
HLA-E_CD94:NKG2E	CD8_C8_IL17A|γδT_KIR2DL4	5
HLA-F_KIR3DL1	CD8_C8_IL17A|γδT_ZNF683	1
HLA-E_KLRC1	CD8_C8_IL17A|γδT_ZNF683	2
HLA-E_KLRC2	CD8_C8_IL17A|γδT_ZNF683	3
CCL20_CXCR3	CD8_C8_IL17A|γδT_ZNF683	2
CD48_CD2	CD8_C8_IL17A|γδT_ZNF683	2
SIRPG_CD47	CD8_C8_IL17A|γδT_ZNF683	2
LCK_CD8 receptor	CD8_C8_IL17A|γδT_ZNF683	1
HLA-E_CD94:NKG2A	CD8_C8_IL17A|γδT_ZNF683	2
HLA-E_CD94:NKG2C	CD8_C8_IL17A|γδT_ZNF683	3
HLA-E_CD94:NKG2E	CD8_C8_IL17A|γδT_ZNF683	5
CCL4L2_VSIR	CD8_C9_HAVCR2|CD4_C4_CD69	6
FAM3C_CLEC2D	CD8_C9_HAVCR2|CD4_C4_CD69	3
IFNG_IFNGR1	CD8_C9_HAVCR2|CD4_C4_CD69	1
FAM3C_HLA-C	CD8_C9_HAVCR2|CD4_C4_CD69	3
FAM3C_LAMP1	CD8_C9_HAVCR2|CD4_C4_CD69	1
FASLG_FAS	CD8_C9_HAVCR2|CD4_C4_CD69	1
IL16_CD4	CD8_C9_HAVCR2|CD4_C4_CD69	2
CD48_CD2	CD8_C9_HAVCR2|CD4_C4_CD69	4
CD58_CD2	CD8_C9_HAVCR2|CD4_C4_CD69	1
SIRPG_CD47	CD8_C9_HAVCR2|CD4_C4_CD69	6
CCL4L2_VSIR	CD8_C9_HAVCR2|CD4_C6_IL17A	5
FAM3C_CLEC2D	CD8_C9_HAVCR2|CD4_C6_IL17A	3
MIF_TNFRSF14	CD8_C9_HAVCR2|CD4_C6_IL17A	1
FAM3C_HLA-C	CD8_C9_HAVCR2|CD4_C6_IL17A	4
FAM3C_LAMP1	CD8_C9_HAVCR2|CD4_C6_IL17A	3
FAM3C_PDCD1	CD8_C9_HAVCR2|CD4_C6_IL17A	3
FASLG_FAS	CD8_C9_HAVCR2|CD4_C6_IL17A	1
IL16_CD4	CD8_C9_HAVCR2|CD4_C6_IL17A	1
CD48_CD2	CD8_C9_HAVCR2|CD4_C6_IL17A	6
CD58_CD2	CD8_C9_HAVCR2|CD4_C6_IL17A	1
SIRPG_CD47	CD8_C9_HAVCR2|CD4_C6_IL17A	6
CCL4L2_VSIR	CD8_C9_HAVCR2|CD8_C10_SLC4A10	5
FAM3C_CLEC2D	CD8_C9_HAVCR2|CD8_C10_SLC4A10	3
IFNG_IFNGR1	CD8_C9_HAVCR2|CD8_C10_SLC4A10	2
FAM3C_HLA-C	CD8_C9_HAVCR2|CD8_C10_SLC4A10	4
FAM3C_LAMP1	CD8_C9_HAVCR2|CD8_C10_SLC4A10	2
FAM3C_PDCD1	CD8_C9_HAVCR2|CD8_C10_SLC4A10	1
FASLG_FAS	CD8_C9_HAVCR2|CD8_C10_SLC4A10	1
CD48_CD2	CD8_C9_HAVCR2|CD8_C10_SLC4A10	2
CD58_CD2	CD8_C9_HAVCR2|CD8_C10_SLC4A10	1
SIRPG_CD47	CD8_C9_HAVCR2|CD8_C10_SLC4A10	5
LCK_CD8 receptor	CD8_C9_HAVCR2|CD8_C10_SLC4A10	1
FAM3C_CLEC2D	CD8_C9_HAVCR2|CD8_C3_GZMH	3
MIF_TNFRSF14	CD8_C9_HAVCR2|CD8_C3_GZMH	1
FAM3C_HLA-C	CD8_C9_HAVCR2|CD8_C3_GZMH	4
FAM3C_LAMP1	CD8_C9_HAVCR2|CD8_C3_GZMH	1
FAM3C_PDCD1	CD8_C9_HAVCR2|CD8_C3_GZMH	1
MIF_CD74	CD8_C9_HAVCR2|CD8_C3_GZMH	7
FASLG_FAS	CD8_C9_HAVCR2|CD8_C3_GZMH	1
CD48_CD2	CD8_C9_HAVCR2|CD8_C3_GZMH	5
CD58_CD2	CD8_C9_HAVCR2|CD8_C3_GZMH	1
SIRPG_CD47	CD8_C9_HAVCR2|CD8_C3_GZMH	5
LCK_CD8 receptor	CD8_C9_HAVCR2|CD8_C3_GZMH	7
HLA-E_CD94:NKG2E	CD8_C9_HAVCR2|CD8_C3_GZMH	1
HLA-F_KIR3DL1	CD8_C9_HAVCR2|CD8_C6_GNLY	1
FAM3C_CLEC2D	CD8_C9_HAVCR2|CD8_C6_GNLY	1
HLA-E_KLRC2	CD8_C9_HAVCR2|CD8_C6_GNLY	3
FAM3C_HLA-C	CD8_C9_HAVCR2|CD8_C6_GNLY	2
FAM3C_LAMP1	CD8_C9_HAVCR2|CD8_C6_GNLY	1
FAM3C_KIR2DL3	CD8_C9_HAVCR2|CD8_C6_GNLY	1
MIF_CD74	CD8_C9_HAVCR2|CD8_C6_GNLY	1
FASLG_FAS	CD8_C9_HAVCR2|CD8_C6_GNLY	1
CD58_CD2	CD8_C9_HAVCR2|CD8_C6_GNLY	1
SIRPG_CD47	CD8_C9_HAVCR2|CD8_C6_GNLY	2
LCK_CD8 receptor	CD8_C9_HAVCR2|CD8_C6_GNLY	4
HLA-E_CD94:NKG2C	CD8_C9_HAVCR2|CD8_C6_GNLY	3
HLA-E_CD94:NKG2E	CD8_C9_HAVCR2|CD8_C6_GNLY	4
CCL4L2_VSIR	CD8_C9_HAVCR2|CD8_C8_IL17A	2
FAM3C_CLEC2D	CD8_C9_HAVCR2|CD8_C8_IL17A	2
HLA-E_KLRC1	CD8_C9_HAVCR2|CD8_C8_IL17A	1
FAM3C_HLA-C	CD8_C9_HAVCR2|CD8_C8_IL17A	4
FAM3C_LAMP1	CD8_C9_HAVCR2|CD8_C8_IL17A	2
FAM3C_PDCD1	CD8_C9_HAVCR2|CD8_C8_IL17A	1
CD48_CD2	CD8_C9_HAVCR2|CD8_C8_IL17A	3
SIRPG_CD47	CD8_C9_HAVCR2|CD8_C8_IL17A	4
LCK_CD8 receptor	CD8_C9_HAVCR2|CD8_C8_IL17A	6
HLA-E_CD94:NKG2A	CD8_C9_HAVCR2|CD8_C8_IL17A	1
FAM3C_CLEC2D	CD8_C9_HAVCR2|CD8_C9_HAVCR2	4
HLA-E_KLRC1	CD8_C9_HAVCR2|CD8_C9_HAVCR2	2
FAM3C_HLA-C	CD8_C9_HAVCR2|CD8_C9_HAVCR2	3
FAM3C_LAMP1	CD8_C9_HAVCR2|CD8_C9_HAVCR2	2
FAM3C_PDCD1	CD8_C9_HAVCR2|CD8_C9_HAVCR2	4
MIF_CD74	CD8_C9_HAVCR2|CD8_C9_HAVCR2	1
CD48_CD2	CD8_C9_HAVCR2|CD8_C9_HAVCR2	4
CD58_CD2	CD8_C9_HAVCR2|CD8_C9_HAVCR2	1
SIRPG_CD47	CD8_C9_HAVCR2|CD8_C9_HAVCR2	3
LCK_CD8 receptor	CD8_C9_HAVCR2|CD8_C9_HAVCR2	7
HLA-E_CD94:NKG2A	CD8_C9_HAVCR2|CD8_C9_HAVCR2	2
TIGIT_NECTIN2	CD8_C9_HAVCR2|Endo_1	5
CCL4L2_VSIR	CD8_C9_HAVCR2|Endo_1	4
CCL5_ACKR1	CD8_C9_HAVCR2|Endo_1	3
MIF_TNFRSF10D	CD8_C9_HAVCR2|Endo_1	4
NAMPT_P2RY6	CD8_C9_HAVCR2|Endo_1	1
IFNG_IFNGR1	CD8_C9_HAVCR2|Endo_1	1
IFNG_Type II IFNR	CD8_C9_HAVCR2|Endo_1	1
TIGIT_PVR	CD8_C9_HAVCR2|Endo_1	2
FAM3C_HLA-C	CD8_C9_HAVCR2|Endo_1	1
FAM3C_LAMP1	CD8_C9_HAVCR2|Endo_1	1
CCL4L2_PGRMC2	CD8_C9_HAVCR2|Endo_1	1
MIF_CD74	CD8_C9_HAVCR2|Endo_1	1
AREG_ICAM1	CD8_C9_HAVCR2|Endo_1	2
SPN_ICAM1	CD8_C9_HAVCR2|Endo_1	3
FASLG_TNFRSF1A	CD8_C9_HAVCR2|Endo_1	1
FASLG_TNFRSF10B	CD8_C9_HAVCR2|Endo_1	1
CKLF_LRP6	CD8_C9_HAVCR2|Endo_1	1
SIRPG_CD47	CD8_C9_HAVCR2|Endo_1	1
aLb2 complex_ICAM1	CD8_C9_HAVCR2|Endo_1	1
aLb2 complex_F11R	CD8_C9_HAVCR2|Endo_1	1
TIGIT_NECTIN2	CD8_C9_HAVCR2|Endo_3	2
CCL4L2_VSIR	CD8_C9_HAVCR2|Endo_3	1
CCL5_ACKR1	CD8_C9_HAVCR2|Endo_3	2
TNFSF14_LTBR	CD8_C9_HAVCR2|Endo_3	1
MIF_TNFRSF10D	CD8_C9_HAVCR2|Endo_3	1
IFNG_IFNGR1	CD8_C9_HAVCR2|Endo_3	2
IFNG_Type II IFNR	CD8_C9_HAVCR2|Endo_3	1
FAM3C_HLA-C	CD8_C9_HAVCR2|Endo_3	1
FAM3C_LAMP1	CD8_C9_HAVCR2|Endo_3	2
MIF_CD74	CD8_C9_HAVCR2|Endo_3	2
AREG_ICAM1	CD8_C9_HAVCR2|Endo_3	1
SPN_ICAM1	CD8_C9_HAVCR2|Endo_3	1
SIRPG_CD47	CD8_C9_HAVCR2|Endo_3	2
TIGIT_NECTIN2	CD8_C9_HAVCR2|Mφ_APOE	5
CCL4L2_VSIR	CD8_C9_HAVCR2|Mφ_APOE	5
HLA-F_LILRB2	CD8_C9_HAVCR2|Mφ_APOE	5
HLA-F_LILRB1	CD8_C9_HAVCR2|Mφ_APOE	5
CCL3_CCR1	CD8_C9_HAVCR2|Mφ_APOE	2
CCL5_CCR1	CD8_C9_HAVCR2|Mφ_APOE	4
MIF_TNFRSF14	CD8_C9_HAVCR2|Mφ_APOE	1
TNFSF14_LTBR	CD8_C9_HAVCR2|Mφ_APOE	1
CSF1_SIRPA	CD8_C9_HAVCR2|Mφ_APOE	1
ICAM3_CD209	CD8_C9_HAVCR2|Mφ_APOE	3
IFNG_IFNGR1	CD8_C9_HAVCR2|Mφ_APOE	2
ANXA1_FPR1	CD8_C9_HAVCR2|Mφ_APOE	3
ANXA1_FPR3	CD8_C9_HAVCR2|Mφ_APOE	3
PTPRC_MRC1	CD8_C9_HAVCR2|Mφ_APOE	5
CTLA4_CD80	CD8_C9_HAVCR2|Mφ_APOE	1
CTLA4_CD86	CD8_C9_HAVCR2|Mφ_APOE	5
CD99_PILRA	CD8_C9_HAVCR2|Mφ_APOE	5
IFNG_Type II IFNR	CD8_C9_HAVCR2|Mφ_APOE	2
FAM3C_HLA-C	CD8_C9_HAVCR2|Mφ_APOE	2
FAM3C_LAMP1	CD8_C9_HAVCR2|Mφ_APOE	3
MIF_CD74	CD8_C9_HAVCR2|Mφ_APOE	5
AREG_ICAM1	CD8_C9_HAVCR2|Mφ_APOE	3
SPN_ICAM1	CD8_C9_HAVCR2|Mφ_APOE	2
FASLG_TNFRSF1A	CD8_C9_HAVCR2|Mφ_APOE	1
IL16_CD4	CD8_C9_HAVCR2|Mφ_APOE	1
ENTPD1_ADORA3	CD8_C9_HAVCR2|Mφ_APOE	2
CSF1_CSF1R	CD8_C9_HAVCR2|Mφ_APOE	1
RPS19_C5AR1	CD8_C9_HAVCR2|Mφ_APOE	5
SIRPG_CD47	CD8_C9_HAVCR2|Mφ_APOE	3
a4b1 complex_PLAUR	CD8_C9_HAVCR2|Mφ_APOE	2
TIGIT_NECTIN2	CD8_C9_HAVCR2|Mφ_THBS1	1
CCL4L2_VSIR	CD8_C9_HAVCR2|Mφ_THBS1	6
HLA-F_LILRB2	CD8_C9_HAVCR2|Mφ_THBS1	6
HLA-F_LILRB1	CD8_C9_HAVCR2|Mφ_THBS1	4
CCL5_CCR1	CD8_C9_HAVCR2|Mφ_THBS1	1
TNFSF14_LTBR	CD8_C9_HAVCR2|Mφ_THBS1	1
CSF1_SIRPA	CD8_C9_HAVCR2|Mφ_THBS1	2
IFNG_IFNGR1	CD8_C9_HAVCR2|Mφ_THBS1	2
ANXA1_FPR1	CD8_C9_HAVCR2|Mφ_THBS1	4
ANXA1_FPR3	CD8_C9_HAVCR2|Mφ_THBS1	2
ANXA1_FPR2	CD8_C9_HAVCR2|Mφ_THBS1	3
PTPRC_MRC1	CD8_C9_HAVCR2|Mφ_THBS1	2
CTLA4_CD86	CD8_C9_HAVCR2|Mφ_THBS1	4
CD99_PILRA	CD8_C9_HAVCR2|Mφ_THBS1	5
IFNG_Type II IFNR	CD8_C9_HAVCR2|Mφ_THBS1	2
FAM3C_HLA-C	CD8_C9_HAVCR2|Mφ_THBS1	1
FAM3C_LAMP1	CD8_C9_HAVCR2|Mφ_THBS1	1
MIF_CD74	CD8_C9_HAVCR2|Mφ_THBS1	6
AREG_ICAM1	CD8_C9_HAVCR2|Mφ_THBS1	3
SPN_ICAM1	CD8_C9_HAVCR2|Mφ_THBS1	3
FASLG_TNFRSF1A	CD8_C9_HAVCR2|Mφ_THBS1	1
IL16_CD4	CD8_C9_HAVCR2|Mφ_THBS1	2
CSF1_CSF1R	CD8_C9_HAVCR2|Mφ_THBS1	2
RPS19_C5AR1	CD8_C9_HAVCR2|Mφ_THBS1	6
SIRPG_CD47	CD8_C9_HAVCR2|Mφ_THBS1	3
a4b1 complex_PLAUR	CD8_C9_HAVCR2|Mφ_THBS1	2
aLb2 complex_ICAM1	CD8_C9_HAVCR2|Mφ_THBS1	1
TGFB1_TGFBR3	CD8_C9_HAVCR2|NK_FCGR3A	1
HLA-F_KIR3DL1	CD8_C9_HAVCR2|NK_FCGR3A	1
CCL4L2_VSIR	CD8_C9_HAVCR2|NK_FCGR3A	1
HLA-F_KIR3DL2	CD8_C9_HAVCR2|NK_FCGR3A	1
HLA-E_KLRC2	CD8_C9_HAVCR2|NK_FCGR3A	1
FAM3C_HLA-C	CD8_C9_HAVCR2|NK_FCGR3A	2
FAM3C_LAMP1	CD8_C9_HAVCR2|NK_FCGR3A	1
AREG_ICAM1	CD8_C9_HAVCR2|NK_FCGR3A	1
SPN_ICAM1	CD8_C9_HAVCR2|NK_FCGR3A	1
SIRPG_CD47	CD8_C9_HAVCR2|NK_FCGR3A	4
HLA-E_CD94:NKG2C	CD8_C9_HAVCR2|NK_FCGR3A	1
HLA-E_CD94:NKG2E	CD8_C9_HAVCR2|NK_FCGR3A	1
aLb2 complex_ICAM1	CD8_C9_HAVCR2|NK_FCGR3A	1
CCL4L2_VSIR	CD8_C9_HAVCR2|Plasma	7
MIF_TNFRSF14	CD8_C9_HAVCR2|Plasma	1
IFNG_Type II IFNR	CD8_C9_HAVCR2|Plasma	1
FAM3C_HLA-C	CD8_C9_HAVCR2|Plasma	2
CCL4L2_PGRMC2	CD8_C9_HAVCR2|Plasma	2
MIF_CD74	CD8_C9_HAVCR2|Plasma	7
AREG_ICAM1	CD8_C9_HAVCR2|Plasma	1
SPN_ICAM1	CD8_C9_HAVCR2|Plasma	1
SIRPG_CD47	CD8_C9_HAVCR2|Plasma	6
CCL4L2_VSIR	CD8_C9_HAVCR2|Treg_C1_SELL	5
FAM3C_CLEC2D	CD8_C9_HAVCR2|Treg_C1_SELL	1
CCL5_CCR4	CD8_C9_HAVCR2|Treg_C1_SELL	3
MIF_TNFRSF14	CD8_C9_HAVCR2|Treg_C1_SELL	1
FAM3C_HLA-C	CD8_C9_HAVCR2|Treg_C1_SELL	3
FAM3C_LAMP1	CD8_C9_HAVCR2|Treg_C1_SELL	1
MIF_CD74	CD8_C9_HAVCR2|Treg_C1_SELL	3
FASLG_FAS	CD8_C9_HAVCR2|Treg_C1_SELL	1
IL16_CD4	CD8_C9_HAVCR2|Treg_C1_SELL	1
CD48_CD2	CD8_C9_HAVCR2|Treg_C1_SELL	2
CD58_CD2	CD8_C9_HAVCR2|Treg_C1_SELL	1
SIRPG_CD47	CD8_C9_HAVCR2|Treg_C1_SELL	5
CCL4_CCR8	CD8_C9_HAVCR2|Treg_C3_CTLA4	4
CCL4L2_VSIR	CD8_C9_HAVCR2|Treg_C3_CTLA4	6
FAM3C_CLEC2D	CD8_C9_HAVCR2|Treg_C3_CTLA4	2
CCL5_CCR4	CD8_C9_HAVCR2|Treg_C3_CTLA4	3
MIF_TNFRSF14	CD8_C9_HAVCR2|Treg_C3_CTLA4	2
TNFSF14_TNFRSF14	CD8_C9_HAVCR2|Treg_C3_CTLA4	1
FAM3C_HLA-C	CD8_C9_HAVCR2|Treg_C3_CTLA4	3
FAM3C_LAMP1	CD8_C9_HAVCR2|Treg_C3_CTLA4	3
FAM3C_PDCD1	CD8_C9_HAVCR2|Treg_C3_CTLA4	2
MIF_CD74	CD8_C9_HAVCR2|Treg_C3_CTLA4	1
FASLG_FAS	CD8_C9_HAVCR2|Treg_C3_CTLA4	1
IL16_CD4	CD8_C9_HAVCR2|Treg_C3_CTLA4	2
CD48_CD2	CD8_C9_HAVCR2|Treg_C3_CTLA4	5
CD58_CD2	CD8_C9_HAVCR2|Treg_C3_CTLA4	1
SIRPG_CD47	CD8_C9_HAVCR2|Treg_C3_CTLA4	3
TIGIT_NECTIN2	CD8_C9_HAVCR2|cDC2_CD1C	5
CCL4L2_VSIR	CD8_C9_HAVCR2|cDC2_CD1C	5
HLA-F_LILRB2	CD8_C9_HAVCR2|cDC2_CD1C	4
HLA-F_LILRB1	CD8_C9_HAVCR2|cDC2_CD1C	5
CCL3_CCR1	CD8_C9_HAVCR2|cDC2_CD1C	1
CCL5_CCR1	CD8_C9_HAVCR2|cDC2_CD1C	1
TNFSF14_LTBR	CD8_C9_HAVCR2|cDC2_CD1C	1
CSF1_SIRPA	CD8_C9_HAVCR2|cDC2_CD1C	2
NAMPT_P2RY6	CD8_C9_HAVCR2|cDC2_CD1C	1
IFNG_IFNGR1	CD8_C9_HAVCR2|cDC2_CD1C	2
ANXA1_FPR1	CD8_C9_HAVCR2|cDC2_CD1C	3
ANXA1_FPR3	CD8_C9_HAVCR2|cDC2_CD1C	1
PTPRC_MRC1	CD8_C9_HAVCR2|cDC2_CD1C	4
CTLA4_CD80	CD8_C9_HAVCR2|cDC2_CD1C	1
CTLA4_CD86	CD8_C9_HAVCR2|cDC2_CD1C	5
CD99_PILRA	CD8_C9_HAVCR2|cDC2_CD1C	4
IFNG_Type II IFNR	CD8_C9_HAVCR2|cDC2_CD1C	2
FAM3C_LAMP1	CD8_C9_HAVCR2|cDC2_CD1C	1
MIF_CD74	CD8_C9_HAVCR2|cDC2_CD1C	5
AREG_ICAM1	CD8_C9_HAVCR2|cDC2_CD1C	2
SPN_ICAM1	CD8_C9_HAVCR2|cDC2_CD1C	3
FASLG_TNFRSF1A	CD8_C9_HAVCR2|cDC2_CD1C	1
FASLG_TNFRSF10B	CD8_C9_HAVCR2|cDC2_CD1C	1
IL16_CD4	CD8_C9_HAVCR2|cDC2_CD1C	2
ENTPD1_ADORA3	CD8_C9_HAVCR2|cDC2_CD1C	1
CSF1_CSF1R	CD8_C9_HAVCR2|cDC2_CD1C	2
RPS19_C5AR1	CD8_C9_HAVCR2|cDC2_CD1C	1
SIRPG_CD47	CD8_C9_HAVCR2|cDC2_CD1C	4
a4b1 complex_PLAUR	CD8_C9_HAVCR2|cDC2_CD1C	2
aLb2 complex_ICAM1	CD8_C9_HAVCR2|cDC2_CD1C	1
CCL4L2_VSIR	CD8_C9_HAVCR2|γδT_KIR2DL4	1
FAM3C_CLEC2D	CD8_C9_HAVCR2|γδT_KIR2DL4	3
CD48_CD244	CD8_C9_HAVCR2|γδT_KIR2DL4	1
HLA-E_KLRC1	CD8_C9_HAVCR2|γδT_KIR2DL4	4
HLA-E_KLRC2	CD8_C9_HAVCR2|γδT_KIR2DL4	3
FAM3C_HLA-C	CD8_C9_HAVCR2|γδT_KIR2DL4	4
FAM3C_LAMP1	CD8_C9_HAVCR2|γδT_KIR2DL4	1
SPN_ICAM1	CD8_C9_HAVCR2|γδT_KIR2DL4	1
SIRPG_CD47	CD8_C9_HAVCR2|γδT_KIR2DL4	2
LCK_CD8 receptor	CD8_C9_HAVCR2|γδT_KIR2DL4	1
HLA-E_CD94:NKG2A	CD8_C9_HAVCR2|γδT_KIR2DL4	4
HLA-E_CD94:NKG2C	CD8_C9_HAVCR2|γδT_KIR2DL4	3
HLA-E_CD94:NKG2E	CD8_C9_HAVCR2|γδT_KIR2DL4	6
HLA-F_KIR3DL1	CD8_C9_HAVCR2|γδT_ZNF683	1
HLA-F_KIR3DL2	CD8_C9_HAVCR2|γδT_ZNF683	1
FAM3C_CLEC2D	CD8_C9_HAVCR2|γδT_ZNF683	3
HLA-E_KLRC1	CD8_C9_HAVCR2|γδT_ZNF683	2
HLA-E_KLRC2	CD8_C9_HAVCR2|γδT_ZNF683	4
FAM3C_HLA-C	CD8_C9_HAVCR2|γδT_ZNF683	4
FAM3C_LAMP1	CD8_C9_HAVCR2|γδT_ZNF683	2
FAM3C_KIR2DL3	CD8_C9_HAVCR2|γδT_ZNF683	1
MIF_CD74	CD8_C9_HAVCR2|γδT_ZNF683	1
SIRPG_CD47	CD8_C9_HAVCR2|γδT_ZNF683	3
LCK_CD8 receptor	CD8_C9_HAVCR2|γδT_ZNF683	1
HLA-E_CD94:NKG2A	CD8_C9_HAVCR2|γδT_ZNF683	2
HLA-E_CD94:NKG2C	CD8_C9_HAVCR2|γδT_ZNF683	4
HLA-E_CD94:NKG2E	CD8_C9_HAVCR2|γδT_ZNF683	6
SPP1_CD44	Endo_1|CD4_C4_CD69	1
LGALS9_CD44	Endo_1|CD4_C4_CD69	6
SPP1_PTGER4	Endo_1|CD4_C4_CD69	1
FAM3C_CLEC2D	Endo_1|CD4_C4_CD69	2
CXCL2_DPP4	Endo_1|CD4_C4_CD69	1
CXCL12_CXCR3	Endo_1|CD4_C4_CD69	1
LGALS9_CD47	Endo_1|CD4_C4_CD69	5
LGALS9_SORL1	Endo_1|CD4_C4_CD69	3
MDK_SORL1	Endo_1|CD4_C4_CD69	2
MIF_TNFRSF14	Endo_1|CD4_C4_CD69	1
CXCL12_CXCR4	Endo_1|CD4_C4_CD69	1
TNFSF12_TNFRSF25	Endo_1|CD4_C4_CD69	1
SELP_SELPLG	Endo_1|CD4_C4_CD69	4
SELE_SELPLG	Endo_1|CD4_C4_CD69	5
FAM3C_HLA-C	Endo_1|CD4_C4_CD69	3
FAM3C_PDCD1	Endo_1|CD4_C4_CD69	1
GRN_TNFRSF1B	Endo_1|CD4_C4_CD69	4
APP_CD74	Endo_1|CD4_C4_CD69	3
SELE_CD44	Endo_1|CD4_C4_CD69	5
JAG1_CD46	Endo_1|CD4_C4_CD69	3
SPP1_CD44	Endo_1|CD4_C6_IL17A	1
LGALS9_CD44	Endo_1|CD4_C6_IL17A	4
SPP1_PTGER4	Endo_1|CD4_C6_IL17A	1
FAM3C_CLEC2D	Endo_1|CD4_C6_IL17A	4
CXCL12_CXCR3	Endo_1|CD4_C6_IL17A	1
LGALS9_CD47	Endo_1|CD4_C6_IL17A	4
LGALS9_HAVCR2	Endo_1|CD4_C6_IL17A	1
MIF_TNFRSF14	Endo_1|CD4_C6_IL17A	1
CXCL12_CXCR4	Endo_1|CD4_C6_IL17A	1
SELP_SELPLG	Endo_1|CD4_C6_IL17A	4
SELE_SELPLG	Endo_1|CD4_C6_IL17A	5
FAM3C_HLA-C	Endo_1|CD4_C6_IL17A	3
FAM3C_PDCD1	Endo_1|CD4_C6_IL17A	3
GRN_TNFRSF1B	Endo_1|CD4_C6_IL17A	6
APP_CD74	Endo_1|CD4_C6_IL17A	5
SELE_CD44	Endo_1|CD4_C6_IL17A	5
JAG1_CD46	Endo_1|CD4_C6_IL17A	2
SPP1_CD44	Endo_1|CD8_C10_SLC4A10	1
LGALS9_CD44	Endo_1|CD8_C10_SLC4A10	6
SPP1_PTGER4	Endo_1|CD8_C10_SLC4A10	1
FAM3C_CLEC2D	Endo_1|CD8_C10_SLC4A10	3
CXCL2_DPP4	Endo_1|CD8_C10_SLC4A10	2
LGALS9_CD47	Endo_1|CD8_C10_SLC4A10	3
LGALS9_SORL1	Endo_1|CD8_C10_SLC4A10	4
MDK_SORL1	Endo_1|CD8_C10_SLC4A10	1
MIF_TNFRSF14	Endo_1|CD8_C10_SLC4A10	1
CXCL12_CXCR4	Endo_1|CD8_C10_SLC4A10	1
TNFSF12_TNFRSF25	Endo_1|CD8_C10_SLC4A10	1
SELP_SELPLG	Endo_1|CD8_C10_SLC4A10	4
SELE_SELPLG	Endo_1|CD8_C10_SLC4A10	5
FAM3C_HLA-C	Endo_1|CD8_C10_SLC4A10	3
FAM3C_PDCD1	Endo_1|CD8_C10_SLC4A10	1
GRN_TNFRSF1B	Endo_1|CD8_C10_SLC4A10	4
APP_CD74	Endo_1|CD8_C10_SLC4A10	4
SELE_CD44	Endo_1|CD8_C10_SLC4A10	5
JAG1_CD46	Endo_1|CD8_C10_SLC4A10	1
BAG6_NCR3	Endo_1|CD8_C10_SLC4A10	5
SPP1_CD44	Endo_1|CD8_C3_GZMH	1
LGALS9_CD44	Endo_1|CD8_C3_GZMH	5
SPP1_PTGER4	Endo_1|CD8_C3_GZMH	1
FAM3C_CLEC2D	Endo_1|CD8_C3_GZMH	2
CXCL12_CXCR3	Endo_1|CD8_C3_GZMH	1
LGALS9_CD47	Endo_1|CD8_C3_GZMH	6
MIF_TNFRSF14	Endo_1|CD8_C3_GZMH	3
CXCL12_CXCR4	Endo_1|CD8_C3_GZMH	1
SELP_SELPLG	Endo_1|CD8_C3_GZMH	4
SELE_SELPLG	Endo_1|CD8_C3_GZMH	5
FAM3C_HLA-C	Endo_1|CD8_C3_GZMH	4
FAM3C_PDCD1	Endo_1|CD8_C3_GZMH	1
MIF_CD74	Endo_1|CD8_C3_GZMH	5
GRN_TNFRSF1B	Endo_1|CD8_C3_GZMH	6
COPA_CD74	Endo_1|CD8_C3_GZMH	4
APP_CD74	Endo_1|CD8_C3_GZMH	7
SELE_CD44	Endo_1|CD8_C3_GZMH	5
JAG1_CD46	Endo_1|CD8_C3_GZMH	1
LGALS9_CD44	Endo_1|CD8_C6_GNLY	1
HLA-F_KIR3DL1	Endo_1|CD8_C6_GNLY	1
FAM3C_CLEC2D	Endo_1|CD8_C6_GNLY	1
LGALS9_CD47	Endo_1|CD8_C6_GNLY	1
MIF_TNFRSF14	Endo_1|CD8_C6_GNLY	1
CXCL12_CXCR4	Endo_1|CD8_C6_GNLY	1
HLA-E_KLRC2	Endo_1|CD8_C6_GNLY	2
SELP_SELPLG	Endo_1|CD8_C6_GNLY	1
SELE_SELPLG	Endo_1|CD8_C6_GNLY	3
FAM3C_HLA-C	Endo_1|CD8_C6_GNLY	1
FAM3C_KIR2DL3	Endo_1|CD8_C6_GNLY	2
MIF_CD74	Endo_1|CD8_C6_GNLY	1
GRN_TNFRSF1B	Endo_1|CD8_C6_GNLY	2
COPA_CD74	Endo_1|CD8_C6_GNLY	1
APP_CD74	Endo_1|CD8_C6_GNLY	2
SELE_CD44	Endo_1|CD8_C6_GNLY	3
HLA-E_CD94:NKG2C	Endo_1|CD8_C6_GNLY	2
HLA-E_CD94:NKG2E	Endo_1|CD8_C6_GNLY	2
SPP1_PTGER4	Endo_1|CD8_C8_IL17A	1
LGALS9_CD47	Endo_1|CD8_C8_IL17A	2
MIF_TNFRSF14	Endo_1|CD8_C8_IL17A	1
CXCL12_CXCR4	Endo_1|CD8_C8_IL17A	1
HLA-E_KLRC1	Endo_1|CD8_C8_IL17A	1
SELP_SELPLG	Endo_1|CD8_C8_IL17A	2
SELE_SELPLG	Endo_1|CD8_C8_IL17A	1
FAM3C_HLA-C	Endo_1|CD8_C8_IL17A	1
GRN_TNFRSF1B	Endo_1|CD8_C8_IL17A	3
APP_CD74	Endo_1|CD8_C8_IL17A	4
SELE_CD44	Endo_1|CD8_C8_IL17A	2
JAG1_CD46	Endo_1|CD8_C8_IL17A	1
BAG6_NCR3	Endo_1|CD8_C8_IL17A	1
HLA-E_CD94:NKG2A	Endo_1|CD8_C8_IL17A	1
LGALS9_CD44	Endo_1|CD8_C9_HAVCR2	1
FAM3C_CLEC2D	Endo_1|CD8_C9_HAVCR2	3
TNFSF10_RIPK1	Endo_1|CD8_C9_HAVCR2	1
CXCL12_CXCR3	Endo_1|CD8_C9_HAVCR2	1
LGALS9_CD47	Endo_1|CD8_C9_HAVCR2	3
LGALS9_HAVCR2	Endo_1|CD8_C9_HAVCR2	4
CXCL12_CXCR4	Endo_1|CD8_C9_HAVCR2	1
HLA-E_KLRC1	Endo_1|CD8_C9_HAVCR2	2
SELP_SELPLG	Endo_1|CD8_C9_HAVCR2	2
SELE_SELPLG	Endo_1|CD8_C9_HAVCR2	2
FAM3C_HLA-C	Endo_1|CD8_C9_HAVCR2	3
FAM3C_PDCD1	Endo_1|CD8_C9_HAVCR2	3
MIF_CD74	Endo_1|CD8_C9_HAVCR2	2
GRN_TNFRSF1B	Endo_1|CD8_C9_HAVCR2	5
COPA_CD74	Endo_1|CD8_C9_HAVCR2	1
APP_CD74	Endo_1|CD8_C9_HAVCR2	5
SELE_CD44	Endo_1|CD8_C9_HAVCR2	3
JAG1_CD46	Endo_1|CD8_C9_HAVCR2	1
HLA-E_CD94:NKG2A	Endo_1|CD8_C9_HAVCR2	2
CCL2_ACKR1	Endo_1|Endo_1	2
LGALS9_PTPRK	Endo_1|Endo_1	6
LGALS9_SLC1A5	Endo_1|Endo_1	3
EFNA1_EPHA4	Endo_1|Endo_1	1
JAG1_NOTCH4	Endo_1|Endo_1	6
TNFSF10_TNFRSF10D	Endo_1|Endo_1	7
TNFSF12_TNFRSF10D	Endo_1|Endo_1	1
MIF_TNFRSF10D	Endo_1|Endo_1	4
EFNA1_EPHA2	Endo_1|Endo_1	1
ANGPT2_TEK	Endo_1|Endo_1	2
COPA_P2RY6	Endo_1|Endo_1	5
NAMPT_P2RY6	Endo_1|Endo_1	6
MIF_CD74	Endo_1|Endo_1	1
GRN_TNFRSF1A	Endo_1|Endo_1	7
GRN_TNFRSF1B	Endo_1|Endo_1	1
APP_CD74	Endo_1|Endo_1	5
PGF_NRP1	Endo_1|Endo_1	3
PGF_NRP2	Endo_1|Endo_1	3
PGF_FLT1	Endo_1|Endo_1	3
SEMA3F_NRP2	Endo_1|Endo_1	5
DLL4_NOTCH1	Endo_1|Endo_1	7
DLL4_NOTCH4	Endo_1|Endo_1	7
JAG2_NOTCH1	Endo_1|Endo_1	6
JAG2_NOTCH4	Endo_1|Endo_1	6
JAG1_NOTCH1	Endo_1|Endo_1	6
JAG1_CD46	Endo_1|Endo_1	5
TNFSF10_TNFRSF10A	Endo_1|Endo_1	1
TNFSF10_TNFRSF10B	Endo_1|Endo_1	6
EFNB1_EPHB4	Endo_1|Endo_1	5
EFNB1_EPHA4	Endo_1|Endo_1	1
VEGFC_FLT4	Endo_1|Endo_1	2
VEGFC_KDR	Endo_1|Endo_1	2
a4b1 complex_PLAUR	Endo_1|Endo_1	1
PGF_FLT1 complex	Endo_1|Endo_1	3
TGFB1_TGFBR3	Endo_1|Endo_3	3
CCL2_ACKR1	Endo_1|Endo_3	2
LGALS9_CD47	Endo_1|Endo_3	1
LGALS9_PTPRK	Endo_1|Endo_3	3
LGALS9_SLC1A5	Endo_1|Endo_3	3
JAG1_NOTCH4	Endo_1|Endo_3	2
MIF_TNFRSF14	Endo_1|Endo_3	1
TNFSF10_TNFRSF10D	Endo_1|Endo_3	4
MIF_TNFRSF10D	Endo_1|Endo_3	4
ANGPT2_TEK	Endo_1|Endo_3	1
COPA_P2RY6	Endo_1|Endo_3	1
MIF_CD74	Endo_1|Endo_3	3
GRN_TNFRSF1A	Endo_1|Endo_3	4
GRN_TNFRSF1B	Endo_1|Endo_3	1
COPA_CD74	Endo_1|Endo_3	2
APP_CD74	Endo_1|Endo_3	4
PGF_NRP1	Endo_1|Endo_3	2
PGF_NRP2	Endo_1|Endo_3	2
PGF_FLT1	Endo_1|Endo_3	2
SEMA3F_NRP2	Endo_1|Endo_3	2
DLL4_NOTCH1	Endo_1|Endo_3	3
DLL4_NOTCH4	Endo_1|Endo_3	2
JAG2_NOTCH1	Endo_1|Endo_3	3
JAG2_NOTCH4	Endo_1|Endo_3	2
JAG1_NOTCH1	Endo_1|Endo_3	3
JAG1_CD46	Endo_1|Endo_3	3
TNFSF10_TNFRSF10A	Endo_1|Endo_3	2
TNFSF10_TNFRSF10B	Endo_1|Endo_3	4
EFNB1_EPHB4	Endo_1|Endo_3	3
PGF_FLT1 complex	Endo_1|Endo_3	1
SPP1_CD44	Endo_1|Mφ_APOE	1
LGALS9_CD44	Endo_1|Mφ_APOE	3
SPP1_PTGER4	Endo_1|Mφ_APOE	1
HLA-F_LILRB2	Endo_1|Mφ_APOE	5
HLA-F_LILRB1	Endo_1|Mφ_APOE	4
GRN_SORT1	Endo_1|Mφ_APOE	1
COPA_SORT1	Endo_1|Mφ_APOE	1
LGALS9_LRP1	Endo_1|Mφ_APOE	5
PDGFB_LRP1	Endo_1|Mφ_APOE	4
MDK_LRP1	Endo_1|Mφ_APOE	2
LGALS9_CD47	Endo_1|Mφ_APOE	3
LGALS9_SLC1A5	Endo_1|Mφ_APOE	1
LGALS9_HAVCR2	Endo_1|Mφ_APOE	4
LGALS9_SORL1	Endo_1|Mφ_APOE	1
MIF_TNFRSF14	Endo_1|Mφ_APOE	3
COPA_P2RY6	Endo_1|Mφ_APOE	2
NAMPT_P2RY6	Endo_1|Mφ_APOE	1
ANXA1_FPR1	Endo_1|Mφ_APOE	3
ANXA1_FPR3	Endo_1|Mφ_APOE	4
PROS1_AXL	Endo_1|Mφ_APOE	4
SELP_SELPLG	Endo_1|Mφ_APOE	2
SELE_SELPLG	Endo_1|Mφ_APOE	3
CD99_PILRA	Endo_1|Mφ_APOE	6
FAM3C_LAMP1	Endo_1|Mφ_APOE	2
MIF_CD74	Endo_1|Mφ_APOE	6
GRN_TNFRSF1A	Endo_1|Mφ_APOE	6
GRN_TNFRSF1B	Endo_1|Mφ_APOE	4
COPA_CD74	Endo_1|Mφ_APOE	4
APP_CD74	Endo_1|Mφ_APOE	6
SELE_CD44	Endo_1|Mφ_APOE	4
PGF_NRP1	Endo_1|Mφ_APOE	3
PGF_NRP2	Endo_1|Mφ_APOE	3
SEMA3F_NRP2	Endo_1|Mφ_APOE	3
DLL4_NOTCH2	Endo_1|Mφ_APOE	1
JAG1_CD46	Endo_1|Mφ_APOE	4
CCL14_CCR1	Endo_1|Mφ_APOE	2
ENTPD1_ADORA3	Endo_1|Mφ_APOE	1
RPS19_C5AR1	Endo_1|Mφ_APOE	2
HEBP1_FPR3	Endo_1|Mφ_APOE	6
GAS6_AXL	Endo_1|Mφ_APOE	4
GAS6_MERTK	Endo_1|Mφ_APOE	6
a4b1 complex_PLAUR	Endo_1|Mφ_APOE	2
SPP1_CD44	Endo_1|Mφ_THBS1	1
LGALS9_CD44	Endo_1|Mφ_THBS1	6
HLA-F_LILRB2	Endo_1|Mφ_THBS1	7
HLA-F_LILRB1	Endo_1|Mφ_THBS1	6
LGALS9_LRP1	Endo_1|Mφ_THBS1	6
PDGFB_LRP1	Endo_1|Mφ_THBS1	5
MDK_LRP1	Endo_1|Mφ_THBS1	2
LGALS9_HAVCR2	Endo_1|Mφ_THBS1	3
LGALS9_SORL1	Endo_1|Mφ_THBS1	5
MDK_SORL1	Endo_1|Mφ_THBS1	2
JAG1_NOTCH2	Endo_1|Mφ_THBS1	5
MIF_TNFRSF14	Endo_1|Mφ_THBS1	2
CXCL12_CXCR4	Endo_1|Mφ_THBS1	1
ANXA1_FPR1	Endo_1|Mφ_THBS1	6
ANXA1_FPR3	Endo_1|Mφ_THBS1	1
ANXA1_FPR2	Endo_1|Mφ_THBS1	4
APP_FPR2	Endo_1|Mφ_THBS1	5
SELP_SELPLG	Endo_1|Mφ_THBS1	1
CD99_PILRA	Endo_1|Mφ_THBS1	5
MIF_CD74	Endo_1|Mφ_THBS1	7
GRN_TNFRSF1A	Endo_1|Mφ_THBS1	7
GRN_TNFRSF1B	Endo_1|Mφ_THBS1	7
COPA_CD74	Endo_1|Mφ_THBS1	5
APP_CD74	Endo_1|Mφ_THBS1	7
SELE_CD44	Endo_1|Mφ_THBS1	5
DLL4_NOTCH2	Endo_1|Mφ_THBS1	6
JAG2_NOTCH2	Endo_1|Mφ_THBS1	5
RPS19_C5AR1	Endo_1|Mφ_THBS1	4
HEBP1_FPR3	Endo_1|Mφ_THBS1	3
a4b1 complex_PLAUR	Endo_1|Mφ_THBS1	3
SPP1_CD44	Endo_1|NK_FCGR3A	1
SPP1_PTGER4	Endo_1|NK_FCGR3A	1
TGFB1_TGFBR3	Endo_1|NK_FCGR3A	2
HLA-F_KIR3DL1	Endo_1|NK_FCGR3A	1
HLA-F_KIR3DL2	Endo_1|NK_FCGR3A	2
FAM3C_CLEC2D	Endo_1|NK_FCGR3A	1
LGALS9_CD47	Endo_1|NK_FCGR3A	5
LGALS9_HAVCR2	Endo_1|NK_FCGR3A	4
LGALS9_SORL1	Endo_1|NK_FCGR3A	4
MDK_SORL1	Endo_1|NK_FCGR3A	2
CXCL12_CXCR4	Endo_1|NK_FCGR3A	1
HLA-E_KLRC2	Endo_1|NK_FCGR3A	1
SELP_SELPLG	Endo_1|NK_FCGR3A	3
SELE_SELPLG	Endo_1|NK_FCGR3A	5
FAM3C_HLA-C	Endo_1|NK_FCGR3A	3
FAM3C_LAMP1	Endo_1|NK_FCGR3A	2
FAM3C_KIR2DL3	Endo_1|NK_FCGR3A	2
GRN_TNFRSF1B	Endo_1|NK_FCGR3A	5
APP_CD74	Endo_1|NK_FCGR3A	1
SELE_CD44	Endo_1|NK_FCGR3A	3
JAG1_CD46	Endo_1|NK_FCGR3A	1
BAG6_NCR3	Endo_1|NK_FCGR3A	1
HLA-E_CD94:NKG2C	Endo_1|NK_FCGR3A	1
HLA-E_CD94:NKG2E	Endo_1|NK_FCGR3A	1
SPP1_CD44	Endo_1|Plasma	1
LGALS9_CD44	Endo_1|Plasma	3
CCL2_CCR10	Endo_1|Plasma	3
LGALS9_CD47	Endo_1|Plasma	5
LGALS9_SLC1A5	Endo_1|Plasma	6
MIF_TNFRSF14	Endo_1|Plasma	3
SELP_SELPLG	Endo_1|Plasma	2
SELE_SELPLG	Endo_1|Plasma	2
FAM3C_HLA-C	Endo_1|Plasma	3
MIF_CD74	Endo_1|Plasma	7
COPA_CD74	Endo_1|Plasma	5
APP_CD74	Endo_1|Plasma	7
SELE_CD44	Endo_1|Plasma	5
JAG1_CD46	Endo_1|Plasma	5
ENTPD1_ADORA2A	Endo_1|Plasma	1
SPP1_CD44	Endo_1|Treg_C1_SELL	1
LGALS9_CD44	Endo_1|Treg_C1_SELL	5
SPP1_PTGER4	Endo_1|Treg_C1_SELL	1
FAM3C_CLEC2D	Endo_1|Treg_C1_SELL	1
LGALS9_CD47	Endo_1|Treg_C1_SELL	5
LGALS9_SORL1	Endo_1|Treg_C1_SELL	2
MDK_SORL1	Endo_1|Treg_C1_SELL	1
MIF_TNFRSF14	Endo_1|Treg_C1_SELL	3
CXCL12_CXCR4	Endo_1|Treg_C1_SELL	1
SELP_SELPLG	Endo_1|Treg_C1_SELL	3
SELE_SELPLG	Endo_1|Treg_C1_SELL	4
FAM3C_HLA-C	Endo_1|Treg_C1_SELL	2
MIF_CD74	Endo_1|Treg_C1_SELL	2
GRN_TNFRSF1B	Endo_1|Treg_C1_SELL	3
COPA_CD74	Endo_1|Treg_C1_SELL	2
APP_CD74	Endo_1|Treg_C1_SELL	4
SELE_CD44	Endo_1|Treg_C1_SELL	4
JAG1_CD46	Endo_1|Treg_C1_SELL	1
SPP1_CD44	Endo_1|Treg_C3_CTLA4	1
LGALS9_CD44	Endo_1|Treg_C3_CTLA4	6
FAM3C_CLEC2D	Endo_1|Treg_C3_CTLA4	3
LGALS9_CD47	Endo_1|Treg_C3_CTLA4	3
MIF_TNFRSF14	Endo_1|Treg_C3_CTLA4	4
SELP_SELPLG	Endo_1|Treg_C3_CTLA4	4
SELE_SELPLG	Endo_1|Treg_C3_CTLA4	5
FAM3C_HLA-C	Endo_1|Treg_C3_CTLA4	3
MIF_CD74	Endo_1|Treg_C3_CTLA4	3
GRN_TNFRSF1B	Endo_1|Treg_C3_CTLA4	7
COPA_CD74	Endo_1|Treg_C3_CTLA4	2
APP_CD74	Endo_1|Treg_C3_CTLA4	6
SELE_CD44	Endo_1|Treg_C3_CTLA4	5
JAG1_CD46	Endo_1|Treg_C3_CTLA4	2
SPP1_CD44	Endo_1|cDC2_CD1C	1
LGALS9_CD44	Endo_1|cDC2_CD1C	2
SPP1_PTGER4	Endo_1|cDC2_CD1C	1
HLA-F_LILRB2	Endo_1|cDC2_CD1C	4
HLA-F_LILRB1	Endo_1|cDC2_CD1C	5
TNFSF10_RIPK1	Endo_1|cDC2_CD1C	1
LGALS9_LRP1	Endo_1|cDC2_CD1C	2
PDGFB_LRP1	Endo_1|cDC2_CD1C	2
LGALS9_CD47	Endo_1|cDC2_CD1C	2
LGALS9_SLC1A5	Endo_1|cDC2_CD1C	1
LGALS9_HAVCR2	Endo_1|cDC2_CD1C	5
LGALS9_SORL1	Endo_1|cDC2_CD1C	2
JAG1_NOTCH2	Endo_1|cDC2_CD1C	6
MIF_TNFRSF14	Endo_1|cDC2_CD1C	1
TNFSF10_TNFRSF10D	Endo_1|cDC2_CD1C	1
MIF_TNFRSF10D	Endo_1|cDC2_CD1C	1
CXCL12_CXCR4	Endo_1|cDC2_CD1C	1
COPA_P2RY6	Endo_1|cDC2_CD1C	2
NAMPT_P2RY6	Endo_1|cDC2_CD1C	2
ANXA1_FPR1	Endo_1|cDC2_CD1C	4
ANXA1_FPR3	Endo_1|cDC2_CD1C	3
PROS1_AXL	Endo_1|cDC2_CD1C	4
SELP_SELPLG	Endo_1|cDC2_CD1C	1
SELE_SELPLG	Endo_1|cDC2_CD1C	2
CD99_PILRA	Endo_1|cDC2_CD1C	5
MIF_CD74	Endo_1|cDC2_CD1C	6
GRN_TNFRSF1A	Endo_1|cDC2_CD1C	5
GRN_TNFRSF1B	Endo_1|cDC2_CD1C	5
COPA_CD74	Endo_1|cDC2_CD1C	5
APP_CD74	Endo_1|cDC2_CD1C	6
SELE_CD44	Endo_1|cDC2_CD1C	3
DLL4_NOTCH2	Endo_1|cDC2_CD1C	6
JAG2_NOTCH2	Endo_1|cDC2_CD1C	6
JAG1_CD46	Endo_1|cDC2_CD1C	1
TNFSF10_TNFRSF10B	Endo_1|cDC2_CD1C	4
HEBP1_FPR3	Endo_1|cDC2_CD1C	3
GAS6_AXL	Endo_1|cDC2_CD1C	5
a4b1 complex_PLAUR	Endo_1|cDC2_CD1C	2
SPP1_PTGER4	Endo_1|γδT_KIR2DL4	1
LGALS9_HAVCR2	Endo_1|γδT_KIR2DL4	5
HLA-E_KLRC1	Endo_1|γδT_KIR2DL4	3
HLA-E_KLRC2	Endo_1|γδT_KIR2DL4	4
SELP_SELPLG	Endo_1|γδT_KIR2DL4	2
SELE_SELPLG	Endo_1|γδT_KIR2DL4	4
FAM3C_HLA-C	Endo_1|γδT_KIR2DL4	2
GRN_TNFRSF1B	Endo_1|γδT_KIR2DL4	6
APP_CD74	Endo_1|γδT_KIR2DL4	4
SELE_CD44	Endo_1|γδT_KIR2DL4	1
JAG1_CD46	Endo_1|γδT_KIR2DL4	2
BAG6_NCR3	Endo_1|γδT_KIR2DL4	1
HLA-E_CD94:NKG2A	Endo_1|γδT_KIR2DL4	3
HLA-E_CD94:NKG2C	Endo_1|γδT_KIR2DL4	4
HLA-E_CD94:NKG2E	Endo_1|γδT_KIR2DL4	6
LGALS9_CD44	Endo_1|γδT_ZNF683	1
HLA-F_KIR3DL1	Endo_1|γδT_ZNF683	1
HLA-F_KIR3DL2	Endo_1|γδT_ZNF683	1
FAM3C_CLEC2D	Endo_1|γδT_ZNF683	2
CXCL12_CXCR3	Endo_1|γδT_ZNF683	1
LGALS9_CD47	Endo_1|γδT_ZNF683	1
LGALS9_HAVCR2	Endo_1|γδT_ZNF683	1
MIF_TNFRSF14	Endo_1|γδT_ZNF683	1
CXCL12_CXCR4	Endo_1|γδT_ZNF683	1
HLA-E_KLRC1	Endo_1|γδT_ZNF683	1
HLA-E_KLRC2	Endo_1|γδT_ZNF683	3
SELP_SELPLG	Endo_1|γδT_ZNF683	2
SELE_SELPLG	Endo_1|γδT_ZNF683	3
FAM3C_HLA-C	Endo_1|γδT_ZNF683	3
[truncated: 8,664 more rows]

## Sheet: Para_enriched_clusters
Cluster pairs	Ligand-Receptor pairs	The number of patients with this significant pair
CD74_MIF	B_memory|B_memory	8
CD74_APP	B_memory|B_memory	1
CD55_ADGRE5	B_memory|B_memory	7
PTPRC_CD22	B_memory|B_memory	3
LY9_LY9	B_memory|B_memory	6
CD74_MIF	B_memory|Endo_2	4
CD74_COPA	B_memory|Endo_2	1
CD74_APP	B_memory|Endo_2	4
SELL_CD34	B_memory|Endo_2	4
TGFB1_TGFBR3	B_memory|Endo_3	1
HLA-C_FAM3C	B_memory|Endo_3	2
CD74_MIF	B_memory|Endo_3	4
CD74_COPA	B_memory|Endo_3	3
CD74_APP	B_memory|Endo_3	4
MIF_TNFRSF10D	B_memory|Endo_3	1
SELL_CD34	B_memory|Endo_3	4
CD44_SELE	B_memory|Endo_3	2
HLA-C_FAM3C	B_memory|Endo_4	1
CD74_MIF	B_memory|Endo_4	3
CD74_COPA	B_memory|Endo_4	1
CD44_HBEGF	B_memory|Endo_4	1
CD74_APP	B_memory|Endo_4	3
SELL_CD34	B_memory|Endo_4	3
HLA-C_FAM3C	B_memory|Endocrine_cells	2
CD74_MIF	B_memory|Endocrine_cells	6
CD74_COPA	B_memory|Endocrine_cells	6
CD74_APP	B_memory|Endocrine_cells	6
HLA-C_FAM3C	B_memory|Normal	2
CD74_MIF	B_memory|Normal	7
CD74_COPA	B_memory|Normal	2
CD44_HBEGF	B_memory|Normal	2
CD74_APP	B_memory|Normal	6
MIF_TNFRSF10D	B_memory|Normal	1
CD74_MIF	Endo_2|B_memory	4
ICAM1_AREG	Endo_2|B_memory	3
TNFRSF1A_GRN	Endo_2|B_memory	4
LGALS9_CD47	Endo_2|B_memory	1
PODXL_SELL	Endo_2|B_memory	4
CXCL12_CXCR4	Endo_2|B_memory	4
LTBR_LTB	Endo_2|B_memory	1
JAM2_a4b1 complex	Endo_2|B_memory	2
TGFB1_TGFBR3	Endo_2|Endo_2	1
JAM2_JAM3	Endo_2|Endo_2	1
JAM3_JAM3	Endo_2|Endo_2	1
CD74_MIF	Endo_2|Endo_2	4
TNFRSF1A_GRN	Endo_2|Endo_2	3
TNFRSF1B_GRN	Endo_2|Endo_2	2
CD74_COPA	Endo_2|Endo_2	1
CD74_APP	Endo_2|Endo_2	4
NOTCH1_DLL4	Endo_2|Endo_2	2
NOTCH4_DLL4	Endo_2|Endo_2	4
NOTCH1_JAG2	Endo_2|Endo_2	2
NOTCH4_JAG2	Endo_2|Endo_2	2
NOTCH1_JAG1	Endo_2|Endo_2	1
CD46_JAG1	Endo_2|Endo_2	2
NOTCH1_NOV	Endo_2|Endo_2	1
TNFRSF10A_TNFSF10	Endo_2|Endo_2	1
EFNA1_EPHA4	Endo_2|Endo_2	3
EFNB2_EPHA4	Endo_2|Endo_2	2
DLL1_NOTCH4	Endo_2|Endo_2	1
JAG1_NOTCH4	Endo_2|Endo_2	2
TNFSF10_TNFRSF10D	Endo_2|Endo_2	3
EPHB4_EFNB1	Endo_2|Endo_2	3
EPHA4_EFNB1	Endo_2|Endo_2	3
EFNB2_EPHB4	Endo_2|Endo_2	2
SELP_CD34	Endo_2|Endo_2	1
ESAM_ESAM	Endo_2|Endo_2	4
COL4A1_a1b1 complex	Endo_2|Endo_2	4
COL4A2_a1b1 complex	Endo_2|Endo_2	4
COL6A2_a1b1 complex	Endo_2|Endo_2	1
COL15A1_a1b1 complex	Endo_2|Endo_2	4
COL18A1_a1b1 complex	Endo_2|Endo_2	2
COL13A1_a1b1 complex	Endo_2|Endo_2	1
JAM2_a4b1 complex	Endo_2|Endo_2	2
LAMC1_a6b1 complex	Endo_2|Endo_2	2
TGFB1_TGFBR3	Endo_2|Endo_3	3
JAM2_JAM3	Endo_2|Endo_3	2
JAM3_JAM3	Endo_2|Endo_3	1
HLA-C_FAM3C	Endo_2|Endo_3	4
LAMP1_FAM3C	Endo_2|Endo_3	3
CD74_MIF	Endo_2|Endo_3	4
TNFRSF1A_GRN	Endo_2|Endo_3	4
TNFRSF1B_GRN	Endo_2|Endo_3	1
CD74_COPA	Endo_2|Endo_3	3
CD74_APP	Endo_2|Endo_3	4
NOTCH1_JAG1	Endo_2|Endo_3	2
LGALS9_MET	Endo_2|Endo_3	1
LGALS9_SLC1A5	Endo_2|Endo_3	1
TNFRSF10A_TNFSF10	Endo_2|Endo_3	1
TNFSF10_TNFRSF10D	Endo_2|Endo_3	3
MIF_TNFRSF10D	Endo_2|Endo_3	2
EFNA1_EPHA2	Endo_2|Endo_3	1
EPHB4_EFNB1	Endo_2|Endo_3	1
EPHA4_EFNB1	Endo_2|Endo_3	1
EFNB2_EPHB4	Endo_2|Endo_3	3
SELP_CD34	Endo_2|Endo_3	1
ESAM_ESAM	Endo_2|Endo_3	4
COL4A1_a1b1 complex	Endo_2|Endo_3	3
COL4A2_a1b1 complex	Endo_2|Endo_3	3
COL15A1_a1b1 complex	Endo_2|Endo_3	3
COL18A1_a1b1 complex	Endo_2|Endo_3	2
JAM2_a4b1 complex	Endo_2|Endo_3	2
LAMC1_a6b1 complex	Endo_2|Endo_3	2
HLA-C_FAM3C	Endo_2|Endo_4	1
LAMP1_FAM3C	Endo_2|Endo_4	1
CD74_MIF	Endo_2|Endo_4	3
TNFRSF1A_GRN	Endo_2|Endo_4	3
TNFRSF1B_GRN	Endo_2|Endo_4	1
CD74_COPA	Endo_2|Endo_4	1
CD74_APP	Endo_2|Endo_4	3
NOTCH1_DLL4	Endo_2|Endo_4	1
NOTCH4_DLL4	Endo_2|Endo_4	2
NOTCH1_JAG2	Endo_2|Endo_4	1
NOTCH4_JAG2	Endo_2|Endo_4	3
NOTCH1_JAG1	Endo_2|Endo_4	1
CD46_JAG1	Endo_2|Endo_4	3
EFNA1_EPHA4	Endo_2|Endo_4	3
EFNB2_EPHA4	Endo_2|Endo_4	2
DLL1_NOTCH4	Endo_2|Endo_4	1
JAG1_NOTCH4	Endo_2|Endo_4	1
TNFSF10_TNFRSF10D	Endo_2|Endo_4	2
ESAM_ESAM	Endo_2|Endo_4	3
COL4A1_a1b1 complex	Endo_2|Endo_4	1
COL4A2_a1b1 complex	Endo_2|Endo_4	1
COL15A1_a1b1 complex	Endo_2|Endo_4	1
JAM2_a4b1 complex	Endo_2|Endo_4	2
LAMC1_a6b1 complex	Endo_2|Endo_4	1
HLA-C_FAM3C	Endo_2|Endocrine_cells	2
LAMP1_FAM3C	Endo_2|Endocrine_cells	1
CD74_MIF	Endo_2|Endocrine_cells	4
TNFRSF1A_GRN	Endo_2|Endocrine_cells	4
TNFRSF1B_GRN	Endo_2|Endocrine_cells	1
CD74_COPA	Endo_2|Endocrine_cells	4
CD74_APP	Endo_2|Endocrine_cells	4
NRP1_VEGFB	Endo_2|Endocrine_cells	1
FLT1_VEGFB	Endo_2|Endocrine_cells	1
NOTCH1_WNT4	Endo_2|Endocrine_cells	2
FZD6_WNT4	Endo_2|Endocrine_cells	1
EFNB2_EPHB3	Endo_2|Endocrine_cells	2
SELP_CD24	Endo_2|Endocrine_cells	1
COL4A1_a1b1 complex	Endo_2|Endocrine_cells	1
COL4A2_a1b1 complex	Endo_2|Endocrine_cells	1
COL15A1_a1b1 complex	Endo_2|Endocrine_cells	1
JAM2_a4b1 complex	Endo_2|Endocrine_cells	2
LAMC1_a6b1 complex	Endo_2|Endocrine_cells	2
FLT1 complex_VEGFB	Endo_2|Endocrine_cells	1
HLA-C_FAM3C	Endo_2|Normal	2
LAMP1_FAM3C	Endo_2|Normal	2
CD74_MIF	Endo_2|Normal	4
ICAM1_AREG	Endo_2|Normal	2
TNFRSF1A_GRN	Endo_2|Normal	3
CD74_COPA	Endo_2|Normal	2
CD74_APP	Endo_2|Normal	4
NRP1_VEGFA	Endo_2|Normal	2
NRP2_VEGFA	Endo_2|Normal	1
TNFRSF10A_TNFSF10	Endo_2|Normal	1
TNFSF10_TNFRSF10D	Endo_2|Normal	2
MIF_TNFRSF10D	Endo_2|Normal	2
EFNA1_EPHA2	Endo_2|Normal	2
SELP_CD24	Endo_2|Normal	1
COL4A1_a1b1 complex	Endo_2|Normal	1
COL4A2_a1b1 complex	Endo_2|Normal	1
COL15A1_a1b1 complex	Endo_2|Normal	1
JAM2_a4b1 complex	Endo_2|Normal	1
LAMC1_a6b1 complex	Endo_2|Normal	1
FLT1 complex_VEGFA	Endo_2|Normal	2
LGALS9_CD44	Endo_3|B_memory	1
CD74_MIF	Endo_3|B_memory	4
ICAM1_AREG	Endo_3|B_memory	3
TNFRSF1A_GRN	Endo_3|B_memory	4
TNFRSF1B_GRN	Endo_3|B_memory	1
LGALS9_CD47	Endo_3|B_memory	2
SIRPA_CD47	Endo_3|B_memory	3
PODXL_SELL	Endo_3|B_memory	4
CD55_ADGRE5	Endo_3|B_memory	1
SELP_CD24	Endo_3|B_memory	3
LTBR_LTB	Endo_3|B_memory	2
FN1_a4b1 complex	Endo_3|B_memory	1
VCAM1_a4b1 complex	Endo_3|B_memory	1
JAM2_a4b1 complex	Endo_3|B_memory	2
TGFB1_TGFBR3	Endo_3|Endo_2	1
JAM2_JAM3	Endo_3|Endo_2	1
JAM3_JAM3	Endo_3|Endo_2	1
CD74_MIF	Endo_3|Endo_2	3
TNFRSF1A_GRN	Endo_3|Endo_2	4
TNFRSF1B_GRN	Endo_3|Endo_2	2
CD74_COPA	Endo_3|Endo_2	1
CD74_APP	Endo_3|Endo_2	4
NOTCH1_DLL4	Endo_3|Endo_2	2
NOTCH1_JAG2	Endo_3|Endo_2	1
NOTCH1_JAG1	Endo_3|Endo_2	1
CD46_JAG1	Endo_3|Endo_2	2
NOTCH1_NOV	Endo_3|Endo_2	1
LGALS9_PTPRK	Endo_3|Endo_2	1
TNFRSF10A_TNFSF10	Endo_3|Endo_2	1
TNFRSF10B_TNFSF10	Endo_3|Endo_2	3
EFNA1_EPHA4	Endo_3|Endo_2	2
EFNB2_EPHA4	Endo_3|Endo_2	3
JAG1_NOTCH4	Endo_3|Endo_2	2
TNFSF10_TNFRSF10D	Endo_3|Endo_2	3
MIF_TNFRSF10D	Endo_3|Endo_2	1
EPHB4_EFNB1	Endo_3|Endo_2	3
EFNB2_EPHB4	Endo_3|Endo_2	3
IL6_IL6ST	Endo_3|Endo_2	3
SELP_CD34	Endo_3|Endo_2	4
ESAM_ESAM	Endo_3|Endo_2	4
COL4A2_a1b1 complex	Endo_3|Endo_2	1
COL15A1_a1b1 complex	Endo_3|Endo_2	3
COL18A1_a1b1 complex	Endo_3|Endo_2	4
FN1_a4b1 complex	Endo_3|Endo_2	1
JAM2_a4b1 complex	Endo_3|Endo_2	2
FN1_a5b1 complex	Endo_3|Endo_2	1
FBN1_a5b1 complex	Endo_3|Endo_2	1
LAMC1_a6b1 complex	Endo_3|Endo_2	3
SELE_GLG1	Endo_3|Endo_2	2
TGFB1_TGFBR3	Endo_3|Endo_3	4
JAM2_JAM3	Endo_3|Endo_3	2
JAM3_JAM3	Endo_3|Endo_3	2
HLA-C_FAM3C	Endo_3|Endo_3	3
LAMP1_FAM3C	Endo_3|Endo_3	2
CD74_MIF	Endo_3|Endo_3	4
TNFRSF1A_GRN	Endo_3|Endo_3	4
TNFRSF1B_GRN	Endo_3|Endo_3	3
CD74_COPA	Endo_3|Endo_3	3
CD74_APP	Endo_3|Endo_3	4
NOTCH1_JAG1	Endo_3|Endo_3	1
CCL2_ACKR1	Endo_3|Endo_3	1
LGALS9_MET	Endo_3|Endo_3	1
SIRPA_CD47	Endo_3|Endo_3	3
LGALS9_SLC1A5	Endo_3|Endo_3	2
TNFRSF10A_TNFSF10	Endo_3|Endo_3	1
TNFRSF10B_TNFSF10	Endo_3|Endo_3	3
TNFSF10_TNFRSF10D	Endo_3|Endo_3	3
MIF_TNFRSF10D	Endo_3|Endo_3	1
EPHB4_EFNB1	Endo_3|Endo_3	1
EFNB2_EPHB4	Endo_3|Endo_3	4
IL6_IL6ST	Endo_3|Endo_3	3
SELP_CD34	Endo_3|Endo_3	4
ESAM_ESAM	Endo_3|Endo_3	4
COL4A2_a1b1 complex	Endo_3|Endo_3	1
COL15A1_a1b1 complex	Endo_3|Endo_3	3
COL18A1_a1b1 complex	Endo_3|Endo_3	2
FN1_a4b1 complex	Endo_3|Endo_3	1
JAM2_a4b1 complex	Endo_3|Endo_3	2
FN1_a5b1 complex	Endo_3|Endo_3	2
FBN1_a5b1 complex	Endo_3|Endo_3	2
LAMC1_a6b1 complex	Endo_3|Endo_3	3
SELE_GLG1	Endo_3|Endo_3	2
HLA-C_FAM3C	Endo_3|Endo_4	1
LAMP1_FAM3C	Endo_3|Endo_4	1
CD74_MIF	Endo_3|Endo_4	2
TNFRSF1A_GRN	Endo_3|Endo_4	3
TNFRSF1B_GRN	Endo_3|Endo_4	2
CD74_COPA	Endo_3|Endo_4	1
CD74_APP	Endo_3|Endo_4	3
NOTCH1_DLL4	Endo_3|Endo_4	2
NOTCH1_JAG2	Endo_3|Endo_4	2
NOTCH1_JAG1	Endo_3|Endo_4	2
CD46_JAG1	Endo_3|Endo_4	3
NOTCH1_NOV	Endo_3|Endo_4	1
LGALS9_MET	Endo_3|Endo_4	2
LGALS9_CD47	Endo_3|Endo_4	1
TNFRSF10A_TNFSF10	Endo_3|Endo_4	1
TNFRSF10B_TNFSF10	Endo_3|Endo_4	2
EFNA1_EPHA4	Endo_3|Endo_4	3
EFNB2_EPHA4	Endo_3|Endo_4	3
JAG1_NOTCH4	Endo_3|Endo_4	1
TNFSF10_TNFRSF10D	Endo_3|Endo_4	2
MIF_TNFRSF10D	Endo_3|Endo_4	1
IL6_IL6ST	Endo_3|Endo_4	2
SELP_CD34	Endo_3|Endo_4	3
ESAM_ESAM	Endo_3|Endo_4	3
COL4A2_a1b1 complex	Endo_3|Endo_4	1
COL15A1_a1b1 complex	Endo_3|Endo_4	1
COL18A1_a1b1 complex	Endo_3|Endo_4	1
FN1_a4b1 complex	Endo_3|Endo_4	1
JAM2_a4b1 complex	Endo_3|Endo_4	2
FN1_a5b1 complex	Endo_3|Endo_4	2
FBN1_a5b1 complex	Endo_3|Endo_4	1
FN1_aVb1 complex	Endo_3|Endo_4	1
LAMC1_a6b1 complex	Endo_3|Endo_4	2
SELE_GLG1	Endo_3|Endo_4	1
HLA-C_FAM3C	Endo_3|Endocrine_cells	1
LAMP1_FAM3C	Endo_3|Endocrine_cells	1
CD74_MIF	Endo_3|Endocrine_cells	4
TNFRSF1A_GRN	Endo_3|Endocrine_cells	4
TNFRSF1B_GRN	Endo_3|Endocrine_cells	2
CD74_COPA	Endo_3|Endocrine_cells	4
CD74_APP	Endo_3|Endocrine_cells	4
NRP1_VEGFB	Endo_3|Endocrine_cells	1
LGALS9_DAG1	Endo_3|Endocrine_cells	1
NOTCH1_WNT4	Endo_3|Endocrine_cells	1
FZD6_WNT4	Endo_3|Endocrine_cells	2
CXCL2_DPP4	Endo_3|Endocrine_cells	2
LGALS9_CD47	Endo_3|Endocrine_cells	1
SIRPA_CD47	Endo_3|Endocrine_cells	1
LGALS9_PTPRK	Endo_3|Endocrine_cells	2
EFNB2_EPHB3	Endo_3|Endocrine_cells	2
LRP5_FAM3B	Endo_3|Endocrine_cells	1
IL6_IL6ST	Endo_3|Endocrine_cells	1
SELP_CD24	Endo_3|Endocrine_cells	4
COL4A2_a1b1 complex	Endo_3|Endocrine_cells	1
COL15A1_a1b1 complex	Endo_3|Endocrine_cells	1
COL18A1_a1b1 complex	Endo_3|Endocrine_cells	1
FN1_a4b1 complex	Endo_3|Endocrine_cells	1
JAM2_a4b1 complex	Endo_3|Endocrine_cells	2
LAMC1_a6b1 complex	Endo_3|Endocrine_cells	3
SELE_GLG1	Endo_3|Endocrine_cells	2
HLA-C_FAM3C	Endo_3|Normal	2
LAMP1_FAM3C	Endo_3|Normal	1
CD74_MIF	Endo_3|Normal	4
ICAM1_AREG	Endo_3|Normal	2
TNFRSF1A_GRN	Endo_3|Normal	3
CD74_COPA	Endo_3|Normal	2
CD74_APP	Endo_3|Normal	4
NRP1_VEGFA	Endo_3|Normal	2
NRP2_VEGFA	Endo_3|Normal	1
LGALS9_PTPRK	Endo_3|Normal	2
TNFRSF10B_TNFSF10	Endo_3|Normal	2
TNFSF10_TNFRSF10D	Endo_3|Normal	2
MIF_TNFRSF10D	Endo_3|Normal	1
EFNA1_EPHA2	Endo_3|Normal	1
LRP5_FAM3B	Endo_3|Normal	1
IL6_IL6ST	Endo_3|Normal	2
SELP_CD24	Endo_3|Normal	4
COL4A2_a1b1 complex	Endo_3|Normal	1
COL15A1_a1b1 complex	Endo_3|Normal	1
COL18A1_a1b1 complex	Endo_3|Normal	1
FN1_a4b1 complex	Endo_3|Normal	1
JAM2_a4b1 complex	Endo_3|Normal	1
LAMC1_a6b1 complex	Endo_3|Normal	1
SELE_GLG1	Endo_3|Normal	1
LGALS9_CD44	Endo_4|B_memory	1
CD74_MIF	Endo_4|B_memory	1
ICAM1_AREG	Endo_4|B_memory	2
TNFRSF1A_GRN	Endo_4|B_memory	1
TNFRSF1B_GRN	Endo_4|B_memory	2
LGALS9_CD47	Endo_4|B_memory	1
PODXL_SELL	Endo_4|B_memory	3
CXCL12_CXCR4	Endo_4|B_memory	3
FN1_a4b1 complex	Endo_4|B_memory	1
JAM2_a4b1 complex	Endo_4|B_memory	1
JAM2_JAM3	Endo_4|Endo_2	1
CD74_MIF	Endo_4|Endo_2	1
TNFRSF1A_GRN	Endo_4|Endo_2	1
TNFRSF1B_GRN	Endo_4|Endo_2	2
CD74_APP	Endo_4|Endo_2	3
NOTCH4_DLL4	Endo_4|Endo_2	3
NOTCH4_JAG2	Endo_4|Endo_2	1
CD46_JAG1	Endo_4|Endo_2	1
EFNA1_EPHA4	Endo_4|Endo_2	2
EFNB2_EPHA4	Endo_4|Endo_2	2
JAG1_NOTCH4	Endo_4|Endo_2	3
TNFSF10_TNFRSF10D	Endo_4|Endo_2	2
EPHA4_EFNB1	Endo_4|Endo_2	2
EFNB2_EPHB4	Endo_4|Endo_2	2
ESAM_ESAM	Endo_4|Endo_2	3
COL4A1_a1b1 complex	Endo_4|Endo_2	1
COL18A1_a1b1 complex	Endo_4|Endo_2	1
FN1_a4b1 complex	Endo_4|Endo_2	2
JAM2_a4b1 complex	Endo_4|Endo_2	2
FN1_a5b1 complex	Endo_4|Endo_2	2
TGFB1_TGFBR3	Endo_4|Endo_3	2
JAM2_JAM3	Endo_4|Endo_3	1
HLA-C_FAM3C	Endo_4|Endo_3	3
LAMP1_FAM3C	Endo_4|Endo_3	2
CD74_MIF	Endo_4|Endo_3	1
TNFRSF1A_GRN	Endo_4|Endo_3	2
TNFRSF1B_GRN	Endo_4|Endo_3	2
CD74_COPA	Endo_4|Endo_3	2
CD74_APP	Endo_4|Endo_3	2
CD46_JAG1	Endo_4|Endo_3	1
LGALS9_SLC1A5	Endo_4|Endo_3	1
TNFSF10_TNFRSF10D	Endo_4|Endo_3	2
EPHA4_EFNB1	Endo_4|Endo_3	1
EFNB2_EPHB4	Endo_4|Endo_3	3
ESAM_ESAM	Endo_4|Endo_3	3
COL4A1_a1b1 complex	Endo_4|Endo_3	1
FN1_a4b1 complex	Endo_4|Endo_3	2
JAM2_a4b1 complex	Endo_4|Endo_3	2
FN1_a5b1 complex	Endo_4|Endo_3	3
HLA-C_FAM3C	Endo_4|Endo_4	1
LAMP1_FAM3C	Endo_4|Endo_4	1
TNFRSF1A_GRN	Endo_4|Endo_4	2
TNFRSF1B_GRN	Endo_4|Endo_4	2
CD74_COPA	Endo_4|Endo_4	1
CD74_APP	Endo_4|Endo_4	2
NOTCH4_DLL4	Endo_4|Endo_4	2
NOTCH4_JAG2	Endo_4|Endo_4	3
CD46_JAG1	Endo_4|Endo_4	3
LGALS9_MET	Endo_4|Endo_4	1
LGALS9_CD47	Endo_4|Endo_4	1
EFNA1_EPHA4	Endo_4|Endo_4	3
EFNB2_EPHA4	Endo_4|Endo_4	3
JAG1_NOTCH4	Endo_4|Endo_4	3
TNFSF10_TNFRSF10D	Endo_4|Endo_4	2
ESAM_ESAM	Endo_4|Endo_4	3
COL4A1_a1b1 complex	Endo_4|Endo_4	1
FN1_a4b1 complex	Endo_4|Endo_4	2
JAM2_a4b1 complex	Endo_4|Endo_4	2
FN1_a5b1 complex	Endo_4|Endo_4	3
FN1_aVb1 complex	Endo_4|Endo_4	1
HLA-C_FAM3C	Endo_4|Endocrine_cells	2
LAMP1_FAM3C	Endo_4|Endocrine_cells	1
CD74_MIF	Endo_4|Endocrine_cells	2
TNFRSF1A_GRN	Endo_4|Endocrine_cells	1
TNFRSF1B_GRN	Endo_4|Endocrine_cells	2
CD74_COPA	Endo_4|Endocrine_cells	2
CD74_APP	Endo_4|Endocrine_cells	2
FLT1_VEGFB	Endo_4|Endocrine_cells	1
LGALS9_DAG1	Endo_4|Endocrine_cells	1
FZD6_WNT4	Endo_4|Endocrine_cells	1
CXCL2_DPP4	Endo_4|Endocrine_cells	1
LGALS9_CD47	Endo_4|Endocrine_cells	1
LGALS9_PTPRK	Endo_4|Endocrine_cells	1
EFNB2_EPHB3	Endo_4|Endocrine_cells	1
COL4A1_a1b1 complex	Endo_4|Endocrine_cells	1
FN1_a4b1 complex	Endo_4|Endocrine_cells	2
JAM2_a4b1 complex	Endo_4|Endocrine_cells	2
HLA-C_FAM3C	Endo_4|Normal	2
LAMP1_FAM3C	Endo_4|Normal	2
CD74_MIF	Endo_4|Normal	2
ICAM1_AREG	Endo_4|Normal	1
TNFRSF1A_GRN	Endo_4|Normal	1
TNFRSF1B_GRN	Endo_4|Normal	1
CD74_COPA	Endo_4|Normal	1
CD74_APP	Endo_4|Normal	2
LGALS9_PTPRK	Endo_4|Normal	1
TNFSF10_TNFRSF10D	Endo_4|Normal	1
EFNA1_EPHA2	Endo_4|Normal	1
COL4A1_a1b1 complex	Endo_4|Normal	1
FN1_a4b1 complex	Endo_4|Normal	1
JAM2_a4b1 complex	Endo_4|Normal	1
TNFRSF1A_GRN	Endocrine_cells|B_memory	1
LGALS9_CD47	Endocrine_cells|B_memory	1
MIF_TNFRSF14	Endocrine_cells|B_memory	1
CD55_ADGRE5	Endocrine_cells|B_memory	1
LTBR_LTB	Endocrine_cells|B_memory	6
TNFRSF1A_GRN	Endocrine_cells|Endo_2	1
LGALS9_DAG1	Endocrine_cells|Endo_2	1
DPP4_CXCL12	Endocrine_cells|Endo_2	2
CD46_JAG1	Endocrine_cells|Endo_2	2
EFNA1_EPHA4	Endocrine_cells|Endo_2	1
EFNB2_EPHA4	Endocrine_cells|Endo_2	1
MIF_TNFRSF10D	Endocrine_cells|Endo_2	3
EPHB3_EFNB1	Endocrine_cells|Endo_2	2
EFNB2_EPHB4	Endocrine_cells|Endo_2	1
COL18A1_a1b1 complex	Endocrine_cells|Endo_2	1
TGFB1_TGFBR3	Endocrine_cells|Endo_3	2
LAMP1_FAM3C	Endocrine_cells|Endo_3	1
CXADR_FAM3C	Endocrine_cells|Endo_3	4
TNFRSF1A_GRN	Endocrine_cells|Endo_3	1
CD74_APP	Endocrine_cells|Endo_3	1
CD46_JAG1	Endocrine_cells|Endo_3	2
LGALS9_MET	Endocrine_cells|Endo_3	1
LGALS9_CD47	Endocrine_cells|Endo_3	1
LGALS9_SLC1A5	Endocrine_cells|Endo_3	1
MIF_TNFRSF14	Endocrine_cells|Endo_3	2
MIF_TNFRSF10D	Endocrine_cells|Endo_3	3
EPHB3_EFNB1	Endocrine_cells|Endo_3	1
EFNB2_EPHB4	Endocrine_cells|Endo_3	1
CD44_SELE	Endocrine_cells|Endo_3	2
LAMP1_FAM3C	Endocrine_cells|Endo_4	1
CXADR_FAM3C	Endocrine_cells|Endo_4	1
TNFRSF1A_GRN	Endocrine_cells|Endo_4	2
CD44_HBEGF	Endocrine_cells|Endo_4	1
DPP4_CXCL12	Endocrine_cells|Endo_4	1
CD46_JAG1	Endocrine_cells|Endo_4	3
MIF_TNFRSF14	Endocrine_cells|Endo_4	1
MIF_TNFRSF10D	Endocrine_cells|Endo_4	2
VTN_aVb1 complex	Endocrine_cells|Endo_4	1
CADM1_CADM1	Endocrine_cells|Endocrine_cells	2
LGALS9_CD44	Endocrine_cells|Endocrine_cells	1
HLA-C_FAM3C	Endocrine_cells|Endocrine_cells	1
LAMP1_FAM3C	Endocrine_cells|Endocrine_cells	2
CXADR_FAM3C	Endocrine_cells|Endocrine_cells	2
TNFRSF1A_GRN	Endocrine_cells|Endocrine_cells	3
CD44_HBEGF	Endocrine_cells|Endocrine_cells	1
LGALS9_PTPRK	Endocrine_cells|Endocrine_cells	1
MDK_SORL1	Endocrine_cells|Endocrine_cells	1
FGFR1_NCAM1	Endocrine_cells|Endocrine_cells	2
MIF_TNFRSF14	Endocrine_cells|Endocrine_cells	4
EFNB2_EPHB3	Endocrine_cells|Endocrine_cells	1
TTR_DDR1	Endocrine_cells|Endocrine_cells	2
DSC2_DSG2	Endocrine_cells|Endocrine_cells	1
GCG_DPP4	Endocrine_cells|Endocrine_cells	1
LAMP1_FAM3C	Endocrine_cells|Normal	2
CXADR_FAM3C	Endocrine_cells|Normal	2
TNFRSF1A_GRN	Endocrine_cells|Normal	1
CD44_HBEGF	Endocrine_cells|Normal	1
LGALS9_LRP1	Endocrine_cells|Normal	1
MDK_LRP1	Endocrine_cells|Normal	1
LGALS9_PTPRK	Endocrine_cells|Normal	1
MIF_TNFRSF14	Endocrine_cells|Normal	1
MIF_TNFRSF10D	Endocrine_cells|Normal	2
EFNA1_EPHA2	Endocrine_cells|Normal	1
TTR_DDR1	Endocrine_cells|Normal	1
MSMB_MST1R	Endocrine_cells|Normal	2
LGALS9_CD44	Normal|B_memory	5
LGALS9_CD47	Normal|B_memory	5
MIF_TNFRSF14	Normal|B_memory	2
LTBR_LTB	Normal|B_memory	4
PLAUR_a4b1 complex	Normal|B_memory	1
CD74_MIF	Normal|Endo_2	1
TNFRSF1A_GRN	Normal|Endo_2	1
CD74_APP	Normal|Endo_2	3
LGALS9_DAG1	Normal|Endo_2	1
CD46_JAG1	Normal|Endo_2	2
LGALS9_PTPRK	Normal|Endo_2	1
TNFRSF10B_TNFSF10	Normal|Endo_2	1
EFNA1_EPHA4	Normal|Endo_2	3
EFNB2_EPHA4	Normal|Endo_2	2
VEGFA_KDR	Normal|Endo_2	2
TNFSF10_TNFRSF10D	Normal|Endo_2	1
MIF_TNFRSF10D	Normal|Endo_2	3
EFNB2_EPHB4	Normal|Endo_2	2
VEGFA_FLT1	Normal|Endo_2	2
COL27A1_a1b1 complex	Normal|Endo_2	2
PLAUR_a4b1 complex	Normal|Endo_2	1
CXADR_FAM3C	Normal|Endo_3	2
CD74_COPA	Normal|Endo_3	2
CD74_APP	Normal|Endo_3	3
CD46_JAG1	Normal|Endo_3	1
LGALS9_MET	Normal|Endo_3	1
LGALS9_CD47	Normal|Endo_3	2
LGALS9_SLC1A5	Normal|Endo_3	3
TNFRSF10B_TNFSF10	Normal|Endo_3	1
MIF_TNFRSF14	Normal|Endo_3	2
TNFSF10_TNFRSF10D	Normal|Endo_3	2
MIF_TNFRSF10D	Normal|Endo_3	2
EFNA1_EPHA2	Normal|Endo_3	1
EFNB2_EPHB4	Normal|Endo_3	2
VEGFA_FLT1	Normal|Endo_3	2
COL27A1_a1b1 complex	Normal|Endo_3	2
PLAUR_a4b1 complex	Normal|Endo_3	1
CD44_SELE	Normal|Endo_3	1
CXADR_FAM3C	Normal|Endo_4	1
CD74_APP	Normal|Endo_4	2
CD46_JAG1	Normal|Endo_4	2
LGALS9_MET	Normal|Endo_4	2
LGALS9_CD47	Normal|Endo_4	2
EFNA1_EPHA4	Normal|Endo_4	2
EFNB2_EPHA4	Normal|Endo_4	1
MIF_TNFRSF14	Normal|Endo_4	1
TNFSF10_TNFRSF10D	Normal|Endo_4	1
MIF_TNFRSF10D	Normal|Endo_4	2
VEGFA_FLT1	Normal|Endo_4	1
PLAUR_a4b1 complex	Normal|Endo_4	1
LGALS9_CD44	Normal|Endocrine_cells	1
CXADR_FAM3C	Normal|Endocrine_cells	3
CD74_MIF	Normal|Endocrine_cells	2
TNFRSF1A_GRN	Normal|Endocrine_cells	1
CD74_COPA	Normal|Endocrine_cells	2
CD74_APP	Normal|Endocrine_cells	3
LGALS9_DAG1	Normal|Endocrine_cells	3
CXCL2_DPP4	Normal|Endocrine_cells	1
LGALS9_CD47	Normal|Endocrine_cells	3
LGALS9_PTPRK	Normal|Endocrine_cells	3
LGALS9_SORL1	Normal|Endocrine_cells	1
MIF_TNFRSF14	Normal|Endocrine_cells	3
EFNB2_EPHB3	Normal|Endocrine_cells	2
PLAUR_a4b1 complex	Normal|Endocrine_cells	1
LAMP1_FAM3C	Normal|Normal	1
CXADR_FAM3C	Normal|Normal	2
CD74_MIF	Normal|Normal	2
CD74_COPA	Normal|Normal	2
CD74_APP	Normal|Normal	2
LGALS9_LRP1	Normal|Normal	1
LGALS9_PTPRK	Normal|Normal	3
TNFRSF10B_TNFSF10	Normal|Normal	1
MIF_TNFRSF14	Normal|Normal	3
TNFSF10_TNFRSF10D	Normal|Normal	1
MIF_TNFRSF10D	Normal|Normal	3
EFNA1_EPHA2	Normal|Normal	3
MSMB_MST1R	Normal|Normal	2
CD74_MIF	B_activated_memory|B_activated_memory	7
TNFRSF13B_CD70	B_activated_memory|B_activated_memory	1
CD27_CD70	B_activated_memory|B_activated_memory	1
CD55_ADGRE5	B_activated_memory|B_activated_memory	6
PTPRC_CD22	B_activated_memory|B_activated_memory	1
LY9_LY9	B_activated_memory|B_activated_memory	7
CD74_MIF	B_activated_memory|B_memory	7
CD74_APP	B_activated_memory|B_memory	1
CD55_ADGRE5	B_activated_memory|B_memory	7
PTPRC_CD22	B_activated_memory|B_memory	2
LY9_LY9	B_activated_memory|B_memory	6
CD74_MIF	B_activated_memory|CD4_C3_SLC2A3	7
TNF_VSIR	B_activated_memory|CD4_C3_SLC2A3	1
TNF_ICOS	B_activated_memory|CD4_C3_SLC2A3	1
CD55_ADGRE5	B_activated_memory|CD4_C3_SLC2A3	3
ALOX5_ALOX5AP	B_activated_memory|CD4_C3_SLC2A3	1
SELL_SELPLG	B_activated_memory|CD4_C3_SLC2A3	2
CD47_SIRPG	B_activated_memory|CD4_C3_SLC2A3	1
CD40_CD40LG	B_activated_memory|CD4_C3_SLC2A3	6
CD74_MIF	B_activated_memory|CD4_C4_CD69	7
CD74_COPA	B_activated_memory|CD4_C4_CD69	1
HLA-DPB1_TNFSF13B	B_activated_memory|CD4_C4_CD69	1
TNFRSF13B_TNFSF13B	B_activated_memory|CD4_C4_CD69	1
CD40_TNFSF13B	B_activated_memory|CD4_C4_CD69	1
TNFRSF13C_TNFSF13B	B_activated_memory|CD4_C4_CD69	1
TNF_VSIR	B_activated_memory|CD4_C4_CD69	1
TNF_ICOS	B_activated_memory|CD4_C4_CD69	1
TNF_FAS	B_activated_memory|CD4_C4_CD69	1
CD55_ADGRE5	B_activated_memory|CD4_C4_CD69	7
ALOX5_ALOX5AP	B_activated_memory|CD4_C4_CD69	1
SELL_SELPLG	B_activated_memory|CD4_C4_CD69	3
LY9_LY9	B_activated_memory|CD4_C4_CD69	1
ICAM3_aLb2 complex	B_activated_memory|CD4_C4_CD69	1
CD40_CD40LG	B_activated_memory|CD4_C4_CD69	6
CD74_MIF	B_activated_memory|CD4_C5_CXCL13	6
TNF_VSIR	B_activated_memory|CD4_C5_CXCL13	1
TNF_ICOS	B_activated_memory|CD4_C5_CXCL13	1
CD47_SIRPG	B_activated_memory|CD4_C5_CXCL13	4
ICAM3_aLb2 complex	B_activated_memory|CD4_C5_CXCL13	1
CD40_CD40LG	B_activated_memory|CD4_C5_CXCL13	4
HLA-DPA1_TNFSF9	B_activated_memory|CD8_C4_GZMK	2
CD74_MIF	B_activated_memory|CD8_C4_GZMK	6
TNF_TNFRSF1B	B_activated_memory|CD8_C4_GZMK	1
CD55_ADGRE5	B_activated_memory|CD8_C4_GZMK	6
SELL_SELPLG	B_activated_memory|CD8_C4_GZMK	2
ICAM3_aLb2 complex	B_activated_memory|CD8_C4_GZMK	2
CD74_MIF	B_activated_memory|CD8_C5_TOB1	6
TNF_TNFRSF1B	B_activated_memory|CD8_C5_TOB1	1
CD55_ADGRE5	B_activated_memory|CD8_C5_TOB1	6
HLA-E_KLRC1	B_activated_memory|CD8_C5_TOB1	5
SELL_SELPLG	B_activated_memory|CD8_C5_TOB1	3
ICAM3_aLb2 complex	B_activated_memory|CD8_C5_TOB1	1
CD74_MIF	B_activated_memory|CD8_C7_CD160	3
CD55_ADGRE5	B_activated_memory|CD8_C7_CD160	3
HLA-E_KLRC1	B_activated_memory|CD8_C7_CD160	3
SELL_SELPLG	B_activated_memory|CD8_C7_CD160	2
CD47_SIRPG	B_activated_memory|CD8_C7_CD160	3
LY9_LY9	B_activated_memory|CD8_C7_CD160	2
HLA-E_KLRC2	B_activated_memory|CD8_C7_CD160	3
HLA-C_FAM3C	B_activated_memory|Fib_2	1
HLA-DPB1_NRG1	B_activated_memory|Fib_2	3
CD74_MIF	B_activated_memory|Fib_2	4
CD74_COPA	B_activated_memory|Fib_2	2
CD74_APP	B_activated_memory|Fib_2	4
TNF_VSIR	B_activated_memory|Fib_2	1
TNF_TNFRSF1A	B_activated_memory|Fib_2	1
HLA-DPB1_NRG1	B_activated_memory|Fib_3	1
CD74_MIF	B_activated_memory|Fib_3	3
CD74_APP	B_activated_memory|Fib_3	3
CD74_MIF	B_activated_memory|Mast_cells	6
CD55_ADGRE5	B_activated_memory|Mast_cells	2
PTPRC_CD22	B_activated_memory|Mast_cells	1
ALOX5_ALOX5AP	B_activated_memory|Mast_cells	1
CD74_MIF	B_activated_memory|NKT_CD69	4
CD55_ADGRE5	B_activated_memory|NKT_CD69	4
CD74_MIF	B_activated_memory|Normal	6
CD74_COPA	B_activated_memory|Normal	2
CD44_HBEGF	B_activated_memory|Normal	3
CD74_APP	B_activated_memory|Normal	5
MIF_TNFRSF10D	B_activated_memory|Normal	1
HLA-C_FAM3C	B_activated_memory|Plasma	6
CD74_MIF	B_activated_memory|Plasma	7
CD74_COPA	B_activated_memory|Plasma	5
TNF_VSIR	B_activated_memory|Plasma	1
CD70_TNFRSF17	B_activated_memory|Plasma	1
CD55_ADGRE5	B_activated_memory|Plasma	2
SELL_SELPLG	B_activated_memory|Plasma	1
LY9_LY9	B_activated_memory|Plasma	5
CD74_MIF	B_activated_memory|Treg_C2_LAG3	4
CD74_COPA	B_activated_memory|Treg_C2_LAG3	1
TNF_VSIR	B_activated_memory|Treg_C2_LAG3	1
TNF_ICOS	B_activated_memory|Treg_C2_LAG3	1
TNF_FAS	B_activated_memory|Treg_C2_LAG3	1
TNF_TNFRSF1B	B_activated_memory|Treg_C2_LAG3	1
TNFRSF13B_CD70	B_activated_memory|Treg_C2_LAG3	1
CD27_CD70	B_activated_memory|Treg_C2_LAG3	1
SELL_SELPLG	B_activated_memory|Treg_C2_LAG3	3
CD47_SIRPG	B_activated_memory|Treg_C2_LAG3	4
ICAM3_aLb2 complex	B_activated_memory|Treg_C2_LAG3	2
CD74_MIF	B_activated_memory|cDC2_CD1C	4
CD74_COPA	B_activated_memory|cDC2_CD1C	4
CD44_HBEGF	B_activated_memory|cDC2_CD1C	4
HLA-DPB1_TNFSF13B	B_activated_memory|cDC2_CD1C	4
TNFRSF13B_TNFSF13B	B_activated_memory|cDC2_CD1C	4
CD40_TNFSF13B	B_activated_memory|cDC2_CD1C	3
TNFRSF13C_TNFSF13B	B_activated_memory|cDC2_CD1C	4
CD74_APP	B_activated_memory|cDC2_CD1C	2
TNF_VSIR	B_activated_memory|cDC2_CD1C	1
HLA-F_LILRB1	B_activated_memory|cDC2_CD1C	4
GRN_SORT1	B_activated_memory|cDC2_CD1C	1
TNF_TNFRSF1A	B_activated_memory|cDC2_CD1C	1
TNF_TNFRSF1B	B_activated_memory|cDC2_CD1C	1
TNFRSF13B_TNFSF13	B_activated_memory|cDC2_CD1C	4
CD55_ADGRE5	B_activated_memory|cDC2_CD1C	4
SELL_SELPLG	B_activated_memory|cDC2_CD1C	2
CD99_PILRA	B_activated_memory|cDC2_CD1C	2
CD52_SIGLEC10	B_activated_memory|cDC2_CD1C	4
HLA-F_LILRB2	B_activated_memory|cDC2_CD1C	4
PTPRC_MRC1	B_activated_memory|cDC2_CD1C	2
CD74_MIF	B_memory|B_activated_memory	7
TNFRSF13B_CD70	B_memory|B_activated_memory	1
CD27_CD70	B_memory|B_activated_memory	1
CD55_ADGRE5	B_memory|B_activated_memory	7
PTPRC_CD22	B_memory|B_activated_memory	1
LY9_LY9	B_memory|B_activated_memory	6
CD74_MIF	B_memory|CD4_C3_SLC2A3	7
CD55_ADGRE5	B_memory|CD4_C3_SLC2A3	3
SELL_SELPLG	B_memory|CD4_C3_SLC2A3	2
CD47_SIRPG	B_memory|CD4_C3_SLC2A3	1
CD40_CD40LG	B_memory|CD4_C3_SLC2A3	4
CD74_MIF	B_memory|CD4_C4_CD69	7
CD74_COPA	B_memory|CD4_C4_CD69	1
HLA-DPB1_TNFSF13B	B_memory|CD4_C4_CD69	1
TNFRSF13B_TNFSF13B	B_memory|CD4_C4_CD69	1
CD40_TNFSF13B	B_memory|CD4_C4_CD69	1
TNFRSF13C_TNFSF13B	B_memory|CD4_C4_CD69	1
CD55_ADGRE5	B_memory|CD4_C4_CD69	7
SELL_SELPLG	B_memory|CD4_C4_CD69	6
LY9_LY9	B_memory|CD4_C4_CD69	1
CD40_CD40LG	B_memory|CD4_C4_CD69	4
CD74_MIF	B_memory|CD4_C5_CXCL13	6
CD55_ADGRE5	B_memory|CD4_C5_CXCL13	1
CD47_SIRPG	B_memory|CD4_C5_CXCL13	4
CD40_CD40LG	B_memory|CD4_C5_CXCL13	4
HLA-DPA1_TNFSF9	B_memory|CD8_C4_GZMK	2
CD74_MIF	B_memory|CD8_C4_GZMK	6
CD55_ADGRE5	B_memory|CD8_C4_GZMK	6
SELL_SELPLG	B_memory|CD8_C4_GZMK	4
ICAM3_aLb2 complex	B_memory|CD8_C4_GZMK	2
CD74_MIF	B_memory|CD8_C5_TOB1	6
CD55_ADGRE5	B_memory|CD8_C5_TOB1	6
HLA-E_KLRC1	B_memory|CD8_C5_TOB1	5
SELL_SELPLG	B_memory|CD8_C5_TOB1	6
ICAM3_aLb2 complex	B_memory|CD8_C5_TOB1	1
CD74_MIF	B_memory|CD8_C7_CD160	3
CD55_ADGRE5	B_memory|CD8_C7_CD160	2
HLA-E_KLRC1	B_memory|CD8_C7_CD160	3
SELL_SELPLG	B_memory|CD8_C7_CD160	2
CD47_SIRPG	B_memory|CD8_C7_CD160	3
LY9_LY9	B_memory|CD8_C7_CD160	2
HLA-E_KLRC2	B_memory|CD8_C7_CD160	3
HLA-C_FAM3C	B_memory|Fib_2	1
HLA-DPB1_NRG1	B_memory|Fib_2	3
CD74_MIF	B_memory|Fib_2	4
CD74_COPA	B_memory|Fib_2	2
CD74_APP	B_memory|Fib_2	4
HLA-DPB1_NRG1	B_memory|Fib_3	1
CD74_MIF	B_memory|Fib_3	3
CD74_APP	B_memory|Fib_3	3
CD74_MIF	B_memory|Mast_cells	6
CD55_ADGRE5	B_memory|Mast_cells	1
PTPRC_CD22	B_memory|Mast_cells	1
CD74_MIF	B_memory|NKT_CD69	4
CD55_ADGRE5	B_memory|NKT_CD69	4
HLA-C_FAM3C	B_memory|Plasma	6
LAMP1_FAM3C	B_memory|Plasma	1
CD74_MIF	B_memory|Plasma	7
CD74_COPA	B_memory|Plasma	5
CD55_ADGRE5	B_memory|Plasma	2
SELL_SELPLG	B_memory|Plasma	1
LY9_LY9	B_memory|Plasma	5
CD74_MIF	B_memory|Treg_C2_LAG3	4
CD74_COPA	B_memory|Treg_C2_LAG3	1
TNFRSF13B_CD70	B_memory|Treg_C2_LAG3	1
CD27_CD70	B_memory|Treg_C2_LAG3	1
SELL_SELPLG	B_memory|Treg_C2_LAG3	4
CD47_SIRPG	B_memory|Treg_C2_LAG3	4
ICAM3_aLb2 complex	B_memory|Treg_C2_LAG3	2
CD74_MIF	B_memory|cDC2_CD1C	4
CD74_COPA	B_memory|cDC2_CD1C	4
CD44_HBEGF	B_memory|cDC2_CD1C	4
HLA-DPB1_TNFSF13B	B_memory|cDC2_CD1C	4
TNFRSF13B_TNFSF13B	B_memory|cDC2_CD1C	4
CD40_TNFSF13B	B_memory|cDC2_CD1C	2
TNFRSF13C_TNFSF13B	B_memory|cDC2_CD1C	4
CD74_APP	B_memory|cDC2_CD1C	2
HLA-F_LILRB1	B_memory|cDC2_CD1C	4
GRN_SORT1	B_memory|cDC2_CD1C	1
TNFRSF13B_TNFSF13	B_memory|cDC2_CD1C	4
CD55_ADGRE5	B_memory|cDC2_CD1C	4
SELL_SELPLG	B_memory|cDC2_CD1C	4
CD99_PILRA	B_memory|cDC2_CD1C	4
CD52_SIGLEC10	B_memory|cDC2_CD1C	4
HLA-F_LILRB2	B_memory|cDC2_CD1C	4
PTPRC_MRC1	B_memory|cDC2_CD1C	2
TNFRSF1B_GRN	CD4_C3_SLC2A3|B_activated_memory	1
CD27_CD70	CD4_C3_SLC2A3|B_activated_memory	1
CD4_IL16	CD4_C3_SLC2A3|B_activated_memory	2
CD2_CD48	CD4_C3_SLC2A3|B_activated_memory	7
CD55_ADGRE5	CD4_C3_SLC2A3|B_activated_memory	1
PTPRC_CD22	CD4_C3_SLC2A3|B_activated_memory	2
CD4_IL16	CD4_C3_SLC2A3|B_memory	2
CD2_CD48	CD4_C3_SLC2A3|B_memory	6
PTPRC_CD22	CD4_C3_SLC2A3|B_memory	2
CD28_CD86	CD4_C3_SLC2A3|B_memory	1
KLRB1_CLEC2D	CD4_C3_SLC2A3|CD4_C3_SLC2A3	7
MIF_TNFRSF14	CD4_C3_SLC2A3|CD4_C3_SLC2A3	1
CD4_IL16	CD4_C3_SLC2A3|CD4_C3_SLC2A3	1
CD2_CD48	CD4_C3_SLC2A3|CD4_C3_SLC2A3	7
SELL_SELPLG	CD4_C3_SLC2A3|CD4_C3_SLC2A3	2
KLRB1_CLEC2D	CD4_C3_SLC2A3|CD4_C4_CD69	7
CD2_CD48	CD4_C3_SLC2A3|CD4_C4_CD69	7
CD55_ADGRE5	CD4_C3_SLC2A3|CD4_C4_CD69	4
SELL_SELPLG	CD4_C3_SLC2A3|CD4_C4_CD69	3
ICAM2_aLb2 complex	CD4_C3_SLC2A3|CD4_C4_CD69	1
ICAM3_aLb2 complex	CD4_C3_SLC2A3|CD4_C4_CD69	1
KLRB1_CLEC2D	CD4_C3_SLC2A3|CD4_C5_CXCL13	6
MIF_TNFRSF14	CD4_C3_SLC2A3|CD4_C5_CXCL13	1
CD4_IL16	CD4_C3_SLC2A3|CD4_C5_CXCL13	1
CD2_CD48	CD4_C3_SLC2A3|CD4_C5_CXCL13	6
CD47_SIRPG	CD4_C3_SLC2A3|CD4_C5_CXCL13	4
ICAM2_aLb2 complex	CD4_C3_SLC2A3|CD4_C5_CXCL13	1
ICAM3_aLb2 complex	CD4_C3_SLC2A3|CD4_C5_CXCL13	1
KLRB1_CLEC2D	CD4_C3_SLC2A3|CD8_C4_GZMK	6
CD4_IL16	CD4_C3_SLC2A3|CD8_C4_GZMK	1
CD2_CD48	CD4_C3_SLC2A3|CD8_C4_GZMK	6
CD55_ADGRE5	CD4_C3_SLC2A3|CD8_C4_GZMK	3
SELL_SELPLG	CD4_C3_SLC2A3|CD8_C4_GZMK	2
ICAM2_aLb2 complex	CD4_C3_SLC2A3|CD8_C4_GZMK	1
ICAM3_aLb2 complex	CD4_C3_SLC2A3|CD8_C4_GZMK	2
KLRB1_CLEC2D	CD4_C3_SLC2A3|CD8_C5_TOB1	6
CD2_CD48	CD4_C3_SLC2A3|CD8_C5_TOB1	6
CD55_ADGRE5	CD4_C3_SLC2A3|CD8_C5_TOB1	2
HLA-E_KLRC1	CD4_C3_SLC2A3|CD8_C5_TOB1	5
SELL_SELPLG	CD4_C3_SLC2A3|CD8_C5_TOB1	4
ICAM3_aLb2 complex	CD4_C3_SLC2A3|CD8_C5_TOB1	1
KLRB1_CLEC2D	CD4_C3_SLC2A3|CD8_C7_CD160	2
CD2_CD48	CD4_C3_SLC2A3|CD8_C7_CD160	1
CD2_CD58	CD4_C3_SLC2A3|CD8_C7_CD160	1
HLA-E_KLRC1	CD4_C3_SLC2A3|CD8_C7_CD160	3
SELL_SELPLG	CD4_C3_SLC2A3|CD8_C7_CD160	2
CD47_SIRPG	CD4_C3_SLC2A3|CD8_C7_CD160	2
HLA-E_KLRC2	CD4_C3_SLC2A3|CD8_C7_CD160	3
HLA-C_FAM3C	CD4_C3_SLC2A3|Fib_2	1
MIF_TNFRSF10D	CD4_C3_SLC2A3|Fib_2	1
CD6_ALCAM	CD4_C3_SLC2A3|Fib_2	1
CD40LG_a5b1 complex	CD4_C3_SLC2A3|Fib_2	1
PTPRC_CD22	CD4_C3_SLC2A3|Mast_cells	1
CD2_CD48	CD4_C3_SLC2A3|NKT_CD69	1
CD55_ADGRE5	CD4_C3_SLC2A3|NKT_CD69	3
LAMP1_FAM3C	CD4_C3_SLC2A3|Normal	1
TNFRSF1B_GRN	CD4_C3_SLC2A3|Normal	1
CD44_HBEGF	CD4_C3_SLC2A3|Normal	3
MIF_TNFRSF10D	CD4_C3_SLC2A3|Normal	2
HLA-C_FAM3C	CD4_C3_SLC2A3|Plasma	4
LAMP1_FAM3C	CD4_C3_SLC2A3|Plasma	3
MIF_TNFRSF14	CD4_C3_SLC2A3|Plasma	2
CD4_IL16	CD4_C3_SLC2A3|Plasma	2
CD2_CD48	CD4_C3_SLC2A3|Plasma	4
KLRB1_CLEC2D	CD4_C3_SLC2A3|Treg_C2_LAG3	4
CCR6_CCL20	CD4_C3_SLC2A3|Treg_C2_LAG3	1
CD27_CD70	CD4_C3_SLC2A3|Treg_C2_LAG3	1
MIF_TNFRSF14	CD4_C3_SLC2A3|Treg_C2_LAG3	2
CD2_CD48	CD4_C3_SLC2A3|Treg_C2_LAG3	1
CD2_CD58	CD4_C3_SLC2A3|Treg_C2_LAG3	3
SELL_SELPLG	CD4_C3_SLC2A3|Treg_C2_LAG3	4
CD47_SIRPG	CD4_C3_SLC2A3|Treg_C2_LAG3	3
ICAM2_aLb2 complex	CD4_C3_SLC2A3|Treg_C2_LAG3	1
ICAM3_aLb2 complex	CD4_C3_SLC2A3|Treg_C2_LAG3	2
CD44_HBEGF	CD4_C3_SLC2A3|cDC2_CD1C	4
HLA-F_LILRB1	CD4_C3_SLC2A3|cDC2_CD1C	4
CD4_IL16	CD4_C3_SLC2A3|cDC2_CD1C	1
NAMPT_P2RY6	CD4_C3_SLC2A3|cDC2_CD1C	1
CD2_CD48	CD4_C3_SLC2A3|cDC2_CD1C	3
CD2_CD58	CD4_C3_SLC2A3|cDC2_CD1C	3
SELL_SELPLG	CD4_C3_SLC2A3|cDC2_CD1C	3
CD99_PILRA	CD4_C3_SLC2A3|cDC2_CD1C	3
CD6_ALCAM	CD4_C3_SLC2A3|cDC2_CD1C	3
CD52_SIGLEC10	CD4_C3_SLC2A3|cDC2_CD1C	4
HLA-F_LILRB2	CD4_C3_SLC2A3|cDC2_CD1C	4
ANXA1_FPR1	CD4_C3_SLC2A3|cDC2_CD1C	4
ANXA1_FPR3	CD4_C3_SLC2A3|cDC2_CD1C	4
PTPRC_MRC1	CD4_C3_SLC2A3|cDC2_CD1C	3
CD28_CD86	CD4_C3_SLC2A3|cDC2_CD1C	4
TNFRSF1B_GRN	CD4_C4_CD69|B_activated_memory	6
CD4_IL16	CD4_C4_CD69|B_activated_memory	5
CD2_CD48	CD4_C4_CD69|B_activated_memory	7
PTPRC_CD22	CD4_C4_CD69|B_activated_memory	2
LY9_LY9	CD4_C4_CD69|B_activated_memory	1
TNFRSF1B_GRN	CD4_C4_CD69|B_memory	2
CD4_IL16	CD4_C4_CD69|B_memory	4
CD2_CD48	CD4_C4_CD69|B_memory	7
CD55_ADGRE5	CD4_C4_CD69|B_memory	1
PTPRC_CD22	CD4_C4_CD69|B_memory	2
LY9_LY9	CD4_C4_CD69|B_memory	1
CD28_CD86	CD4_C4_CD69|B_memory	1
CCL4L2_VSIR	CD4_C4_CD69|CD4_C3_SLC2A3	1
TNF_VSIR	CD4_C4_CD69|CD4_C3_SLC2A3	2
KLRB1_CLEC2D	CD4_C4_CD69|CD4_C3_SLC2A3	7
TNF_ICOS	CD4_C4_CD69|CD4_C3_SLC2A3	2
TNF_TNFRSF1B	CD4_C4_CD69|CD4_C3_SLC2A3	1
MIF_TNFRSF14	CD4_C4_CD69|CD4_C3_SLC2A3	1
CD4_IL16	CD4_C4_CD69|CD4_C3_SLC2A3	2
CD2_CD48	CD4_C4_CD69|CD4_C3_SLC2A3	7
CCL4L2_VSIR	CD4_C4_CD69|CD4_C4_CD69	1
TNF_VSIR	CD4_C4_CD69|CD4_C4_CD69	2
KLRB1_CLEC2D	CD4_C4_CD69|CD4_C4_CD69	7
TNF_ICOS	CD4_C4_CD69|CD4_C4_CD69	2
TNF_FAS	CD4_C4_CD69|CD4_C4_CD69	1
TNF_TNFRSF1B	CD4_C4_CD69|CD4_C4_CD69	2
CCR6_CCL20	CD4_C4_CD69|CD4_C4_CD69	1
SLAMF1_SLAMF1	CD4_C4_CD69|CD4_C4_CD69	4
CD4_IL16	CD4_C4_CD69|CD4_C4_CD69	1
CD2_CD48	CD4_C4_CD69|CD4_C4_CD69	7
CD55_ADGRE5	CD4_C4_CD69|CD4_C4_CD69	5
LY9_LY9	CD4_C4_CD69|CD4_C4_CD69	1
CD84_CD84	CD4_C4_CD69|CD4_C4_CD69	1
TNF_VSIR	CD4_C4_CD69|CD4_C5_CXCL13	1
KLRB1_CLEC2D	CD4_C4_CD69|CD4_C5_CXCL13	6
TNF_ICOS	CD4_C4_CD69|CD4_C5_CXCL13	1
SLAMF1_SLAMF1	CD4_C4_CD69|CD4_C5_CXCL13	1
MIF_TNFRSF14	CD4_C4_CD69|CD4_C5_CXCL13	1
CD4_IL16	CD4_C4_CD69|CD4_C5_CXCL13	2
CD2_CD48	CD4_C4_CD69|CD4_C5_CXCL13	5
CD47_SIRPG	CD4_C4_CD69|CD4_C5_CXCL13	4
CD84_CD84	CD4_C4_CD69|CD4_C5_CXCL13	1
ICAM3_aLb2 complex	CD4_C4_CD69|CD4_C5_CXCL13	1
CCL5_CCR4	CD4_C4_CD69|CD4_C5_CXCL13	1
KLRB1_CLEC2D	CD4_C4_CD69|CD8_C4_GZMK	6
TNF_FAS	CD4_C4_CD69|CD8_C4_GZMK	1
TNF_TNFRSF1B	CD4_C4_CD69|CD8_C4_GZMK	1
CD4_IL16	CD4_C4_CD69|CD8_C4_GZMK	2
CD2_CD48	CD4_C4_CD69|CD8_C4_GZMK	6
CD55_ADGRE5	CD4_C4_CD69|CD8_C4_GZMK	5
CD84_CD84	CD4_C4_CD69|CD8_C4_GZMK	1
ICAM3_aLb2 complex	CD4_C4_CD69|CD8_C4_GZMK	2
KLRB1_CLEC2D	CD4_C4_CD69|CD8_C5_TOB1	6
TNF_ICOS	CD4_C4_CD69|CD8_C5_TOB1	1
TNF_FAS	CD4_C4_CD69|CD8_C5_TOB1	1
TNF_TNFRSF1B	CD4_C4_CD69|CD8_C5_TOB1	1
CD2_CD48	CD4_C4_CD69|CD8_C5_TOB1	6
CD55_ADGRE5	CD4_C4_CD69|CD8_C5_TOB1	3
HLA-E_KLRC1	CD4_C4_CD69|CD8_C5_TOB1	5
ICAM3_aLb2 complex	CD4_C4_CD69|CD8_C5_TOB1	1
KLRB1_CLEC2D	CD4_C4_CD69|CD8_C7_CD160	3
CD2_CD48	CD4_C4_CD69|CD8_C7_CD160	2
CD2_CD58	CD4_C4_CD69|CD8_C7_CD160	1
HLA-E_KLRC1	CD4_C4_CD69|CD8_C7_CD160	3
CD47_SIRPG	CD4_C4_CD69|CD8_C7_CD160	2
HLA-E_KLRC2	CD4_C4_CD69|CD8_C7_CD160	3
HLA-C_FAM3C	CD4_C4_CD69|Fib_2	2
TNFRSF1B_GRN	CD4_C4_CD69|Fib_2	3
CD74_APP	CD4_C4_CD69|Fib_2	2
TNF_VSIR	CD4_C4_CD69|Fib_2	1
TNF_TNFRSF1A	CD4_C4_CD69|Fib_2	1
DPP4_CXCL12	CD4_C4_CD69|Fib_2	1
CD6_ALCAM	CD4_C4_CD69|Fib_2	1
CD40LG_a5b1 complex	CD4_C4_CD69|Fib_2	1
IL18R1_IL18	CD4_C4_CD69|Mast_cells	1
CXCR6_CXCL16	CD4_C4_CD69|Mast_cells	2
PTPRC_CD22	CD4_C4_CD69|Mast_cells	1
CD2_CD48	CD4_C4_CD69|NKT_CD69	1
CD55_ADGRE5	CD4_C4_CD69|NKT_CD69	3
CD226_NECTIN2	CD4_C4_CD69|Normal	1
HLA-C_FAM3C	CD4_C4_CD69|Normal	1
LAMP1_FAM3C	CD4_C4_CD69|Normal	1
PDCD1_FAM3C	CD4_C4_CD69|Normal	1
TNFRSF1B_GRN	CD4_C4_CD69|Normal	3
CD44_HBEGF	CD4_C4_CD69|Normal	3
TNF_TNFRSF1A	CD4_C4_CD69|Normal	1
MIF_TNFRSF10D	CD4_C4_CD69|Normal	3
CXCR6_CXCL16	CD4_C4_CD69|Normal	1
HLA-C_FAM3C	CD4_C4_CD69|Plasma	7
LAMP1_FAM3C	CD4_C4_CD69|Plasma	2
PDCD1_FAM3C	CD4_C4_CD69|Plasma	1
CD74_MIF	CD4_C4_CD69|Plasma	1
TNFRSF1B_GRN	CD4_C4_CD69|Plasma	5
CCL4L2_VSIR	CD4_C4_CD69|Plasma	1
TNF_VSIR	CD4_C4_CD69|Plasma	2
MIF_TNFRSF14	CD4_C4_CD69|Plasma	3
CD4_IL16	CD4_C4_CD69|Plasma	4
CD2_CD48	CD4_C4_CD69|Plasma	6
LY9_LY9	CD4_C4_CD69|Plasma	1
KLRB1_CLEC2D	CD4_C4_CD69|Treg_C2_LAG3	4
CXCR3_CCL20	CD4_C4_CD69|Treg_C2_LAG3	1
CCR6_CCL20	CD4_C4_CD69|Treg_C2_LAG3	1
MIF_TNFRSF14	CD4_C4_CD69|Treg_C2_LAG3	3
CD2_CD48	CD4_C4_CD69|Treg_C2_LAG3	3
CD2_CD58	CD4_C4_CD69|Treg_C2_LAG3	3
CD47_SIRPG	CD4_C4_CD69|Treg_C2_LAG3	3
ICAM2_aLb2 complex	CD4_C4_CD69|Treg_C2_LAG3	1
ICAM3_aLb2 complex	CD4_C4_CD69|Treg_C2_LAG3	2
CCL5_CCR4	CD4_C4_CD69|Treg_C2_LAG3	3
CD226_NECTIN2	CD4_C4_CD69|cDC2_CD1C	1
TNFRSF1B_GRN	CD4_C4_CD69|cDC2_CD1C	3
CD44_HBEGF	CD4_C4_CD69|cDC2_CD1C	4
TNF_VSIR	CD4_C4_CD69|cDC2_CD1C	1
HLA-F_LILRB1	CD4_C4_CD69|cDC2_CD1C	4
TNF_TNFRSF1A	CD4_C4_CD69|cDC2_CD1C	1
TNF_TNFRSF1B	CD4_C4_CD69|cDC2_CD1C	1
IL18R1_IL18	CD4_C4_CD69|cDC2_CD1C	1
MIF_TNFRSF14	CD4_C4_CD69|cDC2_CD1C	1
CXCR6_CXCL16	CD4_C4_CD69|cDC2_CD1C	2
CD4_IL16	CD4_C4_CD69|cDC2_CD1C	2
CD2_CD48	CD4_C4_CD69|cDC2_CD1C	4
CD2_CD58	CD4_C4_CD69|cDC2_CD1C	4
CD99_PILRA	CD4_C4_CD69|cDC2_CD1C	4
CD6_ALCAM	CD4_C4_CD69|cDC2_CD1C	3
CD52_SIGLEC10	CD4_C4_CD69|cDC2_CD1C	4
HLA-F_LILRB2	CD4_C4_CD69|cDC2_CD1C	4
ANXA1_FPR1	CD4_C4_CD69|cDC2_CD1C	4
ANXA1_FPR3	CD4_C4_CD69|cDC2_CD1C	4
PTPRC_MRC1	CD4_C4_CD69|cDC2_CD1C	3
CD28_CD86	CD4_C4_CD69|cDC2_CD1C	3
TNFRSF1B_GRN	CD4_C5_CXCL13|B_activated_memory	2
CD27_CD70	CD4_C5_CXCL13|B_activated_memory	1
CD4_IL16	CD4_C5_CXCL13|B_activated_memory	6
CD2_CD48	CD4_C5_CXCL13|B_activated_memory	6
PTPRC_CD22	CD4_C5_CXCL13|B_activated_memory	1
CXCL13_CXCR5	CD4_C5_CXCL13|B_activated_memory	1
BTLA_TNFRSF14	CD4_C5_CXCL13|B_memory	1
CD4_IL16	CD4_C5_CXCL13|B_memory	6
CD2_CD48	CD4_C5_CXCL13|B_memory	6
PTPRC_CD22	CD4_C5_CXCL13|B_memory	1
CXCL13_CXCR5	CD4_C5_CXCL13|B_memory	1
CD28_CD86	CD4_C5_CXCL13|B_memory	1
CTLA4_CD86	CD4_C5_CXCL13|B_memory	1
KLRB1_CLEC2D	CD4_C5_CXCL13|CD4_C3_SLC2A3	6
MIF_TNFRSF14	CD4_C5_CXCL13|CD4_C3_SLC2A3	2
BTLA_TNFRSF14	CD4_C5_CXCL13|CD4_C3_SLC2A3	3
CD4_IL16	CD4_C5_CXCL13|CD4_C3_SLC2A3	4
CD2_CD48	CD4_C5_CXCL13|CD4_C3_SLC2A3	6
KLRB1_CLEC2D	CD4_C5_CXCL13|CD4_C4_CD69	6
SLAMF1_SLAMF1	CD4_C5_CXCL13|CD4_C4_CD69	1
BTLA_TNFRSF14	CD4_C5_CXCL13|CD4_C4_CD69	2
CD4_IL16	CD4_C5_CXCL13|CD4_C4_CD69	1
CD2_CD48	CD4_C5_CXCL13|CD4_C4_CD69	6
SELL_SELPLG	CD4_C5_CXCL13|CD4_C4_CD69	2
CD84_CD84	CD4_C5_CXCL13|CD4_C4_CD69	1
KLRB1_CLEC2D	CD4_C5_CXCL13|CD4_C5_CXCL13	6
SLAMF1_SLAMF1	CD4_C5_CXCL13|CD4_C5_CXCL13	1
MIF_TNFRSF14	CD4_C5_CXCL13|CD4_C5_CXCL13	1
BTLA_TNFRSF14	CD4_C5_CXCL13|CD4_C5_CXCL13	2
CD4_IL16	CD4_C5_CXCL13|CD4_C5_CXCL13	5
CD2_CD48	CD4_C5_CXCL13|CD4_C5_CXCL13	6
CD47_SIRPG	CD4_C5_CXCL13|CD4_C5_CXCL13	2
SLAMF6_SLAMF6	CD4_C5_CXCL13|CD4_C5_CXCL13	1
CD84_CD84	CD4_C5_CXCL13|CD4_C5_CXCL13	3
ICAM3_aLb2 complex	CD4_C5_CXCL13|CD4_C5_CXCL13	1
KLRB1_CLEC2D	CD4_C5_CXCL13|CD8_C4_GZMK	6
MIF_TNFRSF14	CD4_C5_CXCL13|CD8_C4_GZMK	1
BTLA_TNFRSF14	CD4_C5_CXCL13|CD8_C4_GZMK	2
CD4_IL16	CD4_C5_CXCL13|CD8_C4_GZMK	3
CD2_CD48	CD4_C5_CXCL13|CD8_C4_GZMK	6
SELL_SELPLG	CD4_C5_CXCL13|CD8_C4_GZMK	2
SLAMF6_SLAMF6	CD4_C5_CXCL13|CD8_C4_GZMK	1
CD84_CD84	CD4_C5_CXCL13|CD8_C4_GZMK	1
ICAM3_aLb2 complex	CD4_C5_CXCL13|CD8_C4_GZMK	2
FAS_FASLG	CD4_C5_CXCL13|CD8_C5_TOB1	1
KLRB1_CLEC2D	CD4_C5_CXCL13|CD8_C5_TOB1	6
BTLA_TNFRSF14	CD4_C5_CXCL13|CD8_C5_TOB1	1
CD4_IL16	CD4_C5_CXCL13|CD8_C5_TOB1	1
CD2_CD48	CD4_C5_CXCL13|CD8_C5_TOB1	6
HLA-E_KLRC1	CD4_C5_CXCL13|CD8_C5_TOB1	5
SELL_SELPLG	CD4_C5_CXCL13|CD8_C5_TOB1	2
ICAM3_aLb2 complex	CD4_C5_CXCL13|CD8_C5_TOB1	1
FAS_FASLG	CD4_C5_CXCL13|CD8_C7_CD160	1
KLRB1_CLEC2D	CD4_C5_CXCL13|CD8_C7_CD160	2
CD4_IL16	CD4_C5_CXCL13|CD8_C7_CD160	1
CD2_CD48	CD4_C5_CXCL13|CD8_C7_CD160	3
CD2_CD58	CD4_C5_CXCL13|CD8_C7_CD160	1
HLA-E_KLRC1	CD4_C5_CXCL13|CD8_C7_CD160	3
CD47_SIRPG	CD4_C5_CXCL13|CD8_C7_CD160	2
HLA-E_KLRC2	CD4_C5_CXCL13|CD8_C7_CD160	3
TIGIT_NECTIN2	CD4_C5_CXCL13|Fib_2	2
HLA-C_FAM3C	CD4_C5_CXCL13|Fib_2	1
TNFRSF1B_GRN	CD4_C5_CXCL13|Fib_2	1
CD74_APP	CD4_C5_CXCL13|Fib_2	1
CD6_ALCAM	CD4_C5_CXCL13|Fib_2	1
CD40LG_a5b1 complex	CD4_C5_CXCL13|Fib_2	1
PTPRC_CD22	CD4_C5_CXCL13|Mast_cells	1
CD84_CD84	CD4_C5_CXCL13|Mast_cells	1
CD2_CD48	CD4_C5_CXCL13|NKT_CD69	1
TIGIT_NECTIN2	CD4_C5_CXCL13|Normal	4
HLA-C_FAM3C	CD4_C5_CXCL13|Normal	1
LAMP1_FAM3C	CD4_C5_CXCL13|Normal	1
PDCD1_FAM3C	CD4_C5_CXCL13|Normal	1
CD44_HBEGF	CD4_C5_CXCL13|Normal	3
BTLA_TNFRSF14	CD4_C5_CXCL13|Normal	2
MIF_TNFRSF10D	CD4_C5_CXCL13|Normal	2
HLA-C_FAM3C	CD4_C5_CXCL13|Plasma	6
LAMP1_FAM3C	CD4_C5_CXCL13|Plasma	5
PDCD1_FAM3C	CD4_C5_CXCL13|Plasma	3
CD74_MIF	CD4_C5_CXCL13|Plasma	1
TNFRSF1B_GRN	CD4_C5_CXCL13|Plasma	2
MIF_TNFRSF14	CD4_C5_CXCL13|Plasma	4
BTLA_TNFRSF14	CD4_C5_CXCL13|Plasma	3
CD4_IL16	CD4_C5_CXCL13|Plasma	4
CD2_CD48	CD4_C5_CXCL13|Plasma	5
KLRB1_CLEC2D	CD4_C5_CXCL13|Treg_C2_LAG3	4
CCR6_CCL20	CD4_C5_CXCL13|Treg_C2_LAG3	2
CD27_CD70	CD4_C5_CXCL13|Treg_C2_LAG3	1
MIF_TNFRSF14	CD4_C5_CXCL13|Treg_C2_LAG3	3
BTLA_TNFRSF14	CD4_C5_CXCL13|Treg_C2_LAG3	1
CD4_IL16	CD4_C5_CXCL13|Treg_C2_LAG3	1
CD2_CD48	CD4_C5_CXCL13|Treg_C2_LAG3	4
CD2_CD58	CD4_C5_CXCL13|Treg_C2_LAG3	3
CD47_SIRPG	CD4_C5_CXCL13|Treg_C2_LAG3	2
ICAM3_aLb2 complex	CD4_C5_CXCL13|Treg_C2_LAG3	2
TIGIT_NECTIN2	CD4_C5_CXCL13|cDC2_CD1C	4
TNFRSF1B_GRN	CD4_C5_CXCL13|cDC2_CD1C	2
CD44_HBEGF	CD4_C5_CXCL13|cDC2_CD1C	4
HLA-DPB1_TNFSF13B	CD4_C5_CXCL13|cDC2_CD1C	1
HLA-F_LILRB1	CD4_C5_CXCL13|cDC2_CD1C	4
MIF_TNFRSF14	CD4_C5_CXCL13|cDC2_CD1C	1
BTLA_TNFRSF14	CD4_C5_CXCL13|cDC2_CD1C	1
CD4_IL16	CD4_C5_CXCL13|cDC2_CD1C	4
NAMPT_P2RY6	CD4_C5_CXCL13|cDC2_CD1C	1
CD2_CD48	CD4_C5_CXCL13|cDC2_CD1C	4
CD2_CD58	CD4_C5_CXCL13|cDC2_CD1C	4
SELL_SELPLG	CD4_C5_CXCL13|cDC2_CD1C	1
CD99_PILRA	CD4_C5_CXCL13|cDC2_CD1C	3
CD6_ALCAM	CD4_C5_CXCL13|cDC2_CD1C	3
CD52_SIGLEC10	CD4_C5_CXCL13|cDC2_CD1C	4
CD84_CD84	CD4_C5_CXCL13|cDC2_CD1C	1
HLA-F_LILRB2	CD4_C5_CXCL13|cDC2_CD1C	4
PTPRC_MRC1	CD4_C5_CXCL13|cDC2_CD1C	3
CD28_CD86	CD4_C5_CXCL13|cDC2_CD1C	4
CTLA4_CD86	CD4_C5_CXCL13|cDC2_CD1C	4
CD74_MIF	CD8_C4_GZMK|B_activated_memory	1
TNFRSF1B_GRN	CD8_C4_GZMK|B_activated_memory	5
CD27_CD70	CD8_C4_GZMK|B_activated_memory	1
CD2_CD48	CD8_C4_GZMK|B_activated_memory	6
PTPRC_CD22	CD8_C4_GZMK|B_activated_memory	1
CD74_MIF	CD8_C4_GZMK|B_memory	1
TNFRSF1B_GRN	CD8_C4_GZMK|B_memory	3
CD2_CD48	CD8_C4_GZMK|B_memory	6
PTPRC_CD22	CD8_C4_GZMK|B_memory	1
CD28_CD86	CD8_C4_GZMK|B_memory	1
CD74_MIF	CD8_C4_GZMK|CD4_C3_SLC2A3	2
CCL4L2_VSIR	CD8_C4_GZMK|CD4_C3_SLC2A3	4
TNF_VSIR	CD8_C4_GZMK|CD4_C3_SLC2A3	1
TNF_ICOS	CD8_C4_GZMK|CD4_C3_SLC2A3	1
CD2_CD48	CD8_C4_GZMK|CD4_C3_SLC2A3	6
CD8 receptor_LCK	CD8_C4_GZMK|CD4_C3_SLC2A3	6
CD74_MIF	CD8_C4_GZMK|CD4_C4_CD69	4
HLA-DPB1_TNFSF13B	CD8_C4_GZMK|CD4_C4_CD69	1
CCL4L2_VSIR	CD8_C4_GZMK|CD4_C4_CD69	4
TNF_VSIR	CD8_C4_GZMK|CD4_C4_CD69	1
TNF_ICOS	CD8_C4_GZMK|CD4_C4_CD69	1
TNF_FAS	CD8_C4_GZMK|CD4_C4_CD69	1
TNF_TNFRSF1B	CD8_C4_GZMK|CD4_C4_CD69	1
CCL3L1_DPP4	CD8_C4_GZMK|CD4_C4_CD69	1
CD2_CD48	CD8_C4_GZMK|CD4_C4_CD69	6
CD55_ADGRE5	CD8_C4_GZMK|CD4_C4_CD69	1
SELL_SELPLG	CD8_C4_GZMK|CD4_C4_CD69	1
CD84_CD84	CD8_C4_GZMK|CD4_C4_CD69	1
CD8 receptor_LCK	CD8_C4_GZMK|CD4_C4_CD69	6
CD74_MIF	CD8_C4_GZMK|CD4_C5_CXCL13	3
CCL4L2_VSIR	CD8_C4_GZMK|CD4_C5_CXCL13	6
TNF_VSIR	CD8_C4_GZMK|CD4_C5_CXCL13	1
TNF_ICOS	CD8_C4_GZMK|CD4_C5_CXCL13	1
CD2_CD48	CD8_C4_GZMK|CD4_C5_CXCL13	5
CD47_SIRPG	CD8_C4_GZMK|CD4_C5_CXCL13	2
SLAMF6_SLAMF6	CD8_C4_GZMK|CD4_C5_CXCL13	1
CD84_CD84	CD8_C4_GZMK|CD4_C5_CXCL13	1
CD8 receptor_LCK	CD8_C4_GZMK|CD4_C5_CXCL13	6
ICAM3_aLb2 complex	CD8_C4_GZMK|CD4_C5_CXCL13	1
CCL5_CCR4	CD8_C4_GZMK|CD4_C5_CXCL13	1
HLA-DPA1_TNFSF9	CD8_C4_GZMK|CD8_C4_GZMK	1
CD74_MIF	CD8_C4_GZMK|CD8_C4_GZMK	3
TNF_FAS	CD8_C4_GZMK|CD8_C4_GZMK	1
TNF_TNFRSF1B	CD8_C4_GZMK|CD8_C4_GZMK	1
IFNG_IFNGR1	CD8_C4_GZMK|CD8_C4_GZMK	1
CD2_CD48	CD8_C4_GZMK|CD8_C4_GZMK	6
SELL_SELPLG	CD8_C4_GZMK|CD8_C4_GZMK	1
SLAMF6_SLAMF6	CD8_C4_GZMK|CD8_C4_GZMK	1
CD84_CD84	CD8_C4_GZMK|CD8_C4_GZMK	2
CD8 receptor_LCK	CD8_C4_GZMK|CD8_C4_GZMK	6
ICAM3_aLb2 complex	CD8_C4_GZMK|CD8_C4_GZMK	2
IFNG_Type II IFNR	CD8_C4_GZMK|CD8_C4_GZMK	1
CD74_MIF	CD8_C4_GZMK|CD8_C5_TOB1	3
KLRB1_CLEC2D	CD8_C4_GZMK|CD8_C5_TOB1	1
TNF_ICOS	CD8_C4_GZMK|CD8_C5_TOB1	1
TNF_FAS	CD8_C4_GZMK|CD8_C5_TOB1	1
TNF_TNFRSF1B	CD8_C4_GZMK|CD8_C5_TOB1	1
CD2_CD48	CD8_C4_GZMK|CD8_C5_TOB1	6
CD55_ADGRE5	CD8_C4_GZMK|CD8_C5_TOB1	1
HLA-E_KLRC1	CD8_C4_GZMK|CD8_C5_TOB1	5
SELL_SELPLG	CD8_C4_GZMK|CD8_C5_TOB1	1
CD8 receptor_LCK	CD8_C4_GZMK|CD8_C5_TOB1	6
ICAM3_aLb2 complex	CD8_C4_GZMK|CD8_C5_TOB1	1
CD74_MIF	CD8_C4_GZMK|CD8_C7_CD160	2
CD2_CD48	CD8_C4_GZMK|CD8_C7_CD160	2
CD2_CD58	CD8_C4_GZMK|CD8_C7_CD160	1
HLA-E_KLRC1	CD8_C4_GZMK|CD8_C7_CD160	3
CD47_SIRPG	CD8_C4_GZMK|CD8_C7_CD160	1
CD8 receptor_LCK	CD8_C4_GZMK|CD8_C7_CD160	3
HLA-E_KLRC2	CD8_C4_GZMK|CD8_C7_CD160	3
TIGIT_NECTIN2	CD8_C4_GZMK|Fib_2	2
HLA-C_FAM3C	CD8_C4_GZMK|Fib_2	2
HLA-DPB1_NRG1	CD8_C4_GZMK|Fib_2	3
CD74_MIF	CD8_C4_GZMK|Fib_2	1
TNFRSF1B_GRN	CD8_C4_GZMK|Fib_2	3
CD74_COPA	CD8_C4_GZMK|Fib_2	2
CD74_APP	CD8_C4_GZMK|Fib_2	4
CCL4L2_VSIR	CD8_C4_GZMK|Fib_2	4
TNF_VSIR	CD8_C4_GZMK|Fib_2	1
TNF_TNFRSF1A	CD8_C4_GZMK|Fib_2	1
CD6_ALCAM	CD8_C4_GZMK|Fib_2	1
HLA-DPB1_NRG1	CD8_C4_GZMK|Fib_3	1
CD74_APP	CD8_C4_GZMK|Fib_3	3
CXCR6_CXCL16	CD8_C4_GZMK|Mast_cells	2
PTPRC_CD22	CD8_C4_GZMK|Mast_cells	1
CD84_CD84	CD8_C4_GZMK|Mast_cells	1
CD2_CD48	CD8_C4_GZMK|NKT_CD69	1
TIGIT_NECTIN2	CD8_C4_GZMK|Normal	4
HLA-C_FAM3C	CD8_C4_GZMK|Normal	1
CD74_MIF	CD8_C4_GZMK|Normal	4
TNFRSF1B_GRN	CD8_C4_GZMK|Normal	3
CD74_COPA	CD8_C4_GZMK|Normal	1
CD44_HBEGF	CD8_C4_GZMK|Normal	3
CD74_APP	CD8_C4_GZMK|Normal	4
TNF_TNFRSF1A	CD8_C4_GZMK|Normal	1
MIF_TNFRSF10D	CD8_C4_GZMK|Normal	2
CXCR6_CXCL16	CD8_C4_GZMK|Normal	1
HLA-C_FAM3C	CD8_C4_GZMK|Plasma	6
LAMP1_FAM3C	CD8_C4_GZMK|Plasma	2
CD74_MIF	CD8_C4_GZMK|Plasma	5
TNFRSF1B_GRN	CD8_C4_GZMK|Plasma	5
CD74_COPA	CD8_C4_GZMK|Plasma	3
CCL4L2_VSIR	CD8_C4_GZMK|Plasma	6
TNF_VSIR	CD8_C4_GZMK|Plasma	1
MIF_TNFRSF14	CD8_C4_GZMK|Plasma	1
CD2_CD48	CD8_C4_GZMK|Plasma	4
PECAM1_CD38	CD8_C4_GZMK|Plasma	1
IFNG_Type II IFNR	CD8_C4_GZMK|Plasma	1
CD74_MIF	CD8_C4_GZMK|Treg_C2_LAG3	3
CD74_COPA	CD8_C4_GZMK|Treg_C2_LAG3	1
CCL4L2_VSIR	CD8_C4_GZMK|Treg_C2_LAG3	4
CXCR3_CCL20	CD8_C4_GZMK|Treg_C2_LAG3	2
CD27_CD70	CD8_C4_GZMK|Treg_C2_LAG3	1
MIF_TNFRSF14	CD8_C4_GZMK|Treg_C2_LAG3	1
CD2_CD48	CD8_C4_GZMK|Treg_C2_LAG3	3
CD2_CD58	CD8_C4_GZMK|Treg_C2_LAG3	3
CD47_SIRPG	CD8_C4_GZMK|Treg_C2_LAG3	2
CD8 receptor_LCK	CD8_C4_GZMK|Treg_C2_LAG3	4
ICAM3_aLb2 complex	CD8_C4_GZMK|Treg_C2_LAG3	2
CCL5_CCR4	CD8_C4_GZMK|Treg_C2_LAG3	3
TIGIT_NECTIN2	CD8_C4_GZMK|cDC2_CD1C	4
HLA-C_FAM3C	CD8_C4_GZMK|cDC2_CD1C	1
CD74_MIF	CD8_C4_GZMK|cDC2_CD1C	2
TNFRSF1B_GRN	CD8_C4_GZMK|cDC2_CD1C	3
CD74_COPA	CD8_C4_GZMK|cDC2_CD1C	4
CD44_HBEGF	CD8_C4_GZMK|cDC2_CD1C	4
HLA-DPB1_TNFSF13B	CD8_C4_GZMK|cDC2_CD1C	4
CD74_APP	CD8_C4_GZMK|cDC2_CD1C	1
CCL4L2_VSIR	CD8_C4_GZMK|cDC2_CD1C	4
TNF_VSIR	CD8_C4_GZMK|cDC2_CD1C	1
HLA-F_LILRB1	CD8_C4_GZMK|cDC2_CD1C	4
TNF_TNFRSF1A	CD8_C4_GZMK|cDC2_CD1C	1
TNF_TNFRSF1B	CD8_C4_GZMK|cDC2_CD1C	1
CXCR6_CXCL16	CD8_C4_GZMK|cDC2_CD1C	3
IFNG_IFNGR1	CD8_C4_GZMK|cDC2_CD1C	2
CD2_CD48	CD8_C4_GZMK|cDC2_CD1C	4
CD2_CD58	CD8_C4_GZMK|cDC2_CD1C	4
CD99_PILRA	CD8_C4_GZMK|cDC2_CD1C	4
CD6_ALCAM	CD8_C4_GZMK|cDC2_CD1C	3
CD52_SIGLEC10	CD8_C4_GZMK|cDC2_CD1C	2
CD84_CD84	CD8_C4_GZMK|cDC2_CD1C	1
IFNG_Type II IFNR	CD8_C4_GZMK|cDC2_CD1C	2
HLA-F_LILRB2	CD8_C4_GZMK|cDC2_CD1C	4
ANXA1_FPR1	CD8_C4_GZMK|cDC2_CD1C	4
ANXA1_FPR3	CD8_C4_GZMK|cDC2_CD1C	4
PTPRC_MRC1	CD8_C4_GZMK|cDC2_CD1C	3
CD28_CD86	CD8_C4_GZMK|cDC2_CD1C	3
TNFRSF1B_GRN	CD8_C5_TOB1|B_activated_memory	6
MIF_TNFRSF14	CD8_C5_TOB1|B_activated_memory	1
IFNG_IFNGR1	CD8_C5_TOB1|B_activated_memory	1
CD2_CD48	CD8_C5_TOB1|B_activated_memory	6
CD55_ADGRE5	CD8_C5_TOB1|B_activated_memory	5
PTPRC_CD22	CD8_C5_TOB1|B_activated_memory	1
CD94:NKG2A_HLA-E	CD8_C5_TOB1|B_activated_memory	5
TNFRSF1B_GRN	CD8_C5_TOB1|B_memory	4
CD2_CD48	CD8_C5_TOB1|B_memory	6
CD55_ADGRE5	CD8_C5_TOB1|B_memory	4
PTPRC_CD22	CD8_C5_TOB1|B_memory	1
CD94:NKG2A_HLA-E	CD8_C5_TOB1|B_memory	5
IFNG_Type II IFNR	CD8_C5_TOB1|B_memory	1
CCL4L2_VSIR	CD8_C5_TOB1|CD4_C3_SLC2A3	1
KLRB1_CLEC2D	CD8_C5_TOB1|CD4_C3_SLC2A3	6
MIF_TNFRSF14	CD8_C5_TOB1|CD4_C3_SLC2A3	4
CD2_CD48	CD8_C5_TOB1|CD4_C3_SLC2A3	6
CD55_ADGRE5	CD8_C5_TOB1|CD4_C3_SLC2A3	1
CD8 receptor_LCK	CD8_C5_TOB1|CD4_C3_SLC2A3	6
CD94:NKG2A_HLA-E	CD8_C5_TOB1|CD4_C3_SLC2A3	5
HLA-DPB1_TNFSF13B	CD8_C5_TOB1|CD4_C4_CD69	1
CCL4L2_VSIR	CD8_C5_TOB1|CD4_C4_CD69	1
KLRB1_CLEC2D	CD8_C5_TOB1|CD4_C4_CD69	6
CXCR3_CCL20	CD8_C5_TOB1|CD4_C4_CD69	1
CCL3L1_DPP4	CD8_C5_TOB1|CD4_C4_CD69	1
MIF_TNFRSF14	CD8_C5_TOB1|CD4_C4_CD69	2
IFNG_IFNGR1	CD8_C5_TOB1|CD4_C4_CD69	1
CD2_CD48	CD8_C5_TOB1|CD4_C4_CD69	6
CD55_ADGRE5	CD8_C5_TOB1|CD4_C4_CD69	6
CD8 receptor_LCK	CD8_C5_TOB1|CD4_C4_CD69	6
CD94:NKG2A_HLA-E	CD8_C5_TOB1|CD4_C4_CD69	5
CCL4L2_VSIR	CD8_C5_TOB1|CD4_C5_CXCL13	3
KLRB1_CLEC2D	CD8_C5_TOB1|CD4_C5_CXCL13	6
MIF_TNFRSF14	CD8_C5_TOB1|CD4_C5_CXCL13	2
CD2_CD48	CD8_C5_TOB1|CD4_C5_CXCL13	6
CD47_SIRPG	CD8_C5_TOB1|CD4_C5_CXCL13	3
CD8 receptor_LCK	CD8_C5_TOB1|CD4_C5_CXCL13	6
CD94:NKG2A_HLA-E	CD8_C5_TOB1|CD4_C5_CXCL13	5
ICAM3_aLb2 complex	CD8_C5_TOB1|CD4_C5_CXCL13	1
CCL5_CCR4	CD8_C5_TOB1|CD4_C5_CXCL13	1
HLA-DPA1_TNFSF9	CD8_C5_TOB1|CD8_C4_GZMK	1
KLRB1_CLEC2D	CD8_C5_TOB1|CD8_C4_GZMK	6
MIF_TNFRSF14	CD8_C5_TOB1|CD8_C4_GZMK	2
IFNG_IFNGR1	CD8_C5_TOB1|CD8_C4_GZMK	1
CD2_CD48	CD8_C5_TOB1|CD8_C4_GZMK	6
CD55_ADGRE5	CD8_C5_TOB1|CD8_C4_GZMK	6
CD8 receptor_LCK	CD8_C5_TOB1|CD8_C4_GZMK	6
CD94:NKG2A_HLA-E	CD8_C5_TOB1|CD8_C4_GZMK	5
ICAM3_aLb2 complex	CD8_C5_TOB1|CD8_C4_GZMK	2
KLRB1_CLEC2D	CD8_C5_TOB1|CD8_C5_TOB1	6
MIF_TNFRSF14	CD8_C5_TOB1|CD8_C5_TOB1	1
IFNG_IFNGR1	CD8_C5_TOB1|CD8_C5_TOB1	1
CD2_CD48	CD8_C5_TOB1|CD8_C5_TOB1	6
CD55_ADGRE5	CD8_C5_TOB1|CD8_C5_TOB1	6
HLA-E_KLRC1	CD8_C5_TOB1|CD8_C5_TOB1	5
CD8 receptor_LCK	CD8_C5_TOB1|CD8_C5_TOB1	6
CD94:NKG2A_HLA-E	CD8_C5_TOB1|CD8_C5_TOB1	5
ICAM3_aLb2 complex	CD8_C5_TOB1|CD8_C5_TOB1	1
KLRB1_CLEC2D	CD8_C5_TOB1|CD8_C7_CD160	3
CD2_CD48	CD8_C5_TOB1|CD8_C7_CD160	3
CD2_CD58	CD8_C5_TOB1|CD8_C7_CD160	1
HLA-E_KLRC1	CD8_C5_TOB1|CD8_C7_CD160	3
CD47_SIRPG	CD8_C5_TOB1|CD8_C7_CD160	2
CD8 receptor_LCK	CD8_C5_TOB1|CD8_C7_CD160	3
CD94:NKG2A_HLA-E	CD8_C5_TOB1|CD8_C7_CD160	2
HLA-E_KLRC2	CD8_C5_TOB1|CD8_C7_CD160	3
TIGIT_NECTIN2	CD8_C5_TOB1|Fib_2	1
HLA-C_FAM3C	CD8_C5_TOB1|Fib_2	2
HLA-DPB1_NRG1	CD8_C5_TOB1|Fib_2	2
TNFRSF1B_GRN	CD8_C5_TOB1|Fib_2	4
CD74_APP	CD8_C5_TOB1|Fib_2	3
CCL4L2_VSIR	CD8_C5_TOB1|Fib_2	2
MIF_TNFRSF10D	CD8_C5_TOB1|Fib_2	1
CD6_ALCAM	CD8_C5_TOB1|Fib_2	1
CD94:NKG2A_HLA-E	CD8_C5_TOB1|Fib_2	1
IFNG_Type II IFNR	CD8_C5_TOB1|Fib_2	1
HLA-DPB1_NRG1	CD8_C5_TOB1|Fib_3	1
CD74_APP	CD8_C5_TOB1|Fib_3	1
CXCR6_CXCL16	CD8_C5_TOB1|Mast_cells	2
CD55_ADGRE5	CD8_C5_TOB1|Mast_cells	2
PTPRC_CD22	CD8_C5_TOB1|Mast_cells	1
CD94:NKG2A_HLA-E	CD8_C5_TOB1|Mast_cells	1
CD2_CD48	CD8_C5_TOB1|NKT_CD69	1
CD55_ADGRE5	CD8_C5_TOB1|NKT_CD69	4
CD94:NKG2A_HLA-E	CD8_C5_TOB1|NKT_CD69	2
TIGIT_NECTIN2	CD8_C5_TOB1|Normal	1
CD226_NECTIN2	CD8_C5_TOB1|Normal	2
HLA-C_FAM3C	CD8_C5_TOB1|Normal	1
LAMP1_FAM3C	CD8_C5_TOB1|Normal	1
TNFRSF1B_GRN	CD8_C5_TOB1|Normal	3
CD44_HBEGF	CD8_C5_TOB1|Normal	3
MIF_TNFRSF14	CD8_C5_TOB1|Normal	1
MIF_TNFRSF10D	CD8_C5_TOB1|Normal	3
CXCR6_CXCL16	CD8_C5_TOB1|Normal	1
CD55_ADGRE5	CD8_C5_TOB1|Normal	1
CD94:NKG2A_HLA-E	CD8_C5_TOB1|Normal	1
IFNG_Type II IFNR	CD8_C5_TOB1|Normal	1
HLA-C_FAM3C	CD8_C5_TOB1|Plasma	6
LAMP1_FAM3C	CD8_C5_TOB1|Plasma	4
CD74_MIF	CD8_C5_TOB1|Plasma	2
TNFRSF1B_GRN	CD8_C5_TOB1|Plasma	6
CCL4L2_VSIR	CD8_C5_TOB1|Plasma	3
MIF_TNFRSF14	CD8_C5_TOB1|Plasma	4
CD2_CD48	CD8_C5_TOB1|Plasma	6
CD94:NKG2A_HLA-E	CD8_C5_TOB1|Plasma	4
IFNG_Type II IFNR	CD8_C5_TOB1|Plasma	1
CCL4L2_VSIR	CD8_C5_TOB1|Treg_C2_LAG3	2
KLRB1_CLEC2D	CD8_C5_TOB1|Treg_C2_LAG3	4
CXCR3_CCL20	CD8_C5_TOB1|Treg_C2_LAG3	2
MIF_TNFRSF14	CD8_C5_TOB1|Treg_C2_LAG3	3
CD2_CD48	CD8_C5_TOB1|Treg_C2_LAG3	4
CD2_CD58	CD8_C5_TOB1|Treg_C2_LAG3	3
CD47_SIRPG	CD8_C5_TOB1|Treg_C2_LAG3	3
CD8 receptor_LCK	CD8_C5_TOB1|Treg_C2_LAG3	4
CD94:NKG2A_HLA-E	CD8_C5_TOB1|Treg_C2_LAG3	3
ICAM3_aLb2 complex	CD8_C5_TOB1|Treg_C2_LAG3	2
CCL5_CCR4	CD8_C5_TOB1|Treg_C2_LAG3	3
TIGIT_NECTIN2	CD8_C5_TOB1|cDC2_CD1C	1
CD226_NECTIN2	CD8_C5_TOB1|cDC2_CD1C	1
HLA-C_FAM3C	CD8_C5_TOB1|cDC2_CD1C	1
TNFRSF1B_GRN	CD8_C5_TOB1|cDC2_CD1C	4
CD44_HBEGF	CD8_C5_TOB1|cDC2_CD1C	4
HLA-DPB1_TNFSF13B	CD8_C5_TOB1|cDC2_CD1C	3
CCL4L2_VSIR	CD8_C5_TOB1|cDC2_CD1C	3
HLA-F_LILRB1	CD8_C5_TOB1|cDC2_CD1C	4
CXCR6_CXCL16	CD8_C5_TOB1|cDC2_CD1C	4
IFNG_IFNGR1	CD8_C5_TOB1|cDC2_CD1C	1
CD2_CD48	CD8_C5_TOB1|cDC2_CD1C	4
CD2_CD58	CD8_C5_TOB1|cDC2_CD1C	4
CD55_ADGRE5	CD8_C5_TOB1|cDC2_CD1C	2
CD99_PILRA	CD8_C5_TOB1|cDC2_CD1C	4
CD6_ALCAM	CD8_C5_TOB1|cDC2_CD1C	3
CD52_SIGLEC10	CD8_C5_TOB1|cDC2_CD1C	4
CD94:NKG2A_HLA-E	CD8_C5_TOB1|cDC2_CD1C	1
IFNG_Type II IFNR	CD8_C5_TOB1|cDC2_CD1C	1
HLA-F_LILRB2	CD8_C5_TOB1|cDC2_CD1C	4
ANXA1_FPR1	CD8_C5_TOB1|cDC2_CD1C	4
ANXA1_FPR3	CD8_C5_TOB1|cDC2_CD1C	4
PTPRC_MRC1	CD8_C5_TOB1|cDC2_CD1C	3
TNFRSF1B_GRN	CD8_C7_CD160|B_activated_memory	3
MIF_TNFRSF14	CD8_C7_CD160|B_activated_memory	1
CD160_TNFRSF14	CD8_C7_CD160|B_activated_memory	1
CD2_CD48	CD8_C7_CD160|B_activated_memory	1
PTPRC_CD22	CD8_C7_CD160|B_activated_memory	1
LY9_LY9	CD8_C7_CD160|B_activated_memory	2
CD94:NKG2A_HLA-E	CD8_C7_CD160|B_activated_memory	3
CD94:NKG2E_HLA-E	CD8_C7_CD160|B_activated_memory	3
CD94:NKG2C_HLA-E	CD8_C7_CD160|B_activated_memory	3
TNFRSF1B_GRN	CD8_C7_CD160|B_memory	1
CD160_TNFRSF14	CD8_C7_CD160|B_memory	1
CD2_CD48	CD8_C7_CD160|B_memory	1
PTPRC_CD22	CD8_C7_CD160|B_memory	1
LY9_LY9	CD8_C7_CD160|B_memory	2
CD94:NKG2A_HLA-E	CD8_C7_CD160|B_memory	3
CD94:NKG2E_HLA-E	CD8_C7_CD160|B_memory	3
CD94:NKG2C_HLA-E	CD8_C7_CD160|B_memory	3
MIF_TNFRSF14	CD8_C7_CD160|CD4_C3_SLC2A3	1
CD160_TNFRSF14	CD8_C7_CD160|CD4_C3_SLC2A3	2
CD2_CD48	CD8_C7_CD160|CD4_C3_SLC2A3	2
CD8 receptor_LCK	CD8_C7_CD160|CD4_C3_SLC2A3	3
CD94:NKG2A_HLA-E	CD8_C7_CD160|CD4_C3_SLC2A3	3
CD94:NKG2E_HLA-E	CD8_C7_CD160|CD4_C3_SLC2A3	3
CD94:NKG2C_HLA-E	CD8_C7_CD160|CD4_C3_SLC2A3	3
HLA-DPB1_TNFSF13B	CD8_C7_CD160|CD4_C4_CD69	1
MIF_TNFRSF14	CD8_C7_CD160|CD4_C4_CD69	1
CD160_TNFRSF14	CD8_C7_CD160|CD4_C4_CD69	1
CD2_CD48	CD8_C7_CD160|CD4_C4_CD69	2
CD55_ADGRE5	CD8_C7_CD160|CD4_C4_CD69	2
CD8 receptor_LCK	CD8_C7_CD160|CD4_C4_CD69	3
CD94:NKG2A_HLA-E	CD8_C7_CD160|CD4_C4_CD69	3
CD94:NKG2E_HLA-E	CD8_C7_CD160|CD4_C4_CD69	3
CD94:NKG2C_HLA-E	CD8_C7_CD160|CD4_C4_CD69	3
MIF_TNFRSF14	CD8_C7_CD160|CD4_C5_CXCL13	1
CD160_TNFRSF14	CD8_C7_CD160|CD4_C5_CXCL13	2
CD47_SIRPG	CD8_C7_CD160|CD4_C5_CXCL13	2
CD8 receptor_LCK	CD8_C7_CD160|CD4_C5_CXCL13	3
CD94:NKG2A_HLA-E	CD8_C7_CD160|CD4_C5_CXCL13	3
CD94:NKG2E_HLA-E	CD8_C7_CD160|CD4_C5_CXCL13	3
ICAM3_aLb2 complex	CD8_C7_CD160|CD4_C5_CXCL13	1
CCL5_CCR4	CD8_C7_CD160|CD4_C5_CXCL13	1
CD94:NKG2C_HLA-E	CD8_C7_CD160|CD4_C5_CXCL13	3
MIF_TNFRSF14	CD8_C7_CD160|CD8_C4_GZMK	1
CD160_TNFRSF14	CD8_C7_CD160|CD8_C4_GZMK	1
CD2_CD48	CD8_C7_CD160|CD8_C4_GZMK	2
CD55_ADGRE5	CD8_C7_CD160|CD8_C4_GZMK	2
CD8 receptor_LCK	CD8_C7_CD160|CD8_C4_GZMK	3
CD94:NKG2A_HLA-E	CD8_C7_CD160|CD8_C4_GZMK	3
CD94:NKG2E_HLA-E	CD8_C7_CD160|CD8_C4_GZMK	3
ICAM3_aLb2 complex	CD8_C7_CD160|CD8_C4_GZMK	1
CD94:NKG2C_HLA-E	CD8_C7_CD160|CD8_C4_GZMK	3
MIF_TNFRSF14	CD8_C7_CD160|CD8_C5_TOB1	1
CD160_TNFRSF14	CD8_C7_CD160|CD8_C5_TOB1	1
CD2_CD48	CD8_C7_CD160|CD8_C5_TOB1	2
CD55_ADGRE5	CD8_C7_CD160|CD8_C5_TOB1	2
HLA-E_KLRC1	CD8_C7_CD160|CD8_C5_TOB1	2
CD8 receptor_LCK	CD8_C7_CD160|CD8_C5_TOB1	3
CD94:NKG2A_HLA-E	CD8_C7_CD160|CD8_C5_TOB1	3
CD94:NKG2E_HLA-E	CD8_C7_CD160|CD8_C5_TOB1	3
CD94:NKG2C_HLA-E	CD8_C7_CD160|CD8_C5_TOB1	3
HLA-E_KLRC1	CD8_C7_CD160|CD8_C7_CD160	3
CD47_SIRPG	CD8_C7_CD160|CD8_C7_CD160	2
CD84_CD84	CD8_C7_CD160|CD8_C7_CD160	1
CD8 receptor_LCK	CD8_C7_CD160|CD8_C7_CD160	3
CD94:NKG2A_HLA-E	CD8_C7_CD160|CD8_C7_CD160	3
CD94:NKG2E_HLA-E	CD8_C7_CD160|CD8_C7_CD160	3
HLA-E_KLRC2	CD8_C7_CD160|CD8_C7_CD160	3
CD94:NKG2C_HLA-E	CD8_C7_CD160|CD8_C7_CD160	3
TIGIT_NECTIN2	CD8_C7_CD160|Fib_2	2
HLA-C_FAM3C	CD8_C7_CD160|Fib_2	1
HLA-DPB1_NRG1	CD8_C7_CD160|Fib_2	1
TNFRSF1B_GRN	CD8_C7_CD160|Fib_2	2
CD74_APP	CD8_C7_CD160|Fib_2	1
MIF_TNFRSF10D	CD8_C7_CD160|Fib_2	1
CD94:NKG2A_HLA-E	CD8_C7_CD160|Fib_2	1
HLA-DPB1_NRG1	CD8_C7_CD160|Fib_3	1
CD94:NKG2A_HLA-E	CD8_C7_CD160|Fib_3	1
CXCR6_CXCL16	CD8_C7_CD160|Mast_cells	1
CD55_ADGRE5	CD8_C7_CD160|Mast_cells	1
PTPRC_CD22	CD8_C7_CD160|Mast_cells	1
CD94:NKG2A_HLA-E	CD8_C7_CD160|Mast_cells	3
CD94:NKG2E_HLA-E	CD8_C7_CD160|Mast_cells	1
CD94:NKG2C_HLA-E	CD8_C7_CD160|Mast_cells	1
CD55_ADGRE5	CD8_C7_CD160|NKT_CD69	1
CD94:NKG2A_HLA-E	CD8_C7_CD160|NKT_CD69	2
CD94:NKG2E_HLA-E	CD8_C7_CD160|NKT_CD69	1
CD94:NKG2C_HLA-E	CD8_C7_CD160|NKT_CD69	1
TIGIT_NECTIN2	CD8_C7_CD160|Normal	2
TNFRSF1B_GRN	CD8_C7_CD160|Normal	1
MIF_TNFRSF14	CD8_C7_CD160|Normal	1
CD160_TNFRSF14	CD8_C7_CD160|Normal	2
MIF_TNFRSF10D	CD8_C7_CD160|Normal	1
CD94:NKG2A_HLA-E	CD8_C7_CD160|Normal	1
HLA-C_FAM3C	CD8_C7_CD160|Plasma	3
LAMP1_FAM3C	CD8_C7_CD160|Plasma	3
CD74_MIF	CD8_C7_CD160|Plasma	1
TNFRSF1B_GRN	CD8_C7_CD160|Plasma	3
CCL4L2_VSIR	CD8_C7_CD160|Plasma	1
MIF_TNFRSF14	CD8_C7_CD160|Plasma	1
CD160_TNFRSF14	CD8_C7_CD160|Plasma	2
CD94:NKG2A_HLA-E	CD8_C7_CD160|Plasma	3
CD94:NKG2E_HLA-E	CD8_C7_CD160|Plasma	3
CD94:NKG2C_HLA-E	CD8_C7_CD160|Plasma	2
CCL4L2_VSIR	CD8_C7_CD160|Treg_C2_LAG3	1
MIF_TNFRSF14	CD8_C7_CD160|Treg_C2_LAG3	1
CD160_TNFRSF14	CD8_C7_CD160|Treg_C2_LAG3	2
CD2_CD58	CD8_C7_CD160|Treg_C2_LAG3	1
CD47_SIRPG	CD8_C7_CD160|Treg_C2_LAG3	2
CD8 receptor_LCK	CD8_C7_CD160|Treg_C2_LAG3	3
CD94:NKG2A_HLA-E	CD8_C7_CD160|Treg_C2_LAG3	3
CD94:NKG2E_HLA-E	CD8_C7_CD160|Treg_C2_LAG3	3
ICAM3_aLb2 complex	CD8_C7_CD160|Treg_C2_LAG3	1
CCL5_CCR4	CD8_C7_CD160|Treg_C2_LAG3	2
CD94:NKG2C_HLA-E	CD8_C7_CD160|Treg_C2_LAG3	3
TIGIT_NECTIN2	CD8_C7_CD160|cDC2_CD1C	2
TNFRSF1B_GRN	CD8_C7_CD160|cDC2_CD1C	2
CD44_HBEGF	CD8_C7_CD160|cDC2_CD1C	1
HLA-DPB1_TNFSF13B	CD8_C7_CD160|cDC2_CD1C	1
CCL4L2_VSIR	CD8_C7_CD160|cDC2_CD1C	1
HLA-F_LILRB1	CD8_C7_CD160|cDC2_CD1C	2
CD160_TNFRSF14	CD8_C7_CD160|cDC2_CD1C	1
CXCR6_CXCL16	CD8_C7_CD160|cDC2_CD1C	2
CSF1_SIRPA	CD8_C7_CD160|cDC2_CD1C	1
CD55_ADGRE5	CD8_C7_CD160|cDC2_CD1C	1
CD99_PILRA	CD8_C7_CD160|cDC2_CD1C	2
CD52_SIGLEC10	CD8_C7_CD160|cDC2_CD1C	2
CD94:NKG2A_HLA-E	CD8_C7_CD160|cDC2_CD1C	1
HLA-F_LILRB2	CD8_C7_CD160|cDC2_CD1C	2
PTPRC_MRC1	CD8_C7_CD160|cDC2_CD1C	1
HGF_CD44	Fib_2|B_activated_memory	1
EGFR_TGFB1	Fib_2|B_activated_memory	2
EGFR_AREG	Fib_2|B_activated_memory	3
ICAM1_AREG	Fib_2|B_activated_memory	2
EGFR_GRN	Fib_2|B_activated_memory	3
TNFRSF1A_GRN	Fib_2|B_activated_memory	4
CXCL12_CXCR4	Fib_2|B_activated_memory	3
LTBR_LTB	Fib_2|B_activated_memory	4
HGF_CD44	Fib_2|B_memory	1
EGFR_AREG	Fib_2|B_memory	1
ICAM1_AREG	Fib_2|B_memory	1
EGFR_GRN	Fib_2|B_memory	2
TNFRSF1A_GRN	Fib_2|B_memory	3
CXCL12_CXCR4	Fib_2|B_memory	3
LTBR_LTB	Fib_2|B_memory	3
HGF_CD44	Fib_2|CD4_C3_SLC2A3	1
EGFR_MIF	Fib_2|CD4_C3_SLC2A3	2
EGFR_AREG	Fib_2|CD4_C3_SLC2A3	3
ICAM1_AREG	Fib_2|CD4_C3_SLC2A3	2
FAM3C_CLEC2D	Fib_2|CD4_C3_SLC2A3	1
MDK_SORL1	Fib_2|CD4_C3_SLC2A3	2
CXCL12_CXCR4	Fib_2|CD4_C3_SLC2A3	3
LTBR_LTB	Fib_2|CD4_C3_SLC2A3	4
CD40_CD40LG	Fib_2|CD4_C3_SLC2A3	1
HGF_CD44	Fib_2|CD4_C4_CD69	1
EGFR_TGFB1	Fib_2|CD4_C4_CD69	2
EGFR_MIF	Fib_2|CD4_C4_CD69	3
EGFR_AREG	Fib_2|CD4_C4_CD69	1
ICAM1_AREG	Fib_2|CD4_C4_CD69	1
CD40_TNFSF13B	Fib_2|CD4_C4_CD69	1
ICAM1_SPN	Fib_2|CD4_C4_CD69	2
FAM3C_CLEC2D	Fib_2|CD4_C4_CD69	1
CXCL12_CXCR3	Fib_2|CD4_C4_CD69	1
MDK_SORL1	Fib_2|CD4_C4_CD69	1
CXCL12_CXCR4	Fib_2|CD4_C4_CD69	3
CD55_ADGRE5	Fib_2|CD4_C4_CD69	1
LTBR_LTB	Fib_2|CD4_C4_CD69	4
CD40_CD40LG	Fib_2|CD4_C4_CD69	1
HGF_CD44	Fib_2|CD4_C5_CXCL13	1
EGFR_MIF	Fib_2|CD4_C5_CXCL13	2
ICAM1_ITGAL	Fib_2|CD4_C5_CXCL13	1
FAM3C_CLEC2D	Fib_2|CD4_C5_CXCL13	2
CXCL12_CXCR4	Fib_2|CD4_C5_CXCL13	3
LTBR_LTB	Fib_2|CD4_C5_CXCL13	4
ICAM1_aLb2 complex	Fib_2|CD4_C5_CXCL13	1
CD40_CD40LG	Fib_2|CD4_C5_CXCL13	1
HGF_CD44	Fib_2|CD8_C4_GZMK	1
EGFR_TGFB1	Fib_2|CD8_C4_GZMK	1
ICAM1_ITGAL	Fib_2|CD8_C4_GZMK	1
FAM3C_CLEC2D	Fib_2|CD8_C4_GZMK	2
CXCL12_CXCR3	Fib_2|CD8_C4_GZMK	2
CXCL12_CXCR4	Fib_2|CD8_C4_GZMK	3
LTBR_LTB	Fib_2|CD8_C4_GZMK	2
ICAM1_aLb2 complex	Fib_2|CD8_C4_GZMK	1
HGF_CD44	Fib_2|CD8_C5_TOB1	1
EGFR_TGFB1	Fib_2|CD8_C5_TOB1	3
EGFR_MIF	Fib_2|CD8_C5_TOB1	3
EGFR_AREG	Fib_2|CD8_C5_TOB1	1
ICAM1_AREG	Fib_2|CD8_C5_TOB1	1
ICAM1_SPN	Fib_2|CD8_C5_TOB1	2
TNFRSF1A_FASLG	Fib_2|CD8_C5_TOB1	1
FAM3C_CLEC2D	Fib_2|CD8_C5_TOB1	2
CXCL12_CXCR3	Fib_2|CD8_C5_TOB1	3
CXCL12_CXCR4	Fib_2|CD8_C5_TOB1	3
CD55_ADGRE5	Fib_2|CD8_C5_TOB1	1
HLA-E_KLRC1	Fib_2|CD8_C5_TOB1	1
LTBR_LTB	Fib_2|CD8_C5_TOB1	4
COL1A1_a1b1 complex	Fib_2|CD8_C5_TOB1	2
COL3A1_a1b1 complex	Fib_2|CD8_C5_TOB1	2
COL4A1_a1b1 complex	Fib_2|CD8_C5_TOB1	2
COL5A2_a1b1 complex	Fib_2|CD8_C5_TOB1	2
COL1A2_a1b1 complex	Fib_2|CD8_C5_TOB1	2
COL4A2_a1b1 complex	Fib_2|CD8_C5_TOB1	2
COL6A1_a1b1 complex	Fib_2|CD8_C5_TOB1	2
COL6A2_a1b1 complex	Fib_2|CD8_C5_TOB1	2
COL6A3_a1b1 complex	Fib_2|CD8_C5_TOB1	2
COL5A1_a1b1 complex	Fib_2|CD8_C5_TOB1	2
COL4A5_a1b1 complex	Fib_2|CD8_C5_TOB1	2
COL15A1_a1b1 complex	Fib_2|CD8_C5_TOB1	2
COL18A1_a1b1 complex	Fib_2|CD8_C5_TOB1	2
COL4A6_a1b1 complex	Fib_2|CD8_C5_TOB1	2
COL27A1_a1b1 complex	Fib_2|CD8_C5_TOB1	1
COL12A1_a1b1 complex	Fib_2|CD8_C5_TOB1	2
EGFR_TGFB1	Fib_2|CD8_C7_CD160	1
EGFR_MIF	Fib_2|CD8_C7_CD160	1
EGFR_AREG	Fib_2|CD8_C7_CD160	1
ICAM1_AREG	Fib_2|CD8_C7_CD160	2
TNFRSF1A_FASLG	Fib_2|CD8_C7_CD160	1
FAM3C_CLEC2D	Fib_2|CD8_C7_CD160	1
CXCL12_CXCR4	Fib_2|CD8_C7_CD160	1
HLA-E_KLRC1	Fib_2|CD8_C7_CD160	2
COL1A1_a1b1 complex	Fib_2|CD8_C7_CD160	1
COL3A1_a1b1 complex	Fib_2|CD8_C7_CD160	1
COL4A1_a1b1 complex	Fib_2|CD8_C7_CD160	1
COL5A2_a1b1 complex	Fib_2|CD8_C7_CD160	1
COL1A2_a1b1 complex	Fib_2|CD8_C7_CD160	1
COL4A2_a1b1 complex	Fib_2|CD8_C7_CD160	1
COL6A1_a1b1 complex	Fib_2|CD8_C7_CD160	1
COL6A2_a1b1 complex	Fib_2|CD8_C7_CD160	1
COL6A3_a1b1 complex	Fib_2|CD8_C7_CD160	1
COL5A1_a1b1 complex	Fib_2|CD8_C7_CD160	1
COL4A5_a1b1 complex	Fib_2|CD8_C7_CD160	1
COL15A1_a1b1 complex	Fib_2|CD8_C7_CD160	1
COL18A1_a1b1 complex	Fib_2|CD8_C7_CD160	1
COL4A6_a1b1 complex	Fib_2|CD8_C7_CD160	1
COL27A1_a1b1 complex	Fib_2|CD8_C7_CD160	1
COL12A1_a1b1 complex	Fib_2|CD8_C7_CD160	1
HLA-C_FAM3C	Fib_2|Fib_2	1
LAMP1_FAM3C	Fib_2|Fib_2	2
EGFR_NRG1	Fib_2|Fib_2	3
HLA-DPB1_NRG1	Fib_2|Fib_2	1
EGFR_AREG	Fib_2|Fib_2	1
ICAM1_AREG	Fib_2|Fib_2	1
EGFR_GRN	Fib_2|Fib_2	3
TNFRSF1A_GRN	Fib_2|Fib_2	4
EGFR_COPA	Fib_2|Fib_2	1
MDK_LRP1	Fib_2|Fib_2	2
WNT5A_PTPRK	Fib_2|Fib_2	1
WNT5A_ANTXR1	Fib_2|Fib_2	2
DLL1_NOTCH2	Fib_2|Fib_2	1
TNFSF12_TNFRSF10D	Fib_2|Fib_2	1
PROS1_AXL	Fib_2|Fib_2	1
AXL_IL15RA	Fib_2|Fib_2	1
AXL_GAS6	Fib_2|Fib_2	1
COL1A1_a10b1 complex	Fib_2|Fib_2	1
COL3A1_a10b1 complex	Fib_2|Fib_2	1
COL4A1_a10b1 complex	Fib_2|Fib_2	1
COL5A2_a10b1 complex	Fib_2|Fib_2	1
COL1A2_a10b1 complex	Fib_2|Fib_2	1
COL4A2_a10b1 complex	Fib_2|Fib_2	1
COL6A1_a10b1 complex	Fib_2|Fib_2	1
COL6A2_a10b1 complex	Fib_2|Fib_2	1
COL6A3_a10b1 complex	Fib_2|Fib_2	1
COL5A1_a10b1 complex	Fib_2|Fib_2	1
COL4A5_a10b1 complex	Fib_2|Fib_2	1
COL15A1_a10b1 complex	Fib_2|Fib_2	1
COL18A1_a10b1 complex	Fib_2|Fib_2	1
COL4A6_a10b1 complex	Fib_2|Fib_2	1
COL12A1_a10b1 complex	Fib_2|Fib_2	1
COL1A1_a1b1 complex	Fib_2|Fib_2	4
COL3A1_a1b1 complex	Fib_2|Fib_2	4
COL4A1_a1b1 complex	Fib_2|Fib_2	2
COL5A2_a1b1 complex	Fib_2|Fib_2	4
COL1A2_a1b1 complex	Fib_2|Fib_2	4
COL4A2_a1b1 complex	Fib_2|Fib_2	4
COL6A1_a1b1 complex	Fib_2|Fib_2	4
COL6A2_a1b1 complex	Fib_2|Fib_2	4
COL6A3_a1b1 complex	Fib_2|Fib_2	4
COL5A1_a1b1 complex	Fib_2|Fib_2	4
COL4A5_a1b1 complex	Fib_2|Fib_2	4
COL15A1_a1b1 complex	Fib_2|Fib_2	4
COL18A1_a1b1 complex	Fib_2|Fib_2	4
COL14A1_a1b1 complex	Fib_2|Fib_2	1
COL4A6_a1b1 complex	Fib_2|Fib_2	4
COL27A1_a1b1 complex	Fib_2|Fib_2	1
COL12A1_a1b1 complex	Fib_2|Fib_2	3
FN1_a4b1 complex	Fib_2|Fib_2	1
FBN1_a5b1 complex	Fib_2|Fib_2	1
FN1_aVb1 complex	Fib_2|Fib_2	1
LAMC1_a6b1 complex	Fib_2|Fib_2	3
COL1A1_a11b1 complex	Fib_2|Fib_2	4
COL3A1_a11b1 complex	Fib_2|Fib_2	4
COL4A1_a11b1 complex	Fib_2|Fib_2	2
FN1_a11b1 complex	Fib_2|Fib_2	1
COL5A2_a11b1 complex	Fib_2|Fib_2	4
COL1A2_a11b1 complex	Fib_2|Fib_2	4
COL4A2_a11b1 complex	Fib_2|Fib_2	4
COL6A1_a11b1 complex	Fib_2|Fib_2	4
COL6A2_a11b1 complex	Fib_2|Fib_2	4
COL6A3_a11b1 complex	Fib_2|Fib_2	4
COL5A1_a11b1 complex	Fib_2|Fib_2	4
COL4A5_a11b1 complex	Fib_2|Fib_2	4
COL15A1_a11b1 complex	Fib_2|Fib_2	4
COL18A1_a11b1 complex	Fib_2|Fib_2	4
COL14A1_a11b1 complex	Fib_2|Fib_2	1
COL4A6_a11b1 complex	Fib_2|Fib_2	4
COL27A1_a11b1 complex	Fib_2|Fib_2	1
COL12A1_a11b1 complex	Fib_2|Fib_2	3
EGFR_NRG1	Fib_2|Fib_3	1
HLA-DPB1_NRG1	Fib_2|Fib_3	1
ICAM1_AREG	Fib_2|Fib_3	1
COL1A1_a10b1 complex	Fib_2|Fib_3	1
COL3A1_a10b1 complex	Fib_2|Fib_3	1
COL4A1_a10b1 complex	Fib_2|Fib_3	1
COL5A2_a10b1 complex	Fib_2|Fib_3	1
COL1A2_a10b1 complex	Fib_2|Fib_3	1
COL4A2_a10b1 complex	Fib_2|Fib_3	1
COL6A1_a10b1 complex	Fib_2|Fib_3	1
COL6A2_a10b1 complex	Fib_2|Fib_3	1
COL6A3_a10b1 complex	Fib_2|Fib_3	1
COL5A1_a10b1 complex	Fib_2|Fib_3	1
COL4A5_a10b1 complex	Fib_2|Fib_3	1
COL15A1_a10b1 complex	Fib_2|Fib_3	1
COL18A1_a10b1 complex	Fib_2|Fib_3	1
COL4A6_a10b1 complex	Fib_2|Fib_3	1
COL12A1_a10b1 complex	Fib_2|Fib_3	1
HGF_CD44	Fib_2|Mast_cells	1
EGFR_AREG	Fib_2|Mast_cells	3
ICAM1_AREG	Fib_2|Mast_cells	2
EGFR_AREG	Fib_2|NKT_CD69	1
CXCL12_CXCR4	Fib_2|NKT_CD69	3
LTBR_LTB	Fib_2|NKT_CD69	2
LAMP1_FAM3C	Fib_2|Normal	1
EGFR_MIF	Fib_2|Normal	2
EGFR_AREG	Fib_2|Normal	2
ICAM1_AREG	Fib_2|Normal	1
EGFR_GRN	Fib_2|Normal	3
TNFRSF1A_GRN	Fib_2|Normal	3
EGFR_COPA	Fib_2|Normal	2
EGFR_HBEGF	Fib_2|Normal	2
WNT5A_PTPRK	Fib_2|Normal	2
MIF_TNFRSF10D	Fib_2|Normal	1
NRG1_LSR	Fib_2|Normal	3
COL1A1_a1b1 complex	Fib_2|Normal	1
COL3A1_a1b1 complex	Fib_2|Normal	1
COL5A2_a1b1 complex	Fib_2|Normal	1
COL1A2_a1b1 complex	Fib_2|Normal	1
COL4A2_a1b1 complex	Fib_2|Normal	1
COL6A1_a1b1 complex	Fib_2|Normal	1
COL6A2_a1b1 complex	Fib_2|Normal	1
COL6A3_a1b1 complex	Fib_2|Normal	1
COL5A1_a1b1 complex	Fib_2|Normal	1
COL4A5_a1b1 complex	Fib_2|Normal	1
COL15A1_a1b1 complex	Fib_2|Normal	1
COL18A1_a1b1 complex	Fib_2|Normal	1
COL14A1_a1b1 complex	Fib_2|Normal	1
COL4A6_a1b1 complex	Fib_2|Normal	1
COL12A1_a1b1 complex	Fib_2|Normal	1
FN1_a4b1 complex	Fib_2|Normal	1
LAMC1_a6b1 complex	Fib_2|Normal	2
NRG1_a6b4 complex	Fib_2|Normal	2
HGF_CD44	Fib_2|Plasma	1
HLA-C_FAM3C	Fib_2|Plasma	1
LAMP1_FAM3C	Fib_2|Plasma	4
EGFR_TGFB1	Fib_2|Plasma	3
EGFR_MIF	Fib_2|Plasma	3
EGFR_AREG	Fib_2|Plasma	2
ICAM1_AREG	Fib_2|Plasma	1
EGFR_GRN	Fib_2|Plasma	3
TNFRSF1A_GRN	Fib_2|Plasma	4
EGFR_COPA	Fib_2|Plasma	2
CCL2_CCR10	Fib_2|Plasma	2
NRG1_LSR	Fib_2|Plasma	3
AXL_GAS6	Fib_2|Plasma	1
FN1_a4b7 complex	Fib_2|Plasma	1
LAMC1_a6b1 complex	Fib_2|Plasma	1
HGF_CD44	Fib_2|Treg_C2_LAG3	1
EGFR_TGFB1	Fib_2|Treg_C2_LAG3	1
EGFR_MIF	Fib_2|Treg_C2_LAG3	1
ICAM1_ITGAL	Fib_2|Treg_C2_LAG3	1
CXCL12_CXCR4	Fib_2|Treg_C2_LAG3	1
LTBR_LTB	Fib_2|Treg_C2_LAG3	3
ICAM1_aLb2 complex	Fib_2|Treg_C2_LAG3	1
EGFR_TGFB1	Fib_2|cDC2_CD1C	2
EGFR_MIF	Fib_2|cDC2_CD1C	1
EGFR_AREG	Fib_2|cDC2_CD1C	2
ICAM1_AREG	Fib_2|cDC2_CD1C	1
EGFR_GRN	Fib_2|cDC2_CD1C	2
TNFRSF1A_GRN	Fib_2|cDC2_CD1C	3
EGFR_COPA	Fib_2|cDC2_CD1C	1
EGFR_HBEGF	Fib_2|cDC2_CD1C	2
CD44_HBEGF	Fib_2|cDC2_CD1C	1
HLA-DPB1_TNFSF13B	Fib_2|cDC2_CD1C	1
ICAM1_SPN	Fib_2|cDC2_CD1C	1
HLA-F_LILRB1	Fib_2|cDC2_CD1C	1
GRN_SORT1	Fib_2|cDC2_CD1C	1
IL1R1_IL1RN	Fib_2|cDC2_CD1C	1
MDK_LRP1	Fib_2|cDC2_CD1C	1
MDK_SORL1	Fib_2|cDC2_CD1C	1
DLL1_NOTCH2	Fib_2|cDC2_CD1C	2
CXCL12_CXCR4	Fib_2|cDC2_CD1C	3
CSF1_SIRPA	Fib_2|cDC2_CD1C	2
COPA_P2RY6	Fib_2|cDC2_CD1C	1
NAMPT_P2RY6	Fib_2|cDC2_CD1C	1
PROS1_AXL	Fib_2|cDC2_CD1C	2
CD99_PILRA	Fib_2|cDC2_CD1C	3
LTBR_LTB	Fib_2|cDC2_CD1C	1
COL1A1_a1b1 complex	Fib_2|cDC2_CD1C	2
COL3A1_a1b1 complex	Fib_2|cDC2_CD1C	2
COL5A2_a1b1 complex	Fib_2|cDC2_CD1C	2
COL1A2_a1b1 complex	Fib_2|cDC2_CD1C	2
COL4A2_a1b1 complex	Fib_2|cDC2_CD1C	2
COL6A1_a1b1 complex	Fib_2|cDC2_CD1C	2
COL6A2_a1b1 complex	Fib_2|cDC2_CD1C	2
COL6A3_a1b1 complex	Fib_2|cDC2_CD1C	2
COL5A1_a1b1 complex	Fib_2|cDC2_CD1C	2
COL4A5_a1b1 complex	Fib_2|cDC2_CD1C	2
COL15A1_a1b1 complex	Fib_2|cDC2_CD1C	2
COL18A1_a1b1 complex	Fib_2|cDC2_CD1C	2
COL14A1_a1b1 complex	Fib_2|cDC2_CD1C	1
COL4A6_a1b1 complex	Fib_2|cDC2_CD1C	2
COL12A1_a1b1 complex	Fib_2|cDC2_CD1C	1
FN1_a4b1 complex	Fib_2|cDC2_CD1C	1
LAMC1_a6b1 complex	Fib_2|cDC2_CD1C	2
ICAM1_aXb2 complex	Fib_2|cDC2_CD1C	1
HLA-F_LILRB2	Fib_2|cDC2_CD1C	1
NRG1_MS4A4A	Fib_2|cDC2_CD1C	2
C3_C3AR1	Fib_2|cDC2_CD1C	2
ANXA1_FPR1	Fib_2|cDC2_CD1C	1
COL1A1_a1b1 complex	Fib_3|CD8_C5_TOB1	2
COL3A1_a1b1 complex	Fib_3|CD8_C5_TOB1	2
COL5A2_a1b1 complex	Fib_3|CD8_C5_TOB1	1
COL1A2_a1b1 complex	Fib_3|CD8_C5_TOB1	2
COL4A2_a1b1 complex	Fib_3|CD8_C5_TOB1	1
COL6A1_a1b1 complex	Fib_3|CD8_C5_TOB1	2
COL6A2_a1b1 complex	Fib_3|CD8_C5_TOB1	2
COL6A3_a1b1 complex	Fib_3|CD8_C5_TOB1	2
COL5A1_a1b1 complex	Fib_3|CD8_C5_TOB1	2
COL4A5_a1b1 complex	Fib_3|CD8_C5_TOB1	2
COL4A6_a1b1 complex	Fib_3|CD8_C5_TOB1	2
HLA-E_KLRC1	Fib_3|CD8_C7_CD160	2
COL1A1_a1b1 complex	Fib_3|CD8_C7_CD160	1
COL3A1_a1b1 complex	Fib_3|CD8_C7_CD160	1
COL5A2_a1b1 complex	Fib_3|CD8_C7_CD160	1
COL1A2_a1b1 complex	Fib_3|CD8_C7_CD160	1
COL4A2_a1b1 complex	Fib_3|CD8_C7_CD160	1
COL6A1_a1b1 complex	Fib_3|CD8_C7_CD160	1
COL6A2_a1b1 complex	Fib_3|CD8_C7_CD160	1
COL6A3_a1b1 complex	Fib_3|CD8_C7_CD160	1
COL5A1_a1b1 complex	Fib_3|CD8_C7_CD160	1
COL4A5_a1b1 complex	Fib_3|CD8_C7_CD160	1
COL4A6_a1b1 complex	Fib_3|CD8_C7_CD160	1
COL1A1_a10b1 complex	Fib_3|Fib_2	1
COL3A1_a10b1 complex	Fib_3|Fib_2	1
COL1A2_a10b1 complex	Fib_3|Fib_2	1
COL6A1_a10b1 complex	Fib_3|Fib_2	1
COL6A2_a10b1 complex	Fib_3|Fib_2	1
COL6A3_a10b1 complex	Fib_3|Fib_2	1
COL5A1_a10b1 complex	Fib_3|Fib_2	1
COL4A5_a10b1 complex	Fib_3|Fib_2	1
COL4A6_a10b1 complex	Fib_3|Fib_2	1
COL1A1_a1b1 complex	Fib_3|Fib_2	3
COL3A1_a1b1 complex	Fib_3|Fib_2	3
COL5A2_a1b1 complex	Fib_3|Fib_2	1
COL1A2_a1b1 complex	Fib_3|Fib_2	3
COL4A2_a1b1 complex	Fib_3|Fib_2	1
COL6A1_a1b1 complex	Fib_3|Fib_2	3
COL6A2_a1b1 complex	Fib_3|Fib_2	3
COL6A3_a1b1 complex	Fib_3|Fib_2	2
COL5A1_a1b1 complex	Fib_3|Fib_2	3
COL4A5_a1b1 complex	Fib_3|Fib_2	3
COL4A6_a1b1 complex	Fib_3|Fib_2	2
COL1A1_a11b1 complex	Fib_3|Fib_2	3
COL3A1_a11b1 complex	Fib_3|Fib_2	3
COL5A2_a11b1 complex	Fib_3|Fib_2	1
COL1A2_a11b1 complex	Fib_3|Fib_2	3
COL4A2_a11b1 complex	Fib_3|Fib_2	1
COL6A1_a11b1 complex	Fib_3|Fib_2	3
COL6A2_a11b1 complex	Fib_3|Fib_2	3
COL6A3_a11b1 complex	Fib_3|Fib_2	2
COL5A1_a11b1 complex	Fib_3|Fib_2	3
COL4A5_a11b1 complex	Fib_3|Fib_2	3
COL4A6_a11b1 complex	Fib_3|Fib_2	2
COL1A1_a10b1 complex	Fib_3|Fib_3	1
COL3A1_a10b1 complex	Fib_3|Fib_3	1
COL1A2_a10b1 complex	Fib_3|Fib_3	1
COL6A1_a10b1 complex	Fib_3|Fib_3	1
COL6A2_a10b1 complex	Fib_3|Fib_3	1
COL6A3_a10b1 complex	Fib_3|Fib_3	1
COL5A1_a10b1 complex	Fib_3|Fib_3	1
COL4A5_a10b1 complex	Fib_3|Fib_3	1
COL4A6_a10b1 complex	Fib_3|Fib_3	1
NRG1_LSR	Fib_3|Normal	1
NRG1_a6b4 complex	Fib_3|Normal	1
CCL2_CCR10	Fib_3|Plasma	1
NRG1_LSR	Fib_3|Plasma	1
CD99_PILRA	Fib_3|cDC2_CD1C	1
COL1A1_a1b1 complex	Fib_3|cDC2_CD1C	1
COL3A1_a1b1 complex	Fib_3|cDC2_CD1C	1
COL1A2_a1b1 complex	Fib_3|cDC2_CD1C	1
COL6A1_a1b1 complex	Fib_3|cDC2_CD1C	1
COL6A2_a1b1 complex	Fib_3|cDC2_CD1C	1
COL5A1_a1b1 complex	Fib_3|cDC2_CD1C	1
COL4A5_a1b1 complex	Fib_3|cDC2_CD1C	1
ICAM1_AREG	Mast_cells|B_activated_memory	4
CD55_ADGRE5	Mast_cells|B_activated_memory	1
PTPRC_CD22	Mast_cells|B_activated_memory	1
ALOX5_ALOX5AP	Mast_cells|B_activated_memory	1
PLAUR_a4b1 complex	Mast_cells|B_activated_memory	1
ICAM1_AREG	Mast_cells|B_memory	3
PTPRC_CD22	Mast_cells|B_memory	1
ALOX5_ALOX5AP	Mast_cells|B_memory	1
PLAUR_a4b1 complex	Mast_cells|B_memory	2
ICAM1_AREG	Mast_cells|CD4_C3_SLC2A3	4
ALOX5_ALOX5AP	Mast_cells|CD4_C3_SLC2A3	5
PLAUR_a4b1 complex	Mast_cells|CD4_C3_SLC2A3	2
ICAM1_AREG	Mast_cells|CD4_C4_CD69	3
ICAM1_SPN	Mast_cells|CD4_C4_CD69	2
CD55_ADGRE5	Mast_cells|CD4_C4_CD69	4
ALOX5_ALOX5AP	Mast_cells|CD4_C4_CD69	6
PLAUR_a4b1 complex	Mast_cells|CD4_C4_CD69	1
ICAM1_AREG	Mast_cells|CD4_C5_CXCL13	2
ICAM1_ITGAL	Mast_cells|CD4_C5_CXCL13	1
ALOX5_ALOX5AP	Mast_cells|CD4_C5_CXCL13	5
CD84_CD84	Mast_cells|CD4_C5_CXCL13	1
PLAUR_a4b1 complex	Mast_cells|CD4_C5_CXCL13	1
ICAM1_aLb2 complex	Mast_cells|CD4_C5_CXCL13	1
ICAM1_AREG	Mast_cells|CD8_C4_GZMK	1
ICAM1_ITGAL	Mast_cells|CD8_C4_GZMK	1
CD55_ADGRE5	Mast_cells|CD8_C4_GZMK	2
ALOX5_ALOX5AP	Mast_cells|CD8_C4_GZMK	5
CD84_CD84	Mast_cells|CD8_C4_GZMK	1
PLAUR_a4b1 complex	Mast_cells|CD8_C4_GZMK	1
ICAM1_aLb2 complex	Mast_cells|CD8_C4_GZMK	1
ICAM1_AREG	Mast_cells|CD8_C5_TOB1	2
ICAM1_SPN	Mast_cells|CD8_C5_TOB1	2
CD55_ADGRE5	Mast_cells|CD8_C5_TOB1	4
ALOX5_ALOX5AP	Mast_cells|CD8_C5_TOB1	5
HLA-E_KLRC1	Mast_cells|CD8_C5_TOB1	1
PLAUR_a4b1 complex	Mast_cells|CD8_C5_TOB1	1
ICAM1_AREG	Mast_cells|CD8_C7_CD160	3
ALOX5_ALOX5AP	Mast_cells|CD8_C7_CD160	3
HLA-E_KLRC1	Mast_cells|CD8_C7_CD160	3
HLA-E_KLRC2	Mast_cells|CD8_C7_CD160	1
ICAM1_AREG	Mast_cells|Fib_2	1
TNFSF10_TNFRSF10D	Mast_cells|Fib_2	1
ICAM1_AREG	Mast_cells|Fib_3	1
ICAM1_AREG	Mast_cells|Mast_cells	4
IL18R1_IL18	Mast_cells|Mast_cells	1
ALOX5_ALOX5AP	Mast_cells|Mast_cells	6
CD84_CD84	Mast_cells|Mast_cells	2
ICAM1_AREG	Mast_cells|NKT_CD69	1
CD55_ADGRE5	Mast_cells|NKT_CD69	3
PLAUR_a4b1 complex	Mast_cells|NKT_CD69	1
ICAM1_AREG	Mast_cells|Normal	2
CD44_HBEGF	Mast_cells|Normal	3
TNFSF10_TNFRSF10D	Mast_cells|Normal	1
IL33 receptor_IL33	Mast_cells|Normal	1
ICAM1_AREG	Mast_cells|Plasma	1
PLAUR_a4b1 complex	Mast_cells|Plasma	2
ICAM1_AREG	Mast_cells|Treg_C2_LAG3	1
ICAM1_ITGAL	Mast_cells|Treg_C2_LAG3	2
ALOX5_ALOX5AP	Mast_cells|Treg_C2_LAG3	1
ICAM1_aLb2 complex	Mast_cells|Treg_C2_LAG3	2
ICAM1_AREG	Mast_cells|cDC2_CD1C	3
CD44_HBEGF	Mast_cells|cDC2_CD1C	4
ICAM1_SPN	Mast_cells|cDC2_CD1C	1
IL18R1_IL18	Mast_cells|cDC2_CD1C	1
CSF1_SIRPA	Mast_cells|cDC2_CD1C	4
ALOX5_ALOX5AP	Mast_cells|cDC2_CD1C	3
CD99_PILRA	Mast_cells|cDC2_CD1C	3
CD52_SIGLEC10	Mast_cells|cDC2_CD1C	1
CD84_CD84	Mast_cells|cDC2_CD1C	1
PLAUR_a4b1 complex	Mast_cells|cDC2_CD1C	2
ICAM1_aXb2 complex	Mast_cells|cDC2_CD1C	3
ANXA1_FPR1	Mast_cells|cDC2_CD1C	4
ANXA1_FPR3	Mast_cells|cDC2_CD1C	4
PTPRC_MRC1	Mast_cells|cDC2_CD1C	1
CD2_CD48	NKT_CD69|B_activated_memory	3
CD2_CD48	NKT_CD69|B_memory	3
CD55_ADGRE5	NKT_CD69|B_memory	1
CCL4L2_VSIR	NKT_CD69|CD4_C3_SLC2A3	1
TNF_VSIR	NKT_CD69|CD4_C3_SLC2A3	2
KLRB1_CLEC2D	NKT_CD69|CD4_C3_SLC2A3	3
TNF_ICOS	NKT_CD69|CD4_C3_SLC2A3	4
CD2_CD48	NKT_CD69|CD4_C3_SLC2A3	4
CCL4L2_VSIR	NKT_CD69|CD4_C4_CD69	1
TNF_VSIR	NKT_CD69|CD4_C4_CD69	2
KLRB1_CLEC2D	NKT_CD69|CD4_C4_CD69	3
TNF_ICOS	NKT_CD69|CD4_C4_CD69	4
TNF_FAS	NKT_CD69|CD4_C4_CD69	2
TNF_TNFRSF1B	NKT_CD69|CD4_C4_CD69	3
CD2_CD48	NKT_CD69|CD4_C4_CD69	4
CD55_ADGRE5	NKT_CD69|CD4_C4_CD69	2
CCL4L2_VSIR	NKT_CD69|CD4_C5_CXCL13	3
TNF_VSIR	NKT_CD69|CD4_C5_CXCL13	4
KLRB1_CLEC2D	NKT_CD69|CD4_C5_CXCL13	2
TNF_ICOS	NKT_CD69|CD4_C5_CXCL13	4
TNF_FAS	NKT_CD69|CD4_C5_CXCL13	1
TNF_TNFRSF1B	NKT_CD69|CD4_C5_CXCL13	2
[truncated: 6,006 more rows]

## Sheet: Inter_Tumor_Blood_clusters
Cluster pairs	Ligand-Receptor pairs	The number of patients with this significant pair
PTPRC_CD22	B_early_activated_Tumor|B_memory_Blood	1
MIF_CD74	B_early_activated_Tumor|B_memory_Blood	2
PTPRC_CD22	B_early_activated_Tumor|B_naive_Blood	2
MIF_CD74	B_early_activated_Tumor|B_naive_Blood	2
LGALS9_CD44	B_early_activated_Tumor|CD4_C1_CCR7_Blood	1
LGALS9_SORL1	B_early_activated_Tumor|CD4_C1_CCR7_Blood	1
SELL_SELPLG	B_early_activated_Tumor|CD4_C1_CCR7_Blood	2
IL16_CD4	B_early_activated_Tumor|CD4_C1_CCR7_Blood	2
CD48_CD2	B_early_activated_Tumor|CD4_C1_CCR7_Blood	1
LGALS9_CD44	B_early_activated_Tumor|CD4_C2_LTB_Blood	1
LGALS9_SORL1	B_early_activated_Tumor|CD4_C2_LTB_Blood	1
SELL_SELPLG	B_early_activated_Tumor|CD4_C2_LTB_Blood	2
IL16_CD4	B_early_activated_Tumor|CD4_C2_LTB_Blood	2
CD48_CD2	B_early_activated_Tumor|CD4_C2_LTB_Blood	2
CD72_SEMA4D	B_early_activated_Tumor|CD8_C1_LEF1_Blood	1
SELL_SELPLG	B_early_activated_Tumor|CD8_C1_LEF1_Blood	2
CD48_CD2	B_early_activated_Tumor|CD8_C1_LEF1_Blood	1
TGFB1_TGFBR3	B_early_activated_Tumor|CD8_C2_CX3CR1_Blood	1
LGALS9_CD47	B_early_activated_Tumor|CD8_C2_CX3CR1_Blood	1
LGALS9_SORL1	B_early_activated_Tumor|CD8_C2_CX3CR1_Blood	1
SELL_SELPLG	B_early_activated_Tumor|CD8_C2_CX3CR1_Blood	2
CD48_CD2	B_early_activated_Tumor|CD8_C2_CX3CR1_Blood	2
LGALS9_CD47	B_early_activated_Tumor|NKT_KLRC2_Blood	1
LGALS9_SORL1	B_early_activated_Tumor|NKT_KLRC2_Blood	1
HLA-E_KLRC1	B_early_activated_Tumor|NKT_KLRC2_Blood	1
HLA-E_KLRC2	B_early_activated_Tumor|NKT_KLRC2_Blood	1
SELL_SELPLG	B_early_activated_Tumor|NKT_KLRC2_Blood	2
CD48_CD2	B_early_activated_Tumor|NKT_KLRC2_Blood	1
HLA-E_CD94:NKG2A	B_early_activated_Tumor|NKT_KLRC2_Blood	1
HLA-E_CD94:NKG2C	B_early_activated_Tumor|NKT_KLRC2_Blood	1
HLA-E_CD94:NKG2E	B_early_activated_Tumor|NKT_KLRC2_Blood	2
LGALS9_CD47	B_early_activated_Tumor|NK_GNLY_Blood	1
LGALS9_SORL1	B_early_activated_Tumor|NK_GNLY_Blood	1
CD48_CD244	B_early_activated_Tumor|NK_GNLY_Blood	1
SELL_SELPLG	B_early_activated_Tumor|NK_GNLY_Blood	2
LGALS9_CD44	B_early_activated_Tumor|NK_IL7R_Blood	1
HLA-E_KLRC1	B_early_activated_Tumor|NK_IL7R_Blood	2
HLA-E_KLRC2	B_early_activated_Tumor|NK_IL7R_Blood	1
SELL_SELPLG	B_early_activated_Tumor|NK_IL7R_Blood	1
CD48_CD2	B_early_activated_Tumor|NK_IL7R_Blood	1
HLA-E_CD94:NKG2A	B_early_activated_Tumor|NK_IL7R_Blood	2
HLA-E_CD94:NKG2C	B_early_activated_Tumor|NK_IL7R_Blood	1
HLA-E_CD94:NKG2E	B_early_activated_Tumor|NK_IL7R_Blood	2
TGFB1_TGFBR3	B_early_activated_Tumor|纬未T_KLRG1_Blood	1
HLA-E_KLRC1	B_early_activated_Tumor|纬未T_KLRG1_Blood	1
SELL_SELPLG	B_early_activated_Tumor|纬未T_KLRG1_Blood	2
CD48_CD2	B_early_activated_Tumor|纬未T_KLRG1_Blood	1
HLA-E_CD94:NKG2A	B_early_activated_Tumor|纬未T_KLRG1_Blood	1
PTPRC_CD22	B_memory_Blood|B_early_activated_Tumor	1
MIF_CD74	B_memory_Blood|B_early_activated_Tumor	2
FAM3C_CLEC2D	B_memory_Blood|CD4_C4_CD69_Tumor	1
SELL_SELPLG	B_memory_Blood|CD4_C4_CD69_Tumor	3
FAM3C_HLA-C	B_memory_Blood|CD4_C4_CD69_Tumor	1
GRN_TNFRSF1B	B_memory_Blood|CD4_C4_CD69_Tumor	1
IL16_CD4	B_memory_Blood|CD4_C4_CD69_Tumor	4
CD48_CD2	B_memory_Blood|CD4_C4_CD69_Tumor	4
FAM3C_CLEC2D	B_memory_Blood|CD4_C6_IL17A_Tumor	1
CD72_SEMA4D	B_memory_Blood|CD4_C6_IL17A_Tumor	1
SELL_SELPLG	B_memory_Blood|CD4_C6_IL17A_Tumor	2
FAM3C_HLA-C	B_memory_Blood|CD4_C6_IL17A_Tumor	1
FAM3C_LAMP1	B_memory_Blood|CD4_C6_IL17A_Tumor	1
FAM3C_PDCD1	B_memory_Blood|CD4_C6_IL17A_Tumor	1
GRN_TNFRSF1B	B_memory_Blood|CD4_C6_IL17A_Tumor	2
IL16_CD4	B_memory_Blood|CD4_C6_IL17A_Tumor	4
CD48_CD2	B_memory_Blood|CD4_C6_IL17A_Tumor	4
FAM3C_CLEC2D	B_memory_Blood|CD8_C10_SLC4A10_Tumor	1
SELL_SELPLG	B_memory_Blood|CD8_C10_SLC4A10_Tumor	2
FAM3C_HLA-C	B_memory_Blood|CD8_C10_SLC4A10_Tumor	1
GRN_TNFRSF1B	B_memory_Blood|CD8_C10_SLC4A10_Tumor	1
BAG6_NCR3	B_memory_Blood|CD8_C10_SLC4A10_Tumor	1
CD48_CD2	B_memory_Blood|CD8_C10_SLC4A10_Tumor	4
FAM3C_CLEC2D	B_memory_Blood|CD8_C3_GZMH_Tumor	1
CD72_SEMA4D	B_memory_Blood|CD8_C3_GZMH_Tumor	1
SELL_SELPLG	B_memory_Blood|CD8_C3_GZMH_Tumor	4
FAM3C_HLA-C	B_memory_Blood|CD8_C3_GZMH_Tumor	1
MIF_CD74	B_memory_Blood|CD8_C3_GZMH_Tumor	3
GRN_TNFRSF1B	B_memory_Blood|CD8_C3_GZMH_Tumor	2
COPA_CD74	B_memory_Blood|CD8_C3_GZMH_Tumor	1
CD48_CD2	B_memory_Blood|CD8_C3_GZMH_Tumor	4
FAM3C_CLEC2D	B_memory_Blood|CD8_C8_IL17A_Tumor	1
SELL_SELPLG	B_memory_Blood|CD8_C8_IL17A_Tumor	1
FAM3C_HLA-C	B_memory_Blood|CD8_C8_IL17A_Tumor	1
CD48_CD2	B_memory_Blood|CD8_C8_IL17A_Tumor	2
SELL_SELPLG	B_memory_Blood|DC_LAMP3_Tumor	1
MIF_CD74	B_memory_Blood|DC_LAMP3_Tumor	2
COPA_CD74	B_memory_Blood|DC_LAMP3_Tumor	1
LTB_LTBR	B_memory_Blood|DC_LAMP3_Tumor	1
MIF_TNFRSF10D	B_memory_Blood|Endo_1_Tumor	3
COPA_P2RY6	B_memory_Blood|Endo_1_Tumor	1
GRN_TNFRSF1A	B_memory_Blood|Endo_1_Tumor	2
LTB_LTBR	B_memory_Blood|Endo_1_Tumor	4
a4b1 complex_PLAUR	B_memory_Blood|Endo_1_Tumor	1
MIF_TNFRSF10D	B_memory_Blood|Endo_3_Tumor	1
MIF_CD74	B_memory_Blood|Endo_3_Tumor	2
GRN_TNFRSF1A	B_memory_Blood|Endo_3_Tumor	2
GRN_TNFRSF1B	B_memory_Blood|Endo_3_Tumor	1
COPA_CD74	B_memory_Blood|Endo_3_Tumor	1
LTB_LTBR	B_memory_Blood|Endo_3_Tumor	3
a4b1 complex_PLAUR	B_memory_Blood|Endo_3_Tumor	1
GRN_SORT1	B_memory_Blood|Fib_1_Tumor	1
COPA_SORT1	B_memory_Blood|Fib_1_Tumor	1
CD72_SEMA4D	B_memory_Blood|Fib_1_Tumor	1
FAM3C_LAMP1	B_memory_Blood|Fib_1_Tumor	1
GRN_EGFR	B_memory_Blood|Fib_1_Tumor	2
GRN_TNFRSF1A	B_memory_Blood|Fib_1_Tumor	3
COPA_EGFR	B_memory_Blood|Fib_1_Tumor	1
LTB_LTBR	B_memory_Blood|Fib_1_Tumor	4
a4b1 complex_PLAUR	B_memory_Blood|Fib_1_Tumor	3
HLA-F_LILRB2	B_memory_Blood|M蠁_APOE_Tumor	4
HLA-F_LILRB1	B_memory_Blood|M蠁_APOE_Tumor	3
ICAM3_CD209	B_memory_Blood|M蠁_APOE_Tumor	4
COPA_P2RY6	B_memory_Blood|M蠁_APOE_Tumor	1
PTPRC_MRC1	B_memory_Blood|M蠁_APOE_Tumor	4
SELL_SELPLG	B_memory_Blood|M蠁_APOE_Tumor	2
CD99_PILRA	B_memory_Blood|M蠁_APOE_Tumor	2
FAM3C_LAMP1	B_memory_Blood|M蠁_APOE_Tumor	1
MIF_CD74	B_memory_Blood|M蠁_APOE_Tumor	4
GRN_TNFRSF1A	B_memory_Blood|M蠁_APOE_Tumor	2
GRN_TNFRSF1B	B_memory_Blood|M蠁_APOE_Tumor	2
COPA_CD74	B_memory_Blood|M蠁_APOE_Tumor	1
IL16_CD4	B_memory_Blood|M蠁_APOE_Tumor	4
RPS19_C5AR1	B_memory_Blood|M蠁_APOE_Tumor	4
LTB_LTBR	B_memory_Blood|M蠁_APOE_Tumor	4
a4b1 complex_PLAUR	B_memory_Blood|M蠁_APOE_Tumor	4
HLA-F_LILRB2	B_memory_Blood|M蠁_THBS1_Tumor	4
HLA-F_LILRB1	B_memory_Blood|M蠁_THBS1_Tumor	4
CD72_SEMA4D	B_memory_Blood|M蠁_THBS1_Tumor	1
PTPRC_MRC1	B_memory_Blood|M蠁_THBS1_Tumor	1
SELL_SELPLG	B_memory_Blood|M蠁_THBS1_Tumor	1
CD99_PILRA	B_memory_Blood|M蠁_THBS1_Tumor	2
MIF_CD74	B_memory_Blood|M蠁_THBS1_Tumor	4
GRN_TNFRSF1A	B_memory_Blood|M蠁_THBS1_Tumor	3
GRN_TNFRSF1B	B_memory_Blood|M蠁_THBS1_Tumor	3
COPA_CD74	B_memory_Blood|M蠁_THBS1_Tumor	1
IL16_CD4	B_memory_Blood|M蠁_THBS1_Tumor	4
RPS19_C5AR1	B_memory_Blood|M蠁_THBS1_Tumor	4
LTB_LTBR	B_memory_Blood|M蠁_THBS1_Tumor	4
a4b1 complex_PLAUR	B_memory_Blood|M蠁_THBS1_Tumor	4
HLA-F_KIR3DL2	B_memory_Blood|NK_FCGR3A_Tumor	2
HLA-E_KLRC2	B_memory_Blood|NK_FCGR3A_Tumor	1
SELL_SELPLG	B_memory_Blood|NK_FCGR3A_Tumor	3
GRN_TNFRSF1B	B_memory_Blood|NK_FCGR3A_Tumor	2
CD48_CD2	B_memory_Blood|NK_FCGR3A_Tumor	1
HLA-E_CD94:NKG2C	B_memory_Blood|NK_FCGR3A_Tumor	1
HLA-E_CD94:NKG2E	B_memory_Blood|NK_FCGR3A_Tumor	1
SELL_SELPLG	B_memory_Blood|Plasma_Tumor	2
FAM3C_HLA-C	B_memory_Blood|Plasma_Tumor	1
MIF_CD74	B_memory_Blood|Plasma_Tumor	4
COPA_CD74	B_memory_Blood|Plasma_Tumor	1
GRN_SORT1	B_memory_Blood|SMC_1_Tumor	3
COPA_SORT1	B_memory_Blood|SMC_1_Tumor	1
FAM3C_LAMP1	B_memory_Blood|SMC_1_Tumor	1
GRN_TNFRSF1A	B_memory_Blood|SMC_1_Tumor	3
IL16_CD4	B_memory_Blood|SMC_1_Tumor	1
LTB_LTBR	B_memory_Blood|SMC_1_Tumor	4
a4b1 complex_PLAUR	B_memory_Blood|SMC_1_Tumor	1
SELL_SELPLG	B_memory_Blood|Treg_C1_SELL_Tumor	3
FAM3C_HLA-C	B_memory_Blood|Treg_C1_SELL_Tumor	1
MIF_CD74	B_memory_Blood|Treg_C1_SELL_Tumor	1
GRN_TNFRSF1B	B_memory_Blood|Treg_C1_SELL_Tumor	2
COPA_CD74	B_memory_Blood|Treg_C1_SELL_Tumor	1
IL16_CD4	B_memory_Blood|Treg_C1_SELL_Tumor	2
CD48_CD2	B_memory_Blood|Treg_C1_SELL_Tumor	3
FAM3C_CLEC2D	B_memory_Blood|Treg_C3_CTLA4_Tumor	1
SELL_SELPLG	B_memory_Blood|Treg_C3_CTLA4_Tumor	4
FAM3C_HLA-C	B_memory_Blood|Treg_C3_CTLA4_Tumor	1
MIF_CD74	B_memory_Blood|Treg_C3_CTLA4_Tumor	1
GRN_TNFRSF1B	B_memory_Blood|Treg_C3_CTLA4_Tumor	4
COPA_CD74	B_memory_Blood|Treg_C3_CTLA4_Tumor	1
IL16_CD4	B_memory_Blood|Treg_C3_CTLA4_Tumor	4
CD48_CD2	B_memory_Blood|Treg_C3_CTLA4_Tumor	4
HLA-F_LILRB2	B_memory_Blood|cDC2_CD1C_Tumor	3
HLA-F_LILRB1	B_memory_Blood|cDC2_CD1C_Tumor	3
PTPRC_MRC1	B_memory_Blood|cDC2_CD1C_Tumor	2
SELL_SELPLG	B_memory_Blood|cDC2_CD1C_Tumor	1
MIF_CD74	B_memory_Blood|cDC2_CD1C_Tumor	4
GRN_TNFRSF1A	B_memory_Blood|cDC2_CD1C_Tumor	2
GRN_TNFRSF1B	B_memory_Blood|cDC2_CD1C_Tumor	1
COPA_CD74	B_memory_Blood|cDC2_CD1C_Tumor	1
IL16_CD4	B_memory_Blood|cDC2_CD1C_Tumor	4
RPS19_C5AR1	B_memory_Blood|cDC2_CD1C_Tumor	3
LTB_LTBR	B_memory_Blood|cDC2_CD1C_Tumor	4
a4b1 complex_PLAUR	B_memory_Blood|cDC2_CD1C_Tumor	4
HLA-F_LILRB2	B_memory_Blood|pDC_LILRA4_Tumor	1
HLA-F_LILRB1	B_memory_Blood|pDC_LILRA4_Tumor	1
CD72_SEMA4D	B_memory_Blood|pDC_LILRA4_Tumor	1
SELL_SELPLG	B_memory_Blood|pDC_LILRA4_Tumor	2
MIF_CD74	B_memory_Blood|pDC_LILRA4_Tumor	2
IL16_CD4	B_memory_Blood|pDC_LILRA4_Tumor	2
BST2_LILRA4	B_memory_Blood|pDC_LILRA4_Tumor	2
a4b1 complex_PLAUR	B_memory_Blood|pDC_LILRA4_Tumor	1
HLA-F_KIR3DL2	B_memory_Blood|纬未T_BHLHE40_Tumor	2
CD72_SEMA4D	B_memory_Blood|纬未T_BHLHE40_Tumor	1
HLA-E_KLRC1	B_memory_Blood|纬未T_BHLHE40_Tumor	4
SELL_SELPLG	B_memory_Blood|纬未T_BHLHE40_Tumor	2
FAM3C_HLA-C	B_memory_Blood|纬未T_BHLHE40_Tumor	1
GRN_TNFRSF1B	B_memory_Blood|纬未T_BHLHE40_Tumor	2
COPA_CD74	B_memory_Blood|纬未T_BHLHE40_Tumor	1
CD48_CD2	B_memory_Blood|纬未T_BHLHE40_Tumor	3
HLA-E_CD94:NKG2A	B_memory_Blood|纬未T_BHLHE40_Tumor	4
HLA-E_KLRC1	B_memory_Blood|纬未T_KIR2DL4_Tumor	2
HLA-E_KLRC2	B_memory_Blood|纬未T_KIR2DL4_Tumor	3
SELL_SELPLG	B_memory_Blood|纬未T_KIR2DL4_Tumor	2
GRN_TNFRSF1B	B_memory_Blood|纬未T_KIR2DL4_Tumor	1
CD48_CD2	B_memory_Blood|纬未T_KIR2DL4_Tumor	2
HLA-E_CD94:NKG2A	B_memory_Blood|纬未T_KIR2DL4_Tumor	2
HLA-E_CD94:NKG2C	B_memory_Blood|纬未T_KIR2DL4_Tumor	3
HLA-E_CD94:NKG2E	B_memory_Blood|纬未T_KIR2DL4_Tumor	4
FAM3C_CLEC2D	B_naive_Blood|B_early_activated_Tumor	2
LGALS9_CD47	B_naive_Blood|B_early_activated_Tumor	2
PTPRC_CD22	B_naive_Blood|B_early_activated_Tumor	1
MIF_CD74	B_naive_Blood|B_early_activated_Tumor	2
LGALS9_CD44	B_naive_Blood|CD4_C4_CD69_Tumor	2
FAM3C_CLEC2D	B_naive_Blood|CD4_C4_CD69_Tumor	4
LGALS9_CD47	B_naive_Blood|CD4_C4_CD69_Tumor	1
LGALS9_SORL1	B_naive_Blood|CD4_C4_CD69_Tumor	1
SELL_SELPLG	B_naive_Blood|CD4_C4_CD69_Tumor	4
FAM3C_HLA-C	B_naive_Blood|CD4_C4_CD69_Tumor	4
FAM3C_LAMP1	B_naive_Blood|CD4_C4_CD69_Tumor	2
FAM3C_PDCD1	B_naive_Blood|CD4_C4_CD69_Tumor	2
IL16_CD4	B_naive_Blood|CD4_C4_CD69_Tumor	4
CD48_CD2	B_naive_Blood|CD4_C4_CD69_Tumor	4
LGALS9_CD44	B_naive_Blood|CD4_C6_IL17A_Tumor	2
FAM3C_CLEC2D	B_naive_Blood|CD4_C6_IL17A_Tumor	4
LGALS9_CD47	B_naive_Blood|CD4_C6_IL17A_Tumor	1
CD72_SEMA4D	B_naive_Blood|CD4_C6_IL17A_Tumor	1
SELL_SELPLG	B_naive_Blood|CD4_C6_IL17A_Tumor	4
FAM3C_HLA-C	B_naive_Blood|CD4_C6_IL17A_Tumor	4
FAM3C_LAMP1	B_naive_Blood|CD4_C6_IL17A_Tumor	3
FAM3C_PDCD1	B_naive_Blood|CD4_C6_IL17A_Tumor	4
IL16_CD4	B_naive_Blood|CD4_C6_IL17A_Tumor	4
CD48_CD2	B_naive_Blood|CD4_C6_IL17A_Tumor	4
LGALS9_CD44	B_naive_Blood|CD8_C10_SLC4A10_Tumor	2
FAM3C_CLEC2D	B_naive_Blood|CD8_C10_SLC4A10_Tumor	3
LGALS9_CD47	B_naive_Blood|CD8_C10_SLC4A10_Tumor	1
SELL_SELPLG	B_naive_Blood|CD8_C10_SLC4A10_Tumor	4
FAM3C_HLA-C	B_naive_Blood|CD8_C10_SLC4A10_Tumor	4
FAM3C_LAMP1	B_naive_Blood|CD8_C10_SLC4A10_Tumor	2
FAM3C_PDCD1	B_naive_Blood|CD8_C10_SLC4A10_Tumor	2
CD48_CD2	B_naive_Blood|CD8_C10_SLC4A10_Tumor	4
LGALS9_CD44	B_naive_Blood|CD8_C3_GZMH_Tumor	2
FAM3C_CLEC2D	B_naive_Blood|CD8_C3_GZMH_Tumor	4
LGALS9_CD47	B_naive_Blood|CD8_C3_GZMH_Tumor	1
CD72_SEMA4D	B_naive_Blood|CD8_C3_GZMH_Tumor	1
SELL_SELPLG	B_naive_Blood|CD8_C3_GZMH_Tumor	4
FAM3C_HLA-C	B_naive_Blood|CD8_C3_GZMH_Tumor	4
FAM3C_LAMP1	B_naive_Blood|CD8_C3_GZMH_Tumor	2
FAM3C_PDCD1	B_naive_Blood|CD8_C3_GZMH_Tumor	1
MIF_CD74	B_naive_Blood|CD8_C3_GZMH_Tumor	3
CD48_CD2	B_naive_Blood|CD8_C3_GZMH_Tumor	4
FAM3C_CLEC2D	B_naive_Blood|CD8_C8_IL17A_Tumor	2
SELL_SELPLG	B_naive_Blood|CD8_C8_IL17A_Tumor	1
FAM3C_HLA-C	B_naive_Blood|CD8_C8_IL17A_Tumor	2
FAM3C_LAMP1	B_naive_Blood|CD8_C8_IL17A_Tumor	1
FAM3C_PDCD1	B_naive_Blood|CD8_C8_IL17A_Tumor	1
CD48_CD2	B_naive_Blood|CD8_C8_IL17A_Tumor	2
LGALS9_CD44	B_naive_Blood|DC_LAMP3_Tumor	1
SELL_SELPLG	B_naive_Blood|DC_LAMP3_Tumor	2
MIF_CD74	B_naive_Blood|DC_LAMP3_Tumor	2
LTB_LTBR	B_naive_Blood|DC_LAMP3_Tumor	1
LGALS9_PTPRK	B_naive_Blood|Endo_1_Tumor	2
LGALS9_SLC1A5	B_naive_Blood|Endo_1_Tumor	2
MIF_TNFRSF10D	B_naive_Blood|Endo_1_Tumor	3
FAM3C_LAMP1	B_naive_Blood|Endo_1_Tumor	3
LTB_LTBR	B_naive_Blood|Endo_1_Tumor	4
a4b1 complex_PLAUR	B_naive_Blood|Endo_1_Tumor	1
LGALS9_PTPRK	B_naive_Blood|Endo_3_Tumor	2
LGALS9_SLC1A5	B_naive_Blood|Endo_3_Tumor	2
MIF_TNFRSF10D	B_naive_Blood|Endo_3_Tumor	1
FAM3C_HLA-C	B_naive_Blood|Endo_3_Tumor	1
FAM3C_LAMP1	B_naive_Blood|Endo_3_Tumor	3
MIF_CD74	B_naive_Blood|Endo_3_Tumor	2
LTB_LTBR	B_naive_Blood|Endo_3_Tumor	3
a4b1 complex_PLAUR	B_naive_Blood|Endo_3_Tumor	1
LGALS9_CD44	B_naive_Blood|Fib_1_Tumor	1
LGALS9_DAG1	B_naive_Blood|Fib_1_Tumor	2
LGALS9_LRP1	B_naive_Blood|Fib_1_Tumor	2
LGALS9_PTPRK	B_naive_Blood|Fib_1_Tumor	2
LGALS9_SLC1A5	B_naive_Blood|Fib_1_Tumor	2
LGALS9_COLEC12	B_naive_Blood|Fib_1_Tumor	1
LGALS9_MRC2	B_naive_Blood|Fib_1_Tumor	2
CD72_SEMA4D	B_naive_Blood|Fib_1_Tumor	1
FAM3C_LAMP1	B_naive_Blood|Fib_1_Tumor	4
LTB_LTBR	B_naive_Blood|Fib_1_Tumor	4
a4b1 complex_PLAUR	B_naive_Blood|Fib_1_Tumor	2
LGALS9_CD44	B_naive_Blood|M蠁_APOE_Tumor	2
HLA-F_LILRB2	B_naive_Blood|M蠁_APOE_Tumor	3
HLA-F_LILRB1	B_naive_Blood|M蠁_APOE_Tumor	1
LGALS9_LRP1	B_naive_Blood|M蠁_APOE_Tumor	2
LGALS9_CD47	B_naive_Blood|M蠁_APOE_Tumor	1
LGALS9_HAVCR2	B_naive_Blood|M蠁_APOE_Tumor	2
ICAM3_CD209	B_naive_Blood|M蠁_APOE_Tumor	3
PTPRC_MRC1	B_naive_Blood|M蠁_APOE_Tumor	4
SELL_SELPLG	B_naive_Blood|M蠁_APOE_Tumor	3
FAM3C_LAMP1	B_naive_Blood|M蠁_APOE_Tumor	4
MIF_CD74	B_naive_Blood|M蠁_APOE_Tumor	4
IL16_CD4	B_naive_Blood|M蠁_APOE_Tumor	4
RPS19_C5AR1	B_naive_Blood|M蠁_APOE_Tumor	4
LTB_LTBR	B_naive_Blood|M蠁_APOE_Tumor	4
a4b1 complex_PLAUR	B_naive_Blood|M蠁_APOE_Tumor	3
LGALS9_CD44	B_naive_Blood|M蠁_THBS1_Tumor	2
HLA-F_LILRB2	B_naive_Blood|M蠁_THBS1_Tumor	3
HLA-F_LILRB1	B_naive_Blood|M蠁_THBS1_Tumor	2
LGALS9_LRP1	B_naive_Blood|M蠁_THBS1_Tumor	2
LGALS9_HAVCR2	B_naive_Blood|M蠁_THBS1_Tumor	2
LGALS9_SORL1	B_naive_Blood|M蠁_THBS1_Tumor	2
CD72_SEMA4D	B_naive_Blood|M蠁_THBS1_Tumor	1
PTPRC_MRC1	B_naive_Blood|M蠁_THBS1_Tumor	1
SELL_SELPLG	B_naive_Blood|M蠁_THBS1_Tumor	1
FAM3C_HLA-C	B_naive_Blood|M蠁_THBS1_Tumor	1
FAM3C_LAMP1	B_naive_Blood|M蠁_THBS1_Tumor	3
MIF_CD74	B_naive_Blood|M蠁_THBS1_Tumor	4
IL16_CD4	B_naive_Blood|M蠁_THBS1_Tumor	4
RPS19_C5AR1	B_naive_Blood|M蠁_THBS1_Tumor	4
LTB_LTBR	B_naive_Blood|M蠁_THBS1_Tumor	4
a4b1 complex_PLAUR	B_naive_Blood|M蠁_THBS1_Tumor	3
LGALS9_CD44	B_naive_Blood|NK_FCGR3A_Tumor	1
HLA-F_KIR3DL2	B_naive_Blood|NK_FCGR3A_Tumor	1
FAM3C_CLEC2D	B_naive_Blood|NK_FCGR3A_Tumor	1
LGALS9_CD47	B_naive_Blood|NK_FCGR3A_Tumor	2
LGALS9_HAVCR2	B_naive_Blood|NK_FCGR3A_Tumor	2
LGALS9_SORL1	B_naive_Blood|NK_FCGR3A_Tumor	2
HLA-E_KLRC2	B_naive_Blood|NK_FCGR3A_Tumor	1
SELL_SELPLG	B_naive_Blood|NK_FCGR3A_Tumor	3
FAM3C_HLA-C	B_naive_Blood|NK_FCGR3A_Tumor	3
FAM3C_LAMP1	B_naive_Blood|NK_FCGR3A_Tumor	2
FAM3C_KIR2DL3	B_naive_Blood|NK_FCGR3A_Tumor	3
HLA-E_CD94:NKG2C	B_naive_Blood|NK_FCGR3A_Tumor	1
HLA-E_CD94:NKG2E	B_naive_Blood|NK_FCGR3A_Tumor	1
LGALS9_CD44	B_naive_Blood|Plasma_Tumor	2
LGALS9_CD47	B_naive_Blood|Plasma_Tumor	1
LGALS9_SLC1A5	B_naive_Blood|Plasma_Tumor	2
SELL_SELPLG	B_naive_Blood|Plasma_Tumor	3
FAM3C_HLA-C	B_naive_Blood|Plasma_Tumor	4
MIF_CD74	B_naive_Blood|Plasma_Tumor	3
LGALS9_CD44	B_naive_Blood|SMC_1_Tumor	1
LGALS9_DAG1	B_naive_Blood|SMC_1_Tumor	2
LGALS9_LRP1	B_naive_Blood|SMC_1_Tumor	1
LGALS9_PTPRK	B_naive_Blood|SMC_1_Tumor	2
FAM3C_HLA-C	B_naive_Blood|SMC_1_Tumor	1
FAM3C_LAMP1	B_naive_Blood|SMC_1_Tumor	4
IL16_CD4	B_naive_Blood|SMC_1_Tumor	1
LTB_LTBR	B_naive_Blood|SMC_1_Tumor	4
a4b1 complex_PLAUR	B_naive_Blood|SMC_1_Tumor	1
LGALS9_CD44	B_naive_Blood|Treg_C1_SELL_Tumor	1
FAM3C_CLEC2D	B_naive_Blood|Treg_C1_SELL_Tumor	3
LGALS9_SORL1	B_naive_Blood|Treg_C1_SELL_Tumor	1
SELL_SELPLG	B_naive_Blood|Treg_C1_SELL_Tumor	3
FAM3C_HLA-C	B_naive_Blood|Treg_C1_SELL_Tumor	3
FAM3C_LAMP1	B_naive_Blood|Treg_C1_SELL_Tumor	1
MIF_CD74	B_naive_Blood|Treg_C1_SELL_Tumor	1
IL16_CD4	B_naive_Blood|Treg_C1_SELL_Tumor	2
CD48_CD2	B_naive_Blood|Treg_C1_SELL_Tumor	3
LGALS9_CD44	B_naive_Blood|Treg_C3_CTLA4_Tumor	2
FAM3C_CLEC2D	B_naive_Blood|Treg_C3_CTLA4_Tumor	4
LGALS9_CD47	B_naive_Blood|Treg_C3_CTLA4_Tumor	1
SELL_SELPLG	B_naive_Blood|Treg_C3_CTLA4_Tumor	4
FAM3C_HLA-C	B_naive_Blood|Treg_C3_CTLA4_Tumor	4
FAM3C_LAMP1	B_naive_Blood|Treg_C3_CTLA4_Tumor	2
MIF_CD74	B_naive_Blood|Treg_C3_CTLA4_Tumor	1
IL16_CD4	B_naive_Blood|Treg_C3_CTLA4_Tumor	4
CD48_CD2	B_naive_Blood|Treg_C3_CTLA4_Tumor	4
LGALS9_CD44	B_naive_Blood|cDC2_CD1C_Tumor	2
HLA-F_LILRB2	B_naive_Blood|cDC2_CD1C_Tumor	2
HLA-F_LILRB1	B_naive_Blood|cDC2_CD1C_Tumor	1
LGALS9_LRP1	B_naive_Blood|cDC2_CD1C_Tumor	1
LGALS9_HAVCR2	B_naive_Blood|cDC2_CD1C_Tumor	2
PTPRC_MRC1	B_naive_Blood|cDC2_CD1C_Tumor	2
SELL_SELPLG	B_naive_Blood|cDC2_CD1C_Tumor	2
FAM3C_LAMP1	B_naive_Blood|cDC2_CD1C_Tumor	3
MIF_CD74	B_naive_Blood|cDC2_CD1C_Tumor	4
IL16_CD4	B_naive_Blood|cDC2_CD1C_Tumor	4
RPS19_C5AR1	B_naive_Blood|cDC2_CD1C_Tumor	3
LTB_LTBR	B_naive_Blood|cDC2_CD1C_Tumor	4
a4b1 complex_PLAUR	B_naive_Blood|cDC2_CD1C_Tumor	3
LGALS9_CD47	B_naive_Blood|pDC_LILRA4_Tumor	1
LGALS9_SORL1	B_naive_Blood|pDC_LILRA4_Tumor	1
CD72_SEMA4D	B_naive_Blood|pDC_LILRA4_Tumor	1
SELL_SELPLG	B_naive_Blood|pDC_LILRA4_Tumor	2
FAM3C_LAMP1	B_naive_Blood|pDC_LILRA4_Tumor	1
MIF_CD74	B_naive_Blood|pDC_LILRA4_Tumor	2
IL16_CD4	B_naive_Blood|pDC_LILRA4_Tumor	2
a4b1 complex_PLAUR	B_naive_Blood|pDC_LILRA4_Tumor	1
LGALS9_CD44	B_naive_Blood|纬未T_BHLHE40_Tumor	2
FAM3C_CLEC2D	B_naive_Blood|纬未T_BHLHE40_Tumor	1
LGALS9_CD47	B_naive_Blood|纬未T_BHLHE40_Tumor	1
LGALS9_SLC1A5	B_naive_Blood|纬未T_BHLHE40_Tumor	2
CD72_SEMA4D	B_naive_Blood|纬未T_BHLHE40_Tumor	1
HLA-E_KLRC1	B_naive_Blood|纬未T_BHLHE40_Tumor	4
SELL_SELPLG	B_naive_Blood|纬未T_BHLHE40_Tumor	4
FAM3C_HLA-C	B_naive_Blood|纬未T_BHLHE40_Tumor	3
FAM3C_LAMP1	B_naive_Blood|纬未T_BHLHE40_Tumor	2
CD48_CD2	B_naive_Blood|纬未T_BHLHE40_Tumor	3
HLA-E_CD94:NKG2A	B_naive_Blood|纬未T_BHLHE40_Tumor	4
FAM3C_CLEC2D	B_naive_Blood|纬未T_KIR2DL4_Tumor	3
LGALS9_HAVCR2	B_naive_Blood|纬未T_KIR2DL4_Tumor	2
CD72_SEMA4D	B_naive_Blood|纬未T_KIR2DL4_Tumor	1
HLA-E_KLRC1	B_naive_Blood|纬未T_KIR2DL4_Tumor	2
HLA-E_KLRC2	B_naive_Blood|纬未T_KIR2DL4_Tumor	2
SELL_SELPLG	B_naive_Blood|纬未T_KIR2DL4_Tumor	3
FAM3C_HLA-C	B_naive_Blood|纬未T_KIR2DL4_Tumor	2
FAM3C_LAMP1	B_naive_Blood|纬未T_KIR2DL4_Tumor	2
CD48_CD2	B_naive_Blood|纬未T_KIR2DL4_Tumor	1
HLA-E_CD94:NKG2A	B_naive_Blood|纬未T_KIR2DL4_Tumor	2
HLA-E_CD94:NKG2C	B_naive_Blood|纬未T_KIR2DL4_Tumor	2
HLA-E_CD94:NKG2E	B_naive_Blood|纬未T_KIR2DL4_Tumor	3
PTPRC_CD22	CD4_C1_CCR7_Blood|B_early_activated_Tumor	2
MIF_CD74	CD4_C1_CCR7_Blood|B_early_activated_Tumor	2
SELL_SELPLG	CD4_C1_CCR7_Blood|CD4_C4_CD69_Tumor	4
IL16_CD4	CD4_C1_CCR7_Blood|CD4_C4_CD69_Tumor	4
CD48_CD2	CD4_C1_CCR7_Blood|CD4_C4_CD69_Tumor	4
SELL_SELPLG	CD4_C1_CCR7_Blood|CD4_C6_IL17A_Tumor	4
IL16_CD4	CD4_C1_CCR7_Blood|CD4_C6_IL17A_Tumor	4
CD48_CD2	CD4_C1_CCR7_Blood|CD4_C6_IL17A_Tumor	4
SELL_SELPLG	CD4_C1_CCR7_Blood|CD8_C10_SLC4A10_Tumor	4
CD48_CD2	CD4_C1_CCR7_Blood|CD8_C10_SLC4A10_Tumor	4
LCK_CD8 receptor	CD4_C1_CCR7_Blood|CD8_C10_SLC4A10_Tumor	2
SELL_SELPLG	CD4_C1_CCR7_Blood|CD8_C3_GZMH_Tumor	4
MIF_CD74	CD4_C1_CCR7_Blood|CD8_C3_GZMH_Tumor	3
CD48_CD2	CD4_C1_CCR7_Blood|CD8_C3_GZMH_Tumor	4
LCK_CD8 receptor	CD4_C1_CCR7_Blood|CD8_C3_GZMH_Tumor	4
SELL_SELPLG	CD4_C1_CCR7_Blood|CD8_C8_IL17A_Tumor	1
CD48_CD2	CD4_C1_CCR7_Blood|CD8_C8_IL17A_Tumor	2
LCK_CD8 receptor	CD4_C1_CCR7_Blood|CD8_C8_IL17A_Tumor	2
CD28_CD80	CD4_C1_CCR7_Blood|DC_LAMP3_Tumor	1
CD28_CD86	CD4_C1_CCR7_Blood|DC_LAMP3_Tumor	1
SELL_SELPLG	CD4_C1_CCR7_Blood|DC_LAMP3_Tumor	2
MIF_CD74	CD4_C1_CCR7_Blood|DC_LAMP3_Tumor	2
SPN_ICAM1	CD4_C1_CCR7_Blood|DC_LAMP3_Tumor	1
CD40LG_CD40	CD4_C1_CCR7_Blood|DC_LAMP3_Tumor	2
FLT3LG_FLT3	CD4_C1_CCR7_Blood|DC_LAMP3_Tumor	2
LTB_LTBR	CD4_C1_CCR7_Blood|DC_LAMP3_Tumor	1
MIF_TNFRSF10D	CD4_C1_CCR7_Blood|Endo_1_Tumor	3
SPN_ICAM1	CD4_C1_CCR7_Blood|Endo_1_Tumor	1
CD40LG_CD40	CD4_C1_CCR7_Blood|Endo_1_Tumor	3
LTB_LTBR	CD4_C1_CCR7_Blood|Endo_1_Tumor	4
MIF_TNFRSF10D	CD4_C1_CCR7_Blood|Endo_3_Tumor	2
MIF_CD74	CD4_C1_CCR7_Blood|Endo_3_Tumor	2
SPN_ICAM1	CD4_C1_CCR7_Blood|Endo_3_Tumor	1
CD40LG_CD40	CD4_C1_CCR7_Blood|Endo_3_Tumor	1
LTB_LTBR	CD4_C1_CCR7_Blood|Endo_3_Tumor	3
MIF_EGFR	CD4_C1_CCR7_Blood|Fib_1_Tumor	1
SPN_ICAM1	CD4_C1_CCR7_Blood|Fib_1_Tumor	1
CD40LG_CD40	CD4_C1_CCR7_Blood|Fib_1_Tumor	2
LTB_LTBR	CD4_C1_CCR7_Blood|Fib_1_Tumor	4
a4b1 complex_PLAUR	CD4_C1_CCR7_Blood|Fib_1_Tumor	2
HLA-F_LILRB2	CD4_C1_CCR7_Blood|M蠁_APOE_Tumor	4
HLA-F_LILRB1	CD4_C1_CCR7_Blood|M蠁_APOE_Tumor	2
ICAM3_CD209	CD4_C1_CCR7_Blood|M蠁_APOE_Tumor	4
ANXA1_FPR1	CD4_C1_CCR7_Blood|M蠁_APOE_Tumor	1
ANXA1_FPR3	CD4_C1_CCR7_Blood|M蠁_APOE_Tumor	2
PTPRC_MRC1	CD4_C1_CCR7_Blood|M蠁_APOE_Tumor	4
CD28_CD80	CD4_C1_CCR7_Blood|M蠁_APOE_Tumor	1
CD28_CD86	CD4_C1_CCR7_Blood|M蠁_APOE_Tumor	2
SELL_SELPLG	CD4_C1_CCR7_Blood|M蠁_APOE_Tumor	3
CD99_PILRA	CD4_C1_CCR7_Blood|M蠁_APOE_Tumor	2
MIF_CD74	CD4_C1_CCR7_Blood|M蠁_APOE_Tumor	4
SPN_ICAM1	CD4_C1_CCR7_Blood|M蠁_APOE_Tumor	1
CD40LG_CD40	CD4_C1_CCR7_Blood|M蠁_APOE_Tumor	3
IL16_CD4	CD4_C1_CCR7_Blood|M蠁_APOE_Tumor	4
RPS19_C5AR1	CD4_C1_CCR7_Blood|M蠁_APOE_Tumor	4
LTB_LTBR	CD4_C1_CCR7_Blood|M蠁_APOE_Tumor	4
a4b1 complex_PLAUR	CD4_C1_CCR7_Blood|M蠁_APOE_Tumor	3
HLA-F_LILRB2	CD4_C1_CCR7_Blood|M蠁_THBS1_Tumor	4
HLA-F_LILRB1	CD4_C1_CCR7_Blood|M蠁_THBS1_Tumor	4
ANXA1_FPR1	CD4_C1_CCR7_Blood|M蠁_THBS1_Tumor	4
ANXA1_FPR2	CD4_C1_CCR7_Blood|M蠁_THBS1_Tumor	2
PTPRC_MRC1	CD4_C1_CCR7_Blood|M蠁_THBS1_Tumor	1
CD28_CD86	CD4_C1_CCR7_Blood|M蠁_THBS1_Tumor	2
SELL_SELPLG	CD4_C1_CCR7_Blood|M蠁_THBS1_Tumor	1
MIF_CD74	CD4_C1_CCR7_Blood|M蠁_THBS1_Tumor	4
SPN_ICAM1	CD4_C1_CCR7_Blood|M蠁_THBS1_Tumor	1
IL16_CD4	CD4_C1_CCR7_Blood|M蠁_THBS1_Tumor	4
RPS19_C5AR1	CD4_C1_CCR7_Blood|M蠁_THBS1_Tumor	4
LTB_LTBR	CD4_C1_CCR7_Blood|M蠁_THBS1_Tumor	4
a4b1 complex_PLAUR	CD4_C1_CCR7_Blood|M蠁_THBS1_Tumor	3
HLA-F_KIR3DL2	CD4_C1_CCR7_Blood|NK_FCGR3A_Tumor	2
HLA-E_KLRC2	CD4_C1_CCR7_Blood|NK_FCGR3A_Tumor	1
SELL_SELPLG	CD4_C1_CCR7_Blood|NK_FCGR3A_Tumor	3
CD48_CD2	CD4_C1_CCR7_Blood|NK_FCGR3A_Tumor	1
HLA-E_CD94:NKG2C	CD4_C1_CCR7_Blood|NK_FCGR3A_Tumor	1
HLA-E_CD94:NKG2E	CD4_C1_CCR7_Blood|NK_FCGR3A_Tumor	1
SELL_SELPLG	CD4_C1_CCR7_Blood|Plasma_Tumor	3
MIF_CD74	CD4_C1_CCR7_Blood|Plasma_Tumor	3
CD40LG_CD40	CD4_C1_CCR7_Blood|Plasma_Tumor	2
CD40LG_CD40	CD4_C1_CCR7_Blood|SMC_1_Tumor	3
IL16_CD4	CD4_C1_CCR7_Blood|SMC_1_Tumor	1
LTB_LTBR	CD4_C1_CCR7_Blood|SMC_1_Tumor	4
SELL_SELPLG	CD4_C1_CCR7_Blood|Treg_C1_SELL_Tumor	3
MIF_CD74	CD4_C1_CCR7_Blood|Treg_C1_SELL_Tumor	2
IL16_CD4	CD4_C1_CCR7_Blood|Treg_C1_SELL_Tumor	2
CD48_CD2	CD4_C1_CCR7_Blood|Treg_C1_SELL_Tumor	3
SIRPG_CD47	CD4_C1_CCR7_Blood|Treg_C1_SELL_Tumor	1
SELL_SELPLG	CD4_C1_CCR7_Blood|Treg_C3_CTLA4_Tumor	4
MIF_CD74	CD4_C1_CCR7_Blood|Treg_C3_CTLA4_Tumor	1
IL16_CD4	CD4_C1_CCR7_Blood|Treg_C3_CTLA4_Tumor	4
CD48_CD2	CD4_C1_CCR7_Blood|Treg_C3_CTLA4_Tumor	4
HLA-F_LILRB2	CD4_C1_CCR7_Blood|cDC2_CD1C_Tumor	3
HLA-F_LILRB1	CD4_C1_CCR7_Blood|cDC2_CD1C_Tumor	3
ANXA1_FPR1	CD4_C1_CCR7_Blood|cDC2_CD1C_Tumor	4
PTPRC_MRC1	CD4_C1_CCR7_Blood|cDC2_CD1C_Tumor	4
CD28_CD80	CD4_C1_CCR7_Blood|cDC2_CD1C_Tumor	1
CD28_CD86	CD4_C1_CCR7_Blood|cDC2_CD1C_Tumor	2
SELL_SELPLG	CD4_C1_CCR7_Blood|cDC2_CD1C_Tumor	2
MIF_CD74	CD4_C1_CCR7_Blood|cDC2_CD1C_Tumor	4
SPN_ICAM1	CD4_C1_CCR7_Blood|cDC2_CD1C_Tumor	1
CD40LG_CD40	CD4_C1_CCR7_Blood|cDC2_CD1C_Tumor	1
IL16_CD4	CD4_C1_CCR7_Blood|cDC2_CD1C_Tumor	4
RPS19_C5AR1	CD4_C1_CCR7_Blood|cDC2_CD1C_Tumor	3
FLT3LG_FLT3	CD4_C1_CCR7_Blood|cDC2_CD1C_Tumor	3
LTB_LTBR	CD4_C1_CCR7_Blood|cDC2_CD1C_Tumor	4
a4b1 complex_PLAUR	CD4_C1_CCR7_Blood|cDC2_CD1C_Tumor	3
HLA-F_LILRB2	CD4_C1_CCR7_Blood|pDC_LILRA4_Tumor	1
HLA-F_LILRB1	CD4_C1_CCR7_Blood|pDC_LILRA4_Tumor	1
SELL_SELPLG	CD4_C1_CCR7_Blood|pDC_LILRA4_Tumor	2
MIF_CD74	CD4_C1_CCR7_Blood|pDC_LILRA4_Tumor	2
IL16_CD4	CD4_C1_CCR7_Blood|pDC_LILRA4_Tumor	2
FLT3LG_FLT3	CD4_C1_CCR7_Blood|pDC_LILRA4_Tumor	1
BST2_LILRA4	CD4_C1_CCR7_Blood|pDC_LILRA4_Tumor	2
a4b1 complex_PLAUR	CD4_C1_CCR7_Blood|pDC_LILRA4_Tumor	1
HLA-F_KIR3DL2	CD4_C1_CCR7_Blood|纬未T_BHLHE40_Tumor	2
HLA-E_KLRC1	CD4_C1_CCR7_Blood|纬未T_BHLHE40_Tumor	4
SELL_SELPLG	CD4_C1_CCR7_Blood|纬未T_BHLHE40_Tumor	4
CD48_CD2	CD4_C1_CCR7_Blood|纬未T_BHLHE40_Tumor	4
SIRPG_CD47	CD4_C1_CCR7_Blood|纬未T_BHLHE40_Tumor	1
HLA-E_CD94:NKG2A	CD4_C1_CCR7_Blood|纬未T_BHLHE40_Tumor	4
HLA-E_KLRC1	CD4_C1_CCR7_Blood|纬未T_KIR2DL4_Tumor	2
HLA-E_KLRC2	CD4_C1_CCR7_Blood|纬未T_KIR2DL4_Tumor	3
SELL_SELPLG	CD4_C1_CCR7_Blood|纬未T_KIR2DL4_Tumor	3
CD48_CD2	CD4_C1_CCR7_Blood|纬未T_KIR2DL4_Tumor	2
HLA-E_CD94:NKG2A	CD4_C1_CCR7_Blood|纬未T_KIR2DL4_Tumor	2
HLA-E_CD94:NKG2C	CD4_C1_CCR7_Blood|纬未T_KIR2DL4_Tumor	3
HLA-E_CD94:NKG2E	CD4_C1_CCR7_Blood|纬未T_KIR2DL4_Tumor	3
PTPRC_CD22	CD4_C2_LTB_Blood|B_early_activated_Tumor	2
MIF_CD74	CD4_C2_LTB_Blood|B_early_activated_Tumor	2
CD40LG_CD40	CD4_C2_LTB_Blood|B_early_activated_Tumor	1
SELL_SELPLG	CD4_C2_LTB_Blood|CD4_C4_CD69_Tumor	4
IL16_CD4	CD4_C2_LTB_Blood|CD4_C4_CD69_Tumor	4
CD48_CD2	CD4_C2_LTB_Blood|CD4_C4_CD69_Tumor	4
MIF_TNFRSF14	CD4_C2_LTB_Blood|CD4_C6_IL17A_Tumor	1
SELL_SELPLG	CD4_C2_LTB_Blood|CD4_C6_IL17A_Tumor	3
MIF_CD74	CD4_C2_LTB_Blood|CD4_C6_IL17A_Tumor	1
IL16_CD4	CD4_C2_LTB_Blood|CD4_C6_IL17A_Tumor	4
CD48_CD2	CD4_C2_LTB_Blood|CD4_C6_IL17A_Tumor	4
SELL_SELPLG	CD4_C2_LTB_Blood|CD8_C10_SLC4A10_Tumor	3
CD48_CD2	CD4_C2_LTB_Blood|CD8_C10_SLC4A10_Tumor	4
LCK_CD8 receptor	CD4_C2_LTB_Blood|CD8_C10_SLC4A10_Tumor	2
MIF_TNFRSF14	CD4_C2_LTB_Blood|CD8_C3_GZMH_Tumor	1
SELL_SELPLG	CD4_C2_LTB_Blood|CD8_C3_GZMH_Tumor	4
MIF_CD74	CD4_C2_LTB_Blood|CD8_C3_GZMH_Tumor	3
CD48_CD2	CD4_C2_LTB_Blood|CD8_C3_GZMH_Tumor	4
LCK_CD8 receptor	CD4_C2_LTB_Blood|CD8_C3_GZMH_Tumor	4
SELL_SELPLG	CD4_C2_LTB_Blood|CD8_C8_IL17A_Tumor	1
CD48_CD2	CD4_C2_LTB_Blood|CD8_C8_IL17A_Tumor	2
LCK_CD8 receptor	CD4_C2_LTB_Blood|CD8_C8_IL17A_Tumor	2
TGFB1_TGFBR1	CD4_C2_LTB_Blood|DC_LAMP3_Tumor	1
CD28_CD80	CD4_C2_LTB_Blood|DC_LAMP3_Tumor	2
CD28_CD86	CD4_C2_LTB_Blood|DC_LAMP3_Tumor	2
SELL_SELPLG	CD4_C2_LTB_Blood|DC_LAMP3_Tumor	2
TGFB1_TGFbeta receptor1	CD4_C2_LTB_Blood|DC_LAMP3_Tumor	1
MIF_CD74	CD4_C2_LTB_Blood|DC_LAMP3_Tumor	2
SPN_ICAM1	CD4_C2_LTB_Blood|DC_LAMP3_Tumor	1
CD40LG_CD40	CD4_C2_LTB_Blood|DC_LAMP3_Tumor	2
FLT3LG_FLT3	CD4_C2_LTB_Blood|DC_LAMP3_Tumor	2
LTB_LTBR	CD4_C2_LTB_Blood|DC_LAMP3_Tumor	1
aLb2 complex_ICAM1	CD4_C2_LTB_Blood|DC_LAMP3_Tumor	1
aLb2 complex_F11R	CD4_C2_LTB_Blood|DC_LAMP3_Tumor	1
TNFSF10_TNFRSF10D	CD4_C2_LTB_Blood|Endo_1_Tumor	2
MIF_TNFRSF10D	CD4_C2_LTB_Blood|Endo_1_Tumor	4
SPN_ICAM1	CD4_C2_LTB_Blood|Endo_1_Tumor	4
CD40LG_CD40	CD4_C2_LTB_Blood|Endo_1_Tumor	4
TNFSF10_TNFRSF10B	CD4_C2_LTB_Blood|Endo_1_Tumor	2
CKLF_LRP6	CD4_C2_LTB_Blood|Endo_1_Tumor	1
LTB_LTBR	CD4_C2_LTB_Blood|Endo_1_Tumor	4
a4b1 complex_PLAUR	CD4_C2_LTB_Blood|Endo_1_Tumor	1
aLb2 complex_ICAM1	CD4_C2_LTB_Blood|Endo_1_Tumor	1
aLb2 complex_F11R	CD4_C2_LTB_Blood|Endo_1_Tumor	1
TGFB1_TGFBR3	CD4_C2_LTB_Blood|Endo_3_Tumor	3
CCL5_ACKR1	CD4_C2_LTB_Blood|Endo_3_Tumor	1
TNFSF10_TNFRSF10D	CD4_C2_LTB_Blood|Endo_3_Tumor	2
MIF_TNFRSF10D	CD4_C2_LTB_Blood|Endo_3_Tumor	3
MIF_CD74	CD4_C2_LTB_Blood|Endo_3_Tumor	3
SPN_ICAM1	CD4_C2_LTB_Blood|Endo_3_Tumor	3
CD40LG_CD40	CD4_C2_LTB_Blood|Endo_3_Tumor	2
TNFSF10_TNFRSF10A	CD4_C2_LTB_Blood|Endo_3_Tumor	1
TNFSF10_TNFRSF10B	CD4_C2_LTB_Blood|Endo_3_Tumor	2
LTB_LTBR	CD4_C2_LTB_Blood|Endo_3_Tumor	3
aLb2 complex_ICAM1	CD4_C2_LTB_Blood|Endo_3_Tumor	1
aLb2 complex_F11R	CD4_C2_LTB_Blood|Endo_3_Tumor	1
TNFSF10_RIPK1	CD4_C2_LTB_Blood|Fib_1_Tumor	1
TNFSF10_TNFRSF10D	CD4_C2_LTB_Blood|Fib_1_Tumor	1
MIF_TNFRSF10D	CD4_C2_LTB_Blood|Fib_1_Tumor	1
TGFB1_TGFbeta receptor2	CD4_C2_LTB_Blood|Fib_1_Tumor	1
TGFB1_EGFR	CD4_C2_LTB_Blood|Fib_1_Tumor	3
MIF_EGFR	CD4_C2_LTB_Blood|Fib_1_Tumor	3
SPN_ICAM1	CD4_C2_LTB_Blood|Fib_1_Tumor	4
CD40LG_CD40	CD4_C2_LTB_Blood|Fib_1_Tumor	3
TNFSF10_TNFRSF10B	CD4_C2_LTB_Blood|Fib_1_Tumor	2
LTB_LTBR	CD4_C2_LTB_Blood|Fib_1_Tumor	4
a4b1 complex_PLAUR	CD4_C2_LTB_Blood|Fib_1_Tumor	3
aLb2 complex_ICAM1	CD4_C2_LTB_Blood|Fib_1_Tumor	1
HLA-F_LILRB2	CD4_C2_LTB_Blood|M蠁_APOE_Tumor	4
HLA-F_LILRB1	CD4_C2_LTB_Blood|M蠁_APOE_Tumor	3
MIF_TNFRSF14	CD4_C2_LTB_Blood|M蠁_APOE_Tumor	2
ICAM3_CD209	CD4_C2_LTB_Blood|M蠁_APOE_Tumor	4
ANXA1_FPR1	CD4_C2_LTB_Blood|M蠁_APOE_Tumor	4
ANXA1_FPR3	CD4_C2_LTB_Blood|M蠁_APOE_Tumor	4
PTPRC_MRC1	CD4_C2_LTB_Blood|M蠁_APOE_Tumor	4
CD28_CD80	CD4_C2_LTB_Blood|M蠁_APOE_Tumor	2
CD28_CD86	CD4_C2_LTB_Blood|M蠁_APOE_Tumor	4
SELL_SELPLG	CD4_C2_LTB_Blood|M蠁_APOE_Tumor	1
CD99_PILRA	CD4_C2_LTB_Blood|M蠁_APOE_Tumor	4
MIF_CD74	CD4_C2_LTB_Blood|M蠁_APOE_Tumor	4
SPN_ICAM1	CD4_C2_LTB_Blood|M蠁_APOE_Tumor	4
CD40LG_CD40	CD4_C2_LTB_Blood|M蠁_APOE_Tumor	4
IL16_CD4	CD4_C2_LTB_Blood|M蠁_APOE_Tumor	4
RPS19_C5AR1	CD4_C2_LTB_Blood|M蠁_APOE_Tumor	4
LTB_LTBR	CD4_C2_LTB_Blood|M蠁_APOE_Tumor	4
a4b1 complex_PLAUR	CD4_C2_LTB_Blood|M蠁_APOE_Tumor	3
aLb2 complex_ICAM1	CD4_C2_LTB_Blood|M蠁_APOE_Tumor	1
HLA-F_LILRB2	CD4_C2_LTB_Blood|M蠁_THBS1_Tumor	4
HLA-F_LILRB1	CD4_C2_LTB_Blood|M蠁_THBS1_Tumor	4
ANXA1_FPR1	CD4_C2_LTB_Blood|M蠁_THBS1_Tumor	4
ANXA1_FPR3	CD4_C2_LTB_Blood|M蠁_THBS1_Tumor	2
ANXA1_FPR2	CD4_C2_LTB_Blood|M蠁_THBS1_Tumor	4
PTPRC_MRC1	CD4_C2_LTB_Blood|M蠁_THBS1_Tumor	1
CD28_CD86	CD4_C2_LTB_Blood|M蠁_THBS1_Tumor	4
CD99_PILRA	CD4_C2_LTB_Blood|M蠁_THBS1_Tumor	4
MIF_CD74	CD4_C2_LTB_Blood|M蠁_THBS1_Tumor	4
SPN_ICAM1	CD4_C2_LTB_Blood|M蠁_THBS1_Tumor	4
IL16_CD4	CD4_C2_LTB_Blood|M蠁_THBS1_Tumor	4
RPS19_C5AR1	CD4_C2_LTB_Blood|M蠁_THBS1_Tumor	4
LTB_LTBR	CD4_C2_LTB_Blood|M蠁_THBS1_Tumor	4
a4b1 complex_PLAUR	CD4_C2_LTB_Blood|M蠁_THBS1_Tumor	3
aLb2 complex_ICAM1	CD4_C2_LTB_Blood|M蠁_THBS1_Tumor	1
TGFB1_TGFBR3	CD4_C2_LTB_Blood|NK_FCGR3A_Tumor	1
HLA-F_KIR3DL2	CD4_C2_LTB_Blood|NK_FCGR3A_Tumor	2
HLA-E_KLRC2	CD4_C2_LTB_Blood|NK_FCGR3A_Tumor	1
SELL_SELPLG	CD4_C2_LTB_Blood|NK_FCGR3A_Tumor	3
SPN_ICAM1	CD4_C2_LTB_Blood|NK_FCGR3A_Tumor	1
CD48_CD2	CD4_C2_LTB_Blood|NK_FCGR3A_Tumor	1
HLA-E_CD94:NKG2C	CD4_C2_LTB_Blood|NK_FCGR3A_Tumor	1
HLA-E_CD94:NKG2E	CD4_C2_LTB_Blood|NK_FCGR3A_Tumor	1
MIF_TNFRSF14	CD4_C2_LTB_Blood|Plasma_Tumor	1
SELL_SELPLG	CD4_C2_LTB_Blood|Plasma_Tumor	2
MIF_CD74	CD4_C2_LTB_Blood|Plasma_Tumor	4
SPN_ICAM1	CD4_C2_LTB_Blood|Plasma_Tumor	2
CD40LG_CD40	CD4_C2_LTB_Blood|Plasma_Tumor	2
TNFSF10_RIPK1	CD4_C2_LTB_Blood|SMC_1_Tumor	1
SPN_ICAM1	CD4_C2_LTB_Blood|SMC_1_Tumor	2
CD40LG_CD40	CD4_C2_LTB_Blood|SMC_1_Tumor	4
IL16_CD4	CD4_C2_LTB_Blood|SMC_1_Tumor	1
LTB_LTBR	CD4_C2_LTB_Blood|SMC_1_Tumor	4
a4b1 complex_PLAUR	CD4_C2_LTB_Blood|SMC_1_Tumor	1
MIF_TNFRSF14	CD4_C2_LTB_Blood|Treg_C1_SELL_Tumor	1
SELL_SELPLG	CD4_C2_LTB_Blood|Treg_C1_SELL_Tumor	3
MIF_CD74	CD4_C2_LTB_Blood|Treg_C1_SELL_Tumor	2
IL16_CD4	CD4_C2_LTB_Blood|Treg_C1_SELL_Tumor	2
CD48_CD2	CD4_C2_LTB_Blood|Treg_C1_SELL_Tumor	3
SIRPG_CD47	CD4_C2_LTB_Blood|Treg_C1_SELL_Tumor	1
MIF_TNFRSF14	CD4_C2_LTB_Blood|Treg_C3_CTLA4_Tumor	3
SELL_SELPLG	CD4_C2_LTB_Blood|Treg_C3_CTLA4_Tumor	4
MIF_CD74	CD4_C2_LTB_Blood|Treg_C3_CTLA4_Tumor	2
IL16_CD4	CD4_C2_LTB_Blood|Treg_C3_CTLA4_Tumor	4
CD48_CD2	CD4_C2_LTB_Blood|Treg_C3_CTLA4_Tumor	4
HLA-F_LILRB2	CD4_C2_LTB_Blood|cDC2_CD1C_Tumor	4
HLA-F_LILRB1	CD4_C2_LTB_Blood|cDC2_CD1C_Tumor	4
ANXA1_FPR1	CD4_C2_LTB_Blood|cDC2_CD1C_Tumor	4
ANXA1_FPR3	CD4_C2_LTB_Blood|cDC2_CD1C_Tumor	3
PTPRC_MRC1	CD4_C2_LTB_Blood|cDC2_CD1C_Tumor	4
CD28_CD80	CD4_C2_LTB_Blood|cDC2_CD1C_Tumor	1
CD28_CD86	CD4_C2_LTB_Blood|cDC2_CD1C_Tumor	4
CD99_PILRA	CD4_C2_LTB_Blood|cDC2_CD1C_Tumor	4
MIF_CD74	CD4_C2_LTB_Blood|cDC2_CD1C_Tumor	4
SPN_ICAM1	CD4_C2_LTB_Blood|cDC2_CD1C_Tumor	4
CD40LG_CD40	CD4_C2_LTB_Blood|cDC2_CD1C_Tumor	2
TNFSF10_TNFRSF10B	CD4_C2_LTB_Blood|cDC2_CD1C_Tumor	1
IL16_CD4	CD4_C2_LTB_Blood|cDC2_CD1C_Tumor	4
RPS19_C5AR1	CD4_C2_LTB_Blood|cDC2_CD1C_Tumor	3
FLT3LG_FLT3	CD4_C2_LTB_Blood|cDC2_CD1C_Tumor	3
LTB_LTBR	CD4_C2_LTB_Blood|cDC2_CD1C_Tumor	4
a4b1 complex_PLAUR	CD4_C2_LTB_Blood|cDC2_CD1C_Tumor	3
aLb2 complex_ICAM1	CD4_C2_LTB_Blood|cDC2_CD1C_Tumor	1
aLb2 complex_F11R	CD4_C2_LTB_Blood|cDC2_CD1C_Tumor	1
HLA-F_LILRB2	CD4_C2_LTB_Blood|pDC_LILRA4_Tumor	2
HLA-F_LILRB1	CD4_C2_LTB_Blood|pDC_LILRA4_Tumor	1
TGFB1_TGFBR1	CD4_C2_LTB_Blood|pDC_LILRA4_Tumor	1
SELL_SELPLG	CD4_C2_LTB_Blood|pDC_LILRA4_Tumor	2
TGFB1_TGFbeta receptor1	CD4_C2_LTB_Blood|pDC_LILRA4_Tumor	1
MIF_CD74	CD4_C2_LTB_Blood|pDC_LILRA4_Tumor	2
SPN_ICAM1	CD4_C2_LTB_Blood|pDC_LILRA4_Tumor	1
IL16_CD4	CD4_C2_LTB_Blood|pDC_LILRA4_Tumor	2
FLT3LG_FLT3	CD4_C2_LTB_Blood|pDC_LILRA4_Tumor	1
BST2_LILRA4	CD4_C2_LTB_Blood|pDC_LILRA4_Tumor	2
a4b1 complex_PLAUR	CD4_C2_LTB_Blood|pDC_LILRA4_Tumor	1
HLA-F_KIR3DL2	CD4_C2_LTB_Blood|纬未T_BHLHE40_Tumor	2
TNFSF10_RIPK1	CD4_C2_LTB_Blood|纬未T_BHLHE40_Tumor	1
HLA-E_KLRC1	CD4_C2_LTB_Blood|纬未T_BHLHE40_Tumor	4
SELL_SELPLG	CD4_C2_LTB_Blood|纬未T_BHLHE40_Tumor	3
MIF_CD74	CD4_C2_LTB_Blood|纬未T_BHLHE40_Tumor	1
SPN_ICAM1	CD4_C2_LTB_Blood|纬未T_BHLHE40_Tumor	2
CD48_CD2	CD4_C2_LTB_Blood|纬未T_BHLHE40_Tumor	4
SIRPG_CD47	CD4_C2_LTB_Blood|纬未T_BHLHE40_Tumor	1
HLA-E_CD94:NKG2A	CD4_C2_LTB_Blood|纬未T_BHLHE40_Tumor	4
HLA-E_KLRC1	CD4_C2_LTB_Blood|纬未T_KIR2DL4_Tumor	2
HLA-E_KLRC2	CD4_C2_LTB_Blood|纬未T_KIR2DL4_Tumor	3
SELL_SELPLG	CD4_C2_LTB_Blood|纬未T_KIR2DL4_Tumor	2
SPN_ICAM1	CD4_C2_LTB_Blood|纬未T_KIR2DL4_Tumor	2
CD48_CD2	CD4_C2_LTB_Blood|纬未T_KIR2DL4_Tumor	2
HLA-E_CD94:NKG2A	CD4_C2_LTB_Blood|纬未T_KIR2DL4_Tumor	2
HLA-E_CD94:NKG2C	CD4_C2_LTB_Blood|纬未T_KIR2DL4_Tumor	3
HLA-E_CD94:NKG2E	CD4_C2_LTB_Blood|纬未T_KIR2DL4_Tumor	4
CCL4_CNR2	CD4_C4_CD69_Tumor|B_memory_Blood	1
TNF_TNFRSF1B	CD4_C4_CD69_Tumor|B_memory_Blood	1
MIF_TNFRSF14	CD4_C4_CD69_Tumor|B_memory_Blood	3
PTPRC_CD22	CD4_C4_CD69_Tumor|B_memory_Blood	4
CD28_CD86	CD4_C4_CD69_Tumor|B_memory_Blood	1
MIF_CD74	CD4_C4_CD69_Tumor|B_memory_Blood	4
TNFSF13B_HLA-DPB1	CD4_C4_CD69_Tumor|B_memory_Blood	2
TNFSF13B_TNFRSF13B	CD4_C4_CD69_Tumor|B_memory_Blood	2
TNFSF13B_CD40	CD4_C4_CD69_Tumor|B_memory_Blood	2
TNFSF13B_TNFRSF13C	CD4_C4_CD69_Tumor|B_memory_Blood	2
CCL20_CCR6	CD4_C4_CD69_Tumor|B_memory_Blood	1
CD40LG_CD40	CD4_C4_CD69_Tumor|B_memory_Blood	2
CCL4_CNR2	CD4_C4_CD69_Tumor|B_naive_Blood	1
MIF_TNFRSF14	CD4_C4_CD69_Tumor|B_naive_Blood	3
PTPRC_CD22	CD4_C4_CD69_Tumor|B_naive_Blood	4
MIF_CD74	CD4_C4_CD69_Tumor|B_naive_Blood	4
TNFSF13B_HLA-DPB1	CD4_C4_CD69_Tumor|B_naive_Blood	2
TNFSF13B_CD40	CD4_C4_CD69_Tumor|B_naive_Blood	2
TNFSF13B_TNFRSF13C	CD4_C4_CD69_Tumor|B_naive_Blood	2
CD40LG_CD40	CD4_C4_CD69_Tumor|B_naive_Blood	2
TNF_VSIR	CD4_C4_CD69_Tumor|CD4_C1_CCR7_Blood	1
MIF_TNFRSF14	CD4_C4_CD69_Tumor|CD4_C1_CCR7_Blood	3
CD48_CD2	CD4_C4_CD69_Tumor|CD4_C1_CCR7_Blood	1
TNF_VSIR	CD4_C4_CD69_Tumor|CD4_C2_LTB_Blood	1
TNF_TNFRSF1B	CD4_C4_CD69_Tumor|CD4_C2_LTB_Blood	1
MIF_TNFRSF14	CD4_C4_CD69_Tumor|CD4_C2_LTB_Blood	3
CD48_CD2	CD4_C4_CD69_Tumor|CD4_C2_LTB_Blood	4
CD58_CD2	CD4_C4_CD69_Tumor|CD4_C2_LTB_Blood	1
TNF_VSIR	CD4_C4_CD69_Tumor|CD8_C1_LEF1_Blood	1
MIF_TNFRSF14	CD4_C4_CD69_Tumor|CD8_C1_LEF1_Blood	2
LCK_CD8 receptor	CD4_C4_CD69_Tumor|CD8_C1_LEF1_Blood	4
TGFB1_TGFBR3	CD4_C4_CD69_Tumor|CD8_C2_CX3CR1_Blood	3
TNF_VSIR	CD4_C4_CD69_Tumor|CD8_C2_CX3CR1_Blood	1
HLA-F_LILRB1	CD4_C4_CD69_Tumor|CD8_C2_CX3CR1_Blood	1
TNF_TNFRSF1A	CD4_C4_CD69_Tumor|CD8_C2_CX3CR1_Blood	1
TNF_TNFRSF1B	CD4_C4_CD69_Tumor|CD8_C2_CX3CR1_Blood	1
MIF_TNFRSF14	CD4_C4_CD69_Tumor|CD8_C2_CX3CR1_Blood	3
HLA-E_KLRC2	CD4_C4_CD69_Tumor|CD8_C2_CX3CR1_Blood	1
TNFSF13B_HLA-DPB1	CD4_C4_CD69_Tumor|CD8_C2_CX3CR1_Blood	2
CD48_CD2	CD4_C4_CD69_Tumor|CD8_C2_CX3CR1_Blood	4
CD58_CD2	CD4_C4_CD69_Tumor|CD8_C2_CX3CR1_Blood	1
LCK_CD8 receptor	CD4_C4_CD69_Tumor|CD8_C2_CX3CR1_Blood	4
HLA-E_CD94:NKG2C	CD4_C4_CD69_Tumor|CD8_C2_CX3CR1_Blood	1
HLA-E_CD94:NKG2E	CD4_C4_CD69_Tumor|CD8_C2_CX3CR1_Blood	1
TGFB1_TGFBR3	CD4_C4_CD69_Tumor|NKT_KLRC2_Blood	2
HLA-F_KIR3DL1	CD4_C4_CD69_Tumor|NKT_KLRC2_Blood	1
TNF_VSIR	CD4_C4_CD69_Tumor|NKT_KLRC2_Blood	1
HLA-F_KIR3DL2	CD4_C4_CD69_Tumor|NKT_KLRC2_Blood	1
HLA-F_LILRB1	CD4_C4_CD69_Tumor|NKT_KLRC2_Blood	2
TNF_TNFRSF1B	CD4_C4_CD69_Tumor|NKT_KLRC2_Blood	1
MIF_TNFRSF14	CD4_C4_CD69_Tumor|NKT_KLRC2_Blood	3
CD48_CD244	CD4_C4_CD69_Tumor|NKT_KLRC2_Blood	1
HLA-E_KLRC1	CD4_C4_CD69_Tumor|NKT_KLRC2_Blood	1
HLA-E_KLRC2	CD4_C4_CD69_Tumor|NKT_KLRC2_Blood	3
TNFSF13B_HLA-DPB1	CD4_C4_CD69_Tumor|NKT_KLRC2_Blood	2
CD48_CD2	CD4_C4_CD69_Tumor|NKT_KLRC2_Blood	2
CD58_CD2	CD4_C4_CD69_Tumor|NKT_KLRC2_Blood	1
HLA-E_CD94:NKG2A	CD4_C4_CD69_Tumor|NKT_KLRC2_Blood	1
HLA-E_CD94:NKG2C	CD4_C4_CD69_Tumor|NKT_KLRC2_Blood	3
HLA-E_CD94:NKG2E	CD4_C4_CD69_Tumor|NKT_KLRC2_Blood	4
TGFB1_TGFBR3	CD4_C4_CD69_Tumor|NK_GNLY_Blood	2
TNF_VSIR	CD4_C4_CD69_Tumor|NK_GNLY_Blood	1
HLA-F_KIR3DL2	CD4_C4_CD69_Tumor|NK_GNLY_Blood	1
TNF_TNFRSF1A	CD4_C4_CD69_Tumor|NK_GNLY_Blood	1
TNF_TNFRSF1B	CD4_C4_CD69_Tumor|NK_GNLY_Blood	1
MIF_TNFRSF14	CD4_C4_CD69_Tumor|NK_GNLY_Blood	3
CD48_CD244	CD4_C4_CD69_Tumor|NK_GNLY_Blood	3
HLA-E_KLRC1	CD4_C4_CD69_Tumor|NK_GNLY_Blood	1
TNFSF13B_HLA-DPB1	CD4_C4_CD69_Tumor|NK_GNLY_Blood	1
HLA-E_CD94:NKG2A	CD4_C4_CD69_Tumor|NK_GNLY_Blood	1
TNF_VSIR	CD4_C4_CD69_Tumor|NK_IL7R_Blood	1
MIF_TNFRSF14	CD4_C4_CD69_Tumor|NK_IL7R_Blood	1
HLA-E_KLRC1	CD4_C4_CD69_Tumor|NK_IL7R_Blood	4
HLA-E_KLRC2	CD4_C4_CD69_Tumor|NK_IL7R_Blood	3
MIF_CD74	CD4_C4_CD69_Tumor|NK_IL7R_Blood	1
TNFSF13B_HLA-DPB1	CD4_C4_CD69_Tumor|NK_IL7R_Blood	1
CCL20_CXCR3	CD4_C4_CD69_Tumor|NK_IL7R_Blood	1
CD48_CD2	CD4_C4_CD69_Tumor|NK_IL7R_Blood	3
CD58_CD2	CD4_C4_CD69_Tumor|NK_IL7R_Blood	1
HLA-E_CD94:NKG2A	CD4_C4_CD69_Tumor|NK_IL7R_Blood	4
HLA-E_CD94:NKG2C	CD4_C4_CD69_Tumor|NK_IL7R_Blood	3
HLA-E_CD94:NKG2E	CD4_C4_CD69_Tumor|NK_IL7R_Blood	4
TGFB1_TGFBR3	CD4_C4_CD69_Tumor|纬未T_KLRG1_Blood	3
TNF_VSIR	CD4_C4_CD69_Tumor|纬未T_KLRG1_Blood	1
TNF_TNFRSF1A	CD4_C4_CD69_Tumor|纬未T_KLRG1_Blood	1
TNF_TNFRSF1B	CD4_C4_CD69_Tumor|纬未T_KLRG1_Blood	1
MIF_TNFRSF14	CD4_C4_CD69_Tumor|纬未T_KLRG1_Blood	2
HLA-E_KLRC1	CD4_C4_CD69_Tumor|纬未T_KLRG1_Blood	3
MIF_CD74	CD4_C4_CD69_Tumor|纬未T_KLRG1_Blood	1
TNFSF13B_HLA-DPB1	CD4_C4_CD69_Tumor|纬未T_KLRG1_Blood	2
CCL20_CXCR3	CD4_C4_CD69_Tumor|纬未T_KLRG1_Blood	1
CD48_CD2	CD4_C4_CD69_Tumor|纬未T_KLRG1_Blood	2
HLA-E_CD94:NKG2A	CD4_C4_CD69_Tumor|纬未T_KLRG1_Blood	3
CCL4_CNR2	CD4_C6_IL17A_Tumor|B_memory_Blood	1
MIF_TNFRSF14	CD4_C6_IL17A_Tumor|B_memory_Blood	2
PTPRC_CD22	CD4_C6_IL17A_Tumor|B_memory_Blood	4
CD28_CD86	CD4_C6_IL17A_Tumor|B_memory_Blood	2
CTLA4_CD86	CD4_C6_IL17A_Tumor|B_memory_Blood	2
MIF_CD74	CD4_C6_IL17A_Tumor|B_memory_Blood	4
CCL20_CCR6	CD4_C6_IL17A_Tumor|B_memory_Blood	1
CD40LG_CD40	CD4_C6_IL17A_Tumor|B_memory_Blood	4
SIRPG_CD47	CD4_C6_IL17A_Tumor|B_memory_Blood	2
CCL4_CNR2	CD4_C6_IL17A_Tumor|B_naive_Blood	1
MIF_TNFRSF14	CD4_C6_IL17A_Tumor|B_naive_Blood	2
PTPRC_CD22	CD4_C6_IL17A_Tumor|B_naive_Blood	4
MIF_CD74	CD4_C6_IL17A_Tumor|B_naive_Blood	4
CD40LG_CD40	CD4_C6_IL17A_Tumor|B_naive_Blood	4
SIRPG_CD47	CD4_C6_IL17A_Tumor|B_naive_Blood	2
MIF_TNFRSF14	CD4_C6_IL17A_Tumor|CD4_C1_CCR7_Blood	2
IL17A_IL17RA	CD4_C6_IL17A_Tumor|CD4_C1_CCR7_Blood	1
IL16_CD4	CD4_C6_IL17A_Tumor|CD4_C1_CCR7_Blood	1
CD58_CD2	CD4_C6_IL17A_Tumor|CD4_C1_CCR7_Blood	2
SIRPG_CD47	CD4_C6_IL17A_Tumor|CD4_C1_CCR7_Blood	2
MIF_TNFRSF14	CD4_C6_IL17A_Tumor|CD4_C2_LTB_Blood	2
IL17A_IL17RA	CD4_C6_IL17A_Tumor|CD4_C2_LTB_Blood	1
IL16_CD4	CD4_C6_IL17A_Tumor|CD4_C2_LTB_Blood	1
CD48_CD2	CD4_C6_IL17A_Tumor|CD4_C2_LTB_Blood	4
CD58_CD2	CD4_C6_IL17A_Tumor|CD4_C2_LTB_Blood	3
SIRPG_CD47	CD4_C6_IL17A_Tumor|CD4_C2_LTB_Blood	2
MIF_TNFRSF14	CD4_C6_IL17A_Tumor|CD8_C1_LEF1_Blood	1
IL17A_IL17RA	CD4_C6_IL17A_Tumor|CD8_C1_LEF1_Blood	1
CD58_CD2	CD4_C6_IL17A_Tumor|CD8_C1_LEF1_Blood	1
SIRPG_CD47	CD4_C6_IL17A_Tumor|CD8_C1_LEF1_Blood	2
LCK_CD8 receptor	CD4_C6_IL17A_Tumor|CD8_C1_LEF1_Blood	4
TGFB1_TGFBR3	CD4_C6_IL17A_Tumor|CD8_C2_CX3CR1_Blood	4
HLA-F_LILRB1	CD4_C6_IL17A_Tumor|CD8_C2_CX3CR1_Blood	1
MIF_TNFRSF14	CD4_C6_IL17A_Tumor|CD8_C2_CX3CR1_Blood	2
HLA-E_KLRC2	CD4_C6_IL17A_Tumor|CD8_C2_CX3CR1_Blood	1
CD48_CD2	CD4_C6_IL17A_Tumor|CD8_C2_CX3CR1_Blood	4
CD58_CD2	CD4_C6_IL17A_Tumor|CD8_C2_CX3CR1_Blood	3
SIRPG_CD47	CD4_C6_IL17A_Tumor|CD8_C2_CX3CR1_Blood	2
LCK_CD8 receptor	CD4_C6_IL17A_Tumor|CD8_C2_CX3CR1_Blood	4
HLA-E_CD94:NKG2C	CD4_C6_IL17A_Tumor|CD8_C2_CX3CR1_Blood	1
HLA-E_CD94:NKG2E	CD4_C6_IL17A_Tumor|CD8_C2_CX3CR1_Blood	1
TGFB1_TGFBR3	CD4_C6_IL17A_Tumor|NKT_KLRC2_Blood	3
HLA-F_KIR3DL1	CD4_C6_IL17A_Tumor|NKT_KLRC2_Blood	1
HLA-F_KIR3DL2	CD4_C6_IL17A_Tumor|NKT_KLRC2_Blood	1
HLA-F_LILRB1	CD4_C6_IL17A_Tumor|NKT_KLRC2_Blood	2
MIF_TNFRSF14	CD4_C6_IL17A_Tumor|NKT_KLRC2_Blood	2
CD48_CD244	CD4_C6_IL17A_Tumor|NKT_KLRC2_Blood	1
HLA-E_KLRC1	CD4_C6_IL17A_Tumor|NKT_KLRC2_Blood	1
HLA-E_KLRC2	CD4_C6_IL17A_Tumor|NKT_KLRC2_Blood	3
CD48_CD2	CD4_C6_IL17A_Tumor|NKT_KLRC2_Blood	2
CD58_CD2	CD4_C6_IL17A_Tumor|NKT_KLRC2_Blood	3
SIRPG_CD47	CD4_C6_IL17A_Tumor|NKT_KLRC2_Blood	2
HLA-E_CD94:NKG2A	CD4_C6_IL17A_Tumor|NKT_KLRC2_Blood	1
HLA-E_CD94:NKG2C	CD4_C6_IL17A_Tumor|NKT_KLRC2_Blood	3
HLA-E_CD94:NKG2E	CD4_C6_IL17A_Tumor|NKT_KLRC2_Blood	4
TGFB1_TGFBR3	CD4_C6_IL17A_Tumor|NK_GNLY_Blood	3
HLA-F_KIR3DL2	CD4_C6_IL17A_Tumor|NK_GNLY_Blood	1
MIF_TNFRSF14	CD4_C6_IL17A_Tumor|NK_GNLY_Blood	3
CD48_CD244	CD4_C6_IL17A_Tumor|NK_GNLY_Blood	2
HLA-E_KLRC1	CD4_C6_IL17A_Tumor|NK_GNLY_Blood	1
SIRPG_CD47	CD4_C6_IL17A_Tumor|NK_GNLY_Blood	2
HLA-E_CD94:NKG2A	CD4_C6_IL17A_Tumor|NK_GNLY_Blood	1
TGFB1_TGFBR3	CD4_C6_IL17A_Tumor|NK_IL7R_Blood	1
HLA-E_KLRC1	CD4_C6_IL17A_Tumor|NK_IL7R_Blood	4
HLA-E_KLRC2	CD4_C6_IL17A_Tumor|NK_IL7R_Blood	3
MIF_CD74	CD4_C6_IL17A_Tumor|NK_IL7R_Blood	1
CCL20_CXCR3	CD4_C6_IL17A_Tumor|NK_IL7R_Blood	1
CD48_CD2	CD4_C6_IL17A_Tumor|NK_IL7R_Blood	3
CD58_CD2	CD4_C6_IL17A_Tumor|NK_IL7R_Blood	3
SIRPG_CD47	CD4_C6_IL17A_Tumor|NK_IL7R_Blood	2
HLA-E_CD94:NKG2A	CD4_C6_IL17A_Tumor|NK_IL7R_Blood	4
HLA-E_CD94:NKG2C	CD4_C6_IL17A_Tumor|NK_IL7R_Blood	3
HLA-E_CD94:NKG2E	CD4_C6_IL17A_Tumor|NK_IL7R_Blood	4
TGFB1_TGFBR3	CD4_C6_IL17A_Tumor|纬未T_KLRG1_Blood	4
MIF_TNFRSF14	CD4_C6_IL17A_Tumor|纬未T_KLRG1_Blood	2
HLA-E_KLRC1	CD4_C6_IL17A_Tumor|纬未T_KLRG1_Blood	3
MIF_CD74	CD4_C6_IL17A_Tumor|纬未T_KLRG1_Blood	1
CCL20_CXCR3	CD4_C6_IL17A_Tumor|纬未T_KLRG1_Blood	1
CD48_CD2	CD4_C6_IL17A_Tumor|纬未T_KLRG1_Blood	1
CD58_CD2	CD4_C6_IL17A_Tumor|纬未T_KLRG1_Blood	3
SIRPG_CD47	CD4_C6_IL17A_Tumor|纬未T_KLRG1_Blood	2
HLA-E_CD94:NKG2A	CD4_C6_IL17A_Tumor|纬未T_KLRG1_Blood	3
CCL4_CNR2	CD8_C10_SLC4A10_Tumor|B_memory_Blood	1
TNF_TNFRSF1B	CD8_C10_SLC4A10_Tumor|B_memory_Blood	2
MIF_TNFRSF14	CD8_C10_SLC4A10_Tumor|B_memory_Blood	1
PTPRC_CD22	CD8_C10_SLC4A10_Tumor|B_memory_Blood	4
CD28_CD86	CD8_C10_SLC4A10_Tumor|B_memory_Blood	1
CTLA4_CD86	CD8_C10_SLC4A10_Tumor|B_memory_Blood	1
MIF_CD74	CD8_C10_SLC4A10_Tumor|B_memory_Blood	4
CCL20_CCR6	CD8_C10_SLC4A10_Tumor|B_memory_Blood	1
CD40LG_CD40	CD8_C10_SLC4A10_Tumor|B_memory_Blood	1
SIRPG_CD47	CD8_C10_SLC4A10_Tumor|B_memory_Blood	3
CCL4_CNR2	CD8_C10_SLC4A10_Tumor|B_naive_Blood	1
MIF_TNFRSF14	CD8_C10_SLC4A10_Tumor|B_naive_Blood	1
PTPRC_CD22	CD8_C10_SLC4A10_Tumor|B_naive_Blood	4
MIF_CD74	CD8_C10_SLC4A10_Tumor|B_naive_Blood	4
CD40LG_CD40	CD8_C10_SLC4A10_Tumor|B_naive_Blood	1
SIRPG_CD47	CD8_C10_SLC4A10_Tumor|B_naive_Blood	3
CCL4L2_VSIR	CD8_C10_SLC4A10_Tumor|CD4_C1_CCR7_Blood	3
TNF_VSIR	CD8_C10_SLC4A10_Tumor|CD4_C1_CCR7_Blood	2
MIF_TNFRSF14	CD8_C10_SLC4A10_Tumor|CD4_C1_CCR7_Blood	1
CD58_CD2	CD8_C10_SLC4A10_Tumor|CD4_C1_CCR7_Blood	2
SIRPG_CD47	CD8_C10_SLC4A10_Tumor|CD4_C1_CCR7_Blood	2
CCL4L2_VSIR	CD8_C10_SLC4A10_Tumor|CD4_C2_LTB_Blood	3
TNF_VSIR	CD8_C10_SLC4A10_Tumor|CD4_C2_LTB_Blood	2
TNF_TNFRSF1B	CD8_C10_SLC4A10_Tumor|CD4_C2_LTB_Blood	2
MIF_TNFRSF14	CD8_C10_SLC4A10_Tumor|CD4_C2_LTB_Blood	1
CD48_CD2	CD8_C10_SLC4A10_Tumor|CD4_C2_LTB_Blood	3
CD58_CD2	CD8_C10_SLC4A10_Tumor|CD4_C2_LTB_Blood	4
SIRPG_CD47	CD8_C10_SLC4A10_Tumor|CD4_C2_LTB_Blood	3
CCL4L2_VSIR	CD8_C10_SLC4A10_Tumor|CD8_C1_LEF1_Blood	3
TNF_VSIR	CD8_C10_SLC4A10_Tumor|CD8_C1_LEF1_Blood	2
CD58_CD2	CD8_C10_SLC4A10_Tumor|CD8_C1_LEF1_Blood	1
SIRPG_CD47	CD8_C10_SLC4A10_Tumor|CD8_C1_LEF1_Blood	2
LCK_CD8 receptor	CD8_C10_SLC4A10_Tumor|CD8_C1_LEF1_Blood	4
TGFB1_TGFBR3	CD8_C10_SLC4A10_Tumor|CD8_C2_CX3CR1_Blood	4
CCL4L2_VSIR	CD8_C10_SLC4A10_Tumor|CD8_C2_CX3CR1_Blood	3
TNF_VSIR	CD8_C10_SLC4A10_Tumor|CD8_C2_CX3CR1_Blood	2
HLA-F_LILRB1	CD8_C10_SLC4A10_Tumor|CD8_C2_CX3CR1_Blood	1
TNF_TNFRSF1A	CD8_C10_SLC4A10_Tumor|CD8_C2_CX3CR1_Blood	2
TNF_TNFRSF1B	CD8_C10_SLC4A10_Tumor|CD8_C2_CX3CR1_Blood	2
MIF_TNFRSF14	CD8_C10_SLC4A10_Tumor|CD8_C2_CX3CR1_Blood	1
HLA-E_KLRC2	CD8_C10_SLC4A10_Tumor|CD8_C2_CX3CR1_Blood	1
CD48_CD2	CD8_C10_SLC4A10_Tumor|CD8_C2_CX3CR1_Blood	3
CD58_CD2	CD8_C10_SLC4A10_Tumor|CD8_C2_CX3CR1_Blood	4
SIRPG_CD47	CD8_C10_SLC4A10_Tumor|CD8_C2_CX3CR1_Blood	3
LCK_CD8 receptor	CD8_C10_SLC4A10_Tumor|CD8_C2_CX3CR1_Blood	4
HLA-E_CD94:NKG2C	CD8_C10_SLC4A10_Tumor|CD8_C2_CX3CR1_Blood	1
HLA-E_CD94:NKG2E	CD8_C10_SLC4A10_Tumor|CD8_C2_CX3CR1_Blood	1
TGFB1_TGFBR3	CD8_C10_SLC4A10_Tumor|NKT_KLRC2_Blood	3
HLA-F_KIR3DL1	CD8_C10_SLC4A10_Tumor|NKT_KLRC2_Blood	1
CCL4L2_VSIR	CD8_C10_SLC4A10_Tumor|NKT_KLRC2_Blood	3
TNF_VSIR	CD8_C10_SLC4A10_Tumor|NKT_KLRC2_Blood	2
HLA-F_KIR3DL2	CD8_C10_SLC4A10_Tumor|NKT_KLRC2_Blood	1
HLA-F_LILRB1	CD8_C10_SLC4A10_Tumor|NKT_KLRC2_Blood	2
TNF_TNFRSF1A	CD8_C10_SLC4A10_Tumor|NKT_KLRC2_Blood	1
TNF_TNFRSF1B	CD8_C10_SLC4A10_Tumor|NKT_KLRC2_Blood	2
MIF_TNFRSF14	CD8_C10_SLC4A10_Tumor|NKT_KLRC2_Blood	1
CD48_CD244	CD8_C10_SLC4A10_Tumor|NKT_KLRC2_Blood	1
HLA-E_KLRC1	CD8_C10_SLC4A10_Tumor|NKT_KLRC2_Blood	1
HLA-E_KLRC2	CD8_C10_SLC4A10_Tumor|NKT_KLRC2_Blood	3
CD48_CD2	CD8_C10_SLC4A10_Tumor|NKT_KLRC2_Blood	1
CD58_CD2	CD8_C10_SLC4A10_Tumor|NKT_KLRC2_Blood	3
SIRPG_CD47	CD8_C10_SLC4A10_Tumor|NKT_KLRC2_Blood	3
HLA-E_CD94:NKG2A	CD8_C10_SLC4A10_Tumor|NKT_KLRC2_Blood	1
HLA-E_CD94:NKG2C	CD8_C10_SLC4A10_Tumor|NKT_KLRC2_Blood	3
HLA-E_CD94:NKG2E	CD8_C10_SLC4A10_Tumor|NKT_KLRC2_Blood	4
TGFB1_TGFBR3	CD8_C10_SLC4A10_Tumor|NK_GNLY_Blood	3
CCL4L2_VSIR	CD8_C10_SLC4A10_Tumor|NK_GNLY_Blood	3
TNF_VSIR	CD8_C10_SLC4A10_Tumor|NK_GNLY_Blood	2
HLA-F_KIR3DL2	CD8_C10_SLC4A10_Tumor|NK_GNLY_Blood	1
TNF_TNFRSF1A	CD8_C10_SLC4A10_Tumor|NK_GNLY_Blood	2
TNF_TNFRSF1B	CD8_C10_SLC4A10_Tumor|NK_GNLY_Blood	2
MIF_TNFRSF14	CD8_C10_SLC4A10_Tumor|NK_GNLY_Blood	1
CD48_CD244	CD8_C10_SLC4A10_Tumor|NK_GNLY_Blood	2
HLA-E_KLRC1	CD8_C10_SLC4A10_Tumor|NK_GNLY_Blood	1
SIRPG_CD47	CD8_C10_SLC4A10_Tumor|NK_GNLY_Blood	3
HLA-E_CD94:NKG2A	CD8_C10_SLC4A10_Tumor|NK_GNLY_Blood	1
TGFB1_TGFBR3	CD8_C10_SLC4A10_Tumor|NK_IL7R_Blood	1
CCL4L2_VSIR	CD8_C10_SLC4A10_Tumor|NK_IL7R_Blood	2
TNF_VSIR	CD8_C10_SLC4A10_Tumor|NK_IL7R_Blood	2
HLA-E_KLRC1	CD8_C10_SLC4A10_Tumor|NK_IL7R_Blood	4
HLA-E_KLRC2	CD8_C10_SLC4A10_Tumor|NK_IL7R_Blood	3
MIF_CD74	CD8_C10_SLC4A10_Tumor|NK_IL7R_Blood	1
CCL20_CXCR3	CD8_C10_SLC4A10_Tumor|NK_IL7R_Blood	3
CD48_CD2	CD8_C10_SLC4A10_Tumor|NK_IL7R_Blood	2
CD58_CD2	CD8_C10_SLC4A10_Tumor|NK_IL7R_Blood	4
SIRPG_CD47	CD8_C10_SLC4A10_Tumor|NK_IL7R_Blood	3
HLA-E_CD94:NKG2A	CD8_C10_SLC4A10_Tumor|NK_IL7R_Blood	4
HLA-E_CD94:NKG2C	CD8_C10_SLC4A10_Tumor|NK_IL7R_Blood	3
HLA-E_CD94:NKG2E	CD8_C10_SLC4A10_Tumor|NK_IL7R_Blood	4
TGFB1_TGFBR3	CD8_C10_SLC4A10_Tumor|纬未T_KLRG1_Blood	4
CCL4L2_VSIR	CD8_C10_SLC4A10_Tumor|纬未T_KLRG1_Blood	3
TNF_VSIR	CD8_C10_SLC4A10_Tumor|纬未T_KLRG1_Blood	2
TNF_TNFRSF1A	CD8_C10_SLC4A10_Tumor|纬未T_KLRG1_Blood	2
TNF_TNFRSF1B	CD8_C10_SLC4A10_Tumor|纬未T_KLRG1_Blood	2
MIF_TNFRSF14	CD8_C10_SLC4A10_Tumor|纬未T_KLRG1_Blood	1
HLA-E_KLRC1	CD8_C10_SLC4A10_Tumor|纬未T_KLRG1_Blood	3
MIF_CD74	CD8_C10_SLC4A10_Tumor|纬未T_KLRG1_Blood	1
CCL20_CXCR3	CD8_C10_SLC4A10_Tumor|纬未T_KLRG1_Blood	2
CD58_CD2	CD8_C10_SLC4A10_Tumor|纬未T_KLRG1_Blood	3
SIRPG_CD47	CD8_C10_SLC4A10_Tumor|纬未T_KLRG1_Blood	3
HLA-E_CD94:NKG2A	CD8_C10_SLC4A10_Tumor|纬未T_KLRG1_Blood	3
PTPRC_CD22	CD8_C1_LEF1_Blood|B_early_activated_Tumor	1
MIF_CD74	CD8_C1_LEF1_Blood|B_early_activated_Tumor	2
SIRPG_CD47	CD8_C1_LEF1_Blood|B_early_activated_Tumor	1
SELL_SELPLG	CD8_C1_LEF1_Blood|CD4_C4_CD69_Tumor	4
IL16_CD4	CD8_C1_LEF1_Blood|CD4_C4_CD69_Tumor	4
CD48_CD2	CD8_C1_LEF1_Blood|CD4_C4_CD69_Tumor	4
SIRPG_CD47	CD8_C1_LEF1_Blood|CD4_C4_CD69_Tumor	1
SELL_SELPLG	CD8_C1_LEF1_Blood|CD4_C6_IL17A_Tumor	4
IL16_CD4	CD8_C1_LEF1_Blood|CD4_C6_IL17A_Tumor	4
CD48_CD2	CD8_C1_LEF1_Blood|CD4_C6_IL17A_Tumor	4
SIRPG_CD47	CD8_C1_LEF1_Blood|CD4_C6_IL17A_Tumor	1
SELL_SELPLG	CD8_C1_LEF1_Blood|CD8_C10_SLC4A10_Tumor	4
CD48_CD2	CD8_C1_LEF1_Blood|CD8_C10_SLC4A10_Tumor	4
SIRPG_CD47	CD8_C1_LEF1_Blood|CD8_C10_SLC4A10_Tumor	1
LCK_CD8 receptor	CD8_C1_LEF1_Blood|CD8_C10_SLC4A10_Tumor	2
SELL_SELPLG	CD8_C1_LEF1_Blood|CD8_C3_GZMH_Tumor	4
MIF_CD74	CD8_C1_LEF1_Blood|CD8_C3_GZMH_Tumor	3
CD48_CD2	CD8_C1_LEF1_Blood|CD8_C3_GZMH_Tumor	4
SIRPG_CD47	CD8_C1_LEF1_Blood|CD8_C3_GZMH_Tumor	1
LCK_CD8 receptor	CD8_C1_LEF1_Blood|CD8_C3_GZMH_Tumor	4
SELL_SELPLG	CD8_C1_LEF1_Blood|CD8_C8_IL17A_Tumor	1
CD48_CD2	CD8_C1_LEF1_Blood|CD8_C8_IL17A_Tumor	2
LCK_CD8 receptor	CD8_C1_LEF1_Blood|CD8_C8_IL17A_Tumor	2
SELL_SELPLG	CD8_C1_LEF1_Blood|DC_LAMP3_Tumor	2
MIF_CD74	CD8_C1_LEF1_Blood|DC_LAMP3_Tumor	2
FLT3LG_FLT3	CD8_C1_LEF1_Blood|DC_LAMP3_Tumor	2
LTB_LTBR	CD8_C1_LEF1_Blood|DC_LAMP3_Tumor	1
MIF_TNFRSF10D	CD8_C1_LEF1_Blood|Endo_1_Tumor	3
LTB_LTBR	CD8_C1_LEF1_Blood|Endo_1_Tumor	4
MIF_TNFRSF10D	CD8_C1_LEF1_Blood|Endo_3_Tumor	2
MIF_CD74	CD8_C1_LEF1_Blood|Endo_3_Tumor	2
LTB_LTBR	CD8_C1_LEF1_Blood|Endo_3_Tumor	3
MIF_EGFR	CD8_C1_LEF1_Blood|Fib_1_Tumor	1
LTB_LTBR	CD8_C1_LEF1_Blood|Fib_1_Tumor	4
a4b1 complex_PLAUR	CD8_C1_LEF1_Blood|Fib_1_Tumor	1
HLA-F_LILRB2	CD8_C1_LEF1_Blood|M蠁_APOE_Tumor	4
HLA-F_LILRB1	CD8_C1_LEF1_Blood|M蠁_APOE_Tumor	3
ICAM3_CD209	CD8_C1_LEF1_Blood|M蠁_APOE_Tumor	4
PTPRC_MRC1	CD8_C1_LEF1_Blood|M蠁_APOE_Tumor	4
SELL_SELPLG	CD8_C1_LEF1_Blood|M蠁_APOE_Tumor	3
MIF_CD74	CD8_C1_LEF1_Blood|M蠁_APOE_Tumor	4
IL16_CD4	CD8_C1_LEF1_Blood|M蠁_APOE_Tumor	4
RPS19_C5AR1	CD8_C1_LEF1_Blood|M蠁_APOE_Tumor	4
LTB_LTBR	CD8_C1_LEF1_Blood|M蠁_APOE_Tumor	4
a4b1 complex_PLAUR	CD8_C1_LEF1_Blood|M蠁_APOE_Tumor	2
HLA-F_LILRB2	CD8_C1_LEF1_Blood|M蠁_THBS1_Tumor	4
HLA-F_LILRB1	CD8_C1_LEF1_Blood|M蠁_THBS1_Tumor	4
ANXA1_FPR1	CD8_C1_LEF1_Blood|M蠁_THBS1_Tumor	2
PTPRC_MRC1	CD8_C1_LEF1_Blood|M蠁_THBS1_Tumor	1
SELL_SELPLG	CD8_C1_LEF1_Blood|M蠁_THBS1_Tumor	1
MIF_CD74	CD8_C1_LEF1_Blood|M蠁_THBS1_Tumor	4
IL16_CD4	CD8_C1_LEF1_Blood|M蠁_THBS1_Tumor	4
RPS19_C5AR1	CD8_C1_LEF1_Blood|M蠁_THBS1_Tumor	4
LTB_LTBR	CD8_C1_LEF1_Blood|M蠁_THBS1_Tumor	4
a4b1 complex_PLAUR	CD8_C1_LEF1_Blood|M蠁_THBS1_Tumor	2
HLA-F_KIR3DL2	CD8_C1_LEF1_Blood|NK_FCGR3A_Tumor	2
HLA-E_KLRC2	CD8_C1_LEF1_Blood|NK_FCGR3A_Tumor	1
SELL_SELPLG	CD8_C1_LEF1_Blood|NK_FCGR3A_Tumor	3
CD48_CD2	CD8_C1_LEF1_Blood|NK_FCGR3A_Tumor	1
SIRPG_CD47	CD8_C1_LEF1_Blood|NK_FCGR3A_Tumor	2
HLA-E_CD94:NKG2C	CD8_C1_LEF1_Blood|NK_FCGR3A_Tumor	1
HLA-E_CD94:NKG2E	CD8_C1_LEF1_Blood|NK_FCGR3A_Tumor	1
SELL_SELPLG	CD8_C1_LEF1_Blood|Plasma_Tumor	3
MIF_CD74	CD8_C1_LEF1_Blood|Plasma_Tumor	4
SIRPG_CD47	CD8_C1_LEF1_Blood|Plasma_Tumor	1
IL16_CD4	CD8_C1_LEF1_Blood|SMC_1_Tumor	1
LTB_LTBR	CD8_C1_LEF1_Blood|SMC_1_Tumor	4
SELL_SELPLG	CD8_C1_LEF1_Blood|Treg_C1_SELL_Tumor	3
MIF_CD74	CD8_C1_LEF1_Blood|Treg_C1_SELL_Tumor	2
IL16_CD4	CD8_C1_LEF1_Blood|Treg_C1_SELL_Tumor	2
CD48_CD2	CD8_C1_LEF1_Blood|Treg_C1_SELL_Tumor	3
SIRPG_CD47	CD8_C1_LEF1_Blood|Treg_C1_SELL_Tumor	2
SELL_SELPLG	CD8_C1_LEF1_Blood|Treg_C3_CTLA4_Tumor	4
MIF_CD74	CD8_C1_LEF1_Blood|Treg_C3_CTLA4_Tumor	1
IL16_CD4	CD8_C1_LEF1_Blood|Treg_C3_CTLA4_Tumor	4
CD48_CD2	CD8_C1_LEF1_Blood|Treg_C3_CTLA4_Tumor	4
HLA-F_LILRB2	CD8_C1_LEF1_Blood|cDC2_CD1C_Tumor	4
HLA-F_LILRB1	CD8_C1_LEF1_Blood|cDC2_CD1C_Tumor	3
PTPRC_MRC1	CD8_C1_LEF1_Blood|cDC2_CD1C_Tumor	2
SELL_SELPLG	CD8_C1_LEF1_Blood|cDC2_CD1C_Tumor	2
MIF_CD74	CD8_C1_LEF1_Blood|cDC2_CD1C_Tumor	4
IL16_CD4	CD8_C1_LEF1_Blood|cDC2_CD1C_Tumor	4
RPS19_C5AR1	CD8_C1_LEF1_Blood|cDC2_CD1C_Tumor	3
FLT3LG_FLT3	CD8_C1_LEF1_Blood|cDC2_CD1C_Tumor	3
LTB_LTBR	CD8_C1_LEF1_Blood|cDC2_CD1C_Tumor	4
a4b1 complex_PLAUR	CD8_C1_LEF1_Blood|cDC2_CD1C_Tumor	2
HLA-F_LILRB2	CD8_C1_LEF1_Blood|pDC_LILRA4_Tumor	1
HLA-F_LILRB1	CD8_C1_LEF1_Blood|pDC_LILRA4_Tumor	1
SELL_SELPLG	CD8_C1_LEF1_Blood|pDC_LILRA4_Tumor	2
MIF_CD74	CD8_C1_LEF1_Blood|pDC_LILRA4_Tumor	2
IL16_CD4	CD8_C1_LEF1_Blood|pDC_LILRA4_Tumor	2
FLT3LG_FLT3	CD8_C1_LEF1_Blood|pDC_LILRA4_Tumor	1
BST2_LILRA4	CD8_C1_LEF1_Blood|pDC_LILRA4_Tumor	2
SIRPG_CD47	CD8_C1_LEF1_Blood|pDC_LILRA4_Tumor	2
HLA-F_KIR3DL2	CD8_C1_LEF1_Blood|纬未T_BHLHE40_Tumor	2
HLA-E_KLRC1	CD8_C1_LEF1_Blood|纬未T_BHLHE40_Tumor	4
SELL_SELPLG	CD8_C1_LEF1_Blood|纬未T_BHLHE40_Tumor	4
CD48_CD2	CD8_C1_LEF1_Blood|纬未T_BHLHE40_Tumor	4
SIRPG_CD47	CD8_C1_LEF1_Blood|纬未T_BHLHE40_Tumor	2
HLA-E_CD94:NKG2A	CD8_C1_LEF1_Blood|纬未T_BHLHE40_Tumor	4
HLA-E_KLRC1	CD8_C1_LEF1_Blood|纬未T_KIR2DL4_Tumor	2
HLA-E_KLRC2	CD8_C1_LEF1_Blood|纬未T_KIR2DL4_Tumor	2
SELL_SELPLG	CD8_C1_LEF1_Blood|纬未T_KIR2DL4_Tumor	3
CD48_CD2	CD8_C1_LEF1_Blood|纬未T_KIR2DL4_Tumor	2
HLA-E_CD94:NKG2A	CD8_C1_LEF1_Blood|纬未T_KIR2DL4_Tumor	2
HLA-E_CD94:NKG2C	CD8_C1_LEF1_Blood|纬未T_KIR2DL4_Tumor	2
HLA-E_CD94:NKG2E	CD8_C1_LEF1_Blood|纬未T_KIR2DL4_Tumor	4
PTPRC_CD22	CD8_C2_CX3CR1_Blood|B_early_activated_Tumor	2
MIF_CD74	CD8_C2_CX3CR1_Blood|B_early_activated_Tumor	2
COPA_CD74	CD8_C2_CX3CR1_Blood|B_early_activated_Tumor	1
CCL4L2_VSIR	CD8_C2_CX3CR1_Blood|CD4_C4_CD69_Tumor	1
SELL_SELPLG	CD8_C2_CX3CR1_Blood|CD4_C4_CD69_Tumor	1
IL16_CD4	CD8_C2_CX3CR1_Blood|CD4_C4_CD69_Tumor	4
CD48_CD2	CD8_C2_CX3CR1_Blood|CD4_C4_CD69_Tumor	4
CCL4L2_VSIR	CD8_C2_CX3CR1_Blood|CD4_C6_IL17A_Tumor	2
SELL_SELPLG	CD8_C2_CX3CR1_Blood|CD4_C6_IL17A_Tumor	1
IL16_CD4	CD8_C2_CX3CR1_Blood|CD4_C6_IL17A_Tumor	4
CD48_CD2	CD8_C2_CX3CR1_Blood|CD4_C6_IL17A_Tumor	4
CCL4L2_VSIR	CD8_C2_CX3CR1_Blood|CD8_C10_SLC4A10_Tumor	1
CD48_CD2	CD8_C2_CX3CR1_Blood|CD8_C10_SLC4A10_Tumor	4
LCK_CD8 receptor	CD8_C2_CX3CR1_Blood|CD8_C10_SLC4A10_Tumor	2
CCL4L2_VSIR	CD8_C2_CX3CR1_Blood|CD8_C3_GZMH_Tumor	1
SELL_SELPLG	CD8_C2_CX3CR1_Blood|CD8_C3_GZMH_Tumor	2
MIF_CD74	CD8_C2_CX3CR1_Blood|CD8_C3_GZMH_Tumor	3
COPA_CD74	CD8_C2_CX3CR1_Blood|CD8_C3_GZMH_Tumor	1
CD48_CD2	CD8_C2_CX3CR1_Blood|CD8_C3_GZMH_Tumor	4
LCK_CD8 receptor	CD8_C2_CX3CR1_Blood|CD8_C3_GZMH_Tumor	4
CCL4L2_VSIR	CD8_C2_CX3CR1_Blood|CD8_C8_IL17A_Tumor	1
CD48_CD2	CD8_C2_CX3CR1_Blood|CD8_C8_IL17A_Tumor	2
LCK_CD8 receptor	CD8_C2_CX3CR1_Blood|CD8_C8_IL17A_Tumor	2
TIGIT_NECTIN2	CD8_C2_CX3CR1_Blood|DC_LAMP3_Tumor	1
TGFB1_TGFBR1	CD8_C2_CX3CR1_Blood|DC_LAMP3_Tumor	1
TGFB1_TGFbeta receptor1	CD8_C2_CX3CR1_Blood|DC_LAMP3_Tumor	1
TIGIT_PVR	CD8_C2_CX3CR1_Blood|DC_LAMP3_Tumor	1
MIF_CD74	CD8_C2_CX3CR1_Blood|DC_LAMP3_Tumor	2
COPA_CD74	CD8_C2_CX3CR1_Blood|DC_LAMP3_Tumor	1
SPN_ICAM1	CD8_C2_CX3CR1_Blood|DC_LAMP3_Tumor	1
FLT3LG_FLT3	CD8_C2_CX3CR1_Blood|DC_LAMP3_Tumor	2
aLb2 complex_ICAM1	CD8_C2_CX3CR1_Blood|DC_LAMP3_Tumor	2
aLb2 complex_F11R	CD8_C2_CX3CR1_Blood|DC_LAMP3_Tumor	2
TIGIT_NECTIN2	CD8_C2_CX3CR1_Blood|Endo_1_Tumor	1
TGFB1_TGFBR3	CD8_C2_CX3CR1_Blood|Endo_1_Tumor	1
CCL4L2_VSIR	CD8_C2_CX3CR1_Blood|Endo_1_Tumor	1
CCL5_ACKR1	CD8_C2_CX3CR1_Blood|Endo_1_Tumor	3
MIF_TNFRSF10D	CD8_C2_CX3CR1_Blood|Endo_1_Tumor	3
COPA_P2RY6	CD8_C2_CX3CR1_Blood|Endo_1_Tumor	1
TIGIT_PVR	CD8_C2_CX3CR1_Blood|Endo_1_Tumor	1
SPN_ICAM1	CD8_C2_CX3CR1_Blood|Endo_1_Tumor	4
CKLF_LRP6	CD8_C2_CX3CR1_Blood|Endo_1_Tumor	1
a4b1 complex_PLAUR	CD8_C2_CX3CR1_Blood|Endo_1_Tumor	1
aLb2 complex_ICAM1	CD8_C2_CX3CR1_Blood|Endo_1_Tumor	4
aLb2 complex_F11R	CD8_C2_CX3CR1_Blood|Endo_1_Tumor	3
TIGIT_NECTIN2	CD8_C2_CX3CR1_Blood|Endo_3_Tumor	1
TGFB1_TGFBR3	CD8_C2_CX3CR1_Blood|Endo_3_Tumor	3
CCL4L2_VSIR	CD8_C2_CX3CR1_Blood|Endo_3_Tumor	1
CCL5_ACKR1	CD8_C2_CX3CR1_Blood|Endo_3_Tumor	3
MIF_TNFRSF10D	CD8_C2_CX3CR1_Blood|Endo_3_Tumor	1
MIF_CD74	CD8_C2_CX3CR1_Blood|Endo_3_Tumor	3
COPA_CD74	CD8_C2_CX3CR1_Blood|Endo_3_Tumor	1
SPN_ICAM1	CD8_C2_CX3CR1_Blood|Endo_3_Tumor	3
a4b1 complex_PLAUR	CD8_C2_CX3CR1_Blood|Endo_3_Tumor	1
aLb2 complex_ICAM1	CD8_C2_CX3CR1_Blood|Endo_3_Tumor	3
aLb2 complex_F11R	CD8_C2_CX3CR1_Blood|Endo_3_Tumor	2
TIGIT_NECTIN2	CD8_C2_CX3CR1_Blood|Fib_1_Tumor	1
TGFB1_TGFBR1	CD8_C2_CX3CR1_Blood|Fib_1_Tumor	1
TGFB1_TGFbeta receptor1	CD8_C2_CX3CR1_Blood|Fib_1_Tumor	1
TGFB1_TGFbeta receptor2	CD8_C2_CX3CR1_Blood|Fib_1_Tumor	1
TIGIT_PVR	CD8_C2_CX3CR1_Blood|Fib_1_Tumor	1
CCL4L2_PGRMC2	CD8_C2_CX3CR1_Blood|Fib_1_Tumor	2
TGFB1_EGFR	CD8_C2_CX3CR1_Blood|Fib_1_Tumor	4
MIF_EGFR	CD8_C2_CX3CR1_Blood|Fib_1_Tumor	1
COPA_EGFR	CD8_C2_CX3CR1_Blood|Fib_1_Tumor	1
SPN_ICAM1	CD8_C2_CX3CR1_Blood|Fib_1_Tumor	4
a4b1 complex_PLAUR	CD8_C2_CX3CR1_Blood|Fib_1_Tumor	3
aLb2 complex_ICAM1	CD8_C2_CX3CR1_Blood|Fib_1_Tumor	4
TIGIT_NECTIN2	CD8_C2_CX3CR1_Blood|M蠁_APOE_Tumor	1
CCL4L2_VSIR	CD8_C2_CX3CR1_Blood|M蠁_APOE_Tumor	2
HLA-F_LILRB2	CD8_C2_CX3CR1_Blood|M蠁_APOE_Tumor	4
HLA-F_LILRB1	CD8_C2_CX3CR1_Blood|M蠁_APOE_Tumor	4
COPA_SORT1	CD8_C2_CX3CR1_Blood|M蠁_APOE_Tumor	1
CCL5_CCR1	CD8_C2_CX3CR1_Blood|M蠁_APOE_Tumor	4
TGFB1_TGFBR1	CD8_C2_CX3CR1_Blood|M蠁_APOE_Tumor	1
ICAM3_CD209	CD8_C2_CX3CR1_Blood|M蠁_APOE_Tumor	4
ANXA1_FPR1	CD8_C2_CX3CR1_Blood|M蠁_APOE_Tumor	4
ANXA1_FPR3	CD8_C2_CX3CR1_Blood|M蠁_APOE_Tumor	4
PTPRC_MRC1	CD8_C2_CX3CR1_Blood|M蠁_APOE_Tumor	4
CD99_PILRA	CD8_C2_CX3CR1_Blood|M蠁_APOE_Tumor	4
TGFB1_TGFbeta receptor1	CD8_C2_CX3CR1_Blood|M蠁_APOE_Tumor	1
MIF_CD74	CD8_C2_CX3CR1_Blood|M蠁_APOE_Tumor	4
COPA_CD74	CD8_C2_CX3CR1_Blood|M蠁_APOE_Tumor	1
SPN_ICAM1	CD8_C2_CX3CR1_Blood|M蠁_APOE_Tumor	4
IL16_CD4	CD8_C2_CX3CR1_Blood|M蠁_APOE_Tumor	4
RPS19_C5AR1	CD8_C2_CX3CR1_Blood|M蠁_APOE_Tumor	4
a4b1 complex_PLAUR	CD8_C2_CX3CR1_Blood|M蠁_APOE_Tumor	4
aLb2 complex_ICAM1	CD8_C2_CX3CR1_Blood|M蠁_APOE_Tumor	4
aLb2 complex_F11R	CD8_C2_CX3CR1_Blood|M蠁_APOE_Tumor	1
CCL4L2_VSIR	CD8_C2_CX3CR1_Blood|M蠁_THBS1_Tumor	3
HLA-F_LILRB2	CD8_C2_CX3CR1_Blood|M蠁_THBS1_Tumor	4
HLA-F_LILRB1	CD8_C2_CX3CR1_Blood|M蠁_THBS1_Tumor	4
CCL5_CCR1	CD8_C2_CX3CR1_Blood|M蠁_THBS1_Tumor	1
ANXA1_FPR1	CD8_C2_CX3CR1_Blood|M蠁_THBS1_Tumor	4
ANXA1_FPR3	CD8_C2_CX3CR1_Blood|M蠁_THBS1_Tumor	2
ANXA1_FPR2	CD8_C2_CX3CR1_Blood|M蠁_THBS1_Tumor	4
PTPRC_MRC1	CD8_C2_CX3CR1_Blood|M蠁_THBS1_Tumor	1
CD99_PILRA	CD8_C2_CX3CR1_Blood|M蠁_THBS1_Tumor	4
MIF_CD74	CD8_C2_CX3CR1_Blood|M蠁_THBS1_Tumor	4
COPA_CD74	CD8_C2_CX3CR1_Blood|M蠁_THBS1_Tumor	1
SPN_ICAM1	CD8_C2_CX3CR1_Blood|M蠁_THBS1_Tumor	4
IL16_CD4	CD8_C2_CX3CR1_Blood|M蠁_THBS1_Tumor	4
RPS19_C5AR1	CD8_C2_CX3CR1_Blood|M蠁_THBS1_Tumor	4
a4b1 complex_PLAUR	CD8_C2_CX3CR1_Blood|M蠁_THBS1_Tumor	4
aLb2 complex_ICAM1	CD8_C2_CX3CR1_Blood|M蠁_THBS1_Tumor	4
TGFB1_TGFBR3	CD8_C2_CX3CR1_Blood|NK_FCGR3A_Tumor	1
HLA-F_KIR3DL2	CD8_C2_CX3CR1_Blood|NK_FCGR3A_Tumor	2
HLA-E_KLRC2	CD8_C2_CX3CR1_Blood|NK_FCGR3A_Tumor	1
SELL_SELPLG	CD8_C2_CX3CR1_Blood|NK_FCGR3A_Tumor	2
SPN_ICAM1	CD8_C2_CX3CR1_Blood|NK_FCGR3A_Tumor	1
CD48_CD2	CD8_C2_CX3CR1_Blood|NK_FCGR3A_Tumor	1
HLA-E_CD94:NKG2C	CD8_C2_CX3CR1_Blood|NK_FCGR3A_Tumor	1
HLA-E_CD94:NKG2E	CD8_C2_CX3CR1_Blood|NK_FCGR3A_Tumor	1
aLb2 complex_ICAM1	CD8_C2_CX3CR1_Blood|NK_FCGR3A_Tumor	1
CCL4L2_VSIR	CD8_C2_CX3CR1_Blood|Plasma_Tumor	2
MIF_CD74	CD8_C2_CX3CR1_Blood|Plasma_Tumor	4
COPA_CD74	CD8_C2_CX3CR1_Blood|Plasma_Tumor	1
SPN_ICAM1	CD8_C2_CX3CR1_Blood|Plasma_Tumor	2
aLb2 complex_ICAM1	CD8_C2_CX3CR1_Blood|Plasma_Tumor	3
TIGIT_NECTIN2	CD8_C2_CX3CR1_Blood|SMC_1_Tumor	1
COPA_SORT1	CD8_C2_CX3CR1_Blood|SMC_1_Tumor	1
CCL4L2_PGRMC2	CD8_C2_CX3CR1_Blood|SMC_1_Tumor	1
TGFB1_EGFR	CD8_C2_CX3CR1_Blood|SMC_1_Tumor	1
COPA_EGFR	CD8_C2_CX3CR1_Blood|SMC_1_Tumor	1
SPN_ICAM1	CD8_C2_CX3CR1_Blood|SMC_1_Tumor	2
IL16_CD4	CD8_C2_CX3CR1_Blood|SMC_1_Tumor	1
a4b1 complex_PLAUR	CD8_C2_CX3CR1_Blood|SMC_1_Tumor	2
aLb2 complex_ICAM1	CD8_C2_CX3CR1_Blood|SMC_1_Tumor	2
CCL4L2_VSIR	CD8_C2_CX3CR1_Blood|Treg_C1_SELL_Tumor	1
CCL5_CCR4	CD8_C2_CX3CR1_Blood|Treg_C1_SELL_Tumor	3
SELL_SELPLG	CD8_C2_CX3CR1_Blood|Treg_C1_SELL_Tumor	1
MIF_CD74	CD8_C2_CX3CR1_Blood|Treg_C1_SELL_Tumor	1
IL16_CD4	CD8_C2_CX3CR1_Blood|Treg_C1_SELL_Tumor	2
CD48_CD2	CD8_C2_CX3CR1_Blood|Treg_C1_SELL_Tumor	3
CCL4_CCR8	CD8_C2_CX3CR1_Blood|Treg_C3_CTLA4_Tumor	3
CCL4L2_VSIR	CD8_C2_CX3CR1_Blood|Treg_C3_CTLA4_Tumor	1
CCL5_CCR4	CD8_C2_CX3CR1_Blood|Treg_C3_CTLA4_Tumor	3
SELL_SELPLG	CD8_C2_CX3CR1_Blood|Treg_C3_CTLA4_Tumor	1
MIF_CD74	CD8_C2_CX3CR1_Blood|Treg_C3_CTLA4_Tumor	1
IL16_CD4	CD8_C2_CX3CR1_Blood|Treg_C3_CTLA4_Tumor	4
CD48_CD2	CD8_C2_CX3CR1_Blood|Treg_C3_CTLA4_Tumor	4
TIGIT_NECTIN2	CD8_C2_CX3CR1_Blood|cDC2_CD1C_Tumor	1
CCL4L2_VSIR	CD8_C2_CX3CR1_Blood|cDC2_CD1C_Tumor	3
HLA-F_LILRB2	CD8_C2_CX3CR1_Blood|cDC2_CD1C_Tumor	4
HLA-F_LILRB1	CD8_C2_CX3CR1_Blood|cDC2_CD1C_Tumor	4
ANXA1_FPR1	CD8_C2_CX3CR1_Blood|cDC2_CD1C_Tumor	4
ANXA1_FPR3	CD8_C2_CX3CR1_Blood|cDC2_CD1C_Tumor	3
PTPRC_MRC1	CD8_C2_CX3CR1_Blood|cDC2_CD1C_Tumor	4
CD99_PILRA	CD8_C2_CX3CR1_Blood|cDC2_CD1C_Tumor	4
MIF_CD74	CD8_C2_CX3CR1_Blood|cDC2_CD1C_Tumor	4
COPA_CD74	CD8_C2_CX3CR1_Blood|cDC2_CD1C_Tumor	1
SPN_ICAM1	CD8_C2_CX3CR1_Blood|cDC2_CD1C_Tumor	4
IL16_CD4	CD8_C2_CX3CR1_Blood|cDC2_CD1C_Tumor	4
RPS19_C5AR1	CD8_C2_CX3CR1_Blood|cDC2_CD1C_Tumor	3
FLT3LG_FLT3	CD8_C2_CX3CR1_Blood|cDC2_CD1C_Tumor	3
a4b1 complex_PLAUR	CD8_C2_CX3CR1_Blood|cDC2_CD1C_Tumor	4
aLb2 complex_ICAM1	CD8_C2_CX3CR1_Blood|cDC2_CD1C_Tumor	4
aLb2 complex_F11R	CD8_C2_CX3CR1_Blood|cDC2_CD1C_Tumor	2
HLA-F_LILRB2	CD8_C2_CX3CR1_Blood|pDC_LILRA4_Tumor	2
HLA-F_LILRB1	CD8_C2_CX3CR1_Blood|pDC_LILRA4_Tumor	2
CCL4_SLC7A1	CD8_C2_CX3CR1_Blood|pDC_LILRA4_Tumor	1
TGFB1_TGFBR1	CD8_C2_CX3CR1_Blood|pDC_LILRA4_Tumor	2
COPA_P2RY6	CD8_C2_CX3CR1_Blood|pDC_LILRA4_Tumor	1
SELL_SELPLG	CD8_C2_CX3CR1_Blood|pDC_LILRA4_Tumor	2
TGFB1_TGFbeta receptor1	CD8_C2_CX3CR1_Blood|pDC_LILRA4_Tumor	2
MIF_CD74	CD8_C2_CX3CR1_Blood|pDC_LILRA4_Tumor	2
COPA_CD74	CD8_C2_CX3CR1_Blood|pDC_LILRA4_Tumor	1
SPN_ICAM1	CD8_C2_CX3CR1_Blood|pDC_LILRA4_Tumor	1
IL16_CD4	CD8_C2_CX3CR1_Blood|pDC_LILRA4_Tumor	2
FLT3LG_FLT3	CD8_C2_CX3CR1_Blood|pDC_LILRA4_Tumor	1
BST2_LILRA4	CD8_C2_CX3CR1_Blood|pDC_LILRA4_Tumor	2
a4b1 complex_PLAUR	CD8_C2_CX3CR1_Blood|pDC_LILRA4_Tumor	2
aLb2 complex_ICAM1	CD8_C2_CX3CR1_Blood|pDC_LILRA4_Tumor	2
HLA-F_KIR3DL2	CD8_C2_CX3CR1_Blood|纬未T_BHLHE40_Tumor	2
HLA-E_KLRC1	CD8_C2_CX3CR1_Blood|纬未T_BHLHE40_Tumor	4
SELL_SELPLG	CD8_C2_CX3CR1_Blood|纬未T_BHLHE40_Tumor	1
SPN_ICAM1	CD8_C2_CX3CR1_Blood|纬未T_BHLHE40_Tumor	2
CD48_CD2	CD8_C2_CX3CR1_Blood|纬未T_BHLHE40_Tumor	4
HLA-E_CD94:NKG2A	CD8_C2_CX3CR1_Blood|纬未T_BHLHE40_Tumor	4
aLb2 complex_ICAM1	CD8_C2_CX3CR1_Blood|纬未T_BHLHE40_Tumor	2
HLA-E_KLRC1	CD8_C2_CX3CR1_Blood|纬未T_KIR2DL4_Tumor	2
HLA-E_KLRC2	CD8_C2_CX3CR1_Blood|纬未T_KIR2DL4_Tumor	3
SPN_ICAM1	CD8_C2_CX3CR1_Blood|纬未T_KIR2DL4_Tumor	2
CD48_CD2	CD8_C2_CX3CR1_Blood|纬未T_KIR2DL4_Tumor	1
HLA-E_CD94:NKG2A	CD8_C2_CX3CR1_Blood|纬未T_KIR2DL4_Tumor	2
HLA-E_CD94:NKG2C	CD8_C2_CX3CR1_Blood|纬未T_KIR2DL4_Tumor	3
HLA-E_CD94:NKG2E	CD8_C2_CX3CR1_Blood|纬未T_KIR2DL4_Tumor	4
aLb2 complex_ICAM1	CD8_C2_CX3CR1_Blood|纬未T_KIR2DL4_Tumor	2
CCL4_CNR2	CD8_C3_GZMH_Tumor|B_memory_Blood	1
PTPRC_CD22	CD8_C3_GZMH_Tumor|B_memory_Blood	4
CD28_CD86	CD8_C3_GZMH_Tumor|B_memory_Blood	1
CTLA4_CD86	CD8_C3_GZMH_Tumor|B_memory_Blood	1
IFNG_Type II IFNR	CD8_C3_GZMH_Tumor|B_memory_Blood	2
MIF_CD74	CD8_C3_GZMH_Tumor|B_memory_Blood	4
CCL4_CNR2	CD8_C3_GZMH_Tumor|B_naive_Blood	1
MIF_TNFRSF14	CD8_C3_GZMH_Tumor|B_naive_Blood	1
PTPRC_CD22	CD8_C3_GZMH_Tumor|B_naive_Blood	4
IFNG_Type II IFNR	CD8_C3_GZMH_Tumor|B_naive_Blood	2
MIF_CD74	CD8_C3_GZMH_Tumor|B_naive_Blood	4
CCL4L2_VSIR	CD8_C3_GZMH_Tumor|CD4_C1_CCR7_Blood	3
MIF_TNFRSF14	CD8_C3_GZMH_Tumor|CD4_C1_CCR7_Blood	1
CD48_CD2	CD8_C3_GZMH_Tumor|CD4_C1_CCR7_Blood	1
CD58_CD2	CD8_C3_GZMH_Tumor|CD4_C1_CCR7_Blood	1
CCL4L2_VSIR	CD8_C3_GZMH_Tumor|CD4_C2_LTB_Blood	3
CD48_CD2	CD8_C3_GZMH_Tumor|CD4_C2_LTB_Blood	4
CD58_CD2	CD8_C3_GZMH_Tumor|CD4_C2_LTB_Blood	2
CCL4L2_VSIR	CD8_C3_GZMH_Tumor|CD8_C1_LEF1_Blood	3
CD48_CD2	CD8_C3_GZMH_Tumor|CD8_C1_LEF1_Blood	1
CD58_CD2	CD8_C3_GZMH_Tumor|CD8_C1_LEF1_Blood	1
LCK_CD8 receptor	CD8_C3_GZMH_Tumor|CD8_C1_LEF1_Blood	4
TGFB1_TGFBR3	CD8_C3_GZMH_Tumor|CD8_C2_CX3CR1_Blood	2
CCL4L2_VSIR	CD8_C3_GZMH_Tumor|CD8_C2_CX3CR1_Blood	3
HLA-F_LILRB1	CD8_C3_GZMH_Tumor|CD8_C2_CX3CR1_Blood	1
MIF_TNFRSF14	CD8_C3_GZMH_Tumor|CD8_C2_CX3CR1_Blood	1
HLA-E_KLRC2	CD8_C3_GZMH_Tumor|CD8_C2_CX3CR1_Blood	1
FASLG_TNFRSF1A	CD8_C3_GZMH_Tumor|CD8_C2_CX3CR1_Blood	1
CD48_CD2	CD8_C3_GZMH_Tumor|CD8_C2_CX3CR1_Blood	4
CD58_CD2	CD8_C3_GZMH_Tumor|CD8_C2_CX3CR1_Blood	2
LCK_CD8 receptor	CD8_C3_GZMH_Tumor|CD8_C2_CX3CR1_Blood	4
HLA-E_CD94:NKG2C	CD8_C3_GZMH_Tumor|CD8_C2_CX3CR1_Blood	1
HLA-E_CD94:NKG2E	CD8_C3_GZMH_Tumor|CD8_C2_CX3CR1_Blood	1
TGFB1_TGFBR3	CD8_C3_GZMH_Tumor|NKT_KLRC2_Blood	2
HLA-F_KIR3DL1	CD8_C3_GZMH_Tumor|NKT_KLRC2_Blood	1
CCL4L2_VSIR	CD8_C3_GZMH_Tumor|NKT_KLRC2_Blood	3
HLA-F_KIR3DL2	CD8_C3_GZMH_Tumor|NKT_KLRC2_Blood	1
HLA-F_LILRB1	CD8_C3_GZMH_Tumor|NKT_KLRC2_Blood	2
MIF_TNFRSF14	CD8_C3_GZMH_Tumor|NKT_KLRC2_Blood	2
CD48_CD244	CD8_C3_GZMH_Tumor|NKT_KLRC2_Blood	1
HLA-E_KLRC1	CD8_C3_GZMH_Tumor|NKT_KLRC2_Blood	1
HLA-E_KLRC2	CD8_C3_GZMH_Tumor|NKT_KLRC2_Blood	3
FASLG_TNFRSF1A	CD8_C3_GZMH_Tumor|NKT_KLRC2_Blood	1
CD48_CD2	CD8_C3_GZMH_Tumor|NKT_KLRC2_Blood	2
CD58_CD2	CD8_C3_GZMH_Tumor|NKT_KLRC2_Blood	2
HLA-E_CD94:NKG2A	CD8_C3_GZMH_Tumor|NKT_KLRC2_Blood	1
HLA-E_CD94:NKG2C	CD8_C3_GZMH_Tumor|NKT_KLRC2_Blood	3
HLA-E_CD94:NKG2E	CD8_C3_GZMH_Tumor|NKT_KLRC2_Blood	4
TGFB1_TGFBR3	CD8_C3_GZMH_Tumor|NK_GNLY_Blood	2
CCL4L2_VSIR	CD8_C3_GZMH_Tumor|NK_GNLY_Blood	3
HLA-F_KIR3DL2	CD8_C3_GZMH_Tumor|NK_GNLY_Blood	1
MIF_TNFRSF14	CD8_C3_GZMH_Tumor|NK_GNLY_Blood	1
CD48_CD244	CD8_C3_GZMH_Tumor|NK_GNLY_Blood	2
HLA-E_KLRC1	CD8_C3_GZMH_Tumor|NK_GNLY_Blood	1
FASLG_TNFRSF1A	CD8_C3_GZMH_Tumor|NK_GNLY_Blood	1
HLA-E_CD94:NKG2A	CD8_C3_GZMH_Tumor|NK_GNLY_Blood	1
CCL4L2_VSIR	CD8_C3_GZMH_Tumor|NK_IL7R_Blood	3
HLA-E_KLRC1	CD8_C3_GZMH_Tumor|NK_IL7R_Blood	4
HLA-E_KLRC2	CD8_C3_GZMH_Tumor|NK_IL7R_Blood	3
MIF_CD74	CD8_C3_GZMH_Tumor|NK_IL7R_Blood	1
CD48_CD2	CD8_C3_GZMH_Tumor|NK_IL7R_Blood	3
CD58_CD2	CD8_C3_GZMH_Tumor|NK_IL7R_Blood	2
HLA-E_CD94:NKG2A	CD8_C3_GZMH_Tumor|NK_IL7R_Blood	4
HLA-E_CD94:NKG2C	CD8_C3_GZMH_Tumor|NK_IL7R_Blood	3
HLA-E_CD94:NKG2E	CD8_C3_GZMH_Tumor|NK_IL7R_Blood	4
TGFB1_TGFBR3	CD8_C3_GZMH_Tumor|纬未T_KLRG1_Blood	2
CCL4L2_VSIR	CD8_C3_GZMH_Tumor|纬未T_KLRG1_Blood	3
MIF_TNFRSF14	CD8_C3_GZMH_Tumor|纬未T_KLRG1_Blood	1
HLA-E_KLRC1	CD8_C3_GZMH_Tumor|纬未T_KLRG1_Blood	3
MIF_CD74	CD8_C3_GZMH_Tumor|纬未T_KLRG1_Blood	1
FASLG_TNFRSF1A	CD8_C3_GZMH_Tumor|纬未T_KLRG1_Blood	1
CD48_CD2	CD8_C3_GZMH_Tumor|纬未T_KLRG1_Blood	1
CD58_CD2	CD8_C3_GZMH_Tumor|纬未T_KLRG1_Blood	2
HLA-E_CD94:NKG2A	CD8_C3_GZMH_Tumor|纬未T_KLRG1_Blood	3
CCL4_CNR2	CD8_C8_IL17A_Tumor|B_memory_Blood	1
PTPRC_CD22	CD8_C8_IL17A_Tumor|B_memory_Blood	2
CTLA4_CD86	CD8_C8_IL17A_Tumor|B_memory_Blood	1
MIF_CD74	CD8_C8_IL17A_Tumor|B_memory_Blood	2
COPA_CD74	CD8_C8_IL17A_Tumor|B_memory_Blood	1
CCL20_CCR6	CD8_C8_IL17A_Tumor|B_memory_Blood	1
SIRPG_CD47	CD8_C8_IL17A_Tumor|B_memory_Blood	2
CCL4_CNR2	CD8_C8_IL17A_Tumor|B_naive_Blood	1
PTPRC_CD22	CD8_C8_IL17A_Tumor|B_naive_Blood	2
MIF_CD74	CD8_C8_IL17A_Tumor|B_naive_Blood	2
COPA_CD74	CD8_C8_IL17A_Tumor|B_naive_Blood	1
SIRPG_CD47	CD8_C8_IL17A_Tumor|B_naive_Blood	2
IL17A_IL17RA	CD8_C8_IL17A_Tumor|CD4_C1_CCR7_Blood	1
IL16_CD4	CD8_C8_IL17A_Tumor|CD4_C1_CCR7_Blood	1
SIRPG_CD47	CD8_C8_IL17A_Tumor|CD4_C1_CCR7_Blood	2
IL17A_IL17RA	CD8_C8_IL17A_Tumor|CD4_C2_LTB_Blood	1
IL16_CD4	CD8_C8_IL17A_Tumor|CD4_C2_LTB_Blood	1
CD48_CD2	CD8_C8_IL17A_Tumor|CD4_C2_LTB_Blood	1
SIRPG_CD47	CD8_C8_IL17A_Tumor|CD4_C2_LTB_Blood	2
IL17A_IL17RA	CD8_C8_IL17A_Tumor|CD8_C1_LEF1_Blood	1
SIRPG_CD47	CD8_C8_IL17A_Tumor|CD8_C1_LEF1_Blood	2
LCK_CD8 receptor	CD8_C8_IL17A_Tumor|CD8_C1_LEF1_Blood	2
TGFB1_TGFBR3	CD8_C8_IL17A_Tumor|CD8_C2_CX3CR1_Blood	1
CD48_CD2	CD8_C8_IL17A_Tumor|CD8_C2_CX3CR1_Blood	2
SIRPG_CD47	CD8_C8_IL17A_Tumor|CD8_C2_CX3CR1_Blood	2
LCK_CD8 receptor	CD8_C8_IL17A_Tumor|CD8_C2_CX3CR1_Blood	2
HLA-F_KIR3DL1	CD8_C8_IL17A_Tumor|NKT_KLRC2_Blood	1
HLA-F_KIR3DL2	CD8_C8_IL17A_Tumor|NKT_KLRC2_Blood	1
HLA-E_KLRC1	CD8_C8_IL17A_Tumor|NKT_KLRC2_Blood	1
HLA-E_KLRC2	CD8_C8_IL17A_Tumor|NKT_KLRC2_Blood	1
SIRPG_CD47	CD8_C8_IL17A_Tumor|NKT_KLRC2_Blood	2
HLA-E_CD94:NKG2A	CD8_C8_IL17A_Tumor|NKT_KLRC2_Blood	1
HLA-E_CD94:NKG2C	CD8_C8_IL17A_Tumor|NKT_KLRC2_Blood	1
HLA-E_CD94:NKG2E	CD8_C8_IL17A_Tumor|NKT_KLRC2_Blood	2
HLA-F_KIR3DL2	CD8_C8_IL17A_Tumor|NK_GNLY_Blood	1
CD48_CD244	CD8_C8_IL17A_Tumor|NK_GNLY_Blood	1
HLA-E_KLRC1	CD8_C8_IL17A_Tumor|NK_GNLY_Blood	1
SIRPG_CD47	CD8_C8_IL17A_Tumor|NK_GNLY_Blood	2
HLA-E_CD94:NKG2A	CD8_C8_IL17A_Tumor|NK_GNLY_Blood	1
HLA-E_KLRC1	CD8_C8_IL17A_Tumor|NK_IL7R_Blood	2
HLA-E_KLRC2	CD8_C8_IL17A_Tumor|NK_IL7R_Blood	2
MIF_CD74	CD8_C8_IL17A_Tumor|NK_IL7R_Blood	1
CCL20_CXCR3	CD8_C8_IL17A_Tumor|NK_IL7R_Blood	1
CD48_CD2	CD8_C8_IL17A_Tumor|NK_IL7R_Blood	2
SIRPG_CD47	CD8_C8_IL17A_Tumor|NK_IL7R_Blood	2
HLA-E_CD94:NKG2A	CD8_C8_IL17A_Tumor|NK_IL7R_Blood	2
HLA-E_CD94:NKG2C	CD8_C8_IL17A_Tumor|NK_IL7R_Blood	2
HLA-E_CD94:NKG2E	CD8_C8_IL17A_Tumor|NK_IL7R_Blood	2
TGFB1_TGFBR3	CD8_C8_IL17A_Tumor|纬未T_KLRG1_Blood	1
HLA-E_KLRC1	CD8_C8_IL17A_Tumor|纬未T_KLRG1_Blood	1
MIF_CD74	CD8_C8_IL17A_Tumor|纬未T_KLRG1_Blood	1
CCL20_CXCR3	CD8_C8_IL17A_Tumor|纬未T_KLRG1_Blood	1
SIRPG_CD47	CD8_C8_IL17A_Tumor|纬未T_KLRG1_Blood	2
HLA-E_CD94:NKG2A	CD8_C8_IL17A_Tumor|纬未T_KLRG1_Blood	1
LGALS9_CD44	DC_LAMP3_Tumor|B_memory_Blood	1
LGALS9_CD47	DC_LAMP3_Tumor|B_memory_Blood	2
MIF_CD74	DC_LAMP3_Tumor|B_memory_Blood	2
GRN_TNFRSF1B	DC_LAMP3_Tumor|B_memory_Blood	1
COPA_CD74	DC_LAMP3_Tumor|B_memory_Blood	2
TNFSF13B_HLA-DPB1	DC_LAMP3_Tumor|B_memory_Blood	2
TNFSF13B_TNFRSF13B	DC_LAMP3_Tumor|B_memory_Blood	2
TNFSF13B_CD40	DC_LAMP3_Tumor|B_memory_Blood	2
TNFSF13B_TNFRSF13C	DC_LAMP3_Tumor|B_memory_Blood	2
APP_CD74	DC_LAMP3_Tumor|B_memory_Blood	2
CCL19_CCR7	DC_LAMP3_Tumor|B_memory_Blood	2
CD70_TNFRSF13B	DC_LAMP3_Tumor|B_memory_Blood	1
CD70_CD27	DC_LAMP3_Tumor|B_memory_Blood	1
IL15_IL2RG	DC_LAMP3_Tumor|B_memory_Blood	2
LGALS9_CD44	DC_LAMP3_Tumor|B_naive_Blood	1
LGALS9_CD47	DC_LAMP3_Tumor|B_naive_Blood	2
MIF_CD74	DC_LAMP3_Tumor|B_naive_Blood	2
COPA_CD74	DC_LAMP3_Tumor|B_naive_Blood	2
TNFSF13B_HLA-DPB1	DC_LAMP3_Tumor|B_naive_Blood	2
TNFSF13B_CD40	DC_LAMP3_Tumor|B_naive_Blood	2
TNFSF13B_TNFRSF13C	DC_LAMP3_Tumor|B_naive_Blood	2
APP_CD74	DC_LAMP3_Tumor|B_naive_Blood	2
CCL19_CCR7	DC_LAMP3_Tumor|B_naive_Blood	2
IL15_IL2RG	DC_LAMP3_Tumor|B_naive_Blood	2
LGALS9_CD44	DC_LAMP3_Tumor|CD4_C1_CCR7_Blood	2
LGALS9_CD47	DC_LAMP3_Tumor|CD4_C1_CCR7_Blood	2
LGALS9_SORL1	DC_LAMP3_Tumor|CD4_C1_CCR7_Blood	2
CCL19_CCR7	DC_LAMP3_Tumor|CD4_C1_CCR7_Blood	2
CD70_CD27	DC_LAMP3_Tumor|CD4_C1_CCR7_Blood	1
IL15_IL2RG	DC_LAMP3_Tumor|CD4_C1_CCR7_Blood	2
CD58_CD2	DC_LAMP3_Tumor|CD4_C1_CCR7_Blood	1
LGALS9_CD44	DC_LAMP3_Tumor|CD4_C2_LTB_Blood	2
LGALS9_CD47	DC_LAMP3_Tumor|CD4_C2_LTB_Blood	2
LGALS9_SORL1	DC_LAMP3_Tumor|CD4_C2_LTB_Blood	2
GRN_TNFRSF1B	DC_LAMP3_Tumor|CD4_C2_LTB_Blood	1
CCL19_CCR7	DC_LAMP3_Tumor|CD4_C2_LTB_Blood	2
CD70_CD27	DC_LAMP3_Tumor|CD4_C2_LTB_Blood	1
IL15_IL2RG	DC_LAMP3_Tumor|CD4_C2_LTB_Blood	2
CD58_CD2	DC_LAMP3_Tumor|CD4_C2_LTB_Blood	1
LGALS9_CD44	DC_LAMP3_Tumor|CD8_C1_LEF1_Blood	1
LGALS9_CD47	DC_LAMP3_Tumor|CD8_C1_LEF1_Blood	2
LGALS9_SORL1	DC_LAMP3_Tumor|CD8_C1_LEF1_Blood	2
CCL19_CCR7	DC_LAMP3_Tumor|CD8_C1_LEF1_Blood	2
CD70_CD27	DC_LAMP3_Tumor|CD8_C1_LEF1_Blood	1
IL15_IL2RG	DC_LAMP3_Tumor|CD8_C1_LEF1_Blood	2
CD58_CD2	DC_LAMP3_Tumor|CD8_C1_LEF1_Blood	1
LGALS9_CD44	DC_LAMP3_Tumor|CD8_C2_CX3CR1_Blood	1
LGALS9_CD47	DC_LAMP3_Tumor|CD8_C2_CX3CR1_Blood	2
LGALS9_SORL1	DC_LAMP3_Tumor|CD8_C2_CX3CR1_Blood	2
GRN_TNFRSF1A	DC_LAMP3_Tumor|CD8_C2_CX3CR1_Blood	1
GRN_TNFRSF1B	DC_LAMP3_Tumor|CD8_C2_CX3CR1_Blood	2
TNFSF13B_HLA-DPB1	DC_LAMP3_Tumor|CD8_C2_CX3CR1_Blood	1
IL15_IL2RG	DC_LAMP3_Tumor|CD8_C2_CX3CR1_Blood	2
IL15_IL2RB	DC_LAMP3_Tumor|CD8_C2_CX3CR1_Blood	2
CD58_CD2	DC_LAMP3_Tumor|CD8_C2_CX3CR1_Blood	1
IL15_IL15 receptor	DC_LAMP3_Tumor|CD8_C2_CX3CR1_Blood	2
LGALS9_CD44	DC_LAMP3_Tumor|NKT_KLRC2_Blood	1
HLA-F_KIR3DL1	DC_LAMP3_Tumor|NKT_KLRC2_Blood	1
HLA-F_KIR3DL2	DC_LAMP3_Tumor|NKT_KLRC2_Blood	1
LGALS9_CD47	DC_LAMP3_Tumor|NKT_KLRC2_Blood	2
LGALS9_SORL1	DC_LAMP3_Tumor|NKT_KLRC2_Blood	2
GRN_TNFRSF1A	DC_LAMP3_Tumor|NKT_KLRC2_Blood	1
GRN_TNFRSF1B	DC_LAMP3_Tumor|NKT_KLRC2_Blood	2
TNFSF13B_HLA-DPB1	DC_LAMP3_Tumor|NKT_KLRC2_Blood	1
IL15_IL2RG	DC_LAMP3_Tumor|NKT_KLRC2_Blood	2
IL15_IL2RB	DC_LAMP3_Tumor|NKT_KLRC2_Blood	2
BAG6_NCR3	DC_LAMP3_Tumor|NKT_KLRC2_Blood	1
CD58_CD2	DC_LAMP3_Tumor|NKT_KLRC2_Blood	1
IL15_IL15 receptor	DC_LAMP3_Tumor|NKT_KLRC2_Blood	2
LGALS9_CD44	DC_LAMP3_Tumor|NK_GNLY_Blood	1
HLA-F_KIR3DL2	DC_LAMP3_Tumor|NK_GNLY_Blood	1
LGALS9_CD47	DC_LAMP3_Tumor|NK_GNLY_Blood	2
LGALS9_SORL1	DC_LAMP3_Tumor|NK_GNLY_Blood	2
GRN_TNFRSF1A	DC_LAMP3_Tumor|NK_GNLY_Blood	1
GRN_TNFRSF1B	DC_LAMP3_Tumor|NK_GNLY_Blood	2
TNFSF13B_HLA-DPB1	DC_LAMP3_Tumor|NK_GNLY_Blood	1
IL15_IL2RG	DC_LAMP3_Tumor|NK_GNLY_Blood	2
IL15_IL2RB	DC_LAMP3_Tumor|NK_GNLY_Blood	2
IL18_IL18RAP	DC_LAMP3_Tumor|NK_GNLY_Blood	1
BAG6_NCR3	DC_LAMP3_Tumor|NK_GNLY_Blood	1
IL15_IL15 receptor	DC_LAMP3_Tumor|NK_GNLY_Blood	2
LGALS9_CD44	DC_LAMP3_Tumor|NK_IL7R_Blood	2
LGALS9_CD47	DC_LAMP3_Tumor|NK_IL7R_Blood	2
LGALS9_SLC1A5	DC_LAMP3_Tumor|NK_IL7R_Blood	1
LGALS9_SORL1	DC_LAMP3_Tumor|NK_IL7R_Blood	2
COPA_CD74	DC_LAMP3_Tumor|NK_IL7R_Blood	1
APP_CD74	DC_LAMP3_Tumor|NK_IL7R_Blood	1
CCL19_CXCR3	DC_LAMP3_Tumor|NK_IL7R_Blood	1
CCL19_CCR7	DC_LAMP3_Tumor|NK_IL7R_Blood	2
IL15_IL2RG	DC_LAMP3_Tumor|NK_IL7R_Blood	2
IL15_IL2RB	DC_LAMP3_Tumor|NK_IL7R_Blood	2
IL18_IL18RAP	DC_LAMP3_Tumor|NK_IL7R_Blood	1
IL18_IL18R1	DC_LAMP3_Tumor|NK_IL7R_Blood	1
CD58_CD2	DC_LAMP3_Tumor|NK_IL7R_Blood	1
IL15_IL15 receptor	DC_LAMP3_Tumor|NK_IL7R_Blood	2
LGALS9_CD44	DC_LAMP3_Tumor|纬未T_KLRG1_Blood	1
LGALS9_CD47	DC_LAMP3_Tumor|纬未T_KLRG1_Blood	2
LGALS9_SORL1	DC_LAMP3_Tumor|纬未T_KLRG1_Blood	2
GRN_TNFRSF1A	DC_LAMP3_Tumor|纬未T_KLRG1_Blood	1
GRN_TNFRSF1B	DC_LAMP3_Tumor|纬未T_KLRG1_Blood	1
COPA_CD74	DC_LAMP3_Tumor|纬未T_KLRG1_Blood	1
TNFSF13B_HLA-DPB1	DC_LAMP3_Tumor|纬未T_KLRG1_Blood	1
APP_CD74	DC_LAMP3_Tumor|纬未T_KLRG1_Blood	1
CCL19_CXCR3	DC_LAMP3_Tumor|纬未T_KLRG1_Blood	1
CD70_CD27	DC_LAMP3_Tumor|纬未T_KLRG1_Blood	1
IL15_IL2RG	DC_LAMP3_Tumor|纬未T_KLRG1_Blood	2
IL15_IL2RB	DC_LAMP3_Tumor|纬未T_KLRG1_Blood	2
BAG6_NCR3	DC_LAMP3_Tumor|纬未T_KLRG1_Blood	2
CD58_CD2	DC_LAMP3_Tumor|纬未T_KLRG1_Blood	1
IL15_IL15 receptor	DC_LAMP3_Tumor|纬未T_KLRG1_Blood	2
LGALS9_CD44	Endo_1_Tumor|B_memory_Blood	1
LGALS9_CD47	Endo_1_Tumor|B_memory_Blood	4
MIF_TNFRSF14	Endo_1_Tumor|B_memory_Blood	3
MIF_CD74	Endo_1_Tumor|B_memory_Blood	4
GRN_TNFRSF1B	Endo_1_Tumor|B_memory_Blood	2
COPA_CD74	Endo_1_Tumor|B_memory_Blood	4
APP_CD74	Endo_1_Tumor|B_memory_Blood	4
SELE_CD44	Endo_1_Tumor|B_memory_Blood	3
JAG1_CD46	Endo_1_Tumor|B_memory_Blood	1
LGALS9_CD44	Endo_1_Tumor|B_naive_Blood	1
FAM3C_CLEC2D	Endo_1_Tumor|B_naive_Blood	3
LGALS9_CD47	Endo_1_Tumor|B_naive_Blood	4
MIF_TNFRSF14	Endo_1_Tumor|B_naive_Blood	3
MIF_CD74	Endo_1_Tumor|B_naive_Blood	4
COPA_CD74	Endo_1_Tumor|B_naive_Blood	4
APP_CD74	Endo_1_Tumor|B_naive_Blood	4
SELE_CD44	Endo_1_Tumor|B_naive_Blood	2
SPP1_CD44	Endo_1_Tumor|CD4_C1_CCR7_Blood	1
LGALS9_CD44	Endo_1_Tumor|CD4_C1_CCR7_Blood	2
FAM3C_CLEC2D	Endo_1_Tumor|CD4_C1_CCR7_Blood	3
LGALS9_CD47	Endo_1_Tumor|CD4_C1_CCR7_Blood	4
LGALS9_SORL1	Endo_1_Tumor|CD4_C1_CCR7_Blood	4
MDK_SORL1	Endo_1_Tumor|CD4_C1_CCR7_Blood	3
MIF_TNFRSF14	Endo_1_Tumor|CD4_C1_CCR7_Blood	3
SELP_SELPLG	Endo_1_Tumor|CD4_C1_CCR7_Blood	3
SELE_SELPLG	Endo_1_Tumor|CD4_C1_CCR7_Blood	3
APP_CD74	Endo_1_Tumor|CD4_C1_CCR7_Blood	1
SELE_CD44	Endo_1_Tumor|CD4_C1_CCR7_Blood	3
JAG1_CD46	Endo_1_Tumor|CD4_C1_CCR7_Blood	2
SPP1_CD44	Endo_1_Tumor|CD4_C2_LTB_Blood	1
LGALS9_CD44	Endo_1_Tumor|CD4_C2_LTB_Blood	3
FAM3C_CLEC2D	Endo_1_Tumor|CD4_C2_LTB_Blood	2
LGALS9_CD47	Endo_1_Tumor|CD4_C2_LTB_Blood	3
LGALS9_SORL1	Endo_1_Tumor|CD4_C2_LTB_Blood	4
MDK_SORL1	Endo_1_Tumor|CD4_C2_LTB_Blood	3
MIF_TNFRSF14	Endo_1_Tumor|CD4_C2_LTB_Blood	3
SELP_SELPLG	Endo_1_Tumor|CD4_C2_LTB_Blood	3
SELE_SELPLG	Endo_1_Tumor|CD4_C2_LTB_Blood	3
GRN_TNFRSF1B	Endo_1_Tumor|CD4_C2_LTB_Blood	2
APP_CD74	Endo_1_Tumor|CD4_C2_LTB_Blood	2
SELE_CD44	Endo_1_Tumor|CD4_C2_LTB_Blood	3
JAG1_CD46	Endo_1_Tumor|CD4_C2_LTB_Blood	3
SPP1_CD44	Endo_1_Tumor|CD8_C1_LEF1_Blood	1
LGALS9_CD44	Endo_1_Tumor|CD8_C1_LEF1_Blood	2
FAM3C_CLEC2D	Endo_1_Tumor|CD8_C1_LEF1_Blood	3
LGALS9_CD47	Endo_1_Tumor|CD8_C1_LEF1_Blood	1
LGALS9_SORL1	Endo_1_Tumor|CD8_C1_LEF1_Blood	3
MDK_SORL1	Endo_1_Tumor|CD8_C1_LEF1_Blood	1
MIF_TNFRSF14	Endo_1_Tumor|CD8_C1_LEF1_Blood	2
SELP_SELPLG	Endo_1_Tumor|CD8_C1_LEF1_Blood	3
SELE_SELPLG	Endo_1_Tumor|CD8_C1_LEF1_Blood	3
APP_CD74	Endo_1_Tumor|CD8_C1_LEF1_Blood	1
SELE_CD44	Endo_1_Tumor|CD8_C1_LEF1_Blood	3
JAG1_CD46	Endo_1_Tumor|CD8_C1_LEF1_Blood	2
SPP1_CD44	Endo_1_Tumor|CD8_C2_CX3CR1_Blood	1
LGALS9_CD44	Endo_1_Tumor|CD8_C2_CX3CR1_Blood	1
SPP1_PTGER4	Endo_1_Tumor|CD8_C2_CX3CR1_Blood	1
TGFB1_TGFBR3	Endo_1_Tumor|CD8_C2_CX3CR1_Blood	4
HLA-F_LILRB1	Endo_1_Tumor|CD8_C2_CX3CR1_Blood	1
FAM3C_CLEC2D	Endo_1_Tumor|CD8_C2_CX3CR1_Blood	3
LGALS9_CD47	Endo_1_Tumor|CD8_C2_CX3CR1_Blood	4
LGALS9_SORL1	Endo_1_Tumor|CD8_C2_CX3CR1_Blood	4
MDK_SORL1	Endo_1_Tumor|CD8_C2_CX3CR1_Blood	3
MIF_TNFRSF14	Endo_1_Tumor|CD8_C2_CX3CR1_Blood	4
SELP_SELPLG	Endo_1_Tumor|CD8_C2_CX3CR1_Blood	3
SELE_SELPLG	Endo_1_Tumor|CD8_C2_CX3CR1_Blood	3
FAM3C_HLA-C	Endo_1_Tumor|CD8_C2_CX3CR1_Blood	3
FAM3C_LAMP1	Endo_1_Tumor|CD8_C2_CX3CR1_Blood	1
GRN_TNFRSF1A	Endo_1_Tumor|CD8_C2_CX3CR1_Blood	3
GRN_TNFRSF1B	Endo_1_Tumor|CD8_C2_CX3CR1_Blood	3
APP_CD74	Endo_1_Tumor|CD8_C2_CX3CR1_Blood	3
SELE_CD44	Endo_1_Tumor|CD8_C2_CX3CR1_Blood	3
JAG1_CD46	Endo_1_Tumor|CD8_C2_CX3CR1_Blood	3
BAG6_NCR3	Endo_1_Tumor|CD8_C2_CX3CR1_Blood	3
LGALS9_CD44	Endo_1_Tumor|NKT_KLRC2_Blood	1
SPP1_PTGER4	Endo_1_Tumor|NKT_KLRC2_Blood	1
TGFB1_TGFBR3	Endo_1_Tumor|NKT_KLRC2_Blood	3
HLA-F_KIR3DL1	Endo_1_Tumor|NKT_KLRC2_Blood	1
HLA-F_KIR3DL2	Endo_1_Tumor|NKT_KLRC2_Blood	1
HLA-F_LILRB1	Endo_1_Tumor|NKT_KLRC2_Blood	2
FAM3C_CLEC2D	Endo_1_Tumor|NKT_KLRC2_Blood	2
CXCL2_CXCR2	Endo_1_Tumor|NKT_KLRC2_Blood	1
LGALS9_CD47	Endo_1_Tumor|NKT_KLRC2_Blood	4
LGALS9_SORL1	Endo_1_Tumor|NKT_KLRC2_Blood	4
MDK_SORL1	Endo_1_Tumor|NKT_KLRC2_Blood	3
MIF_TNFRSF14	Endo_1_Tumor|NKT_KLRC2_Blood	4
HLA-E_KLRC2	Endo_1_Tumor|NKT_KLRC2_Blood	3
SELP_SELPLG	Endo_1_Tumor|NKT_KLRC2_Blood	3
SELE_SELPLG	Endo_1_Tumor|NKT_KLRC2_Blood	3
FAM3C_HLA-C	Endo_1_Tumor|NKT_KLRC2_Blood	3
FAM3C_LAMP1	Endo_1_Tumor|NKT_KLRC2_Blood	1
FAM3C_KIR2DL3	Endo_1_Tumor|NKT_KLRC2_Blood	1
GRN_TNFRSF1A	Endo_1_Tumor|NKT_KLRC2_Blood	2
GRN_TNFRSF1B	Endo_1_Tumor|NKT_KLRC2_Blood	3
APP_CD74	Endo_1_Tumor|NKT_KLRC2_Blood	3
SELE_CD44	Endo_1_Tumor|NKT_KLRC2_Blood	3
JAG1_CD46	Endo_1_Tumor|NKT_KLRC2_Blood	1
BAG6_NCR3	Endo_1_Tumor|NKT_KLRC2_Blood	3
HLA-E_CD94:NKG2C	Endo_1_Tumor|NKT_KLRC2_Blood	3
HLA-E_CD94:NKG2E	Endo_1_Tumor|NKT_KLRC2_Blood	3
SPP1_PTGER4	Endo_1_Tumor|NK_GNLY_Blood	1
TGFB1_TGFBR3	Endo_1_Tumor|NK_GNLY_Blood	3
HLA-F_KIR3DL2	Endo_1_Tumor|NK_GNLY_Blood	1
LGALS9_CD47	Endo_1_Tumor|NK_GNLY_Blood	4
LGALS9_SORL1	Endo_1_Tumor|NK_GNLY_Blood	4
MDK_SORL1	Endo_1_Tumor|NK_GNLY_Blood	3
MIF_TNFRSF14	Endo_1_Tumor|NK_GNLY_Blood	4
SELP_SELPLG	Endo_1_Tumor|NK_GNLY_Blood	3
SELE_SELPLG	Endo_1_Tumor|NK_GNLY_Blood	3
FAM3C_HLA-C	Endo_1_Tumor|NK_GNLY_Blood	3
FAM3C_LAMP1	Endo_1_Tumor|NK_GNLY_Blood	2
MIF_CD74	Endo_1_Tumor|NK_GNLY_Blood	1
GRN_TNFRSF1A	Endo_1_Tumor|NK_GNLY_Blood	3
GRN_TNFRSF1B	Endo_1_Tumor|NK_GNLY_Blood	4
COPA_CD74	Endo_1_Tumor|NK_GNLY_Blood	1
APP_CD74	Endo_1_Tumor|NK_GNLY_Blood	3
BAG6_NCR3	Endo_1_Tumor|NK_GNLY_Blood	3
SPP1_CD44	Endo_1_Tumor|NK_IL7R_Blood	1
LGALS9_CD44	Endo_1_Tumor|NK_IL7R_Blood	4
TGFB1_TGFBR3	Endo_1_Tumor|NK_IL7R_Blood	1
LGALS9_CD47	Endo_1_Tumor|NK_IL7R_Blood	4
LGALS9_SLC1A5	Endo_1_Tumor|NK_IL7R_Blood	1
LGALS9_SORL1	Endo_1_Tumor|NK_IL7R_Blood	4
MDK_SORL1	Endo_1_Tumor|NK_IL7R_Blood	2
MIF_TNFRSF14	Endo_1_Tumor|NK_IL7R_Blood	2
HLA-E_KLRC1	Endo_1_Tumor|NK_IL7R_Blood	3
HLA-E_KLRC2	Endo_1_Tumor|NK_IL7R_Blood	1
SELP_SELPLG	Endo_1_Tumor|NK_IL7R_Blood	2
SELE_SELPLG	Endo_1_Tumor|NK_IL7R_Blood	3
FAM3C_HLA-C	Endo_1_Tumor|NK_IL7R_Blood	2
MIF_CD74	Endo_1_Tumor|NK_IL7R_Blood	2
COPA_CD74	Endo_1_Tumor|NK_IL7R_Blood	1
APP_CD74	Endo_1_Tumor|NK_IL7R_Blood	3
SELE_CD44	Endo_1_Tumor|NK_IL7R_Blood	3
JAG1_CD46	Endo_1_Tumor|NK_IL7R_Blood	1
BAG6_NCR3	Endo_1_Tumor|NK_IL7R_Blood	2
HLA-E_CD94:NKG2A	Endo_1_Tumor|NK_IL7R_Blood	3
HLA-E_CD94:NKG2C	Endo_1_Tumor|NK_IL7R_Blood	1
HLA-E_CD94:NKG2E	Endo_1_Tumor|NK_IL7R_Blood	1
SPP1_CD44	Endo_1_Tumor|纬未T_KLRG1_Blood	1
LGALS9_CD44	Endo_1_Tumor|纬未T_KLRG1_Blood	2
SPP1_PTGER4	Endo_1_Tumor|纬未T_KLRG1_Blood	1
TGFB1_TGFBR3	Endo_1_Tumor|纬未T_KLRG1_Blood	4
FAM3C_CLEC2D	Endo_1_Tumor|纬未T_KLRG1_Blood	3
LGALS9_CD47	Endo_1_Tumor|纬未T_KLRG1_Blood	4
LGALS9_SORL1	Endo_1_Tumor|纬未T_KLRG1_Blood	4
MDK_SORL1	Endo_1_Tumor|纬未T_KLRG1_Blood	3
MIF_TNFRSF14	Endo_1_Tumor|纬未T_KLRG1_Blood	2
HLA-E_KLRC1	Endo_1_Tumor|纬未T_KLRG1_Blood	3
SELP_SELPLG	Endo_1_Tumor|纬未T_KLRG1_Blood	3
SELE_SELPLG	Endo_1_Tumor|纬未T_KLRG1_Blood	3
FAM3C_HLA-C	Endo_1_Tumor|纬未T_KLRG1_Blood	3
FAM3C_LAMP1	Endo_1_Tumor|纬未T_KLRG1_Blood	1
MIF_CD74	Endo_1_Tumor|纬未T_KLRG1_Blood	1
GRN_TNFRSF1A	Endo_1_Tumor|纬未T_KLRG1_Blood	3
GRN_TNFRSF1B	Endo_1_Tumor|纬未T_KLRG1_Blood	3
COPA_CD74	Endo_1_Tumor|纬未T_KLRG1_Blood	1
APP_CD74	Endo_1_Tumor|纬未T_KLRG1_Blood	3
SELE_CD44	Endo_1_Tumor|纬未T_KLRG1_Blood	3
JAG1_CD46	Endo_1_Tumor|纬未T_KLRG1_Blood	1
BAG6_NCR3	Endo_1_Tumor|纬未T_KLRG1_Blood	4
HLA-E_CD94:NKG2A	Endo_1_Tumor|纬未T_KLRG1_Blood	3
SPP1_CD44	Endo_3_Tumor|B_memory_Blood	1
LGALS9_CD44	Endo_3_Tumor|B_memory_Blood	1
LGALS9_CD47	Endo_3_Tumor|B_memory_Blood	3
MIF_TNFRSF14	Endo_3_Tumor|B_memory_Blood	2
MIF_CD74	Endo_3_Tumor|B_memory_Blood	3
GRN_TNFRSF1B	Endo_3_Tumor|B_memory_Blood	2
COPA_CD74	Endo_3_Tumor|B_memory_Blood	3
APP_CD74	Endo_3_Tumor|B_memory_Blood	3
SELE_CD44	Endo_3_Tumor|B_memory_Blood	3
JAG1_CD46	Endo_3_Tumor|B_memory_Blood	1
SPP1_CD44	Endo_3_Tumor|B_naive_Blood	1
LGALS9_CD44	Endo_3_Tumor|B_naive_Blood	1
FAM3C_CLEC2D	Endo_3_Tumor|B_naive_Blood	2
LGALS9_CD47	Endo_3_Tumor|B_naive_Blood	3
MIF_TNFRSF14	Endo_3_Tumor|B_naive_Blood	2
MIF_CD74	Endo_3_Tumor|B_naive_Blood	3
COPA_CD74	Endo_3_Tumor|B_naive_Blood	3
APP_CD74	Endo_3_Tumor|B_naive_Blood	3
SELE_CD44	Endo_3_Tumor|B_naive_Blood	3
SPP1_CD44	Endo_3_Tumor|CD4_C1_CCR7_Blood	2
LGALS9_CD44	Endo_3_Tumor|CD4_C1_CCR7_Blood	3
FAM3C_CLEC2D	Endo_3_Tumor|CD4_C1_CCR7_Blood	2
LGALS9_CD47	Endo_3_Tumor|CD4_C1_CCR7_Blood	2
LGALS9_SORL1	Endo_3_Tumor|CD4_C1_CCR7_Blood	3
MDK_SORL1	Endo_3_Tumor|CD4_C1_CCR7_Blood	2
MIF_TNFRSF14	Endo_3_Tumor|CD4_C1_CCR7_Blood	2
SELP_SELPLG	Endo_3_Tumor|CD4_C1_CCR7_Blood	3
SELE_SELPLG	Endo_3_Tumor|CD4_C1_CCR7_Blood	3
APP_CD74	Endo_3_Tumor|CD4_C1_CCR7_Blood	1
SELE_CD44	Endo_3_Tumor|CD4_C1_CCR7_Blood	3
IL15_IL2RG	Endo_3_Tumor|CD4_C1_CCR7_Blood	1
JAG1_CD46	Endo_3_Tumor|CD4_C1_CCR7_Blood	2
SPP1_CD44	Endo_3_Tumor|CD4_C2_LTB_Blood	2
LGALS9_CD44	Endo_3_Tumor|CD4_C2_LTB_Blood	3
FAM3C_CLEC2D	Endo_3_Tumor|CD4_C2_LTB_Blood	2
LGALS9_CD47	Endo_3_Tumor|CD4_C2_LTB_Blood	3
LGALS9_SORL1	Endo_3_Tumor|CD4_C2_LTB_Blood	3
MDK_SORL1	Endo_3_Tumor|CD4_C2_LTB_Blood	2
MIF_TNFRSF14	Endo_3_Tumor|CD4_C2_LTB_Blood	2
SELP_SELPLG	Endo_3_Tumor|CD4_C2_LTB_Blood	3
SELE_SELPLG	Endo_3_Tumor|CD4_C2_LTB_Blood	3
FAM3C_HLA-C	Endo_3_Tumor|CD4_C2_LTB_Blood	1
GRN_TNFRSF1B	Endo_3_Tumor|CD4_C2_LTB_Blood	2
APP_CD74	Endo_3_Tumor|CD4_C2_LTB_Blood	2
SELE_CD44	Endo_3_Tumor|CD4_C2_LTB_Blood	3
IL15_IL2RG	Endo_3_Tumor|CD4_C2_LTB_Blood	2
JAG1_CD46	Endo_3_Tumor|CD4_C2_LTB_Blood	3
SPP1_CD44	Endo_3_Tumor|CD8_C1_LEF1_Blood	2
LGALS9_CD44	Endo_3_Tumor|CD8_C1_LEF1_Blood	1
FAM3C_CLEC2D	Endo_3_Tumor|CD8_C1_LEF1_Blood	3
LGALS9_CD47	Endo_3_Tumor|CD8_C1_LEF1_Blood	2
LGALS9_SORL1	Endo_3_Tumor|CD8_C1_LEF1_Blood	3
MDK_SORL1	Endo_3_Tumor|CD8_C1_LEF1_Blood	2
MIF_TNFRSF14	Endo_3_Tumor|CD8_C1_LEF1_Blood	2
SELP_SELPLG	Endo_3_Tumor|CD8_C1_LEF1_Blood	3
SELE_SELPLG	Endo_3_Tumor|CD8_C1_LEF1_Blood	3
APP_CD74	Endo_3_Tumor|CD8_C1_LEF1_Blood	1
SELE_CD44	Endo_3_Tumor|CD8_C1_LEF1_Blood	3
IL15_IL2RG	Endo_3_Tumor|CD8_C1_LEF1_Blood	1
JAG1_CD46	Endo_3_Tumor|CD8_C1_LEF1_Blood	2
SPP1_CD44	Endo_3_Tumor|CD8_C2_CX3CR1_Blood	1
LGALS9_CD44	Endo_3_Tumor|CD8_C2_CX3CR1_Blood	1
SPP1_PTGER4	Endo_3_Tumor|CD8_C2_CX3CR1_Blood	1
TGFB1_TGFBR3	Endo_3_Tumor|CD8_C2_CX3CR1_Blood	3
HLA-F_LILRB1	Endo_3_Tumor|CD8_C2_CX3CR1_Blood	1
FAM3C_CLEC2D	Endo_3_Tumor|CD8_C2_CX3CR1_Blood	3
LGALS9_CD47	Endo_3_Tumor|CD8_C2_CX3CR1_Blood	3
LGALS9_SORL1	Endo_3_Tumor|CD8_C2_CX3CR1_Blood	3
MDK_SORL1	Endo_3_Tumor|CD8_C2_CX3CR1_Blood	2
MIF_TNFRSF14	Endo_3_Tumor|CD8_C2_CX3CR1_Blood	2
SELP_SELPLG	Endo_3_Tumor|CD8_C2_CX3CR1_Blood	3
SELE_SELPLG	Endo_3_Tumor|CD8_C2_CX3CR1_Blood	3
FAM3C_HLA-C	Endo_3_Tumor|CD8_C2_CX3CR1_Blood	3
GRN_TNFRSF1A	Endo_3_Tumor|CD8_C2_CX3CR1_Blood	2
GRN_TNFRSF1B	Endo_3_Tumor|CD8_C2_CX3CR1_Blood	3
APP_CD74	Endo_3_Tumor|CD8_C2_CX3CR1_Blood	2
SELE_CD44	Endo_3_Tumor|CD8_C2_CX3CR1_Blood	3
IL15_IL2RG	Endo_3_Tumor|CD8_C2_CX3CR1_Blood	2
IL15_IL2RB	Endo_3_Tumor|CD8_C2_CX3CR1_Blood	2
JAG1_CD46	Endo_3_Tumor|CD8_C2_CX3CR1_Blood	3
BAG6_NCR3	Endo_3_Tumor|CD8_C2_CX3CR1_Blood	2
IL15_IL15 receptor	Endo_3_Tumor|CD8_C2_CX3CR1_Blood	2
SPP1_CD44	Endo_3_Tumor|NKT_KLRC2_Blood	1
LGALS9_CD44	Endo_3_Tumor|NKT_KLRC2_Blood	1
SPP1_PTGER4	Endo_3_Tumor|NKT_KLRC2_Blood	1
TGFB1_TGFBR3	Endo_3_Tumor|NKT_KLRC2_Blood	2
HLA-F_KIR3DL1	Endo_3_Tumor|NKT_KLRC2_Blood	1
HLA-F_KIR3DL2	Endo_3_Tumor|NKT_KLRC2_Blood	1
HLA-F_LILRB1	Endo_3_Tumor|NKT_KLRC2_Blood	1
FAM3C_CLEC2D	Endo_3_Tumor|NKT_KLRC2_Blood	2
CXCL8_CXCR2	Endo_3_Tumor|NKT_KLRC2_Blood	1
CXCL2_CXCR2	Endo_3_Tumor|NKT_KLRC2_Blood	1
CXCL3_CXCR2	Endo_3_Tumor|NKT_KLRC2_Blood	1
LGALS9_CD47	Endo_3_Tumor|NKT_KLRC2_Blood	3
LGALS9_SORL1	Endo_3_Tumor|NKT_KLRC2_Blood	3
MDK_SORL1	Endo_3_Tumor|NKT_KLRC2_Blood	2
MIF_TNFRSF14	Endo_3_Tumor|NKT_KLRC2_Blood	2
HLA-E_KLRC1	Endo_3_Tumor|NKT_KLRC2_Blood	1
HLA-E_KLRC2	Endo_3_Tumor|NKT_KLRC2_Blood	2
SELP_SELPLG	Endo_3_Tumor|NKT_KLRC2_Blood	3
SELE_SELPLG	Endo_3_Tumor|NKT_KLRC2_Blood	3
FAM3C_HLA-C	Endo_3_Tumor|NKT_KLRC2_Blood	3
FAM3C_LAMP1	Endo_3_Tumor|NKT_KLRC2_Blood	1
FAM3C_KIR2DL3	Endo_3_Tumor|NKT_KLRC2_Blood	1
GRN_TNFRSF1A	Endo_3_Tumor|NKT_KLRC2_Blood	1
GRN_TNFRSF1B	Endo_3_Tumor|NKT_KLRC2_Blood	3
APP_CD74	Endo_3_Tumor|NKT_KLRC2_Blood	2
SELE_CD44	Endo_3_Tumor|NKT_KLRC2_Blood	3
IL15_IL2RG	Endo_3_Tumor|NKT_KLRC2_Blood	2
IL15_IL2RB	Endo_3_Tumor|NKT_KLRC2_Blood	2
JAG1_CD46	Endo_3_Tumor|NKT_KLRC2_Blood	1
BAG6_NCR3	Endo_3_Tumor|NKT_KLRC2_Blood	2
HLA-E_CD94:NKG2A	Endo_3_Tumor|NKT_KLRC2_Blood	1
HLA-E_CD94:NKG2C	Endo_3_Tumor|NKT_KLRC2_Blood	2
HLA-E_CD94:NKG2E	Endo_3_Tumor|NKT_KLRC2_Blood	3
IL15_IL15 receptor	Endo_3_Tumor|NKT_KLRC2_Blood	2
SPP1_PTGER4	Endo_3_Tumor|NK_GNLY_Blood	1
TGFB1_TGFBR3	Endo_3_Tumor|NK_GNLY_Blood	2
HLA-F_KIR3DL2	Endo_3_Tumor|NK_GNLY_Blood	1
LGALS9_CD47	Endo_3_Tumor|NK_GNLY_Blood	3
LGALS9_SORL1	Endo_3_Tumor|NK_GNLY_Blood	3
MDK_SORL1	Endo_3_Tumor|NK_GNLY_Blood	2
MIF_TNFRSF14	Endo_3_Tumor|NK_GNLY_Blood	2
HLA-E_KLRC1	Endo_3_Tumor|NK_GNLY_Blood	1
SELP_SELPLG	Endo_3_Tumor|NK_GNLY_Blood	3
SELE_SELPLG	Endo_3_Tumor|NK_GNLY_Blood	3
FAM3C_HLA-C	Endo_3_Tumor|NK_GNLY_Blood	3
FAM3C_LAMP1	Endo_3_Tumor|NK_GNLY_Blood	2
GRN_TNFRSF1A	Endo_3_Tumor|NK_GNLY_Blood	2
GRN_TNFRSF1B	Endo_3_Tumor|NK_GNLY_Blood	3
COPA_CD74	Endo_3_Tumor|NK_GNLY_Blood	1
APP_CD74	Endo_3_Tumor|NK_GNLY_Blood	2
SELE_CD44	Endo_3_Tumor|NK_GNLY_Blood	1
IL15_IL2RG	Endo_3_Tumor|NK_GNLY_Blood	2
IL15_IL2RB	Endo_3_Tumor|NK_GNLY_Blood	2
BAG6_NCR3	Endo_3_Tumor|NK_GNLY_Blood	2
HLA-E_CD94:NKG2A	Endo_3_Tumor|NK_GNLY_Blood	1
IL15_IL15 receptor	Endo_3_Tumor|NK_GNLY_Blood	2
SPP1_CD44	Endo_3_Tumor|NK_IL7R_Blood	2
LGALS9_CD44	Endo_3_Tumor|NK_IL7R_Blood	3
LGALS9_CD47	Endo_3_Tumor|NK_IL7R_Blood	3
LGALS9_SLC1A5	Endo_3_Tumor|NK_IL7R_Blood	1
LGALS9_SORL1	Endo_3_Tumor|NK_IL7R_Blood	3
MDK_SORL1	Endo_3_Tumor|NK_IL7R_Blood	1
HLA-E_KLRC1	Endo_3_Tumor|NK_IL7R_Blood	3
HLA-E_KLRC2	Endo_3_Tumor|NK_IL7R_Blood	2
SELP_SELPLG	Endo_3_Tumor|NK_IL7R_Blood	3
SELE_SELPLG	Endo_3_Tumor|NK_IL7R_Blood	3
FAM3C_HLA-C	Endo_3_Tumor|NK_IL7R_Blood	2
MIF_CD74	Endo_3_Tumor|NK_IL7R_Blood	1
COPA_CD74	Endo_3_Tumor|NK_IL7R_Blood	1
APP_CD74	Endo_3_Tumor|NK_IL7R_Blood	2
SELE_CD44	Endo_3_Tumor|NK_IL7R_Blood	3
IL15_IL2RG	Endo_3_Tumor|NK_IL7R_Blood	2
IL15_IL2RB	Endo_3_Tumor|NK_IL7R_Blood	2
JAG1_CD46	Endo_3_Tumor|NK_IL7R_Blood	1
BAG6_NCR3	Endo_3_Tumor|NK_IL7R_Blood	1
HLA-E_CD94:NKG2A	Endo_3_Tumor|NK_IL7R_Blood	3
HLA-E_CD94:NKG2C	Endo_3_Tumor|NK_IL7R_Blood	2
HLA-E_CD94:NKG2E	Endo_3_Tumor|NK_IL7R_Blood	3
IL15_IL15 receptor	Endo_3_Tumor|NK_IL7R_Blood	2
SPP1_CD44	Endo_3_Tumor|纬未T_KLRG1_Blood	2
LGALS9_CD44	Endo_3_Tumor|纬未T_KLRG1_Blood	2
SPP1_PTGER4	Endo_3_Tumor|纬未T_KLRG1_Blood	1
TGFB1_TGFBR3	Endo_3_Tumor|纬未T_KLRG1_Blood	3
FAM3C_CLEC2D	Endo_3_Tumor|纬未T_KLRG1_Blood	3
LGALS9_CD47	Endo_3_Tumor|纬未T_KLRG1_Blood	3
LGALS9_SORL1	Endo_3_Tumor|纬未T_KLRG1_Blood	3
MDK_SORL1	Endo_3_Tumor|纬未T_KLRG1_Blood	2
MIF_TNFRSF14	Endo_3_Tumor|纬未T_KLRG1_Blood	1
HLA-E_KLRC1	Endo_3_Tumor|纬未T_KLRG1_Blood	2
SELP_SELPLG	Endo_3_Tumor|纬未T_KLRG1_Blood	3
SELE_SELPLG	Endo_3_Tumor|纬未T_KLRG1_Blood	3
FAM3C_HLA-C	Endo_3_Tumor|纬未T_KLRG1_Blood	3
MIF_CD74	Endo_3_Tumor|纬未T_KLRG1_Blood	1
GRN_TNFRSF1A	Endo_3_Tumor|纬未T_KLRG1_Blood	2
GRN_TNFRSF1B	Endo_3_Tumor|纬未T_KLRG1_Blood	3
COPA_CD74	Endo_3_Tumor|纬未T_KLRG1_Blood	1
APP_CD74	Endo_3_Tumor|纬未T_KLRG1_Blood	2
SELE_CD44	Endo_3_Tumor|纬未T_KLRG1_Blood	3
IL15_IL2RG	Endo_3_Tumor|纬未T_KLRG1_Blood	2
IL15_IL2RB	Endo_3_Tumor|纬未T_KLRG1_Blood	2
JAG1_CD46	Endo_3_Tumor|纬未T_KLRG1_Blood	1
BAG6_NCR3	Endo_3_Tumor|纬未T_KLRG1_Blood	3
HLA-E_CD94:NKG2A	Endo_3_Tumor|纬未T_KLRG1_Blood	2
IL15_IL15 receptor	Endo_3_Tumor|纬未T_KLRG1_Blood	2
HGF_CD44	Fib_1_Tumor|B_memory_Blood	2
LGALS9_CD47	Fib_1_Tumor|B_memory_Blood	2
MIF_TNFRSF14	Fib_1_Tumor|B_memory_Blood	4
CXCL12_CXCR4	Fib_1_Tumor|B_memory_Blood	1
FAM3C_LAMP1	Fib_1_Tumor|B_memory_Blood	2
MIF_CD74	Fib_1_Tumor|B_memory_Blood	4
GRN_TNFRSF1B	Fib_1_Tumor|B_memory_Blood	2
COPA_CD74	Fib_1_Tumor|B_memory_Blood	4
APP_CD74	Fib_1_Tumor|B_memory_Blood	4
HGF_CD44	Fib_1_Tumor|B_naive_Blood	2
FAM3C_CLEC2D	Fib_1_Tumor|B_naive_Blood	4
LGALS9_CD47	Fib_1_Tumor|B_naive_Blood	2
MIF_TNFRSF14	Fib_1_Tumor|B_naive_Blood	4
CXCL12_CXCR4	Fib_1_Tumor|B_naive_Blood	2
MIF_CD74	Fib_1_Tumor|B_naive_Blood	4
COPA_CD74	Fib_1_Tumor|B_naive_Blood	4
APP_CD74	Fib_1_Tumor|B_naive_Blood	4
LGALS9_CD44	Fib_1_Tumor|CD4_C1_CCR7_Blood	1
HGF_CD44	Fib_1_Tumor|CD4_C1_CCR7_Blood	3
FAM3C_CLEC2D	Fib_1_Tumor|CD4_C1_CCR7_Blood	4
LGALS9_CD47	Fib_1_Tumor|CD4_C1_CCR7_Blood	1
LGALS9_SORL1	Fib_1_Tumor|CD4_C1_CCR7_Blood	2
MDK_SORL1	Fib_1_Tumor|CD4_C1_CCR7_Blood	4
MIF_TNFRSF14	Fib_1_Tumor|CD4_C1_CCR7_Blood	4
CXCL12_CXCR4	Fib_1_Tumor|CD4_C1_CCR7_Blood	1
IL11_IL6ST	Fib_1_Tumor|CD4_C1_CCR7_Blood	2
FAM3C_LAMP1	Fib_1_Tumor|CD4_C1_CCR7_Blood	1
APP_CD74	Fib_1_Tumor|CD4_C1_CCR7_Blood	1
LGALS9_CD44	Fib_1_Tumor|CD4_C2_LTB_Blood	2
HGF_CD44	Fib_1_Tumor|CD4_C2_LTB_Blood	3
FAM3C_CLEC2D	Fib_1_Tumor|CD4_C2_LTB_Blood	4
LGALS9_CD47	Fib_1_Tumor|CD4_C2_LTB_Blood	2
LGALS9_SORL1	Fib_1_Tumor|CD4_C2_LTB_Blood	2
MDK_SORL1	Fib_1_Tumor|CD4_C2_LTB_Blood	4
BMP7_SLAMF1	Fib_1_Tumor|CD4_C2_LTB_Blood	2
MIF_TNFRSF14	Fib_1_Tumor|CD4_C2_LTB_Blood	4
CXCL12_CXCR4	Fib_1_Tumor|CD4_C2_LTB_Blood	1
TNFSF12_TNFRSF25	Fib_1_Tumor|CD4_C2_LTB_Blood	2
FAM3C_HLA-C	Fib_1_Tumor|CD4_C2_LTB_Blood	3
FAM3C_LAMP1	Fib_1_Tumor|CD4_C2_LTB_Blood	1
GRN_TNFRSF1B	Fib_1_Tumor|CD4_C2_LTB_Blood	2
APP_CD74	Fib_1_Tumor|CD4_C2_LTB_Blood	2
JAG1_CD46	Fib_1_Tumor|CD4_C2_LTB_Blood	1
HGF_CD44	Fib_1_Tumor|CD8_C1_LEF1_Blood	3
FAM3C_CLEC2D	Fib_1_Tumor|CD8_C1_LEF1_Blood	4
LGALS9_SORL1	Fib_1_Tumor|CD8_C1_LEF1_Blood	2
MDK_SORL1	Fib_1_Tumor|CD8_C1_LEF1_Blood	4
MIF_TNFRSF14	Fib_1_Tumor|CD8_C1_LEF1_Blood	4
CXCL12_CXCR4	Fib_1_Tumor|CD8_C1_LEF1_Blood	1
IL11_IL6ST	Fib_1_Tumor|CD8_C1_LEF1_Blood	2
APP_CD74	Fib_1_Tumor|CD8_C1_LEF1_Blood	1
HGF_CD44	Fib_1_Tumor|CD8_C2_CX3CR1_Blood	2
TGFB1_TGFBR3	Fib_1_Tumor|CD8_C2_CX3CR1_Blood	4
FAM3C_CLEC2D	Fib_1_Tumor|CD8_C2_CX3CR1_Blood	4
LGALS9_CD47	Fib_1_Tumor|CD8_C2_CX3CR1_Blood	3
LGALS9_SORL1	Fib_1_Tumor|CD8_C2_CX3CR1_Blood	2
MDK_SORL1	Fib_1_Tumor|CD8_C2_CX3CR1_Blood	4
MIF_TNFRSF14	Fib_1_Tumor|CD8_C2_CX3CR1_Blood	4
FAM3C_HLA-C	Fib_1_Tumor|CD8_C2_CX3CR1_Blood	4
FAM3C_LAMP1	Fib_1_Tumor|CD8_C2_CX3CR1_Blood	2
MIF_CD74	Fib_1_Tumor|CD8_C2_CX3CR1_Blood	1
GRN_TNFRSF1A	Fib_1_Tumor|CD8_C2_CX3CR1_Blood	3
GRN_TNFRSF1B	Fib_1_Tumor|CD8_C2_CX3CR1_Blood	3
APP_CD74	Fib_1_Tumor|CD8_C2_CX3CR1_Blood	3
BAG6_NCR3	Fib_1_Tumor|CD8_C2_CX3CR1_Blood	2
HGF_CD44	Fib_1_Tumor|NKT_KLRC2_Blood	2
TGFB1_TGFBR3	Fib_1_Tumor|NKT_KLRC2_Blood	3
FAM3C_CLEC2D	Fib_1_Tumor|NKT_KLRC2_Blood	2
CXCL1_CXCR2	Fib_1_Tumor|NKT_KLRC2_Blood	1
CXCL8_CXCR2	Fib_1_Tumor|NKT_KLRC2_Blood	1
CXCL2_CXCR2	Fib_1_Tumor|NKT_KLRC2_Blood	1
CXCL3_CXCR2	Fib_1_Tumor|NKT_KLRC2_Blood	1
LGALS9_CD47	Fib_1_Tumor|NKT_KLRC2_Blood	4
LGALS9_SORL1	Fib_1_Tumor|NKT_KLRC2_Blood	4
MDK_SORL1	Fib_1_Tumor|NKT_KLRC2_Blood	4
MIF_TNFRSF14	Fib_1_Tumor|NKT_KLRC2_Blood	4
FAM3C_HLA-C	Fib_1_Tumor|NKT_KLRC2_Blood	4
FAM3C_LAMP1	Fib_1_Tumor|NKT_KLRC2_Blood	1
FAM3C_KIR2DL3	Fib_1_Tumor|NKT_KLRC2_Blood	2
MIF_CD74	Fib_1_Tumor|NKT_KLRC2_Blood	1
GRN_TNFRSF1A	Fib_1_Tumor|NKT_KLRC2_Blood	2
GRN_TNFRSF1B	Fib_1_Tumor|NKT_KLRC2_Blood	4
APP_CD74	Fib_1_Tumor|NKT_KLRC2_Blood	3
BAG6_NCR3	Fib_1_Tumor|NKT_KLRC2_Blood	3
CXCL6_CXCR2	Fib_1_Tumor|NKT_KLRC2_Blood	1
TGFB1_TGFBR3	Fib_1_Tumor|NK_GNLY_Blood	3
LGALS9_CD47	Fib_1_Tumor|NK_GNLY_Blood	4
LGALS9_SORL1	Fib_1_Tumor|NK_GNLY_Blood	4
MDK_SORL1	Fib_1_Tumor|NK_GNLY_Blood	4
MIF_TNFRSF14	Fib_1_Tumor|NK_GNLY_Blood	4
FAM3C_HLA-C	Fib_1_Tumor|NK_GNLY_Blood	4
FAM3C_LAMP1	Fib_1_Tumor|NK_GNLY_Blood	3
MIF_CD74	Fib_1_Tumor|NK_GNLY_Blood	1
GRN_TNFRSF1A	Fib_1_Tumor|NK_GNLY_Blood	3
GRN_TNFRSF1B	Fib_1_Tumor|NK_GNLY_Blood	4
COPA_CD74	Fib_1_Tumor|NK_GNLY_Blood	1
APP_CD74	Fib_1_Tumor|NK_GNLY_Blood	2
BAG6_NCR3	Fib_1_Tumor|NK_GNLY_Blood	3
LGALS9_CD44	Fib_1_Tumor|NK_IL7R_Blood	3
HGF_CD44	Fib_1_Tumor|NK_IL7R_Blood	3
TGFB1_TGFBR3	Fib_1_Tumor|NK_IL7R_Blood	1
CXCL12_CXCR3	Fib_1_Tumor|NK_IL7R_Blood	1
LGALS9_SLC1A5	Fib_1_Tumor|NK_IL7R_Blood	1
LGALS9_SORL1	Fib_1_Tumor|NK_IL7R_Blood	3
MDK_SORL1	Fib_1_Tumor|NK_IL7R_Blood	4
MIF_TNFRSF14	Fib_1_Tumor|NK_IL7R_Blood	2
FAM3C_HLA-C	Fib_1_Tumor|NK_IL7R_Blood	2
FAM3C_LAMP1	Fib_1_Tumor|NK_IL7R_Blood	1
MIF_CD74	Fib_1_Tumor|NK_IL7R_Blood	3
COPA_CD74	Fib_1_Tumor|NK_IL7R_Blood	1
APP_CD74	Fib_1_Tumor|NK_IL7R_Blood	3
BDNF_NCAM1	Fib_1_Tumor|NK_IL7R_Blood	2
LGALS9_CD44	Fib_1_Tumor|纬未T_KLRG1_Blood	1
HGF_CD44	Fib_1_Tumor|纬未T_KLRG1_Blood	2
TGFB1_TGFBR3	Fib_1_Tumor|纬未T_KLRG1_Blood	4
FAM3C_CLEC2D	Fib_1_Tumor|纬未T_KLRG1_Blood	4
LGALS9_CD47	Fib_1_Tumor|纬未T_KLRG1_Blood	1
LGALS9_SORL1	Fib_1_Tumor|纬未T_KLRG1_Blood	2
MDK_SORL1	Fib_1_Tumor|纬未T_KLRG1_Blood	4
MIF_TNFRSF14	Fib_1_Tumor|纬未T_KLRG1_Blood	4
CXCL12_CXCR4	Fib_1_Tumor|纬未T_KLRG1_Blood	1
FAM3C_HLA-C	Fib_1_Tumor|纬未T_KLRG1_Blood	4
FAM3C_LAMP1	Fib_1_Tumor|纬未T_KLRG1_Blood	2
MIF_CD74	Fib_1_Tumor|纬未T_KLRG1_Blood	3
GRN_TNFRSF1A	Fib_1_Tumor|纬未T_KLRG1_Blood	3
GRN_TNFRSF1B	Fib_1_Tumor|纬未T_KLRG1_Blood	3
COPA_CD74	Fib_1_Tumor|纬未T_KLRG1_Blood	1
APP_CD74	Fib_1_Tumor|纬未T_KLRG1_Blood	3
BAG6_NCR3	Fib_1_Tumor|纬未T_KLRG1_Blood	4
SPP1_CD44	M蠁_APOE_Tumor|B_memory_Blood	1
[truncated: 5,560 more rows]

## Sheet: Inter_Tumor_Para_clusters
Cluster pairs	Ligand-Receptor pairs	The number of patients with this significant pair
LGALS9_CD44	B_early_activated_Tumor|B_memory_Para	1
PTPRC_CD22	B_early_activated_Tumor|B_memory_Para	2
MIF_CD74	B_early_activated_Tumor|B_memory_Para	5
MIF_CD74	B_early_activated_Tumor|Endo_2_Para	1
AREG_ICAM1	B_early_activated_Tumor|Endo_2_Para	2
LTB_LTBR	B_early_activated_Tumor|Endo_2_Para	1
TGFB1_TGFBR3	B_early_activated_Tumor|Endo_3_Para	1
LGALS9_MET	B_early_activated_Tumor|Endo_3_Para	1
MIF_CD74	B_early_activated_Tumor|Endo_3_Para	2
AREG_ICAM1	B_early_activated_Tumor|Endo_3_Para	3
LTB_LTBR	B_early_activated_Tumor|Endo_3_Para	1
LGALS9_MET	B_early_activated_Tumor|Endo_4_Para	1
AREG_ICAM1	B_early_activated_Tumor|Endo_4_Para	2
LGALS9_DAG1	B_early_activated_Tumor|Endocrine_cells_Para	1
LGALS9_MET	B_early_activated_Tumor|Endocrine_cells_Para	1
LGALS9_PTPRK	B_early_activated_Tumor|Endocrine_cells_Para	1
LTB_LTBR	B_early_activated_Tumor|Endocrine_cells_Para	4
LGALS9_SLC1A5	B_early_activated_Tumor|Normal_Para	1
MIF_TNFRSF10D	B_early_activated_Tumor|Normal_Para	1
LTB_LTBR	B_early_activated_Tumor|Normal_Para	3
PTPRC_CD22	B_memory_Para|B_early_activated_Tumor	5
MIF_CD74	B_memory_Para|B_early_activated_Tumor	5
APP_CD74	B_memory_Para|B_early_activated_Tumor	1
HLA-F_LILRB2	B_memory_Para|M蠁_APOE_Tumor	6
HLA-F_LILRB1	B_memory_Para|M蠁_APOE_Tumor	6
GRN_SORT1	B_memory_Para|M蠁_APOE_Tumor	2
TGFB1_TGFBR1	B_memory_Para|M蠁_APOE_Tumor	1
ICAM3_CD209	B_memory_Para|M蠁_APOE_Tumor	1
PTPRC_MRC1	B_memory_Para|M蠁_APOE_Tumor	5
SELL_SELPLG	B_memory_Para|M蠁_APOE_Tumor	3
CD99_PILRA	B_memory_Para|M蠁_APOE_Tumor	6
TGFB1_TGFbeta receptor1	B_memory_Para|M蠁_APOE_Tumor	1
MIF_CD74	B_memory_Para|M蠁_APOE_Tumor	6
AREG_ICAM1	B_memory_Para|M蠁_APOE_Tumor	3
GRN_TNFRSF1A	B_memory_Para|M蠁_APOE_Tumor	1
GRN_TNFRSF1B	B_memory_Para|M蠁_APOE_Tumor	1
APP_CD74	B_memory_Para|M蠁_APOE_Tumor	1
IL16_CD4	B_memory_Para|M蠁_APOE_Tumor	5
RPS19_C5AR1	B_memory_Para|M蠁_APOE_Tumor	6
LTB_LTBR	B_memory_Para|M蠁_APOE_Tumor	5
a4b1 complex_PLAUR	B_memory_Para|M蠁_APOE_Tumor	2
SELL_SELPLG	B_memory_Para|Plasma_Tumor	3
MIF_CD74	B_memory_Para|Plasma_Tumor	7
APP_CD74	B_memory_Para|Plasma_Tumor	1
MIF_CD74	B_memory_Para|Plasma_naive_Tumor	1
CD48_CD244	B_memory_Para|纬未T_KIR2DL4_Tumor	2
HLA-E_KLRC1	B_memory_Para|纬未T_KIR2DL4_Tumor	4
HLA-E_KLRC2	B_memory_Para|纬未T_KIR2DL4_Tumor	4
SELL_SELPLG	B_memory_Para|纬未T_KIR2DL4_Tumor	5
GRN_TNFRSF1B	B_memory_Para|纬未T_KIR2DL4_Tumor	2
CD48_CD2	B_memory_Para|纬未T_KIR2DL4_Tumor	4
HLA-E_CD94:NKG2A	B_memory_Para|纬未T_KIR2DL4_Tumor	4
HLA-E_CD94:NKG2C	B_memory_Para|纬未T_KIR2DL4_Tumor	4
HLA-E_CD94:NKG2E	B_memory_Para|纬未T_KIR2DL4_Tumor	7
CXCL12_CXCR4	Endo_2_Para|B_early_activated_Tumor	3
MIF_CD74	Endo_2_Para|B_early_activated_Tumor	3
APP_CD74	Endo_2_Para|B_early_activated_Tumor	3
HLA-F_LILRB2	Endo_2_Para|M蠁_APOE_Tumor	3
HLA-F_LILRB1	Endo_2_Para|M蠁_APOE_Tumor	3
GRN_SORT1	Endo_2_Para|M蠁_APOE_Tumor	2
TNFSF10_RIPK1	Endo_2_Para|M蠁_APOE_Tumor	1
LGALS9_LRP1	Endo_2_Para|M蠁_APOE_Tumor	1
LGALS9_HAVCR2	Endo_2_Para|M蠁_APOE_Tumor	1
TGFB1_TGFBR1	Endo_2_Para|M蠁_APOE_Tumor	1
CXCL12_CXCR4	Endo_2_Para|M蠁_APOE_Tumor	3
NAMPT_P2RY6	Endo_2_Para|M蠁_APOE_Tumor	1
ANXA1_FPR1	Endo_2_Para|M蠁_APOE_Tumor	2
ANXA1_FPR3	Endo_2_Para|M蠁_APOE_Tumor	3
PROS1_AXL	Endo_2_Para|M蠁_APOE_Tumor	2
SELP_SELPLG	Endo_2_Para|M蠁_APOE_Tumor	1
CD99_PILRA	Endo_2_Para|M蠁_APOE_Tumor	2
TGFB1_TGFbeta receptor1	Endo_2_Para|M蠁_APOE_Tumor	1
MIF_CD74	Endo_2_Para|M蠁_APOE_Tumor	3
GRN_TNFRSF1A	Endo_2_Para|M蠁_APOE_Tumor	3
GRN_TNFRSF1B	Endo_2_Para|M蠁_APOE_Tumor	3
COPA_CD74	Endo_2_Para|M蠁_APOE_Tumor	1
APP_CD74	Endo_2_Para|M蠁_APOE_Tumor	3
JAG1_CD46	Endo_2_Para|M蠁_APOE_Tumor	1
CCL14_CCR1	Endo_2_Para|M蠁_APOE_Tumor	1
ENTPD1_ADORA3	Endo_2_Para|M蠁_APOE_Tumor	1
HEBP1_FPR3	Endo_2_Para|M蠁_APOE_Tumor	2
GAS6_AXL	Endo_2_Para|M蠁_APOE_Tumor	2
GAS6_MERTK	Endo_2_Para|M蠁_APOE_Tumor	2
a4b1 complex_PLAUR	Endo_2_Para|M蠁_APOE_Tumor	2
LGALS9_SLC1A5	Endo_2_Para|Plasma_Tumor	1
CXCL12_CXCR4	Endo_2_Para|Plasma_Tumor	2
SELP_SELPLG	Endo_2_Para|Plasma_Tumor	1
MIF_CD74	Endo_2_Para|Plasma_Tumor	3
COPA_CD74	Endo_2_Para|Plasma_Tumor	1
APP_CD74	Endo_2_Para|Plasma_Tumor	4
JAG1_CD46	Endo_2_Para|Plasma_Tumor	2
CXCL12_CXCR4	Endo_2_Para|Plasma_naive_Tumor	1
MIF_CD74	Endo_2_Para|Plasma_naive_Tumor	2
APP_CD74	Endo_2_Para|Plasma_naive_Tumor	2
CXCL12_CXCR3	Endo_2_Para|纬未T_KIR2DL4_Tumor	1
CXCL12_CXCR4	Endo_2_Para|纬未T_KIR2DL4_Tumor	4
HLA-E_KLRC1	Endo_2_Para|纬未T_KIR2DL4_Tumor	1
HLA-E_KLRC2	Endo_2_Para|纬未T_KIR2DL4_Tumor	1
SELP_SELPLG	Endo_2_Para|纬未T_KIR2DL4_Tumor	1
GRN_TNFRSF1B	Endo_2_Para|纬未T_KIR2DL4_Tumor	3
APP_CD74	Endo_2_Para|纬未T_KIR2DL4_Tumor	2
JAG1_CD46	Endo_2_Para|纬未T_KIR2DL4_Tumor	2
BAG6_NCR3	Endo_2_Para|纬未T_KIR2DL4_Tumor	1
HLA-E_CD94:NKG2A	Endo_2_Para|纬未T_KIR2DL4_Tumor	1
HLA-E_CD94:NKG2C	Endo_2_Para|纬未T_KIR2DL4_Tumor	1
HLA-E_CD94:NKG2E	Endo_2_Para|纬未T_KIR2DL4_Tumor	4
FAM3C_CLEC2D	Endo_3_Para|B_early_activated_Tumor	1
LGALS9_CD47	Endo_3_Para|B_early_activated_Tumor	2
MIF_CD74	Endo_3_Para|B_early_activated_Tumor	3
COPA_CD74	Endo_3_Para|B_early_activated_Tumor	2
APP_CD74	Endo_3_Para|B_early_activated_Tumor	3
SELE_CD44	Endo_3_Para|B_early_activated_Tumor	1
LGALS9_CD44	Endo_3_Para|M蠁_APOE_Tumor	1
HLA-F_LILRB2	Endo_3_Para|M蠁_APOE_Tumor	3
HLA-F_LILRB1	Endo_3_Para|M蠁_APOE_Tumor	3
GRN_SORT1	Endo_3_Para|M蠁_APOE_Tumor	2
COPA_SORT1	Endo_3_Para|M蠁_APOE_Tumor	1
TNFSF10_RIPK1	Endo_3_Para|M蠁_APOE_Tumor	1
LGALS9_LRP1	Endo_3_Para|M蠁_APOE_Tumor	2
MDK_LRP1	Endo_3_Para|M蠁_APOE_Tumor	2
LGALS9_CD47	Endo_3_Para|M蠁_APOE_Tumor	1
LGALS9_SLC1A5	Endo_3_Para|M蠁_APOE_Tumor	1
LGALS9_HAVCR2	Endo_3_Para|M蠁_APOE_Tumor	2
MDK_SORL1	Endo_3_Para|M蠁_APOE_Tumor	1
TGFB1_TGFBR1	Endo_3_Para|M蠁_APOE_Tumor	1
COPA_P2RY6	Endo_3_Para|M蠁_APOE_Tumor	1
NAMPT_P2RY6	Endo_3_Para|M蠁_APOE_Tumor	2
IL6_IL6ST	Endo_3_Para|M蠁_APOE_Tumor	2
IL6_IL6R	Endo_3_Para|M蠁_APOE_Tumor	2
ANXA1_FPR1	Endo_3_Para|M蠁_APOE_Tumor	3
ANXA1_FPR3	Endo_3_Para|M蠁_APOE_Tumor	3
PROS1_AXL	Endo_3_Para|M蠁_APOE_Tumor	3
SELP_SELPLG	Endo_3_Para|M蠁_APOE_Tumor	2
CD99_PILRA	Endo_3_Para|M蠁_APOE_Tumor	3
TGFB1_TGFbeta receptor1	Endo_3_Para|M蠁_APOE_Tumor	1
FAM3C_LAMP1	Endo_3_Para|M蠁_APOE_Tumor	1
MIF_CD74	Endo_3_Para|M蠁_APOE_Tumor	3
GRN_TNFRSF1A	Endo_3_Para|M蠁_APOE_Tumor	2
GRN_TNFRSF1B	Endo_3_Para|M蠁_APOE_Tumor	2
COPA_CD74	Endo_3_Para|M蠁_APOE_Tumor	2
APP_CD74	Endo_3_Para|M蠁_APOE_Tumor	3
CCL14_CCR1	Endo_3_Para|M蠁_APOE_Tumor	3
CCL23_CCR1	Endo_3_Para|M蠁_APOE_Tumor	2
ENTPD1_ADORA3	Endo_3_Para|M蠁_APOE_Tumor	2
RPS19_C5AR1	Endo_3_Para|M蠁_APOE_Tumor	2
HEBP1_FPR3	Endo_3_Para|M蠁_APOE_Tumor	3
GAS6_AXL	Endo_3_Para|M蠁_APOE_Tumor	3
GAS6_MERTK	Endo_3_Para|M蠁_APOE_Tumor	3
a4b1 complex_PLAUR	Endo_3_Para|M蠁_APOE_Tumor	2
IL6_IL6 receptor	Endo_3_Para|M蠁_APOE_Tumor	2
CSF3_CSF3R	Endo_3_Para|M蠁_APOE_Tumor	1
SELE_SELPLG	Endo_3_Para|M蠁_APOE_Tumor	1
SELE_CD44	Endo_3_Para|M蠁_APOE_Tumor	1
CSF3_CSF1R	Endo_3_Para|M蠁_APOE_Tumor	1
LGALS9_CD44	Endo_3_Para|Plasma_Tumor	2
CCL2_CCR10	Endo_3_Para|Plasma_Tumor	1
LGALS9_CD47	Endo_3_Para|Plasma_Tumor	2
LGALS9_SLC1A5	Endo_3_Para|Plasma_Tumor	3
IL6_IL6ST	Endo_3_Para|Plasma_Tumor	3
SELP_SELPLG	Endo_3_Para|Plasma_Tumor	1
FAM3C_HLA-C	Endo_3_Para|Plasma_Tumor	3
MIF_CD74	Endo_3_Para|Plasma_Tumor	4
COPA_CD74	Endo_3_Para|Plasma_Tumor	3
APP_CD74	Endo_3_Para|Plasma_Tumor	4
SELE_SELPLG	Endo_3_Para|Plasma_Tumor	1
SELE_CD44	Endo_3_Para|Plasma_Tumor	2
IL6_IL6ST	Endo_3_Para|Plasma_naive_Tumor	1
MIF_CD74	Endo_3_Para|Plasma_naive_Tumor	2
COPA_CD74	Endo_3_Para|Plasma_naive_Tumor	1
APP_CD74	Endo_3_Para|Plasma_naive_Tumor	2
SELE_CD44	Endo_3_Para|Plasma_naive_Tumor	1
FAM3C_CLEC2D	Endo_3_Para|纬未T_KIR2DL4_Tumor	3
LGALS9_HAVCR2	Endo_3_Para|纬未T_KIR2DL4_Tumor	2
IL6_IL6ST	Endo_3_Para|纬未T_KIR2DL4_Tumor	1
HLA-E_KLRC1	Endo_3_Para|纬未T_KIR2DL4_Tumor	1
HLA-E_KLRC2	Endo_3_Para|纬未T_KIR2DL4_Tumor	1
SELP_SELPLG	Endo_3_Para|纬未T_KIR2DL4_Tumor	3
FAM3C_HLA-C	Endo_3_Para|纬未T_KIR2DL4_Tumor	4
GRN_TNFRSF1B	Endo_3_Para|纬未T_KIR2DL4_Tumor	3
APP_CD74	Endo_3_Para|纬未T_KIR2DL4_Tumor	1
BAG6_NCR3	Endo_3_Para|纬未T_KIR2DL4_Tumor	1
HLA-E_CD94:NKG2A	Endo_3_Para|纬未T_KIR2DL4_Tumor	1
HLA-E_CD94:NKG2C	Endo_3_Para|纬未T_KIR2DL4_Tumor	1
HLA-E_CD94:NKG2E	Endo_3_Para|纬未T_KIR2DL4_Tumor	4
SELE_SELPLG	Endo_3_Para|纬未T_KIR2DL4_Tumor	2
SELE_CD44	Endo_3_Para|纬未T_KIR2DL4_Tumor	1
FAM3C_CLEC2D	Endo_4_Para|B_early_activated_Tumor	1
LGALS9_CD47	Endo_4_Para|B_early_activated_Tumor	1
CXCL12_CXCR4	Endo_4_Para|B_early_activated_Tumor	3
MIF_CD74	Endo_4_Para|B_early_activated_Tumor	3
COPA_CD74	Endo_4_Para|B_early_activated_Tumor	1
APP_CD74	Endo_4_Para|B_early_activated_Tumor	3
LGALS9_CD44	Endo_4_Para|M蠁_APOE_Tumor	1
HLA-F_LILRB2	Endo_4_Para|M蠁_APOE_Tumor	2
HLA-F_LILRB1	Endo_4_Para|M蠁_APOE_Tumor	2
GRN_SORT1	Endo_4_Para|M蠁_APOE_Tumor	2
TNFSF10_RIPK1	Endo_4_Para|M蠁_APOE_Tumor	1
LGALS9_LRP1	Endo_4_Para|M蠁_APOE_Tumor	1
MDK_LRP1	Endo_4_Para|M蠁_APOE_Tumor	1
LGALS9_HAVCR2	Endo_4_Para|M蠁_APOE_Tumor	1
MDK_SORL1	Endo_4_Para|M蠁_APOE_Tumor	1
TGFB1_TGFBR1	Endo_4_Para|M蠁_APOE_Tumor	1
CXCL12_CXCR4	Endo_4_Para|M蠁_APOE_Tumor	2
ANXA1_FPR1	Endo_4_Para|M蠁_APOE_Tumor	1
ANXA1_FPR3	Endo_4_Para|M蠁_APOE_Tumor	1
PROS1_AXL	Endo_4_Para|M蠁_APOE_Tumor	1
CD99_PILRA	Endo_4_Para|M蠁_APOE_Tumor	2
TGFB1_TGFbeta receptor1	Endo_4_Para|M蠁_APOE_Tumor	1
FAM3C_LAMP1	Endo_4_Para|M蠁_APOE_Tumor	1
MIF_CD74	Endo_4_Para|M蠁_APOE_Tumor	2
GRN_TNFRSF1A	Endo_4_Para|M蠁_APOE_Tumor	2
GRN_TNFRSF1B	Endo_4_Para|M蠁_APOE_Tumor	1
APP_CD74	Endo_4_Para|M蠁_APOE_Tumor	2
JAG1_CD46	Endo_4_Para|M蠁_APOE_Tumor	2
ENTPD1_ADORA3	Endo_4_Para|M蠁_APOE_Tumor	1
GAS6_AXL	Endo_4_Para|M蠁_APOE_Tumor	2
GAS6_MERTK	Endo_4_Para|M蠁_APOE_Tumor	2
a4b1 complex_PLAUR	Endo_4_Para|M蠁_APOE_Tumor	2
LGALS9_CD44	Endo_4_Para|Plasma_Tumor	1
LGALS9_SLC1A5	Endo_4_Para|Plasma_Tumor	1
CXCL12_CXCR4	Endo_4_Para|Plasma_Tumor	2
FAM3C_HLA-C	Endo_4_Para|Plasma_Tumor	1
MIF_CD74	Endo_4_Para|Plasma_Tumor	2
COPA_CD74	Endo_4_Para|Plasma_Tumor	1
APP_CD74	Endo_4_Para|Plasma_Tumor	3
JAG1_CD46	Endo_4_Para|Plasma_Tumor	1
CXCL12_CXCR4	Endo_4_Para|Plasma_naive_Tumor	1
MIF_CD74	Endo_4_Para|Plasma_naive_Tumor	1
COPA_CD74	Endo_4_Para|Plasma_naive_Tumor	1
APP_CD74	Endo_4_Para|Plasma_naive_Tumor	2
FAM3C_CLEC2D	Endo_4_Para|纬未T_KIR2DL4_Tumor	1
CXCL12_CXCR3	Endo_4_Para|纬未T_KIR2DL4_Tumor	1
LGALS9_HAVCR2	Endo_4_Para|纬未T_KIR2DL4_Tumor	1
CXCL12_CXCR4	Endo_4_Para|纬未T_KIR2DL4_Tumor	3
HLA-E_KLRC1	Endo_4_Para|纬未T_KIR2DL4_Tumor	1
HLA-E_KLRC2	Endo_4_Para|纬未T_KIR2DL4_Tumor	1
FAM3C_HLA-C	Endo_4_Para|纬未T_KIR2DL4_Tumor	1
GRN_TNFRSF1B	Endo_4_Para|纬未T_KIR2DL4_Tumor	2
APP_CD74	Endo_4_Para|纬未T_KIR2DL4_Tumor	1
JAG1_CD46	Endo_4_Para|纬未T_KIR2DL4_Tumor	2
BAG6_NCR3	Endo_4_Para|纬未T_KIR2DL4_Tumor	1
CD58_CD2	Endo_4_Para|纬未T_KIR2DL4_Tumor	2
HLA-E_CD94:NKG2A	Endo_4_Para|纬未T_KIR2DL4_Tumor	1
HLA-E_CD94:NKG2C	Endo_4_Para|纬未T_KIR2DL4_Tumor	1
HLA-E_CD94:NKG2E	Endo_4_Para|纬未T_KIR2DL4_Tumor	3
FAM3C_CLEC2D	Endocrine_cells_Para|B_early_activated_Tumor	2
MIF_TNFRSF14	Endocrine_cells_Para|B_early_activated_Tumor	1
MIF_CD74	Endocrine_cells_Para|B_early_activated_Tumor	4
COPA_CD74	Endocrine_cells_Para|B_early_activated_Tumor	4
APP_CD74	Endocrine_cells_Para|B_early_activated_Tumor	4
LGALS9_CD44	Endocrine_cells_Para|M蠁_APOE_Tumor	1
HLA-F_LILRB2	Endocrine_cells_Para|M蠁_APOE_Tumor	2
HLA-F_LILRB1	Endocrine_cells_Para|M蠁_APOE_Tumor	1
GRN_SORT1	Endocrine_cells_Para|M蠁_APOE_Tumor	2
COPA_SORT1	Endocrine_cells_Para|M蠁_APOE_Tumor	2
TNFSF10_RIPK1	Endocrine_cells_Para|M蠁_APOE_Tumor	1
LGALS9_LRP1	Endocrine_cells_Para|M蠁_APOE_Tumor	1
MDK_LRP1	Endocrine_cells_Para|M蠁_APOE_Tumor	5
LGALS9_SLC1A5	Endocrine_cells_Para|M蠁_APOE_Tumor	1
LGALS9_HAVCR2	Endocrine_cells_Para|M蠁_APOE_Tumor	1
MDK_SORL1	Endocrine_cells_Para|M蠁_APOE_Tumor	2
MIF_TNFRSF14	Endocrine_cells_Para|M蠁_APOE_Tumor	4
TGFB1_TGFBR1	Endocrine_cells_Para|M蠁_APOE_Tumor	2
COPA_P2RY6	Endocrine_cells_Para|M蠁_APOE_Tumor	3
CD99_PILRA	Endocrine_cells_Para|M蠁_APOE_Tumor	2
TGFB1_TGFbeta receptor1	Endocrine_cells_Para|M蠁_APOE_Tumor	2
FAM3C_HLA-C	Endocrine_cells_Para|M蠁_APOE_Tumor	1
FAM3C_LAMP1	Endocrine_cells_Para|M蠁_APOE_Tumor	2
MIF_CD74	Endocrine_cells_Para|M蠁_APOE_Tumor	5
GRN_TNFRSF1A	Endocrine_cells_Para|M蠁_APOE_Tumor	5
GRN_TNFRSF1B	Endocrine_cells_Para|M蠁_APOE_Tumor	5
COPA_CD74	Endocrine_cells_Para|M蠁_APOE_Tumor	5
APP_CD74	Endocrine_cells_Para|M蠁_APOE_Tumor	5
RPS19_C5AR1	Endocrine_cells_Para|M蠁_APOE_Tumor	1
HEBP1_FPR3	Endocrine_cells_Para|M蠁_APOE_Tumor	4
a4b1 complex_PLAUR	Endocrine_cells_Para|M蠁_APOE_Tumor	3
LGALS9_CD44	Endocrine_cells_Para|Plasma_Tumor	1
LGALS9_CD47	Endocrine_cells_Para|Plasma_Tumor	1
LGALS9_SLC1A5	Endocrine_cells_Para|Plasma_Tumor	1
MIF_TNFRSF14	Endocrine_cells_Para|Plasma_Tumor	6
FAM3C_HLA-C	Endocrine_cells_Para|Plasma_Tumor	2
MIF_CD74	Endocrine_cells_Para|Plasma_Tumor	6
COPA_CD74	Endocrine_cells_Para|Plasma_Tumor	6
APP_CD74	Endocrine_cells_Para|Plasma_Tumor	6
MIF_TNFRSF14	Endocrine_cells_Para|Plasma_naive_Tumor	1
MIF_CD74	Endocrine_cells_Para|Plasma_naive_Tumor	2
COPA_CD74	Endocrine_cells_Para|Plasma_naive_Tumor	2
APP_CD74	Endocrine_cells_Para|Plasma_naive_Tumor	2
FAM3C_CLEC2D	Endocrine_cells_Para|纬未T_KIR2DL4_Tumor	2
HLA-E_KLRC1	Endocrine_cells_Para|纬未T_KIR2DL4_Tumor	2
FAM3C_HLA-C	Endocrine_cells_Para|纬未T_KIR2DL4_Tumor	3
GRN_TNFRSF1B	Endocrine_cells_Para|纬未T_KIR2DL4_Tumor	5
BAG6_NCR3	Endocrine_cells_Para|纬未T_KIR2DL4_Tumor	1
HLA-E_CD94:NKG2A	Endocrine_cells_Para|纬未T_KIR2DL4_Tumor	1
HLA-E_CD94:NKG2E	Endocrine_cells_Para|纬未T_KIR2DL4_Tumor	3
SPP1_CD44	M蠁_APOE_Tumor|B_memory_Para	1
LGALS9_CD44	M蠁_APOE_Tumor|B_memory_Para	6
HGF_CD44	M蠁_APOE_Tumor|B_memory_Para	1
LGALS9_CD47	M蠁_APOE_Tumor|B_memory_Para	6
TNFSF13_TNFRSF14	M蠁_APOE_Tumor|B_memory_Para	2
CXCL12_CXCR4	M蠁_APOE_Tumor|B_memory_Para	1
PTPRC_CD22	M蠁_APOE_Tumor|B_memory_Para	1
IL10_IL10RA	M蠁_APOE_Tumor|B_memory_Para	1
MIF_CD74	M蠁_APOE_Tumor|B_memory_Para	6
COPA_CD74	M蠁_APOE_Tumor|B_memory_Para	5
TNFSF13B_HLA-DPB1	M蠁_APOE_Tumor|B_memory_Para	6
TNFSF13B_TNFRSF13B	M蠁_APOE_Tumor|B_memory_Para	6
TNFSF13B_CD40	M蠁_APOE_Tumor|B_memory_Para	3
TNFSF13B_TNFRSF13C	M蠁_APOE_Tumor|B_memory_Para	6
APP_CD74	M蠁_APOE_Tumor|B_memory_Para	4
TNFSF13_TNFRSF13B	M蠁_APOE_Tumor|B_memory_Para	6
CCL4L2_VSIR	M蠁_APOE_Tumor|Endo_2_Para	2
TNF_VSIR	M蠁_APOE_Tumor|Endo_2_Para	1
LGALS9_DAG1	M蠁_APOE_Tumor|Endo_2_Para	1
TNF_TNFRSF1A	M蠁_APOE_Tumor|Endo_2_Para	1
TNFSF13_TNFRSF1A	M蠁_APOE_Tumor|Endo_2_Para	3
VEGFA_KDR	M蠁_APOE_Tumor|Endo_2_Para	1
TNFSF12_TNFRSF10D	M蠁_APOE_Tumor|Endo_2_Para	2
MIF_TNFRSF10D	M蠁_APOE_Tumor|Endo_2_Para	1
VEGFA_FLT1	M蠁_APOE_Tumor|Endo_2_Para	1
IL1B_IL1R1	M蠁_APOE_Tumor|Endo_2_Para	1
MIF_CD74	M蠁_APOE_Tumor|Endo_2_Para	2
AREG_ICAM1	M蠁_APOE_Tumor|Endo_2_Para	2
GRN_TNFRSF1A	M蠁_APOE_Tumor|Endo_2_Para	3
GRN_TNFRSF1B	M蠁_APOE_Tumor|Endo_2_Para	1
COPA_CD74	M蠁_APOE_Tumor|Endo_2_Para	2
TNFSF13B_HLA-DPB1	M蠁_APOE_Tumor|Endo_2_Para	2
TNFSF13B_CD40	M蠁_APOE_Tumor|Endo_2_Para	2
APP_CD74	M蠁_APOE_Tumor|Endo_2_Para	1
VEGFA_NRP1	M蠁_APOE_Tumor|Endo_2_Para	1
VEGFB_NRP1	M蠁_APOE_Tumor|Endo_2_Para	1
VEGFB_FLT1	M蠁_APOE_Tumor|Endo_2_Para	1
CKLF_LRP6	M蠁_APOE_Tumor|Endo_2_Para	1
aXb2 complex_ICAM1	M蠁_APOE_Tumor|Endo_2_Para	2
VEGFA_FLT1 complex	M蠁_APOE_Tumor|Endo_2_Para	1
VEGFB_FLT1 complex	M蠁_APOE_Tumor|Endo_2_Para	1
TGFB1_TGFBR3	M蠁_APOE_Tumor|Endo_3_Para	3
CCL4L2_VSIR	M蠁_APOE_Tumor|Endo_3_Para	2
TNF_VSIR	M蠁_APOE_Tumor|Endo_3_Para	1
TNF_NOTCH1	M蠁_APOE_Tumor|Endo_3_Para	1
TNF_TNFRSF1A	M蠁_APOE_Tumor|Endo_3_Para	1
TNFSF13_TNFRSF1A	M蠁_APOE_Tumor|Endo_3_Para	3
CXCL1_ACKR1	M蠁_APOE_Tumor|Endo_3_Para	1
CXCL8_ACKR1	M蠁_APOE_Tumor|Endo_3_Para	2
LGALS9_MET	M蠁_APOE_Tumor|Endo_3_Para	2
LGALS9_CD47	M蠁_APOE_Tumor|Endo_3_Para	3
LGALS9_SLC1A5	M蠁_APOE_Tumor|Endo_3_Para	2
TNFSF13_TNFRSF14	M蠁_APOE_Tumor|Endo_3_Para	3
TNFSF12_TNFRSF10D	M蠁_APOE_Tumor|Endo_3_Para	2
MIF_TNFRSF10D	M蠁_APOE_Tumor|Endo_3_Para	1
VEGFA_FLT1	M蠁_APOE_Tumor|Endo_3_Para	1
IL1B_IL1R1	M蠁_APOE_Tumor|Endo_3_Para	3
IL1B_ADRB2	M蠁_APOE_Tumor|Endo_3_Para	1
MIF_CD74	M蠁_APOE_Tumor|Endo_3_Para	2
AREG_ICAM1	M蠁_APOE_Tumor|Endo_3_Para	2
GRN_TNFRSF1A	M蠁_APOE_Tumor|Endo_3_Para	3
GRN_TNFRSF1B	M蠁_APOE_Tumor|Endo_3_Para	2
COPA_CD74	M蠁_APOE_Tumor|Endo_3_Para	2
TNFSF13B_HLA-DPB1	M蠁_APOE_Tumor|Endo_3_Para	2
TNFSF13B_CD40	M蠁_APOE_Tumor|Endo_3_Para	3
APP_CD74	M蠁_APOE_Tumor|Endo_3_Para	1
SPN_ICAM1	M蠁_APOE_Tumor|Endo_3_Para	1
VEGFA_NRP1	M蠁_APOE_Tumor|Endo_3_Para	1
VEGFB_NRP1	M蠁_APOE_Tumor|Endo_3_Para	1
VEGFB_FLT1	M蠁_APOE_Tumor|Endo_3_Para	1
IL1RN_IL1R1	M蠁_APOE_Tumor|Endo_3_Para	1
HGF_MET	M蠁_APOE_Tumor|Endo_3_Para	1
aMb2 complex_ICAM1	M蠁_APOE_Tumor|Endo_3_Para	1
aXb2 complex_ICAM1	M蠁_APOE_Tumor|Endo_3_Para	3
IL1B_IL1 receptor	M蠁_APOE_Tumor|Endo_3_Para	1
CCL4L2_VSIR	M蠁_APOE_Tumor|Endo_4_Para	1
TNF_VSIR	M蠁_APOE_Tumor|Endo_4_Para	1
TNFSF13_TNFRSF1A	M蠁_APOE_Tumor|Endo_4_Para	1
TNF_TNFRSF1B	M蠁_APOE_Tumor|Endo_4_Para	1
LGALS9_MET	M蠁_APOE_Tumor|Endo_4_Para	2
LGALS9_CD47	M蠁_APOE_Tumor|Endo_4_Para	1
TNFSF13_TNFRSF14	M蠁_APOE_Tumor|Endo_4_Para	1
TNFSF12_TNFRSF10D	M蠁_APOE_Tumor|Endo_4_Para	1
VEGFA_FLT1	M蠁_APOE_Tumor|Endo_4_Para	1
IL1B_ADRB2	M蠁_APOE_Tumor|Endo_4_Para	1
AREG_ICAM1	M蠁_APOE_Tumor|Endo_4_Para	1
GRN_TNFRSF1A	M蠁_APOE_Tumor|Endo_4_Para	1
GRN_TNFRSF1B	M蠁_APOE_Tumor|Endo_4_Para	2
TNFSF13B_CD40	M蠁_APOE_Tumor|Endo_4_Para	1
VEGFB_FLT1	M蠁_APOE_Tumor|Endo_4_Para	1
VEGFB_ADRB2	M蠁_APOE_Tumor|Endo_4_Para	1
HGF_MET	M蠁_APOE_Tumor|Endo_4_Para	1
aXb2 complex_ICAM1	M蠁_APOE_Tumor|Endo_4_Para	1
SPP1_CD44	M蠁_APOE_Tumor|Endocrine_cells_Para	1
LGALS9_CD44	M蠁_APOE_Tumor|Endocrine_cells_Para	2
SPP1_PTGER4	M蠁_APOE_Tumor|Endocrine_cells_Para	1
CCL4_SLC7A1	M蠁_APOE_Tumor|Endocrine_cells_Para	1
TNF_DAG1	M蠁_APOE_Tumor|Endocrine_cells_Para	2
LGALS9_DAG1	M蠁_APOE_Tumor|Endocrine_cells_Para	3
TNF_TNFRSF1A	M蠁_APOE_Tumor|Endocrine_cells_Para	3
TNFSF13_TNFRSF1A	M蠁_APOE_Tumor|Endocrine_cells_Para	4
CCL3L1_DPP4	M蠁_APOE_Tumor|Endocrine_cells_Para	1
CXCL2_DPP4	M蠁_APOE_Tumor|Endocrine_cells_Para	1
LGALS9_MET	M蠁_APOE_Tumor|Endocrine_cells_Para	1
LGALS9_CD47	M蠁_APOE_Tumor|Endocrine_cells_Para	4
LGALS9_PTPRK	M蠁_APOE_Tumor|Endocrine_cells_Para	5
LGALS9_SORL1	M蠁_APOE_Tumor|Endocrine_cells_Para	1
TNFSF13_TNFRSF14	M蠁_APOE_Tumor|Endocrine_cells_Para	5
OSM_IL6ST	M蠁_APOE_Tumor|Endocrine_cells_Para	1
CCL4L2_PGRMC2	M蠁_APOE_Tumor|Endocrine_cells_Para	2
GRN_TNFRSF1A	M蠁_APOE_Tumor|Endocrine_cells_Para	4
CKLF_LRP6	M蠁_APOE_Tumor|Endocrine_cells_Para	1
HGF_MET	M蠁_APOE_Tumor|Endocrine_cells_Para	1
IL1B_IL1 receptor	M蠁_APOE_Tumor|Endocrine_cells_Para	1
IL1RN_IL1 receptor	M蠁_APOE_Tumor|Endocrine_cells_Para	1
LGALS9_CD44	M蠁_APOE_Tumor|Normal_Para	1
TNFSF13_TNFRSF1A	M蠁_APOE_Tumor|Normal_Para	1
LGALS9_LRP1	M蠁_APOE_Tumor|Normal_Para	1
LGALS9_PTPRK	M蠁_APOE_Tumor|Normal_Para	4
LGALS9_SLC1A5	M蠁_APOE_Tumor|Normal_Para	1
TNFSF13_TNFRSF14	M蠁_APOE_Tumor|Normal_Para	3
TNFSF12_TNFRSF10D	M蠁_APOE_Tumor|Normal_Para	1
CCL4L2_PGRMC2	M蠁_APOE_Tumor|Normal_Para	1
GRN_TNFRSF1A	M蠁_APOE_Tumor|Normal_Para	1
COPA_CD74	M蠁_APOE_Tumor|Normal_Para	2
TNFSF13B_HLA-DPB1	M蠁_APOE_Tumor|Normal_Para	3
a4b1 complex_PLAUR	M蠁_APOE_Tumor|Normal_Para	1
LGALS9_CD44	Normal_Para|B_early_activated_Tumor	1
FAM3C_CLEC2D	Normal_Para|B_early_activated_Tumor	2
LGALS9_CD47	Normal_Para|B_early_activated_Tumor	4
MIF_TNFRSF14	Normal_Para|B_early_activated_Tumor	2
MIF_CD74	Normal_Para|B_early_activated_Tumor	5
COPA_CD74	Normal_Para|B_early_activated_Tumor	1
APP_CD74	Normal_Para|B_early_activated_Tumor	4
LGALS9_CD44	Normal_Para|M蠁_APOE_Tumor	3
HLA-F_LILRB2	Normal_Para|M蠁_APOE_Tumor	1
HLA-F_LILRB1	Normal_Para|M蠁_APOE_Tumor	1
COPA_SORT1	Normal_Para|M蠁_APOE_Tumor	1
LGALS9_LRP1	Normal_Para|M蠁_APOE_Tumor	3
LGALS9_CD47	Normal_Para|M蠁_APOE_Tumor	3
LGALS9_SLC1A5	Normal_Para|M蠁_APOE_Tumor	2
LGALS9_HAVCR2	Normal_Para|M蠁_APOE_Tumor	3
MIF_TNFRSF14	Normal_Para|M蠁_APOE_Tumor	4
COPA_P2RY6	Normal_Para|M蠁_APOE_Tumor	1
NAMPT_P2RY6	Normal_Para|M蠁_APOE_Tumor	1
CXCL17_GPR35	Normal_Para|M蠁_APOE_Tumor	1
FAM3C_HLA-C	Normal_Para|M蠁_APOE_Tumor	1
FAM3C_LAMP1	Normal_Para|M蠁_APOE_Tumor	1
FAM3C_ADGRG5	Normal_Para|M蠁_APOE_Tumor	1
MIF_CD74	Normal_Para|M蠁_APOE_Tumor	5
AREG_ICAM1	Normal_Para|M蠁_APOE_Tumor	2
GRN_TNFRSF1B	Normal_Para|M蠁_APOE_Tumor	1
COPA_CD74	Normal_Para|M蠁_APOE_Tumor	2
APP_CD74	Normal_Para|M蠁_APOE_Tumor	5
VEGFA_NRP1	Normal_Para|M蠁_APOE_Tumor	1
RPS19_C5AR1	Normal_Para|M蠁_APOE_Tumor	3
HEBP1_FPR3	Normal_Para|M蠁_APOE_Tumor	1
a4b1 complex_PLAUR	Normal_Para|M蠁_APOE_Tumor	1
LGALS9_CD44	Normal_Para|Plasma_Tumor	5
LGALS9_CD47	Normal_Para|Plasma_Tumor	5
LGALS9_SLC1A5	Normal_Para|Plasma_Tumor	5
MIF_TNFRSF14	Normal_Para|Plasma_Tumor	3
FAM3C_HLA-C	Normal_Para|Plasma_Tumor	2
MIF_CD74	Normal_Para|Plasma_Tumor	6
AREG_ICAM1	Normal_Para|Plasma_Tumor	1
COPA_CD74	Normal_Para|Plasma_Tumor	2
APP_CD74	Normal_Para|Plasma_Tumor	6
CCL28_CCR10	Normal_Para|Plasma_Tumor	1
FAM3C_CLEC2D	Normal_Para|Plasma_naive_Tumor	1
MIF_TNFRSF14	Normal_Para|Plasma_naive_Tumor	2
MIF_CD74	Normal_Para|Plasma_naive_Tumor	3
APP_CD74	Normal_Para|Plasma_naive_Tumor	3
FAM3C_CLEC2D	Normal_Para|纬未T_KIR2DL4_Tumor	2
LGALS9_HAVCR2	Normal_Para|纬未T_KIR2DL4_Tumor	3
HLA-E_KLRC1	Normal_Para|纬未T_KIR2DL4_Tumor	2
CXCL17_GPR35	Normal_Para|纬未T_KIR2DL4_Tumor	1
FAM3C_HLA-C	Normal_Para|纬未T_KIR2DL4_Tumor	2
FAM3C_LAMP1	Normal_Para|纬未T_KIR2DL4_Tumor	1
GRN_TNFRSF1B	Normal_Para|纬未T_KIR2DL4_Tumor	2
HLA-E_CD94:NKG2A	Normal_Para|纬未T_KIR2DL4_Tumor	1
MIF_TNFRSF14	Plasma_Tumor|B_memory_Para	2
PTPRC_CD22	Plasma_Tumor|B_memory_Para	1
FAM3C_HLA-C	Plasma_Tumor|B_memory_Para	5
FAM3C_LAMP1	Plasma_Tumor|B_memory_Para	1
MIF_CD74	Plasma_Tumor|B_memory_Para	8
COPA_CD74	Plasma_Tumor|B_memory_Para	7
TGFB1_TGFBR3	Plasma_Tumor|Endo_2_Para	1
IGF1_IGF1R	Plasma_Tumor|Endo_2_Para	1
MIF_TNFRSF14	Plasma_Tumor|Endo_2_Para	1
MIF_TNFRSF10D	Plasma_Tumor|Endo_2_Para	3
SEMA4A_PLXND1	Plasma_Tumor|Endo_2_Para	2
FAM3C_HLA-C	Plasma_Tumor|Endo_2_Para	3
FAM3C_LAMP1	Plasma_Tumor|Endo_2_Para	3
MIF_CD74	Plasma_Tumor|Endo_2_Para	3
AREG_ICAM1	Plasma_Tumor|Endo_2_Para	2
GRN_TNFRSF1A	Plasma_Tumor|Endo_2_Para	4
COPA_CD74	Plasma_Tumor|Endo_2_Para	3
TGFB1_TGFBR3	Plasma_Tumor|Endo_3_Para	3
IGF1_IGF1R	Plasma_Tumor|Endo_3_Para	1
MIF_TNFRSF14	Plasma_Tumor|Endo_3_Para	3
MIF_TNFRSF10D	Plasma_Tumor|Endo_3_Para	3
SEMA4A_PLXND1	Plasma_Tumor|Endo_3_Para	2
FAM3C_HLA-C	Plasma_Tumor|Endo_3_Para	2
FAM3C_LAMP1	Plasma_Tumor|Endo_3_Para	3
MIF_CD74	Plasma_Tumor|Endo_3_Para	3
AREG_ICAM1	Plasma_Tumor|Endo_3_Para	2
GRN_TNFRSF1A	Plasma_Tumor|Endo_3_Para	4
GRN_TNFRSF1B	Plasma_Tumor|Endo_3_Para	2
COPA_CD74	Plasma_Tumor|Endo_3_Para	3
MIF_TNFRSF10D	Plasma_Tumor|Endo_4_Para	2
SEMA4A_PLXND1	Plasma_Tumor|Endo_4_Para	1
FAM3C_HLA-C	Plasma_Tumor|Endo_4_Para	2
FAM3C_LAMP1	Plasma_Tumor|Endo_4_Para	2
MIF_CD74	Plasma_Tumor|Endo_4_Para	2
AREG_ICAM1	Plasma_Tumor|Endo_4_Para	2
GRN_TNFRSF1A	Plasma_Tumor|Endo_4_Para	2
GRN_TNFRSF1B	Plasma_Tumor|Endo_4_Para	2
COPA_CD74	Plasma_Tumor|Endo_4_Para	1
CKLF_LRP6	Plasma_Tumor|Endo_4_Para	1
MIF_TNFRSF14	Plasma_Tumor|Endocrine_cells_Para	5
FAM3C_LAMP1	Plasma_Tumor|Endocrine_cells_Para	5
FAM3C_CXADR	Plasma_Tumor|Endocrine_cells_Para	5
MIF_CD74	Plasma_Tumor|Endocrine_cells_Para	1
GRN_TNFRSF1A	Plasma_Tumor|Endocrine_cells_Para	3
LTB_LTBR	Plasma_Tumor|Endocrine_cells_Para	1
MIF_TNFRSF14	Plasma_Tumor|Normal_Para	4
MIF_TNFRSF10D	Plasma_Tumor|Normal_Para	3
FAM3C_LAMP1	Plasma_Tumor|Normal_Para	2
FAM3C_CXADR	Plasma_Tumor|Normal_Para	4
MIF_CD74	Plasma_Tumor|Normal_Para	3
GRN_TNFRSF1A	Plasma_Tumor|Normal_Para	1
COPA_CD74	Plasma_Tumor|Normal_Para	2
LTB_LTBR	Plasma_Tumor|Normal_Para	1
a4b1 complex_PLAUR	Plasma_Tumor|Normal_Para	1
MIF_TNFRSF14	Plasma_naive_Tumor|B_memory_Para	1
FAM3C_LAMP1	Plasma_naive_Tumor|B_memory_Para	1
MIF_CD74	Plasma_naive_Tumor|B_memory_Para	3
MIF_TNFRSF14	Plasma_naive_Tumor|Endo_2_Para	1
MIF_TNFRSF10D	Plasma_naive_Tumor|Endo_2_Para	1
MIF_CD74	Plasma_naive_Tumor|Endo_2_Para	1
MIF_TNFRSF14	Plasma_naive_Tumor|Endo_3_Para	1
MIF_TNFRSF10D	Plasma_naive_Tumor|Endo_3_Para	1
MIF_CD74	Plasma_naive_Tumor|Endo_3_Para	1
MIF_TNFRSF10D	Plasma_naive_Tumor|Endo_4_Para	1
MIF_CD74	Plasma_naive_Tumor|Endo_4_Para	1
MIF_TNFRSF14	Plasma_naive_Tumor|Endocrine_cells_Para	1
LTB_LTBR	Plasma_naive_Tumor|Endocrine_cells_Para	1
MIF_TNFRSF14	Plasma_naive_Tumor|Normal_Para	2
MIF_TNFRSF10D	Plasma_naive_Tumor|Normal_Para	1
FAM3C_CXADR	Plasma_naive_Tumor|Normal_Para	1
MIF_CD74	Plasma_naive_Tumor|Normal_Para	1
LTB_LTBR	Plasma_naive_Tumor|Normal_Para	1
PTPRC_CD22	纬未T_KIR2DL4_Tumor|B_memory_Para	3
IFNG_Type II IFNR	纬未T_KIR2DL4_Tumor|B_memory_Para	1
FAM3C_HLA-C	纬未T_KIR2DL4_Tumor|B_memory_Para	3
FAM3C_LAMP1	纬未T_KIR2DL4_Tumor|B_memory_Para	1
MIF_CD74	纬未T_KIR2DL4_Tumor|B_memory_Para	7
COPA_CD74	纬未T_KIR2DL4_Tumor|B_memory_Para	2
SIRPG_CD47	纬未T_KIR2DL4_Tumor|B_memory_Para	4
TIGIT_NECTIN2	纬未T_KIR2DL4_Tumor|Endo_2_Para	4
TGFB1_TGFBR3	纬未T_KIR2DL4_Tumor|Endo_2_Para	1
CCL4L2_VSIR	纬未T_KIR2DL4_Tumor|Endo_2_Para	3
MIF_TNFRSF10D	纬未T_KIR2DL4_Tumor|Endo_2_Para	2
IFNG_IFNGR1	纬未T_KIR2DL4_Tumor|Endo_2_Para	1
IFNG_Type II IFNR	纬未T_KIR2DL4_Tumor|Endo_2_Para	1
FAM3C_HLA-C	纬未T_KIR2DL4_Tumor|Endo_2_Para	4
FAM3C_LAMP1	纬未T_KIR2DL4_Tumor|Endo_2_Para	4
MIF_CD74	纬未T_KIR2DL4_Tumor|Endo_2_Para	3
AREG_ICAM1	纬未T_KIR2DL4_Tumor|Endo_2_Para	3
COPA_CD74	纬未T_KIR2DL4_Tumor|Endo_2_Para	1
SPN_ICAM1	纬未T_KIR2DL4_Tumor|Endo_2_Para	2
FASLG_TNFRSF1A	纬未T_KIR2DL4_Tumor|Endo_2_Para	1
CKLF_LRP6	纬未T_KIR2DL4_Tumor|Endo_2_Para	1
LTB_LTBR	纬未T_KIR2DL4_Tumor|Endo_2_Para	1
aLb2 complex_ICAM1	纬未T_KIR2DL4_Tumor|Endo_2_Para	1
aLb2 complex_F11R	纬未T_KIR2DL4_Tumor|Endo_2_Para	1
TIGIT_NECTIN2	纬未T_KIR2DL4_Tumor|Endo_3_Para	4
TGFB1_TGFBR3	纬未T_KIR2DL4_Tumor|Endo_3_Para	4
CCL4L2_VSIR	纬未T_KIR2DL4_Tumor|Endo_3_Para	2
CCL5_ACKR1	纬未T_KIR2DL4_Tumor|Endo_3_Para	4
MIF_TNFRSF14	纬未T_KIR2DL4_Tumor|Endo_3_Para	2
TNFSF14_TNFRSF14	纬未T_KIR2DL4_Tumor|Endo_3_Para	1
MIF_TNFRSF10D	纬未T_KIR2DL4_Tumor|Endo_3_Para	3
IFNG_IFNGR1	纬未T_KIR2DL4_Tumor|Endo_3_Para	1
IFNG_Type II IFNR	纬未T_KIR2DL4_Tumor|Endo_3_Para	1
FAM3C_HLA-C	纬未T_KIR2DL4_Tumor|Endo_3_Para	4
FAM3C_LAMP1	纬未T_KIR2DL4_Tumor|Endo_3_Para	4
CCL4L2_PGRMC2	纬未T_KIR2DL4_Tumor|Endo_3_Para	1
MIF_CD74	纬未T_KIR2DL4_Tumor|Endo_3_Para	3
AREG_ICAM1	纬未T_KIR2DL4_Tumor|Endo_3_Para	4
COPA_CD74	纬未T_KIR2DL4_Tumor|Endo_3_Para	1
SPN_ICAM1	纬未T_KIR2DL4_Tumor|Endo_3_Para	3
FASLG_TNFRSF1A	纬未T_KIR2DL4_Tumor|Endo_3_Para	1
FASLG_TNFRSF10B	纬未T_KIR2DL4_Tumor|Endo_3_Para	1
SIRPG_CD47	纬未T_KIR2DL4_Tumor|Endo_3_Para	4
aLb2 complex_ICAM1	纬未T_KIR2DL4_Tumor|Endo_3_Para	2
aLb2 complex_F11R	纬未T_KIR2DL4_Tumor|Endo_3_Para	1
TIGIT_NECTIN2	纬未T_KIR2DL4_Tumor|Endo_4_Para	2
CCL4L2_VSIR	纬未T_KIR2DL4_Tumor|Endo_4_Para	2
MIF_TNFRSF14	纬未T_KIR2DL4_Tumor|Endo_4_Para	1
TNFSF14_TNFRSF14	纬未T_KIR2DL4_Tumor|Endo_4_Para	1
MIF_TNFRSF10D	纬未T_KIR2DL4_Tumor|Endo_4_Para	2
IFNG_IFNGR1	纬未T_KIR2DL4_Tumor|Endo_4_Para	1
FAM3C_HLA-C	纬未T_KIR2DL4_Tumor|Endo_4_Para	3
FAM3C_LAMP1	纬未T_KIR2DL4_Tumor|Endo_4_Para	3
CCL4L2_PGRMC2	纬未T_KIR2DL4_Tumor|Endo_4_Para	1
MIF_CD74	纬未T_KIR2DL4_Tumor|Endo_4_Para	2
AREG_ICAM1	纬未T_KIR2DL4_Tumor|Endo_4_Para	2
SPN_ICAM1	纬未T_KIR2DL4_Tumor|Endo_4_Para	2
FASLG_TNFRSF1A	纬未T_KIR2DL4_Tumor|Endo_4_Para	1
CKLF_LRP6	纬未T_KIR2DL4_Tumor|Endo_4_Para	1
SIRPG_CD47	纬未T_KIR2DL4_Tumor|Endo_4_Para	1
aLb2 complex_ICAM1	纬未T_KIR2DL4_Tumor|Endo_4_Para	1
aLb2 complex_F11R	纬未T_KIR2DL4_Tumor|Endo_4_Para	2
TIGIT_NECTIN2	纬未T_KIR2DL4_Tumor|Endocrine_cells_Para	6
CCL4_SLC7A1	纬未T_KIR2DL4_Tumor|Endocrine_cells_Para	2
CCL3L1_DPP4	纬未T_KIR2DL4_Tumor|Endocrine_cells_Para	2
MIF_TNFRSF14	纬未T_KIR2DL4_Tumor|Endocrine_cells_Para	2
TNFSF14_TNFRSF14	纬未T_KIR2DL4_Tumor|Endocrine_cells_Para	2
TNFSF14_LTBR	纬未T_KIR2DL4_Tumor|Endocrine_cells_Para	3
IFNG_Type II IFNR	纬未T_KIR2DL4_Tumor|Endocrine_cells_Para	1
FAM3C_HLA-C	纬未T_KIR2DL4_Tumor|Endocrine_cells_Para	1
FAM3C_LAMP1	纬未T_KIR2DL4_Tumor|Endocrine_cells_Para	4
FAM3C_CXADR	纬未T_KIR2DL4_Tumor|Endocrine_cells_Para	4
CCL4L2_PGRMC2	纬未T_KIR2DL4_Tumor|Endocrine_cells_Para	1
FASLG_TNFRSF1A	纬未T_KIR2DL4_Tumor|Endocrine_cells_Para	2
CKLF_LRP6	纬未T_KIR2DL4_Tumor|Endocrine_cells_Para	1
LTB_LTBR	纬未T_KIR2DL4_Tumor|Endocrine_cells_Para	1
SIRPG_CD47	纬未T_KIR2DL4_Tumor|Endocrine_cells_Para	2
aLb2 complex_F11R	纬未T_KIR2DL4_Tumor|Endocrine_cells_Para	2
TIGIT_NECTIN2	纬未T_KIR2DL4_Tumor|Normal_Para	4
MIF_TNFRSF14	纬未T_KIR2DL4_Tumor|Normal_Para	1
TNFSF14_LTBR	纬未T_KIR2DL4_Tumor|Normal_Para	1
MIF_TNFRSF10D	纬未T_KIR2DL4_Tumor|Normal_Para	2
FAM3C_LAMP1	纬未T_KIR2DL4_Tumor|Normal_Para	2
FAM3C_CXADR	纬未T_KIR2DL4_Tumor|Normal_Para	3
CCL4L2_PGRMC2	纬未T_KIR2DL4_Tumor|Normal_Para	2
MIF_CD74	纬未T_KIR2DL4_Tumor|Normal_Para	1
COPA_CD74	纬未T_KIR2DL4_Tumor|Normal_Para	1
LTB_LTBR	纬未T_KIR2DL4_Tumor|Normal_Para	1
a4b1 complex_PLAUR	纬未T_KIR2DL4_Tumor|Normal_Para	2
TNF_VSIR	B_activated_memory_Para|CD4_C4_CD69_Tumor	1
TNF_ICOS	B_activated_memory_Para|CD4_C4_CD69_Tumor	1
TNF_FAS	B_activated_memory_Para|CD4_C4_CD69_Tumor	1
TNF_TNFRSF1B	B_activated_memory_Para|CD4_C4_CD69_Tumor	1
SELL_SELPLG	B_activated_memory_Para|CD4_C4_CD69_Tumor	3
GRN_TNFRSF1B	B_activated_memory_Para|CD4_C4_CD69_Tumor	4
IL16_CD4	B_activated_memory_Para|CD4_C4_CD69_Tumor	7
CD48_CD2	B_activated_memory_Para|CD4_C4_CD69_Tumor	7
TNF_VSIR	B_activated_memory_Para|CD4_C6_IL17A_Tumor	1
TNF_ICOS	B_activated_memory_Para|CD4_C6_IL17A_Tumor	1
TNF_FAS	B_activated_memory_Para|CD4_C6_IL17A_Tumor	1
TNF_TNFRSF1B	B_activated_memory_Para|CD4_C6_IL17A_Tumor	1
SELL_SELPLG	B_activated_memory_Para|CD4_C6_IL17A_Tumor	4
GRN_TNFRSF1B	B_activated_memory_Para|CD4_C6_IL17A_Tumor	6
IL16_CD4	B_activated_memory_Para|CD4_C6_IL17A_Tumor	5
CD48_CD2	B_activated_memory_Para|CD4_C6_IL17A_Tumor	7
TNF_VSIR	B_activated_memory_Para|CD8_C10_SLC4A10_Tumor	1
TNF_FAS	B_activated_memory_Para|CD8_C10_SLC4A10_Tumor	1
TNF_TNFRSF1B	B_activated_memory_Para|CD8_C10_SLC4A10_Tumor	1
SELL_SELPLG	B_activated_memory_Para|CD8_C10_SLC4A10_Tumor	4
GRN_TNFRSF1B	B_activated_memory_Para|CD8_C10_SLC4A10_Tumor	5
CD48_CD2	B_activated_memory_Para|CD8_C10_SLC4A10_Tumor	7
TNF_TNFRSF1B	B_activated_memory_Para|CD8_C3_GZMH_Tumor	1
SELL_SELPLG	B_activated_memory_Para|CD8_C3_GZMH_Tumor	4
MIF_CD74	B_activated_memory_Para|CD8_C3_GZMH_Tumor	4
GRN_TNFRSF1B	B_activated_memory_Para|CD8_C3_GZMH_Tumor	5
CD70_CD27	B_activated_memory_Para|CD8_C3_GZMH_Tumor	1
CD48_CD2	B_activated_memory_Para|CD8_C3_GZMH_Tumor	7
HLA-E_CD94:NKG2E	B_activated_memory_Para|CD8_C3_GZMH_Tumor	1
TNF_ICOS	B_activated_memory_Para|CD8_C8_IL17A_Tumor	1
TNF_FAS	B_activated_memory_Para|CD8_C8_IL17A_Tumor	1
TNF_TNFRSF1B	B_activated_memory_Para|CD8_C8_IL17A_Tumor	1
HLA-E_KLRC1	B_activated_memory_Para|CD8_C8_IL17A_Tumor	1
SELL_SELPLG	B_activated_memory_Para|CD8_C8_IL17A_Tumor	2
GRN_TNFRSF1B	B_activated_memory_Para|CD8_C8_IL17A_Tumor	4
CD48_CD2	B_activated_memory_Para|CD8_C8_IL17A_Tumor	5
HLA-E_CD94:NKG2A	B_activated_memory_Para|CD8_C8_IL17A_Tumor	1
HLA-E_KLRC1	B_activated_memory_Para|CD8_C9_HAVCR2_Tumor	2
SELL_SELPLG	B_activated_memory_Para|CD8_C9_HAVCR2_Tumor	3
MIF_CD74	B_activated_memory_Para|CD8_C9_HAVCR2_Tumor	1
GRN_TNFRSF1B	B_activated_memory_Para|CD8_C9_HAVCR2_Tumor	5
CD70_CD27	B_activated_memory_Para|CD8_C9_HAVCR2_Tumor	1
CD48_CD2	B_activated_memory_Para|CD8_C9_HAVCR2_Tumor	5
HLA-E_CD94:NKG2A	B_activated_memory_Para|CD8_C9_HAVCR2_Tumor	2
TGFB1_TGFBR3	B_activated_memory_Para|Endo_1_Tumor	1
TNF_VSIR	B_activated_memory_Para|Endo_1_Tumor	1
TNF_NOTCH1	B_activated_memory_Para|Endo_1_Tumor	1
TNF_FLT4	B_activated_memory_Para|Endo_1_Tumor	1
TNF_TNFRSF1A	B_activated_memory_Para|Endo_1_Tumor	1
TNF_TNFRSF1B	B_activated_memory_Para|Endo_1_Tumor	1
MIF_TNFRSF10D	B_activated_memory_Para|Endo_1_Tumor	2
CD70_GPRC5B	B_activated_memory_Para|Endo_1_Tumor	1
MIF_CD74	B_activated_memory_Para|Endo_1_Tumor	1
AREG_ICAM1	B_activated_memory_Para|Endo_1_Tumor	6
GRN_TNFRSF1A	B_activated_memory_Para|Endo_1_Tumor	6
LTB_LTBR	B_activated_memory_Para|Endo_1_Tumor	5
TNF_DAG1	B_activated_memory_Para|Fib_1_Tumor	1
TNF_TNFRSF1A	B_activated_memory_Para|Fib_1_Tumor	1
TNF_FAS	B_activated_memory_Para|Fib_1_Tumor	1
TNF_RIPK1	B_activated_memory_Para|Fib_1_Tumor	1
TNF_PTPRS	B_activated_memory_Para|Fib_1_Tumor	1
TGFB1_TGFbeta receptor2	B_activated_memory_Para|Fib_1_Tumor	1
TGFB1_EGFR	B_activated_memory_Para|Fib_1_Tumor	1
AREG_EGFR	B_activated_memory_Para|Fib_1_Tumor	5
AREG_ICAM1	B_activated_memory_Para|Fib_1_Tumor	6
GRN_EGFR	B_activated_memory_Para|Fib_1_Tumor	4
GRN_TNFRSF1A	B_activated_memory_Para|Fib_1_Tumor	6
LTB_LTBR	B_activated_memory_Para|Fib_1_Tumor	6
a4b1 complex_PLAUR	B_activated_memory_Para|Fib_1_Tumor	1
TGFB1_EGFR	B_activated_memory_Para|Fib_2_Tumor	1
AREG_EGFR	B_activated_memory_Para|Fib_2_Tumor	2
AREG_ICAM1	B_activated_memory_Para|Fib_2_Tumor	2
GRN_EGFR	B_activated_memory_Para|Fib_2_Tumor	1
GRN_TNFRSF1A	B_activated_memory_Para|Fib_2_Tumor	3
IL16_CD4	B_activated_memory_Para|Fib_2_Tumor	1
LTB_LTBR	B_activated_memory_Para|Fib_2_Tumor	3
a4b1 complex_PLAUR	B_activated_memory_Para|Fib_2_Tumor	1
TNF_VSIR	B_activated_memory_Para|M蠁_APOE_Tumor	1
HLA-F_LILRB2	B_activated_memory_Para|M蠁_APOE_Tumor	5
HLA-F_LILRB1	B_activated_memory_Para|M蠁_APOE_Tumor	5
GRN_SORT1	B_activated_memory_Para|M蠁_APOE_Tumor	1
TNF_TNFRSF1A	B_activated_memory_Para|M蠁_APOE_Tumor	1
TNF_TNFRSF1B	B_activated_memory_Para|M蠁_APOE_Tumor	1
TGFB1_TGFBR1	B_activated_memory_Para|M蠁_APOE_Tumor	1
ICAM3_CD209	B_activated_memory_Para|M蠁_APOE_Tumor	3
PTPRC_MRC1	B_activated_memory_Para|M蠁_APOE_Tumor	5
SELL_SELPLG	B_activated_memory_Para|M蠁_APOE_Tumor	2
CD99_PILRA	B_activated_memory_Para|M蠁_APOE_Tumor	4
TGFB1_TGFbeta receptor1	B_activated_memory_Para|M蠁_APOE_Tumor	1
MIF_CD74	B_activated_memory_Para|M蠁_APOE_Tumor	5
AREG_ICAM1	B_activated_memory_Para|M蠁_APOE_Tumor	5
GRN_TNFRSF1A	B_activated_memory_Para|M蠁_APOE_Tumor	4
GRN_TNFRSF1B	B_activated_memory_Para|M蠁_APOE_Tumor	3
IL16_CD4	B_activated_memory_Para|M蠁_APOE_Tumor	5
RPS19_C5AR1	B_activated_memory_Para|M蠁_APOE_Tumor	5
LTB_LTBR	B_activated_memory_Para|M蠁_APOE_Tumor	5
a4b1 complex_PLAUR	B_activated_memory_Para|M蠁_APOE_Tumor	1
TNF_VSIR	B_activated_memory_Para|M蠁_THBS1_Tumor	1
HLA-F_LILRB2	B_activated_memory_Para|M蠁_THBS1_Tumor	6
HLA-F_LILRB1	B_activated_memory_Para|M蠁_THBS1_Tumor	6
TNF_TNFRSF1A	B_activated_memory_Para|M蠁_THBS1_Tumor	1
TNF_TNFRSF1B	B_activated_memory_Para|M蠁_THBS1_Tumor	1
PTPRC_MRC1	B_activated_memory_Para|M蠁_THBS1_Tumor	2
CD99_PILRA	B_activated_memory_Para|M蠁_THBS1_Tumor	5
MIF_CD74	B_activated_memory_Para|M蠁_THBS1_Tumor	6
AREG_ICAM1	B_activated_memory_Para|M蠁_THBS1_Tumor	6
GRN_TNFRSF1A	B_activated_memory_Para|M蠁_THBS1_Tumor	5
GRN_TNFRSF1B	B_activated_memory_Para|M蠁_THBS1_Tumor	6
IL16_CD4	B_activated_memory_Para|M蠁_THBS1_Tumor	6
RPS19_C5AR1	B_activated_memory_Para|M蠁_THBS1_Tumor	6
LTB_LTBR	B_activated_memory_Para|M蠁_THBS1_Tumor	5
a4b1 complex_PLAUR	B_activated_memory_Para|M蠁_THBS1_Tumor	1
TNF_VSIR	B_activated_memory_Para|Plasma_Tumor	1
CD70_TNFRSF17	B_activated_memory_Para|Plasma_Tumor	1
SELL_SELPLG	B_activated_memory_Para|Plasma_Tumor	2
MIF_CD74	B_activated_memory_Para|Plasma_Tumor	5
AREG_ICAM1	B_activated_memory_Para|Plasma_Tumor	4
CD70_TNFRSF13B	B_activated_memory_Para|Plasma_Tumor	1
CD70_CD27	B_activated_memory_Para|Plasma_Tumor	1
CD70_TNFRSF17	B_activated_memory_Para|Plasma_naive_Tumor	1
CD70_CD27	B_activated_memory_Para|Plasma_naive_Tumor	1
TNF_VSIR	B_activated_memory_Para|Treg_C3_CTLA4_Tumor	1
TNF_ICOS	B_activated_memory_Para|Treg_C3_CTLA4_Tumor	1
TNF_FAS	B_activated_memory_Para|Treg_C3_CTLA4_Tumor	1
TNF_TNFRSF1B	B_activated_memory_Para|Treg_C3_CTLA4_Tumor	1
SELL_SELPLG	B_activated_memory_Para|Treg_C3_CTLA4_Tumor	4
MIF_CD74	B_activated_memory_Para|Treg_C3_CTLA4_Tumor	1
GRN_TNFRSF1B	B_activated_memory_Para|Treg_C3_CTLA4_Tumor	7
CD70_CD27	B_activated_memory_Para|Treg_C3_CTLA4_Tumor	1
IL16_CD4	B_activated_memory_Para|Treg_C3_CTLA4_Tumor	7
CD48_CD2	B_activated_memory_Para|Treg_C3_CTLA4_Tumor	7
TNF_TNFRSF1B	B_activated_memory_Para|纬未T_KIR2DL4_Tumor	1
CD48_CD244	B_activated_memory_Para|纬未T_KIR2DL4_Tumor	1
HLA-E_KLRC1	B_activated_memory_Para|纬未T_KIR2DL4_Tumor	3
HLA-E_KLRC2	B_activated_memory_Para|纬未T_KIR2DL4_Tumor	4
SELL_SELPLG	B_activated_memory_Para|纬未T_KIR2DL4_Tumor	3
AREG_ICAM1	B_activated_memory_Para|纬未T_KIR2DL4_Tumor	2
GRN_TNFRSF1B	B_activated_memory_Para|纬未T_KIR2DL4_Tumor	4
CD48_CD2	B_activated_memory_Para|纬未T_KIR2DL4_Tumor	2
HLA-E_CD94:NKG2A	B_activated_memory_Para|纬未T_KIR2DL4_Tumor	3
HLA-E_CD94:NKG2C	B_activated_memory_Para|纬未T_KIR2DL4_Tumor	4
HLA-E_CD94:NKG2E	B_activated_memory_Para|纬未T_KIR2DL4_Tumor	6
HLA-F_KIR3DL1	B_activated_memory_Para|纬未T_ZNF683_Tumor	1
HLA-F_KIR3DL2	B_activated_memory_Para|纬未T_ZNF683_Tumor	1
HLA-E_KLRC1	B_activated_memory_Para|纬未T_ZNF683_Tumor	1
HLA-E_KLRC2	B_activated_memory_Para|纬未T_ZNF683_Tumor	3
SELL_SELPLG	B_activated_memory_Para|纬未T_ZNF683_Tumor	3
GRN_TNFRSF1B	B_activated_memory_Para|纬未T_ZNF683_Tumor	2
CD48_CD2	B_activated_memory_Para|纬未T_ZNF683_Tumor	4
HLA-E_CD94:NKG2A	B_activated_memory_Para|纬未T_ZNF683_Tumor	1
HLA-E_CD94:NKG2C	B_activated_memory_Para|纬未T_ZNF683_Tumor	3
HLA-E_CD94:NKG2E	B_activated_memory_Para|纬未T_ZNF683_Tumor	4
SELL_SELPLG	B_memory_Para|CD4_C4_CD69_Tumor	6
GRN_TNFRSF1B	B_memory_Para|CD4_C4_CD69_Tumor	2
IL16_CD4	B_memory_Para|CD4_C4_CD69_Tumor	6
CD48_CD2	B_memory_Para|CD4_C4_CD69_Tumor	7
SELL_SELPLG	B_memory_Para|CD4_C6_IL17A_Tumor	7
GRN_TNFRSF1B	B_memory_Para|CD4_C6_IL17A_Tumor	3
IL16_CD4	B_memory_Para|CD4_C6_IL17A_Tumor	4
CD48_CD2	B_memory_Para|CD4_C6_IL17A_Tumor	7
SELL_SELPLG	B_memory_Para|CD8_C10_SLC4A10_Tumor	7
GRN_TNFRSF1B	B_memory_Para|CD8_C10_SLC4A10_Tumor	2
CD48_CD2	B_memory_Para|CD8_C10_SLC4A10_Tumor	6
SELL_SELPLG	B_memory_Para|CD8_C3_GZMH_Tumor	7
MIF_CD74	B_memory_Para|CD8_C3_GZMH_Tumor	4
GRN_TNFRSF1B	B_memory_Para|CD8_C3_GZMH_Tumor	2
APP_CD74	B_memory_Para|CD8_C3_GZMH_Tumor	1
CD48_CD2	B_memory_Para|CD8_C3_GZMH_Tumor	7
HLA-E_CD94:NKG2E	B_memory_Para|CD8_C3_GZMH_Tumor	1
HLA-E_KLRC1	B_memory_Para|CD8_C8_IL17A_Tumor	1
SELL_SELPLG	B_memory_Para|CD8_C8_IL17A_Tumor	4
GRN_TNFRSF1B	B_memory_Para|CD8_C8_IL17A_Tumor	3
CD48_CD2	B_memory_Para|CD8_C8_IL17A_Tumor	5
HLA-E_CD94:NKG2A	B_memory_Para|CD8_C8_IL17A_Tumor	1
HLA-E_KLRC1	B_memory_Para|CD8_C9_HAVCR2_Tumor	2
SELL_SELPLG	B_memory_Para|CD8_C9_HAVCR2_Tumor	5
MIF_CD74	B_memory_Para|CD8_C9_HAVCR2_Tumor	1
GRN_TNFRSF1B	B_memory_Para|CD8_C9_HAVCR2_Tumor	3
CD48_CD2	B_memory_Para|CD8_C9_HAVCR2_Tumor	5
HLA-E_CD94:NKG2A	B_memory_Para|CD8_C9_HAVCR2_Tumor	2
MIF_TNFRSF10D	B_memory_Para|Endo_1_Tumor	2
MIF_CD74	B_memory_Para|Endo_1_Tumor	1
AREG_ICAM1	B_memory_Para|Endo_1_Tumor	4
GRN_TNFRSF1A	B_memory_Para|Endo_1_Tumor	3
LTB_LTBR	B_memory_Para|Endo_1_Tumor	4
AREG_ICAM1	B_memory_Para|Fib_1_Tumor	4
GRN_EGFR	B_memory_Para|Fib_1_Tumor	2
GRN_TNFRSF1A	B_memory_Para|Fib_1_Tumor	3
LTB_LTBR	B_memory_Para|Fib_1_Tumor	5
a4b1 complex_PLAUR	B_memory_Para|Fib_1_Tumor	2
GRN_TNFRSF1A	B_memory_Para|Fib_2_Tumor	1
LTB_LTBR	B_memory_Para|Fib_2_Tumor	2
HLA-F_LILRB2	B_memory_Para|M蠁_THBS1_Tumor	6
HLA-F_LILRB1	B_memory_Para|M蠁_THBS1_Tumor	6
PTPRC_MRC1	B_memory_Para|M蠁_THBS1_Tumor	2
SELL_SELPLG	B_memory_Para|M蠁_THBS1_Tumor	1
CD99_PILRA	B_memory_Para|M蠁_THBS1_Tumor	5
MIF_CD74	B_memory_Para|M蠁_THBS1_Tumor	6
AREG_ICAM1	B_memory_Para|M蠁_THBS1_Tumor	4
GRN_TNFRSF1A	B_memory_Para|M蠁_THBS1_Tumor	2
GRN_TNFRSF1B	B_memory_Para|M蠁_THBS1_Tumor	3
APP_CD74	B_memory_Para|M蠁_THBS1_Tumor	1
IL16_CD4	B_memory_Para|M蠁_THBS1_Tumor	5
RPS19_C5AR1	B_memory_Para|M蠁_THBS1_Tumor	6
LTB_LTBR	B_memory_Para|M蠁_THBS1_Tumor	4
a4b1 complex_PLAUR	B_memory_Para|M蠁_THBS1_Tumor	2
APP_FPR2	B_memory_Para|M蠁_THBS1_Tumor	1
SELL_SELPLG	B_memory_Para|Treg_C3_CTLA4_Tumor	7
MIF_CD74	B_memory_Para|Treg_C3_CTLA4_Tumor	1
GRN_TNFRSF1B	B_memory_Para|Treg_C3_CTLA4_Tumor	4
APP_CD74	B_memory_Para|Treg_C3_CTLA4_Tumor	1
IL16_CD4	B_memory_Para|Treg_C3_CTLA4_Tumor	6
CD48_CD2	B_memory_Para|Treg_C3_CTLA4_Tumor	7
HLA-F_KIR3DL1	B_memory_Para|纬未T_ZNF683_Tumor	1
HLA-F_KIR3DL2	B_memory_Para|纬未T_ZNF683_Tumor	1
HLA-E_KLRC1	B_memory_Para|纬未T_ZNF683_Tumor	1
HLA-E_KLRC2	B_memory_Para|纬未T_ZNF683_Tumor	3
SELL_SELPLG	B_memory_Para|纬未T_ZNF683_Tumor	4
GRN_TNFRSF1B	B_memory_Para|纬未T_ZNF683_Tumor	1
CD48_CD2	B_memory_Para|纬未T_ZNF683_Tumor	4
HLA-E_CD94:NKG2A	B_memory_Para|纬未T_ZNF683_Tumor	1
HLA-E_CD94:NKG2C	B_memory_Para|纬未T_ZNF683_Tumor	3
HLA-E_CD94:NKG2E	B_memory_Para|纬未T_ZNF683_Tumor	4
SELL_SELPLG	CD4_C3_SLC2A3_Para|CD4_C4_CD69_Tumor	3
IL16_CD4	CD4_C3_SLC2A3_Para|CD4_C4_CD69_Tumor	5
CD48_CD2	CD4_C3_SLC2A3_Para|CD4_C4_CD69_Tumor	7
SIRPG_CD47	CD4_C3_SLC2A3_Para|CD4_C4_CD69_Tumor	1
SELL_SELPLG	CD4_C3_SLC2A3_Para|CD4_C6_IL17A_Tumor	4
IL16_CD4	CD4_C3_SLC2A3_Para|CD4_C6_IL17A_Tumor	4
CD48_CD2	CD4_C3_SLC2A3_Para|CD4_C6_IL17A_Tumor	7
SIRPG_CD47	CD4_C3_SLC2A3_Para|CD4_C6_IL17A_Tumor	1
SELL_SELPLG	CD4_C3_SLC2A3_Para|CD8_C10_SLC4A10_Tumor	4
CD48_CD2	CD4_C3_SLC2A3_Para|CD8_C10_SLC4A10_Tumor	7
SIRPG_CD47	CD4_C3_SLC2A3_Para|CD8_C10_SLC4A10_Tumor	1
LCK_CD8 receptor	CD4_C3_SLC2A3_Para|CD8_C10_SLC4A10_Tumor	2
SELL_SELPLG	CD4_C3_SLC2A3_Para|CD8_C3_GZMH_Tumor	4
MIF_CD74	CD4_C3_SLC2A3_Para|CD8_C3_GZMH_Tumor	4
CD48_CD2	CD4_C3_SLC2A3_Para|CD8_C3_GZMH_Tumor	7
SIRPG_CD47	CD4_C3_SLC2A3_Para|CD8_C3_GZMH_Tumor	1
LCK_CD8 receptor	CD4_C3_SLC2A3_Para|CD8_C3_GZMH_Tumor	7
HLA-E_CD94:NKG2E	CD4_C3_SLC2A3_Para|CD8_C3_GZMH_Tumor	1
HLA-E_KLRC1	CD4_C3_SLC2A3_Para|CD8_C8_IL17A_Tumor	1
SELL_SELPLG	CD4_C3_SLC2A3_Para|CD8_C8_IL17A_Tumor	2
CD48_CD2	CD4_C3_SLC2A3_Para|CD8_C8_IL17A_Tumor	5
LCK_CD8 receptor	CD4_C3_SLC2A3_Para|CD8_C8_IL17A_Tumor	5
HLA-E_CD94:NKG2A	CD4_C3_SLC2A3_Para|CD8_C8_IL17A_Tumor	1
HLA-E_KLRC1	CD4_C3_SLC2A3_Para|CD8_C9_HAVCR2_Tumor	2
SELL_SELPLG	CD4_C3_SLC2A3_Para|CD8_C9_HAVCR2_Tumor	3
MIF_CD74	CD4_C3_SLC2A3_Para|CD8_C9_HAVCR2_Tumor	1
CD48_CD2	CD4_C3_SLC2A3_Para|CD8_C9_HAVCR2_Tumor	5
LCK_CD8 receptor	CD4_C3_SLC2A3_Para|CD8_C9_HAVCR2_Tumor	5
HLA-E_CD94:NKG2A	CD4_C3_SLC2A3_Para|CD8_C9_HAVCR2_Tumor	2
MIF_TNFRSF10D	CD4_C3_SLC2A3_Para|Endo_1_Tumor	4
MIF_CD74	CD4_C3_SLC2A3_Para|Endo_1_Tumor	1
AREG_ICAM1	CD4_C3_SLC2A3_Para|Endo_1_Tumor	6
CD40LG_CD40	CD4_C3_SLC2A3_Para|Endo_1_Tumor	5
LTB_LTBR	CD4_C3_SLC2A3_Para|Endo_1_Tumor	5
SIRPG_CD47	CD4_C3_SLC2A3_Para|Endo_1_Tumor	1
MIF_EGFR	CD4_C3_SLC2A3_Para|Fib_1_Tumor	2
AREG_EGFR	CD4_C3_SLC2A3_Para|Fib_1_Tumor	3
AREG_ICAM1	CD4_C3_SLC2A3_Para|Fib_1_Tumor	6
CD40LG_CD40	CD4_C3_SLC2A3_Para|Fib_1_Tumor	3
LTB_LTBR	CD4_C3_SLC2A3_Para|Fib_1_Tumor	6
SIRPG_CD47	CD4_C3_SLC2A3_Para|Fib_1_Tumor	1
a4b1 complex_PLAUR	CD4_C3_SLC2A3_Para|Fib_1_Tumor	2
MIF_EGFR	CD4_C3_SLC2A3_Para|Fib_2_Tumor	1
AREG_EGFR	CD4_C3_SLC2A3_Para|Fib_2_Tumor	1
AREG_ICAM1	CD4_C3_SLC2A3_Para|Fib_2_Tumor	2
CD40LG_CD40	CD4_C3_SLC2A3_Para|Fib_2_Tumor	1
IL16_CD4	CD4_C3_SLC2A3_Para|Fib_2_Tumor	1
LTB_LTBR	CD4_C3_SLC2A3_Para|Fib_2_Tumor	3
a4b1 complex_PLAUR	CD4_C3_SLC2A3_Para|Fib_2_Tumor	1
HLA-F_LILRB2	CD4_C3_SLC2A3_Para|M蠁_APOE_Tumor	5
HLA-F_LILRB1	CD4_C3_SLC2A3_Para|M蠁_APOE_Tumor	4
MIF_TNFRSF14	CD4_C3_SLC2A3_Para|M蠁_APOE_Tumor	2
ICAM3_CD209	CD4_C3_SLC2A3_Para|M蠁_APOE_Tumor	4
ANXA1_FPR1	CD4_C3_SLC2A3_Para|M蠁_APOE_Tumor	4
ANXA1_FPR3	CD4_C3_SLC2A3_Para|M蠁_APOE_Tumor	5
PTPRC_MRC1	CD4_C3_SLC2A3_Para|M蠁_APOE_Tumor	5
CD28_CD80	CD4_C3_SLC2A3_Para|M蠁_APOE_Tumor	2
CTLA4_CD80	CD4_C3_SLC2A3_Para|M蠁_APOE_Tumor	1
CD28_CD86	CD4_C3_SLC2A3_Para|M蠁_APOE_Tumor	5
CTLA4_CD86	CD4_C3_SLC2A3_Para|M蠁_APOE_Tumor	1
SELL_SELPLG	CD4_C3_SLC2A3_Para|M蠁_APOE_Tumor	1
CD99_PILRA	CD4_C3_SLC2A3_Para|M蠁_APOE_Tumor	5
MIF_CD74	CD4_C3_SLC2A3_Para|M蠁_APOE_Tumor	5
AREG_ICAM1	CD4_C3_SLC2A3_Para|M蠁_APOE_Tumor	5
CD40LG_CD40	CD4_C3_SLC2A3_Para|M蠁_APOE_Tumor	4
IL16_CD4	CD4_C3_SLC2A3_Para|M蠁_APOE_Tumor	4
RPS19_C5AR1	CD4_C3_SLC2A3_Para|M蠁_APOE_Tumor	5
LTB_LTBR	CD4_C3_SLC2A3_Para|M蠁_APOE_Tumor	5
SIRPG_CD47	CD4_C3_SLC2A3_Para|M蠁_APOE_Tumor	1
a4b1 complex_PLAUR	CD4_C3_SLC2A3_Para|M蠁_APOE_Tumor	2
HLA-F_LILRB2	CD4_C3_SLC2A3_Para|M蠁_THBS1_Tumor	6
HLA-F_LILRB1	CD4_C3_SLC2A3_Para|M蠁_THBS1_Tumor	6
ANXA1_FPR1	CD4_C3_SLC2A3_Para|M蠁_THBS1_Tumor	6
ANXA1_FPR3	CD4_C3_SLC2A3_Para|M蠁_THBS1_Tumor	3
PTPRC_MRC1	CD4_C3_SLC2A3_Para|M蠁_THBS1_Tumor	2
CD28_CD86	CD4_C3_SLC2A3_Para|M蠁_THBS1_Tumor	6
CTLA4_CD86	CD4_C3_SLC2A3_Para|M蠁_THBS1_Tumor	1
CD99_PILRA	CD4_C3_SLC2A3_Para|M蠁_THBS1_Tumor	6
MIF_CD74	CD4_C3_SLC2A3_Para|M蠁_THBS1_Tumor	6
AREG_ICAM1	CD4_C3_SLC2A3_Para|M蠁_THBS1_Tumor	6
CD40LG_CD40	CD4_C3_SLC2A3_Para|M蠁_THBS1_Tumor	1
IL16_CD4	CD4_C3_SLC2A3_Para|M蠁_THBS1_Tumor	4
RPS19_C5AR1	CD4_C3_SLC2A3_Para|M蠁_THBS1_Tumor	6
LTB_LTBR	CD4_C3_SLC2A3_Para|M蠁_THBS1_Tumor	5
SIRPG_CD47	CD4_C3_SLC2A3_Para|M蠁_THBS1_Tumor	1
a4b1 complex_PLAUR	CD4_C3_SLC2A3_Para|M蠁_THBS1_Tumor	2
ANXA1_FPR2	CD4_C3_SLC2A3_Para|M蠁_THBS1_Tumor	5
MIF_TNFRSF14	CD4_C3_SLC2A3_Para|Plasma_Tumor	1
SELL_SELPLG	CD4_C3_SLC2A3_Para|Plasma_Tumor	1
MIF_CD74	CD4_C3_SLC2A3_Para|Plasma_Tumor	6
AREG_ICAM1	CD4_C3_SLC2A3_Para|Plasma_Tumor	2
CD40LG_CD40	CD4_C3_SLC2A3_Para|Plasma_Tumor	4
SIRPG_CD47	CD4_C3_SLC2A3_Para|Plasma_Tumor	1
MIF_CD74	CD4_C3_SLC2A3_Para|Plasma_naive_Tumor	2
MIF_TNFRSF14	CD4_C3_SLC2A3_Para|Treg_C3_CTLA4_Tumor	2
SELL_SELPLG	CD4_C3_SLC2A3_Para|Treg_C3_CTLA4_Tumor	4
MIF_CD74	CD4_C3_SLC2A3_Para|Treg_C3_CTLA4_Tumor	1
IL16_CD4	CD4_C3_SLC2A3_Para|Treg_C3_CTLA4_Tumor	5
CD48_CD2	CD4_C3_SLC2A3_Para|Treg_C3_CTLA4_Tumor	7
SIRPG_CD47	CD4_C3_SLC2A3_Para|Treg_C3_CTLA4_Tumor	1
CD48_CD244	CD4_C3_SLC2A3_Para|纬未T_KIR2DL4_Tumor	1
HLA-E_KLRC1	CD4_C3_SLC2A3_Para|纬未T_KIR2DL4_Tumor	3
HLA-E_KLRC2	CD4_C3_SLC2A3_Para|纬未T_KIR2DL4_Tumor	4
SELL_SELPLG	CD4_C3_SLC2A3_Para|纬未T_KIR2DL4_Tumor	2
AREG_ICAM1	CD4_C3_SLC2A3_Para|纬未T_KIR2DL4_Tumor	1
CD48_CD2	CD4_C3_SLC2A3_Para|纬未T_KIR2DL4_Tumor	3
SIRPG_CD47	CD4_C3_SLC2A3_Para|纬未T_KIR2DL4_Tumor	1
LCK_CD8 receptor	CD4_C3_SLC2A3_Para|纬未T_KIR2DL4_Tumor	1
HLA-E_CD94:NKG2A	CD4_C3_SLC2A3_Para|纬未T_KIR2DL4_Tumor	3
HLA-E_CD94:NKG2C	CD4_C3_SLC2A3_Para|纬未T_KIR2DL4_Tumor	4
HLA-E_CD94:NKG2E	CD4_C3_SLC2A3_Para|纬未T_KIR2DL4_Tumor	6
HLA-F_KIR3DL1	CD4_C3_SLC2A3_Para|纬未T_ZNF683_Tumor	1
HLA-F_KIR3DL2	CD4_C3_SLC2A3_Para|纬未T_ZNF683_Tumor	1
HLA-E_KLRC1	CD4_C3_SLC2A3_Para|纬未T_ZNF683_Tumor	1
HLA-E_KLRC2	CD4_C3_SLC2A3_Para|纬未T_ZNF683_Tumor	3
SELL_SELPLG	CD4_C3_SLC2A3_Para|纬未T_ZNF683_Tumor	3
MIF_CD74	CD4_C3_SLC2A3_Para|纬未T_ZNF683_Tumor	1
CD48_CD2	CD4_C3_SLC2A3_Para|纬未T_ZNF683_Tumor	4
LCK_CD8 receptor	CD4_C3_SLC2A3_Para|纬未T_ZNF683_Tumor	1
HLA-E_CD94:NKG2A	CD4_C3_SLC2A3_Para|纬未T_ZNF683_Tumor	1
HLA-E_CD94:NKG2C	CD4_C3_SLC2A3_Para|纬未T_ZNF683_Tumor	3
HLA-E_CD94:NKG2E	CD4_C3_SLC2A3_Para|纬未T_ZNF683_Tumor	4
TNF_VSIR	CD4_C4_CD69_Para|CD4_C4_CD69_Tumor	1
TNF_ICOS	CD4_C4_CD69_Para|CD4_C4_CD69_Tumor	2
TNF_FAS	CD4_C4_CD69_Para|CD4_C4_CD69_Tumor	2
TNF_TNFRSF1B	CD4_C4_CD69_Para|CD4_C4_CD69_Tumor	1
CCL20_CCR6	CD4_C4_CD69_Para|CD4_C4_CD69_Tumor	1
IL16_CD4	CD4_C4_CD69_Para|CD4_C4_CD69_Tumor	2
CD48_CD2	CD4_C4_CD69_Para|CD4_C4_CD69_Tumor	7
CCL4L2_VSIR	CD4_C4_CD69_Para|CD4_C6_IL17A_Tumor	1
TNF_VSIR	CD4_C4_CD69_Para|CD4_C6_IL17A_Tumor	2
TNF_ICOS	CD4_C4_CD69_Para|CD4_C6_IL17A_Tumor	2
TNF_FAS	CD4_C4_CD69_Para|CD4_C6_IL17A_Tumor	2
TNF_TNFRSF1B	CD4_C4_CD69_Para|CD4_C6_IL17A_Tumor	2
MIF_CD74	CD4_C4_CD69_Para|CD4_C6_IL17A_Tumor	1
CCL20_CCR6	CD4_C4_CD69_Para|CD4_C6_IL17A_Tumor	1
IL16_CD4	CD4_C4_CD69_Para|CD4_C6_IL17A_Tumor	1
CD48_CD2	CD4_C4_CD69_Para|CD4_C6_IL17A_Tumor	7
TNF_VSIR	CD4_C4_CD69_Para|CD8_C10_SLC4A10_Tumor	1
TNF_ICOS	CD4_C4_CD69_Para|CD8_C10_SLC4A10_Tumor	2
TNF_FAS	CD4_C4_CD69_Para|CD8_C10_SLC4A10_Tumor	1
TNF_TNFRSF1B	CD4_C4_CD69_Para|CD8_C10_SLC4A10_Tumor	2
CD48_CD2	CD4_C4_CD69_Para|CD8_C10_SLC4A10_Tumor	7
LCK_CD8 receptor	CD4_C4_CD69_Para|CD8_C10_SLC4A10_Tumor	2
CCL4L2_VSIR	CD4_C4_CD69_Para|CD8_C3_GZMH_Tumor	1
TNF_VSIR	CD4_C4_CD69_Para|CD8_C3_GZMH_Tumor	1
TNF_ICOS	CD4_C4_CD69_Para|CD8_C3_GZMH_Tumor	1
TNF_FAS	CD4_C4_CD69_Para|CD8_C3_GZMH_Tumor	1
TNF_TNFRSF1B	CD4_C4_CD69_Para|CD8_C3_GZMH_Tumor	2
MIF_TNFRSF14	CD4_C4_CD69_Para|CD8_C3_GZMH_Tumor	1
MIF_CD74	CD4_C4_CD69_Para|CD8_C3_GZMH_Tumor	5
TNFSF13B_HLA-DPB1	CD4_C4_CD69_Para|CD8_C3_GZMH_Tumor	1
CCL20_CXCR3	CD4_C4_CD69_Para|CD8_C3_GZMH_Tumor	1
CD48_CD2	CD4_C4_CD69_Para|CD8_C3_GZMH_Tumor	7
LCK_CD8 receptor	CD4_C4_CD69_Para|CD8_C3_GZMH_Tumor	7
HLA-E_CD94:NKG2E	CD4_C4_CD69_Para|CD8_C3_GZMH_Tumor	1
TNF_VSIR	CD4_C4_CD69_Para|CD8_C8_IL17A_Tumor	1
TNF_ICOS	CD4_C4_CD69_Para|CD8_C8_IL17A_Tumor	1
TNF_FAS	CD4_C4_CD69_Para|CD8_C8_IL17A_Tumor	1
TNF_TNFRSF1B	CD4_C4_CD69_Para|CD8_C8_IL17A_Tumor	1
HLA-E_KLRC1	CD4_C4_CD69_Para|CD8_C8_IL17A_Tumor	1
CCL20_CCR6	CD4_C4_CD69_Para|CD8_C8_IL17A_Tumor	1
CD48_CD2	CD4_C4_CD69_Para|CD8_C8_IL17A_Tumor	5
LCK_CD8 receptor	CD4_C4_CD69_Para|CD8_C8_IL17A_Tumor	5
HLA-E_CD94:NKG2A	CD4_C4_CD69_Para|CD8_C8_IL17A_Tumor	1
TNF_ICOS	CD4_C4_CD69_Para|CD8_C9_HAVCR2_Tumor	1
TNF_TNFRSF1B	CD4_C4_CD69_Para|CD8_C9_HAVCR2_Tumor	1
HLA-E_KLRC1	CD4_C4_CD69_Para|CD8_C9_HAVCR2_Tumor	2
MIF_CD74	CD4_C4_CD69_Para|CD8_C9_HAVCR2_Tumor	1
TNFSF13B_HLA-DPB1	CD4_C4_CD69_Para|CD8_C9_HAVCR2_Tumor	1
CD48_CD2	CD4_C4_CD69_Para|CD8_C9_HAVCR2_Tumor	5
LCK_CD8 receptor	CD4_C4_CD69_Para|CD8_C9_HAVCR2_Tumor	5
HLA-E_CD94:NKG2A	CD4_C4_CD69_Para|CD8_C9_HAVCR2_Tumor	2
TGFB1_TGFBR3	CD4_C4_CD69_Para|Endo_1_Tumor	1
CCL4L2_VSIR	CD4_C4_CD69_Para|Endo_1_Tumor	1
TNF_VSIR	CD4_C4_CD69_Para|Endo_1_Tumor	2
TNF_NOTCH1	CD4_C4_CD69_Para|Endo_1_Tumor	2
TNF_SEMA4C	CD4_C4_CD69_Para|Endo_1_Tumor	1
TNF_FLT4	CD4_C4_CD69_Para|Endo_1_Tumor	2
TNF_TNFRSF1A	CD4_C4_CD69_Para|Endo_1_Tumor	2
TNF_TNFRSF1B	CD4_C4_CD69_Para|Endo_1_Tumor	1
CCL5_ACKR1	CD4_C4_CD69_Para|Endo_1_Tumor	4
MIF_TNFRSF10D	CD4_C4_CD69_Para|Endo_1_Tumor	4
MIF_CD74	CD4_C4_CD69_Para|Endo_1_Tumor	1
AREG_ICAM1	CD4_C4_CD69_Para|Endo_1_Tumor	5
TNFSF13B_CD40	CD4_C4_CD69_Para|Endo_1_Tumor	1
SPN_ICAM1	CD4_C4_CD69_Para|Endo_1_Tumor	3
CD40LG_CD40	CD4_C4_CD69_Para|Endo_1_Tumor	5
CKLF_LRP6	CD4_C4_CD69_Para|Endo_1_Tumor	2
LTB_LTBR	CD4_C4_CD69_Para|Endo_1_Tumor	5
aLb2 complex_ICAM1	CD4_C4_CD69_Para|Endo_1_Tumor	1
aLb2 complex_F11R	CD4_C4_CD69_Para|Endo_1_Tumor	1
TNF_VSIR	CD4_C4_CD69_Para|Fib_1_Tumor	2
TNF_DAG1	CD4_C4_CD69_Para|Fib_1_Tumor	2
TNF_TNFRSF1A	CD4_C4_CD69_Para|Fib_1_Tumor	2
TNF_FAS	CD4_C4_CD69_Para|Fib_1_Tumor	2
TGFB1_TGFBR1	CD4_C4_CD69_Para|Fib_1_Tumor	1
TGFB1_TGFbeta receptor1	CD4_C4_CD69_Para|Fib_1_Tumor	1
CCL4L2_PGRMC2	CD4_C4_CD69_Para|Fib_1_Tumor	1
TGFB1_EGFR	CD4_C4_CD69_Para|Fib_1_Tumor	3
MIF_EGFR	CD4_C4_CD69_Para|Fib_1_Tumor	2
AREG_EGFR	CD4_C4_CD69_Para|Fib_1_Tumor	2
AREG_ICAM1	CD4_C4_CD69_Para|Fib_1_Tumor	5
SPN_ICAM1	CD4_C4_CD69_Para|Fib_1_Tumor	3
CD40LG_CD40	CD4_C4_CD69_Para|Fib_1_Tumor	3
CKLF_LRP6	CD4_C4_CD69_Para|Fib_1_Tumor	1
LTB_LTBR	CD4_C4_CD69_Para|Fib_1_Tumor	6
a4b1 complex_PLAUR	CD4_C4_CD69_Para|Fib_1_Tumor	1
aLb2 complex_ICAM1	CD4_C4_CD69_Para|Fib_1_Tumor	1
CCL4L2_VSIR	CD4_C4_CD69_Para|Fib_2_Tumor	1
TNF_VSIR	CD4_C4_CD69_Para|Fib_2_Tumor	2
TNF_TNFRSF1A	CD4_C4_CD69_Para|Fib_2_Tumor	2
TNF_FAS	CD4_C4_CD69_Para|Fib_2_Tumor	1
TGFB1_EGFR	CD4_C4_CD69_Para|Fib_2_Tumor	2
MIF_EGFR	CD4_C4_CD69_Para|Fib_2_Tumor	1
AREG_EGFR	CD4_C4_CD69_Para|Fib_2_Tumor	1
SPN_ICAM1	CD4_C4_CD69_Para|Fib_2_Tumor	1
CD40LG_CD40	CD4_C4_CD69_Para|Fib_2_Tumor	1
IL16_CD4	CD4_C4_CD69_Para|Fib_2_Tumor	1
LTB_LTBR	CD4_C4_CD69_Para|Fib_2_Tumor	3
a4b1 complex_PLAUR	CD4_C4_CD69_Para|Fib_2_Tumor	1
aLb2 complex_ICAM1	CD4_C4_CD69_Para|Fib_2_Tumor	1
CCL4L2_VSIR	CD4_C4_CD69_Para|M蠁_APOE_Tumor	1
TNF_VSIR	CD4_C4_CD69_Para|M蠁_APOE_Tumor	2
HLA-F_LILRB2	CD4_C4_CD69_Para|M蠁_APOE_Tumor	5
HLA-F_LILRB1	CD4_C4_CD69_Para|M蠁_APOE_Tumor	5
TNF_TNFRSF1A	CD4_C4_CD69_Para|M蠁_APOE_Tumor	2
TNF_TNFRSF1B	CD4_C4_CD69_Para|M蠁_APOE_Tumor	2
CCL5_CCR1	CD4_C4_CD69_Para|M蠁_APOE_Tumor	4
MIF_TNFRSF14	CD4_C4_CD69_Para|M蠁_APOE_Tumor	3
ICAM3_CD209	CD4_C4_CD69_Para|M蠁_APOE_Tumor	3
ANXA1_FPR1	CD4_C4_CD69_Para|M蠁_APOE_Tumor	4
ANXA1_FPR3	CD4_C4_CD69_Para|M蠁_APOE_Tumor	5
PTPRC_MRC1	CD4_C4_CD69_Para|M蠁_APOE_Tumor	5
CD28_CD80	CD4_C4_CD69_Para|M蠁_APOE_Tumor	2
CTLA4_CD80	CD4_C4_CD69_Para|M蠁_APOE_Tumor	1
CD28_CD86	CD4_C4_CD69_Para|M蠁_APOE_Tumor	4
CTLA4_CD86	CD4_C4_CD69_Para|M蠁_APOE_Tumor	1
CD99_PILRA	CD4_C4_CD69_Para|M蠁_APOE_Tumor	5
MIF_CD74	CD4_C4_CD69_Para|M蠁_APOE_Tumor	5
AREG_ICAM1	CD4_C4_CD69_Para|M蠁_APOE_Tumor	4
SPN_ICAM1	CD4_C4_CD69_Para|M蠁_APOE_Tumor	2
CD40LG_CD40	CD4_C4_CD69_Para|M蠁_APOE_Tumor	4
IL16_CD4	CD4_C4_CD69_Para|M蠁_APOE_Tumor	1
RPS19_C5AR1	CD4_C4_CD69_Para|M蠁_APOE_Tumor	5
LTB_LTBR	CD4_C4_CD69_Para|M蠁_APOE_Tumor	5
a4b1 complex_PLAUR	CD4_C4_CD69_Para|M蠁_APOE_Tumor	1
aLb2 complex_ICAM1	CD4_C4_CD69_Para|M蠁_APOE_Tumor	1
CCL4L2_VSIR	CD4_C4_CD69_Para|M蠁_THBS1_Tumor	1
TNF_VSIR	CD4_C4_CD69_Para|M蠁_THBS1_Tumor	2
HLA-F_LILRB2	CD4_C4_CD69_Para|M蠁_THBS1_Tumor	6
HLA-F_LILRB1	CD4_C4_CD69_Para|M蠁_THBS1_Tumor	6
TNF_TNFRSF1A	CD4_C4_CD69_Para|M蠁_THBS1_Tumor	2
TNF_TNFRSF1B	CD4_C4_CD69_Para|M蠁_THBS1_Tumor	2
CCL5_CCR1	CD4_C4_CD69_Para|M蠁_THBS1_Tumor	2
ANXA1_FPR1	CD4_C4_CD69_Para|M蠁_THBS1_Tumor	6
ANXA1_FPR3	CD4_C4_CD69_Para|M蠁_THBS1_Tumor	3
PTPRC_MRC1	CD4_C4_CD69_Para|M蠁_THBS1_Tumor	2
CD28_CD86	CD4_C4_CD69_Para|M蠁_THBS1_Tumor	4
CTLA4_CD86	CD4_C4_CD69_Para|M蠁_THBS1_Tumor	1
CD99_PILRA	CD4_C4_CD69_Para|M蠁_THBS1_Tumor	6
MIF_CD74	CD4_C4_CD69_Para|M蠁_THBS1_Tumor	6
AREG_ICAM1	CD4_C4_CD69_Para|M蠁_THBS1_Tumor	5
TNFSF13B_HLA-DPB1	CD4_C4_CD69_Para|M蠁_THBS1_Tumor	1
TNFSF13B_TFRC	CD4_C4_CD69_Para|M蠁_THBS1_Tumor	1
TNFSF13B_CD40	CD4_C4_CD69_Para|M蠁_THBS1_Tumor	1
SPN_ICAM1	CD4_C4_CD69_Para|M蠁_THBS1_Tumor	3
CD40LG_CD40	CD4_C4_CD69_Para|M蠁_THBS1_Tumor	1
IL16_CD4	CD4_C4_CD69_Para|M蠁_THBS1_Tumor	1
RPS19_C5AR1	CD4_C4_CD69_Para|M蠁_THBS1_Tumor	6
LTB_LTBR	CD4_C4_CD69_Para|M蠁_THBS1_Tumor	5
a4b1 complex_PLAUR	CD4_C4_CD69_Para|M蠁_THBS1_Tumor	1
aLb2 complex_ICAM1	CD4_C4_CD69_Para|M蠁_THBS1_Tumor	1
ANXA1_FPR2	CD4_C4_CD69_Para|M蠁_THBS1_Tumor	5
CCL4L2_VSIR	CD4_C4_CD69_Para|Plasma_Tumor	1
TNF_VSIR	CD4_C4_CD69_Para|Plasma_Tumor	2
MIF_TNFRSF14	CD4_C4_CD69_Para|Plasma_Tumor	1
MIF_CD74	CD4_C4_CD69_Para|Plasma_Tumor	6
AREG_ICAM1	CD4_C4_CD69_Para|Plasma_Tumor	2
TNFSF13B_TNFRSF13B	CD4_C4_CD69_Para|Plasma_Tumor	1
TNFSF13B_CD40	CD4_C4_CD69_Para|Plasma_Tumor	1
TNFSF13B_TNFRSF17	CD4_C4_CD69_Para|Plasma_Tumor	1
SPN_ICAM1	CD4_C4_CD69_Para|Plasma_Tumor	2
CD40LG_CD40	CD4_C4_CD69_Para|Plasma_Tumor	4
aLb2 complex_ICAM1	CD4_C4_CD69_Para|Plasma_Tumor	1
MIF_CD74	CD4_C4_CD69_Para|Plasma_naive_Tumor	2
TNFSF13B_TNFRSF17	CD4_C4_CD69_Para|Plasma_naive_Tumor	1
TNF_VSIR	CD4_C4_CD69_Para|Treg_C3_CTLA4_Tumor	1
TNF_ICOS	CD4_C4_CD69_Para|Treg_C3_CTLA4_Tumor	2
TNF_FAS	CD4_C4_CD69_Para|Treg_C3_CTLA4_Tumor	2
TNF_TNFRSF1B	CD4_C4_CD69_Para|Treg_C3_CTLA4_Tumor	2
MIF_TNFRSF14	CD4_C4_CD69_Para|Treg_C3_CTLA4_Tumor	4
MIF_CD74	CD4_C4_CD69_Para|Treg_C3_CTLA4_Tumor	2
TNFSF13B_HLA-DPB1	CD4_C4_CD69_Para|Treg_C3_CTLA4_Tumor	1
CCL20_CCR6	CD4_C4_CD69_Para|Treg_C3_CTLA4_Tumor	1
IL16_CD4	CD4_C4_CD69_Para|Treg_C3_CTLA4_Tumor	2
CD48_CD2	CD4_C4_CD69_Para|Treg_C3_CTLA4_Tumor	7
CCL4_CCR8	CD4_C4_CD69_Para|Treg_C3_CTLA4_Tumor	3
CCL5_CCR4	CD4_C4_CD69_Para|Treg_C3_CTLA4_Tumor	4
TNF_FAS	CD4_C4_CD69_Para|纬未T_KIR2DL4_Tumor	1
TNF_TNFRSF1B	CD4_C4_CD69_Para|纬未T_KIR2DL4_Tumor	2
CD48_CD244	CD4_C4_CD69_Para|纬未T_KIR2DL4_Tumor	1
HLA-E_KLRC1	CD4_C4_CD69_Para|纬未T_KIR2DL4_Tumor	3
HLA-E_KLRC2	CD4_C4_CD69_Para|纬未T_KIR2DL4_Tumor	4
SPN_ICAM1	CD4_C4_CD69_Para|纬未T_KIR2DL4_Tumor	1
CD48_CD2	CD4_C4_CD69_Para|纬未T_KIR2DL4_Tumor	3
LCK_CD8 receptor	CD4_C4_CD69_Para|纬未T_KIR2DL4_Tumor	1
HLA-E_CD94:NKG2A	CD4_C4_CD69_Para|纬未T_KIR2DL4_Tumor	3
HLA-E_CD94:NKG2C	CD4_C4_CD69_Para|纬未T_KIR2DL4_Tumor	4
HLA-E_CD94:NKG2E	CD4_C4_CD69_Para|纬未T_KIR2DL4_Tumor	6
aLb2 complex_ICAM1	CD4_C4_CD69_Para|纬未T_KIR2DL4_Tumor	1
HLA-F_KIR3DL1	CD4_C4_CD69_Para|纬未T_ZNF683_Tumor	1
HLA-F_KIR3DL2	CD4_C4_CD69_Para|纬未T_ZNF683_Tumor	1
TNF_TNFRSF1B	CD4_C4_CD69_Para|纬未T_ZNF683_Tumor	1
HLA-E_KLRC1	CD4_C4_CD69_Para|纬未T_ZNF683_Tumor	1
HLA-E_KLRC2	CD4_C4_CD69_Para|纬未T_ZNF683_Tumor	3
MIF_CD74	CD4_C4_CD69_Para|纬未T_ZNF683_Tumor	1
TNFSF13B_HLA-DPB1	CD4_C4_CD69_Para|纬未T_ZNF683_Tumor	1
CD48_CD2	CD4_C4_CD69_Para|纬未T_ZNF683_Tumor	4
LCK_CD8 receptor	CD4_C4_CD69_Para|纬未T_ZNF683_Tumor	1
HLA-E_CD94:NKG2A	CD4_C4_CD69_Para|纬未T_ZNF683_Tumor	1
HLA-E_CD94:NKG2C	CD4_C4_CD69_Para|纬未T_ZNF683_Tumor	3
HLA-E_CD94:NKG2E	CD4_C4_CD69_Para|纬未T_ZNF683_Tumor	4
PTPRC_CD22	CD4_C4_CD69_Tumor|B_activated_memory_Para	2
MIF_CD74	CD4_C4_CD69_Tumor|B_activated_memory_Para	7
TNFSF13B_HLA-DPB1	CD4_C4_CD69_Tumor|B_activated_memory_Para	3
TNFSF13B_TNFRSF13B	CD4_C4_CD69_Tumor|B_activated_memory_Para	3
TNFSF13B_CD40	CD4_C4_CD69_Tumor|B_activated_memory_Para	2
TNFSF13B_TNFRSF13C	CD4_C4_CD69_Tumor|B_activated_memory_Para	3
CD40LG_CD40	CD4_C4_CD69_Tumor|B_activated_memory_Para	4
PTPRC_CD22	CD4_C4_CD69_Tumor|B_memory_Para	2
MIF_CD74	CD4_C4_CD69_Tumor|B_memory_Para	7
TNFSF13B_HLA-DPB1	CD4_C4_CD69_Tumor|B_memory_Para	3
TNFSF13B_TNFRSF13B	CD4_C4_CD69_Tumor|B_memory_Para	3
TNFSF13B_CD40	CD4_C4_CD69_Tumor|B_memory_Para	2
TNFSF13B_TNFRSF13C	CD4_C4_CD69_Tumor|B_memory_Para	3
CD40LG_CD40	CD4_C4_CD69_Tumor|B_memory_Para	4
TNF_VSIR	CD4_C4_CD69_Tumor|CD4_C3_SLC2A3_Para	1
TNF_ICOS	CD4_C4_CD69_Tumor|CD4_C3_SLC2A3_Para	2
TNF_TNFRSF1B	CD4_C4_CD69_Tumor|CD4_C3_SLC2A3_Para	1
MIF_TNFRSF14	CD4_C4_CD69_Tumor|CD4_C3_SLC2A3_Para	2
CD48_CD2	CD4_C4_CD69_Tumor|CD4_C3_SLC2A3_Para	7
CD58_CD2	CD4_C4_CD69_Tumor|CD4_C3_SLC2A3_Para	1
TNF_VSIR	CD4_C4_CD69_Tumor|CD4_C4_CD69_Para	1
TNF_ICOS	CD4_C4_CD69_Tumor|CD4_C4_CD69_Para	2
TNF_TNFRSF1B	CD4_C4_CD69_Tumor|CD4_C4_CD69_Para	2
CCL20_CCR6	CD4_C4_CD69_Tumor|CD4_C4_CD69_Para	1
CD48_CD2	CD4_C4_CD69_Tumor|CD4_C4_CD69_Para	7
CD58_CD2	CD4_C4_CD69_Tumor|CD4_C4_CD69_Para	1
TNF_VSIR	CD4_C4_CD69_Tumor|CD4_C5_CXCL13_Para	1
TNF_ICOS	CD4_C4_CD69_Tumor|CD4_C5_CXCL13_Para	1
TNF_FAS	CD4_C4_CD69_Tumor|CD4_C5_CXCL13_Para	1
TNF_TNFRSF1B	CD4_C4_CD69_Tumor|CD4_C5_CXCL13_Para	1
MIF_TNFRSF14	CD4_C4_CD69_Tumor|CD4_C5_CXCL13_Para	2
IL16_CD4	CD4_C4_CD69_Tumor|CD4_C5_CXCL13_Para	1
CD48_CD2	CD4_C4_CD69_Tumor|CD4_C5_CXCL13_Para	6
CD58_CD2	CD4_C4_CD69_Tumor|CD4_C5_CXCL13_Para	1
CCL5_CCR4	CD4_C4_CD69_Tumor|CD4_C5_CXCL13_Para	1
TNF_ICOS	CD4_C4_CD69_Tumor|CD8_C4_GZMK_Para	1
MIF_CD74	CD4_C4_CD69_Tumor|CD8_C4_GZMK_Para	2
TNFSF13B_HLA-DPB1	CD4_C4_CD69_Tumor|CD8_C4_GZMK_Para	3
CCL20_CXCR3	CD4_C4_CD69_Tumor|CD8_C4_GZMK_Para	1
CD48_CD2	CD4_C4_CD69_Tumor|CD8_C4_GZMK_Para	6
CD58_CD2	CD4_C4_CD69_Tumor|CD8_C4_GZMK_Para	1
LCK_CD8 receptor	CD4_C4_CD69_Tumor|CD8_C4_GZMK_Para	6
TNF_ICOS	CD4_C4_CD69_Tumor|CD8_C5_TOB1_Para	1
TNF_TNFRSF1B	CD4_C4_CD69_Tumor|CD8_C5_TOB1_Para	1
HLA-E_KLRC1	CD4_C4_CD69_Tumor|CD8_C5_TOB1_Para	5
TNFSF13B_HLA-DPB1	CD4_C4_CD69_Tumor|CD8_C5_TOB1_Para	1
CCL20_CXCR3	CD4_C4_CD69_Tumor|CD8_C5_TOB1_Para	2
CD48_CD2	CD4_C4_CD69_Tumor|CD8_C5_TOB1_Para	6
CD58_CD2	CD4_C4_CD69_Tumor|CD8_C5_TOB1_Para	1
LCK_CD8 receptor	CD4_C4_CD69_Tumor|CD8_C5_TOB1_Para	6
HLA-E_CD94:NKG2A	CD4_C4_CD69_Tumor|CD8_C5_TOB1_Para	5
TNF_TNFRSF1B	CD4_C4_CD69_Tumor|CD8_C7_CD160_Para	1
HLA-E_KLRC1	CD4_C4_CD69_Tumor|CD8_C7_CD160_Para	3
HLA-E_KLRC2	CD4_C4_CD69_Tumor|CD8_C7_CD160_Para	3
TNFSF13B_HLA-DPB1	CD4_C4_CD69_Tumor|CD8_C7_CD160_Para	1
CD48_CD2	CD4_C4_CD69_Tumor|CD8_C7_CD160_Para	1
LCK_CD8 receptor	CD4_C4_CD69_Tumor|CD8_C7_CD160_Para	3
HLA-E_CD94:NKG2A	CD4_C4_CD69_Tumor|CD8_C7_CD160_Para	3
HLA-E_CD94:NKG2C	CD4_C4_CD69_Tumor|CD8_C7_CD160_Para	3
HLA-E_CD94:NKG2E	CD4_C4_CD69_Tumor|CD8_C7_CD160_Para	3
TNF_VSIR	CD4_C4_CD69_Tumor|Fib_2_Para	1
TNF_TNFRSF1A	CD4_C4_CD69_Tumor|Fib_2_Para	1
TGFB1_EGFR	CD4_C4_CD69_Tumor|Fib_2_Para	2
MIF_EGFR	CD4_C4_CD69_Tumor|Fib_2_Para	1
AREG_ICAM1	CD4_C4_CD69_Tumor|Fib_2_Para	2
TNFSF13B_CD40	CD4_C4_CD69_Tumor|Fib_2_Para	1
CD40LG_CD40	CD4_C4_CD69_Tumor|Fib_2_Para	1
LTB_LTBR	CD4_C4_CD69_Tumor|Fib_2_Para	4
PTPRC_CD22	CD4_C4_CD69_Tumor|Mast_cells_Para	1
AREG_ICAM1	CD4_C4_CD69_Tumor|Mast_cells_Para	2
SPN_ICAM1	CD4_C4_CD69_Tumor|Mast_cells_Para	1
a4b1 complex_PLAUR	CD4_C4_CD69_Tumor|Mast_cells_Para	3
TNF_ICOS	CD4_C4_CD69_Tumor|NKT_CD69_Para	1
CD48_CD2	CD4_C4_CD69_Tumor|NKT_CD69_Para	4
CD58_CD2	CD4_C4_CD69_Tumor|NKT_CD69_Para	1
MIF_TNFRSF10D	CD4_C4_CD69_Tumor|Normal_Para	3
MIF_CD74	CD4_C4_CD69_Tumor|Normal_Para	1
TNFSF13B_HLA-DPB1	CD4_C4_CD69_Tumor|Normal_Para	1
LTB_LTBR	CD4_C4_CD69_Tumor|Normal_Para	3
a4b1 complex_PLAUR	CD4_C4_CD69_Tumor|Normal_Para	1
TNF_VSIR	CD4_C4_CD69_Tumor|Plasma_Para	2
MIF_TNFRSF14	CD4_C4_CD69_Tumor|Plasma_Para	2
MIF_CD74	CD4_C4_CD69_Tumor|Plasma_Para	6
AREG_ICAM1	CD4_C4_CD69_Tumor|Plasma_Para	1
TNFSF13B_CD40	CD4_C4_CD69_Tumor|Plasma_Para	1
TNFSF13B_TNFRSF17	CD4_C4_CD69_Tumor|Plasma_Para	3
SPN_ICAM1	CD4_C4_CD69_Tumor|Plasma_Para	1
CD40LG_CD40	CD4_C4_CD69_Tumor|Plasma_Para	1
TNF_VSIR	CD4_C4_CD69_Tumor|Treg_C2_LAG3_Para	1
TNF_ICOS	CD4_C4_CD69_Tumor|Treg_C2_LAG3_Para	1
TNF_FAS	CD4_C4_CD69_Tumor|Treg_C2_LAG3_Para	1
TNF_TNFRSF1B	CD4_C4_CD69_Tumor|Treg_C2_LAG3_Para	1
MIF_TNFRSF14	CD4_C4_CD69_Tumor|Treg_C2_LAG3_Para	2
IL16_CD4	CD4_C4_CD69_Tumor|Treg_C2_LAG3_Para	1
CD48_CD2	CD4_C4_CD69_Tumor|Treg_C2_LAG3_Para	4
CD58_CD2	CD4_C4_CD69_Tumor|Treg_C2_LAG3_Para	1
CCL5_CCR4	CD4_C4_CD69_Tumor|Treg_C2_LAG3_Para	3
TNF_VSIR	CD4_C4_CD69_Tumor|cDC2_CD1C_Para	1
HLA-F_LILRB2	CD4_C4_CD69_Tumor|cDC2_CD1C_Para	4
HLA-F_LILRB1	CD4_C4_CD69_Tumor|cDC2_CD1C_Para	4
TNF_TNFRSF1A	CD4_C4_CD69_Tumor|cDC2_CD1C_Para	1
TNF_TNFRSF1B	CD4_C4_CD69_Tumor|cDC2_CD1C_Para	1
MIF_TNFRSF14	CD4_C4_CD69_Tumor|cDC2_CD1C_Para	2
ANXA1_FPR1	CD4_C4_CD69_Tumor|cDC2_CD1C_Para	4
ANXA1_FPR3	CD4_C4_CD69_Tumor|cDC2_CD1C_Para	4
PTPRC_MRC1	CD4_C4_CD69_Tumor|cDC2_CD1C_Para	3
CD28_CD86	CD4_C4_CD69_Tumor|cDC2_CD1C_Para	2
CD99_PILRA	CD4_C4_CD69_Tumor|cDC2_CD1C_Para	4
MIF_CD74	CD4_C4_CD69_Tumor|cDC2_CD1C_Para	4
AREG_ICAM1	CD4_C4_CD69_Tumor|cDC2_CD1C_Para	1
TNFSF13B_HLA-DPB1	CD4_C4_CD69_Tumor|cDC2_CD1C_Para	2
TNFSF13B_TFRC	CD4_C4_CD69_Tumor|cDC2_CD1C_Para	1
TNFSF13B_CD40	CD4_C4_CD69_Tumor|cDC2_CD1C_Para	1
SPN_ICAM1	CD4_C4_CD69_Tumor|cDC2_CD1C_Para	1
CD40LG_CD40	CD4_C4_CD69_Tumor|cDC2_CD1C_Para	1
IL16_CD4	CD4_C4_CD69_Tumor|cDC2_CD1C_Para	1
RPS19_C5AR1	CD4_C4_CD69_Tumor|cDC2_CD1C_Para	3
FLT3LG_FLT3	CD4_C4_CD69_Tumor|cDC2_CD1C_Para	3
LTB_LTBR	CD4_C4_CD69_Tumor|cDC2_CD1C_Para	4
a4b1 complex_PLAUR	CD4_C4_CD69_Tumor|cDC2_CD1C_Para	2
SELL_SELPLG	CD4_C5_CXCL13_Para|CD4_C4_CD69_Tumor	2
IL16_CD4	CD4_C5_CXCL13_Para|CD4_C4_CD69_Tumor	5
CD48_CD2	CD4_C5_CXCL13_Para|CD4_C4_CD69_Tumor	6
SIRPG_CD47	CD4_C5_CXCL13_Para|CD4_C4_CD69_Tumor	4
MIF_TNFRSF14	CD4_C5_CXCL13_Para|CD4_C6_IL17A_Tumor	1
SELL_SELPLG	CD4_C5_CXCL13_Para|CD4_C6_IL17A_Tumor	2
MIF_CD74	CD4_C5_CXCL13_Para|CD4_C6_IL17A_Tumor	1
IL16_CD4	CD4_C5_CXCL13_Para|CD4_C6_IL17A_Tumor	3
CD48_CD2	CD4_C5_CXCL13_Para|CD4_C6_IL17A_Tumor	6
SIRPG_CD47	CD4_C5_CXCL13_Para|CD4_C6_IL17A_Tumor	4
SELL_SELPLG	CD4_C5_CXCL13_Para|CD8_C10_SLC4A10_Tumor	2
CD48_CD2	CD4_C5_CXCL13_Para|CD8_C10_SLC4A10_Tumor	5
SIRPG_CD47	CD4_C5_CXCL13_Para|CD8_C10_SLC4A10_Tumor	4
LCK_CD8 receptor	CD4_C5_CXCL13_Para|CD8_C10_SLC4A10_Tumor	2
MIF_TNFRSF14	CD4_C5_CXCL13_Para|CD8_C3_GZMH_Tumor	1
SELL_SELPLG	CD4_C5_CXCL13_Para|CD8_C3_GZMH_Tumor	2
MIF_CD74	CD4_C5_CXCL13_Para|CD8_C3_GZMH_Tumor	4
CD48_CD2	CD4_C5_CXCL13_Para|CD8_C3_GZMH_Tumor	6
SIRPG_CD47	CD4_C5_CXCL13_Para|CD8_C3_GZMH_Tumor	2
LCK_CD8 receptor	CD4_C5_CXCL13_Para|CD8_C3_GZMH_Tumor	6
HLA-E_CD94:NKG2E	CD4_C5_CXCL13_Para|CD8_C3_GZMH_Tumor	1
HLA-E_KLRC1	CD4_C5_CXCL13_Para|CD8_C8_IL17A_Tumor	1
SELL_SELPLG	CD4_C5_CXCL13_Para|CD8_C8_IL17A_Tumor	2
CD48_CD2	CD4_C5_CXCL13_Para|CD8_C8_IL17A_Tumor	5
SIRPG_CD47	CD4_C5_CXCL13_Para|CD8_C8_IL17A_Tumor	3
LCK_CD8 receptor	CD4_C5_CXCL13_Para|CD8_C8_IL17A_Tumor	5
HLA-E_CD94:NKG2A	CD4_C5_CXCL13_Para|CD8_C8_IL17A_Tumor	1
HLA-E_KLRC1	CD4_C5_CXCL13_Para|CD8_C9_HAVCR2_Tumor	2
SELL_SELPLG	CD4_C5_CXCL13_Para|CD8_C9_HAVCR2_Tumor	2
MIF_CD74	CD4_C5_CXCL13_Para|CD8_C9_HAVCR2_Tumor	1
CD48_CD2	CD4_C5_CXCL13_Para|CD8_C9_HAVCR2_Tumor	5
SIRPG_CD47	CD4_C5_CXCL13_Para|CD8_C9_HAVCR2_Tumor	1
LCK_CD8 receptor	CD4_C5_CXCL13_Para|CD8_C9_HAVCR2_Tumor	5
HLA-E_CD94:NKG2A	CD4_C5_CXCL13_Para|CD8_C9_HAVCR2_Tumor	2
TIGIT_NECTIN2	CD4_C5_CXCL13_Para|Endo_1_Tumor	5
MIF_TNFRSF10D	CD4_C5_CXCL13_Para|Endo_1_Tumor	4
TIGIT_PVR	CD4_C5_CXCL13_Para|Endo_1_Tumor	2
MIF_CD74	CD4_C5_CXCL13_Para|Endo_1_Tumor	1
AREG_ICAM1	CD4_C5_CXCL13_Para|Endo_1_Tumor	3
CD40LG_CD40	CD4_C5_CXCL13_Para|Endo_1_Tumor	3
LTB_LTBR	CD4_C5_CXCL13_Para|Endo_1_Tumor	4
aLb2 complex_ICAM1	CD4_C5_CXCL13_Para|Endo_1_Tumor	1
aLb2 complex_F11R	CD4_C5_CXCL13_Para|Endo_1_Tumor	1
TIGIT_NECTIN2	CD4_C5_CXCL13_Para|Fib_1_Tumor	5
TIGIT_PVR	CD4_C5_CXCL13_Para|Fib_1_Tumor	1
MIF_EGFR	CD4_C5_CXCL13_Para|Fib_1_Tumor	2
AREG_ICAM1	CD4_C5_CXCL13_Para|Fib_1_Tumor	3
CD40LG_CD40	CD4_C5_CXCL13_Para|Fib_1_Tumor	1
LTB_LTBR	CD4_C5_CXCL13_Para|Fib_1_Tumor	5
SIRPG_CD47	CD4_C5_CXCL13_Para|Fib_1_Tumor	1
a4b1 complex_PLAUR	CD4_C5_CXCL13_Para|Fib_1_Tumor	1
aLb2 complex_ICAM1	CD4_C5_CXCL13_Para|Fib_1_Tumor	1
TIGIT_NECTIN2	CD4_C5_CXCL13_Para|Fib_2_Tumor	1
LTB_LTBR	CD4_C5_CXCL13_Para|Fib_2_Tumor	2
a4b1 complex_PLAUR	CD4_C5_CXCL13_Para|Fib_2_Tumor	1
TIGIT_NECTIN2	CD4_C5_CXCL13_Para|M蠁_APOE_Tumor	4
HLA-F_LILRB2	CD4_C5_CXCL13_Para|M蠁_APOE_Tumor	4
HLA-F_LILRB1	CD4_C5_CXCL13_Para|M蠁_APOE_Tumor	4
MIF_TNFRSF14	CD4_C5_CXCL13_Para|M蠁_APOE_Tumor	1
ICAM3_CD209	CD4_C5_CXCL13_Para|M蠁_APOE_Tumor	3
PTPRC_MRC1	CD4_C5_CXCL13_Para|M蠁_APOE_Tumor	4
CD28_CD80	CD4_C5_CXCL13_Para|M蠁_APOE_Tumor	1
CTLA4_CD80	CD4_C5_CXCL13_Para|M蠁_APOE_Tumor	1
CD28_CD86	CD4_C5_CXCL13_Para|M蠁_APOE_Tumor	4
CTLA4_CD86	CD4_C5_CXCL13_Para|M蠁_APOE_Tumor	4
SELL_SELPLG	CD4_C5_CXCL13_Para|M蠁_APOE_Tumor	1
CD99_PILRA	CD4_C5_CXCL13_Para|M蠁_APOE_Tumor	3
MIF_CD74	CD4_C5_CXCL13_Para|M蠁_APOE_Tumor	4
AREG_ICAM1	CD4_C5_CXCL13_Para|M蠁_APOE_Tumor	2
CD40LG_CD40	CD4_C5_CXCL13_Para|M蠁_APOE_Tumor	2
IL16_CD4	CD4_C5_CXCL13_Para|M蠁_APOE_Tumor	3
RPS19_C5AR1	CD4_C5_CXCL13_Para|M蠁_APOE_Tumor	4
LTB_LTBR	CD4_C5_CXCL13_Para|M蠁_APOE_Tumor	4
SIRPG_CD47	CD4_C5_CXCL13_Para|M蠁_APOE_Tumor	1
a4b1 complex_PLAUR	CD4_C5_CXCL13_Para|M蠁_APOE_Tumor	1
aLb2 complex_ICAM1	CD4_C5_CXCL13_Para|M蠁_APOE_Tumor	1
TIGIT_NECTIN2	CD4_C5_CXCL13_Para|M蠁_THBS1_Tumor	2
HLA-F_LILRB2	CD4_C5_CXCL13_Para|M蠁_THBS1_Tumor	5
HLA-F_LILRB1	CD4_C5_CXCL13_Para|M蠁_THBS1_Tumor	5
PTPRC_MRC1	CD4_C5_CXCL13_Para|M蠁_THBS1_Tumor	2
CD28_CD86	CD4_C5_CXCL13_Para|M蠁_THBS1_Tumor	5
CTLA4_CD86	CD4_C5_CXCL13_Para|M蠁_THBS1_Tumor	5
SELL_SELPLG	CD4_C5_CXCL13_Para|M蠁_THBS1_Tumor	1
CD99_PILRA	CD4_C5_CXCL13_Para|M蠁_THBS1_Tumor	5
MIF_CD74	CD4_C5_CXCL13_Para|M蠁_THBS1_Tumor	5
AREG_ICAM1	CD4_C5_CXCL13_Para|M蠁_THBS1_Tumor	3
CD40LG_CD40	CD4_C5_CXCL13_Para|M蠁_THBS1_Tumor	1
IL16_CD4	CD4_C5_CXCL13_Para|M蠁_THBS1_Tumor	4
RPS19_C5AR1	CD4_C5_CXCL13_Para|M蠁_THBS1_Tumor	5
LTB_LTBR	CD4_C5_CXCL13_Para|M蠁_THBS1_Tumor	4
SIRPG_CD47	CD4_C5_CXCL13_Para|M蠁_THBS1_Tumor	2
a4b1 complex_PLAUR	CD4_C5_CXCL13_Para|M蠁_THBS1_Tumor	1
aLb2 complex_ICAM1	CD4_C5_CXCL13_Para|M蠁_THBS1_Tumor	1
MIF_TNFRSF14	CD4_C5_CXCL13_Para|Plasma_Tumor	1
SELL_SELPLG	CD4_C5_CXCL13_Para|Plasma_Tumor	1
MIF_CD74	CD4_C5_CXCL13_Para|Plasma_Tumor	5
AREG_ICAM1	CD4_C5_CXCL13_Para|Plasma_Tumor	1
CD40LG_CD40	CD4_C5_CXCL13_Para|Plasma_Tumor	3
SIRPG_CD47	CD4_C5_CXCL13_Para|Plasma_Tumor	4
aLb2 complex_ICAM1	CD4_C5_CXCL13_Para|Plasma_Tumor	1
MIF_CD74	CD4_C5_CXCL13_Para|Plasma_naive_Tumor	1
MIF_TNFRSF14	CD4_C5_CXCL13_Para|Treg_C3_CTLA4_Tumor	3
SELL_SELPLG	CD4_C5_CXCL13_Para|Treg_C3_CTLA4_Tumor	2
MIF_CD74	CD4_C5_CXCL13_Para|Treg_C3_CTLA4_Tumor	1
IL16_CD4	CD4_C5_CXCL13_Para|Treg_C3_CTLA4_Tumor	5
CD48_CD2	CD4_C5_CXCL13_Para|Treg_C3_CTLA4_Tumor	5
SIRPG_CD47	CD4_C5_CXCL13_Para|Treg_C3_CTLA4_Tumor	1
CD48_CD244	CD4_C5_CXCL13_Para|纬未T_KIR2DL4_Tumor	1
HLA-E_KLRC1	CD4_C5_CXCL13_Para|纬未T_KIR2DL4_Tumor	2
HLA-E_KLRC2	CD4_C5_CXCL13_Para|纬未T_KIR2DL4_Tumor	3
SELL_SELPLG	CD4_C5_CXCL13_Para|纬未T_KIR2DL4_Tumor	1
CD48_CD2	CD4_C5_CXCL13_Para|纬未T_KIR2DL4_Tumor	1
SIRPG_CD47	CD4_C5_CXCL13_Para|纬未T_KIR2DL4_Tumor	1
LCK_CD8 receptor	CD4_C5_CXCL13_Para|纬未T_KIR2DL4_Tumor	1
HLA-E_CD94:NKG2A	CD4_C5_CXCL13_Para|纬未T_KIR2DL4_Tumor	2
HLA-E_CD94:NKG2C	CD4_C5_CXCL13_Para|纬未T_KIR2DL4_Tumor	3
HLA-E_CD94:NKG2E	CD4_C5_CXCL13_Para|纬未T_KIR2DL4_Tumor	5
HLA-F_KIR3DL1	CD4_C5_CXCL13_Para|纬未T_ZNF683_Tumor	1
HLA-F_KIR3DL2	CD4_C5_CXCL13_Para|纬未T_ZNF683_Tumor	1
HLA-E_KLRC1	CD4_C5_CXCL13_Para|纬未T_ZNF683_Tumor	1
HLA-E_KLRC2	CD4_C5_CXCL13_Para|纬未T_ZNF683_Tumor	3
SELL_SELPLG	CD4_C5_CXCL13_Para|纬未T_ZNF683_Tumor	1
MIF_CD74	CD4_C5_CXCL13_Para|纬未T_ZNF683_Tumor	1
CD48_CD2	CD4_C5_CXCL13_Para|纬未T_ZNF683_Tumor	2
SIRPG_CD47	CD4_C5_CXCL13_Para|纬未T_ZNF683_Tumor	2
LCK_CD8 receptor	CD4_C5_CXCL13_Para|纬未T_ZNF683_Tumor	1
HLA-E_CD94:NKG2A	CD4_C5_CXCL13_Para|纬未T_ZNF683_Tumor	1
HLA-E_CD94:NKG2C	CD4_C5_CXCL13_Para|纬未T_ZNF683_Tumor	3
HLA-E_CD94:NKG2E	CD4_C5_CXCL13_Para|纬未T_ZNF683_Tumor	4
CXCL13_CXCR5	CD4_C6_IL17A_Tumor|B_activated_memory_Para	1
PTPRC_CD22	CD4_C6_IL17A_Tumor|B_activated_memory_Para	2
MIF_CD74	CD4_C6_IL17A_Tumor|B_activated_memory_Para	7
TNFSF13B_HLA-DPB1	CD4_C6_IL17A_Tumor|B_activated_memory_Para	1
TNFSF13B_TNFRSF13B	CD4_C6_IL17A_Tumor|B_activated_memory_Para	1
TNFSF13B_CD40	CD4_C6_IL17A_Tumor|B_activated_memory_Para	1
TNFSF13B_TNFRSF13C	CD4_C6_IL17A_Tumor|B_activated_memory_Para	1
CCL20_CCR6	CD4_C6_IL17A_Tumor|B_activated_memory_Para	1
CD40LG_CD40	CD4_C6_IL17A_Tumor|B_activated_memory_Para	5
SIRPG_CD47	CD4_C6_IL17A_Tumor|B_activated_memory_Para	4
CXCL13_CXCR5	CD4_C6_IL17A_Tumor|B_memory_Para	1
PTPRC_CD22	CD4_C6_IL17A_Tumor|B_memory_Para	2
CD28_CD86	CD4_C6_IL17A_Tumor|B_memory_Para	1
CTLA4_CD86	CD4_C6_IL17A_Tumor|B_memory_Para	1
MIF_CD74	CD4_C6_IL17A_Tumor|B_memory_Para	7
TNFSF13B_HLA-DPB1	CD4_C6_IL17A_Tumor|B_memory_Para	1
TNFSF13B_TNFRSF13B	CD4_C6_IL17A_Tumor|B_memory_Para	1
TNFSF13B_CD40	CD4_C6_IL17A_Tumor|B_memory_Para	1
TNFSF13B_TNFRSF13C	CD4_C6_IL17A_Tumor|B_memory_Para	1
CD40LG_CD40	CD4_C6_IL17A_Tumor|B_memory_Para	3
SIRPG_CD47	CD4_C6_IL17A_Tumor|B_memory_Para	4
MIF_TNFRSF14	CD4_C6_IL17A_Tumor|CD4_C3_SLC2A3_Para	1
IL16_CD4	CD4_C6_IL17A_Tumor|CD4_C3_SLC2A3_Para	1
CD48_CD2	CD4_C6_IL17A_Tumor|CD4_C3_SLC2A3_Para	7
CD58_CD2	CD4_C6_IL17A_Tumor|CD4_C3_SLC2A3_Para	5
SIRPG_CD47	CD4_C6_IL17A_Tumor|CD4_C3_SLC2A3_Para	4
CCL20_CXCR3	CD4_C6_IL17A_Tumor|CD4_C4_CD69_Para	1
CCL20_CCR6	CD4_C6_IL17A_Tumor|CD4_C4_CD69_Para	2
IL16_CD4	CD4_C6_IL17A_Tumor|CD4_C4_CD69_Para	1
CD48_CD2	CD4_C6_IL17A_Tumor|CD4_C4_CD69_Para	6
CD58_CD2	CD4_C6_IL17A_Tumor|CD4_C4_CD69_Para	5
SIRPG_CD47	CD4_C6_IL17A_Tumor|CD4_C4_CD69_Para	4
MIF_TNFRSF14	CD4_C6_IL17A_Tumor|CD4_C5_CXCL13_Para	1
CCL20_CCR6	CD4_C6_IL17A_Tumor|CD4_C5_CXCL13_Para	1
IL16_CD4	CD4_C6_IL17A_Tumor|CD4_C5_CXCL13_Para	2
CD48_CD2	CD4_C6_IL17A_Tumor|CD4_C5_CXCL13_Para	6
CD58_CD2	CD4_C6_IL17A_Tumor|CD4_C5_CXCL13_Para	4
SIRPG_CD47	CD4_C6_IL17A_Tumor|CD4_C5_CXCL13_Para	1
CCL5_CCR4	CD4_C6_IL17A_Tumor|CD4_C5_CXCL13_Para	1
MIF_CD74	CD4_C6_IL17A_Tumor|CD8_C4_GZMK_Para	2
TNFSF13B_HLA-DPB1	CD4_C6_IL17A_Tumor|CD8_C4_GZMK_Para	1
CCL20_CXCR3	CD4_C6_IL17A_Tumor|CD8_C4_GZMK_Para	1
CD48_CD2	CD4_C6_IL17A_Tumor|CD8_C4_GZMK_Para	5
CD58_CD2	CD4_C6_IL17A_Tumor|CD8_C4_GZMK_Para	4
SIRPG_CD47	CD4_C6_IL17A_Tumor|CD8_C4_GZMK_Para	3
LCK_CD8 receptor	CD4_C6_IL17A_Tumor|CD8_C4_GZMK_Para	6
HLA-E_KLRC1	CD4_C6_IL17A_Tumor|CD8_C5_TOB1_Para	5
TNFSF13B_HLA-DPB1	CD4_C6_IL17A_Tumor|CD8_C5_TOB1_Para	1
CCL20_CXCR3	CD4_C6_IL17A_Tumor|CD8_C5_TOB1_Para	3
CD48_CD2	CD4_C6_IL17A_Tumor|CD8_C5_TOB1_Para	6
CD58_CD2	CD4_C6_IL17A_Tumor|CD8_C5_TOB1_Para	4
SIRPG_CD47	CD4_C6_IL17A_Tumor|CD8_C5_TOB1_Para	3
LCK_CD8 receptor	CD4_C6_IL17A_Tumor|CD8_C5_TOB1_Para	6
HLA-E_CD94:NKG2A	CD4_C6_IL17A_Tumor|CD8_C5_TOB1_Para	5
HLA-E_KLRC1	CD4_C6_IL17A_Tumor|CD8_C7_CD160_Para	3
HLA-E_KLRC2	CD4_C6_IL17A_Tumor|CD8_C7_CD160_Para	3
TNFSF13B_HLA-DPB1	CD4_C6_IL17A_Tumor|CD8_C7_CD160_Para	1
CD48_CD2	CD4_C6_IL17A_Tumor|CD8_C7_CD160_Para	1
SIRPG_CD47	CD4_C6_IL17A_Tumor|CD8_C7_CD160_Para	1
LCK_CD8 receptor	CD4_C6_IL17A_Tumor|CD8_C7_CD160_Para	3
HLA-E_CD94:NKG2A	CD4_C6_IL17A_Tumor|CD8_C7_CD160_Para	3
HLA-E_CD94:NKG2C	CD4_C6_IL17A_Tumor|CD8_C7_CD160_Para	3
HLA-E_CD94:NKG2E	CD4_C6_IL17A_Tumor|CD8_C7_CD160_Para	3
MIF_TNFRSF10D	CD4_C6_IL17A_Tumor|Fib_2_Para	1
TGFB1_EGFR	CD4_C6_IL17A_Tumor|Fib_2_Para	3
MIF_EGFR	CD4_C6_IL17A_Tumor|Fib_2_Para	1
TNFSF13B_CD40	CD4_C6_IL17A_Tumor|Fib_2_Para	1
SPN_ICAM1	CD4_C6_IL17A_Tumor|Fib_2_Para	2
CD40LG_CD40	CD4_C6_IL17A_Tumor|Fib_2_Para	1
LTB_LTBR	CD4_C6_IL17A_Tumor|Fib_2_Para	4
PTPRC_CD22	CD4_C6_IL17A_Tumor|Mast_cells_Para	1
AREG_ICAM1	CD4_C6_IL17A_Tumor|Mast_cells_Para	1
SPN_ICAM1	CD4_C6_IL17A_Tumor|Mast_cells_Para	3
a4b1 complex_PLAUR	CD4_C6_IL17A_Tumor|Mast_cells_Para	3
aLb2 complex_ICAM1	CD4_C6_IL17A_Tumor|Mast_cells_Para	1
CD48_CD2	CD4_C6_IL17A_Tumor|NKT_CD69_Para	2
CD58_CD2	CD4_C6_IL17A_Tumor|NKT_CD69_Para	2
TIGIT_NECTIN2	CD4_C6_IL17A_Tumor|Normal_Para	1
MIF_TNFRSF10D	CD4_C6_IL17A_Tumor|Normal_Para	2
MIF_CD74	CD4_C6_IL17A_Tumor|Normal_Para	1
LTB_LTBR	CD4_C6_IL17A_Tumor|Normal_Para	3
a4b1 complex_PLAUR	CD4_C6_IL17A_Tumor|Normal_Para	1
MIF_TNFRSF14	CD4_C6_IL17A_Tumor|Plasma_Para	2
MIF_CD74	CD4_C6_IL17A_Tumor|Plasma_Para	6
TNFSF13B_TNFRSF17	CD4_C6_IL17A_Tumor|Plasma_Para	1
SPN_ICAM1	CD4_C6_IL17A_Tumor|Plasma_Para	2
CD40LG_CD40	CD4_C6_IL17A_Tumor|Plasma_Para	3
SIRPG_CD47	CD4_C6_IL17A_Tumor|Plasma_Para	4
MIF_TNFRSF14	CD4_C6_IL17A_Tumor|Treg_C2_LAG3_Para	2
CCL20_CCR6	CD4_C6_IL17A_Tumor|Treg_C2_LAG3_Para	1
IL16_CD4	CD4_C6_IL17A_Tumor|Treg_C2_LAG3_Para	1
CD48_CD2	CD4_C6_IL17A_Tumor|Treg_C2_LAG3_Para	4
CD58_CD2	CD4_C6_IL17A_Tumor|Treg_C2_LAG3_Para	3
SIRPG_CD47	CD4_C6_IL17A_Tumor|Treg_C2_LAG3_Para	2
CCL5_CCR4	CD4_C6_IL17A_Tumor|Treg_C2_LAG3_Para	3
TIGIT_NECTIN2	CD4_C6_IL17A_Tumor|cDC2_CD1C_Para	1
HLA-F_LILRB2	CD4_C6_IL17A_Tumor|cDC2_CD1C_Para	4
HLA-F_LILRB1	CD4_C6_IL17A_Tumor|cDC2_CD1C_Para	4
MIF_TNFRSF14	CD4_C6_IL17A_Tumor|cDC2_CD1C_Para	1
NAMPT_P2RY6	CD4_C6_IL17A_Tumor|cDC2_CD1C_Para	1
ANXA1_FPR1	CD4_C6_IL17A_Tumor|cDC2_CD1C_Para	4
ANXA1_FPR3	CD4_C6_IL17A_Tumor|cDC2_CD1C_Para	4
PTPRC_MRC1	CD4_C6_IL17A_Tumor|cDC2_CD1C_Para	3
CD28_CD86	CD4_C6_IL17A_Tumor|cDC2_CD1C_Para	4
CTLA4_CD86	CD4_C6_IL17A_Tumor|cDC2_CD1C_Para	4
CD99_PILRA	CD4_C6_IL17A_Tumor|cDC2_CD1C_Para	4
MIF_CD74	CD4_C6_IL17A_Tumor|cDC2_CD1C_Para	4
AREG_ICAM1	CD4_C6_IL17A_Tumor|cDC2_CD1C_Para	1
SPN_ICAM1	CD4_C6_IL17A_Tumor|cDC2_CD1C_Para	3
CD40LG_CD40	CD4_C6_IL17A_Tumor|cDC2_CD1C_Para	2
IL16_CD4	CD4_C6_IL17A_Tumor|cDC2_CD1C_Para	2
RPS19_C5AR1	CD4_C6_IL17A_Tumor|cDC2_CD1C_Para	3
FLT3LG_FLT3	CD4_C6_IL17A_Tumor|cDC2_CD1C_Para	2
LTB_LTBR	CD4_C6_IL17A_Tumor|cDC2_CD1C_Para	3
SIRPG_CD47	CD4_C6_IL17A_Tumor|cDC2_CD1C_Para	2
a4b1 complex_PLAUR	CD4_C6_IL17A_Tumor|cDC2_CD1C_Para	2
aLb2 complex_ICAM1	CD4_C6_IL17A_Tumor|cDC2_CD1C_Para	2
PTPRC_CD22	CD8_C10_SLC4A10_Tumor|B_activated_memory_Para	2
MIF_CD74	CD8_C10_SLC4A10_Tumor|B_activated_memory_Para	7
CCL20_CCR6	CD8_C10_SLC4A10_Tumor|B_activated_memory_Para	2
CD40LG_CD40	CD8_C10_SLC4A10_Tumor|B_activated_memory_Para	1
SIRPG_CD47	CD8_C10_SLC4A10_Tumor|B_activated_memory_Para	5
PTPRC_CD22	CD8_C10_SLC4A10_Tumor|B_memory_Para	2
CTLA4_CD86	CD8_C10_SLC4A10_Tumor|B_memory_Para	1
MIF_CD74	CD8_C10_SLC4A10_Tumor|B_memory_Para	7
CD40LG_CD40	CD8_C10_SLC4A10_Tumor|B_memory_Para	2
SIRPG_CD47	CD8_C10_SLC4A10_Tumor|B_memory_Para	5
CCL4L2_VSIR	CD8_C10_SLC4A10_Tumor|CD4_C3_SLC2A3_Para	3
TNF_VSIR	CD8_C10_SLC4A10_Tumor|CD4_C3_SLC2A3_Para	1
TNF_ICOS	CD8_C10_SLC4A10_Tumor|CD4_C3_SLC2A3_Para	2
TNF_TNFRSF1B	CD8_C10_SLC4A10_Tumor|CD4_C3_SLC2A3_Para	1
MIF_TNFRSF14	CD8_C10_SLC4A10_Tumor|CD4_C3_SLC2A3_Para	1
CCL20_CCR6	CD8_C10_SLC4A10_Tumor|CD4_C3_SLC2A3_Para	2
CD48_CD2	CD8_C10_SLC4A10_Tumor|CD4_C3_SLC2A3_Para	5
CD58_CD2	CD8_C10_SLC4A10_Tumor|CD4_C3_SLC2A3_Para	4
SIRPG_CD47	CD8_C10_SLC4A10_Tumor|CD4_C3_SLC2A3_Para	3
CCL4L2_VSIR	CD8_C10_SLC4A10_Tumor|CD4_C4_CD69_Para	3
TNF_VSIR	CD8_C10_SLC4A10_Tumor|CD4_C4_CD69_Para	1
TNF_ICOS	CD8_C10_SLC4A10_Tumor|CD4_C4_CD69_Para	2
TNF_TNFRSF1B	CD8_C10_SLC4A10_Tumor|CD4_C4_CD69_Para	2
CCL3L1_DPP4	CD8_C10_SLC4A10_Tumor|CD4_C4_CD69_Para	1
CCL20_CCR6	CD8_C10_SLC4A10_Tumor|CD4_C4_CD69_Para	4
CD48_CD2	CD8_C10_SLC4A10_Tumor|CD4_C4_CD69_Para	7
CD58_CD2	CD8_C10_SLC4A10_Tumor|CD4_C4_CD69_Para	4
SIRPG_CD47	CD8_C10_SLC4A10_Tumor|CD4_C4_CD69_Para	4
CCL4L2_VSIR	CD8_C10_SLC4A10_Tumor|CD4_C5_CXCL13_Para	3
TNF_VSIR	CD8_C10_SLC4A10_Tumor|CD4_C5_CXCL13_Para	1
TNF_ICOS	CD8_C10_SLC4A10_Tumor|CD4_C5_CXCL13_Para	1
TNF_TNFRSF1B	CD8_C10_SLC4A10_Tumor|CD4_C5_CXCL13_Para	1
MIF_TNFRSF14	CD8_C10_SLC4A10_Tumor|CD4_C5_CXCL13_Para	1
CCL20_CCR6	CD8_C10_SLC4A10_Tumor|CD4_C5_CXCL13_Para	2
IL16_CD4	CD8_C10_SLC4A10_Tumor|CD4_C5_CXCL13_Para	1
CD48_CD2	CD8_C10_SLC4A10_Tumor|CD4_C5_CXCL13_Para	6
CD58_CD2	CD8_C10_SLC4A10_Tumor|CD4_C5_CXCL13_Para	3
SIRPG_CD47	CD8_C10_SLC4A10_Tumor|CD4_C5_CXCL13_Para	1
CCL5_CCR4	CD8_C10_SLC4A10_Tumor|CD4_C5_CXCL13_Para	1
TNF_ICOS	CD8_C10_SLC4A10_Tumor|CD8_C4_GZMK_Para	1
TNF_TNFRSF1B	CD8_C10_SLC4A10_Tumor|CD8_C4_GZMK_Para	1
MIF_CD74	CD8_C10_SLC4A10_Tumor|CD8_C4_GZMK_Para	2
CCL20_CXCR3	CD8_C10_SLC4A10_Tumor|CD8_C4_GZMK_Para	2
CD48_CD2	CD8_C10_SLC4A10_Tumor|CD8_C4_GZMK_Para	5
CD58_CD2	CD8_C10_SLC4A10_Tumor|CD8_C4_GZMK_Para	3
SIRPG_CD47	CD8_C10_SLC4A10_Tumor|CD8_C4_GZMK_Para	2
LCK_CD8 receptor	CD8_C10_SLC4A10_Tumor|CD8_C4_GZMK_Para	6
TNF_ICOS	CD8_C10_SLC4A10_Tumor|CD8_C5_TOB1_Para	1
TNF_TNFRSF1B	CD8_C10_SLC4A10_Tumor|CD8_C5_TOB1_Para	1
HLA-E_KLRC1	CD8_C10_SLC4A10_Tumor|CD8_C5_TOB1_Para	5
CCL20_CXCR3	CD8_C10_SLC4A10_Tumor|CD8_C5_TOB1_Para	4
CD48_CD2	CD8_C10_SLC4A10_Tumor|CD8_C5_TOB1_Para	6
CD58_CD2	CD8_C10_SLC4A10_Tumor|CD8_C5_TOB1_Para	3
SIRPG_CD47	CD8_C10_SLC4A10_Tumor|CD8_C5_TOB1_Para	3
LCK_CD8 receptor	CD8_C10_SLC4A10_Tumor|CD8_C5_TOB1_Para	6
HLA-E_CD94:NKG2A	CD8_C10_SLC4A10_Tumor|CD8_C5_TOB1_Para	5
TNF_FAS	CD8_C10_SLC4A10_Tumor|CD8_C7_CD160_Para	1
HLA-E_KLRC1	CD8_C10_SLC4A10_Tumor|CD8_C7_CD160_Para	3
HLA-E_KLRC2	CD8_C10_SLC4A10_Tumor|CD8_C7_CD160_Para	3
SIRPG_CD47	CD8_C10_SLC4A10_Tumor|CD8_C7_CD160_Para	1
LCK_CD8 receptor	CD8_C10_SLC4A10_Tumor|CD8_C7_CD160_Para	3
HLA-E_CD94:NKG2A	CD8_C10_SLC4A10_Tumor|CD8_C7_CD160_Para	3
HLA-E_CD94:NKG2C	CD8_C10_SLC4A10_Tumor|CD8_C7_CD160_Para	3
HLA-E_CD94:NKG2E	CD8_C10_SLC4A10_Tumor|CD8_C7_CD160_Para	3
TIGIT_NECTIN2	CD8_C10_SLC4A10_Tumor|Fib_2_Para	1
CCL4L2_VSIR	CD8_C10_SLC4A10_Tumor|Fib_2_Para	2
TGFB1_EGFR	CD8_C10_SLC4A10_Tumor|Fib_2_Para	3
AREG_EGFR	CD8_C10_SLC4A10_Tumor|Fib_2_Para	1
AREG_ICAM1	CD8_C10_SLC4A10_Tumor|Fib_2_Para	1
SPN_ICAM1	CD8_C10_SLC4A10_Tumor|Fib_2_Para	1
LTB_LTBR	CD8_C10_SLC4A10_Tumor|Fib_2_Para	4
PTPRC_CD22	CD8_C10_SLC4A10_Tumor|Mast_cells_Para	1
AREG_ICAM1	CD8_C10_SLC4A10_Tumor|Mast_cells_Para	1
SPN_ICAM1	CD8_C10_SLC4A10_Tumor|Mast_cells_Para	2
a4b1 complex_PLAUR	CD8_C10_SLC4A10_Tumor|Mast_cells_Para	2
CD48_CD2	CD8_C10_SLC4A10_Tumor|NKT_CD69_Para	2
CD58_CD2	CD8_C10_SLC4A10_Tumor|NKT_CD69_Para	3
TIGIT_NECTIN2	CD8_C10_SLC4A10_Tumor|Normal_Para	1
MIF_TNFRSF10D	CD8_C10_SLC4A10_Tumor|Normal_Para	3
CCL4L2_PGRMC2	CD8_C10_SLC4A10_Tumor|Normal_Para	1
LTB_LTBR	CD8_C10_SLC4A10_Tumor|Normal_Para	3
a4b1 complex_PLAUR	CD8_C10_SLC4A10_Tumor|Normal_Para	1
CCL4L2_VSIR	CD8_C10_SLC4A10_Tumor|Plasma_Para	4
TNF_VSIR	CD8_C10_SLC4A10_Tumor|Plasma_Para	2
MIF_TNFRSF14	CD8_C10_SLC4A10_Tumor|Plasma_Para	1
MIF_CD74	CD8_C10_SLC4A10_Tumor|Plasma_Para	6
AREG_ICAM1	CD8_C10_SLC4A10_Tumor|Plasma_Para	1
SPN_ICAM1	CD8_C10_SLC4A10_Tumor|Plasma_Para	1
SIRPG_CD47	CD8_C10_SLC4A10_Tumor|Plasma_Para	4
CCL4L2_VSIR	CD8_C10_SLC4A10_Tumor|Treg_C2_LAG3_Para	2
TNF_VSIR	CD8_C10_SLC4A10_Tumor|Treg_C2_LAG3_Para	1
TNF_ICOS	CD8_C10_SLC4A10_Tumor|Treg_C2_LAG3_Para	1
TNF_FAS	CD8_C10_SLC4A10_Tumor|Treg_C2_LAG3_Para	1
TNF_TNFRSF1B	CD8_C10_SLC4A10_Tumor|Treg_C2_LAG3_Para	1
MIF_TNFRSF14	CD8_C10_SLC4A10_Tumor|Treg_C2_LAG3_Para	1
CCL20_CCR6	CD8_C10_SLC4A10_Tumor|Treg_C2_LAG3_Para	1
IL16_CD4	CD8_C10_SLC4A10_Tumor|Treg_C2_LAG3_Para	1
CD48_CD2	CD8_C10_SLC4A10_Tumor|Treg_C2_LAG3_Para	4
CD58_CD2	CD8_C10_SLC4A10_Tumor|Treg_C2_LAG3_Para	2
SIRPG_CD47	CD8_C10_SLC4A10_Tumor|Treg_C2_LAG3_Para	1
CCL5_CCR4	CD8_C10_SLC4A10_Tumor|Treg_C2_LAG3_Para	3
TIGIT_NECTIN2	CD8_C10_SLC4A10_Tumor|cDC2_CD1C_Para	1
CCL4L2_VSIR	CD8_C10_SLC4A10_Tumor|cDC2_CD1C_Para	3
TNF_VSIR	CD8_C10_SLC4A10_Tumor|cDC2_CD1C_Para	1
HLA-F_LILRB2	CD8_C10_SLC4A10_Tumor|cDC2_CD1C_Para	4
HLA-F_LILRB1	CD8_C10_SLC4A10_Tumor|cDC2_CD1C_Para	4
TNF_TNFRSF1A	CD8_C10_SLC4A10_Tumor|cDC2_CD1C_Para	1
TNF_TNFRSF1B	CD8_C10_SLC4A10_Tumor|cDC2_CD1C_Para	1
ANXA1_FPR1	CD8_C10_SLC4A10_Tumor|cDC2_CD1C_Para	3
ANXA1_FPR3	CD8_C10_SLC4A10_Tumor|cDC2_CD1C_Para	2
PTPRC_MRC1	CD8_C10_SLC4A10_Tumor|cDC2_CD1C_Para	3
CD28_CD86	CD8_C10_SLC4A10_Tumor|cDC2_CD1C_Para	3
CTLA4_CD86	CD8_C10_SLC4A10_Tumor|cDC2_CD1C_Para	3
CD99_PILRA	CD8_C10_SLC4A10_Tumor|cDC2_CD1C_Para	4
MIF_CD74	CD8_C10_SLC4A10_Tumor|cDC2_CD1C_Para	4
AREG_ICAM1	CD8_C10_SLC4A10_Tumor|cDC2_CD1C_Para	2
SPN_ICAM1	CD8_C10_SLC4A10_Tumor|cDC2_CD1C_Para	2
IL16_CD4	CD8_C10_SLC4A10_Tumor|cDC2_CD1C_Para	1
RPS19_C5AR1	CD8_C10_SLC4A10_Tumor|cDC2_CD1C_Para	3
FLT3LG_FLT3	CD8_C10_SLC4A10_Tumor|cDC2_CD1C_Para	1
LTB_LTBR	CD8_C10_SLC4A10_Tumor|cDC2_CD1C_Para	4
SIRPG_CD47	CD8_C10_SLC4A10_Tumor|cDC2_CD1C_Para	3
a4b1 complex_PLAUR	CD8_C10_SLC4A10_Tumor|cDC2_CD1C_Para	1
IFNG_IFNGR1	CD8_C3_GZMH_Tumor|B_activated_memory_Para	1
PTPRC_CD22	CD8_C3_GZMH_Tumor|B_activated_memory_Para	2
MIF_CD74	CD8_C3_GZMH_Tumor|B_activated_memory_Para	7
PTPRC_CD22	CD8_C3_GZMH_Tumor|B_memory_Para	2
CTLA4_CD86	CD8_C3_GZMH_Tumor|B_memory_Para	1
IFNG_Type II IFNR	CD8_C3_GZMH_Tumor|B_memory_Para	1
MIF_CD74	CD8_C3_GZMH_Tumor|B_memory_Para	7
CCL4L2_VSIR	CD8_C3_GZMH_Tumor|CD4_C3_SLC2A3_Para	4
MIF_TNFRSF14	CD8_C3_GZMH_Tumor|CD4_C3_SLC2A3_Para	1
CD48_CD2	CD8_C3_GZMH_Tumor|CD4_C3_SLC2A3_Para	7
CD58_CD2	CD8_C3_GZMH_Tumor|CD4_C3_SLC2A3_Para	2
CCL4L2_VSIR	CD8_C3_GZMH_Tumor|CD4_C4_CD69_Para	4
CCL3L1_DPP4	CD8_C3_GZMH_Tumor|CD4_C4_CD69_Para	1
IFNG_IFNGR1	CD8_C3_GZMH_Tumor|CD4_C4_CD69_Para	1
FASLG_FAS	CD8_C3_GZMH_Tumor|CD4_C4_CD69_Para	1
IL16_CD4	CD8_C3_GZMH_Tumor|CD4_C4_CD69_Para	1
CD48_CD2	CD8_C3_GZMH_Tumor|CD4_C4_CD69_Para	7
CD58_CD2	CD8_C3_GZMH_Tumor|CD4_C4_CD69_Para	2
CCL4L2_VSIR	CD8_C3_GZMH_Tumor|CD4_C5_CXCL13_Para	5
FASLG_FAS	CD8_C3_GZMH_Tumor|CD4_C5_CXCL13_Para	2
IL16_CD4	CD8_C3_GZMH_Tumor|CD4_C5_CXCL13_Para	2
CD48_CD2	CD8_C3_GZMH_Tumor|CD4_C5_CXCL13_Para	6
CD58_CD2	CD8_C3_GZMH_Tumor|CD4_C5_CXCL13_Para	1
CCL5_CCR4	CD8_C3_GZMH_Tumor|CD4_C5_CXCL13_Para	1
IFNG_IFNGR1	CD8_C3_GZMH_Tumor|CD8_C4_GZMK_Para	1
MIF_CD74	CD8_C3_GZMH_Tumor|CD8_C4_GZMK_Para	2
CD48_CD2	CD8_C3_GZMH_Tumor|CD8_C4_GZMK_Para	6
CD58_CD2	CD8_C3_GZMH_Tumor|CD8_C4_GZMK_Para	1
LCK_CD8 receptor	CD8_C3_GZMH_Tumor|CD8_C4_GZMK_Para	6
IFNG_IFNGR1	CD8_C3_GZMH_Tumor|CD8_C5_TOB1_Para	1
HLA-E_KLRC1	CD8_C3_GZMH_Tumor|CD8_C5_TOB1_Para	5
CD48_CD2	CD8_C3_GZMH_Tumor|CD8_C5_TOB1_Para	6
CD58_CD2	CD8_C3_GZMH_Tumor|CD8_C5_TOB1_Para	1
LCK_CD8 receptor	CD8_C3_GZMH_Tumor|CD8_C5_TOB1_Para	6
HLA-E_CD94:NKG2A	CD8_C3_GZMH_Tumor|CD8_C5_TOB1_Para	5
HLA-E_KLRC1	CD8_C3_GZMH_Tumor|CD8_C7_CD160_Para	3
HLA-E_KLRC2	CD8_C3_GZMH_Tumor|CD8_C7_CD160_Para	3
FASLG_FAS	CD8_C3_GZMH_Tumor|CD8_C7_CD160_Para	1
LCK_CD8 receptor	CD8_C3_GZMH_Tumor|CD8_C7_CD160_Para	3
HLA-E_CD94:NKG2A	CD8_C3_GZMH_Tumor|CD8_C7_CD160_Para	3
HLA-E_CD94:NKG2C	CD8_C3_GZMH_Tumor|CD8_C7_CD160_Para	3
HLA-E_CD94:NKG2E	CD8_C3_GZMH_Tumor|CD8_C7_CD160_Para	3
TIGIT_NECTIN2	CD8_C3_GZMH_Tumor|Fib_2_Para	2
CCL4L2_VSIR	CD8_C3_GZMH_Tumor|Fib_2_Para	3
IFNG_Type II IFNR	CD8_C3_GZMH_Tumor|Fib_2_Para	1
TGFB1_EGFR	CD8_C3_GZMH_Tumor|Fib_2_Para	1
MIF_EGFR	CD8_C3_GZMH_Tumor|Fib_2_Para	1
SPN_ICAM1	CD8_C3_GZMH_Tumor|Fib_2_Para	1
FASLG_TNFRSF1A	CD8_C3_GZMH_Tumor|Fib_2_Para	1
aLb2 complex_ICAM1	CD8_C3_GZMH_Tumor|Fib_2_Para	2
PTPRC_CD22	CD8_C3_GZMH_Tumor|Mast_cells_Para	1
SPN_ICAM1	CD8_C3_GZMH_Tumor|Mast_cells_Para	2
a4b1 complex_PLAUR	CD8_C3_GZMH_Tumor|Mast_cells_Para	3
aLb2 complex_ICAM1	CD8_C3_GZMH_Tumor|Mast_cells_Para	4
CD48_CD2	CD8_C3_GZMH_Tumor|NKT_CD69_Para	3
CD58_CD2	CD8_C3_GZMH_Tumor|NKT_CD69_Para	1
TIGIT_NECTIN2	CD8_C3_GZMH_Tumor|Normal_Para	4
MIF_TNFRSF10D	CD8_C3_GZMH_Tumor|Normal_Para	2
IFNG_Type II IFNR	CD8_C3_GZMH_Tumor|Normal_Para	1
CCL4L2_PGRMC2	CD8_C3_GZMH_Tumor|Normal_Para	1
a4b1 complex_PLAUR	CD8_C3_GZMH_Tumor|Normal_Para	1
CCL4L2_VSIR	CD8_C3_GZMH_Tumor|Plasma_Para	6
MIF_TNFRSF14	CD8_C3_GZMH_Tumor|Plasma_Para	2
IFNG_Type II IFNR	CD8_C3_GZMH_Tumor|Plasma_Para	2
CCL4L2_PGRMC2	CD8_C3_GZMH_Tumor|Plasma_Para	2
MIF_CD74	CD8_C3_GZMH_Tumor|Plasma_Para	6
SPN_ICAM1	CD8_C3_GZMH_Tumor|Plasma_Para	2
aLb2 complex_ICAM1	CD8_C3_GZMH_Tumor|Plasma_Para	2
CCL4L2_VSIR	CD8_C3_GZMH_Tumor|Treg_C2_LAG3_Para	3
MIF_TNFRSF14	CD8_C3_GZMH_Tumor|Treg_C2_LAG3_Para	1
FASLG_FAS	CD8_C3_GZMH_Tumor|Treg_C2_LAG3_Para	2
IL16_CD4	CD8_C3_GZMH_Tumor|Treg_C2_LAG3_Para	2
CD48_CD2	CD8_C3_GZMH_Tumor|Treg_C2_LAG3_Para	4
CD58_CD2	CD8_C3_GZMH_Tumor|Treg_C2_LAG3_Para	1
CCL5_CCR4	CD8_C3_GZMH_Tumor|Treg_C2_LAG3_Para	3
TIGIT_NECTIN2	CD8_C3_GZMH_Tumor|cDC2_CD1C_Para	3
CCL4L2_VSIR	CD8_C3_GZMH_Tumor|cDC2_CD1C_Para	3
HLA-F_LILRB2	CD8_C3_GZMH_Tumor|cDC2_CD1C_Para	4
HLA-F_LILRB1	CD8_C3_GZMH_Tumor|cDC2_CD1C_Para	4
IFNG_IFNGR1	CD8_C3_GZMH_Tumor|cDC2_CD1C_Para	2
ANXA1_FPR1	CD8_C3_GZMH_Tumor|cDC2_CD1C_Para	4
ANXA1_FPR3	CD8_C3_GZMH_Tumor|cDC2_CD1C_Para	4
PTPRC_MRC1	CD8_C3_GZMH_Tumor|cDC2_CD1C_Para	3
CD28_CD86	CD8_C3_GZMH_Tumor|cDC2_CD1C_Para	1
CTLA4_CD86	CD8_C3_GZMH_Tumor|cDC2_CD1C_Para	1
CD99_PILRA	CD8_C3_GZMH_Tumor|cDC2_CD1C_Para	4
IFNG_Type II IFNR	CD8_C3_GZMH_Tumor|cDC2_CD1C_Para	2
MIF_CD74	CD8_C3_GZMH_Tumor|cDC2_CD1C_Para	4
SPN_ICAM1	CD8_C3_GZMH_Tumor|cDC2_CD1C_Para	2
FASLG_TNFRSF1A	CD8_C3_GZMH_Tumor|cDC2_CD1C_Para	2
FASLG_TNFRSF10B	CD8_C3_GZMH_Tumor|cDC2_CD1C_Para	2
IL16_CD4	CD8_C3_GZMH_Tumor|cDC2_CD1C_Para	1
RPS19_C5AR1	CD8_C3_GZMH_Tumor|cDC2_CD1C_Para	3
a4b1 complex_PLAUR	CD8_C3_GZMH_Tumor|cDC2_CD1C_Para	2
aLb2 complex_ICAM1	CD8_C3_GZMH_Tumor|cDC2_CD1C_Para	4
CCL4L2_VSIR	CD8_C4_GZMK_Para|CD4_C4_CD69_Tumor	5
TNF_VSIR	CD8_C4_GZMK_Para|CD4_C4_CD69_Tumor	1
TNF_ICOS	CD8_C4_GZMK_Para|CD4_C4_CD69_Tumor	1
TNF_FAS	CD8_C4_GZMK_Para|CD4_C4_CD69_Tumor	1
IFNG_IFNGR1	CD8_C4_GZMK_Para|CD4_C4_CD69_Tumor	1
SELL_SELPLG	CD8_C4_GZMK_Para|CD4_C4_CD69_Tumor	1
IL16_CD4	CD8_C4_GZMK_Para|CD4_C4_CD69_Tumor	3
CD48_CD2	CD8_C4_GZMK_Para|CD4_C4_CD69_Tumor	6
CCL4L2_VSIR	CD8_C4_GZMK_Para|CD4_C6_IL17A_Tumor	4
TNF_VSIR	CD8_C4_GZMK_Para|CD4_C6_IL17A_Tumor	1
TNF_ICOS	CD8_C4_GZMK_Para|CD4_C6_IL17A_Tumor	1
TNF_FAS	CD8_C4_GZMK_Para|CD4_C6_IL17A_Tumor	1
TNF_TNFRSF1B	CD8_C4_GZMK_Para|CD4_C6_IL17A_Tumor	1
IFNG_IFNGR1	CD8_C4_GZMK_Para|CD4_C6_IL17A_Tumor	1
SELL_SELPLG	CD8_C4_GZMK_Para|CD4_C6_IL17A_Tumor	1
TNFSF9_HLA-DPA1	CD8_C4_GZMK_Para|CD4_C6_IL17A_Tumor	1
IL16_CD4	CD8_C4_GZMK_Para|CD4_C6_IL17A_Tumor	1
CD48_CD2	CD8_C4_GZMK_Para|CD4_C6_IL17A_Tumor	6
CCL4L2_VSIR	CD8_C4_GZMK_Para|CD8_C10_SLC4A10_Tumor	4
TNF_VSIR	CD8_C4_GZMK_Para|CD8_C10_SLC4A10_Tumor	1
TNF_ICOS	CD8_C4_GZMK_Para|CD8_C10_SLC4A10_Tumor	1
TNF_TNFRSF1B	CD8_C4_GZMK_Para|CD8_C10_SLC4A10_Tumor	1
CCL3L1_DPP4	CD8_C4_GZMK_Para|CD8_C10_SLC4A10_Tumor	3
IFNG_IFNGR1	CD8_C4_GZMK_Para|CD8_C10_SLC4A10_Tumor	2
SELL_SELPLG	CD8_C4_GZMK_Para|CD8_C10_SLC4A10_Tumor	1
TNFSF9_HLA-DPA1	CD8_C4_GZMK_Para|CD8_C10_SLC4A10_Tumor	1
CD48_CD2	CD8_C4_GZMK_Para|CD8_C10_SLC4A10_Tumor	6
LCK_CD8 receptor	CD8_C4_GZMK_Para|CD8_C10_SLC4A10_Tumor	2
TNF_TNFRSF1B	CD8_C4_GZMK_Para|CD8_C3_GZMH_Tumor	1
SELL_SELPLG	CD8_C4_GZMK_Para|CD8_C3_GZMH_Tumor	1
TNFSF9_HLA-DPA1	CD8_C4_GZMK_Para|CD8_C3_GZMH_Tumor	2
MIF_CD74	CD8_C4_GZMK_Para|CD8_C3_GZMH_Tumor	3
CD48_CD2	CD8_C4_GZMK_Para|CD8_C3_GZMH_Tumor	6
LCK_CD8 receptor	CD8_C4_GZMK_Para|CD8_C3_GZMH_Tumor	6
HLA-E_CD94:NKG2E	CD8_C4_GZMK_Para|CD8_C3_GZMH_Tumor	1
CCL4L2_VSIR	CD8_C4_GZMK_Para|CD8_C8_IL17A_Tumor	1
TNF_VSIR	CD8_C4_GZMK_Para|CD8_C8_IL17A_Tumor	1
TNF_ICOS	CD8_C4_GZMK_Para|CD8_C8_IL17A_Tumor	1
TNF_FAS	CD8_C4_GZMK_Para|CD8_C8_IL17A_Tumor	1
TNF_TNFRSF1B	CD8_C4_GZMK_Para|CD8_C8_IL17A_Tumor	1
HLA-E_KLRC1	CD8_C4_GZMK_Para|CD8_C8_IL17A_Tumor	1
SELL_SELPLG	CD8_C4_GZMK_Para|CD8_C8_IL17A_Tumor	1
TNFSF9_HLA-DPA1	CD8_C4_GZMK_Para|CD8_C8_IL17A_Tumor	1
CD48_CD2	CD8_C4_GZMK_Para|CD8_C8_IL17A_Tumor	5
LCK_CD8 receptor	CD8_C4_GZMK_Para|CD8_C8_IL17A_Tumor	5
HLA-E_CD94:NKG2A	CD8_C4_GZMK_Para|CD8_C8_IL17A_Tumor	1
TNF_ICOS	CD8_C4_GZMK_Para|CD8_C9_HAVCR2_Tumor	1
TNF_TNFRSF1B	CD8_C4_GZMK_Para|CD8_C9_HAVCR2_Tumor	1
TNFSF9_TNFRSF9	CD8_C4_GZMK_Para|CD8_C9_HAVCR2_Tumor	2
HLA-E_KLRC1	CD8_C4_GZMK_Para|CD8_C9_HAVCR2_Tumor	2
SELL_SELPLG	CD8_C4_GZMK_Para|CD8_C9_HAVCR2_Tumor	1
TNFSF9_HLA-DPA1	CD8_C4_GZMK_Para|CD8_C9_HAVCR2_Tumor	2
MIF_CD74	CD8_C4_GZMK_Para|CD8_C9_HAVCR2_Tumor	1
CD48_CD2	CD8_C4_GZMK_Para|CD8_C9_HAVCR2_Tumor	5
LCK_CD8 receptor	CD8_C4_GZMK_Para|CD8_C9_HAVCR2_Tumor	5
HLA-E_CD94:NKG2A	CD8_C4_GZMK_Para|CD8_C9_HAVCR2_Tumor	2
TIGIT_NECTIN2	CD8_C4_GZMK_Para|Endo_1_Tumor	5
CCL4L2_VSIR	CD8_C4_GZMK_Para|Endo_1_Tumor	5
TNF_VSIR	CD8_C4_GZMK_Para|Endo_1_Tumor	1
TNF_NOTCH1	CD8_C4_GZMK_Para|Endo_1_Tumor	1
TNF_FLT4	CD8_C4_GZMK_Para|Endo_1_Tumor	1
TNF_TNFRSF1A	CD8_C4_GZMK_Para|Endo_1_Tumor	1
CCL5_ACKR1	CD8_C4_GZMK_Para|Endo_1_Tumor	3
MIF_TNFRSF10D	CD8_C4_GZMK_Para|Endo_1_Tumor	4
IFNG_IFNGR1	CD8_C4_GZMK_Para|Endo_1_Tumor	2
IFNG_Type II IFNR	CD8_C4_GZMK_Para|Endo_1_Tumor	1
TNFSF9_HLA-DPA1	CD8_C4_GZMK_Para|Endo_1_Tumor	1
TIGIT_PVR	CD8_C4_GZMK_Para|Endo_1_Tumor	2
CCL4L2_PGRMC2	CD8_C4_GZMK_Para|Endo_1_Tumor	1
MIF_CD74	CD8_C4_GZMK_Para|Endo_1_Tumor	1
AREG_ICAM1	CD8_C4_GZMK_Para|Endo_1_Tumor	1
CKLF_LRP6	CD8_C4_GZMK_Para|Endo_1_Tumor	1
aLb2 complex_ICAM1	CD8_C4_GZMK_Para|Endo_1_Tumor	1
aLb2 complex_F11R	CD8_C4_GZMK_Para|Endo_1_Tumor	1
TIGIT_NECTIN2	CD8_C4_GZMK_Para|Fib_1_Tumor	5
CCL4L2_VSIR	CD8_C4_GZMK_Para|Fib_1_Tumor	3
TNF_VSIR	CD8_C4_GZMK_Para|Fib_1_Tumor	1
TNF_DAG1	CD8_C4_GZMK_Para|Fib_1_Tumor	1
TNF_TNFRSF1A	CD8_C4_GZMK_Para|Fib_1_Tumor	1
TNF_FAS	CD8_C4_GZMK_Para|Fib_1_Tumor	1
IFNG_IFNGR1	CD8_C4_GZMK_Para|Fib_1_Tumor	1
IFNG_Type II IFNR	CD8_C4_GZMK_Para|Fib_1_Tumor	2
TIGIT_PVR	CD8_C4_GZMK_Para|Fib_1_Tumor	1
CCL4L2_PGRMC2	CD8_C4_GZMK_Para|Fib_1_Tumor	3
TGFB1_EGFR	CD8_C4_GZMK_Para|Fib_1_Tumor	1
AREG_ICAM1	CD8_C4_GZMK_Para|Fib_1_Tumor	1
CKLF_LRP6	CD8_C4_GZMK_Para|Fib_1_Tumor	1
LTB_LTBR	CD8_C4_GZMK_Para|Fib_1_Tumor	3
a4b1 complex_PLAUR	CD8_C4_GZMK_Para|Fib_1_Tumor	1
aLb2 complex_ICAM1	CD8_C4_GZMK_Para|Fib_1_Tumor	1
TIGIT_NECTIN2	CD8_C4_GZMK_Para|Fib_2_Tumor	1
CCL4L2_VSIR	CD8_C4_GZMK_Para|Fib_2_Tumor	2
TNF_VSIR	CD8_C4_GZMK_Para|Fib_2_Tumor	1
TNF_TNFRSF1A	CD8_C4_GZMK_Para|Fib_2_Tumor	1
IFNG_Type II IFNR	CD8_C4_GZMK_Para|Fib_2_Tumor	1
TGFB1_EGFR	CD8_C4_GZMK_Para|Fib_2_Tumor	1
LTB_LTBR	CD8_C4_GZMK_Para|Fib_2_Tumor	1
a4b1 complex_PLAUR	CD8_C4_GZMK_Para|Fib_2_Tumor	1
TIGIT_NECTIN2	CD8_C4_GZMK_Para|M蠁_APOE_Tumor	4
CCL4L2_VSIR	CD8_C4_GZMK_Para|M蠁_APOE_Tumor	4
TNF_VSIR	CD8_C4_GZMK_Para|M蠁_APOE_Tumor	1
HLA-F_LILRB2	CD8_C4_GZMK_Para|M蠁_APOE_Tumor	4
HLA-F_LILRB1	CD8_C4_GZMK_Para|M蠁_APOE_Tumor	4
TNF_TNFRSF1A	CD8_C4_GZMK_Para|M蠁_APOE_Tumor	1
TNF_TNFRSF1B	CD8_C4_GZMK_Para|M蠁_APOE_Tumor	1
CCL5_CCR1	CD8_C4_GZMK_Para|M蠁_APOE_Tumor	3
CCL3L1_CCR1	CD8_C4_GZMK_Para|M蠁_APOE_Tumor	2
ICAM3_CD209	CD8_C4_GZMK_Para|M蠁_APOE_Tumor	3
IFNG_IFNGR1	CD8_C4_GZMK_Para|M蠁_APOE_Tumor	2
ANXA1_FPR1	CD8_C4_GZMK_Para|M蠁_APOE_Tumor	3
ANXA1_FPR3	CD8_C4_GZMK_Para|M蠁_APOE_Tumor	4
PTPRC_MRC1	CD8_C4_GZMK_Para|M蠁_APOE_Tumor	4
CD28_CD80	CD8_C4_GZMK_Para|M蠁_APOE_Tumor	1
CD28_CD86	CD8_C4_GZMK_Para|M蠁_APOE_Tumor	3
CD99_PILRA	CD8_C4_GZMK_Para|M蠁_APOE_Tumor	4
IFNG_Type II IFNR	CD8_C4_GZMK_Para|M蠁_APOE_Tumor	2
TNFSF9_HLA-DPA1	CD8_C4_GZMK_Para|M蠁_APOE_Tumor	1
MIF_CD74	CD8_C4_GZMK_Para|M蠁_APOE_Tumor	4
AREG_ICAM1	CD8_C4_GZMK_Para|M蠁_APOE_Tumor	1
IL16_CD4	CD8_C4_GZMK_Para|M蠁_APOE_Tumor	1
RPS19_C5AR1	CD8_C4_GZMK_Para|M蠁_APOE_Tumor	4
LTB_LTBR	CD8_C4_GZMK_Para|M蠁_APOE_Tumor	1
a4b1 complex_PLAUR	CD8_C4_GZMK_Para|M蠁_APOE_Tumor	1
aLb2 complex_ICAM1	CD8_C4_GZMK_Para|M蠁_APOE_Tumor	1
TIGIT_NECTIN2	CD8_C4_GZMK_Para|M蠁_THBS1_Tumor	2
CCL4L2_VSIR	CD8_C4_GZMK_Para|M蠁_THBS1_Tumor	5
TNF_VSIR	CD8_C4_GZMK_Para|M蠁_THBS1_Tumor	1
HLA-F_LILRB2	CD8_C4_GZMK_Para|M蠁_THBS1_Tumor	5
HLA-F_LILRB1	CD8_C4_GZMK_Para|M蠁_THBS1_Tumor	5
TNF_TNFRSF1A	CD8_C4_GZMK_Para|M蠁_THBS1_Tumor	1
TNF_TNFRSF1B	CD8_C4_GZMK_Para|M蠁_THBS1_Tumor	1
CCL5_CCR1	CD8_C4_GZMK_Para|M蠁_THBS1_Tumor	1
CCL3L1_CCR1	CD8_C4_GZMK_Para|M蠁_THBS1_Tumor	1
IFNG_IFNGR1	CD8_C4_GZMK_Para|M蠁_THBS1_Tumor	2
ANXA1_FPR1	CD8_C4_GZMK_Para|M蠁_THBS1_Tumor	5
ANXA1_FPR3	CD8_C4_GZMK_Para|M蠁_THBS1_Tumor	3
PTPRC_MRC1	CD8_C4_GZMK_Para|M蠁_THBS1_Tumor	2
CD28_CD86	CD8_C4_GZMK_Para|M蠁_THBS1_Tumor	4
CD99_PILRA	CD8_C4_GZMK_Para|M蠁_THBS1_Tumor	5
IFNG_Type II IFNR	CD8_C4_GZMK_Para|M蠁_THBS1_Tumor	2
TNFSF9_HLA-DPA1	CD8_C4_GZMK_Para|M蠁_THBS1_Tumor	1
MIF_CD74	CD8_C4_GZMK_Para|M蠁_THBS1_Tumor	5
AREG_ICAM1	CD8_C4_GZMK_Para|M蠁_THBS1_Tumor	1
IL16_CD4	CD8_C4_GZMK_Para|M蠁_THBS1_Tumor	2
RPS19_C5AR1	CD8_C4_GZMK_Para|M蠁_THBS1_Tumor	5
a4b1 complex_PLAUR	CD8_C4_GZMK_Para|M蠁_THBS1_Tumor	1
aLb2 complex_ICAM1	CD8_C4_GZMK_Para|M蠁_THBS1_Tumor	1
ANXA1_FPR2	CD8_C4_GZMK_Para|M蠁_THBS1_Tumor	4
CCL4L2_VSIR	CD8_C4_GZMK_Para|Plasma_Tumor	6
TNF_VSIR	CD8_C4_GZMK_Para|Plasma_Tumor	1
IFNG_Type II IFNR	CD8_C4_GZMK_Para|Plasma_Tumor	2
CCL4L2_PGRMC2	CD8_C4_GZMK_Para|Plasma_Tumor	2
MIF_CD74	CD8_C4_GZMK_Para|Plasma_Tumor	5
aLb2 complex_ICAM1	CD8_C4_GZMK_Para|Plasma_Tumor	1
MIF_CD74	CD8_C4_GZMK_Para|Plasma_naive_Tumor	1
CCL4L2_VSIR	CD8_C4_GZMK_Para|Treg_C3_CTLA4_Tumor	5
TNF_VSIR	CD8_C4_GZMK_Para|Treg_C3_CTLA4_Tumor	1
TNF_ICOS	CD8_C4_GZMK_Para|Treg_C3_CTLA4_Tumor	1
TNF_FAS	CD8_C4_GZMK_Para|Treg_C3_CTLA4_Tumor	1
TNF_TNFRSF1B	CD8_C4_GZMK_Para|Treg_C3_CTLA4_Tumor	1
SELL_SELPLG	CD8_C4_GZMK_Para|Treg_C3_CTLA4_Tumor	1
MIF_CD74	CD8_C4_GZMK_Para|Treg_C3_CTLA4_Tumor	1
IL16_CD4	CD8_C4_GZMK_Para|Treg_C3_CTLA4_Tumor	3
CD48_CD2	CD8_C4_GZMK_Para|Treg_C3_CTLA4_Tumor	6
CCL4_CCR8	CD8_C4_GZMK_Para|Treg_C3_CTLA4_Tumor	3
CCL5_CCR4	CD8_C4_GZMK_Para|Treg_C3_CTLA4_Tumor	3
CCL4L2_VSIR	CD8_C4_GZMK_Para|纬未T_KIR2DL4_Tumor	1
TNF_TNFRSF1B	CD8_C4_GZMK_Para|纬未T_KIR2DL4_Tumor	1
CD48_CD244	CD8_C4_GZMK_Para|纬未T_KIR2DL4_Tumor	1
HLA-E_KLRC1	CD8_C4_GZMK_Para|纬未T_KIR2DL4_Tumor	2
HLA-E_KLRC2	CD8_C4_GZMK_Para|纬未T_KIR2DL4_Tumor	3
CD48_CD2	CD8_C4_GZMK_Para|纬未T_KIR2DL4_Tumor	1
LCK_CD8 receptor	CD8_C4_GZMK_Para|纬未T_KIR2DL4_Tumor	1
HLA-E_CD94:NKG2A	CD8_C4_GZMK_Para|纬未T_KIR2DL4_Tumor	2
HLA-E_CD94:NKG2C	CD8_C4_GZMK_Para|纬未T_KIR2DL4_Tumor	3
HLA-E_CD94:NKG2E	CD8_C4_GZMK_Para|纬未T_KIR2DL4_Tumor	5
HLA-F_KIR3DL1	CD8_C4_GZMK_Para|纬未T_ZNF683_Tumor	1
HLA-F_KIR3DL2	CD8_C4_GZMK_Para|纬未T_ZNF683_Tumor	1
TNF_TNFRSF1B	CD8_C4_GZMK_Para|纬未T_ZNF683_Tumor	1
HLA-E_KLRC1	CD8_C4_GZMK_Para|纬未T_ZNF683_Tumor	1
HLA-E_KLRC2	CD8_C4_GZMK_Para|纬未T_ZNF683_Tumor	3
TNFSF9_HLA-DPA1	CD8_C4_GZMK_Para|纬未T_ZNF683_Tumor	1
CD48_CD2	CD8_C4_GZMK_Para|纬未T_ZNF683_Tumor	4
LCK_CD8 receptor	CD8_C4_GZMK_Para|纬未T_ZNF683_Tumor	1
HLA-E_CD94:NKG2A	CD8_C4_GZMK_Para|纬未T_ZNF683_Tumor	1
HLA-E_CD94:NKG2C	CD8_C4_GZMK_Para|纬未T_ZNF683_Tumor	3
HLA-E_CD94:NKG2E	CD8_C4_GZMK_Para|纬未T_ZNF683_Tumor	4
CCL4L2_VSIR	CD8_C5_TOB1_Para|CD4_C4_CD69_Tumor	2
MIF_TNFRSF14	CD8_C5_TOB1_Para|CD4_C4_CD69_Tumor	1
IFNG_IFNGR1	CD8_C5_TOB1_Para|CD4_C4_CD69_Tumor	1
FASLG_FAS	CD8_C5_TOB1_Para|CD4_C4_CD69_Tumor	1
IL16_CD4	CD8_C5_TOB1_Para|CD4_C4_CD69_Tumor	1
CD48_CD2	CD8_C5_TOB1_Para|CD4_C4_CD69_Tumor	6
CCL4L2_VSIR	CD8_C5_TOB1_Para|CD4_C6_IL17A_Tumor	1
MIF_TNFRSF14	CD8_C5_TOB1_Para|CD4_C6_IL17A_Tumor	2
IL16_CD4	CD8_C5_TOB1_Para|CD4_C6_IL17A_Tumor	1
CD48_CD2	CD8_C5_TOB1_Para|CD4_C6_IL17A_Tumor	6
CCL4L2_VSIR	CD8_C5_TOB1_Para|CD8_C10_SLC4A10_Tumor	1
CCL3L1_DPP4	CD8_C5_TOB1_Para|CD8_C10_SLC4A10_Tumor	2
IFNG_IFNGR1	CD8_C5_TOB1_Para|CD8_C10_SLC4A10_Tumor	1
CD48_CD2	CD8_C5_TOB1_Para|CD8_C10_SLC4A10_Tumor	6
LCK_CD8 receptor	CD8_C5_TOB1_Para|CD8_C10_SLC4A10_Tumor	2
MIF_TNFRSF14	CD8_C5_TOB1_Para|CD8_C3_GZMH_Tumor	2
MIF_CD74	CD8_C5_TOB1_Para|CD8_C3_GZMH_Tumor	4
CD48_CD2	CD8_C5_TOB1_Para|CD8_C3_GZMH_Tumor	6
LCK_CD8 receptor	CD8_C5_TOB1_Para|CD8_C3_GZMH_Tumor	6
HLA-E_CD94:NKG2E	CD8_C5_TOB1_Para|CD8_C3_GZMH_Tumor	1
CCL4L2_VSIR	CD8_C5_TOB1_Para|CD8_C8_IL17A_Tumor	1
HLA-E_KLRC1	CD8_C5_TOB1_Para|CD8_C8_IL17A_Tumor	1
CD48_CD2	CD8_C5_TOB1_Para|CD8_C8_IL17A_Tumor	5
LCK_CD8 receptor	CD8_C5_TOB1_Para|CD8_C8_IL17A_Tumor	5
HLA-E_CD94:NKG2A	CD8_C5_TOB1_Para|CD8_C8_IL17A_Tumor	1
MIF_TNFRSF14	CD8_C5_TOB1_Para|CD8_C9_HAVCR2_Tumor	1
HLA-E_KLRC1	CD8_C5_TOB1_Para|CD8_C9_HAVCR2_Tumor	2
MIF_CD74	CD8_C5_TOB1_Para|CD8_C9_HAVCR2_Tumor	1
CD48_CD2	CD8_C5_TOB1_Para|CD8_C9_HAVCR2_Tumor	5
LCK_CD8 receptor	CD8_C5_TOB1_Para|CD8_C9_HAVCR2_Tumor	5
HLA-E_CD94:NKG2A	CD8_C5_TOB1_Para|CD8_C9_HAVCR2_Tumor	2
TIGIT_NECTIN2	CD8_C5_TOB1_Para|Endo_1_Tumor	1
TGFB1_TGFBR3	CD8_C5_TOB1_Para|Endo_1_Tumor	2
CCL4L2_VSIR	CD8_C5_TOB1_Para|Endo_1_Tumor	3
CCL5_ACKR1	CD8_C5_TOB1_Para|Endo_1_Tumor	3
MIF_TNFRSF10D	CD8_C5_TOB1_Para|Endo_1_Tumor	4
IFNG_IFNGR1	CD8_C5_TOB1_Para|Endo_1_Tumor	1
IFNG_Type II IFNR	CD8_C5_TOB1_Para|Endo_1_Tumor	1
MIF_CD74	CD8_C5_TOB1_Para|Endo_1_Tumor	1
AREG_ICAM1	CD8_C5_TOB1_Para|Endo_1_Tumor	2
SPN_ICAM1	CD8_C5_TOB1_Para|Endo_1_Tumor	3
FASLG_TNFRSF1A	CD8_C5_TOB1_Para|Endo_1_Tumor	1
CKLF_LRP6	CD8_C5_TOB1_Para|Endo_1_Tumor	1
LTB_LTBR	CD8_C5_TOB1_Para|Endo_1_Tumor	1
TIGIT_NECTIN2	CD8_C5_TOB1_Para|Fib_1_Tumor	1
CCL4L2_VSIR	CD8_C5_TOB1_Para|Fib_1_Tumor	2
[truncated: 11,589 more rows]
