# Supplementary material for: scRNA-seq of gastric tumor shows complex intercellular interaction with an alternative T cell exhaustion trajectory
Source: Nat Commun. 2022 Aug 23;13:4943. doi: 10.1038/s41467-022-32627-z (PMC9399107; doi:10.1038/s41467-022-32627-z)
Supplement: Supplementary file 10 — Supplementary Data 7 [file 41467_2022_32627_MOESM10_ESM.xlsx]

## Sheet: Antibody panels
Supplementary Data File 7: Multiplex fluorescent immunohistochemistry antibodies
primary antibody list	company & catalogue	Panel 1: the validation of two distinct macrophage state
CD68	Abcam, ab283654
APOE	Abcam, ab52607
THBS1	Abcam, ab267388
primary antibody list	company & catalogue	Panel 2: the validation of CD8+ IL17+ T cells
CD4	Abcam, ab133616
CD8	Abcam, ab93278
IL17A	Abcam, ab79056
primary antibody list	company & catalogue	Panel 3: the validation of FAP+ endothelial cells
CD31	Abcam, ab281583
FAP	Abcam, ab207178
primary antibody list	company & catalogue	Panel 4: the validation of HLA+ endothelial cells
CD31	Abcam, ab281583
HLA-DR	Abcam, ab92511
primary antibody list	company & catalogue	Panel 5: the validation of FAP+ fibroblast cells
PDGFRA	Abcam, ab203491
FAP	Abcam, ab207178
primary antibody list	company & catalogue	Panel 6: the validation of the potential interaction of TIGIT and NECTIN2
TIGIT	Cell Signaling Technology, 99567T
NECTIN2	Abcam, ab233384
