# Supplementary material for: scRNA-seq of gastric tumor shows complex intercellular interaction with an alternative T cell exhaustion trajectory
Source: Nat Commun. 2022 Aug 23;13:4943. doi: 10.1038/s41467-022-32627-z (PMC9399107; doi:10.1038/s41467-022-32627-z)
Supplement: Supplementary file 11 — Supplementary Data 8 [file 41467_2022_32627_MOESM11_ESM.xlsx]

## Sheet: signatures genes
malignant genes	non-malignant genes
REG4	REP15
TFF3	TM9SF3
PHGR1	SLC12A2
FABP1	IL33
PRAP1	RPS4Y1
APOA1	BRI3
CLDN4	GHRL
LEFTY1	S100P
SPINK4	CXCL17
ANPEP	PAPSS1
CLDN7	FOXQ1
ALDOB	FABP5
S100A10	CD63
IL32	CLDN18
MALAT1	MUC1
LGALS4	KLF2
CLDN3	CTSE
MDK	SOSTDC1
OLFM4	EEF1A1
PRSS3	ANXA10
LGALS3	KCNE2
DMBT1	TAGLN2
CES2	TSPO
HLA-A	VSIG1
CDHR5	AGR2
FABP2	METTL7B
CCT2	ALDH1A1
PPP1R1B	VSIG2
AOC1	PSCA
TSPAN7	ALDH3A1
KRT7	PGA4
NFKBIA	TMSB4X
ISG15	MUCL3
CCL20	SPINK1
TCIM	IGFBP2
FTL	CA9
AGR3	GLUL
CXCL1	PGA3
RBP2	TFF1
TMC5	MSMB
PCK1	CA2
TRIM31	CYSTM1
CDH17	RNASE1
PI3	MUC6
HES1	MUC5AC
LCN2	TFF2
TMEM17	GKN2
TM4SF4	GKN1
SERINC2	PGC
MISP	LIPF
