# Supplementary material for: scRNA-seq of gastric tumor shows complex intercellular interaction with an alternative T cell exhaustion trajectory
Source: Nat Commun. 2022 Aug 23;13:4943. doi: 10.1038/s41467-022-32627-z (PMC9399107; doi:10.1038/s41467-022-32627-z)
Supplement: Supplementary file 13 — Source Data [file 41467_2022_32627_MOESM13_ESM.zip]

Archive with 254 entries (229 files):
- Source Data/
- Source Data/.DS_Store
- __MACOSX/Source Data/._.DS_Store
- Source Data/FigS7/
- __MACOSX/Source Data/._FigS7
- Source Data/FigS8/
- __MACOSX/Source Data/._FigS8
- Source Data/Fig8/
- __MACOSX/Source Data/._Fig8
- Source Data/Fig1/
- __MACOSX/Source Data/._Fig1
- Source Data/Fig6/
- __MACOSX/Source Data/._Fig6
- Source Data/FigS11/
- __MACOSX/Source Data/._FigS11
- Source Data/Fig7/
- __MACOSX/Source Data/._Fig7
- Source Data/FigS10/
- __MACOSX/Source Data/._FigS10
- Source Data/FigS4/
- __MACOSX/Source Data/._FigS4
- Source Data/FigS3/
- Source Data/FigS2/
- __MACOSX/Source Data/._FigS2
- Source Data/FigS5/
- __MACOSX/Source Data/._FigS5
- Source Data/Readme.txt
- __MACOSX/Source Data/._Readme.txt
- Source Data/Fig5/
- __MACOSX/Source Data/._Fig5
- Source Data/Fig2/
- __MACOSX/Source Data/._Fig2
- Source Data/Fig3/
- __MACOSX/Source Data/._Fig3
- Source Data/Fig4/
- __MACOSX/Source Data/._Fig4
- Source Data/FigS7/.DS_Store
- __MACOSX/Source Data/FigS7/._.DS_Store
- Source Data/FigS7/FigS7a.csv
- __MACOSX/Source Data/FigS7/._FigS7a.csv
- Source Data/FigS7/FigS7e.csv
- __MACOSX/Source Data/FigS7/._FigS7e.csv
- Source Data/FigS8/FigS8d_CD8_clone_size.csv
- __MACOSX/Source Data/FigS8/._FigS8d_CD8_clone_size.csv
- Source Data/FigS8/FigS8f.csv
- __MACOSX/Source Data/FigS8/._FigS8f.csv
- Source Data/FigS8/FigS8c_CD4_clone_size.csv
- __MACOSX/Source Data/FigS8/._FigS8c_CD4_clone_size.csv
- Source Data/Fig8/.DS_Store
- __MACOSX/Source Data/Fig8/._.DS_Store
- Source Data/Fig8/Fig8e.csv
- __MACOSX/Source Data/Fig8/._Fig8e.csv
- Source Data/Fig8/Fig8b/
- __MACOSX/Source Data/Fig8/._Fig8b
- Source Data/Fig8/Fig8d.csv
- __MACOSX/Source Data/Fig8/._Fig8d.csv
- Source Data/Fig8/Fig8c/
- __MACOSX/Source Data/Fig8/._Fig8c
- Source Data/Fig8/Fig8a/
- __MACOSX/Source Data/Fig8/._Fig8a
- Source Data/Fig8/Fig8f/
- __MACOSX/Source Data/Fig8/._Fig8f
- Source Data/Fig1/Fig1e.csv
- __MACOSX/Source Data/Fig1/._Fig1e.csv
- Source Data/Fig6/Fig6h.csv
- __MACOSX/Source Data/Fig6/._Fig6h.csv
- Source Data/Fig6/Fig6f_CD4.csv
- __MACOSX/Source Data/Fig6/._Fig6f_CD4.csv
- Source Data/Fig6/Fig6f_CD8.csv
- __MACOSX/Source Data/Fig6/._Fig6f_CD8.csv
- Source Data/Fig6/Fig6e.csv
- __MACOSX/Source Data/Fig6/._Fig6e.csv
- Source Data/Fig6/Fig6a.csv
- __MACOSX/Source Data/Fig6/._Fig6a.csv
- Source Data/Fig6/Fig6b.csv
- __MACOSX/Source Data/Fig6/._Fig6b.csv
- Source Data/Fig6/Fig6c.csv
- __MACOSX/Source Data/Fig6/._Fig6c.csv
- Source Data/Fig6/Fig6j_6k_6m_7a_7e_Cytolytic.csv
- __MACOSX/Source Data/Fig6/._Fig6j_6k_6m_7a_7e_Cytolytic.csv
- Source Data/Fig6/Fig6j_6k_6m_7a_7e_Tc17.csv
- __MACOSX/Source Data/Fig6/._Fig6j_6k_6m_7a_7e_Tc17.csv
- Source Data/Fig6/Fig6g_PCA.csv
- __MACOSX/Source Data/Fig6/._Fig6g_PCA.csv
- Source Data/FigS11/FigS11a/
- __MACOSX/Source Data/FigS11/._FigS11a
- Source Data/Fig7/Fig7c_Tc17.csv
- __MACOSX/Source Data/Fig7/._Fig7c_Tc17.csv
- Source Data/Fig7/.DS_Store
- __MACOSX/Source Data/Fig7/._.DS_Store
- Source Data/Fig7/Fig7c_Cytolytic.csv
- __MACOSX/Source Data/Fig7/._Fig7c_Cytolytic.csv
- Source Data/FigS10/FigS10c_10e/
- __MACOSX/Source Data/FigS10/._FigS10c_10e
- Source Data/FigS10/FigS10a_10b/
- __MACOSX/Source Data/FigS10/._FigS10a_10b
- Source Data/FigS4/FigS4f.csv
- __MACOSX/Source Data/FigS4/._FigS4f.csv
- Source Data/FigS3/.DS_Store
- __MACOSX/Source Data/FigS3/._.DS_Store
- Source Data/FigS3/FigS3.xlsx
- __MACOSX/Source Data/FigS3/._FigS3.xlsx
- Source Data/FigS2/FigS2h.csv
- __MACOSX/Source Data/FigS2/._FigS2h.csv
- Source Data/FigS2/FigS2c_1.csv
- __MACOSX/Source Data/FigS2/._FigS2c_1.csv
- Source Data/FigS2/FigS2c_2.csv
- __MACOSX/Source Data/FigS2/._FigS2c_2.csv
- Source Data/FigS5/.DS_Store
- __MACOSX/Source Data/FigS5/._.DS_Store
- Source Data/FigS5/FigS5d.csv
- __MACOSX/Source Data/FigS5/._FigS5d.csv
- Source Data/Fig5/FigS5h.xlsx
- __MACOSX/Source Data/Fig5/._FigS5h.xlsx
- Source Data/Fig5/.DS_Store
- __MACOSX/Source Data/Fig5/._.DS_Store
- Source Data/Fig5/Fig5f.csv
- __MACOSX/Source Data/Fig5/._Fig5f.csv
- Source Data/Fig5/Fig5h.csv
- __MACOSX/Source Data/Fig5/._Fig5h.csv
- Source Data/Fig2/Fig2g.csv
- __MACOSX/Source Data/Fig2/._Fig2g.csv
- Source Data/Fig2/.DS_Store
- __MACOSX/Source Data/Fig2/._.DS_Store
- Source Data/Fig2/Fig2k.xlsx
- __MACOSX/Source Data/Fig2/._Fig2k.xlsx
- Source Data/Fig2/Fig2i_S2e.csv
- __MACOSX/Source Data/Fig2/._Fig2i_S2e.csv
- Source Data/Fig2/Fig2m.csv
- __MACOSX/Source Data/Fig2/._Fig2m.csv
- Source Data/Fig2/Fig2n.csv
- __MACOSX/Source Data/Fig2/._Fig2n.csv
- Source Data/Fig2/Fig2e_Bulk_DEG/
- __MACOSX/Source Data/Fig2/._Fig2e_Bulk_DEG
- Source Data/Fig3/Fig3g.xlsx
- __MACOSX/Source Data/Fig3/._Fig3g.xlsx
- Source Data/Fig3/.DS_Store
- __MACOSX/Source Data/Fig3/._.DS_Store
- Source Data/Fig3/Fig3l_S4g_S5e.xlsx
- __MACOSX/Source Data/Fig3/._Fig3l_S4g_S5e.xlsx
- Source Data/Fig3/Fig3f.csv
- __MACOSX/Source Data/Fig3/._Fig3f.csv
- Source Data/Fig3/Fig3m.xlsx
- __MACOSX/Source Data/Fig3/._Fig3m.xlsx
- Source Data/Fig3/Fig3k.csv
- __MACOSX/Source Data/Fig3/._Fig3k.csv
- Source Data/Fig3/Fig3j.csv
- __MACOSX/Source Data/Fig3/._Fig3j.csv
- Source Data/Fig4/.DS_Store
- __MACOSX/Source Data/Fig4/._.DS_Store
- Source Data/Fig4/Fig4d.csv
- __MACOSX/Source Data/Fig4/._Fig4d.csv
- Source Data/Fig4/Fig4i_S5j.csv
- __MACOSX/Source Data/Fig4/._Fig4i_S5j.csv
- Source Data/Fig4/Fig4c.csv
- __MACOSX/Source Data/Fig4/._Fig4c.csv
- Source Data/Fig4/Fig4g.xlsx
- __MACOSX/Source Data/Fig4/._Fig4g.xlsx
- Source Data/Fig8/Fig8b/fig8b_genepair.txt
- __MACOSX/Source Data/Fig8/Fig8b/._fig8b_genepair.txt
- Source Data/Fig8/Fig8b/fig8b_data.csv
- __MACOSX/Source Data/Fig8/Fig8b/._fig8b_data.csv
- Source Data/Fig8/Fig8c/Fig8c_cor.csv
- __MACOSX/Source Data/Fig8/Fig8c/._Fig8c_cor.csv
- Source Data/Fig8/Fig8c/Fig8c_pv.csv
- __MACOSX/Source Data/Fig8/Fig8c/._Fig8c_pv.csv
- Source Data/Fig8/Fig8a/dotplot_gene.txt
- __MACOSX/Source Data/Fig8/Fig8a/._dotplot_gene.txt
- Source Data/Fig8/Fig8a/GC03_means.txt
- __MACOSX/Source Data/Fig8/Fig8a/._GC03_means.txt
- Source Data/Fig8/Fig8a/GC09_pvalues.txt
- __MACOSX/Source Data/Fig8/Fig8a/._GC09_pvalues.txt
- Source Data/Fig8/Fig8a/GC10_pvalues.txt
- __MACOSX/Source Data/Fig8/Fig8a/._GC10_pvalues.txt
- Source Data/Fig8/Fig8a/fig_pvalue.RData
- __MACOSX/Source Data/Fig8/Fig8a/._fig_pvalue.RData
- Source Data/Fig8/Fig8a/GC08_means.txt
- __MACOSX/Source Data/Fig8/Fig8a/._GC08_means.txt
- Source Data/Fig8/Fig8a/GC05_pvalues.txt
- __MACOSX/Source Data/Fig8/Fig8a/._GC05_pvalues.txt
- Source Data/Fig8/Fig8a/GC05_means.txt
- __MACOSX/Source Data/Fig8/Fig8a/._GC05_means.txt
- Source Data/Fig8/Fig8a/GC06_pvalues.txt
- __MACOSX/Source Data/Fig8/Fig8a/._GC06_pvalues.txt
- Source Data/Fig8/Fig8a/GC02_means.txt
- __MACOSX/Source Data/Fig8/Fig8a/._GC02_means.txt
- Source Data/Fig8/Fig8a/GC09_means.txt
- __MACOSX/Source Data/Fig8/Fig8a/._GC09_means.txt
- Source Data/Fig8/Fig8a/GC03_pvalues.txt
- __MACOSX/Source Data/Fig8/Fig8a/._GC03_pvalues.txt
- Source Data/Fig8/Fig8a/GC04_means.txt
- __MACOSX/Source Data/Fig8/Fig8a/._GC04_means.txt
- Source Data/Fig8/Fig8a/GC10_means.txt
- __MACOSX/Source Data/Fig8/Fig8a/._GC10_means.txt
- Source Data/Fig8/Fig8a/GC04_pvalues.txt
- __MACOSX/Source Data/Fig8/Fig8a/._GC04_pvalues.txt
- Source Data/Fig8/Fig8a/GC01_means.txt
- __MACOSX/Source Data/Fig8/Fig8a/._GC01_means.txt
- Source Data/Fig8/Fig8a/GC08_pvalues.txt
- __MACOSX/Source Data/Fig8/Fig8a/._GC08_pvalues.txt
- Source Data/Fig8/Fig8a/GC01_pvalues.txt
- __MACOSX/Source Data/Fig8/Fig8a/._GC01_pvalues.txt
- Source Data/Fig8/Fig8a/GC07_means.txt
- __MACOSX/Source Data/Fig8/Fig8a/._GC07_means.txt
- Source Data/Fig8/Fig8a/GC02_pvalues.txt
- __MACOSX/Source Data/Fig8/Fig8a/._GC02_pvalues.txt
- Source Data/Fig8/Fig8a/GC06_means.txt
- __MACOSX/Source Data/Fig8/Fig8a/._GC06_means.txt
- Source Data/Fig8/Fig8a/GC07_pvalues.txt
- __MACOSX/Source Data/Fig8/Fig8a/._GC07_pvalues.txt
- Source Data/Fig8/Fig8f/fig8f_data.csv
- __MACOSX/Source Data/Fig8/Fig8f/._fig8f_data.csv
- Source Data/Fig8/Fig8f/fig8f_genepair.txt
- __MACOSX/Source Data/Fig8/Fig8f/._fig8f_genepair.txt
- Source Data/FigS11/FigS11a/lym_center_part1_1.csv
- __MACOSX/Source Data/FigS11/FigS11a/._lym_center_part1_1.csv
- Source Data/FigS11/FigS11a/lym_center_part1_2.csv
- __MACOSX/Source Data/FigS11/FigS11a/._lym_center_part1_2.csv
- Source Data/FigS10/FigS10c_10e/count_matrix_tumor.RData
- __MACOSX/Source Data/FigS10/FigS10c_10e/._count_matrix_tumor.RData
- Source Data/FigS10/FigS10c_10e/summary_all_ligand_receptor.xlsx
- __MACOSX/Source Data/FigS10/FigS10c_10e/._summary_all_ligand_receptor.xlsx
- Source Data/FigS10/FigS10c_10e/GO_KEGG_res.csv
- __MACOSX/Source Data/FigS10/FigS10c_10e/._GO_KEGG_res.csv
- Source Data/FigS10/FigS10a_10b/count_matrix_tumor.RData
- __MACOSX/Source Data/FigS10/FigS10a_10b/._count_matrix_tumor.RData
- Source Data/FigS10/FigS10a_10b/para_nolym_nodir_forcyto.txt
- __MACOSX/Source Data/FigS10/FigS10a_10b/._para_nolym_nodir_forcyto.txt
- Source Data/FigS10/FigS10a_10b/tumor_nolym_nodir_forcyto_node.txt
- __MACOSX/Source Data/FigS10/FigS10a_10b/._tumor_nolym_nodir_forcyto_node.txt
- Source Data/FigS10/FigS10a_10b/para_nolym_nodir_forcyto_node.txt
- __MACOSX/Source Data/FigS10/FigS10a_10b/._para_nolym_nodir_forcyto_node.txt
- Source Data/FigS10/FigS10a_10b/count_matrix_para.RData
- __MACOSX/Source Data/FigS10/FigS10a_10b/._count_matrix_para.RData
- Source Data/FigS10/FigS10a_10b/tumor_nolym_nodir_forcyto.txt
- __MACOSX/Source Data/FigS10/FigS10a_10b/._tumor_nolym_nodir_forcyto.txt
- Source Data/Fig2/Fig2e_Bulk_DEG/Bulk_DEG_GC09.csv
- __MACOSX/Source Data/Fig2/Fig2e_Bulk_DEG/._Bulk_DEG_GC09.csv
- Source Data/Fig2/Fig2e_Bulk_DEG/Bulk_DEG_GC08.csv
- __MACOSX/Source Data/Fig2/Fig2e_Bulk_DEG/._Bulk_DEG_GC08.csv
- Source Data/Fig2/Fig2e_Bulk_DEG/Bulk_DEG_GC07.csv
- __MACOSX/Source Data/Fig2/Fig2e_Bulk_DEG/._Bulk_DEG_GC07.csv
- Source Data/Fig2/Fig2e_Bulk_DEG/Bulk_DEG_GC05.csv
- __MACOSX/Source Data/Fig2/Fig2e_Bulk_DEG/._Bulk_DEG_GC05.csv
- Source Data/Fig2/Fig2e_Bulk_DEG/Bulk_DEG_GC04.csv
- __MACOSX/Source Data/Fig2/Fig2e_Bulk_DEG/._Bulk_DEG_GC04.csv
- Source Data/Fig2/Fig2e_Bulk_DEG/Bulk_DEG_GC10.csv
- __MACOSX/Source Data/Fig2/Fig2e_Bulk_DEG/._Bulk_DEG_GC10.csv
- Source Data/Fig2/Fig2e_Bulk_DEG/Bulk_DEG_GC01.csv
- __MACOSX/Source Data/Fig2/Fig2e_Bulk_DEG/._Bulk_DEG_GC01.csv
- Source Data/Fig2/Fig2e_Bulk_DEG/Bulk_DEG_GC03.csv
- __MACOSX/Source Data/Fig2/Fig2e_Bulk_DEG/._Bulk_DEG_GC03.csv
- Source Data/Fig2/Fig2e_Bulk_DEG/Bulk_DEG_GC02.csv
- __MACOSX/Source Data/Fig2/Fig2e_Bulk_DEG/._Bulk_DEG_GC02.csv
