# Supplementary material for: scRNA-seq of gastric tumor shows complex intercellular interaction with an alternative T cell exhaustion trajectory
Source: Nat Commun. 2022 Aug 23;13:4943. doi: 10.1038/s41467-022-32627-z (PMC9399107; doi:10.1038/s41467-022-32627-z)
Supplement: Supplementary file 13 — Source Data [file 41467_2022_32627_MOESM13_ESM.zip › Source Data/Readme.txt]

Due to size limitation, for figures showing expression level or cell annotations, please refer to expression matrices and annotation matrices provided at Omix database:
https://ngdc.cncb.ac.cn/omix/release/OMIX001073
(Preview at https://ngdc.cncb.ac.cn/omix/preview/Mis2kI9y before the release)

Cell annotations include UMAP coordinates, n_genes, percent_mito, tissue, batch, cluster, scores, clonotypes, etc.

AUCell score matrices are also provided at Omix database.
