# Supplementary material for: scRNA-seq of gastric tumor shows complex intercellular interaction with an alternative T cell exhaustion trajectory
Source: Nat Commun. 2022 Aug 23;13:4943. doi: 10.1038/s41467-022-32627-z (PMC9399107; doi:10.1038/s41467-022-32627-z)
Supplement: Supplementary file 13 — Source Data [file 41467_2022_32627_MOESM13_ESM.zip › Source Data/FigS7/FigS7a.csv]

	CD4_C1_CCR7	CD4_C2_LTB	CD4_C3_SLC2A3	CD4_C4_CD69	CD4_C5_CXCL13	CD4_C6_IL17A	CD8_C10_SLC4A10	CD8_C1_LEF1	CD8_C2_CX3CR1	CD8_C3_GZMH	CD8_C4_GZMK	CD8_C5_TOB1	CD8_C6_GNLY	CD8_C7_CD160	CD8_C8_IL17A	CD8_C9_HAVCR2	Cycling_T_cells	Treg_C1_SELL	Treg_C2_LAG3	Treg_C3_CTLA4
CD4_C1_CCR7	1.0	0.8593805182790789	0.4818159643795399	-0.21449876228197384	0.22317809436372138	-0.4793823746352208	-0.4215595229143996	0.9675669155823079	0.17744840374427084	-0.45615568950316376	-0.3764973124576567	-0.6154369227979521	-0.5255806310041655	-0.28219430899512066	-0.3889415365556861	-0.5370516841192097	-0.2859271068886917	0.44329018875695714	-0.1782292780487511	-0.23497336749302544
CD4_C2_LTB	0.8593805182790789	1.0	0.271927192921531	-0.16303141883444705	0.07902424921915852	-0.3123091085954197	-0.31833514723077405	0.794205867720919	0.29354808745137095	-0.43891194593677985	-0.5105876278168595	-0.6119142690994295	-0.5508477546484296	-0.4170286923342954	-0.387324717055074	-0.6209916323127973	-0.12134905017289732	0.5978404388499975	-0.16457152533164598	-0.12754032878414723
CD4_C3_SLC2A3	0.4818159643795399	0.271927192921531	1.0	0.48352959622683134	0.5540204101776744	-0.398527516409906	-0.25869500211744567	0.44397870441960885	-0.45029347690066346	-0.6474880350535599	-0.05507325859294809	-0.3102345299427671	-0.4801246959531811	-0.2811696050139214	-0.3067777356778483	-0.5701762177913752	-0.4985658932319539	0.01860840885606241	-0.1883712800179258	-0.31479974946305767
CD4_C4_CD69	-0.21449876228197384	-0.16303141883444705	0.48352959622683134	1.0	0.010430492743356168	-0.08690811172384127	0.321355698868671	-0.24434541477587612	-0.5220902875568398	-0.4562055505449958	0.10925171153493851	0.27911866123865114	-0.0884193994744853	-0.1916161483276526	-0.0705527228804832	-0.37716369614242673	-0.3328550718703349	-0.4138177233480802	-0.3457398979638464	-0.29993654724817786
CD4_C5_CXCL13	0.22317809436372138	0.07902424921915852	0.5540204101776744	0.010430492743356168	1.0	0.09745811912606284	-0.3346600975259051	0.14844954899254692	-0.430475578254506	-0.4794762352952098	-0.2648591827439928	-0.5579084104459198	-0.4772317969027997	-0.2584507731285002	-0.08264842928907012	-0.09623873255776805	-0.07164565919529009	0.187911573286221	0.40065277068427674	0.25133570098874847
CD4_C6_IL17A	-0.4793823746352208	-0.3123091085954197	-0.398527516409906	-0.08690811172384127	0.09745811912606284	1.0	0.17575509828287772	-0.5556972843768797	-0.23254979467365655	0.0649522218259635	-0.33756410391345204	-0.006444732285514121	-0.04654859430332814	0.06824795820566265	0.6145665187351407	0.2702054781443819	0.34060222624011005	-0.004209287527518812	0.47877121837013514	0.4538398768946097
CD8_C10_SLC4A10	-0.4215595229143996	-0.31833514723077405	-0.25869500211744567	0.321355698868671	-0.3346600975259051	0.17575509828287772	1.0	-0.36736593384411176	-0.0425335248995371	0.09529401861162623	0.1608445610633158	0.37498974817496555	0.2839590561416988	0.10722885765205281	0.2971955279579944	0.06385692724899006	-0.09719311275643117	-0.48095784617290893	-0.09311289338304407	-0.17114952601282596
CD8_C1_LEF1	0.9675669155823079	0.794205867720919	0.44397870441960885	-0.24434541477587612	0.14844954899254692	-0.5556972843768797	-0.36736593384411176	1.0	0.2071630740050946	-0.41298681085265243	-0.3280438253097713	-0.4977307939414257	-0.4397280537605983	-0.16694395659308525	-0.31251777491526056	-0.466576658967059	-0.290779323387361	0.3551329320899118	-0.23409485078477976	-0.2983133862484342
CD8_C2_CX3CR1	0.17744840374427084	0.29354808745137095	-0.45029347690066346	-0.5220902875568398	-0.430475578254506	-0.23254979467365655	-0.0425335248995371	0.2071630740050946	1.0	0.40226595385014274	0.03675142608475057	0.04681311595734661	0.3337654701495807	0.10957875286749197	-0.1647890598865347	0.10326574001229338	0.09917870144325913	0.1345116753943143	-0.20361738209376745	-0.20178719035066406
CD8_C3_GZMH	-0.45615568950316376	-0.43891194593677985	-0.6474880350535599	-0.4562055505449958	-0.4794762352952098	0.0649522218259635	0.09529401861162623	-0.41298681085265243	0.40226595385014274	1.0	0.6061934522067329	0.4080660710732684	0.5809458816245934	0.2694839155549983	0.02523035092929582	0.5772709629934023	0.29584222411762195	-0.20343866865106053	-0.07184396144335814	-0.07583354068936932
CD8_C4_GZMK	-0.3764973124576567	-0.5105876278168595	-0.05507325859294809	0.10925171153493851	-0.2648591827439928	-0.33756410391345204	0.1608445610633158	-0.3280438253097713	0.03675142608475057	0.6061934522067329	1.0	0.41314068418231553	0.3715365999847977	0.13735045777363442	-0.19715349788388292	0.2812007659441449	-0.15969848483381188	-0.47778843155031114	-0.2972634510528478	-0.38396957595729586
CD8_C5_TOB1	-0.6154369227979521	-0.6119142690994295	-0.3102345299427671	0.27911866123865114	-0.5579084104459198	-0.006444732285514121	0.37498974817496555	-0.4977307939414257	0.04681311595734661	0.4080660710732684	0.41314068418231553	1.0	0.7223964412757793	0.5675629997446027	0.28984529517492763	0.33369260876937357	-0.07053765984531779	-0.6933539002764451	-0.3762655803732229	-0.4011288962128665
CD8_C6_GNLY	-0.5255806310041655	-0.5508477546484296	-0.4801246959531811	-0.0884193994744853	-0.4772317969027997	-0.04654859430332814	0.2839590561416988	-0.4397280537605983	0.3337654701495807	0.5809458816245934	0.3715365999847977	0.7223964412757793	1.0	0.6944994335689653	0.14548995028820377	0.5217420938576792	0.12902321234524217	-0.4534615819690353	-0.21176440282272213	-0.21425202004474064
CD8_C7_CD160	-0.28219430899512066	-0.4170286923342954	-0.2811696050139214	-0.1916161483276526	-0.2584507731285002	0.06824795820566265	0.10722885765205281	-0.16694395659308525	0.10957875286749197	0.2694839155549983	0.13735045777363442	0.5675629997446027	0.6944994335689653	1.0	0.48017644741683574	0.428480428393736	0.013879527514228496	-0.42470376520997766	-0.0825924496849546	-0.22197135975204274
CD8_C8_IL17A	-0.3889415365556861	-0.387324717055074	-0.3067777356778483	-0.0705527228804832	-0.08264842928907012	0.6145665187351407	0.2971955279579944	-0.31251777491526056	-0.1647890598865347	0.02523035092929582	-0.19715349788388292	0.28984529517492763	0.14548995028820377	0.48017644741683574	1.0	0.33917135040637314	0.09749362222181523	-0.3133474953374924	0.0904155834762218	0.05206312555666359
CD8_C9_HAVCR2	-0.5370516841192097	-0.6209916323127973	-0.5701762177913752	-0.37716369614242673	-0.09623873255776805	0.2702054781443819	0.06385692724899006	-0.466576658967059	0.10326574001229338	0.5772709629934023	0.2812007659441449	0.33369260876937357	0.5217420938576792	0.428480428393736	0.33917135040637314	1.0	0.28667294256137454	-0.2945588627213236	0.15459441345724823	0.14935162591438855
Cycling_T_cells	-0.2859271068886917	-0.12134905017289732	-0.4985658932319539	-0.3328550718703349	-0.07164565919529009	0.34060222624011005	-0.09719311275643117	-0.290779323387361	0.09917870144325913	0.29584222411762195	-0.15969848483381188	-0.07053765984531779	0.12902321234524217	0.013879527514228496	0.09749362222181523	0.28667294256137454	1.0	0.2225077128664299	0.2860283973847221	0.4181795350970807
Treg_C1_SELL	0.44329018875695714	0.5978404388499975	0.01860840885606241	-0.4138177233480802	0.187911573286221	-0.004209287527518812	-0.48095784617290893	0.3551329320899118	0.1345116753943143	-0.20343866865106053	-0.47778843155031114	-0.6933539002764451	-0.4534615819690353	-0.42470376520997766	-0.3133474953374924	-0.2945588627213236	0.2225077128664299	1.0	0.3034340720009445	0.5257081010948342
Treg_C2_LAG3	-0.1782292780487511	-0.16457152533164598	-0.1883712800179258	-0.3457398979638464	0.40065277068427674	0.47877121837013514	-0.09311289338304407	-0.23409485078477976	-0.20361738209376745	-0.07184396144335814	-0.2972634510528478	-0.3762655803732229	-0.21176440282272213	-0.0825924496849546	0.0904155834762218	0.15459441345724823	0.2860283973847221	0.3034340720009445	1.0	0.7811926488578305
Treg_C3_CTLA4	-0.23497336749302544	-0.12754032878414723	-0.31479974946305767	-0.29993654724817786	0.25133570098874847	0.4538398768946097	-0.17114952601282596	-0.2983133862484342	-0.20178719035066406	-0.07583354068936932	-0.38396957595729586	-0.4011288962128665	-0.21425202004474064	-0.22197135975204274	0.05206312555666359	0.14935162591438855	0.4181795350970807	0.5257081010948342	0.7811926488578305	1.0
