# Supplementary material for: scRNA-seq of gastric tumor shows complex intercellular interaction with an alternative T cell exhaustion trajectory
Source: Nat Commun. 2022 Aug 23;13:4943. doi: 10.1038/s41467-022-32627-z (PMC9399107; doi:10.1038/s41467-022-32627-z)
Supplement: Supplementary file 13 — Source Data [file 41467_2022_32627_MOESM13_ESM.zip › Source Data/FigS7/FigS7e.csv]

	IL22	IL26	Type
02375ae1-fb88-4ae4-bad4-36a8ccd7e819	0.0561703841577543	0.1846568721984655	Solid Tissue Normal
026f63fe-a6ac-45a0-8edc-b5eca0421558	0.0667022455658626	0.2558263799699543	Primary Tumor
02ffa4e5-3475-435a-8c03-7a4ef62960cd	0.0399067000885121	0.0874606375895609	Primary Tumor
03314f52-f263-4ac2-a525-d925a356eb4b	0.0	0.0359999822824473	Primary Tumor
0416822c-d382-4e51-b54e-3ff04498f1f0	0.1381604048733729	0.6434419227900341	Primary Tumor
0423359e-e16c-4a50-9da2-420b5e8a977e	0.0	0.1112738632190475	Primary Tumor
045bf4cf-73e4-43fb-8a9c-08ced63d55cb	0.0	0.0	Primary Tumor
0484bd52-a42c-4231-935a-fd008505766c	0.2267649334040036	0.6389798867616229	Primary Tumor
0490eac0-8edf-4e49-800a-e74e0419cada	0.0	0.6007020766559282	Primary Tumor
04f8b37a-a956-4b27-8878-8b8b3f5ff283	0.0307556221901687	0.0674048798883886	Primary Tumor
067beaf4-7b49-4278-aad2-7a0451f12432	0.0408702268992031	0.2239308245926567	Primary Tumor
0716b8bc-bc7d-4857-a0d7-f72906074a5f	1.202873893590615	0.6590629984426691	Primary Tumor
074647ae-4ed0-4aea-b755-03e6fd91ac37	0.0692705031912641	0.6831682556584736	Primary Tumor
075fb06e-2d1b-4dd6-8540-111ceee5573d	0.0	0.0	Primary Tumor
07b80a24-4848-497c-8d05-af9363ede454	0.0286539514690696	0.0627987996846589	Primary Tumor
07e6e068-1ebc-4796-a388-f9afa0cb26fc	0.0366915874077678	0.5226929949442894	Primary Tumor
08b7f6cd-b12c-4c31-a2af-ddfb74a74401	0.2466306926608442	0.5405227087515049	Primary Tumor
090910e1-fcdb-46dc-84f4-ebe146334728	0.0309352324931483	0.0338992594204166	Primary Tumor
0953e28a-e443-41c1-a078-fcb7c1e55db7	0.0933849320059517	0.6481059064072361	Primary Tumor
097a9e9c-e29e-484a-a6c4-7b583d0e9820	0.0	0.0457884435335355	Primary Tumor
099a320d-2812-4387-8c71-0715730d8a9f	0.0	0.0	Solid Tissue Normal
0a838733-1bc6-46fe-b816-6edb0b787fa1	0.2409072731382845	0.8711655196227571	Primary Tumor
0a85f160-58c9-4b93-8924-4576ddc8d13e	0.0399537219067224	0.4816003055516544	Primary Tumor
0b13b6d7-ce78-4fd3-9310-2eb55b60e4bd	0.0767007498433001	0.2521492557636194	Primary Tumor
0b636202-835d-4aa7-8e80-45316afa5f68	0.0411368965647912	0.2704703115538175	Primary Tumor
0bc20025-8ab2-49b7-903b-fcf4aeb7d269	0.0	0.0	Primary Tumor
0c483fdb-9221-4a64-8f31-252e22c53339	0.0	0.507822052127208	Primary Tumor
0ceec6f5-a02f-4b40-b6aa-0cc356690877	0.0	0.0	Primary Tumor
0d8c74cb-6beb-447d-8e18-f97ca5dc173d	0.1260386236231976	0.2301914707413786	Primary Tumor
0e80dd27-08ca-4ac1-975a-4de94c6620d7	0.026940994423634	0.4723570817635575	Primary Tumor
0f92b7f7-86cb-4a55-b9ff-e9b46ba8dad2	0.0354685559573008	0.0777338770564241	Primary Tumor
100cfb6c-340e-4993-b3c2-920d195eaa1e	0.0375609969716018	0.9878367501231128	Primary Tumor
108cc6e3-61f5-4880-83c9-3bab350420b3	0.0	0.0848826466378049	Primary Tumor
10b4517f-1ef6-49d9-a037-4c3b80b155c2	0.1075111196491249	1.9635364177747432	Primary Tumor
1264d3b3-30f0-486d-adb2-c53e5a8ed79b	0.0575854423048069	0.3575832767744623	Primary Tumor
12689643-85a9-42fd-b568-646303d262f9	0.2701477700329969	0.3552380350880946	Primary Tumor
12713793-ee07-4d1c-af6a-5118e3caebd8	7.524202613482727	2.069240169219708	Primary Tumor
12992fa5-fbdd-4fe4-9bd0-4f5154998b8b	0.0	0.3519091541815842	Primary Tumor
12f31fe7-229c-4125-86d7-658ae6d421ca	0.0	0.1568949833290555	Primary Tumor
1333989b-f993-4cab-a5a1-59c74123bf86	0.3347566214030577	0.3930331893822799	Primary Tumor
137ee7bf-c5be-4b2f-974b-5eecf75a9b1a	0.0	0.1102756038819593	Primary Tumor
13f21f07-6cad-4f37-a372-5ea929cd8bb6	0.0	0.4402654940492348	Primary Tumor
147303d5-7361-4046-904e-1b1aaeca28d4	0.0	0.4676820153505006	Solid Tissue Normal
1534cfb4-73c4-474c-834a-17b392916fa1	0.6664170328099384	0.584215266716012	Primary Tumor
180cd262-d2ab-4571-a74a-7c126ad5d2ba	0.0285958305207728	0.2193499706732508	Primary Tumor
189dd6f5-8cb8-43fe-bea0-b9c0e51e782f	0.0931862289090133	0.1531721548673161	Solid Tissue Normal
1990eb17-f10a-4359-967b-feaa98666057	0.3055683066737825	0.1953268416143954	Primary Tumor
19b2275d-450a-4873-adb5-f309e0ea6965	0.0	0.0780924440082966	Primary Tumor
19bfa902-9d64-4221-8f16-e2d85db04117	0.0624430966950751	0.2394910583009853	Primary Tumor
1c90ea6b-5495-4138-b35d-130b331b57ce	0.0	0.0406851350576168	Primary Tumor
1cc4c6ed-0c9d-48d3-8773-7676ae30c7f4	0.1816646565415803	1.6778813234492975	Primary Tumor
1da717c0-a761-4f88-b597-4bdf61c2b24b	0.0	0.0	Primary Tumor
1db5bd23-d418-4200-807d-94bab8e021a2	0.2761050576681481	1.7053369126301712	Primary Tumor
209cd6eb-7461-457a-9ca8-b018ac5e09cd	0.0375740363505145	0.0823483066433011	Primary Tumor
21319887-ae80-45ad-a86c-62786dbc870a	0.0	0.0	Primary Tumor
21d0539e-7fc1-44bb-98ee-a8957d08a15f	0.0	0.9600806195813002	Primary Tumor
24332762-45e4-4648-9b85-5a4413deeae2	0.0917987804885644	0.603566307436553	Primary Tumor
2444744f-caea-45bb-9521-70b9bdbf957c	0.0	0.2296562935173728	Primary Tumor
246f0dd2-3f9f-486a-bbd9-83550b93d602	0.0	0.1276304751108012	Primary Tumor
26237215-72ab-459b-b451-150d06fc25a6	0.0484916142703454	0.6907912380815643	Primary Tumor
26bcaa90-91f4-4787-8a68-152f431938cd	0.1047663819798184	0.8418993970200818	Primary Tumor
270a5f16-bcf0-4c8b-a7b1-64ebf942a3eb	0.3897606649422495	1.708420700654548	Primary Tumor
27b7f901-1434-4902-af60-b9438a2fc839	0.0688323477787068	0.282852926801156	Primary Tumor
281222fc-74d0-4034-9f86-334a6b64290c	0.1632964512743361	1.849072808569416	Primary Tumor
2848d41f-a763-41a6-9c7e-a5e4fb668a53	0.2941956019099457	0.7092440203806906	Primary Tumor
28ba897c-3c45-4784-ac07-c9d801041396	0.0	1.2027430568055968	Primary Tumor
2a6c0fe2-1e7b-4284-957f-f71415c69d90	0.3316424699290843	0.4153353669927287	Primary Tumor
2ae7ec0f-6518-4f9e-944d-5d2a64d1d5bf	0.0	0.0928959317029247	Primary Tumor
2b47971f-6b17-4bd9-913c-c4f68bd4b6ab	0.0346390263438217	1.3664854224973515	Primary Tumor
2b7b7f31-1003-40fb-926c-41e9f3143b7f	0.1093482830842189	0.519243289038918	Primary Tumor
2b91cafd-526f-4b1c-9b12-af88758023c2	0.0	0.284512352129601	Primary Tumor
2c60169f-f280-4d31-a623-4cfa6f1c2fee	0.065648872847148	0.2158168526903138	Primary Tumor
2cffb7ad-b3cb-492a-ba40-da2577154a6b	0.2377815437320229	0.409458238362327	Primary Tumor
2e3b60a5-9c74-4044-b9a9-e102d07196b9	0.050110030733521	0.1098225417747554	Primary Tumor
2ed40eab-3187-4dff-b63c-372244a2739e	0.0	0.0	Primary Tumor
2ef968ec-00f6-4036-b461-557849a37afe	0.0287312538039359	0.0314841088197689	Primary Tumor
2f5b477d-891a-4bed-b011-35d34949993d	0.2421304465686287	0.7959897657444929	Primary Tumor
3010aa05-27de-4c37-9ed7-2ce162156e07	0.0	0.4136585804080221	Primary Tumor
307d1780-77ef-43b2-8010-414c2ed9e72d	0.0456219348491984	0.0999863055857433	Primary Tumor
3166dd99-6726-4fa4-89ca-ff91dafc02c3	0.0	0.092512073544131	Primary Tumor
31fc405f-3d01-4c32-ad58-0f7bc1ef5b1d	0.0	0.1864107380045332	Primary Tumor
3260d127-3de8-472f-afe5-eba6d3674748	0.0515026245974655	0.0	Primary Tumor
32b11da8-1e8f-445b-9672-b03075c22788	0.0	0.0706420549987705	Primary Tumor
32f5ab78-1650-422c-a06e-f32405f4a592	0.1741723565595629	0.4198930969857056	Primary Tumor
3315041c-e438-4a87-90b8-bc70ed61b903	0.0	0.588477686944916	Primary Tumor
336ea1d5-0994-4e8a-94c0-b70e42810153	0.2207993814319268	0.645213448252533	Primary Tumor
346e76be-6709-475b-ac0f-da41e1179de4	1.883674229759664	1.7692770041103938	Primary Tumor
3473f315-7848-4aa3-9128-dbe6c1bc533c	0.0	0.5350453474252937	Primary Tumor
34928e92-b375-484a-8d2b-893eb4719945	0.4497914482369798	0.5750357026616766	Primary Tumor
34d4d4a0-e5f7-4309-b2b5-134a3b073ef9	0.0	0.9693374061813544	Primary Tumor
34f6974b-e06c-413d-a486-880dd7c8e3f1	0.1196778246968792	0.1748595069678201	Primary Tumor
350b13af-3fac-4bbd-b059-9d35bf3af12b	0.035089094283431	0.5767667869639441	Primary Tumor
354569d3-857d-461a-8e8b-1ac9c4cfffe8	0.0	0.2843226185795952	Primary Tumor
35fd1c55-f290-4646-bc11-9cc3ae810aa0	0.0276640715901565	0.0	Primary Tumor
361a6872-8cff-4461-8f5a-a336b3b46519	0.3593631474345322	1.1813854539886186	Primary Tumor
38111795-1321-4813-98a7-d408506dcafe	0.0	0.2122197752984313	Primary Tumor
396d826e-5b81-475c-9b7d-e4e13988b495	0.1093058479684158	0.3293919018548722	Primary Tumor
3991de6d-dc5c-4f44-bafa-0c99f1542256	0.0	0.1238622440012397	Primary Tumor
3b3003a0-598f-47fe-b9d9-8824875a4964	0.0403075984362882	0.1766785151923458	Primary Tumor
3b358b6b-82d1-4656-97d9-db9be42dbad7	0.0	0.112397007001947	Primary Tumor
3c1d85a9-7845-477a-ac89-9cf345ed01b8	0.0	0.2158383373977836	Primary Tumor
3ce66f85-163f-4166-91fa-d955361340a0	0.0297537833667833	0.163023054911984	Solid Tissue Normal
3d7f352f-80b8-4e47-8a86-b0549ddeb058	0.0	0.3104623389695833	Primary Tumor
3de542c4-c92b-49ce-af62-c16f7c15cca4	0.0326430153215651	0.1788533583659312	Primary Tumor
3e1eafa8-9151-4e8d-93e5-6548d405bdc9	0.0	0.2505203567692623	Primary Tumor
3eaa5da7-ec9a-4076-a884-e32e40730436	0.4520972888110181	0.9908290348235922	Primary Tumor
3f638155-d9fc-427f-b966-4beec190c9b5	0.0531470004044596	0.232956898516515	Primary Tumor
3fbc2c35-5c46-4b2b-8e83-d96e9f515af9	0.0	0.0	Solid Tissue Normal
40fb2607-4b86-482d-8634-4f2b1301f3a5	0.0276824232874392	0.0	Primary Tumor
411d90da-0c59-44e2-a59a-54a54dd253d8	0.1762256208162614	0.1448328706895127	Primary Tumor
4183ca33-46a0-4b84-b88a-2035c967049e	0.0319839925999432	0.2102910322764683	Primary Tumor
4302af6b-66e2-4913-83f3-8139b46d768f	0.0330794099607195	0.4712354271048601	Primary Tumor
443225c7-930a-4645-a99c-ef505723120f	0.0307461253806506	0.1347681328316912	Primary Tumor
4444301a-1012-4477-a03d-e31df5f0937d	0.0	0.0664520722566162	Primary Tumor
45da69eb-ddb4-4390-86d1-22bac6ff958a	0.1444951771217324	0.67859927700672	Primary Tumor
4607be78-dfdd-4826-a9a1-4124fb193a54	0.0345929843281595	0.2653523244374938	Primary Tumor
46cf3aea-b172-4cdf-b6ad-1d83463d6672	0.0	0.2017083873235883	Primary Tumor
4785e5d3-40a6-417c-93ef-9a56446fff00	0.0	0.0269582515937306	Primary Tumor
48005fc8-f94f-4342-b641-6dc3fc07e43b	0.0708138335889774	0.3879939347332191	Solid Tissue Normal
488e41af-5f72-4b72-a6ba-83cada71c8b5	0.1865696662542642	0.0681485478597917	Primary Tumor
48c33d3f-6c14-4fe5-86c3-1d6025745784	0.0	0.2304989349549882	Primary Tumor
48dd68ba-5503-4cc6-b487-0add393dae31	0.0	0.4270134497748947	Primary Tumor
48e1bd4f-831b-4cd5-ae40-698b1d3b4506	0.0903894811646966	0.7924004376709023	Primary Tumor
49399705-8f99-46c1-9555-8f4658648c54	0.0	0.0649261607915411	Primary Tumor
49e36c84-a818-4b66-b99a-0c2c433ce89d	0.0342987409719587	0.0375850389443474	Primary Tumor
4a505fe3-481b-4f7e-a565-955660900868	0.0	0.1217329788869118	Primary Tumor
4b41c027-57ad-4a2f-9087-1035aa52d753	0.1552959210792072	2.7228069958151093	Primary Tumor
4b52d0c0-4040-40b6-8123-f6c5a4bf5d49	0.7868095053492206	0.3373813700996601	Solid Tissue Normal
4b8ce89b-9925-46a0-9785-3904b637fba9	0.0	0.3636768913870373	Primary Tumor
4c934cb3-73c4-49c2-9805-8011e698d328	0.0	0.3106792451656462	Primary Tumor
4cce42cd-ac2b-48c3-b548-5fe1dfb3817d	0.0249466193462162	2.15961143218589	Primary Tumor
4dafc436-2cd2-4191-bbb4-10ede0b3f976	0.0468041323137663	0.6667520765137693	Solid Tissue Normal
4e6c2b51-e38c-478e-a49a-f6cab215978a	0.0	0.1290282413598718	Primary Tumor
4ff0a9d8-fc27-49c0-9216-fc63cde6ea7b	0.0331122244957167	0.0362848376335385	Primary Tumor
501ab12f-2c95-4fd7-a5de-9dd44453c17d	0.0	0.3466791546051014	Solid Tissue Normal
5236fad8-2d43-4f66-8c4a-ca18247dc4bd	0.0	0.3314891031412352	Primary Tumor
527cb3f1-f283-4c6f-aec9-7fbaac816762	0.241063177371979	1.4969088961384236	Primary Tumor
52f7a210-dd1e-4289-8a50-6cc18354c402	0.3215903672514937	0.845767708180683	Primary Tumor
530e3c9f-e0ef-438d-b6c6-0266c6474fbc	0.1009074686275042	0.147434416177802	Primary Tumor
533ee0f3-d62b-4297-bc0c-d4003e6da6bf	0.0	0.0822265140923184	Primary Tumor
5370f036-b0d3-4542-8531-4caf8ab9dd17	0.0	0.1813594885050648	Primary Tumor
53a14a37-c9bf-486e-a841-f1c7985b1740	0.4899900920276975	3.4656905976274315	Primary Tumor
5437a90a-7bd3-41c3-a3e3-8d606363c23e	0.1720228954194268	0.3770101782409892	Solid Tissue Normal
552aa7a3-4d2d-48ea-8b78-9e2d63aa30c8	0.0	0.2212280520821777	Primary Tumor
554ca60c-c939-4487-ad30-223b2d4f6f44	0.4826140989239381	5.876169597222275	Primary Tumor
5591bfb8-55da-4b97-a820-f8a26a978b3e	0.3960261855531682	1.1683835155912403	Solid Tissue Normal
55a1cae7-58a1-4ae2-ba34-38146f2fa708	0.0	1.6405231573672152	Primary Tumor
5648fa76-988e-4fa5-a52e-eaaace20744c	0.0	0.0	Primary Tumor
564a044a-3b8a-4585-b0c5-113f7981df91	0.2073625590739581	1.5906154996480566	Primary Tumor
5691d4ad-6522-4646-a59d-3be692009e57	0.0912873624687853	0.480163034736935	Primary Tumor
56d26c88-75b1-4122-b9ee-158f30ad9951	0.0	0.4831528464869841	Primary Tumor
56d8a12c-7232-4b80-9abf-28d2a4a6e541	0.0	0.045348340743985	Primary Tumor
5739e9ee-e353-4f02-afbf-9a60d1452e0e	0.0	0.3158220801322889	Primary Tumor
574addb9-ff09-448b-9487-33bf8d2e2278	0.0808450373858954	0.5758422802449273	Primary Tumor
57a6714e-671a-434e-b401-ec78f3adb5cd	0.0686538640373696	0.1128477932597801	Primary Tumor
5842312d-3d14-453d-98e6-39e866fab995	0.0440159341702502	1.1093653213105323	Solid Tissue Normal
5875b120-c3bb-4790-ba3d-e87d21e604f5	0.228378316244064	0.87591050965168	Primary Tumor
58aeb457-b7f0-4bf0-9864-058910121f95	0.0	0.0575873157886594	Primary Tumor
593ba328-6814-49ad-bad4-ce4fdd19986e	0.0	0.1287506074685712	Primary Tumor
59725cd2-040d-430e-891f-fdf82d90dfaf	0.0603759240597297	0.0661607800391966	Primary Tumor
5a2a8945-347a-486d-b21c-63432c8c782b	0.0	0.0	Primary Tumor
5b222c16-e87b-469b-8ba7-85e0556cf65a	0.0	0.400135433286691	Primary Tumor
5b886950-9404-4bbd-8d9e-fa3e9570ff42	0.0292462738616853	0.1922908499110131	Primary Tumor
5b89579d-19e9-4b4e-aba4-08eb4a636316	0.0	0.2078159499278979	Primary Tumor
5c1a26ef-9da5-4d38-acc5-21611e157c87	0.0667694229334134	0.7682520858283494	Primary Tumor
5d2f5e0e-be7a-4543-a571-789d8edaf10c	0.1961621956959109	0.2507834830555398	Primary Tumor
5d9be17e-80f3-4e1e-9a24-2fb04f09530d	0.067698403614075	0.1854621382734081	Primary Tumor
5dc286ef-d3e6-49ee-9cf9-849c805d8859	0.0	0.103589803223523	Primary Tumor
5e058a7a-96e7-4a00-91ed-b78e732e73b1	0.0	0.0	Primary Tumor
5e18e6e2-42dd-4b0b-9356-fb4444e3f993	0.0376689794516049	0.1651127731874544	Primary Tumor
5ed07d05-9550-4c3c-823a-1e512f2f1d9b	0.2307286084985959	1.3725362698761918	Primary Tumor
5fd84e63-7247-4394-8dbe-8f7e26319a5a	0.0	0.3199885210774548	Primary Tumor
5ff29111-8faa-4d9b-899a-1c2bc5aaddfb	0.0	0.2429771790302247	Primary Tumor
62a8b1c6-87d8-4d68-9340-d571aaa3558a	0.0	0.2149330799853601	Primary Tumor
63774f15-9476-4530-be90-438ad343912e	0.0827142130395996	0.2265984720012835	Primary Tumor
638f5112-a4b7-41d2-ab2e-26bf80170622	0.0	0.5892610737019844	Primary Tumor
64b62e43-fc9b-404c-a273-b57865001cf9	0.0779347835594719	0.2562060698596208	Primary Tumor
652d8b46-5606-4194-8077-53750238b9a1	0.1602920063347232	0.351300434347864	Primary Tumor
65815162-8fcc-4cba-a186-f3c3f886c0fe	0.0	0.468732797644429	Primary Tumor
65999636-6d37-4c53-b7b9-6ec228b56b1a	0.0	0.0	Primary Tumor
65b96d54-238b-4909-bbf0-f1f273e41fde	0.0	0.1060886872625715	Primary Tumor
661b678f-d983-408a-b7b4-3ec9160a727d	0.0	0.0	Solid Tissue Normal
661e565b-f6fe-4ea9-842b-1846b5315759	0.0	0.0323356090927343	Primary Tumor
665f3b93-3054-41ab-b811-363cd85d7583	0.1147546485186465	0.2095829084570225	Primary Tumor
66e06597-0200-48f6-9124-841f1e1d05ae	0.0	1.5406548613386086	Primary Tumor
66f02a52-3966-4768-98cc-38634e9f8763	0.0279046007242009	0.1223130033603934	Primary Tumor
6773d23b-8fd9-4439-8378-58bb8617fa56	0.0	0.3707332071247231	Primary Tumor
6874a501-ec0a-499b-b2bf-0496c14ea661	0.0544402898741007	0.417595004931414	Primary Tumor
688d3f1b-44b8-400a-a758-67c7e41c6acc	0.0	0.8994228215247325	Primary Tumor
698e3c7c-2042-4adb-936a-ca8661cc652d	0.4754740161235943	0.2003965620725486	Primary Tumor
6af549be-961c-4e61-b0d2-386d70ef5e4b	0.1097277412597235	0.2404823799141525	Primary Tumor
6bd8fb01-2c17-4d33-9d9f-946a20b4c095	0.0	0.1437033813191861	Primary Tumor
6ce3991d-a9ba-4323-87a2-21839b15dcbe	1.4724257249108936	0.911980891863294	Primary Tumor
6d217b43-b4e8-4c66-a7f1-6b8ea4882839	0.0	0.1063346037794273	Primary Tumor
6d57a088-4ce0-4a88-a138-04283b801729	0.0	0.0655919155308224	Primary Tumor
6d59f8c1-e7a6-4cd2-8957-57935d159383	0.0737563006193793	0.1616463667527705	Primary Tumor
6de7ae8b-57a7-42c6-aea3-07cb220d155c	0.0	0.1254684891555826	Primary Tumor
6e8c695c-5be4-4d7d-b0b2-a614620f400d	0.0	0.5495386059674596	Primary Tumor
6ef9f03c-fdba-4521-8aa8-96039f996e50	0.0	0.0	Solid Tissue Normal
6f6cc105-c486-443e-bad4-a7850fb951d2	0.1176576147098985	0.0859539039553828	Primary Tumor
6fb1588e-1bb3-4f61-842c-6a50fcd6dda8	1.711765165688875	0.2084195726285249	Primary Tumor
713d6c34-d797-48a4-9ed1-521bb2451b1b	0.0437407122564952	0.6710435595694042	Primary Tumor
72663679-201f-4f5f-bb09-c6b08b4a8ebb	0.0	0.3843655836702139	Primary Tumor
72752a03-d966-46b7-85fd-a3603c66e665	0.0	0.2360955818412164	Primary Tumor
7287998d-a985-4a55-878f-ea0bb7b8b972	0.0	0.3388909626547955	Primary Tumor
7288ef02-8402-4831-b45c-10f3bd8833ea	0.0	0.1061545703716324	Primary Tumor
7488fbca-8d0c-4832-8cb9-7a78d0e07d36	0.1226358792319964	0.0671930538304945	Solid Tissue Normal
749c4cef-dd61-485e-9d87-5502a6eefab8	0.1279255342012853	0.3504564634645296	Primary Tumor
74b598c8-1e4b-413f-ae30-08730c8e2aa0	0.0688739404799954	0.9434128126209954	Primary Tumor
75382f06-9db7-46b3-bac4-b080224e80f4	0.0	0.0	Primary Tumor
75ce8ff9-461d-4426-80f8-1460fc217450	0.039977796651899	0.1752329096031341	Primary Tumor
75d2650c-01af-4d6a-8039-24d3beda440d	0.041785296876018	0.0457889113673321	Primary Tumor
7680f1a2-02a7-4141-955b-3531336e7ecd	0.0	0.0	Primary Tumor
772b2a38-06a7-4550-ac78-ac8061e451a1	0.0690738631651026	1.438149958474487	Primary Tumor
7772216c-ff7b-499b-a655-9d28b7ae4351	0.0	0.1631640424235839	Primary Tumor
780abacc-9fd8-4db3-a5f9-ee06feb54d4a	0.0	0.0	Primary Tumor
79479c94-c9e3-4746-a57a-6e82b440eb28	0.0	0.3127847432363696	Primary Tumor
7baba314-5dbc-4d70-a928-06ddd3ac2536	0.1187526597754814	0.8675388106386425	Primary Tumor
7c18ab3c-02c3-4959-af5e-677d946a69b4	1.1396033397440204	2.560026144324413	Primary Tumor
7c49b585-b4fa-485e-84fe-e87254ba6931	0.0	0.7575686333877664	Primary Tumor
7d073182-1d70-4084-af6e-996b2a76f944	0.5583464814734203	1.1680655609901902	Primary Tumor
7d89d71a-664d-46e4-add7-b78086e766fc	0.1554602625455265	0.5962443371861774	Primary Tumor
7dca8200-cd52-4d5b-854e-dc8ebcfc6a4a	0.0869963871862914	0.8897639798311813	Primary Tumor
7f1ba973-3137-4156-a1de-48a553fead31	0.0	0.0983159133857803	Primary Tumor
7f3c86bc-4ee0-4b5e-8940-14720a3323e0	0.0400007754838234	0.3068338554775492	Primary Tumor
815ba3be-a24d-40ea-a63c-3f9f0729db3a	0.0	0.0	Solid Tissue Normal
8236698f-9deb-4fd2-9143-6e7c7fb4f81c	0.0289485348402912	0.126888833644202	Solid Tissue Normal
8378568a-2cd0-4440-bca3-23386254368d	0.0	0.0	Primary Tumor
83b44e5a-6301-4846-9359-cc213aba9107	0.0	0.0644135269050292	Primary Tumor
846b9b1c-d02e-46e0-bb1a-3b5ffad99538	0.2491603558774007	0.7053362694522926	Primary Tumor
87b81246-fc98-4711-8479-fb4d6f82a3d0	0.320063488685694	0.0	Primary Tumor
89199eb0-4488-46d2-8e40-452e6abeddf2	0.0	0.4369651062887802	Primary Tumor
8a128bf1-6db1-40d8-9b54-347a930e7916	0.0398417669577473	0.0873183283274868	Primary Tumor
8accf593-2f57-4248-8958-371c01500f9d	0.1992370850410425	0.6861698732103952	Solid Tissue Normal
8b0177a2-ff2e-40e8-9d0e-14d7a7e4cf8f	0.1904644519811899	0.834854416499092	Primary Tumor
8b9500cf-5b5b-4780-9bc3-0c1143246438	0.0322890738162465	0.1415312705316808	Primary Tumor
8c586016-766f-4ac9-8c42-ec4d4de6f409	0.0	0.3432283570844917	Primary Tumor
8ce33e04-31df-4415-9b35-0bf559fb55a8	0.0695671620820053	0.0	Primary Tumor
8e3374ad-f2c6-459b-be35-570477e51bc9	0.1061646923011021	0.7561888827442712	Primary Tumor
8ece14aa-ecb9-48b3-8928-abf6bfec4017	0.1265975585011078	0.4439275874664211	Solid Tissue Normal
8fe91e1b-fb69-4b21-b149-4f39015ca1d4	0.216627842514202	0.7460634108430275	Primary Tumor
90de85f1-34a3-4a5d-8925-173495f68b7a	0.1019460869103334	0.2513563752145294	Solid Tissue Normal
926b8665-02bc-44be-b4db-24aa80f8c318	0.0	0.1546805559686552	Primary Tumor
92c933cb-182e-4f05-9af9-5fe2845744fb	0.0	0.0769874583152637	Solid Tissue Normal
931ba5b4-f617-4740-9fd1-a887e752db8e	2.695564483675037	2.909750051744296	Primary Tumor
944de109-19b0-46af-b411-d9eeb9610405	0.0370384073158614	0.6493952568298322	Primary Tumor
94663224-5b0e-4921-9f51-1c5c8e3c42a1	0.0	0.0	Primary Tumor
94d92d4b-340f-486d-98e0-5fc74f1487d1	0.0	0.0731633987620467	Primary Tumor
950ec5a3-fb73-4e80-a2b9-e3c8297a38ca	0.0	0.8878362337629286	Primary Tumor
951f70d4-92b5-4f2a-860e-60909f59771c	0.0	0.0	Primary Tumor
9521e067-f3e9-451d-b856-f0e1a7a2b56a	0.0	0.6614633937022331	Primary Tumor
9618f9f1-5700-4b15-902f-4c16a72cb317	0.0	0.7907737323219685	Primary Tumor
968e5eab-bfdc-49c2-a553-c9ce54d973d8	0.0	0.4002707131123516	Primary Tumor
96cec075-f475-4a7f-bfad-92b75b43ffa0	0.0502629613345012	0.13769713593502	Primary Tumor
974aad03-217c-42b5-8914-1bc672ec0569	0.1282576875939628	0.0	Primary Tumor
98e1d868-68b8-4477-9a1c-56a375e1aef6	0.0337837914053189	0.1851037501186415	Primary Tumor
98fda135-b7d2-4d20-8dce-0381a53a3484	0.1514133653935337	0.4977626356294423	Primary Tumor
9a484a89-3821-4f3e-8961-eb84f74dc1b3	0.0493492350601849	0.4866982233549972	Primary Tumor
9af2a915-de0d-407b-8d83-2be027bbdd6e	0.0	0.1361123142809852	Primary Tumor
9af4f63f-b91c-4081-8270-d2a9f4a13fe6	0.0936717975917996	0.0	Primary Tumor
9b30bf20-6b80-43f8-9205-67b990a6babf	0.1618935372950147	0.0591350657157359	Primary Tumor
9b48e941-6a9f-4ccb-8e3b-7876f786354e	0.0	0.0	Primary Tumor
9b7b4c00-a84a-4e53-99a2-315e0c160de4	0.0993750082241516	0.2177930412803142	Primary Tumor
9baf496d-0a48-4972-8d7d-866f2b435c1d	0.0553219695804129	0.0	Primary Tumor
9bb50a93-eb49-440a-a1b5-ab8cc46c2350	0.0	0.7253912175911335	Primary Tumor
9d162197-0697-4ff8-ac16-ec1333d8f000	0.4236358061420611	2.8627271699963583	Solid Tissue Normal
9ddac3ff-9f6f-4879-ab13-e558256c18f5	0.0	0.4421627253431835	Primary Tumor
9e3378e0-f907-40e2-b5ab-a9afe71aeb11	0.5951489173185633	2.909692638780932	Primary Tumor
9e41bbc4-0ca9-4c37-8a92-c592a009acf0	0.0	0.072862802721002	Primary Tumor
a1f52baf-cbb7-4891-86bb-7464a59db712	0.0671088585067623	0.1470776471087519	Primary Tumor
a3f63135-9e84-4ffd-b04d-d230ef89d2ad	0.0	0.0885785166030194	Primary Tumor
a46bb2df-2db8-4906-b364-4c474dd57a8a	0.0	0.4364140502130681	Solid Tissue Normal
a4bbfec3-6a6d-4716-b55c-d64b650b8f08	0.2915103948766325	1.038183764451318	Primary Tumor
a6636500-05b2-4432-b014-1e1ce0abdeb0	1.7790133885344566	1.2118312696166331	Primary Tumor
a6ca9e3a-e563-40f0-9436-06ae836a259c	0.2970401228941192	0.9765021342396096	Primary Tumor
a7496bb5-a227-4d6c-a3a7-68786525f3e9	0.0508159125835897	0.1113695721367779	Primary Tumor
a776743f-4259-4acd-8877-d8e7875b764f	0.0	0.5041430590329539	Primary Tumor
aa320430-509d-4c4b-96b8-81f6d5934f2c	0.3425576625152013	0.3753794664588348	Primary Tumor
aabd2b0a-d978-4c3f-be0d-251bc94a1a53	0.0288248447792738	0.1895200026983244	Primary Tumor
aae2a174-a9fd-4b42-95ba-b8420d43150e	0.1398230739282909	1.0725405280113065	Primary Tumor
ac25f7c2-a7bf-412e-b4ae-2b131c9dccd3	0.170827699626868	0.2246344522720625	Primary Tumor
ac4bf0a2-71ba-4600-82a3-f9eba85b128d	0.0681889781574646	0.1494448674782992	Primary Tumor
aea5c7e8-1dbc-41ef-8dac-83acf7929b9d	0.2839284904092385	0.1555664007917696	Primary Tumor
aed49f54-bab1-463f-9891-0f02ffe64fb7	0.0253406398241381	0.6942156677412473	Solid Tissue Normal
af4974a7-b93b-4167-a0e1-217e8a2bc7c2	0.0432593290910212	0.0948083528727672	Primary Tumor
af5149b9-7972-4d2f-8ea5-e9f00033bbad	0.1485505714170691	0.2930108201238998	Primary Tumor
af594310-f261-4da4-b10c-9ecd3a37aa5f	0.1610802821054182	1.2002953411891737	Primary Tumor
aff0bfef-c482-4fec-8cd1-6657840ec614	1.9904051303231316	0.571244068188375	Primary Tumor
b0fcb88c-c21a-4d6c-8a33-e87dbaea019f	0.1527035438416789	0.7948397019235677	Primary Tumor
b15a9234-6fe8-41a0-b7a1-e6c9216816fa	0.0523399147645527	0.0	Primary Tumor
b2c32387-d915-4923-813a-7082b87bfb59	0.497135124902953	1.7364467461604869	Primary Tumor
b33ed37e-a084-4a27-bd3b-725791514c2c	0.0	0.1846816033559453	Primary Tumor
b4326e36-5bc9-444a-af65-935521649fec	0.8512257334506312	0.8969086887347374	Primary Tumor
b5e688df-aaed-44c2-8090-3dca58b83706	0.0	0.1770080110679105	Primary Tumor
b5f60475-a3d9-4e88-8a12-00284e4b7a7e	0.0299800514529623	0.4270832632089995	Primary Tumor
b63d6554-0f9e-4e1f-bcbb-c23cb975775f	0.1233552364746242	0.3717295707517009	Primary Tumor
b6af17c6-295b-491e-8572-06eaeaef212a	0.0996599280241756	0.2912233059537022	Primary Tumor
b6b3462e-ffa1-41cc-85aa-79b36768ef34	0.0	0.1174292905250399	Primary Tumor
b6f45d21-b1a6-436b-ae69-4aad4192680b	0.2698814114541778	0.813284495259837	Primary Tumor
b7240ed4-4a82-424a-a66e-86a28305f537	0.1165956309931794	0.2981232785033647	Primary Tumor
b72cfc63-b26c-4ee2-a127-f3541fd9230d	1.4120438113877878	0.7855712504306179	Primary Tumor
b77ee290-c860-4c8c-a149-a089fa5f67a5	0.7818409605274819	1.5528634240396737	Primary Tumor
b81184b5-a6b2-4a07-a255-96eccb4343f3	0.0	0.0374534556462297	Primary Tumor
b848b51b-a09f-4ac8-83a3-c5f073c1f205	0.0	0.2462152156959635	Primary Tumor
b9d25989-50f8-4fc6-aace-87f389c1c9cb	0.1164048778560964	1.0204647152700683	Primary Tumor
bab4afab-7f34-4361-91c2-fd8d81f86fc6	0.2940191283650458	0.2819164805218608	Primary Tumor
bb30f8dd-bfc9-4da1-bfda-349d0894ea8f	0.0	0.4067306110424125	Primary Tumor
bc9b6d93-70c3-4e9e-b756-61a22ba2c6cd	0.0	0.1605913955715115	Solid Tissue Normal
be474a38-537a-4f9b-8873-f28b638b86df	0.0608220663139395	0.7331463584133944	Primary Tumor
be871a91-85d9-4f01-9708-b505dd3ea38b	0.0	0.0310145241362504	Solid Tissue Normal
be9c0a6a-e26b-470d-9795-bf8c22a783f6	0.9230769511366718	0.5547048469170192	Primary Tumor
bebccdfe-5e04-4d42-abf1-a4fec2b1d114	0.2648465832439362	0.8706677443587446	Primary Tumor
bf09f335-94d1-4a34-805b-7e90dbbad002	0.4744656669899357	1.256488070988062	Primary Tumor
bff632c2-dba4-4b0a-b599-4f6cedf4c131	0.0589182577726808	0.3873806938952392	Primary Tumor
c01a3220-8e2a-40e2-bab8-d9d871c953cb	0.0	0.0	Primary Tumor
c13804d2-f32e-4597-b5f4-62fabeb17f0f	0.4612932819528744	1.8253863875570973	Primary Tumor
c15022d7-c95d-4250-ab0a-87544bece8e0	0.0	0.3761617092502684	Primary Tumor
c2a5b773-f4dc-4ce3-afb4-725a00afb8fa	0.0589280444853803	0.0968612600981802	Primary Tumor
c2c0224c-7dcf-4685-ae51-270d9e7cc582	0.0430648702756486	0.4483153146560588	Primary Tumor
c344169d-faf2-483a-96db-deb64e8a15ff	0.2031266231164261	0.5193743051843189	Primary Tumor
c3a00eb4-fea9-4d2e-a3ed-d45120b258ed	0.2486938518206881	0.3179425584678542	Primary Tumor
c4490ac3-0cd2-47fd-a60b-07940f52620a	0.0	0.4197791925242946	Primary Tumor
c460ead9-4a9d-4f98-82aa-31e2a07f5706	0.1365844231474484	2.9560045551058707	Primary Tumor
c4ea0ea9-da4f-43bf-a15a-09ef45ebf411	0.4107916867783722	1.8970660341890333	Primary Tumor
c500bb3e-3ed8-49f9-b256-5ecdbe4f88ad	0.0	0.2272936912262035	Primary Tumor
c5208e32-91ad-4ac1-8c1c-fa8dc05bff94	0.0	0.0290682510549777	Solid Tissue Normal
c599e0fd-6d16-4c63-b1c0-e35686fcca58	0.0	0.0599949303101299	Primary Tumor
c5a79e4c-c436-4f80-b776-005cade85d54	0.0	0.1317464979498112	Primary Tumor
c5d0c47e-a02c-478d-954a-57fc67d13e10	0.1526694592055496	0.2927703164218443	Primary Tumor
c6f4d7bd-d539-48ae-ad17-fa39eda5ff57	0.636937876782703	0.8565939158102064	Primary Tumor
c72f557e-18ce-4ee8-b0ec-cb57dd732094	0.0	0.3070634149830707	Primary Tumor
c8386d50-a742-40dc-be03-a7d35fa30105	0.0	0.274607515580536	Primary Tumor
c8e65574-7ab7-4040-9ff3-bfc3ba25663e	0.0301831594770434	0.2646010185227781	Primary Tumor
c9502da2-f361-4ec7-a9db-f7c76fbe00df	0.0414069786310846	0.5444921394683213	Primary Tumor
cab9c42c-4fe9-4c3a-9050-4041fdbed316	0.0698897191819995	0.5743959711366001	Primary Tumor
cac7bad2-f8c3-4d41-a76a-9aadb74fa014	0.0716449372639905	0.3532928487790188	Primary Tumor
cd5aaf41-7e77-441d-bd3f-a440e757905b	0.836067109827658	2.9983876527223856	Primary Tumor
cdad8c62-e8e4-41a8-b937-f8c347ede53b	1.1799403626263634	1.4725777683225605	Primary Tumor
ce3b4316-0d8d-4de2-9049-30f332fd8585	0.0851027059248527	0.0	Primary Tumor
ce67616c-9eb9-4425-ae1d-e1f64ee13e93	0.0484871359804348	0.02656644008606	Primary Tumor
d0fe3eed-4eba-40b3-bc70-c8cda2b232bd	0.0	0.572788282875776	Primary Tumor
d14345e2-bf4c-4b2b-8135-58fa96e965e5	0.1496800997058101	0.410053854543792	Primary Tumor
d1ebc4fe-0673-4c60-acc9-60a739cbd5db	0.0327150942049322	0.179248283597332	Primary Tumor
d213fea7-8b64-4461-83e1-2a6e26699b7e	1.1813809176753105	1.8920692450373864	Primary Tumor
d234f819-acf4-4e3b-aea7-f75d193d0ef5	0.0292767655016157	0.1283275525992946	Primary Tumor
d24ce1dc-2b9b-4c07-a0ad-8987cefc6817	0.2503477743717492	0.2351439294698381	Primary Tumor
d291f1df-5430-40b0-aed4-8ac3056a1bbd	0.0	0.1256337505538678	Primary Tumor
d466f3a1-30bd-4097-ae08-590dc3c23244	0.13107621171686	0.0	Primary Tumor
d4a369c7-1245-4de3-be58-ff291ba50ae4	0.5688539687447892	0.6233581164481317	Primary Tumor
d6e238c5-c0c3-465a-bc03-af4cddc60077	0.0	0.0690552756470406	Primary Tumor
d76bbd30-8025-4774-b6f6-aee4cc68d27e	0.0	0.0223497785142629	Primary Tumor
d8e08bc9-0756-4348-8d99-5ef96dd50638	0.0641741598633321	0.3164532292421294	Primary Tumor
da075540-42c3-46be-80d7-c13c12cfdbd8	0.0746644644186248	0.3272734477593428	Primary Tumor
db50fc21-e95b-4a38-8928-35dfbcd75b9e	0.0	0.0555868137567905	Primary Tumor
dcbf21f6-fe82-4ca0-bd59-8195e50d8207	0.0	0.5685804246275903	Primary Tumor
dd788888-039a-49c1-860e-15f2ac39f7d6	0.0365238194672193	0.360209799062871	Primary Tumor
de0e9cb0-47b6-41d7-b512-a4ad8401dc1d	0.0196018022910357	0.2362792131056401	Primary Tumor
dfb48030-5f4c-4405-837b-693f01e37bd3	0.1458454289747509	0.4794583683693739	Primary Tumor
e05a5a54-6d35-4a37-8dde-b013974e9f32	0.3914090746832927	1.4582991869086062	Primary Tumor
e06c9599-da35-44c4-975e-fd4d120c047c	0.1284102994785698	0.2814275958804941	Primary Tumor
e165a875-e50f-44fc-a733-b5bf2210f0f7	0.1266409707073275	0.1734686784804565	Primary Tumor
e2e4aed0-90bd-4042-9b38-6b87611ba670	0.0	0.5350049234878458	Primary Tumor
e30b191c-2904-4b68-980d-4cf21a3bf5ed	0.034806516898784	0.6865464040239182	Primary Tumor
e332e148-4e94-48c4-9a6f-37bf1518fcbc	0.1138106322988769	0.592397574910466	Primary Tumor
e389220e-e544-4820-9915-c87e17689e0e	0.1895489360537577	0.0346183948326615	Primary Tumor
e3abf4bd-cd05-40f2-82c2-2d02fc7a3c75	0.0	0.070610110148998	Primary Tumor
e3e40067-b39c-4f2e-9bb9-5011b7018029	0.0	0.3563057841250525	Primary Tumor
e59b2bb8-8812-4a1c-997b-305d935c5d95	0.2728975740127009	2.43508046573377	Primary Tumor
e648c619-2fd2-4765-b0f9-cf5f031648ed	0.0364909771759913	0.159949287863963	Primary Tumor
e65f90dc-c49d-44c9-8a22-e90e32caf469	0.0809058832731108	0.1773155916202213	Primary Tumor
e7149e76-15c9-4950-bb00-51adf8501824	0.0	0.1331695075882435	Primary Tumor
e7463047-b761-4187-90ee-00e16801e6ed	0.0	0.824288994938966	Primary Tumor
e77f1a00-7798-46b4-af9e-6d7fc5be384b	0.1551998625095924	0.2976228061055287	Primary Tumor
e7f0e1ee-e412-4443-a6cb-071468572705	0.7461800459404769	2.5756746943906164	Primary Tumor
eb7d191d-85ed-4600-821d-d10e987deb13	0.0184423119350265	0.4243961978133118	Primary Tumor
ec730778-e5dd-48ff-9310-14dcc4736de5	2.4795870174301924	5.1959842058329295	Primary Tumor
ed007e79-c4a1-4c27-90c2-17ddcaf62265	0.0883242766337063	1.3066241593553132	Primary Tumor
edce1031-680e-43e3-8a43-1988d9935aa7	0.1994173540117766	0.1311145914561922	Primary Tumor
ef1d5bac-1c97-4529-89d4-2410e4356701	0.0	0.2387787518670568	Primary Tumor
ef5fe7ac-2476-478e-8c5d-f8114ea34224	0.0339523760878554	0.6324932870099623	Primary Tumor
f0009150-a08a-425b-8b05-a3369ce1bab1	0.0	0.064806621536561	Primary Tumor
f19a9513-8848-4d2f-9409-2efe8053a03b	0.0420051356672429	0.2761788826938	Primary Tumor
f1bc5222-0e48-4eea-9b65-05b84a1b42af	0.0	0.6806065116850057	Primary Tumor
f232d99a-df50-44c2-8c7f-ea63cf7a52b9	0.0	0.6816421328045092	Primary Tumor
f407b219-7355-4152-9d64-1c439c39409a	0.1377990578675959	2.3027824884310437	Primary Tumor
f40f17fc-69f0-4374-b9b0-6962948252d5	0.0931367522476203	0.5103027634772441	Primary Tumor
f41434a1-8170-4eea-836f-73cc7df1aa38	0.0643790392077195	0.0705474494759196	Primary Tumor
f41bbb43-d85f-4300-9b91-a895b7c22196	0.0	0.3175805064313221	Solid Tissue Normal
f45bf4c6-a66a-4174-a74c-9a88f90f0599	0.2330729718256087	0.3831069220600537	Primary Tumor
f54dd257-361a-48f6-b646-6e13f7836f38	0.0	0.5215567407423608	Primary Tumor
f5f31aa2-cc61-4d76-bfcd-d3f6df41b97c	0.2216770791637516	0.0694048104330659	Primary Tumor
f643ce8b-bf15-44fb-8eea-b63af0c70a25	0.0	0.0984539964027964	Primary Tumor
f9c53ce7-12a2-4303-a577-13bcf6414c45	0.0	0.0	Solid Tissue Normal
fa6a3102-d0cd-44ec-9788-bd859faed532	0.0379744010606761	0.0	Solid Tissue Normal
fa864442-6170-4ad7-89a5-854f1870d930	0.1544032312745627	1.2520593931769326	Primary Tumor
faa8ae48-24e7-4f42-8b2a-848235492292	0.1031734663858386	0.6406672365405683	Solid Tissue Normal
faadd7bd-35e4-4032-87ef-0019de1a87eb	0.0306041727339602	0.1676823975843041	Primary Tumor
fbeccce9-1784-4c02-8e48-c1d30a546fc2	0.0	0.0669756957072009	Primary Tumor
fc268f2f-c8eb-4fd5-85e6-6ba800735f4a	0.1615223445548995	0.4601959413039337	Primary Tumor
fd16d083-da86-48e9-9fc6-877edc783309	0.2897958558848448	1.7289505316201823	Primary Tumor
fd91fa29-ff90-42db-8076-c0b31bd00060	0.0	0.0	Primary Tumor
fda03449-01de-4ea7-9be0-b77e0a2b4af9	0.0	0.0	Primary Tumor
fe28ea33-5a35-4a4d-8fa1-3d84d4a308ac	0.0680511526076657	0.6711426232062043	Primary Tumor
fe584a2a-845c-4d23-91bb-03fb1a710287	0.0	0.1444786188111732	Primary Tumor
fe7e18b9-d236-447e-8497-e15c94dd7f55	0.0	0.0412932454905025	Primary Tumor
ff72cab0-542c-4341-8655-f8ddb317d68f	0.0304390788655608	0.4002668082255717	Primary Tumor
ffe79ab5-b9da-49e0-bc6c-04255f809114	0.4480610982493272	1.1456470747823209	Primary Tumor
