# Supplementary material for: scRNA-seq of gastric tumor shows complex intercellular interaction with an alternative T cell exhaustion trajectory
Source: Nat Commun. 2022 Aug 23;13:4943. doi: 10.1038/s41467-022-32627-z (PMC9399107; doi:10.1038/s41467-022-32627-z)
Supplement: Supplementary file 13 — Source Data [file 41467_2022_32627_MOESM13_ESM.zip › Source Data/FigS8/FigS8d_CD8_clone_size.csv]

	Cluster	Clones	Clone_size
3	CD8_C2_CX3CR1	clonotype1	4
4	CD8_C3_GZMH	clonotype1	199
5	CD8_C4_GZMK	clonotype1	349
6	CD8_C5_TOB1	clonotype1	10
9	CD8_C8_IL17A	clonotype1	1
13	CD8_C2_CX3CR1	clonotype102	35
15	CD8_C4_GZMK	clonotype102	1
24	CD8_C3_GZMH	clonotype103	2
26	CD8_C5_TOB1	clonotype103	32
27	CD8_C6_GNLY	clonotype103	1
36	CD8_C5_TOB1	clonotype11	1
37	CD8_C6_GNLY	clonotype11	1
39	CD8_C8_IL17A	clonotype11	175
46	CD8_C5_TOB1	clonotype111	1
49	CD8_C8_IL17A	clonotype111	33
53	CD8_C2_CX3CR1	clonotype12	1
55	CD8_C4_GZMK	clonotype12	2
59	CD8_C8_IL17A	clonotype12	157
60	CD8_C9_HAVCR2	clonotype12	1
63	CD8_C2_CX3CR1	clonotype130	4
64	CD8_C3_GZMH	clonotype130	2
65	CD8_C4_GZMK	clonotype130	1
66	CD8_C5_TOB1	clonotype130	23
74	CD8_C3_GZMH	clonotype14	111
75	CD8_C4_GZMK	clonotype14	18
76	CD8_C5_TOB1	clonotype14	4
80	CD8_C9_HAVCR2	clonotype14	4
83	CD8_C2_CX3CR1	clonotype15	1
84	CD8_C3_GZMH	clonotype15	1
86	CD8_C5_TOB1	clonotype15	122
92	CD8_C10_SLC4A10	clonotype17	3
94	CD8_C3_GZMH	clonotype17	2
95	CD8_C4_GZMK	clonotype17	6
96	CD8_C5_TOB1	clonotype17	10
99	CD8_C8_IL17A	clonotype17	74
100	CD8_C9_HAVCR2	clonotype17	2
104	CD8_C3_GZMH	clonotype18	1
105	CD8_C4_GZMK	clonotype18	1
110	CD8_C9_HAVCR2	clonotype18	115
116	CD8_C5_TOB1	clonotype19	1
117	CD8_C6_GNLY	clonotype19	5
119	CD8_C8_IL17A	clonotype19	105
120	CD8_C9_HAVCR2	clonotype19	4
124	CD8_C3_GZMH	clonotype2	2
126	CD8_C5_TOB1	clonotype2	337
140	CD8_C9_HAVCR2	clonotype20	110
143	CD8_C2_CX3CR1	clonotype21	1
144	CD8_C3_GZMH	clonotype21	62
145	CD8_C4_GZMK	clonotype21	47
154	CD8_C3_GZMH	clonotype26	2
156	CD8_C5_TOB1	clonotype26	4
157	CD8_C6_GNLY	clonotype26	1
159	CD8_C8_IL17A	clonotype26	6
160	CD8_C9_HAVCR2	clonotype26	76
166	CD8_C5_TOB1	clonotype27	1
168	CD8_C7_CD160	clonotype27	3
169	CD8_C8_IL17A	clonotype27	83
172	CD8_C10_SLC4A10	clonotype3	286
173	CD8_C2_CX3CR1	clonotype3	2
175	CD8_C4_GZMK	clonotype3	1
184	CD8_C3_GZMH	clonotype30	3
185	CD8_C4_GZMK	clonotype30	2
186	CD8_C5_TOB1	clonotype30	69
187	CD8_C6_GNLY	clonotype30	1
189	CD8_C8_IL17A	clonotype30	4
194	CD8_C3_GZMH	clonotype31	2
195	CD8_C4_GZMK	clonotype31	1
199	CD8_C8_IL17A	clonotype31	13
200	CD8_C9_HAVCR2	clonotype31	61
202	CD8_C10_SLC4A10	clonotype33	1
206	CD8_C5_TOB1	clonotype33	1
209	CD8_C8_IL17A	clonotype33	77
214	CD8_C3_GZMH	clonotype34	1
216	CD8_C5_TOB1	clonotype34	75
220	CD8_C9_HAVCR2	clonotype34	1
224	CD8_C3_GZMH	clonotype36	5
225	CD8_C4_GZMK	clonotype36	1
226	CD8_C5_TOB1	clonotype36	64
227	CD8_C6_GNLY	clonotype36	1
236	CD8_C5_TOB1	clonotype38	69
242	CD8_C10_SLC4A10	clonotype4	278
243	CD8_C2_CX3CR1	clonotype4	2
253	CD8_C2_CX3CR1	clonotype46	52
254	CD8_C3_GZMH	clonotype46	2
255	CD8_C4_GZMK	clonotype46	4
257	CD8_C6_GNLY	clonotype46	2
260	CD8_C9_HAVCR2	clonotype46	1
263	CD8_C2_CX3CR1	clonotype47	8
264	CD8_C3_GZMH	clonotype47	5
265	CD8_C4_GZMK	clonotype47	47
271	CD8_C1_LEF1	clonotype5	1
272	CD8_C10_SLC4A10	clonotype5	1
273	CD8_C2_CX3CR1	clonotype5	81
274	CD8_C3_GZMH	clonotype5	92
275	CD8_C4_GZMK	clonotype5	50
276	CD8_C5_TOB1	clonotype5	12
284	CD8_C3_GZMH	clonotype53	3
286	CD8_C5_TOB1	clonotype53	1
287	CD8_C6_GNLY	clonotype53	1
289	CD8_C8_IL17A	clonotype53	2
290	CD8_C9_HAVCR2	clonotype53	46
294	CD8_C3_GZMH	clonotype58	2
296	CD8_C5_TOB1	clonotype58	2
297	CD8_C6_GNLY	clonotype58	1
299	CD8_C8_IL17A	clonotype58	8
300	CD8_C9_HAVCR2	clonotype58	36
306	CD8_C5_TOB1	clonotype59	49
312	CD8_C10_SLC4A10	clonotype6	1
314	CD8_C3_GZMH	clonotype6	68
315	CD8_C4_GZMK	clonotype6	155
317	CD8_C6_GNLY	clonotype6	3
326	CD8_C5_TOB1	clonotype60	34
327	CD8_C6_GNLY	clonotype60	2
329	CD8_C8_IL17A	clonotype60	13
335	CD8_C4_GZMK	clonotype63	3
340	CD8_C9_HAVCR2	clonotype63	46
343	CD8_C2_CX3CR1	clonotype66	47
354	CD8_C3_GZMH	clonotype68	2
355	CD8_C4_GZMK	clonotype68	1
356	CD8_C5_TOB1	clonotype68	2
360	CD8_C9_HAVCR2	clonotype68	36
370	CD8_C9_HAVCR2	clonotype70	45
374	CD8_C3_GZMH	clonotype73	3
375	CD8_C4_GZMK	clonotype73	1
376	CD8_C5_TOB1	clonotype73	1
380	CD8_C9_HAVCR2	clonotype73	36
384	CD8_C3_GZMH	clonotype74	1
385	CD8_C4_GZMK	clonotype74	1
389	CD8_C8_IL17A	clonotype74	2
390	CD8_C9_HAVCR2	clonotype74	36
394	CD8_C3_GZMH	clonotype75	2
395	CD8_C4_GZMK	clonotype75	40
404	CD8_C3_GZMH	clonotype76	4
405	CD8_C4_GZMK	clonotype76	38
413	CD8_C2_CX3CR1	clonotype84	40
424	CD8_C3_GZMH	clonotype85	1
429	CD8_C8_IL17A	clonotype85	35
430	CD8_C9_HAVCR2	clonotype85	1
432	CD8_C10_SLC4A10	clonotype90	27
434	CD8_C3_GZMH	clonotype90	1
435	CD8_C4_GZMK	clonotype90	1
436	CD8_C5_TOB1	clonotype90	3
439	CD8_C8_IL17A	clonotype90	5
444	CD8_C3_GZMH	clonotype96	3
450	CD8_C9_HAVCR2	clonotype96	34
