# Supplementary material for: scRNA-seq of gastric tumor shows complex intercellular interaction with an alternative T cell exhaustion trajectory
Source: Nat Commun. 2022 Aug 23;13:4943. doi: 10.1038/s41467-022-32627-z (PMC9399107; doi:10.1038/s41467-022-32627-z)
Supplement: Supplementary file 13 — Source Data [file 41467_2022_32627_MOESM13_ESM.zip › Source Data/FigS8/FigS8f.csv]

	Cycling_T_cells	CD4_C1_CCR7	CD4_C2_LTB	CD4_C3_SLC2A3	CD4_C4_CD69	CD4_C5_CXCL13	CD4_C6_IL17A	Treg_C1_SELL	Treg_C2_LAG3	Treg_C3_CTLA4
Cycling_T_cells	1.0	0.0	0.038461538461538464	0.0	0.038461538461538464	0.0	0.038461538461538464	0.0	0.0	0.07692307692307693
CD4_C1_CCR7	0.0	1.0	0.0	0.0	0.0	0.0	0.0	0.0	0.0	0.0
CD4_C2_LTB	0.0	0.0	1.0	0.0	0.0	0.0	0.0	0.0	0.0	0.0
CD4_C3_SLC2A3	0.0	0.0	0.0	1.0	0.0	0.0	0.0	0.0	0.0	0.0
CD4_C4_CD69	0.0	0.0	0.0	0.0	1.0	0.0	0.03255813953488372	0.0	0.0	0.0
CD4_C5_CXCL13	0.0	0.0	0.0	0.0	0.0	1.0	0.07692307692307693	0.0	0.0	0.019230769230769232
CD4_C6_IL17A	0.01639344262295082	0.0	0.00546448087431694	0.0	0.03825136612021858	0.00546448087431694	1.0	0.0	0.0	0.00546448087431694
Treg_C1_SELL	0.0	0.0	0.0	0.0	0.0	0.0	0.0	1.0	0.0	0.0
Treg_C2_LAG3	0.0	0.0	0.0	0.0	0.0	0.0	0.0	0.0	1.0	0.0
Treg_C3_CTLA4	0.016853932584269662	0.0	0.0	0.0	0.0	0.0	0.0028089887640449437	0.0028089887640449437	0.0028089887640449437	1.0
