# Supplementary material for: scRNA-seq of gastric tumor shows complex intercellular interaction with an alternative T cell exhaustion trajectory
Source: Nat Commun. 2022 Aug 23;13:4943. doi: 10.1038/s41467-022-32627-z (PMC9399107; doi:10.1038/s41467-022-32627-z)
Supplement: Supplementary file 13 — Source Data [file 41467_2022_32627_MOESM13_ESM.zip › Source Data/FigS8/FigS8c_CD4_clone_size.csv]

	Cluster	Clones	Clone_size
2	CD4_C2_LTB	clonotype113	2
4	CD4_C4_CD69	clonotype113	13
15	CD4_C6_IL17A	clonotype118	26
23	CD4_C5_CXCL13	clonotype1229	1
26	Treg_C2_LAG3	clonotype1229	2
31	CD4_C4_CD69	clonotype128	1
33	CD4_C6_IL17A	clonotype128	27
45	Treg_C3_CTLA4	clonotype129	30
54	Treg_C3_CTLA4	clonotype1590	4
60	CD4_C6_IL17A	clonotype1594	4
65	CD4_C2_LTB	clonotype1638	3
76	CD4_C4_CD69	clonotype1643	2
78	CD4_C6_IL17A	clonotype1643	2
85	CD4_C4_CD69	clonotype1645	2
87	CD4_C6_IL17A	clonotype1645	2
94	CD4_C4_CD69	clonotype1650	1
96	CD4_C6_IL17A	clonotype1650	1
97	Treg_C1_SELL	clonotype1650	1
101	CD4_C2_LTB	clonotype17	1
103	CD4_C4_CD69	clonotype17	21
110	CD4_C2_LTB	clonotype183	2
113	CD4_C5_CXCL13	clonotype183	1
114	CD4_C6_IL17A	clonotype183	15
121	CD4_C4_CD69	clonotype2	8
130	CD4_C4_CD69	clonotype221	15
132	CD4_C6_IL17A	clonotype221	4
137	CD4_C2_LTB	clonotype224	1
141	CD4_C6_IL17A	clonotype224	16
144	Treg_C3_CTLA4	clonotype224	1
146	CD4_C2_LTB	clonotype225	1
148	CD4_C4_CD69	clonotype225	1
149	CD4_C5_CXCL13	clonotype225	1
150	CD4_C6_IL17A	clonotype225	16
157	CD4_C4_CD69	clonotype239	1
159	CD4_C6_IL17A	clonotype239	8
161	Treg_C2_LAG3	clonotype239	1
162	Treg_C3_CTLA4	clonotype239	6
166	CD4_C4_CD69	clonotype310	8
168	CD4_C6_IL17A	clonotype310	7
177	CD4_C6_IL17A	clonotype334	13
184	CD4_C4_CD69	clonotype360	2
186	CD4_C6_IL17A	clonotype360	10
194	CD4_C5_CXCL13	clonotype374	5
195	CD4_C6_IL17A	clonotype374	5
202	CD4_C4_CD69	clonotype397	5
204	CD4_C6_IL17A	clonotype397	7
211	CD4_C4_CD69	clonotype403	3
213	CD4_C6_IL17A	clonotype403	9
220	CD4_C4_CD69	clonotype408	2
222	CD4_C6_IL17A	clonotype408	7
225	Treg_C3_CTLA4	clonotype408	1
231	CD4_C6_IL17A	clonotype451	10
233	Treg_C2_LAG3	clonotype451	1
238	CD4_C4_CD69	clonotype453	4
240	CD4_C6_IL17A	clonotype453	5
247	CD4_C4_CD69	clonotype467	7
249	CD4_C6_IL17A	clonotype467	2
256	CD4_C4_CD69	clonotype509	10
266	CD4_C5_CXCL13	clonotype530	1
270	Treg_C3_CTLA4	clonotype530	7
272	CD4_C2_LTB	clonotype56	2
276	CD4_C6_IL17A	clonotype56	46
279	Treg_C3_CTLA4	clonotype56	1
285	CD4_C6_IL17A	clonotype601	3
287	Treg_C2_LAG3	clonotype601	2
288	Treg_C3_CTLA4	clonotype601	2
293	CD4_C5_CXCL13	clonotype602	5
294	CD4_C6_IL17A	clonotype602	2
301	CD4_C4_CD69	clonotype61	10
303	CD4_C6_IL17A	clonotype61	29
315	Treg_C3_CTLA4	clonotype62	42
322	Treg_C1_SELL	clonotype64	1
324	Treg_C3_CTLA4	clonotype64	41
328	CD4_C4_CD69	clonotype707	5
330	CD4_C6_IL17A	clonotype707	3
337	CD4_C4_CD69	clonotype708	6
339	CD4_C6_IL17A	clonotype708	2
347	CD4_C5_CXCL13	clonotype711	5
348	CD4_C6_IL17A	clonotype711	2
356	CD4_C5_CXCL13	clonotype79	2
357	CD4_C6_IL17A	clonotype79	2
359	Treg_C2_LAG3	clonotype79	3
360	Treg_C3_CTLA4	clonotype79	35
366	CD4_C6_IL17A	clonotype802	7
370	CD4_C1_CCR7	clonotype821	1
371	CD4_C2_LTB	clonotype821	3
373	CD4_C4_CD69	clonotype821	1
375	CD4_C6_IL17A	clonotype821	2
380	CD4_C2_LTB	clonotype83	2
381	CD4_C3_SLC2A3	clonotype83	1
382	CD4_C4_CD69	clonotype83	2
384	CD4_C6_IL17A	clonotype83	35
396	Treg_C3_CTLA4	clonotype94	36
403	Treg_C1_SELL	clonotype98	1
405	Treg_C3_CTLA4	clonotype98	33
