# Supplementary material for: scRNA-seq of gastric tumor shows complex intercellular interaction with an alternative T cell exhaustion trajectory
Source: Nat Commun. 2022 Aug 23;13:4943. doi: 10.1038/s41467-022-32627-z (PMC9399107; doi:10.1038/s41467-022-32627-z)
Supplement: Supplementary file 13 — Source Data [file 41467_2022_32627_MOESM13_ESM.zip › Source Data/Fig8/Fig8e.csv]

	Mφ_THBS1	Mφ_APOE
CAFs_CM_24h	0.4146312	-0.24855332
CAFs_CM_24h	0.68239343	-0.04477977
CAFs_CM_48h	0.63562506	0.45125517
CAFs_CM_48h	0.5731686	0.63527066
CAFs_CM_48h	0.5235046	0.5339132
CAFs_CM_60h	0.6584531	0.76809275
CAFs_CM_60h	0.5402168	0.82478315
CAFs_CM_60h	0.5424927	0.79012686
CAFs_CM_72h	0.4171372	0.81671876
CAFs_CM_72h	0.50111544	0.81386584
CAFs_CM_72h	0.47911757	0.9008136
Transwell_CAFs_24h	0.4374091	-0.23506884
Transwell_CAFs_24h	0.6295244	-0.17905816
Transwell_CAFs_24h	0.53728515	-0.3338408
Transwell_CAFs_48h	0.5362004	0.5710634
Transwell_CAFs_48h	0.5094542	0.49293622
Transwell_CAFs_48h	0.6098814	0.56466806
Transwell_CAFs_60h	0.5575439	0.73783803
Transwell_CAFs_60h	0.6776926	0.8024287
Transwell_CAFs_60h	0.4516407	0.734149
Transwell_CAFs_72h	0.55793947	0.8297946
Transwell_CAFs_72h	0.47029328	0.89762527
Transwell_CAFs_72h	0.43809652	0.8690799
Standard_Medium_24h	-1.2339433	-1.5279388
Standard_Medium_24h	-1.7158425	-1.642026
Standard_Medium_48h	-1.7083244	-1.6359041
Standard_Medium_48h	-1.2118038	-1.3494536
Standard_Medium_60h	-1.6443716	-1.5226334
Standard_Medium_60h	-1.5539564	-1.2770191
Standard_Medium_72h	-1.5672272	-1.4114478
Standard_Medium_72h	-1.7453476	-1.6266903
