# Supplementary material for: scRNA-seq of gastric tumor shows complex intercellular interaction with an alternative T cell exhaustion trajectory
Source: Nat Commun. 2022 Aug 23;13:4943. doi: 10.1038/s41467-022-32627-z (PMC9399107; doi:10.1038/s41467-022-32627-z)
Supplement: Supplementary file 13 — Source Data [file 41467_2022_32627_MOESM13_ESM.zip › Source Data/Fig8/Fig8d.csv]

	CCL13	CCL18	IL32	MAF	NR1H3	APOE	LGMN	C1QA	CTSB	CD68	CD63	GPNMB	EREG	THBS1	IL1B	PLAUR	TIMP1	G0S2	SOD2	NAMPT	FTH1
CAFs_CM_24h	2.346686273590126	2.496192995250224	7.466263176749019	5.851571753939252	7.432557812565388	6.49254258654261	5.962613094681176	7.075291623275554	12.971504861507315	12.462460685450605	13.44173646775696	7.082452775953135	3.129290548483211	10.287894131945553	13.54314120073661	14.423056001397605	11.240942674701813	10.275987758154535	13.18361297184672	9.951132535167822	18.311691959978795
CAFs_CM_48h	2.0426241272340957	3.1075428319011658	9.075461220058889	8.226044928057215	7.958905144490608	7.831469827693883	7.746478625479749	10.094746193453144	13.922173565327135	12.859472455571813	13.635320944660984	7.506436233519047	0.911543596735085	10.880720832432168	13.506874839923825	14.896832544646875	12.35557644468957	10.293445289833477	13.337933001325718	10.783209743149728	19.16802201685003
CAFs_CM_60h	3.034566733565205	3.7724438377247522	9.627657619354332	9.275951255891583	7.899490539199132	8.545071569460658	8.102441431460415	10.501029587724975	14.293930467038711	13.011981343825667	13.738306510961243	8.945871458765593	0.7748787757531	10.57670465003527	13.19746847542344	15.19679423506336	12.55641016319442	10.140374429800486	13.063717064617526	10.725128795759458	19.590293234818823
CAFs_CM_72h	3.376413302682239	4.07456433395427	9.732408358383019	9.635567755228857	8.148885864780668	8.77465562974673	8.415927654361424	10.613042756835753	14.364146478454925	13.342053512565421	13.66292958214182	9.484448098266443	0.0	10.079576349314648	12.842503500285565	15.088504355118708	12.5491213495556	9.817140136425737	12.80982315396483	10.661958274570674	19.630788576204505
Transwell_CAFs_24h	2.826599958010584	1.4252581500211072	7.31558048509784	5.6285293542068295	7.335761547209853	6.021413219949469	6.13341933547455	6.381893707962976	13.12326336930183	12.28186925286913	13.252025845992131	7.136845355915682	3.4468071751342664	9.52635314492722	13.913581894408265	14.0644935677068	11.374822365915094	10.376682615999576	13.152344862899701	10.184215792842155	17.881145719305415
Transwell_CAFs_48h	2.770960553166137	3.2045613830130577	9.041347287673085	8.329822806003103	7.740903843056061	7.736612382584323	7.768542803832086	9.656394256966266	13.994453387949108	12.756003178924155	13.575858546544822	7.830035239124098	1.725774457261587	9.646842881403819	13.617559351082578	14.73848726519095	12.256907037519063	10.107144794680645	13.341761076637434	10.651502362151229	18.964499761734487
Transwell_CAFs_60h	2.7492860518897433	3.7250652130177553	9.692438164027154	9.25636585675818	8.23025296338318	8.645160027160186	8.089037889720771	10.14025643825853	14.333623724901612	12.91293183749235	13.748276904617901	9.422957328501102	1.1339916508408798	9.289991440892676	13.527304455429949	15.04516968474384	12.604548616540654	10.033066978159082	13.23477009520718	10.7897304644637	19.35965559691293
Transwell_CAFs_72h	3.289790416590243	4.23376000701829	9.841941738152117	9.822570185069862	8.359318199970303	8.75366087755807	8.355734706344457	10.194868758344045	14.550415409357212	13.183082299611586	13.68271521271871	10.134915403213355	0.5367327962162545	9.244358431635165	13.089933457055759	15.079817714980107	12.701519462798705	9.666413492700208	12.934911837276355	10.789528348654983	19.48108146588892
Standard_Medium_24h	0.0	0.0	2.4921787701019764	3.4373220329249596	5.381505479674079	3.027716684724437	4.067693541798791	2.951958322276683	10.481694199274223	10.533385098262347	12.407837704242233	6.456790249425492	0.0	3.0198624823340516	5.861719624580568	10.241026426080182	9.878813539601788	6.6212234590541446	7.879553448030061	7.053681520464737	12.705013670162499
Standard_Medium_48h	0.0	0.44571467574187945	1.76642791594218	3.4401786049277194	5.947242832018784	3.2511295769663593	3.570503800370318	2.1492838131062317	10.493795676838795	11.019226421405438	12.65693628154047	5.682466355560836	0.0	2.8482709346360284	5.752381201034183	10.480305249222596	9.754930779927635	6.2638707155303965	8.057286519814236	7.100266030514055	13.09266831003545
Standard_Medium_60h	0.0	0.0	2.227739228442081	3.933901882141293	6.5479997894645114	3.607440847691941	3.800484874925661	4.347792594872011	10.07518949833904	10.330842886142712	12.889003891794605	5.653517023887217	0.0	2.515933424377601	4.52358377856439	9.362710824804571	9.391943429131807	5.896071646314503	8.117866389906904	6.7415343755445445	12.779345303985501
Standard_Medium_72h	0.0	0.2597734431149984	3.2405158629138264	4.088399707908438	6.185446572718287	2.5284440842892546	3.0938621597521605	4.307339126012778	9.999050239124852	10.228418625367127	12.814119188815157	5.850771180200387	0.5380214181388091	1.6914879082548135	3.838659723499825	8.692913535217173	9.313056487528343	5.514288101170521	7.921500868900857	6.908629978212078	12.7396113083635
