# Supplementary material for: scRNA-seq of gastric tumor shows complex intercellular interaction with an alternative T cell exhaustion trajectory
Source: Nat Commun. 2022 Aug 23;13:4943. doi: 10.1038/s41467-022-32627-z (PMC9399107; doi:10.1038/s41467-022-32627-z)
Supplement: Supplementary file 13 — Source Data [file 41467_2022_32627_MOESM13_ESM.zip › Source Data/Fig1/Fig1e.csv]

batch	B cells	B cells(Plasma cells)	Endocrine cells	Endothelial cells	Epithelial cells	Erythrocytes	Fibroblasts	Mast cells	Myeloid cells	Smooth muscle cells	T cells & NK cells
GC01T	0.03886138613861386	0.03811881188118812	0.0	0.03391089108910891	0.008168316831683169	0.00024752475247524753	0.009900990099009901	0.0019801980198019802	0.07945544554455446	0.0009900990099009901	0.7883663366336634
GC02T	0.06835722160970231	0.1372657111356119	0.0011025358324145535	0.006063947078280044	0.1149393605292172	0.0	0.007993384785005513	0.0201212789415656	0.04244762954796031	0.0027563395810363835	0.5989525909592062
GC02T-Tcell	0.001232631107126849	0.00291349170775437	0.00044822949350067237	0.00011205737337516809	0.003697893321380547	0.0	0.00044822949350067237	0.00033617212012550425	0.0033617212012550424	0.00011205737337516809	0.987337516808606
GC03P	0.020946189960274468	0.0	0.016612495485734922	0.031960996749729145	0.013723365836041893	0.0	0.004153123871433731	0.0019862766341639583	0.004333694474539545	0.00036114120621162876	0.9059227157818707
GC03T-R1	0.3549424055719261	0.0002678810608090008	0.006429145459416019	0.004553978033753014	0.010715242432360031	0.0	0.0018751674256630056	0.0034824537905170103	0.010983123493169033	0.0010715242432360033	0.6056790784891508
GC03T-R2	0.342797783933518	0.0	0.0057710064635272396	0.0050784856879039705	0.013388734995383195	0.0	0.0011542012927054479	0.0057710064635272396	0.008771929824561403	0.00023084025854108956	0.6170360110803325
GC04P	0.06730980048235036	0.13966235474676605	0.0017540013155009867	0.010085507564130673	0.08419206314404735	0.00021925016443762334	0.020828765621574215	0.01052400789300592	0.02850252137689103	0.00131550098662574	0.63560622670467
GC04T	0.03455066237021124	0.07429287504475475	0.015753669889008236	0.028643036161833155	0.09828141783029001	0.00017901897601145723	0.07124955245255997	0.010562119584675976	0.03204439670605084	0.002506265664160401	0.631936985320444
GC05P	0.3532755820249053	0.05928532755820249	0.0016242555495397943	0.0	0.050351922035733625	0.0	0.0	0.004331348132106118	0.004872766648619383	0.0	0.5262587980508934
GC05T	0.3580042563253724	0.056041617403641525	0.005438637975880823	0.0	0.052021754551903526	0.0	0.002128162686214235	0.0040198628517379995	0.008039725703475999	0.0004729250413809411	0.5138330574603925
GC06B	0.10638297872340426	0.013040494166094716	0.0	0.0	0.0	0.0	0.0	0.0	0.004118050789293068	0.0	0.876458476321208
GC06P	0.1200687950123616	0.07105234870471891	0.02074599591529614	0.027410512737826506	0.11200687950123615	0.0	0.0291303880468666	0.012576588197355692	0.030850263355906696	0.0030097817908201654	0.5731484467376116
GC06T	0.15722671743614153	0.060288751388227826	0.0044423290496588925	0.08503887037918452	0.08551483420593368	0.0	0.012375059495478343	0.04950023798191337	0.15119784229731872	0.013326987148976678	0.38108837061716644
GC07B	0.14940556440740288	0.00857948277975242	0.0	0.0	0.0	0.00012256403971074888	0.0	0.0	0.024022551783306777	0.0	0.8178698369898272
GC07P	0.08601609657947686	0.03319919517102616	0.047283702213279676	0.0005030181086519115	0.6504024144869215	0.0	0.01006036217303823	0.017605633802816902	0.013078470824949699	0.0025150905432595573	0.13933601609657947
GC07T	0.026606828017310468	0.03606347171020997	0.005129027087674307	0.04712293636800769	0.45311748677672703	0.0	0.042474755569802854	0.03926911364000641	0.05353422022760058	0.035101779131271035	0.2615803814713896
GC08B	0.08742415885273028	0.002482073910645339	0.0	0.0	0.0	0.007032542746828461	0.0	0.0	0.01654715940430226	0.0	0.8865140650854937
GC08P	0.042594594594594595	0.02810810810810811	0.09708108108108109	0.030702702702702703	0.28497297297297297	0.0	0.06205405405405406	0.02745945945945946	0.04151351351351351	0.01427027027027027	0.37124324324324326
GC08T-S1	0.008448437709534665	0.06584417326002413	0.0059004961780877024	0.016092262303875553	0.37106074829019714	0.0	0.018371999463591256	0.030307094005632293	0.03500067051092933	0.006571007107415851	0.44240311117071207
GC08T-S2	0.004084967320261438	0.030637254901960783	0.0	0.013888888888888888	0.03390522875816993	0.0	0.013888888888888888	0.005718954248366013	0.02165032679738562	0.016748366013071895	0.8594771241830066
GC09P	0.07488274300501374	0.13326863981885817	0.012453501536470969	0.022319262493934983	0.20313763545204594	0.0	0.038816108685104316	0.020701924632055637	0.013747371825974446	0.020701924632055637	0.45997088791848617
GC09T	0.21291448516579406	0.10725051562747898	0.0	0.004918292876408059	0.0260193558622878	0.0	0.006028875138822783	0.038235760748849754	0.02570204664445502	0.004125019831826115	0.5748056481040774
GC10B	0.03206274941516444	0.0015136920324755746	0.0	0.0	0.0	0.10004128250997661	0.0	0.0008256501995321315	0.15604788771157285	0.0	0.7095087381312783
GC10P-R1	0.1139422730871662	0.013603973223925718	0.026128266033254157	0.022961203483768806	0.232275246527028	0.0	0.0346937306557259	0.05520765853307421	0.03922838839703448	0.005974231627438278	0.4559850284315842
GC10P-R2	0.11424344538505794	0.015122873345935728	0.02506780636146955	0.02391715295471357	0.23588394838497576	0.0	0.029506040930385467	0.055395742582395005	0.034108654557409385	0.00665735185337388	0.4600969836442837
GC10T	0.016439909297052153	0.023356009070294784	0.0	0.02834467120181406	0.26360544217687076	0.00045351473922902497	0.04478458049886622	0.01598639455782313	0.1219954648526077	0.06360544217687075	0.42142857142857143
GC10T-Tcell	0.00047596382674916705	0.0003569728700618753	0.0	0.0033317467872441696	0.009876249405045216	0.0	0.002498810090433127	0.00011899095668729176	0.0032127558305568775	0.004283674440742504	0.9758448357924798
