# Supplementary material for: scRNA-seq of gastric tumor shows complex intercellular interaction with an alternative T cell exhaustion trajectory
Source: Nat Commun. 2022 Aug 23;13:4943. doi: 10.1038/s41467-022-32627-z (PMC9399107; doi:10.1038/s41467-022-32627-z)
Supplement: Supplementary file 13 — Source Data [file 41467_2022_32627_MOESM13_ESM.zip › Source Data/Fig6/Fig6h.csv]

	Cycling_T_cells	CD8_C1_LEF1	CD8_C2_CX3CR1	CD8_C3_GZMH	CD8_C4_GZMK	CD8_C5_TOB1	CD8_C6_GNLY	CD8_C7_CD160	CD8_C8_IL17A	CD8_C9_HAVCR2	CD8_C10_SLC4A10
Cycling_T_cells	1.0	0.0	0.0	0.0	0.0	0.0	0.0	0.0	0.0	0.0	0.0
CD8_C1_LEF1	0.0	1.0	0.0	0.0	0.0	0.0	0.0	0.0	0.0	0.0	0.0
CD8_C2_CX3CR1	0.0	0.0	1.0	0.020833333333333332	0.052083333333333336	0.010416666666666666	0.03125	0.0	0.0	0.0	0.020833333333333332
CD8_C3_GZMH	0.015267175572519083	0.0	0.061068702290076333	1.0	0.3053435114503817	0.09923664122137404	0.0	0.0	0.007633587786259542	0.015267175572519083	0.0
CD8_C4_GZMK	0.015625	0.0	0.0078125	0.1328125	1.0	0.01171875	0.00390625	0.0	0.0	0.0	0.0
CD8_C5_TOB1	0.006666666666666667	0.0	0.0044444444444444444	0.011111111111111112	0.015555555555555555	1.0	0.0022222222222222222	0.0	0.02666666666666667	0.0	0.0044444444444444444
CD8_C6_GNLY	0.041666666666666664	0.0	0.0	0.08333333333333333	0.08333333333333333	0.041666666666666664	1.0	0.0	0.0	0.0	0.0
CD8_C7_CD160	0.0	0.0	0.0	0.0	0.0	0.0	0.13043478260869565	1.0	0.0	0.0	0.0
CD8_C8_IL17A	0.006211180124223602	0.0	0.0	0.0	0.006211180124223602	0.043478260869565216	0.006211180124223602	0.006211180124223602	1.0	0.012422360248447204	0.006211180124223602
CD8_C9_HAVCR2	0.06622516556291391	0.0	0.0	0.046357615894039736	0.006622516556291391	0.006622516556291391	0.0	0.0	0.07947019867549669	1.0	0.0
CD8_C10_SLC4A10	0.011111111111111112	0.0	0.011111111111111112	0.0	0.0	0.011111111111111112	0.0	0.0	0.011111111111111112	0.0	1.0
