# Supplementary material for: scRNA-seq of gastric tumor shows complex intercellular interaction with an alternative T cell exhaustion trajectory
Source: Nat Commun. 2022 Aug 23;13:4943. doi: 10.1038/s41467-022-32627-z (PMC9399107; doi:10.1038/s41467-022-32627-z)
Supplement: Supplementary file 13 — Source Data [file 41467_2022_32627_MOESM13_ESM.zip › Source Data/Fig6/Fig6f_CD4.csv]

	CD4+ real clusters	CD4+ permutation of clusters
clonotype56	0.9387755102040817	0.20408163265306123
clonotype64	0.9761904761904762	0.23809523809523808
clonotype79	0.8333333333333334	0.21428571428571427
clonotype62	1.0	0.23809523809523808
clonotype83	0.875	0.225
clonotype61	0.7435897435897436	0.28205128205128205
clonotype94	1.0	0.3333333333333333
clonotype98	0.9705882352941176	0.3235294117647059
clonotype129	1.0	0.2
clonotype128	0.9642857142857143	0.2857142857142857
clonotype127	1.0	0.2222222222222222
clonotype139	0.8518518518518519	0.3333333333333333
clonotype140	0.9230769230769231	0.2692307692307692
clonotype118	1.0	0.34615384615384615
clonotype152	0.9230769230769231	0.19230769230769232
clonotype163	1.0	0.25
clonotype179	0.9565217391304348	0.43478260869565216
clonotype17	0.9545454545454546	0.2727272727272727
clonotype175	1.0	0.2727272727272727
clonotype191	1.0	0.3333333333333333
clonotype194	1.0	0.19047619047619047
clonotype193	0.9523809523809523	0.3333333333333333
clonotype192	0.9473684210526315	0.2631578947368421
clonotype212	0.8421052631578947	0.21052631578947367
clonotype213	0.9473684210526315	0.42105263157894735
clonotype221	0.7894736842105263	0.2631578947368421
clonotype225	0.8421052631578947	0.21052631578947367
clonotype174	0.7777777777777778	0.2777777777777778
clonotype224	0.8888888888888888	0.2777777777777778
clonotype183	0.8333333333333334	0.3333333333333333
clonotype228	0.8823529411764706	0.17647058823529413
clonotype249	1.0	0.29411764705882354
clonotype245	1.0	0.1875
clonotype239	0.5	0.25
clonotype262	1.0	0.3125
clonotype233	0.5	0.1875
clonotype113	0.8666666666666667	0.4
clonotype292	1.0	0.3333333333333333
clonotype288	0.9333333333333333	0.26666666666666666
clonotype310	0.5333333333333333	0.26666666666666666
clonotype295	1.0	0.3333333333333333
clonotype287	0.7333333333333333	0.26666666666666666
clonotype258	0.7333333333333333	0.3333333333333333
clonotype324	0.9285714285714286	0.2857142857142857
clonotype309	1.0	0.21428571428571427
clonotype297	0.8571428571428571	0.2857142857142857
clonotype294	1.0	0.35714285714285715
clonotype319	0.7857142857142857	0.2857142857142857
clonotype285	1.0	0.21428571428571427
clonotype349	1.0	0.23076923076923078
clonotype334	1.0	0.38461538461538464
clonotype342	0.9230769230769231	0.38461538461538464
clonotype356	1.0	0.3076923076923077
clonotype296	1.0	0.3076923076923077
clonotype327	0.8461538461538461	0.46153846153846156
clonotype403	0.75	0.25
clonotype377	1.0	0.25
clonotype375	0.8333333333333334	0.3333333333333333
clonotype348	1.0	0.3333333333333333
clonotype346	1.0	0.3333333333333333
clonotype376	1.0	0.3333333333333333
clonotype379	1.0	0.5
clonotype397	0.5833333333333334	0.3333333333333333
clonotype360	0.8333333333333334	0.3333333333333333
clonotype343	1.0	0.3333333333333333
clonotype394	0.9166666666666666	0.3333333333333333
clonotype345	1.0	0.3333333333333333
clonotype371	0.5833333333333334	0.3333333333333333
clonotype350	1.0	0.25
clonotype460	1.0	0.2727272727272727
clonotype428	1.0	0.2727272727272727
clonotype383	0.9090909090909091	0.45454545454545453
clonotype388	1.0	0.36363636363636365
clonotype390	1.0	0.2727272727272727
clonotype424	0.9090909090909091	0.2727272727272727
clonotype426	1.0	0.2727272727272727
clonotype451	0.9090909090909091	0.36363636363636365
clonotype432	1.0	0.36363636363636365
clonotype439	0.9090909090909091	0.2727272727272727
clonotype437	1.0	0.36363636363636365
clonotype476	0.9	0.2
clonotype374	0.5	0.3
clonotype475	1.0	0.3
clonotype385	1.0	0.3
clonotype526	1.0	0.3
clonotype408	0.7	0.4
clonotype505	0.4	0.4
clonotype509	1.0	0.4
clonotype493	0.9	0.3
clonotype492	0.7	0.3
clonotype485	0.7	0.3
clonotype425	1.0	0.3
clonotype436	0.7	0.3
clonotype483	1.0	0.3
clonotype347	0.9	0.3
clonotype553	1.0	0.4444444444444444
clonotype586	0.5555555555555556	0.3333333333333333
clonotype585	1.0	0.4444444444444444
clonotype584	1.0	0.3333333333333333
clonotype467	0.7777777777777778	0.3333333333333333
clonotype566	1.0	0.2222222222222222
clonotype453	0.5555555555555556	0.4444444444444444
clonotype554	1.0	0.2222222222222222
clonotype569	0.6666666666666666	0.4444444444444444
clonotype552	1.0	0.3333333333333333
clonotype540	1.0	0.3333333333333333
clonotype427	1.0	0.2222222222222222
clonotype538	0.8888888888888888	0.2222222222222222
clonotype517	1.0	0.3333333333333333
clonotype542	1.0	0.4444444444444444
clonotype707	0.625	0.125
clonotype683	1.0	0.25
clonotype648	0.875	0.625
clonotype420	0.75	0.25
clonotype650	0.75	0.5
clonotype651	0.75	0.625
clonotype658	0.875	0.375
clonotype675	1.0	0.5
clonotype693	1.0	0.5
clonotype696	0.875	0.25
clonotype642	0.875	0.25
clonotype697	0.875	0.375
clonotype698	0.875	0.375
clonotype699	0.5	0.375
clonotype708	0.75	0.25
clonotype647	1.0	0.5
clonotype635	1.0	0.25
clonotype641	1.0	0.75
clonotype590	1.0	0.5
clonotype549	0.75	0.375
clonotype391	1.0	0.25
clonotype576	1.0	0.25
clonotype536	1.0	0.375
clonotype407	0.75	0.375
clonotype530	0.875	0.375
clonotype606	1.0	0.75
clonotype550	0.875	0.375
clonotype608	1.0	0.375
clonotype609	1.0	0.25
clonotype615	0.875	0.25
clonotype616	1.0	0.25
clonotype623	0.75	0.25
clonotype634	1.0	0.375
clonotype564	1.0	0.375
clonotype673	0.75	0.25
clonotype112	0.625	0.25
clonotype2	1.0	0.375
clonotype713	1.0	0.2857142857142857
clonotype824	0.42857142857142855	0.2857142857142857
clonotype821	0.42857142857142855	0.42857142857142855
clonotype714	1.0	0.2857142857142857
clonotype816	0.8571428571428571	0.42857142857142855
clonotype815	0.7142857142857143	0.2857142857142857
clonotype812	1.0	0.2857142857142857
clonotype811	1.0	0.5714285714285714
clonotype715	0.42857142857142855	0.42857142857142855
clonotype716	0.8571428571428571	0.2857142857142857
clonotype646	0.8571428571428571	0.2857142857142857
clonotype643	1.0	0.2857142857142857
clonotype802	1.0	0.42857142857142855
clonotype601	0.42857142857142855	0.2857142857142857
clonotype752	1.0	0.42857142857142855
clonotype726	0.7142857142857143	0.42857142857142855
clonotype794	0.7142857142857143	0.42857142857142855
clonotype793	0.42857142857142855	0.2857142857142857
clonotype727	1.0	0.2857142857142857
clonotype631	1.0	0.5714285714285714
clonotype480	0.7142857142857143	0.42857142857142855
clonotype630	0.7142857142857143	0.2857142857142857
clonotype628	1.0	0.2857142857142857
clonotype775	0.8571428571428571	0.2857142857142857
clonotype729	1.0	0.5714285714285714
clonotype602	0.7142857142857143	0.42857142857142855
clonotype739	1.0	0.2857142857142857
clonotype732	1.0	0.2857142857142857
clonotype614	0.7142857142857143	0.2857142857142857
clonotype725	0.8571428571428571	0.42857142857142855
clonotype825	0.7142857142857143	0.2857142857142857
clonotype741	0.7142857142857143	0.42857142857142855
clonotype849	0.5714285714285714	0.5714285714285714
clonotype703	1.0	0.5714285714285714
clonotype557	0.8571428571428571	0.2857142857142857
clonotype749	0.8571428571428571	0.42857142857142855
clonotype757	0.8571428571428571	0.2857142857142857
clonotype686	0.7142857142857143	0.5714285714285714
clonotype705	0.7142857142857143	0.5714285714285714
clonotype852	0.7142857142857143	0.42857142857142855
clonotype681	0.5714285714285714	0.42857142857142855
clonotype678	0.5714285714285714	0.2857142857142857
clonotype851	0.7142857142857143	0.42857142857142855
clonotype763	1.0	0.42857142857142855
clonotype828	1.0	0.2857142857142857
clonotype850	0.7142857142857143	0.42857142857142855
clonotype744	0.8571428571428571	0.5714285714285714
clonotype846	0.8571428571428571	0.2857142857142857
clonotype768	1.0	0.42857142857142855
clonotype831	1.0	0.42857142857142855
clonotype743	1.0	0.42857142857142855
clonotype833	1.0	0.2857142857142857
clonotype834	0.8571428571428571	0.2857142857142857
clonotype733	0.7142857142857143	0.2857142857142857
clonotype711	0.7142857142857143	0.2857142857142857
clonotype543	1.0	0.42857142857142855
clonotype837	0.8571428571428571	0.42857142857142855
clonotype544	1.0	0.5714285714285714
clonotype748	0.6666666666666666	0.6666666666666666
clonotype948	1.0	0.5
clonotype900	1.0	0.5
clonotype579	0.5	0.3333333333333333
clonotype738	1.0	0.3333333333333333
clonotype951	1.0	0.5
clonotype865	1.0	0.3333333333333333
clonotype734	1.0	0.3333333333333333
clonotype921	1.0	0.3333333333333333
clonotype904	1.0	0.3333333333333333
clonotype905	1.0	0.3333333333333333
clonotype907	1.0	0.3333333333333333
clonotype13	1.0	0.3333333333333333
clonotype682	0.6666666666666666	0.6666666666666666
clonotype910	0.6666666666666666	0.3333333333333333
clonotype913	0.8333333333333334	0.3333333333333333
clonotype672	1.0	0.5
clonotype915	0.8333333333333334	0.3333333333333333
clonotype925	0.8333333333333334	0.3333333333333333
clonotype612	0.6666666666666666	0.16666666666666666
clonotype928	1.0	0.5
clonotype929	0.6666666666666666	0.3333333333333333
clonotype931	1.0	0.5
clonotype932	1.0	0.3333333333333333
clonotype750	1.0	0.16666666666666666
clonotype903	0.8333333333333334	0.3333333333333333
clonotype937	1.0	0.3333333333333333
clonotype941	0.6666666666666666	0.3333333333333333
clonotype730	1.0	0.5
clonotype934	1.0	0.3333333333333333
clonotype539	1.0	0.3333333333333333
clonotype751	0.6666666666666666	0.6666666666666666
clonotype874	1.0	0.3333333333333333
clonotype884	1.0	0.5
clonotype997	1.0	0.6666666666666666
clonotype999	1.0	0.3333333333333333
clonotype881	1.0	0.3333333333333333
clonotype879	1.0	0.5
clonotype878	1.0	0.3333333333333333
clonotype1013	1.0	0.3333333333333333
clonotype1014	0.6666666666666666	0.3333333333333333
clonotype1015	0.8333333333333334	0.3333333333333333
clonotype832	1.0	0.3333333333333333
clonotype875	1.0	0.16666666666666666
clonotype398	0.8333333333333334	0.3333333333333333
clonotype871	0.8333333333333334	0.5
clonotype993	1.0	0.3333333333333333
clonotype1023	0.8333333333333334	0.3333333333333333
clonotype1051	1.0	0.3333333333333333
clonotype1047	0.6666666666666666	0.3333333333333333
clonotype1046	0.5	0.16666666666666666
clonotype299	0.8333333333333334	0.3333333333333333
clonotype1041	0.5	0.3333333333333333
clonotype1040	0.6666666666666666	0.3333333333333333
clonotype862	0.5	0.3333333333333333
clonotype863	0.5	0.5
clonotype1027	0.5	0.3333333333333333
clonotype1034	0.8333333333333334	0.3333333333333333
clonotype869	0.8333333333333334	0.3333333333333333
clonotype753	1.0	0.3333333333333333
clonotype867	0.5	0.5
clonotype885	1.0	0.6666666666666666
clonotype886	1.0	0.6666666666666666
clonotype897	1.0	0.16666666666666666
clonotype954	0.8333333333333334	0.3333333333333333
clonotype895	1.0	0.3333333333333333
clonotype770	0.5	0.3333333333333333
clonotype894	0.8333333333333334	0.3333333333333333
clonotype774	1.0	0.3333333333333333
clonotype110	0.6666666666666666	0.5
clonotype955	1.0	0.5
clonotype511	0.8333333333333334	0.3333333333333333
clonotype959	0.8333333333333334	0.3333333333333333
clonotype778	1.0	0.3333333333333333
clonotype700	0.6666666666666666	0.5
clonotype122	0.5	0.3333333333333333
clonotype982	0.6666666666666666	0.3333333333333333
clonotype964	1.0	0.3333333333333333
clonotype965	0.8333333333333334	0.5
clonotype891	0.5	0.3333333333333333
clonotype887	1.0	0.5
clonotype973	0.6666666666666666	0.3333333333333333
clonotype962	1.0	0.3333333333333333
clonotype124	1.0	0.3333333333333333
clonotype978	0.8333333333333334	0.3333333333333333
clonotype898	1.0	0.2
clonotype896	1.0	0.2
clonotype892	0.6	0.4
clonotype883	1.0	0.4
clonotype888	1.0	0.4
clonotype1213	0.8	0.6
clonotype1215	0.4	0.2
clonotype1037	0.6	0.4
clonotype1222	0.6	0.4
clonotype1084	0.8	0.4
clonotype1076	1.0	0.2
clonotype1077	0.8	0.2
clonotype1078	1.0	0.6
clonotype1000	1.0	0.6
clonotype1079	1.0	0.2
clonotype1299	0.6	0.4
clonotype1082	0.8	0.4
clonotype995	1.0	0.4
clonotype1087	1.0	0.6
clonotype1223	0.6	0.6
clonotype992	1.0	0.2
clonotype1088	1.0	0.4
clonotype1292	1.0	0.2
clonotype1091	0.6	0.6
clonotype1093	1.0	0.4
clonotype1096	1.0	0.4
clonotype960	0.8	0.6
clonotype1098	0.8	0.4
clonotype1075	1.0	0.4
clonotype1074	1.0	0.2
clonotype1073	1.0	0.6
clonotype1011	0.6	0.4
clonotype1314	0.6	0.4
clonotype1025	1.0	0.6
clonotype1321	1.0	0.6
clonotype1313	0.8	0.6
clonotype1312	0.6	0.4
clonotype1307	1.0	0.4
clonotype1304	1.0	0.6
clonotype1058	0.8	0.6
clonotype1059	1.0	0.4
clonotype1022	1.0	0.4
clonotype1061	0.8	0.4
clonotype1017	1.0	0.4
clonotype1330	1.0	0.4
clonotype1068	0.8	0.4
clonotype1069	0.8	0.4
clonotype1070	0.8	0.4
clonotype1071	0.8	0.6
clonotype1099	1.0	0.2
clonotype1100	0.8	0.6
clonotype1291	1.0	0.2
clonotype1144	1.0	0.4
clonotype1149	1.0	0.4
clonotype1152	0.8	0.2
clonotype1153	1.0	0.4
clonotype1154	1.0	0.6
clonotype1318	1.0	0.2
clonotype1166	1.0	0.2
clonotype1172	1.0	0.4
clonotype1177	0.8	0.4
clonotype1178	1.0	0.4
clonotype1189	1.0	0.4
clonotype1191	1.0	0.4
clonotype1192	1.0	0.4
clonotype914	0.8	0.4
clonotype1199	0.4	0.4
clonotype909	1.0	0.4
clonotype1202	0.6	0.4
clonotype1245	0.8	0.4
clonotype1148	0.6	0.4
clonotype1143	0.8	0.4
clonotype1290	1.0	0.4
clonotype942	0.8	0.4
clonotype1288	0.8	0.6
clonotype1104	1.0	0.4
clonotype1107	1.0	0.4
clonotype1287	1.0	0.4
clonotype1286	0.8	0.2
clonotype1113	1.0	0.4
clonotype1115	1.0	0.6
clonotype953	0.8	0.2
clonotype952	1.0	0.4
clonotype1118	0.8	0.6
clonotype1282	1.0	0.4
clonotype1122	1.0	0.4
clonotype1126	0.6	0.6
clonotype1279	0.8	0.6
clonotype1130	0.6	0.2
clonotype1276	0.4	0.4
clonotype1140	0.8	0.4
clonotype1156	1.0	0.4
clonotype989	0.8	0.8
clonotype1217	0.8	0.6
clonotype367	0.6	0.4
clonotype692	0.8	0.2
clonotype1221	0.6	0.2
clonotype589	0.8	0.6
clonotype497	0.8	0.4
clonotype220	0.6	0.4
clonotype240	1.0	0.4
clonotype244	0.6	0.8
clonotype674	1.0	0.6
clonotype847	0.6	0.4
clonotype835	0.6	0.4
clonotype826	0.8	0.4
clonotype1658	0.75	0.5
clonotype1623	1.0	0.25
clonotype1618	1.0	0.5
clonotype1668	1.0	0.5
clonotype1619	0.5	0.5
clonotype1620	1.0	0.5
clonotype1622	1.0	0.5
clonotype1628	1.0	0.5
clonotype1664	1.0	0.5
clonotype1630	0.75	0.25
clonotype1643	0.5	0.5
clonotype1645	0.5	0.25
clonotype1617	0.75	0.25
clonotype1652	0.75	0.25
clonotype1667	1.0	0.5
clonotype1666	1.0	0.5
clonotype1651	0.75	0.5
clonotype1590	1.0	0.25
clonotype1608	0.75	0.25
clonotype1606	1.0	0.5
clonotype1529	0.75	0.5
clonotype1535	1.0	0.5
clonotype1538	1.0	0.25
clonotype1539	1.0	0.25
clonotype1541	1.0	0.5
clonotype1546	0.75	0.25
clonotype1547	1.0	0.5
clonotype1551	1.0	0.5
clonotype1300	1.0	0.5
clonotype1552	0.75	0.75
clonotype1557	1.0	0.5
clonotype1566	0.75	0.5
clonotype1567	1.0	0.5
clonotype1571	1.0	0.25
clonotype1574	1.0	0.5
clonotype1576	1.0	0.5
clonotype1594	1.0	0.5
clonotype1670	1.0	0.5
clonotype1284	1.0	0.5
clonotype1672	0.5	0.5
clonotype1675	1.0	0.5
clonotype1273	0.5	0.25
clonotype1711	1.0	0.25
clonotype1267	1.0	0.5
clonotype1713	1.0	0.5
clonotype1265	0.75	0.5
clonotype1715	0.75	0.5
clonotype1717	1.0	0.75
clonotype1262	1.0	0.5
clonotype1252	1.0	0.25
clonotype1721	1.0	0.5
clonotype1724	1.0	0.25
clonotype1725	1.0	0.5
clonotype1730	1.0	0.5
clonotype1735	1.0	0.5
clonotype1742	1.0	0.75
clonotype1747	1.0	1.0
clonotype1751	0.75	0.25
clonotype1758	0.75	0.25
clonotype1759	0.5	0.5
clonotype1274	0.75	0.5
clonotype1709	0.5	0.5
clonotype1708	1.0	0.5
clonotype1689	1.0	0.25
clonotype1524	1.0	0.5
clonotype1678	1.0	0.5
clonotype1680	0.75	0.5
clonotype1682	0.75	0.5
clonotype1281	0.75	0.5
clonotype1683	1.0	0.5
clonotype1685	1.0	0.5
clonotype1687	1.0	0.5
clonotype1278	0.75	0.25
clonotype1707	0.75	0.5
clonotype1277	1.0	0.75
clonotype1691	1.0	0.5
clonotype1692	0.75	0.5
clonotype1695	1.0	0.5
clonotype1696	1.0	0.25
clonotype1697	1.0	0.5
clonotype1699	0.5	0.5
clonotype1701	0.75	0.25
clonotype1528	1.0	0.5
clonotype1379	0.75	0.5
clonotype1522	1.0	0.75
clonotype1368	0.75	0.25
clonotype1415	0.75	0.25
clonotype1416	1.0	0.5
clonotype1417	1.0	0.75
clonotype1371	1.0	0.5
clonotype1418	1.0	0.5
clonotype1419	1.0	0.5
clonotype1369	1.0	0.5
clonotype1421	1.0	0.5
clonotype1423	1.0	0.75
clonotype1372	1.0	0.5
clonotype1366	1.0	0.5
clonotype1424	0.75	0.75
clonotype1425	0.75	0.5
clonotype1433	1.0	0.5
clonotype1438	1.0	0.25
clonotype1443	0.5	0.5
clonotype1445	1.0	0.5
clonotype1446	1.0	0.5
clonotype1413	0.5	0.5
clonotype1412	0.5	0.75
clonotype1519	0.75	0.5
clonotype1397	1.0	0.5
clonotype1381	1.0	0.5
clonotype1382	1.0	0.25
clonotype1386	0.75	0.25
clonotype1388	1.0	0.25
clonotype1391	0.75	0.25
clonotype1392	1.0	0.5
clonotype1393	1.0	0.5
clonotype1394	1.0	0.25
clonotype1376	0.75	0.5
clonotype1374	0.5	0.25
clonotype1375	1.0	0.5
clonotype1398	0.75	0.5
clonotype1399	0.75	0.5
clonotype1401	1.0	0.25
clonotype1403	1.0	0.25
clonotype1404	1.0	0.5
clonotype1405	0.5	0.5
clonotype1408	0.5	0.5
clonotype1451	1.0	0.5
clonotype1364	1.0	0.5
clonotype1362	1.0	0.5
clonotype1494	1.0	0.5
clonotype1485	1.0	0.5
clonotype1335	0.5	0.25
clonotype1488	1.0	0.25
clonotype1489	1.0	0.5
clonotype1490	1.0	0.5
clonotype1491	1.0	0.25
clonotype1332	1.0	0.25
clonotype1493	0.5	0.75
clonotype1497	0.75	0.5
clonotype1361	0.75	0.5
clonotype1498	1.0	0.25
clonotype1500	1.0	0.5
clonotype1502	0.75	0.25
clonotype1503	1.0	0.5
clonotype1507	1.0	0.5
clonotype1380	0.75	0.5
clonotype1511	0.75	0.5
clonotype1512	1.0	0.5
clonotype1481	0.75	0.5
clonotype1337	0.75	0.25
clonotype1480	0.75	0.5
clonotype1340	0.75	0.25
clonotype1455	1.0	1.0
clonotype1457	0.75	0.25
clonotype1462	1.0	0.5
clonotype1465	0.5	0.5
clonotype1468	1.0	0.25
clonotype1469	0.75	0.75
clonotype1471	1.0	0.25
clonotype1473	0.75	0.25
clonotype1474	1.0	0.5
clonotype1359	1.0	0.5
clonotype1358	1.0	0.25
clonotype1348	1.0	0.5
clonotype1347	1.0	0.5
clonotype1476	0.75	0.25
clonotype1345	1.0	0.25
clonotype1342	0.75	0.25
clonotype1477	0.75	0.75
clonotype1509	0.75	0.25
clonotype1573	0.75	0.25
clonotype1053	1.0	0.5
clonotype1133	1.0	0.5
clonotype1102	1.0	0.75
clonotype1114	1.0	0.5
clonotype396	0.5	0.25
clonotype400	0.5	0.25
clonotype36	0.5	0.5
clonotype1132	1.0	0.5
clonotype143	1.0	0.5
clonotype1176	1.0	0.5
clonotype1187	1.0	0.5
clonotype4	0.75	0.5
clonotype946	1.0	0.5
clonotype949	0.5	0.5
clonotype154	0.75	0.75
clonotype1108	1.0	0.25
clonotype2632	1.0	0.6666666666666666
clonotype2093	1.0	0.3333333333333333
clonotype2627	1.0	0.3333333333333333
clonotype2630	1.0	0.6666666666666666
clonotype2094	1.0	0.3333333333333333
clonotype2628	1.0	0.3333333333333333
clonotype2633	0.3333333333333333	0.3333333333333333
clonotype2197	1.0	0.6666666666666666
clonotype2625	1.0	0.3333333333333333
clonotype2623	0.6666666666666666	0.3333333333333333
clonotype2618	1.0	0.6666666666666666
clonotype2605	0.6666666666666666	0.6666666666666666
clonotype2600	0.6666666666666666	0.3333333333333333
clonotype2599	0.6666666666666666	0.3333333333333333
clonotype2592	1.0	0.6666666666666666
clonotype2620	0.6666666666666666	0.3333333333333333
clonotype2650	0.6666666666666666	0.6666666666666666
clonotype2634	1.0	0.6666666666666666
clonotype2635	1.0	0.3333333333333333
clonotype2084	1.0	0.6666666666666666
clonotype2088	1.0	0.6666666666666666
clonotype2677	0.6666666666666666	0.6666666666666666
clonotype2089	1.0	0.3333333333333333
clonotype2674	1.0	0.6666666666666666
clonotype2670	0.6666666666666666	0.6666666666666666
clonotype2668	1.0	0.6666666666666666
clonotype2090	0.6666666666666666	0.3333333333333333
clonotype2667	0.6666666666666666	0.6666666666666666
clonotype2091	0.6666666666666666	1.0
clonotype2092	1.0	0.3333333333333333
clonotype2664	0.6666666666666666	0.3333333333333333
clonotype2663	0.6666666666666666	0.6666666666666666
clonotype2657	1.0	0.3333333333333333
clonotype2589	0.6666666666666666	0.6666666666666666
clonotype2645	1.0	0.6666666666666666
clonotype2636	1.0	0.6666666666666666
clonotype2590	0.6666666666666666	0.3333333333333333
clonotype2096	0.6666666666666666	0.3333333333333333
clonotype2587	1.0	0.3333333333333333
clonotype2586	1.0	0.3333333333333333
clonotype2106	1.0	0.3333333333333333
clonotype2559	1.0	0.3333333333333333
clonotype2107	1.0	0.3333333333333333
clonotype2556	1.0	0.6666666666666666
clonotype2108	1.0	0.6666666666666666
clonotype2555	0.6666666666666666	0.3333333333333333
clonotype2552	0.6666666666666666	0.3333333333333333
clonotype2111	1.0	0.6666666666666666
clonotype2549	0.6666666666666666	0.3333333333333333
clonotype2548	0.6666666666666666	0.6666666666666666
clonotype2546	0.6666666666666666	0.3333333333333333
clonotype2113	1.0	0.6666666666666666
clonotype2114	0.6666666666666666	0.3333333333333333
clonotype2115	0.6666666666666666	0.6666666666666666
clonotype2545	1.0	0.6666666666666666
clonotype2540	1.0	0.3333333333333333
clonotype2537	1.0	0.3333333333333333
clonotype2105	1.0	0.3333333333333333
clonotype2560	0.6666666666666666	0.6666666666666666
clonotype2562	1.0	0.6666666666666666
clonotype2097	1.0	1.0
clonotype2095	1.0	0.3333333333333333
clonotype2583	1.0	0.6666666666666666
clonotype2575	0.6666666666666666	0.3333333333333333
clonotype2074	1.0	0.6666666666666666
clonotype2574	0.6666666666666666	0.3333333333333333
clonotype2571	0.6666666666666666	0.3333333333333333
clonotype2568	1.0	0.3333333333333333
clonotype2567	1.0	0.6666666666666666
clonotype2104	1.0	0.3333333333333333
clonotype2098	1.0	0.3333333333333333
clonotype2099	1.0	0.3333333333333333
clonotype2566	0.6666666666666666	0.6666666666666666
clonotype2100	1.0	0.3333333333333333
clonotype2101	1.0	0.6666666666666666
clonotype2564	0.6666666666666666	0.6666666666666666
clonotype2563	1.0	0.3333333333333333
clonotype2076	1.0	0.6666666666666666
clonotype2066	1.0	0.6666666666666666
clonotype2073	1.0	0.3333333333333333
clonotype1952	1.0	0.3333333333333333
clonotype1955	1.0	0.3333333333333333
clonotype1956	1.0	0.3333333333333333
clonotype1957	1.0	0.6666666666666666
clonotype1959	0.6666666666666666	0.3333333333333333
clonotype1963	1.0	0.3333333333333333
clonotype1966	1.0	0.6666666666666666
clonotype1970	1.0	0.3333333333333333
clonotype1974	1.0	0.6666666666666666
clonotype1975	0.6666666666666666	0.3333333333333333
clonotype1977	1.0	0.6666666666666666
clonotype1982	1.0	0.3333333333333333
clonotype1984	0.6666666666666666	0.3333333333333333
clonotype1993	0.3333333333333333	0.3333333333333333
clonotype1995	1.0	0.3333333333333333
clonotype1997	1.0	0.3333333333333333
clonotype1999	0.6666666666666666	0.6666666666666666
clonotype2003	1.0	0.6666666666666666
clonotype1954	1.0	0.3333333333333333
clonotype1951	1.0	1.0
clonotype2009	0.6666666666666666	0.3333333333333333
clonotype1950	1.0	0.6666666666666666
clonotype1916	1.0	0.3333333333333333
clonotype1917	0.6666666666666666	0.6666666666666666
clonotype1918	1.0	0.3333333333333333
clonotype1919	1.0	0.3333333333333333
clonotype1920	0.6666666666666666	0.3333333333333333
clonotype1925	0.6666666666666666	0.6666666666666666
clonotype1933	0.6666666666666666	0.6666666666666666
clonotype1935	0.6666666666666666	0.6666666666666666
clonotype1936	0.6666666666666666	0.3333333333333333
clonotype1937	0.6666666666666666	0.6666666666666666
clonotype1938	1.0	0.3333333333333333
clonotype1941	1.0	0.6666666666666666
clonotype1943	1.0	0.3333333333333333
clonotype1945	1.0	0.3333333333333333
clonotype1946	1.0	0.3333333333333333
clonotype1948	1.0	0.3333333333333333
clonotype1949	1.0	0.3333333333333333
clonotype2006	0.6666666666666666	0.3333333333333333
clonotype2011	1.0	0.3333333333333333
clonotype2070	0.6666666666666666	0.6666666666666666
clonotype2044	1.0	0.3333333333333333
clonotype2047	0.6666666666666666	0.3333333333333333
clonotype2048	0.6666666666666666	1.0
clonotype2051	1.0	0.3333333333333333
clonotype2052	1.0	0.6666666666666666
clonotype2055	1.0	0.3333333333333333
clonotype2056	1.0	0.6666666666666666
clonotype2057	1.0	0.3333333333333333
clonotype2058	1.0	0.6666666666666666
clonotype2059	0.6666666666666666	0.6666666666666666
clonotype2060	1.0	0.6666666666666666
clonotype2061	1.0	0.6666666666666666
clonotype2062	1.0	0.3333333333333333
clonotype2064	1.0	0.6666666666666666
clonotype2065	1.0	0.3333333333333333
clonotype2535	1.0	0.6666666666666666
clonotype2067	0.6666666666666666	0.3333333333333333
clonotype2069	1.0	0.6666666666666666
clonotype2046	0.6666666666666666	0.3333333333333333
clonotype2043	0.6666666666666666	0.3333333333333333
clonotype2012	0.6666666666666666	0.3333333333333333
clonotype2042	1.0	0.6666666666666666
clonotype2014	1.0	0.6666666666666666
clonotype2015	0.6666666666666666	0.3333333333333333
clonotype2016	0.6666666666666666	0.3333333333333333
clonotype2017	0.6666666666666666	0.3333333333333333
clonotype2018	1.0	0.3333333333333333
clonotype2023	1.0	0.3333333333333333
clonotype2025	1.0	0.3333333333333333
clonotype2026	1.0	0.6666666666666666
clonotype2028	0.6666666666666666	0.3333333333333333
clonotype2029	1.0	0.3333333333333333
clonotype2030	0.6666666666666666	0.3333333333333333
clonotype2031	1.0	0.3333333333333333
clonotype2033	1.0	0.3333333333333333
clonotype2037	0.6666666666666666	0.6666666666666666
clonotype2038	1.0	0.3333333333333333
clonotype2040	0.6666666666666666	0.3333333333333333
clonotype2041	0.6666666666666666	0.6666666666666666
clonotype2116	1.0	0.3333333333333333
clonotype2526	0.6666666666666666	0.6666666666666666
clonotype2118	1.0	0.3333333333333333
clonotype2334	1.0	0.6666666666666666
clonotype2309	1.0	0.3333333333333333
clonotype2286	0.6666666666666666	0.3333333333333333
clonotype2165	1.0	0.6666666666666666
clonotype2285	1.0	0.3333333333333333
clonotype2284	0.6666666666666666	0.3333333333333333
clonotype2283	0.6666666666666666	0.6666666666666666
clonotype2280	0.6666666666666666	0.3333333333333333
clonotype2278	0.6666666666666666	0.3333333333333333
clonotype2276	0.6666666666666666	0.3333333333333333
clonotype2275	0.3333333333333333	0.3333333333333333
clonotype2274	1.0	0.6666666666666666
clonotype2166	1.0	0.3333333333333333
clonotype2272	1.0	0.3333333333333333
clonotype2167	1.0	0.3333333333333333
clonotype2271	0.6666666666666666	0.3333333333333333
clonotype2270	1.0	0.6666666666666666
clonotype2169	1.0	0.6666666666666666
clonotype2330	1.0	0.6666666666666666
clonotype2164	1.0	0.6666666666666666
clonotype2267	0.6666666666666666	0.6666666666666666
clonotype2337	1.0	0.3333333333333333
clonotype2375	1.0	0.3333333333333333
clonotype2156	0.6666666666666666	0.3333333333333333
clonotype2374	1.0	0.6666666666666666
clonotype2373	1.0	0.3333333333333333
clonotype2370	1.0	0.3333333333333333
clonotype2159	1.0	0.6666666666666666
clonotype2369	0.3333333333333333	0.6666666666666666
clonotype2367	1.0	1.0
clonotype2365	0.6666666666666666	0.3333333333333333
clonotype2362	1.0	0.3333333333333333
clonotype2160	1.0	0.3333333333333333
clonotype2355	0.6666666666666666	0.3333333333333333
clonotype2354	0.3333333333333333	0.3333333333333333
clonotype2351	0.6666666666666666	0.6666666666666666
clonotype2350	1.0	0.3333333333333333
clonotype2162	1.0	0.6666666666666666
clonotype2338	1.0	0.3333333333333333
clonotype2268	0.3333333333333333	0.6666666666666666
clonotype2263	0.6666666666666666	0.3333333333333333
clonotype2534	1.0	0.3333333333333333
clonotype2187	0.6666666666666666	0.3333333333333333
clonotype2229	1.0	0.3333333333333333
clonotype2228	1.0	0.3333333333333333
clonotype2226	1.0	0.6666666666666666
clonotype2225	0.3333333333333333	0.3333333333333333
clonotype2223	1.0	0.6666666666666666
clonotype2188	1.0	0.3333333333333333
clonotype2221	0.6666666666666666	0.6666666666666666
clonotype2217	1.0	0.3333333333333333
clonotype2194	0.6666666666666666	0.6666666666666666
clonotype2214	0.3333333333333333	0.6666666666666666
clonotype2212	1.0	0.3333333333333333
clonotype2210	0.3333333333333333	0.3333333333333333
clonotype2205	1.0	0.3333333333333333
clonotype2201	0.6666666666666666	0.3333333333333333
clonotype2195	0.6666666666666666	0.6666666666666666
clonotype2196	1.0	0.3333333333333333
clonotype2199	1.0	0.3333333333333333
clonotype2230	1.0	0.3333333333333333
clonotype2234	1.0	0.3333333333333333
clonotype2171	0.6666666666666666	1.0
clonotype2239	0.6666666666666666	0.3333333333333333
clonotype2262	1.0	0.6666666666666666
clonotype2174	1.0	0.3333333333333333
clonotype2261	0.6666666666666666	0.6666666666666666
clonotype1914	1.0	0.3333333333333333
clonotype2177	1.0	0.3333333333333333
clonotype2259	0.3333333333333333	0.3333333333333333
clonotype2253	1.0	0.6666666666666666
clonotype2249	1.0	0.3333333333333333
clonotype2179	1.0	0.6666666666666666
clonotype2180	1.0	0.6666666666666666
clonotype2248	1.0	0.6666666666666666
clonotype2247	1.0	0.3333333333333333
clonotype2182	1.0	0.3333333333333333
clonotype2243	0.3333333333333333	0.3333333333333333
clonotype2242	0.6666666666666666	1.0
clonotype2241	0.6666666666666666	0.6666666666666666
clonotype2240	0.6666666666666666	0.3333333333333333
clonotype2376	1.0	0.3333333333333333
clonotype2379	1.0	0.3333333333333333
clonotype2380	1.0	0.3333333333333333
clonotype2501	0.6666666666666666	0.6666666666666666
clonotype2128	0.6666666666666666	0.6666666666666666
clonotype2496	1.0	0.3333333333333333
clonotype2492	0.6666666666666666	0.3333333333333333
clonotype2491	1.0	1.0
clonotype2129	1.0	0.6666666666666666
clonotype2132	1.0	0.3333333333333333
clonotype2490	1.0	0.3333333333333333
clonotype2484	0.6666666666666666	0.3333333333333333
clonotype2483	0.6666666666666666	0.3333333333333333
clonotype2482	1.0	0.3333333333333333
clonotype2481	1.0	0.6666666666666666
clonotype2134	0.6666666666666666	0.6666666666666666
clonotype2476	0.6666666666666666	0.6666666666666666
clonotype2473	1.0	0.3333333333333333
clonotype2135	1.0	0.3333333333333333
clonotype2471	1.0	0.6666666666666666
clonotype2469	0.6666666666666666	0.3333333333333333
clonotype2499	0.6666666666666666	0.6666666666666666
clonotype2507	1.0	0.6666666666666666
clonotype2382	1.0	0.3333333333333333
clonotype2509	0.6666666666666666	0.3333333333333333
clonotype2119	1.0	0.3333333333333333
clonotype2532	1.0	0.3333333333333333
clonotype2120	1.0	0.3333333333333333
clonotype2530	1.0	0.6666666666666666
clonotype2198	1.0	0.6666666666666666
clonotype2121	1.0	0.6666666666666666
clonotype2525	1.0	0.3333333333333333
clonotype2122	1.0	1.0
clonotype2524	0.3333333333333333	0.3333333333333333
clonotype2521	1.0	1.0
clonotype2123	0.6666666666666666	0.6666666666666666
clonotype2125	0.6666666666666666	0.3333333333333333
clonotype2519	1.0	0.3333333333333333
clonotype2516	1.0	0.6666666666666666
clonotype2127	1.0	0.3333333333333333
clonotype2515	1.0	0.3333333333333333
clonotype2510	1.0	0.6666666666666666
clonotype2468	0.6666666666666666	0.3333333333333333
clonotype2467	0.3333333333333333	0.6666666666666666
clonotype2466	1.0	0.3333333333333333
clonotype2462	1.0	0.6666666666666666
clonotype2415	1.0	0.3333333333333333
clonotype2414	1.0	0.3333333333333333
clonotype2148	1.0	0.3333333333333333
clonotype2412	1.0	0.3333333333333333
clonotype2150	0.6666666666666666	0.6666666666666666
clonotype2151	1.0	0.3333333333333333
clonotype2410	0.6666666666666666	0.3333333333333333
clonotype2153	0.6666666666666666	0.3333333333333333
clonotype2402	0.6666666666666666	1.0
clonotype2398	1.0	0.3333333333333333
clonotype2395	0.6666666666666666	0.6666666666666666
clonotype2393	1.0	0.6666666666666666
clonotype2154	0.6666666666666666	0.6666666666666666
clonotype2390	1.0	0.3333333333333333
clonotype2388	1.0	0.3333333333333333
clonotype2387	1.0	0.3333333333333333
clonotype2384	1.0	0.3333333333333333
clonotype2147	1.0	0.6666666666666666
clonotype2416	0.3333333333333333	0.3333333333333333
clonotype2418	1.0	0.3333333333333333
clonotype2431	1.0	0.3333333333333333
clonotype2461	0.6666666666666666	0.3333333333333333
clonotype2457	0.6666666666666666	1.0
clonotype2454	1.0	0.3333333333333333
clonotype2445	1.0	0.3333333333333333
clonotype2440	0.6666666666666666	0.3333333333333333
clonotype2436	1.0	0.3333333333333333
clonotype2434	0.6666666666666666	0.6666666666666666
clonotype2428	0.6666666666666666	0.6666666666666666
clonotype2423	1.0	0.6666666666666666
clonotype2427	0.6666666666666666	0.3333333333333333
clonotype2137	0.6666666666666666	0.3333333333333333
clonotype2426	1.0	0.3333333333333333
clonotype2140	1.0	0.3333333333333333
clonotype2424	1.0	0.3333333333333333
clonotype2144	1.0	0.3333333333333333
clonotype2146	1.0	0.6666666666666666
clonotype1915	1.0	0.3333333333333333
clonotype2008	0.6666666666666666	0.3333333333333333
clonotype1913	0.6666666666666666	0.3333333333333333
clonotype1806	0.6666666666666666	0.3333333333333333
clonotype1700	0.6666666666666666	0.6666666666666666
clonotype1669	1.0	0.3333333333333333
clonotype1665	1.0	0.3333333333333333
clonotype1660	0.6666666666666666	0.3333333333333333
clonotype1659	1.0	0.3333333333333333
clonotype1654	0.6666666666666666	0.3333333333333333
clonotype1653	0.6666666666666666	1.0
clonotype1650	0.3333333333333333	0.3333333333333333
clonotype1638	1.0	0.3333333333333333
clonotype1629	0.6666666666666666	0.6666666666666666
clonotype1626	1.0	0.6666666666666666
clonotype1621	1.0	0.6666666666666666
clonotype1564	1.0	0.3333333333333333
clonotype1549	0.6666666666666666	0.3333333333333333
clonotype1526	1.0	0.3333333333333333
clonotype1515	1.0	0.3333333333333333
clonotype1514	1.0	0.3333333333333333
clonotype1731	1.0	0.6666666666666666
clonotype1732	0.6666666666666666	0.3333333333333333
clonotype1770	1.0	0.3333333333333333
clonotype1787	1.0	0.6666666666666666
clonotype1802	1.0	0.3333333333333333
clonotype1801	1.0	0.3333333333333333
clonotype1799	0.6666666666666666	0.6666666666666666
clonotype1797	1.0	0.6666666666666666
clonotype1796	1.0	0.6666666666666666
clonotype1795	1.0	0.3333333333333333
clonotype1793	1.0	0.3333333333333333
clonotype1786	0.6666666666666666	0.3333333333333333
clonotype1771	0.6666666666666666	0.3333333333333333
clonotype1785	1.0	0.3333333333333333
clonotype1783	1.0	0.3333333333333333
clonotype1782	1.0	0.3333333333333333
clonotype1778	0.6666666666666666	0.3333333333333333
clonotype1776	0.6666666666666666	0.3333333333333333
clonotype1775	1.0	0.6666666666666666
clonotype1773	1.0	0.3333333333333333
clonotype1460	1.0	0.6666666666666666
clonotype1444	1.0	0.3333333333333333
clonotype1442	1.0	0.3333333333333333
clonotype168	1.0	0.3333333333333333
clonotype901	0.6666666666666666	0.3333333333333333
clonotype864	0.6666666666666666	0.3333333333333333
clonotype740	0.6666666666666666	0.6666666666666666
clonotype1912	1.0	0.6666666666666666
clonotype458	1.0	0.3333333333333333
clonotype275	1.0	0.6666666666666666
clonotype261	1.0	0.3333333333333333
clonotype144	1.0	0.3333333333333333
clonotype945	1.0	0.3333333333333333
clonotype137	1.0	1.0
clonotype95	1.0	0.3333333333333333
clonotype77	1.0	0.6666666666666666
clonotype37	1.0	0.6666666666666666
clonotype30	0.6666666666666666	0.3333333333333333
clonotype25	1.0	0.3333333333333333
clonotype3	1.0	0.3333333333333333
clonotype927	1.0	0.3333333333333333
clonotype976	0.3333333333333333	0.6666666666666666
clonotype1407	1.0	0.6666666666666666
clonotype1341	1.0	0.3333333333333333
clonotype1402	1.0	0.3333333333333333
clonotype1395	1.0	0.3333333333333333
clonotype1389	1.0	0.6666666666666666
clonotype1384	1.0	0.3333333333333333
clonotype1360	1.0	0.3333333333333333
clonotype1350	1.0	0.6666666666666666
clonotype1343	1.0	0.3333333333333333
clonotype1336	1.0	0.3333333333333333
clonotype1063	0.6666666666666666	0.3333333333333333
clonotype1329	1.0	0.3333333333333333
clonotype1315	0.3333333333333333	0.3333333333333333
clonotype1280	1.0	0.3333333333333333
clonotype1229	0.6666666666666666	0.6666666666666666
clonotype1219	0.6666666666666666	0.6666666666666666
clonotype1158	1.0	0.3333333333333333
clonotype1103	1.0	0.3333333333333333
clonotype1805	1.0	0.6666666666666666
clonotype510	1.0	0.3333333333333333
clonotype1808	1.0	0.3333333333333333
clonotype1864	0.3333333333333333	0.6666666666666666
clonotype1877	1.0	0.6666666666666666
clonotype1876	1.0	0.3333333333333333
clonotype1875	1.0	0.3333333333333333
clonotype1872	1.0	0.3333333333333333
clonotype1868	0.3333333333333333	0.6666666666666666
clonotype1867	1.0	0.3333333333333333
clonotype1863	1.0	0.6666666666666666
clonotype1882	0.6666666666666666	0.3333333333333333
clonotype1862	1.0	0.3333333333333333
clonotype1861	1.0	0.3333333333333333
clonotype1860	1.0	0.3333333333333333
clonotype1859	0.6666666666666666	0.3333333333333333
clonotype1857	1.0	0.6666666666666666
clonotype1855	0.3333333333333333	0.6666666666666666
clonotype1881	1.0	0.3333333333333333
clonotype1883	0.6666666666666666	0.6666666666666666
clonotype1851	1.0	0.3333333333333333
clonotype1905	1.0	0.3333333333333333
clonotype1900	0.6666666666666666	0.3333333333333333
clonotype1899	0.3333333333333333	0.3333333333333333
clonotype1896	1.0	0.6666666666666666
clonotype1809	0.6666666666666666	0.3333333333333333
clonotype1895	0.6666666666666666	0.3333333333333333
clonotype1904	1.0	0.3333333333333333
clonotype1906	1.0	0.3333333333333333
clonotype1885	0.6666666666666666	0.3333333333333333
clonotype1910	0.6666666666666666	0.6666666666666666
clonotype1893	0.6666666666666666	0.3333333333333333
clonotype1911	1.0	0.3333333333333333
clonotype1892	1.0	0.3333333333333333
clonotype1891	0.6666666666666666	0.6666666666666666
clonotype1890	1.0	0.3333333333333333
clonotype1854	0.6666666666666666	0.3333333333333333
clonotype1902	1.0	0.3333333333333333
clonotype1832	0.6666666666666666	0.3333333333333333
clonotype1830	1.0	0.3333333333333333
clonotype1811	1.0	0.3333333333333333
clonotype1812	0.6666666666666666	0.3333333333333333
clonotype1841	1.0	0.3333333333333333
clonotype1825	0.6666666666666666	0.3333333333333333
clonotype1824	0.6666666666666666	0.6666666666666666
clonotype1813	1.0	0.3333333333333333
clonotype1823	0.6666666666666666	0.6666666666666666
clonotype1829	0.6666666666666666	0.6666666666666666
clonotype1843	1.0	0.3333333333333333
clonotype1834	0.6666666666666666	0.3333333333333333
clonotype1820	1.0	0.3333333333333333
clonotype1833	0.6666666666666666	0.3333333333333333
clonotype1819	1.0	0.3333333333333333
clonotype1822	0.6666666666666666	0.3333333333333333
