# Supplementary material for: scRNA-seq of gastric tumor shows complex intercellular interaction with an alternative T cell exhaustion trajectory
Source: Nat Commun. 2022 Aug 23;13:4943. doi: 10.1038/s41467-022-32627-z (PMC9399107; doi:10.1038/s41467-022-32627-z)
Supplement: Supplementary file 13 — Source Data [file 41467_2022_32627_MOESM13_ESM.zip › Source Data/Fig6/Fig6f_CD8.csv]

	CD8+ real clusters	CD8+ permutation of clusters
clonotype1	0.6198934280639432	0.25754884547069273
clonotype2	0.9941002949852508	0.3008849557522124
clonotype3	0.9896193771626297	0.2906574394463668
clonotype4	0.9928571428571429	0.26071428571428573
clonotype5	0.3881856540084388	0.2742616033755274
clonotype6	0.6828193832599119	0.2511013215859031
clonotype8	0.9812206572769953	0.3145539906103286
clonotype7	0.7122641509433962	0.2830188679245283
clonotype9	0.9738219895287958	0.31413612565445026
clonotype10	0.9947368421052631	0.3157894736842105
clonotype11	0.9887005649717514	0.3050847457627119
clonotype12	0.9751552795031055	0.32919254658385094
clonotype13	0.9859154929577465	0.2887323943661972
clonotype14	0.8102189781021898	0.24087591240875914
clonotype15	0.9838709677419355	0.20967741935483872
clonotype16	0.9754098360655737	0.3524590163934426
clonotype18	0.9829059829059829	0.2564102564102564
clonotype19	0.9130434782608695	0.33043478260869563
clonotype20	1.0	0.2545454545454545
clonotype21	0.5636363636363636	0.21818181818181817
clonotype22	1.0	0.26666666666666666
clonotype23	0.8476190476190476	0.3142857142857143
clonotype24	0.6634615384615384	0.21153846153846154
clonotype25	0.4897959183673469	0.2755102040816326
clonotype17	0.7628865979381443	0.28865979381443296
clonotype26	0.8539325842696629	0.2247191011235955
clonotype27	0.9540229885057471	0.2988505747126437
clonotype28	0.6626506024096386	0.26506024096385544
clonotype29	0.5061728395061729	0.345679012345679
clonotype32	1.0	0.2962962962962963
clonotype30	0.8734177215189873	0.22784810126582278
clonotype33	0.9746835443037974	0.27848101265822783
clonotype34	0.974025974025974	0.22077922077922077
clonotype31	0.7922077922077922	0.2597402597402597
clonotype35	0.7466666666666667	0.25333333333333335
clonotype36	0.9014084507042254	0.30985915492957744
clonotype38	1.0	0.3333333333333333
clonotype39	0.9852941176470589	0.20588235294117646
clonotype37	0.9850746268656716	0.208955223880597
clonotype40	0.5671641791044776	0.34328358208955223
clonotype41	1.0	0.3181818181818182
clonotype42	0.71875	0.296875
clonotype43	0.8548387096774194	0.27419354838709675
clonotype44	0.967741935483871	0.3709677419354839
clonotype46	0.8524590163934426	0.2786885245901639
clonotype47	0.7833333333333333	0.21666666666666667
clonotype48	0.8813559322033898	0.288135593220339
clonotype45	0.9655172413793104	0.27586206896551724
clonotype50	0.9821428571428571	0.30357142857142855
clonotype51	0.8888888888888888	0.25925925925925924
clonotype49	0.5740740740740741	0.25925925925925924
clonotype52	0.9433962264150944	0.2641509433962264
clonotype53	0.8679245283018868	0.3018867924528302
clonotype54	0.7755102040816326	0.2653061224489796
clonotype58	0.7346938775510204	0.2857142857142857
clonotype59	1.0	0.2857142857142857
clonotype60	0.6938775510204082	0.2857142857142857
clonotype63	0.9387755102040817	0.20408163265306123
clonotype57	0.9375	0.25
clonotype55	0.9574468085106383	0.3191489361702128
clonotype65	0.9787234042553191	0.2765957446808511
clonotype66	1.0	0.2127659574468085
clonotype70	1.0	0.37777777777777777
clonotype69	1.0	0.26666666666666666
clonotype72	0.9318181818181818	0.4090909090909091
clonotype76	0.9047619047619048	0.21428571428571427
clonotype75	0.9523809523809523	0.30952380952380953
clonotype71	0.9285714285714286	0.30952380952380953
clonotype67	0.9761904761904762	0.3333333333333333
clonotype81	0.9512195121951219	0.24390243902439024
clonotype73	0.8780487804878049	0.21951219512195122
clonotype68	0.8780487804878049	0.3170731707317073
clonotype80	0.8780487804878049	0.17073170731707318
clonotype82	0.975	0.25
clonotype74	0.9	0.225
clonotype86	0.95	0.25
clonotype84	1.0	0.3
clonotype88	0.6666666666666666	0.358974358974359
clonotype78	0.6923076923076923	0.28205128205128205
clonotype77	0.9487179487179487	0.2564102564102564
clonotype91	0.9736842105263158	0.23684210526315788
clonotype93	1.0	0.1891891891891892
clonotype85	0.9459459459459459	0.35135135135135137
clonotype87	0.9459459459459459	0.21621621621621623
clonotype89	0.7837837837837838	0.32432432432432434
clonotype90	0.7297297297297297	0.32432432432432434
clonotype96	0.918918918918919	0.3783783783783784
clonotype101	0.9444444444444444	0.25
clonotype102	0.9722222222222222	0.2777777777777778
clonotype92	0.8888888888888888	0.3333333333333333
clonotype97	1.0	0.2571428571428571
clonotype105	1.0	0.2857142857142857
clonotype100	0.7428571428571429	0.34285714285714286
clonotype103	0.9142857142857143	0.2
clonotype106	1.0	0.2571428571428571
clonotype111	0.9705882352941176	0.29411764705882354
clonotype109	1.0	0.20588235294117646
clonotype114	0.9705882352941176	0.2647058823529412
clonotype107	0.9705882352941176	0.35294117647058826
clonotype108	1.0	0.23529411764705882
clonotype104	0.9705882352941176	0.38235294117647056
clonotype99	0.6764705882352942	0.20588235294117646
clonotype95	0.9117647058823529	0.2647058823529412
clonotype117	0.9696969696969697	0.36363636363636365
clonotype116	1.0	0.24242424242424243
clonotype125	1.0	0.4375
clonotype115	1.0	0.22580645161290322
clonotype123	0.7741935483870968	0.25806451612903225
clonotype119	0.7096774193548387	0.22580645161290322
clonotype138	1.0	0.36666666666666664
clonotype120	0.6666666666666666	0.23333333333333334
clonotype121	0.5666666666666667	0.23333333333333334
clonotype136	1.0	0.2
clonotype130	0.7666666666666667	0.3333333333333333
clonotype141	0.6206896551724138	0.2413793103448276
clonotype131	0.41379310344827586	0.20689655172413793
clonotype110	0.7586206896551724	0.27586206896551724
clonotype135	1.0	0.5862068965517241
clonotype142	0.9655172413793104	0.20689655172413793
clonotype126	0.896551724137931	0.27586206896551724
clonotype134	0.9655172413793104	0.3103448275862069
clonotype132	0.4482758620689655	0.5172413793103449
clonotype147	0.75	0.32142857142857145
clonotype133	0.9285714285714286	0.39285714285714285
clonotype145	0.8928571428571429	0.32142857142857145
clonotype148	1.0	0.17857142857142858
clonotype150	0.7037037037037037	0.37037037037037035
clonotype151	1.0	0.3333333333333333
clonotype153	1.0	0.37037037037037035
clonotype137	1.0	0.3333333333333333
clonotype149	0.9615384615384616	0.2692307692307692
clonotype155	0.46153846153846156	0.23076923076923078
clonotype158	0.9615384615384616	0.23076923076923078
clonotype160	1.0	0.4230769230769231
clonotype161	0.9615384615384616	0.2692307692307692
clonotype146	0.7307692307692307	0.2692307692307692
clonotype156	0.9615384615384616	0.2692307692307692
clonotype144	0.34615384615384615	0.2692307692307692
clonotype124	0.6923076923076923	0.38461538461538464
clonotype122	0.34615384615384615	0.34615384615384615
clonotype157	0.56	0.36
clonotype166	0.8	0.28
clonotype165	0.96	0.28
clonotype164	0.96	0.28
clonotype162	0.56	0.2
clonotype170	1.0	0.32
clonotype171	1.0	0.44
clonotype159	0.76	0.24
clonotype167	0.96	0.32
clonotype143	0.84	0.24
clonotype172	0.6666666666666666	0.2916666666666667
clonotype169	0.75	0.375
clonotype176	1.0	0.5
clonotype177	0.875	0.375
clonotype178	0.4583333333333333	0.3333333333333333
clonotype182	1.0	0.391304347826087
clonotype184	0.4782608695652174	0.17391304347826086
clonotype173	1.0	0.30434782608695654
clonotype181	0.8695652173913043	0.34782608695652173
clonotype154	0.391304347826087	0.2608695652173913
clonotype168	1.0	0.22727272727272727
clonotype190	0.8181818181818182	0.2727272727272727
clonotype189	0.9090909090909091	0.45454545454545453
clonotype187	1.0	0.22727272727272727
clonotype180	0.7272727272727273	0.36363636363636365
clonotype203	0.9047619047619048	0.23809523809523808
clonotype188	1.0	0.3333333333333333
clonotype199	0.8095238095238095	0.2857142857142857
clonotype200	0.8571428571428571	0.3333333333333333
clonotype195	1.0	0.2857142857142857
clonotype198	0.85	0.4
clonotype202	0.65	0.25
clonotype206	0.95	0.3
clonotype207	0.95	0.25
clonotype208	1.0	0.3
clonotype209	1.0	0.35
clonotype210	0.6	0.25
clonotype211	1.0	0.35
clonotype204	1.0	0.35
clonotype197	1.0	0.2
clonotype196	0.95	0.2
clonotype112	1.0	0.25
clonotype223	0.9473684210526315	0.2631578947368421
clonotype227	0.9473684210526315	0.15789473684210525
clonotype186	0.8421052631578947	0.3684210526315789
clonotype185	0.7368421052631579	0.3684210526315789
clonotype201	0.7368421052631579	0.3684210526315789
clonotype219	1.0	0.2631578947368421
clonotype218	1.0	0.42105263157894735
clonotype222	1.0	0.3157894736842105
clonotype205	1.0	0.3684210526315789
clonotype217	0.7894736842105263	0.2631578947368421
clonotype113	0.8421052631578947	0.2631578947368421
clonotype226	0.7894736842105263	0.2631578947368421
clonotype215	0.8421052631578947	0.2631578947368421
clonotype231	0.9444444444444444	0.2222222222222222
clonotype234	1.0	0.2222222222222222
clonotype235	0.7222222222222222	0.2222222222222222
clonotype236	0.9444444444444444	0.2777777777777778
clonotype237	0.9444444444444444	0.2777777777777778
clonotype242	0.9444444444444444	0.16666666666666666
clonotype230	1.0	0.2777777777777778
clonotype238	0.9444444444444444	0.3333333333333333
clonotype216	0.5	0.2777777777777778
clonotype253	0.9411764705882353	0.23529411764705882
clonotype241	0.47058823529411764	0.35294117647058826
clonotype256	0.7647058823529411	0.4117647058823529
clonotype250	0.5294117647058824	0.35294117647058826
clonotype248	1.0	0.29411764705882354
clonotype232	0.6470588235294118	0.4117647058823529
clonotype247	0.7058823529411765	0.17647058823529413
clonotype246	1.0	0.29411764705882354
clonotype257	1.0	0.29411764705882354
clonotype259	0.7058823529411765	0.35294117647058826
clonotype260	1.0	0.35294117647058826
clonotype254	0.7647058823529411	0.23529411764705882
clonotype255	0.6875	0.3125
clonotype264	0.625	0.4375
clonotype281	1.0	0.25
clonotype265	0.625	0.25
clonotype267	0.9375	0.25
clonotype268	0.875	0.25
clonotype269	0.9375	0.4375
clonotype270	0.9375	0.25
clonotype271	1.0	0.375
clonotype272	1.0	0.25
clonotype273	0.9375	0.375
clonotype274	0.75	0.4375
clonotype280	1.0	0.1875
clonotype252	0.875	0.3125
clonotype277	0.8125	0.25
clonotype251	0.75	0.25
clonotype229	0.875	0.375
clonotype276	0.9375	0.25
clonotype284	0.9333333333333333	0.26666666666666666
clonotype308	1.0	0.4
clonotype304	1.0	0.2
clonotype303	1.0	0.4
clonotype283	0.8666666666666667	0.4
clonotype302	0.9333333333333333	0.4
clonotype301	0.9333333333333333	0.4
clonotype300	0.8666666666666667	0.3333333333333333
clonotype298	0.5333333333333333	0.4
clonotype312	0.9333333333333333	0.3333333333333333
clonotype293	0.8666666666666667	0.26666666666666666
clonotype282	0.9333333333333333	0.3333333333333333
clonotype291	1.0	0.3333333333333333
clonotype279	0.9333333333333333	0.26666666666666666
clonotype290	0.6666666666666666	0.26666666666666666
clonotype289	0.8	0.26666666666666666
clonotype278	1.0	0.26666666666666666
clonotype307	1.0	0.3333333333333333
clonotype263	0.8	0.3333333333333333
clonotype214	0.9333333333333333	0.2
clonotype243	0.8666666666666667	0.2
clonotype306	0.8	0.2
clonotype313	0.6428571428571429	0.21428571428571427
clonotype311	1.0	0.35714285714285715
clonotype330	0.8571428571428571	0.35714285714285715
clonotype329	0.8571428571428571	0.35714285714285715
clonotype328	0.8571428571428571	0.5
clonotype335	0.9285714285714286	0.21428571428571427
clonotype336	1.0	0.42857142857142855
clonotype325	1.0	0.21428571428571427
clonotype337	0.7857142857142857	0.35714285714285715
clonotype323	0.9285714285714286	0.42857142857142855
clonotype321	0.42857142857142855	0.35714285714285715
clonotype320	0.5714285714285714	0.42857142857142855
clonotype317	0.9285714285714286	0.35714285714285715
clonotype316	0.7857142857142857	0.21428571428571427
clonotype315	1.0	0.21428571428571427
clonotype314	0.7142857142857143	0.35714285714285715
clonotype220	0.5714285714285714	0.2857142857142857
clonotype333	0.7857142857142857	0.35714285714285715
clonotype286	1.0	0.2857142857142857
clonotype266	0.9285714285714286	0.35714285714285715
clonotype261	1.0	0.21428571428571427
clonotype340	0.5384615384615384	0.38461538461538464
clonotype370	1.0	0.3076923076923077
clonotype362	1.0	0.3076923076923077
clonotype363	1.0	0.38461538461538464
clonotype373	0.9230769230769231	0.5384615384615384
clonotype359	0.9230769230769231	0.3076923076923077
clonotype372	0.8461538461538461	0.3076923076923077
clonotype332	0.9230769230769231	0.3076923076923077
clonotype366	1.0	0.23076923076923078
clonotype358	1.0	0.23076923076923078
clonotype369	1.0	0.23076923076923078
clonotype341	0.3076923076923077	0.23076923076923078
clonotype339	0.6153846153846154	0.38461538461538464
clonotype368	0.8461538461538461	0.3076923076923077
clonotype357	1.0	0.38461538461538464
clonotype353	0.9230769230769231	0.3076923076923077
clonotype344	0.5384615384615384	0.46153846153846156
clonotype352	0.5384615384615384	0.38461538461538464
clonotype354	1.0	0.3076923076923077
clonotype331	0.9230769230769231	0.23076923076923078
clonotype318	0.7692307692307693	0.3076923076923077
clonotype240	1.0	0.3076923076923077
clonotype305	0.6923076923076923	0.38461538461538464
clonotype275	0.6923076923076923	0.3076923076923077
clonotype405	0.9166666666666666	0.3333333333333333
clonotype406	1.0	0.3333333333333333
clonotype378	0.5833333333333334	0.25
clonotype382	1.0	0.25
clonotype384	0.9166666666666666	0.3333333333333333
clonotype392	1.0	0.25
clonotype393	1.0	0.4166666666666667
clonotype412	0.9166666666666666	0.25
clonotype395	0.5833333333333334	0.25
clonotype418	0.9166666666666666	0.3333333333333333
clonotype399	0.9166666666666666	0.25
clonotype416	0.75	0.4166666666666667
clonotype365	0.5833333333333334	0.3333333333333333
clonotype415	1.0	0.25
clonotype402	0.9166666666666666	0.3333333333333333
clonotype404	0.9166666666666666	0.25
clonotype414	0.9166666666666666	0.25
clonotype410	1.0	0.3333333333333333
clonotype411	0.8333333333333334	0.4166666666666667
clonotype361	0.9166666666666666	0.3333333333333333
clonotype244	0.8333333333333334	0.3333333333333333
clonotype326	0.9166666666666666	0.4166666666666667
clonotype364	1.0	0.3333333333333333
clonotype322	1.0	0.3333333333333333
clonotype351	0.75	0.4166666666666667
clonotype450	1.0	0.36363636363636365
clonotype457	0.9090909090909091	0.36363636363636365
clonotype417	1.0	0.45454545454545453
clonotype459	0.8181818181818182	0.2727272727272727
clonotype462	0.9090909090909091	0.36363636363636365
clonotype461	0.7272727272727273	0.36363636363636365
clonotype455	0.9090909090909091	0.2727272727272727
clonotype465	0.45454545454545453	0.36363636363636365
clonotype466	0.9090909090909091	0.45454545454545453
clonotype468	0.9090909090909091	0.2727272727272727
clonotype456	0.7272727272727273	0.36363636363636365
clonotype423	0.8181818181818182	0.2727272727272727
clonotype447	0.5454545454545454	0.36363636363636365
clonotype429	0.9090909090909091	0.2727272727272727
clonotype431	1.0	0.36363636363636365
clonotype433	0.7272727272727273	0.2727272727272727
clonotype435	0.9090909090909091	0.36363636363636365
clonotype454	0.9090909090909091	0.36363636363636365
clonotype438	0.45454545454545453	0.2727272727272727
clonotype440	1.0	0.45454545454545453
clonotype452	0.6363636363636364	0.18181818181818182
clonotype441	1.0	0.2727272727272727
clonotype442	0.5454545454545454	0.18181818181818182
clonotype445	0.9090909090909091	0.6363636363636364
clonotype446	0.7272727272727273	0.45454545454545453
clonotype443	0.8181818181818182	0.36363636363636365
clonotype464	0.9090909090909091	0.45454545454545453
clonotype409	1.0	0.36363636363636365
clonotype389	1.0	0.36363636363636365
clonotype338	0.6363636363636364	0.2727272727272727
clonotype381	1.0	0.2727272727272727
clonotype355	1.0	0.6363636363636364
clonotype387	1.0	0.36363636363636365
clonotype386	0.6363636363636364	0.2727272727272727
clonotype401	0.6363636363636364	0.2727272727272727
clonotype524	0.6	0.4
clonotype500	0.9	0.3
clonotype529	0.8	0.2
clonotype471	0.8	0.2
clonotype473	0.9	0.3
clonotype477	0.6	0.4
clonotype484	0.6	0.3
clonotype486	1.0	0.4
clonotype487	1.0	0.4
clonotype488	1.0	0.3
clonotype490	0.6	0.5
clonotype491	1.0	0.4
clonotype494	1.0	0.3
clonotype496	0.7	0.4
clonotype501	0.9	0.3
clonotype523	0.8	0.2
clonotype528	0.9	0.4
clonotype503	0.7	0.3
clonotype506	1.0	0.3
clonotype527	0.9	0.3
clonotype507	0.9	0.5
clonotype508	0.7	0.4
clonotype525	1.0	0.4
clonotype515	0.9	0.3
clonotype518	1.0	0.3
clonotype519	0.9	0.3
clonotype521	0.4	0.3
clonotype463	1.0	0.3
clonotype499	0.9	0.3
clonotype421	0.9	0.5
clonotype448	0.9	0.5
clonotype430	0.9	0.4
clonotype413	1.0	0.3
clonotype61	1.0	0.4
clonotype449	1.0	0.4
clonotype583	1.0	0.4444444444444444
clonotype595	0.8888888888888888	0.3333333333333333
clonotype559	1.0	0.4444444444444444
clonotype558	1.0	0.5555555555555556
clonotype556	0.7777777777777778	0.3333333333333333
clonotype551	0.8888888888888888	0.2222222222222222
clonotype548	1.0	0.5555555555555556
clonotype545	0.5555555555555556	0.3333333333333333
clonotype541	0.6666666666666666	0.3333333333333333
clonotype537	0.8888888888888888	0.4444444444444444
clonotype588	1.0	0.3333333333333333
clonotype534	0.6666666666666666	0.4444444444444444
clonotype533	1.0	0.2222222222222222
clonotype594	0.5555555555555556	0.2222222222222222
clonotype419	0.7777777777777778	0.4444444444444444
clonotype522	1.0	0.3333333333333333
clonotype520	0.5555555555555556	0.2222222222222222
clonotype591	1.0	0.2222222222222222
clonotype422	1.0	0.3333333333333333
clonotype560	0.8888888888888888	0.4444444444444444
clonotype562	1.0	0.4444444444444444
clonotype563	0.7777777777777778	0.2222222222222222
clonotype574	1.0	0.3333333333333333
clonotype581	1.0	0.2222222222222222
clonotype580	0.8888888888888888	0.4444444444444444
clonotype596	1.0	0.3333333333333333
clonotype578	0.8888888888888888	0.3333333333333333
clonotype577	1.0	0.3333333333333333
clonotype597	1.0	0.2222222222222222
clonotype598	1.0	0.2222222222222222
clonotype573	1.0	0.5555555555555556
clonotype587	0.7777777777777778	0.2222222222222222
clonotype572	0.8888888888888888	0.3333333333333333
clonotype571	1.0	0.4444444444444444
clonotype570	0.6666666666666666	0.3333333333333333
clonotype568	1.0	0.4444444444444444
clonotype567	0.7777777777777778	0.3333333333333333
clonotype565	1.0	0.3333333333333333
clonotype512	1.0	0.4444444444444444
clonotype516	0.5555555555555556	0.3333333333333333
clonotype592	1.0	0.3333333333333333
clonotype472	0.6666666666666666	0.2222222222222222
clonotype504	1.0	0.4444444444444444
clonotype495	1.0	0.3333333333333333
clonotype481	1.0	0.4444444444444444
clonotype380	0.7777777777777778	0.3333333333333333
clonotype474	1.0	0.3333333333333333
clonotype489	0.7777777777777778	0.4444444444444444
clonotype470	0.8888888888888888	0.2222222222222222
clonotype469	0.4444444444444444	0.4444444444444444
clonotype444	0.5555555555555556	0.3333333333333333
clonotype434	0.8888888888888888	0.3333333333333333
clonotype299	1.0	0.4444444444444444
clonotype593	0.7777777777777778	0.3333333333333333
clonotype638	0.625	0.375
clonotype603	0.625	0.5
clonotype685	1.0	0.5
clonotype687	0.875	0.375
clonotype702	1.0	0.25
clonotype600	0.75	0.5
clonotype636	1.0	0.375
clonotype706	0.875	0.375
clonotype637	1.0	0.5
clonotype639	1.0	0.375
clonotype640	1.0	0.5
clonotype689	0.75	0.5
clonotype709	0.5	0.625
clonotype695	0.625	0.375
clonotype690	0.875	0.375
clonotype653	1.0	0.375
clonotype694	1.0	0.25
clonotype710	1.0	0.375
clonotype624	1.0	0.25
clonotype604	0.625	0.375
clonotype680	1.0	0.375
clonotype655	0.875	0.5
clonotype669	0.5	0.375
clonotype625	1.0	0.25
clonotype620	0.75	0.25
clonotype627	1.0	0.375
clonotype644	0.75	0.25
clonotype670	0.5	0.25
clonotype661	1.0	0.375
clonotype667	0.625	0.375
clonotype666	1.0	0.25
clonotype664	0.875	0.375
clonotype663	1.0	0.5
clonotype619	1.0	0.375
clonotype621	1.0	0.375
clonotype618	0.5	0.375
clonotype629	1.0	0.25
clonotype617	0.75	0.25
clonotype662	1.0	0.625
clonotype632	0.875	0.375
clonotype633	0.5	0.375
clonotype613	0.75	0.375
clonotype611	0.875	0.625
clonotype676	1.0	0.25
clonotype607	0.375	0.5
clonotype679	0.875	0.375
clonotype701	1.0	0.375
clonotype535	0.875	0.25
clonotype502	0.875	0.375
clonotype498	0.625	0.75
clonotype532	1.0	0.25
clonotype396	0.5	0.375
clonotype546	0.75	0.25
clonotype482	0.75	0.25
clonotype547	1.0	0.25
clonotype555	0.625	0.875
clonotype479	0.625	0.25
clonotype478	1.0	0.25
clonotype561	0.75	0.25
clonotype582	1.0	0.375
clonotype367	0.625	0.25
clonotype513	1.0	0.25
clonotype575	1.0	0.5
clonotype458	1.0	0.25
clonotype531	0.625	0.5
clonotype717	0.42857142857142855	0.5714285714285714
clonotype712	0.7142857142857143	0.2857142857142857
clonotype797	1.0	0.2857142857142857
clonotype789	1.0	0.42857142857142855
clonotype848	1.0	0.42857142857142855
clonotype722	0.5714285714285714	0.2857142857142857
clonotype723	1.0	0.2857142857142857
clonotype721	0.5714285714285714	0.2857142857142857
clonotype844	1.0	0.42857142857142855
clonotype853	0.7142857142857143	0.42857142857142855
clonotype704	1.0	0.42857142857142855
clonotype776	1.0	0.42857142857142855
clonotype854	1.0	0.2857142857142857
clonotype728	0.7142857142857143	0.42857142857142855
clonotype855	1.0	0.42857142857142855
clonotype691	1.0	0.2857142857142857
clonotype856	1.0	0.2857142857142857
clonotype857	1.0	0.2857142857142857
clonotype688	0.5714285714285714	0.42857142857142855
clonotype791	0.7142857142857143	0.2857142857142857
clonotype858	0.5714285714285714	0.42857142857142855
clonotype684	1.0	0.2857142857142857
clonotype724	0.7142857142857143	0.42857142857142855
clonotype737	0.7142857142857143	0.42857142857142855
clonotype731	0.7142857142857143	0.42857142857142855
clonotype784	0.7142857142857143	0.5714285714285714
clonotype777	1.0	0.2857142857142857
clonotype771	0.7142857142857143	0.2857142857142857
clonotype779	1.0	0.2857142857142857
clonotype769	1.0	0.42857142857142855
clonotype780	1.0	0.42857142857142855
clonotype781	1.0	0.2857142857142857
clonotype782	1.0	0.5714285714285714
clonotype764	1.0	0.2857142857142857
clonotype761	1.0	0.2857142857142857
clonotype760	0.8571428571428571	0.42857142857142855
clonotype758	0.8571428571428571	0.42857142857142855
clonotype735	0.7142857142857143	0.42857142857142855
clonotype756	0.8571428571428571	0.42857142857142855
clonotype755	0.8571428571428571	0.42857142857142855
clonotype754	0.8571428571428571	0.5714285714285714
clonotype785	0.8571428571428571	0.2857142857142857
clonotype747	1.0	0.2857142857142857
clonotype746	0.8571428571428571	0.2857142857142857
clonotype745	1.0	0.2857142857142857
clonotype786	0.7142857142857143	0.2857142857142857
clonotype859	1.0	0.2857142857142857
clonotype736	0.5714285714285714	0.42857142857142855
clonotype792	0.8571428571428571	0.2857142857142857
clonotype773	1.0	0.5714285714285714
clonotype860	0.7142857142857143	0.2857142857142857
clonotype823	1.0	0.42857142857142855
clonotype801	0.7142857142857143	0.5714285714285714
clonotype803	0.5714285714285714	0.42857142857142855
clonotype830	1.0	0.42857142857142855
clonotype829	0.7142857142857143	0.2857142857142857
clonotype827	1.0	0.2857142857142857
clonotype804	0.5714285714285714	0.2857142857142857
clonotype805	1.0	0.2857142857142857
clonotype510	0.7142857142857143	0.5714285714285714
clonotype626	0.8571428571428571	0.42857142857142855
clonotype514	0.5714285714285714	0.2857142857142857
clonotype654	1.0	0.2857142857142857
clonotype822	1.0	0.2857142857142857
clonotype845	0.8571428571428571	0.2857142857142857
clonotype808	0.7142857142857143	0.2857142857142857
clonotype610	0.8571428571428571	0.2857142857142857
clonotype809	1.0	0.5714285714285714
clonotype820	1.0	0.42857142857142855
clonotype810	1.0	0.42857142857142855
clonotype818	1.0	0.2857142857142857
clonotype817	1.0	0.2857142857142857
clonotype652	0.5714285714285714	0.2857142857142857
clonotype800	0.7142857142857143	0.42857142857142855
clonotype836	0.8571428571428571	0.2857142857142857
clonotype668	1.0	0.42857142857142855
clonotype841	1.0	0.2857142857142857
clonotype842	1.0	0.2857142857142857
clonotype400	0.7142857142857143	0.42857142857142855
clonotype840	1.0	0.42857142857142855
clonotype839	0.8571428571428571	0.42857142857142855
clonotype671	1.0	0.2857142857142857
clonotype796	1.0	0.2857142857142857
clonotype660	1.0	0.42857142857142855
clonotype799	0.5714285714285714	0.42857142857142855
clonotype657	1.0	0.5714285714285714
clonotype656	0.8571428571428571	0.42857142857142855
clonotype861	1.0	0.7142857142857143
clonotype677	0.5714285714285714	0.2857142857142857
clonotype882	0.6666666666666666	0.3333333333333333
clonotype902	1.0	0.3333333333333333
clonotype873	0.5	0.5
clonotype922	1.0	0.3333333333333333
clonotype906	1.0	0.3333333333333333
clonotype917	0.8333333333333334	0.3333333333333333
clonotype912	1.0	0.3333333333333333
clonotype880	0.8333333333333334	0.3333333333333333
clonotype908	0.8333333333333334	0.3333333333333333
clonotype876	0.5	0.5
clonotype872	1.0	0.3333333333333333
clonotype919	1.0	0.3333333333333333
clonotype916	0.8333333333333334	0.16666666666666666
clonotype920	1.0	0.5
clonotype893	1.0	0.5
clonotype1021	0.6666666666666666	0.5
clonotype924	0.8333333333333334	0.3333333333333333
clonotype1026	1.0	0.5
clonotype1002	0.5	0.3333333333333333
clonotype1003	1.0	0.5
clonotype1004	1.0	0.3333333333333333
clonotype1006	0.8333333333333334	0.3333333333333333
clonotype1007	0.5	0.16666666666666666
clonotype1008	1.0	0.6666666666666666
clonotype1009	0.8333333333333334	0.3333333333333333
clonotype1010	0.6666666666666666	0.3333333333333333
clonotype1012	0.3333333333333333	0.3333333333333333
clonotype1018	1.0	0.3333333333333333
clonotype1019	1.0	0.6666666666666666
clonotype1020	0.6666666666666666	0.5
clonotype866	1.0	0.5
clonotype1028	0.6666666666666666	0.3333333333333333
clonotype998	1.0	0.5
clonotype1029	1.0	0.3333333333333333
clonotype1030	1.0	0.16666666666666666
clonotype1031	0.8333333333333334	0.3333333333333333
clonotype1032	0.6666666666666666	0.3333333333333333
clonotype1033	1.0	0.3333333333333333
clonotype1035	1.0	0.3333333333333333
clonotype1036	0.8333333333333334	0.5
clonotype1042	0.6666666666666666	0.3333333333333333
clonotype1043	1.0	0.3333333333333333
clonotype1045	0.8333333333333334	0.3333333333333333
clonotype1049	1.0	0.3333333333333333
clonotype1050	1.0	0.3333333333333333
clonotype1052	0.6666666666666666	0.3333333333333333
clonotype1001	0.8333333333333334	0.5
clonotype996	1.0	0.3333333333333333
clonotype926	1.0	0.3333333333333333
clonotype961	0.8333333333333334	0.3333333333333333
clonotype930	0.6666666666666666	0.3333333333333333
clonotype933	1.0	0.3333333333333333
clonotype935	1.0	0.8333333333333334
clonotype936	1.0	0.3333333333333333
clonotype938	0.6666666666666666	0.16666666666666666
clonotype939	1.0	0.5
clonotype940	1.0	0.3333333333333333
clonotype943	1.0	0.3333333333333333
clonotype944	1.0	0.6666666666666666
clonotype947	1.0	0.3333333333333333
clonotype956	1.0	0.5
clonotype957	0.6666666666666666	0.3333333333333333
clonotype958	1.0	0.5
clonotype963	1.0	0.3333333333333333
clonotype991	1.0	0.3333333333333333
clonotype967	0.8333333333333334	0.6666666666666666
clonotype969	1.0	0.16666666666666666
clonotype970	1.0	0.3333333333333333
clonotype974	0.8333333333333334	0.6666666666666666
clonotype975	1.0	0.5
clonotype979	0.6666666666666666	0.5
clonotype980	1.0	0.3333333333333333
clonotype983	1.0	0.5
clonotype984	1.0	0.3333333333333333
clonotype985	1.0	0.3333333333333333
clonotype986	1.0	0.5
clonotype987	1.0	0.3333333333333333
clonotype988	1.0	0.16666666666666666
clonotype870	0.6666666666666666	0.3333333333333333
clonotype622	0.6666666666666666	0.6666666666666666
clonotype659	1.0	0.16666666666666666
clonotype807	1.0	0.3333333333333333
clonotype762	0.6666666666666666	0.16666666666666666
clonotype765	1.0	0.5
clonotype766	1.0	0.5
clonotype605	0.8333333333333334	0.6666666666666666
clonotype720	0.5	0.16666666666666666
clonotype719	0.6666666666666666	0.3333333333333333
clonotype772	1.0	0.3333333333333333
clonotype783	1.0	0.5
clonotype599	0.8333333333333334	0.3333333333333333
clonotype788	0.8333333333333334	0.3333333333333333
clonotype718	1.0	0.5
clonotype795	0.8333333333333334	0.3333333333333333
clonotype798	0.8333333333333334	0.3333333333333333
clonotype742	0.8333333333333334	0.3333333333333333
clonotype806	1.0	0.5
clonotype813	1.0	0.3333333333333333
clonotype645	1.0	0.3333333333333333
clonotype665	1.0	0.3333333333333333
clonotype843	1.0	0.3333333333333333
clonotype838	1.0	0.3333333333333333
clonotype649	0.8333333333333334	0.3333333333333333
clonotype819	1.0	0.3333333333333333
clonotype759	0.5	0.3333333333333333
clonotype814	1.0	0.5
clonotype1303	0.8	0.6
clonotype1174	1.0	0.4
clonotype1169	1.0	0.6
clonotype1302	1.0	0.4
clonotype1167	1.0	0.4
clonotype1175	1.0	0.4
clonotype1171	1.0	0.4
clonotype1173	1.0	0.6
clonotype1301	1.0	0.4
clonotype1094	1.0	0.8
clonotype1179	1.0	0.4
clonotype1193	1.0	0.6
clonotype1200	1.0	0.4
clonotype1198	1.0	0.4
clonotype1197	0.4	0.4
clonotype1196	1.0	0.4
clonotype1195	1.0	0.4
clonotype1194	0.8	0.4
clonotype1190	1.0	0.4
clonotype1180	1.0	0.6
clonotype1186	1.0	0.4
clonotype1185	1.0	0.6
clonotype1184	0.8	0.4
clonotype1183	1.0	0.4
clonotype1165	1.0	0.4
clonotype1181	1.0	0.2
clonotype1182	0.6	0.2
clonotype1151	1.0	0.4
clonotype1164	0.8	0.4
clonotype1163	1.0	0.4
clonotype1309	0.4	0.4
clonotype1123	1.0	0.2
clonotype1124	0.8	0.4
clonotype1125	0.4	0.4
clonotype1308	1.0	0.4
clonotype1128	1.0	0.2
clonotype1129	1.0	0.4
clonotype1131	1.0	0.4
clonotype1134	1.0	0.4
clonotype1306	1.0	0.6
clonotype1136	0.8	0.2
clonotype1137	1.0	0.4
clonotype1138	1.0	0.4
clonotype1139	1.0	0.4
clonotype1141	0.6	0.4
clonotype1142	0.6	0.4
clonotype1145	1.0	0.4
clonotype1146	1.0	0.6
clonotype1147	1.0	0.8
clonotype1150	1.0	0.4
clonotype1203	1.0	0.4
clonotype1155	1.0	0.4
clonotype1305	1.0	0.4
clonotype1159	1.0	0.2
clonotype1160	0.6	0.4
clonotype1161	1.0	0.4
clonotype1162	1.0	0.4
clonotype1201	0.8	0.4
clonotype1220	0.6	0.4
clonotype1204	0.8	0.6
clonotype1255	1.0	0.2
clonotype1241	1.0	0.2
clonotype1242	1.0	0.2
clonotype1243	1.0	0.4
clonotype1244	0.8	0.8
clonotype1246	1.0	0.4
clonotype1247	1.0	0.4
clonotype1285	1.0	0.2
clonotype1249	1.0	0.4
clonotype1250	1.0	0.4
clonotype1251	0.6	0.6
clonotype1253	1.0	0.4
clonotype1254	1.0	0.2
clonotype1256	1.0	0.4
clonotype1205	1.0	0.4
clonotype1257	1.0	0.4
clonotype1258	1.0	0.4
clonotype1259	0.8	0.4
clonotype1283	0.8	0.4
clonotype1261	0.4	0.2
clonotype1263	1.0	0.4
clonotype1264	1.0	0.4
clonotype1266	0.8	0.4
clonotype1268	0.6	0.4
clonotype1269	1.0	0.2
clonotype1270	1.0	0.2
clonotype1271	0.8	0.4
clonotype1240	1.0	0.4
clonotype1239	1.0	0.4
clonotype1238	1.0	0.6
clonotype1237	1.0	0.4
clonotype1206	1.0	0.4
clonotype1297	0.8	0.4
clonotype1296	1.0	0.2
clonotype1295	1.0	0.4
clonotype1210	1.0	0.4
clonotype1211	1.0	0.4
clonotype1212	1.0	0.4
clonotype1214	1.0	0.6
clonotype1216	1.0	0.4
clonotype1218	0.6	0.2
clonotype1294	1.0	0.2
clonotype1310	0.6	0.6
clonotype1224	1.0	0.6
clonotype1225	0.8	0.4
clonotype1226	1.0	0.4
clonotype1227	1.0	0.4
clonotype1228	1.0	0.4
clonotype1293	0.8	0.4
clonotype1230	1.0	0.4
clonotype1231	1.0	0.4
clonotype1232	1.0	0.4
clonotype1289	1.0	0.4
clonotype1234	1.0	0.4
clonotype1235	1.0	0.4
clonotype1236	1.0	0.4
clonotype1120	1.0	0.4
clonotype1272	1.0	0.2
clonotype1311	1.0	0.6
clonotype1038	0.8	0.2
clonotype1056	0.6	0.4
clonotype1116	0.6	0.6
clonotype1054	1.0	0.4
clonotype1327	1.0	0.4
clonotype1328	1.0	0.4
clonotype889	1.0	0.4
clonotype1331	1.0	0.6
clonotype890	0.4	0.6
clonotype1044	0.6	0.4
clonotype174	1.0	0.6
clonotype1039	1.0	0.4
clonotype990	0.6	0.4
clonotype1062	1.0	0.6
clonotype994	1.0	0.2
clonotype977	1.0	0.6
clonotype966	1.0	0.8
clonotype790	0.8	0.4
clonotype972	1.0	0.2
clonotype787	0.8	0.4
clonotype923	1.0	0.6
clonotype971	1.0	0.6
clonotype968	1.0	0.2
clonotype767	1.0	0.4
clonotype1024	1.0	0.4
clonotype1057	1.0	0.4
clonotype1060	0.6	0.2
clonotype1320	0.4	0.2
clonotype1325	1.0	0.6
clonotype950	1.0	0.4
clonotype1111	0.8	0.4
clonotype1316	0.6	0.6
clonotype1109	0.8	0.6
clonotype1106	1.0	0.4
clonotype1105	0.8	0.4
clonotype1317	0.8	0.4
clonotype1319	0.8	0.4
clonotype1097	1.0	0.6
clonotype1095	1.0	0.2
clonotype877	0.6	0.4
clonotype1092	0.8	0.4
clonotype398	1.0	0.4
clonotype1089	0.4	0.2
clonotype1086	0.6	0.4
clonotype1085	1.0	0.2
clonotype1083	1.0	0.2
clonotype1322	0.8	0.4
clonotype1080	0.6	0.4
clonotype1072	0.6	0.4
clonotype1323	1.0	0.4
clonotype1066	1.0	0.4
clonotype1324	0.8	1.0
clonotype1064	0.8	0.4
clonotype1513	1.0	0.75
clonotype1516	1.0	0.5
clonotype1520	1.0	0.5
clonotype1517	1.0	0.5
clonotype1518	1.0	0.5
clonotype1506	1.0	0.5
clonotype1521	0.75	0.5
clonotype1510	1.0	0.25
clonotype1475	0.25	0.25
clonotype1505	1.0	0.5
clonotype1504	0.5	1.0
clonotype1501	1.0	0.5
clonotype1495	1.0	0.75
clonotype1492	1.0	0.25
clonotype1487	1.0	0.25
clonotype1486	1.0	0.25
clonotype1484	0.75	0.25
clonotype1483	1.0	0.25
clonotype1482	1.0	0.5
clonotype1479	1.0	0.5
clonotype1478	1.0	0.5
clonotype1525	1.0	0.25
clonotype1472	1.0	0.5
clonotype1470	0.5	0.25
clonotype1523	0.75	0.25
clonotype1559	1.0	0.25
clonotype1527	1.0	0.25
clonotype1580	0.75	0.25
clonotype1565	1.0	0.5
clonotype1568	1.0	0.5
clonotype1569	1.0	0.5
clonotype1588	1.0	0.25
clonotype1572	1.0	0.25
clonotype1577	0.75	0.25
clonotype1578	1.0	0.5
clonotype1581	1.0	0.5
clonotype1530	1.0	0.25
clonotype1582	0.75	0.5
clonotype1583	1.0	0.5
clonotype1584	1.0	0.5
clonotype1585	1.0	0.25
clonotype1586	1.0	0.5
clonotype1589	1.0	0.5
clonotype1587	1.0	0.5
clonotype1563	0.75	0.5
clonotype1562	1.0	0.25
clonotype1561	0.5	0.5
clonotype1560	0.75	0.5
clonotype1531	1.0	0.25
clonotype1532	1.0	0.25
clonotype1533	0.75	0.5
clonotype1534	0.75	0.5
clonotype1536	0.75	0.25
clonotype1537	1.0	0.5
clonotype1540	1.0	0.5
clonotype1542	1.0	0.5
clonotype1543	1.0	0.5
clonotype1544	0.75	0.5
clonotype1548	0.75	0.5
clonotype1554	0.5	0.5
clonotype1555	1.0	0.25
clonotype1556	0.5	0.5
clonotype1558	1.0	0.25
clonotype1688	1.0	0.25
clonotype1607	1.0	0.5
clonotype1591	1.0	0.5
clonotype1729	1.0	0.5
clonotype1719	1.0	0.25
clonotype1720	0.5	0.5
clonotype1464	1.0	0.25
clonotype1722	1.0	0.5
clonotype1723	1.0	0.25
clonotype1649	0.5	0.25
clonotype1726	1.0	0.25
clonotype1727	0.5	0.25
clonotype1728	0.75	0.25
clonotype1733	1.0	0.5
clonotype1592	0.5	0.5
clonotype1734	0.75	0.25
clonotype1647	0.5	0.5
clonotype1736	1.0	0.25
clonotype1737	0.75	0.5
clonotype1739	0.75	0.5
clonotype1740	0.5	0.5
clonotype1741	1.0	0.25
clonotype1743	1.0	0.5
clonotype1646	1.0	0.25
clonotype1655	1.0	0.75
clonotype1718	1.0	0.25
clonotype1716	1.0	0.25
clonotype1656	0.5	0.25
clonotype1693	1.0	0.5
clonotype1694	1.0	0.75
clonotype1681	1.0	0.5
clonotype1679	1.0	0.5
clonotype1677	1.0	0.25
clonotype1676	1.0	0.25
clonotype1671	0.5	0.5
clonotype1663	0.75	0.75
clonotype1698	0.75	1.0
clonotype1662	1.0	0.5
clonotype1702	1.0	0.5
clonotype1661	1.0	0.25
clonotype1657	0.75	0.5
clonotype1703	1.0	0.5
clonotype1705	0.75	0.5
clonotype1706	1.0	0.25
clonotype1710	1.0	0.25
clonotype1712	0.75	0.5
clonotype1714	0.5	0.5
clonotype1744	0.75	0.75
clonotype1745	1.0	0.5
clonotype1746	0.75	0.5
clonotype1634	0.5	0.5
clonotype1632	1.0	0.5
clonotype1625	1.0	0.75
clonotype1624	1.0	0.5
clonotype1616	1.0	0.25
clonotype1615	0.5	0.25
clonotype1612	1.0	0.25
clonotype1611	0.75	0.5
clonotype1609	0.5	0.5
clonotype1690	0.75	0.75
clonotype1605	1.0	0.25
clonotype1603	0.75	0.25
clonotype1601	1.0	0.25
clonotype1600	1.0	0.5
clonotype1599	1.0	0.5
clonotype1598	0.5	0.5
clonotype1597	1.0	0.5
clonotype1596	1.0	0.25
clonotype1595	0.75	0.5
clonotype1593	1.0	0.5
clonotype1633	1.0	0.5
clonotype1635	1.0	0.75
clonotype1644	1.0	0.25
clonotype1636	1.0	0.5
clonotype1748	1.0	0.5
clonotype1750	1.0	0.5
clonotype1752	1.0	0.5
clonotype1753	1.0	0.25
clonotype1754	1.0	0.25
clonotype1755	1.0	0.25
clonotype1757	0.75	0.25
clonotype1760	1.0	0.25
clonotype1761	0.5	0.5
clonotype1762	1.0	0.25
clonotype1763	0.5	0.5
clonotype1642	0.5	0.5
clonotype1765	1.0	0.5
clonotype1766	1.0	0.5
clonotype1767	1.0	0.5
clonotype1641	1.0	0.25
clonotype1640	1.0	0.5
clonotype1639	1.0	0.25
clonotype1637	1.0	0.75
clonotype1467	1.0	0.25
clonotype1508	1.0	0.25
clonotype1112	1.0	0.5
clonotype1233	1.0	0.25
clonotype1275	1.0	0.5
clonotype1298	1.0	0.25
clonotype1333	0.75	0.25
clonotype1338	0.75	0.75
clonotype1339	0.75	0.5
clonotype1344	0.5	0.5
clonotype1346	1.0	0.25
clonotype1349	1.0	0.25
clonotype1351	0.5	0.5
clonotype1352	0.75	0.5
clonotype1353	0.75	0.5
clonotype1354	0.75	0.5
clonotype1355	0.75	0.5
clonotype1356	0.5	0.5
clonotype1357	1.0	0.5
clonotype1363	0.75	0.5
clonotype1367	0.75	0.5
clonotype1373	0.75	0.5
clonotype1378	1.0	0.5
clonotype1248	1.0	0.25
clonotype391	1.0	0.25
clonotype1385	1.0	0.25
clonotype407	0.5	0.5
clonotype899	0.5	0.25
clonotype911	1.0	0.5
clonotype918	1.0	0.5
clonotype981	1.0	0.25
clonotype1005	0.5	0.5
clonotype1048	1.0	0.75
clonotype1065	0.5	0.25
clonotype1067	0.75	0.5
clonotype1090	0.75	0.5
clonotype1101	1.0	0.5
clonotype1110	1.0	0.5
clonotype1117	0.75	0.5
clonotype1119	0.75	0.5
clonotype1121	1.0	0.25
clonotype1135	1.0	0.5
clonotype1168	0.5	0.5
clonotype1170	1.0	0.25
clonotype1207	1.0	0.5
clonotype1209	1.0	0.25
clonotype1383	0.75	0.5
clonotype868	0.5	0.5
clonotype1387	1.0	0.5
clonotype1420	1.0	0.75
clonotype1450	1.0	0.5
clonotype1427	0.75	0.25
clonotype1428	1.0	0.5
clonotype1429	0.75	0.5
clonotype1430	1.0	0.5
clonotype1458	1.0	0.5
clonotype1447	0.5	0.25
clonotype1452	0.75	0.25
clonotype1456	0.5	0.5
clonotype1453	0.75	0.5
clonotype1431	1.0	0.5
clonotype1432	1.0	0.5
clonotype1437	1.0	0.5
clonotype1454	0.5	0.75
clonotype1436	1.0	0.5
clonotype1426	1.0	0.25
clonotype1390	0.75	0.25
clonotype1459	0.75	0.25
clonotype1409	1.0	0.75
clonotype1396	1.0	0.5
clonotype1441	0.75	0.5
clonotype1400	0.5	0.25
clonotype1440	1.0	0.5
clonotype1406	1.0	0.5
clonotype1434	1.0	0.5
clonotype1410	1.0	0.25
clonotype1411	0.5	0.5
clonotype1414	1.0	0.5
clonotype1448	1.0	0.75
clonotype2318	1.0	0.6666666666666666
clonotype2314	1.0	0.3333333333333333
clonotype2316	0.6666666666666666	0.6666666666666666
clonotype2315	1.0	0.3333333333333333
clonotype2319	0.6666666666666666	0.6666666666666666
clonotype2320	0.6666666666666666	0.6666666666666666
clonotype2321	0.6666666666666666	0.3333333333333333
clonotype2317	0.6666666666666666	0.3333333333333333
clonotype2394	1.0	0.6666666666666666
clonotype2307	1.0	0.3333333333333333
clonotype2313	0.6666666666666666	0.3333333333333333
clonotype2312	0.6666666666666666	0.6666666666666666
clonotype2297	1.0	0.6666666666666666
clonotype2298	1.0	0.3333333333333333
clonotype2399	1.0	0.3333333333333333
clonotype2299	0.6666666666666666	0.6666666666666666
clonotype2300	1.0	0.3333333333333333
clonotype2397	1.0	0.3333333333333333
clonotype2301	1.0	1.0
clonotype2302	1.0	0.6666666666666666
clonotype2303	0.6666666666666666	0.6666666666666666
clonotype2304	1.0	0.3333333333333333
clonotype2305	1.0	0.6666666666666666
clonotype2306	1.0	0.3333333333333333
clonotype2308	0.6666666666666666	0.6666666666666666
clonotype2310	1.0	0.3333333333333333
clonotype2311	1.0	0.3333333333333333
clonotype2322	1.0	0.3333333333333333
clonotype2328	1.0	0.3333333333333333
clonotype2391	0.6666666666666666	0.3333333333333333
clonotype2344	0.6666666666666666	0.3333333333333333
clonotype2345	1.0	0.6666666666666666
clonotype2368	1.0	0.3333333333333333
clonotype2296	1.0	0.6666666666666666
clonotype2347	0.6666666666666666	0.3333333333333333
clonotype2348	0.6666666666666666	0.3333333333333333
clonotype2366	0.6666666666666666	0.3333333333333333
clonotype2364	1.0	0.3333333333333333
clonotype2349	0.6666666666666666	0.3333333333333333
clonotype2352	1.0	0.6666666666666666
clonotype2353	1.0	0.3333333333333333
clonotype2356	1.0	0.3333333333333333
clonotype2357	1.0	0.3333333333333333
clonotype2358	0.6666666666666666	0.3333333333333333
clonotype2359	0.6666666666666666	0.6666666666666666
clonotype2361	1.0	0.3333333333333333
clonotype2371	1.0	0.3333333333333333
clonotype2343	1.0	0.3333333333333333
clonotype2323	1.0	0.6666666666666666
clonotype2342	1.0	0.3333333333333333
clonotype2324	1.0	0.3333333333333333
clonotype2325	0.6666666666666666	0.6666666666666666
clonotype2326	1.0	0.3333333333333333
clonotype2327	0.6666666666666666	0.3333333333333333
clonotype2389	1.0	0.3333333333333333
clonotype2385	1.0	0.3333333333333333
clonotype2329	1.0	0.3333333333333333
clonotype2331	1.0	0.3333333333333333
clonotype2332	1.0	0.6666666666666666
clonotype2381	1.0	0.3333333333333333
clonotype2335	0.6666666666666666	0.3333333333333333
clonotype2378	1.0	0.3333333333333333
clonotype2372	1.0	0.6666666666666666
clonotype2336	1.0	0.3333333333333333
clonotype2339	1.0	0.6666666666666666
clonotype2346	1.0	0.3333333333333333
clonotype2448	0.6666666666666666	0.3333333333333333
clonotype2295	1.0	0.6666666666666666
clonotype2192	1.0	0.6666666666666666
clonotype2181	1.0	0.6666666666666666
clonotype2183	1.0	0.3333333333333333
clonotype2184	1.0	0.6666666666666666
clonotype2185	0.6666666666666666	0.3333333333333333
clonotype2186	1.0	0.6666666666666666
clonotype2189	1.0	0.6666666666666666
clonotype2200	1.0	0.3333333333333333
clonotype2211	0.6666666666666666	0.6666666666666666
clonotype2202	1.0	0.3333333333333333
clonotype2203	1.0	0.6666666666666666
clonotype2204	0.6666666666666666	0.6666666666666666
clonotype2206	0.6666666666666666	0.6666666666666666
clonotype2207	0.6666666666666666	0.3333333333333333
clonotype2208	1.0	0.3333333333333333
clonotype2178	1.0	0.3333333333333333
clonotype2173	1.0	0.3333333333333333
clonotype2172	0.6666666666666666	0.3333333333333333
clonotype2170	1.0	0.6666666666666666
clonotype2168	1.0	0.6666666666666666
clonotype2163	1.0	0.6666666666666666
clonotype2161	1.0	0.6666666666666666
clonotype2158	0.6666666666666666	0.6666666666666666
clonotype2157	1.0	1.0
clonotype2155	1.0	0.3333333333333333
clonotype2149	1.0	0.3333333333333333
clonotype2142	0.6666666666666666	0.6666666666666666
clonotype2141	1.0	0.6666666666666666
clonotype2139	1.0	0.3333333333333333
clonotype2136	1.0	0.6666666666666666
clonotype2133	0.6666666666666666	0.3333333333333333
clonotype2131	1.0	0.3333333333333333
clonotype2209	0.6666666666666666	0.3333333333333333
clonotype2216	0.6666666666666666	0.6666666666666666
clonotype2294	0.6666666666666666	0.6666666666666666
clonotype2282	1.0	0.6666666666666666
clonotype2258	1.0	0.6666666666666666
clonotype2264	0.6666666666666666	0.6666666666666666
clonotype2266	1.0	0.6666666666666666
clonotype2277	1.0	0.3333333333333333
clonotype2279	1.0	0.6666666666666666
clonotype2281	1.0	0.6666666666666666
clonotype2287	1.0	0.3333333333333333
clonotype2219	0.6666666666666666	0.6666666666666666
clonotype2288	0.6666666666666666	0.6666666666666666
clonotype2289	1.0	0.3333333333333333
clonotype2290	1.0	0.3333333333333333
clonotype2291	1.0	0.3333333333333333
clonotype2292	1.0	0.3333333333333333
clonotype2293	1.0	0.3333333333333333
clonotype2257	1.0	0.3333333333333333
clonotype2256	0.6666666666666666	0.6666666666666666
clonotype2255	0.6666666666666666	0.3333333333333333
clonotype2254	1.0	0.6666666666666666
clonotype2252	1.0	0.3333333333333333
clonotype2251	0.6666666666666666	0.3333333333333333
clonotype2250	0.6666666666666666	0.3333333333333333
clonotype2245	1.0	0.3333333333333333
clonotype2238	1.0	0.3333333333333333
clonotype2403	1.0	0.6666666666666666
clonotype2237	1.0	0.3333333333333333
clonotype2236	0.6666666666666666	0.3333333333333333
clonotype2235	0.6666666666666666	0.3333333333333333
clonotype2231	0.6666666666666666	0.3333333333333333
clonotype2227	1.0	0.3333333333333333
clonotype2222	1.0	0.3333333333333333
clonotype2220	0.6666666666666666	0.6666666666666666
clonotype2401	0.6666666666666666	0.3333333333333333
clonotype2465	1.0	0.3333333333333333
clonotype2404	1.0	0.3333333333333333
clonotype2604	1.0	0.3333333333333333
clonotype2595	0.6666666666666666	0.3333333333333333
clonotype2596	1.0	0.6666666666666666
clonotype2597	0.6666666666666666	0.6666666666666666
clonotype2598	1.0	0.6666666666666666
clonotype2602	1.0	1.0
clonotype2603	1.0	0.6666666666666666
clonotype2606	1.0	0.3333333333333333
clonotype2405	1.0	0.3333333333333333
clonotype2608	1.0	0.3333333333333333
clonotype2609	0.6666666666666666	0.3333333333333333
clonotype2610	1.0	0.3333333333333333
clonotype2612	1.0	0.3333333333333333
clonotype2613	1.0	0.3333333333333333
clonotype2614	0.6666666666666666	0.3333333333333333
clonotype2594	1.0	0.3333333333333333
clonotype2593	1.0	0.3333333333333333
clonotype2588	1.0	0.3333333333333333
clonotype2584	1.0	0.3333333333333333
clonotype2582	1.0	0.6666666666666666
clonotype2581	1.0	0.6666666666666666
clonotype2580	1.0	0.6666666666666666
clonotype2579	1.0	0.3333333333333333
clonotype2577	1.0	0.6666666666666666
clonotype2576	1.0	0.3333333333333333
clonotype2570	0.6666666666666666	0.3333333333333333
clonotype2569	1.0	0.3333333333333333
clonotype2565	0.6666666666666666	0.3333333333333333
clonotype2561	1.0	0.3333333333333333
clonotype2558	0.6666666666666666	0.3333333333333333
clonotype2554	1.0	0.6666666666666666
clonotype2553	1.0	0.6666666666666666
clonotype2616	1.0	0.3333333333333333
clonotype2617	1.0	0.3333333333333333
clonotype2619	1.0	0.3333333333333333
clonotype2651	1.0	0.3333333333333333
clonotype2676	1.0	0.6666666666666666
clonotype2675	1.0	0.6666666666666666
clonotype2673	1.0	0.3333333333333333
clonotype2672	1.0	0.3333333333333333
clonotype2671	0.6666666666666666	0.6666666666666666
clonotype2669	1.0	0.3333333333333333
clonotype2666	1.0	0.6666666666666666
clonotype2662	1.0	0.6666666666666666
clonotype2661	1.0	0.3333333333333333
clonotype2659	1.0	0.6666666666666666
clonotype2656	0.6666666666666666	0.3333333333333333
clonotype2654	0.6666666666666666	0.6666666666666666
clonotype2653	1.0	0.6666666666666666
clonotype2652	1.0	0.3333333333333333
clonotype2649	1.0	0.3333333333333333
clonotype2621	0.6666666666666666	0.6666666666666666
clonotype2646	1.0	0.6666666666666666
clonotype2644	1.0	0.3333333333333333
clonotype2643	1.0	0.3333333333333333
clonotype2642	0.6666666666666666	0.3333333333333333
clonotype2641	1.0	0.3333333333333333
clonotype2640	1.0	0.6666666666666666
clonotype2639	1.0	0.6666666666666666
clonotype2638	1.0	0.6666666666666666
clonotype2637	1.0	0.6666666666666666
clonotype2631	1.0	0.3333333333333333
clonotype2629	0.6666666666666666	0.6666666666666666
clonotype2626	1.0	0.6666666666666666
clonotype2624	1.0	0.6666666666666666
clonotype2622	1.0	0.3333333333333333
clonotype2551	0.6666666666666666	0.6666666666666666
clonotype2550	1.0	0.3333333333333333
clonotype2547	1.0	0.6666666666666666
clonotype2438	1.0	0.6666666666666666
clonotype2458	1.0	0.6666666666666666
clonotype2456	1.0	0.6666666666666666
clonotype2455	1.0	0.6666666666666666
clonotype2453	1.0	0.6666666666666666
clonotype2452	1.0	0.3333333333333333
clonotype2451	1.0	1.0
clonotype2450	1.0	0.3333333333333333
clonotype2449	1.0	0.3333333333333333
clonotype1461	1.0	0.3333333333333333
clonotype2447	0.3333333333333333	0.6666666666666666
clonotype2446	0.6666666666666666	0.6666666666666666
clonotype2442	1.0	1.0
clonotype2441	0.6666666666666666	0.6666666666666666
clonotype2439	1.0	0.6666666666666666
clonotype2437	1.0	0.3333333333333333
clonotype2460	0.6666666666666666	0.6666666666666666
clonotype2435	0.3333333333333333	0.3333333333333333
clonotype2433	1.0	0.3333333333333333
clonotype2432	1.0	0.3333333333333333
clonotype2429	1.0	0.3333333333333333
clonotype2425	1.0	0.6666666666666666
clonotype2422	1.0	0.3333333333333333
clonotype2421	0.6666666666666666	0.6666666666666666
clonotype2420	1.0	0.6666666666666666
clonotype2419	0.6666666666666666	0.3333333333333333
clonotype2417	1.0	1.0
clonotype2413	1.0	0.3333333333333333
clonotype2411	1.0	0.3333333333333333
clonotype2408	1.0	0.3333333333333333
clonotype2407	1.0	0.6666666666666666
clonotype2459	1.0	0.6666666666666666
clonotype2463	1.0	0.6666666666666666
clonotype2544	1.0	0.3333333333333333
clonotype2500	1.0	0.3333333333333333
clonotype2543	1.0	0.3333333333333333
clonotype2542	1.0	0.6666666666666666
clonotype2541	1.0	0.3333333333333333
clonotype2539	1.0	0.6666666666666666
clonotype2538	0.6666666666666666	0.3333333333333333
clonotype2536	1.0	0.3333333333333333
clonotype2529	1.0	0.3333333333333333
clonotype2528	1.0	0.6666666666666666
clonotype2527	1.0	0.3333333333333333
clonotype2523	1.0	0.3333333333333333
clonotype2520	1.0	0.3333333333333333
clonotype2512	0.3333333333333333	0.6666666666666666
clonotype2504	0.6666666666666666	0.3333333333333333
clonotype2502	0.6666666666666666	0.3333333333333333
clonotype2498	0.3333333333333333	0.6666666666666666
clonotype2464	1.0	0.3333333333333333
clonotype2497	1.0	0.3333333333333333
clonotype2495	1.0	0.3333333333333333
clonotype2494	1.0	0.3333333333333333
clonotype2493	1.0	0.3333333333333333
clonotype2489	0.3333333333333333	0.3333333333333333
clonotype2488	1.0	0.3333333333333333
clonotype2487	0.6666666666666666	0.3333333333333333
clonotype2486	1.0	0.3333333333333333
clonotype2485	1.0	0.3333333333333333
clonotype2479	1.0	0.3333333333333333
clonotype2478	0.6666666666666666	0.6666666666666666
clonotype2477	1.0	0.3333333333333333
clonotype2470	1.0	0.6666666666666666
clonotype2117	1.0	0.6666666666666666
clonotype2126	1.0	0.6666666666666666
clonotype2224	0.3333333333333333	0.3333333333333333
clonotype1550	1.0	0.6666666666666666
clonotype1839	0.6666666666666666	0.3333333333333333
clonotype1887	0.6666666666666666	0.3333333333333333
clonotype1886	1.0	0.6666666666666666
clonotype1880	1.0	0.3333333333333333
clonotype1055	0.3333333333333333	0.3333333333333333
clonotype1878	0.6666666666666666	0.3333333333333333
clonotype1873	0.3333333333333333	0.3333333333333333
clonotype1870	1.0	0.3333333333333333
clonotype1866	0.6666666666666666	0.3333333333333333
clonotype1865	1.0	0.6666666666666666
clonotype1858	0.3333333333333333	0.3333333333333333
clonotype1856	1.0	1.0
clonotype1853	1.0	0.3333333333333333
clonotype1852	1.0	0.3333333333333333
clonotype1648	1.0	0.3333333333333333
clonotype1849	0.6666666666666666	0.6666666666666666
clonotype1847	1.0	0.3333333333333333
clonotype1846	0.6666666666666666	0.6666666666666666
clonotype1844	1.0	0.3333333333333333
clonotype1842	1.0	0.6666666666666666
clonotype1888	1.0	0.3333333333333333
clonotype1894	1.0	0.3333333333333333
clonotype1897	1.0	0.3333333333333333
clonotype1927	0.6666666666666666	0.3333333333333333
clonotype1081	0.6666666666666666	0.3333333333333333
clonotype1947	1.0	0.3333333333333333
clonotype1940	1.0	0.6666666666666666
clonotype1934	1.0	0.6666666666666666
clonotype1931	0.6666666666666666	0.3333333333333333
clonotype1930	0.3333333333333333	0.3333333333333333
clonotype1929	1.0	0.6666666666666666
clonotype1928	1.0	0.3333333333333333
clonotype1926	1.0	0.3333333333333333
clonotype1898	1.0	0.6666666666666666
clonotype1924	1.0	0.3333333333333333
clonotype1923	0.6666666666666666	0.6666666666666666
clonotype1922	0.6666666666666666	0.6666666666666666
clonotype1921	1.0	0.3333333333333333
clonotype1909	1.0	0.3333333333333333
clonotype1908	0.6666666666666666	0.3333333333333333
clonotype1907	1.0	0.3333333333333333
clonotype1901	0.6666666666666666	0.3333333333333333
clonotype1840	1.0	0.3333333333333333
clonotype1838	0.6666666666666666	0.6666666666666666
clonotype1961	0.6666666666666666	0.3333333333333333
clonotype976	1.0	0.3333333333333333
clonotype1784	0.3333333333333333	0.3333333333333333
clonotype1780	1.0	0.6666666666666666
clonotype1779	0.6666666666666666	0.6666666666666666
clonotype1777	1.0	0.6666666666666666
clonotype1774	0.3333333333333333	0.6666666666666666
clonotype1772	1.0	0.6666666666666666
clonotype1769	0.3333333333333333	0.6666666666666666
clonotype1768	1.0	0.3333333333333333
clonotype1684	1.0	0.3333333333333333
clonotype1686	1.0	0.3333333333333333
clonotype128	0.6666666666666666	0.6666666666666666
clonotype864	0.6666666666666666	0.6666666666666666
clonotype1756	1.0	0.6666666666666666
clonotype1704	1.0	0.3333333333333333
clonotype1749	1.0	0.6666666666666666
clonotype420	0.6666666666666666	0.3333333333333333
clonotype480	1.0	0.3333333333333333
clonotype2112	1.0	0.3333333333333333
clonotype1738	1.0	0.6666666666666666
clonotype1788	1.0	0.3333333333333333
clonotype1789	0.3333333333333333	0.6666666666666666
clonotype1790	0.6666666666666666	0.6666666666666666
clonotype1816	1.0	0.3333333333333333
clonotype1837	1.0	0.6666666666666666
clonotype1836	1.0	1.0
clonotype1831	0.3333333333333333	0.3333333333333333
clonotype1828	0.6666666666666666	0.6666666666666666
clonotype1827	1.0	0.3333333333333333
clonotype1826	0.6666666666666666	0.6666666666666666
clonotype1818	0.6666666666666666	0.3333333333333333
clonotype1817	1.0	0.6666666666666666
clonotype927	0.3333333333333333	0.6666666666666666
clonotype901	1.0	0.3333333333333333
clonotype1814	1.0	0.3333333333333333
clonotype1673	1.0	0.3333333333333333
clonotype1804	0.6666666666666666	0.3333333333333333
clonotype1803	0.3333333333333333	1.0
clonotype1800	1.0	0.6666666666666666
clonotype1798	1.0	0.6666666666666666
clonotype1794	1.0	0.6666666666666666
clonotype1791	1.0	0.3333333333333333
clonotype1960	1.0	0.3333333333333333
clonotype1903	1.0	0.3333333333333333
clonotype1962	1.0	1.0
clonotype1188	1.0	1.0
clonotype2053	1.0	0.6666666666666666
clonotype2050	0.6666666666666666	0.6666666666666666
clonotype2049	1.0	0.6666666666666666
clonotype1326	1.0	0.3333333333333333
clonotype2039	0.6666666666666666	0.3333333333333333
clonotype2036	1.0	0.6666666666666666
clonotype2035	1.0	0.3333333333333333
clonotype2034	1.0	0.6666666666666666
clonotype1964	1.0	0.3333333333333333
clonotype2032	1.0	0.6666666666666666
clonotype2027	1.0	0.3333333333333333
clonotype2024	1.0	0.3333333333333333
clonotype2022	1.0	0.3333333333333333
clonotype2021	1.0	0.6666666666666666
clonotype1435	0.3333333333333333	0.3333333333333333
clonotype2019	0.6666666666666666	0.3333333333333333
clonotype1208	1.0	0.3333333333333333
clonotype2013	1.0	0.3333333333333333
clonotype2010	0.3333333333333333	0.6666666666666666
clonotype2063	1.0	0.6666666666666666
clonotype2068	1.0	0.6666666666666666
clonotype1334	0.6666666666666666	0.3333333333333333
clonotype2083	1.0	0.6666666666666666
clonotype1377	1.0	0.6666666666666666
clonotype1370	1.0	0.3333333333333333
clonotype2103	1.0	0.3333333333333333
clonotype2102	1.0	0.3333333333333333
clonotype2087	0.6666666666666666	0.3333333333333333
clonotype2086	0.6666666666666666	0.3333333333333333
clonotype1545	0.6666666666666666	0.3333333333333333
clonotype1422	0.6666666666666666	0.3333333333333333
clonotype2082	0.6666666666666666	0.3333333333333333
clonotype1579	1.0	0.3333333333333333
clonotype2081	0.6666666666666666	0.3333333333333333
clonotype2080	1.0	0.3333333333333333
clonotype2079	1.0	1.0
clonotype2078	1.0	0.6666666666666666
clonotype1575	1.0	0.3333333333333333
clonotype2075	1.0	0.3333333333333333
clonotype2072	1.0	0.6666666666666666
clonotype2071	1.0	0.3333333333333333
clonotype2007	1.0	0.3333333333333333
clonotype579	1.0	0.6666666666666666
clonotype1613	0.6666666666666666	0.3333333333333333
clonotype1157	1.0	0.6666666666666666
clonotype1968	1.0	1.0
clonotype1991	1.0	0.6666666666666666
clonotype1990	1.0	0.6666666666666666
clonotype1439	0.6666666666666666	0.3333333333333333
clonotype1987	1.0	0.3333333333333333
clonotype1986	1.0	0.3333333333333333
clonotype1985	1.0	0.6666666666666666
clonotype1127	1.0	0.6666666666666666
clonotype1971	1.0	0.6666666666666666
clonotype1983	0.3333333333333333	0.6666666666666666
clonotype2005	1.0	0.6666666666666666
clonotype1981	0.6666666666666666	0.3333333333333333
clonotype1614	1.0	0.3333333333333333
clonotype1972	1.0	0.3333333333333333
clonotype1980	1.0	0.6666666666666666
clonotype1627	1.0	0.3333333333333333
clonotype1978	1.0	0.3333333333333333
clonotype1976	1.0	0.6666666666666666
clonotype1973	0.6666666666666666	0.3333333333333333
clonotype1992	1.0	0.3333333333333333
clonotype1449	1.0	0.3333333333333333
clonotype2001	0.6666666666666666	0.6666666666666666
clonotype1604	1.0	0.3333333333333333
clonotype1466	0.6666666666666666	0.3333333333333333
clonotype2000	1.0	0.6666666666666666
clonotype1499	1.0	0.6666666666666666
clonotype2002	1.0	0.3333333333333333
clonotype1602	1.0	0.3333333333333333
clonotype1996	0.6666666666666666	0.3333333333333333
clonotype2004	0.6666666666666666	0.6666666666666666
