# Supplementary material for: scRNA-seq of gastric tumor shows complex intercellular interaction with an alternative T cell exhaustion trajectory
Source: Nat Commun. 2022 Aug 23;13:4943. doi: 10.1038/s41467-022-32627-z (PMC9399107; doi:10.1038/s41467-022-32627-z)
Supplement: Supplementary file 13 — Source Data [file 41467_2022_32627_MOESM13_ESM.zip › Source Data/Fig6/Fig6e.csv]

	CD8_C10_SLC4A10	CD8_C9_HAVCR2	CD8_C8_IL17A	CD8_C7_CD160	CD8_C6_GNLY	CD8_C5_TOB1	CD8_C4_GZMK	CD8_C3_GZMH	CD8_C2_CX3CR1	CD8_C1_LEF1	Cycling_T_cells
clonotype1532	4	0	0	0	0	0	0	0	0	0	0
clonotype211	20	0	0	0	0	0	0	0	0	0	0
clonotype222	19	0	0	0	0	0	0	0	0	0	0
clonotype238	17	0	0	0	0	0	0	0	1	0	0
clonotype2608	3	0	0	0	0	0	0	0	0	0	0
clonotype2606	3	0	0	0	0	0	0	0	0	0	0
clonotype2561	3	0	0	0	0	0	0	0	0	0	0
clonotype2306	3	0	0	0	0	0	0	0	0	0	0
clonotype315	14	0	0	0	0	0	0	0	0	0	0
clonotype321	6	0	0	0	0	0	2	1	5	0	0
clonotype1472	4	0	0	0	0	0	0	0	0	0	0
clonotype1448	4	0	0	0	0	0	0	0	0	0	0
clonotype1458	4	0	0	0	0	0	0	0	0	0	0
clonotype412	11	0	0	0	0	0	0	0	1	0	0
clonotype1527	4	0	0	0	0	0	0	0	0	0	0
clonotype1531	4	0	0	0	0	0	0	0	0	0	0
clonotype2653	3	0	0	0	0	0	0	0	0	0	0
clonotype387	11	0	0	0	0	0	0	0	0	0	0
clonotype2638	3	0	0	0	0	0	0	0	0	0	0
clonotype2486	3	0	0	0	0	0	0	0	0	0	0
clonotype97	35	0	0	0	0	0	0	0	0	0	1
clonotype1991	3	0	0	0	0	0	0	0	0	0	0
clonotype1980	3	0	0	0	0	0	0	0	0	0	0
clonotype112	20	0	0	0	0	0	0	0	0	0	6
clonotype1972	3	0	0	0	0	0	0	0	0	0	0
clonotype1971	3	0	0	0	0	0	0	0	0	0	0
clonotype1897	3	0	0	0	0	0	0	0	0	0	0
clonotype1907	3	0	0	0	0	0	0	0	0	0	0
clonotype1928	3	0	0	0	0	0	0	0	0	0	0
clonotype2527	3	0	0	0	0	0	0	0	0	0	0
clonotype2523	3	0	0	0	0	0	0	0	0	0	0
clonotype2543	3	0	0	0	0	0	0	0	0	0	0
clonotype2463	3	0	0	0	0	0	0	0	0	0	0
clonotype2456	3	0	0	0	0	0	0	0	0	0	0
clonotype2500	3	0	0	0	0	0	0	0	0	0	0
clonotype173	23	0	0	0	0	0	0	0	0	0	0
clonotype449	10	0	0	0	0	0	0	0	0	0	0
clonotype458	8	0	0	0	0	0	0	0	0	0	0
clonotype421	9	0	0	0	0	0	0	0	1	0	0
clonotype1328	5	0	0	0	0	0	0	0	0	0	0
clonotype1210	5	0	0	0	0	0	0	0	0	0	0
clonotype1196	5	0	0	0	0	0	0	0	0	0	0
clonotype1246	5	0	0	0	0	0	0	0	0	0	0
clonotype766	6	0	0	0	0	0	0	0	0	0	1
clonotype764	7	0	0	0	0	0	0	0	0	0	0
clonotype919	6	0	0	0	0	0	0	0	0	0	0
clonotype933	6	0	0	0	0	0	0	0	0	0	0
clonotype943	6	0	0	0	0	0	0	0	0	0	0
clonotype966	5	0	0	0	0	0	0	0	0	0	0
clonotype963	6	0	0	0	0	0	0	0	0	0	0
clonotype906	6	0	0	0	0	0	0	0	0	0	0
clonotype975	6	0	0	0	0	0	0	0	0	0	0
clonotype1038	4	0	1	0	0	0	0	0	0	0	0
clonotype1018	6	0	0	0	0	0	0	0	0	0	0
clonotype820	7	0	0	0	0	0	0	0	0	0	0
clonotype822	7	0	0	0	0	0	0	0	0	0	0
clonotype1057	5	0	0	0	0	0	0	0	0	0	0
clonotype1170	4	0	0	0	0	0	0	0	0	0	1
clonotype434	8	0	0	0	0	0	0	0	1	0	0
clonotype512	9	0	0	0	0	0	0	0	0	0	1
clonotype1387	4	0	0	0	0	0	0	0	0	0	0
clonotype522	9	0	0	0	0	0	0	0	0	0	1
clonotype1673	3	0	0	0	0	0	0	0	0	0	1
clonotype1677	4	0	0	0	0	0	0	0	0	0	0
clonotype495	9	0	0	0	0	0	0	0	0	0	1
clonotype90	27	0	5	0	0	3	1	1	0	0	0
clonotype489	7	1	1	0	0	0	0	0	0	0	0
clonotype1762	4	0	0	0	0	0	0	0	0	0	0
clonotype1579	3	0	0	0	0	0	0	0	0	0	0
clonotype1558	4	0	0	0	0	0	0	0	0	0	0
clonotype657	7	0	0	0	0	0	0	0	0	0	0
clonotype1131	5	0	0	0	0	0	0	0	0	0	0
clonotype1186	5	0	0	0	0	0	0	0	0	0	0
clonotype1179	5	0	0	0	0	0	0	0	0	0	0
clonotype488	10	0	0	0	0	0	0	0	0	0	0
clonotype1791	3	0	0	0	0	0	0	0	0	0	0
clonotype1050	6	0	0	0	0	0	0	0	0	0	0
clonotype2068	3	0	0	0	0	0	0	0	0	0	0
clonotype2131	3	0	0	0	0	0	0	0	0	0	0
clonotype4	278	0	0	0	0	0	0	0	2	0	2
clonotype2149	3	0	0	0	0	0	0	0	0	0	0
clonotype1837	3	0	0	0	0	0	0	0	0	0	0
clonotype1827	3	0	0	0	0	0	0	0	0	0	0
clonotype2000	3	0	0	0	0	0	0	0	0	0	0
clonotype2139	3	0	0	0	0	0	0	0	0	0	0
clonotype2200	3	0	0	0	0	0	0	0	0	0	0
clonotype77	37	0	0	0	1	0	1	0	0	0	0
clonotype2117	3	0	0	0	0	0	0	0	0	0	0
clonotype37	66	0	0	0	0	0	0	0	1	0	0
clonotype3	286	0	0	0	0	0	1	0	2	0	0
clonotype1067	0	3	1	0	0	0	0	0	0	0	1
clonotype1679	0	4	0	0	0	0	0	0	0	0	0
clonotype55	0	45	0	0	0	1	1	0	0	0	3
clonotype1111	0	4	0	0	0	0	1	0	0	0	0
clonotype1684	0	3	0	0	0	0	0	0	0	0	1
clonotype313	0	9	5	0	0	0	0	0	0	0	0
clonotype600	0	6	2	0	0	0	0	0	0	0	0
clonotype214	0	14	0	0	0	1	0	0	0	0	4
clonotype469	0	4	4	0	0	1	0	0	0	0	1
clonotype599	0	5	1	0	0	0	0	0	0	0	2
clonotype470	0	8	1	0	0	0	0	0	0	0	1
clonotype1054	0	5	0	0	0	0	0	0	0	0	0
clonotype380	0	7	0	0	0	0	0	2	0	0	3
clonotype53	0	46	2	0	1	1	0	3	0	0	0
clonotype215	0	16	2	0	0	1	0	0	0	0	0
clonotype471	0	8	2	0	0	0	0	0	0	0	0
clonotype381	0	11	0	0	0	0	0	0	0	0	1
clonotype1083	0	5	0	0	0	0	0	0	0	0	0
clonotype1414	0	4	0	0	0	0	0	0	0	0	0
clonotype186	0	16	1	0	0	1	0	0	1	0	3
clonotype1316	0	3	0	0	1	0	0	0	1	0	0
clonotype185	0	14	5	0	0	0	0	0	0	0	3
clonotype798	0	5	0	0	0	0	0	1	0	0	0
clonotype796	0	7	0	0	0	0	0	0	0	0	0
clonotype200	0	18	1	0	0	1	0	1	0	0	0
clonotype199	0	17	0	0	0	0	1	3	0	0	0
clonotype1275	0	4	0	0	0	0	0	0	0	0	0
clonotype804	0	4	3	0	0	0	0	0	0	0	0
clonotype1285	0	5	0	0	0	0	0	0	0	0	0
clonotype823	0	7	0	0	0	0	0	0	0	0	0
clonotype1293	0	4	0	0	0	0	0	1	0	0	0
clonotype363	0	13	0	0	0	0	0	0	0	0	0
clonotype18	0	115	0	0	0	0	1	1	0	0	2
clonotype1112	0	4	0	0	0	0	0	0	0	0	1
clonotype31	0	61	13	0	0	0	1	2	0	0	3
clonotype1106	0	5	0	0	0	0	0	0	0	0	0
clonotype2576	0	3	0	0	0	0	0	0	0	0	0
clonotype637	0	8	0	0	0	0	0	0	0	0	0
clonotype607	0	3	1	0	0	2	0	2	0	0	0
clonotype322	0	12	0	0	0	0	0	0	0	0	2
clonotype1686	0	3	0	0	0	0	0	0	0	0	1
clonotype665	0	6	0	0	0	0	0	0	0	0	0
clonotype668	0	7	0	0	0	0	0	0	0	0	0
clonotype332	0	12	0	0	0	0	0	1	0	0	1
clonotype572	0	8	0	0	0	0	0	1	0	0	0
clonotype1738	0	3	0	0	0	0	0	0	0	0	0
clonotype1580	0	3	1	0	0	0	0	0	0	0	0
clonotype546	0	6	0	0	0	2	0	0	0	0	1
clonotype531	0	5	0	0	0	1	0	2	0	0	1
clonotype304	0	15	0	0	0	0	0	0	0	0	0
clonotype1581	0	4	0	0	0	0	0	0	0	0	0
clonotype535	0	7	0	0	0	1	0	0	0	0	1
clonotype537	0	8	0	0	0	1	0	0	0	0	0
clonotype26	0	76	6	0	1	4	0	2	0	0	5
clonotype1600	0	4	0	0	0	0	0	0	0	0	0
clonotype1596	0	4	0	0	0	0	0	0	0	0	0
clonotype282	0	14	0	0	0	1	0	0	0	0	0
clonotype1589	0	4	0	0	0	0	0	0	0	0	0
clonotype663	0	8	0	0	0	0	0	0	0	0	0
clonotype660	0	7	0	0	0	0	0	0	0	0	1
clonotype574	0	9	0	0	0	0	0	0	0	0	0
clonotype2324	0	3	0	0	0	0	0	0	0	0	0
clonotype20	0	110	0	0	0	0	0	0	0	0	4
clonotype1588	0	4	0	0	0	0	0	0	0	0	0
clonotype474	0	9	0	0	0	0	0	0	0	0	1
clonotype254	0	13	3	0	0	1	0	0	0	0	0
clonotype337	0	11	0	0	0	0	0	3	0	0	0
clonotype2298	0	3	0	0	0	0	0	0	0	0	0
clonotype2297	0	3	0	0	0	0	0	0	0	0	0
clonotype243	0	13	0	0	0	0	0	2	0	0	2
clonotype229	0	14	1	0	0	0	0	0	1	0	2
clonotype2289	0	3	0	0	0	0	0	0	0	0	0
clonotype274	0	12	1	0	0	0	0	3	0	0	0
clonotype333	0	11	0	0	0	0	1	2	0	0	0
clonotype335	0	13	1	0	0	0	0	0	0	0	0
clonotype278	0	15	0	0	0	0	0	0	0	0	1
clonotype279	0	14	0	1	0	0	0	0	0	0	0
clonotype1157	0	3	0	0	0	0	0	0	0	0	0
clonotype695	0	5	1	0	0	0	0	2	0	0	0
clonotype275	0	9	4	0	0	0	0	0	0	0	0
clonotype2295	0	3	0	0	0	0	0	0	0	0	0
clonotype508	0	7	0	0	0	0	0	3	0	0	0
clonotype286	0	14	0	0	0	0	0	0	0	0	1
clonotype1010	0	4	0	0	0	2	0	0	0	0	0
clonotype1240	0	5	0	0	0	0	0	0	0	0	0
clonotype405	0	11	1	0	0	0	0	0	0	0	0
clonotype2083	0	3	0	0	0	0	0	0	0	0	0
clonotype92	0	32	4	0	0	0	0	0	0	0	1
clonotype2550	0	3	0	0	0	0	0	0	0	0	0
clonotype984	0	6	0	0	0	0	0	0	0	0	0
clonotype45	0	56	2	0	0	0	0	0	0	0	2
clonotype1847	0	3	0	0	0	0	0	0	0	0	0
clonotype133	0	26	0	0	0	1	1	0	0	0	2
clonotype1794	0	3	0	0	0	0	0	0	0	0	0
clonotype950	0	5	0	0	0	0	0	0	0	0	1
clonotype1225	0	4	0	0	0	1	0	0	0	0	0
clonotype459	0	9	0	0	0	0	0	2	0	0	0
clonotype417	0	11	0	0	0	0	0	0	0	0	0
clonotype1020	0	4	0	0	0	2	0	0	0	0	0
clonotype1523	0	3	0	0	0	0	0	1	0	0	0
clonotype1021	0	4	0	0	0	0	0	2	0	0	0
clonotype1842	0	3	0	0	0	0	0	0	0	0	0
clonotype446	0	8	3	0	0	0	0	0	0	0	0
clonotype117	0	32	0	0	0	0	1	0	0	0	0
clonotype71	0	39	2	0	0	0	0	1	0	0	2
clonotype70	0	45	0	0	0	0	0	0	0	0	0
clonotype1903	0	3	0	0	0	0	0	0	0	0	0
clonotype866	0	6	0	0	0	0	0	0	0	0	0
clonotype1844	0	3	0	0	0	0	0	0	0	0	0
clonotype901	0	3	0	0	0	0	0	0	0	0	0
clonotype68	0	36	0	0	0	2	1	2	0	0	4
clonotype893	0	6	0	0	0	0	0	0	0	0	0
clonotype1934	0	3	0	0	0	0	0	0	0	0	0
clonotype67	0	41	0	0	0	0	0	1	0	0	4
clonotype1926	0	3	0	0	0	0	0	0	0	0	0
clonotype1894	0	3	0	0	0	0	0	0	0	0	0
clonotype1239	0	5	0	0	0	0	0	0	0	0	0
clonotype1947	0	3	0	0	0	0	0	0	0	0	0
clonotype96	0	34	0	0	0	0	0	3	0	0	0
clonotype58	0	36	8	0	1	2	0	2	0	0	0
clonotype844	0	7	0	0	0	0	0	0	0	0	0
clonotype1426	0	4	0	0	0	0	0	0	0	0	0
clonotype830	0	7	0	0	0	0	0	0	0	0	0
clonotype836	0	6	0	0	0	1	0	0	0	0	0
clonotype174	0	5	0	0	0	0	0	0	0	0	1
clonotype1870	0	3	0	0	0	0	0	0	0	0	0
clonotype1780	0	3	0	0	0	0	0	0	0	0	0
clonotype382	0	12	0	0	0	0	0	0	0	0	0
clonotype389	0	11	0	0	0	0	0	0	0	0	1
clonotype430	0	9	0	0	0	1	0	0	0	0	1
clonotype728	0	5	0	0	0	1	0	1	0	0	0
clonotype712	0	5	1	0	0	0	0	1	0	0	0
clonotype63	0	46	0	0	0	0	3	0	0	0	0
clonotype723	0	7	0	0	0	0	0	0	0	0	0
clonotype89	0	29	4	0	1	1	1	1	0	0	0
clonotype73	0	36	0	0	0	1	1	3	0	0	2
clonotype1367	0	3	1	0	0	0	0	0	0	0	0
clonotype149	0	25	1	0	0	0	0	0	0	0	1
clonotype2497	0	3	0	0	0	0	0	0	0	0	0
clonotype1235	0	5	0	0	0	0	0	0	0	0	0
clonotype1237	0	5	0	0	0	0	0	0	0	0	0
clonotype1234	0	5	0	0	0	0	0	0	0	0	0
clonotype1244	0	4	1	0	0	0	0	0	0	0	0
clonotype429	0	10	1	0	0	0	0	0	0	0	0
clonotype1370	0	3	0	0	0	0	0	0	0	0	1
clonotype1232	0	5	0	0	0	0	0	0	0	0	0
clonotype1230	0	5	0	0	0	0	0	0	0	0	0
clonotype74	0	36	2	0	0	0	1	1	0	0	2
clonotype91	1	37	0	0	0	0	0	0	0	0	0
clonotype338	0	7	1	0	0	1	0	2	0	0	2
clonotype419	0	7	1	0	0	1	0	0	0	0	2
clonotype41	0	0	66	0	0	0	0	0	0	0	0
clonotype391	0	0	4	0	0	0	0	0	0	0	0
clonotype393	0	0	12	0	0	0	0	0	0	0	0
clonotype1726	0	0	4	0	0	0	0	0	0	0	0
clonotype513	0	0	8	0	0	0	0	0	0	0	1
clonotype1506	0	0	4	0	0	0	0	0	0	0	0
clonotype1534	0	0	3	0	1	0	0	0	0	0	0
clonotype33	1	0	77	0	0	1	0	0	0	0	0
clonotype1704	0	0	3	0	0	0	0	0	0	0	0
clonotype435	0	1	10	0	0	0	0	0	0	0	0
clonotype440	0	0	11	0	0	0	0	0	0	0	0
clonotype441	0	0	11	0	0	0	0	0	0	0	0
clonotype1346	0	0	4	0	0	0	0	0	0	0	0
clonotype1706	0	0	4	0	0	0	0	0	0	0	0
clonotype2173	0	0	3	0	0	0	0	0	0	0	0
clonotype504	0	0	9	0	0	0	0	0	0	0	0
clonotype1723	0	0	4	0	0	0	0	0	0	0	0
clonotype1518	0	0	4	0	0	0	0	0	0	0	0
clonotype1495	0	0	4	0	0	0	0	0	0	0	0
clonotype1746	0	0	3	0	0	1	0	0	0	0	0
clonotype1505	0	0	4	0	0	0	0	0	0	0	0
clonotype481	0	0	9	0	0	0	0	0	0	0	1
clonotype494	0	0	10	0	0	0	0	0	0	0	0
clonotype491	0	0	10	0	0	0	0	0	0	0	0
clonotype2034	0	0	3	0	0	0	0	0	0	0	0
clonotype1537	0	0	4	0	0	0	0	0	0	0	0
clonotype27	0	0	83	3	0	1	0	0	0	0	2
clonotype1510	0	0	4	0	0	0	0	0	0	0	0
clonotype2184	0	0	3	0	0	0	0	0	0	0	0
clonotype2181	0	0	3	0	0	0	0	0	0	0	0
clonotype560	0	0	8	0	0	1	0	0	0	0	0
clonotype11	0	0	175	0	1	1	0	0	0	0	0
clonotype765	0	0	6	0	0	0	0	0	0	0	0
clonotype12	0	1	157	0	0	0	2	0	1	0	1
clonotype776	0	0	7	0	0	0	0	0	0	0	0
clonotype780	0	0	7	0	0	0	0	0	0	0	0
clonotype779	0	0	7	0	0	0	0	0	0	0	0
clonotype2102	0	0	3	0	0	0	0	0	0	0	0
clonotype767	0	0	5	0	0	0	0	0	0	0	0
clonotype777	0	0	7	0	0	0	0	0	0	0	0
clonotype2080	0	0	3	0	0	0	0	0	0	0	0
clonotype1248	0	0	4	0	0	0	0	0	0	0	1
clonotype1204	0	1	4	0	0	0	0	0	0	0	0
clonotype788	0	1	5	0	0	0	0	0	0	0	0
clonotype1195	0	0	5	0	0	0	0	0	0	0	0
clonotype769	0	0	7	0	0	0	0	0	0	0	0
clonotype1209	0	0	4	0	0	0	0	0	0	0	0
clonotype935	0	0	6	0	0	0	0	0	0	0	0
clonotype940	0	0	6	0	0	0	0	0	0	0	0
clonotype1048	0	0	4	0	0	0	0	0	0	0	1
clonotype1044	0	0	3	0	0	2	0	0	0	0	0
clonotype1039	0	0	5	0	0	0	0	0	0	0	0
clonotype1035	0	0	6	0	0	0	0	0	0	0	0
clonotype1024	0	0	5	0	0	0	0	0	0	0	0
clonotype971	0	0	5	0	0	0	0	0	0	0	0
clonotype2103	0	0	3	0	0	0	0	0	0	0	0
clonotype968	0	0	5	0	0	0	0	0	0	0	0
clonotype2063	0	0	3	0	0	0	0	0	0	0	0
clonotype961	0	1	5	0	0	0	0	0	0	0	0
clonotype969	0	0	6	0	0	0	0	0	0	0	0
clonotype981	0	0	4	0	0	0	0	0	0	0	0
clonotype936	0	0	6	0	0	0	0	0	0	0	0
clonotype939	0	0	6	0	0	0	0	0	0	0	0
clonotype967	0	0	5	1	0	0	0	0	0	0	0
clonotype827	0	0	7	0	0	0	0	0	0	0	0
clonotype787	0	1	4	0	0	0	0	0	0	0	0
clonotype1306	0	0	5	0	0	0	0	0	0	0	0
clonotype1174	0	0	5	0	0	0	0	0	0	0	0
clonotype1175	0	0	5	0	0	0	0	0	0	0	0
clonotype622	0	0	4	0	0	2	0	0	0	0	1
clonotype1183	0	0	5	0	0	0	0	0	0	0	0
clonotype1185	0	0	5	0	0	0	0	0	0	0	0
clonotype1188	0	0	3	0	0	0	0	0	0	0	0
clonotype1163	0	0	5	0	0	0	0	0	0	0	0
clonotype1159	0	0	5	0	0	0	0	0	0	0	0
clonotype1151	0	0	5	0	0	0	0	0	0	0	0
clonotype1155	0	0	5	0	0	0	0	0	0	0	0
clonotype659	0	0	6	0	0	0	0	0	0	0	0
clonotype1627	0	0	3	0	0	0	0	0	0	0	1
clonotype669	0	0	4	0	0	4	0	0	0	0	0
clonotype556	0	0	7	0	0	2	0	0	0	0	0
clonotype1127	0	0	3	0	0	0	0	0	0	0	0
clonotype1164	0	0	4	0	0	1	0	0	0	0	0
clonotype1171	0	0	5	0	0	0	0	0	0	0	0
clonotype1173	0	0	5	0	0	0	0	0	0	0	0
clonotype1302	0	0	5	0	0	0	0	0	0	0	0
clonotype1301	0	0	5	0	0	0	0	0	0	0	0
clonotype1193	0	0	5	0	0	0	0	0	0	0	0
clonotype1298	0	0	4	0	0	0	0	0	0	0	0
clonotype17	3	2	74	0	0	10	6	2	0	0	0
clonotype1294	0	0	5	0	0	0	0	0	0	0	0
clonotype1090	0	1	3	0	0	0	0	0	0	0	0
clonotype629	0	0	8	0	0	0	0	0	0	0	0
clonotype636	0	0	8	0	0	0	0	0	0	0	0
clonotype639	0	0	8	0	0	0	0	0	0	0	0
clonotype19	0	4	105	0	5	1	0	0	0	0	0
clonotype645	0	0	6	0	0	0	0	0	0	0	0
clonotype1056	0	2	3	0	0	0	0	0	0	0	0
clonotype652	0	0	4	0	0	3	0	0	0	0	0
clonotype1167	0	0	5	0	0	0	0	0	0	0	0
clonotype1565	0	0	4	0	0	0	0	0	0	0	0
clonotype627	0	0	8	0	0	0	0	0	0	0	0
clonotype958	0	0	6	0	0	0	0	0	0	0	0
clonotype168	0	0	22	0	0	0	0	0	0	0	0
clonotype107	0	0	33	0	0	1	0	0	0	0	0
clonotype354	0	0	13	0	0	0	0	0	0	0	0
clonotype355	0	0	11	0	0	0	0	0	0	0	0
clonotype209	0	0	20	0	0	0	0	0	0	0	0
clonotype357	0	0	13	0	0	0	0	0	0	0	0
clonotype370	0	0	13	0	0	0	0	0	0	0	0
clonotype158	0	0	25	1	0	0	0	0	0	0	0
clonotype2584	0	0	3	0	0	0	0	0	0	0	0
clonotype201	1	1	14	0	0	1	0	2	0	0	1
clonotype202	0	0	13	0	0	7	0	0	0	0	0
clonotype197	0	0	20	0	0	0	0	0	0	0	0
clonotype187	0	0	22	0	0	0	0	0	0	0	0
clonotype135	0	0	29	0	0	0	0	0	0	0	0
clonotype65	0	0	46	1	0	0	0	0	0	0	0
clonotype137	0	0	27	0	0	0	0	0	0	0	0
clonotype268	0	0	14	0	0	2	0	0	0	0	0
clonotype2553	0	0	3	0	0	0	0	0	0	0	0
clonotype358	0	0	13	0	0	0	0	0	0	0	0
clonotype359	0	0	12	0	1	0	0	0	0	0	0
clonotype2470	0	0	3	0	0	0	0	0	0	0	0
clonotype2254	0	0	3	0	0	0	0	0	0	0	0
clonotype176	0	0	24	0	0	0	0	0	0	0	0
clonotype299	0	0	9	0	0	0	0	0	0	0	0
clonotype2404	0	0	3	0	0	0	0	0	0	0	0
clonotype2465	0	0	3	0	0	0	0	0	0	0	0
clonotype2155	0	0	3	0	0	0	0	0	0	0	0
clonotype2403	0	0	3	0	0	0	0	0	0	0	0
clonotype167	0	0	24	0	0	0	0	0	0	1	0
clonotype57	0	0	45	1	0	2	0	0	0	0	0
clonotype1478	0	0	4	0	0	0	0	0	0	0	0
clonotype111	0	0	33	0	0	1	0	0	0	0	0
clonotype72	0	2	41	0	0	0	0	0	0	1	0
clonotype85	0	1	35	0	0	0	0	1	0	0	3
clonotype396	0	0	4	0	0	4	0	0	0	0	0
clonotype2603	0	0	3	0	0	0	0	0	0	0	0
clonotype44	0	0	60	0	0	1	1	0	0	0	0
clonotype87	1	0	35	0	0	1	0	0	0	0	0
clonotype398	0	0	5	0	0	0	0	0	0	0	1
clonotype1520	0	0	4	0	0	0	0	0	0	0	0
clonotype2136	0	0	3	0	0	0	0	0	0	0	0
clonotype242	0	0	17	0	0	1	0	0	0	0	0
clonotype401	0	0	7	0	0	4	0	0	0	0	0
clonotype220	0	0	8	0	0	3	2	1	0	0	0
clonotype252	0	0	14	0	0	2	0	0	0	0	1
clonotype261	0	0	14	0	0	0	0	0	0	0	0
clonotype95	0	3	31	0	0	0	0	0	0	0	0
clonotype1492	0	0	4	0	0	0	0	0	0	0	0
clonotype240	0	0	13	0	0	0	0	0	0	0	0
clonotype2598	0	0	3	0	0	0	0	0	0	0	0
clonotype206	0	0	19	0	1	0	0	0	0	0	0
clonotype353	0	0	12	0	0	1	0	0	0	0	0
clonotype1486	0	0	4	0	0	0	0	0	0	0	0
clonotype1484	0	0	3	1	0	0	0	0	0	0	0
clonotype2112	0	0	3	0	0	0	0	0	0	0	0
clonotype400	0	2	5	0	0	0	0	0	0	0	1
clonotype234	0	0	18	0	0	0	0	0	0	0	0
clonotype219	0	0	19	0	0	0	0	0	0	0	0
clonotype2186	0	0	0	3	0	0	0	0	0	0	0
clonotype782	0	0	0	7	0	0	0	0	0	0	0
clonotype48	0	0	0	52	5	2	0	0	0	0	0
clonotype2640	0	0	0	3	0	0	0	0	0	0	0
clonotype241	0	0	0	8	7	2	0	0	0	0	1
clonotype86	0	0	0	38	2	0	0	0	0	0	0
clonotype2672	0	0	0	3	0	0	0	0	0	0	0
clonotype2141	0	0	0	3	0	0	0	0	0	0	0
clonotype785	0	0	0	6	1	0	0	0	0	0	0
clonotype372	0	0	0	11	2	0	0	0	0	0	0
clonotype190	0	0	0	18	4	0	0	0	0	0	0
clonotype853	0	1	0	5	0	1	0	0	0	0	0
clonotype1587	0	0	0	4	0	0	0	0	0	0	0
clonotype101	0	0	0	34	2	0	0	0	0	0	0
clonotype416	0	0	0	9	2	0	0	1	0	0	0
clonotype983	0	0	0	6	0	0	0	0	0	0	0
clonotype2013	0	0	0	3	0	0	0	0	0	0	0
clonotype270	0	0	0	15	1	0	0	0	0	0	0
clonotype655	0	0	0	7	0	1	0	0	0	0	0
clonotype2163	0	0	0	3	0	0	0	0	0	0	0
clonotype50	0	0	0	55	1	0	0	0	0	0	0
clonotype1190	0	0	0	5	0	0	0	0	0	0	0
clonotype653	0	0	0	8	0	0	0	0	0	0	0
clonotype1582	0	0	0	0	3	1	0	0	0	0	0
clonotype207	0	0	0	0	19	0	0	0	1	0	0
clonotype855	0	0	0	0	7	0	0	0	0	0	0
clonotype2676	0	0	0	0	3	0	0	0	0	0	0
clonotype861	0	0	0	0	7	0	0	0	0	0	0
clonotype858	0	0	0	0	4	0	3	0	0	0	0
clonotype667	0	0	0	1	5	2	0	0	0	0	0
clonotype203	0	0	0	1	19	1	0	0	0	0	0
clonotype2168	0	0	0	0	3	0	0	0	0	0	0
clonotype177	0	0	0	1	21	2	0	0	0	0	0
clonotype1757	0	0	0	0	3	1	0	0	0	0	0
clonotype22	0	0	0	0	105	0	0	0	0	0	4
clonotype957	0	0	0	0	4	0	0	0	2	0	0
clonotype1429	0	0	0	0	3	0	1	0	0	0	0
clonotype506	0	0	0	0	10	0	0	0	0	0	0
clonotype150	0	0	0	0	19	2	3	3	0	0	0
clonotype1338	0	0	0	0	3	0	0	1	0	0	0
clonotype1508	0	0	0	0	4	0	0	0	0	0	0
clonotype1501	0	0	0	0	4	0	0	0	0	0	0
clonotype373	0	0	0	0	12	0	1	0	0	0	0
clonotype1768	0	0	0	0	3	0	0	0	0	0	0
clonotype2189	0	0	0	0	3	0	0	0	0	0	0
clonotype100	0	0	0	0	26	5	0	4	0	0	1
clonotype2075	0	0	0	0	3	0	0	0	0	0	0
clonotype1985	0	0	0	0	0	3	0	0	0	0	0
clonotype2594	0	0	0	0	0	3	0	0	0	0	0
clonotype1987	0	0	0	0	0	3	0	0	0	0	0
clonotype1289	0	0	0	0	0	5	0	0	0	0	0
clonotype1978	0	0	0	0	0	3	0	0	0	0	0
clonotype2588	0	0	0	0	0	3	0	0	0	0	0
clonotype2593	0	0	0	0	0	3	0	0	0	0	0
clonotype876	0	0	0	0	0	3	1	2	0	0	0
clonotype944	0	0	0	0	0	6	0	0	0	0	0
clonotype1327	0	0	0	0	0	5	0	0	0	0	0
clonotype1909	0	0	0	0	0	3	0	0	0	0	0
clonotype2659	0	0	0	0	0	3	0	0	0	0	0
clonotype1326	0	0	0	0	0	3	0	0	0	0	0
clonotype2079	0	0	0	0	0	3	0	0	0	0	0
clonotype1325	0	0	0	0	0	5	0	0	0	0	0
clonotype1323	0	0	0	0	0	5	0	0	0	0	0
clonotype1886	0	0	0	0	0	3	0	0	0	0	0
clonotype2488	0	0	0	0	0	3	0	0	0	0	0
clonotype1940	0	0	0	0	0	3	0	0	0	0	0
clonotype1990	0	0	0	0	0	3	0	0	0	0	0
clonotype1030	0	0	0	0	0	6	0	0	0	0	0
clonotype2071	0	0	0	0	0	3	0	0	0	0	0
clonotype1817	0	0	0	0	0	3	0	0	0	0	0
clonotype1019	0	0	0	0	0	6	0	0	0	0	0
clonotype2581	0	0	0	0	0	3	0	0	0	0	0
clonotype1816	0	0	0	0	0	3	0	0	0	0	0
clonotype2577	0	0	0	0	0	3	0	0	0	0	0
clonotype1026	0	0	0	0	0	6	0	0	0	0	0
clonotype889	0	0	0	0	0	5	0	0	0	0	0
clonotype2582	0	0	0	0	0	3	0	0	0	0	0
clonotype2579	0	0	0	0	0	3	0	0	0	0	0
clonotype1120	0	0	0	0	0	5	0	0	0	0	0
clonotype1105	0	0	0	0	0	4	0	1	0	0	0
clonotype1880	0	0	0	0	0	3	0	0	0	0	0
clonotype1094	0	0	0	0	0	5	0	0	0	0	0
clonotype1101	0	0	0	0	0	4	0	0	0	0	0
clonotype1962	0	0	0	0	0	3	0	0	0	0	0
clonotype1295	0	0	0	0	0	5	0	0	0	0	0
clonotype947	0	0	0	0	0	6	0	0	0	0	0
clonotype2580	0	0	0	0	0	3	0	0	0	0	0
clonotype1814	0	0	0	0	0	3	0	0	0	0	0
clonotype2520	0	0	0	0	0	3	0	0	0	0	0
clonotype1305	0	0	0	0	0	5	0	0	0	0	0
clonotype2662	0	0	0	0	0	3	0	0	0	0	0
clonotype1206	0	0	0	0	0	5	0	0	0	0	0
clonotype2641	0	0	0	0	0	3	0	0	0	0	0
clonotype1249	0	0	0	0	0	5	0	0	0	0	0
clonotype2479	0	0	0	0	0	3	0	0	0	0	0
clonotype2464	0	0	0	0	0	3	0	0	0	0	0
clonotype1253	0	0	0	0	0	5	0	0	0	0	0
clonotype2643	0	0	0	0	0	3	0	0	0	0	0
clonotype2459	0	0	0	0	0	3	0	0	0	0	0
clonotype2495	0	0	0	0	0	3	0	0	0	0	0
clonotype2644	0	0	0	0	0	3	0	0	0	0	0
clonotype1247	0	0	0	0	0	5	0	0	0	0	0
clonotype1257	0	0	0	0	0	5	0	0	0	0	0
clonotype1258	0	0	0	0	0	5	0	0	0	0	0
clonotype1259	0	0	0	0	0	4	1	0	0	0	0
clonotype1256	0	0	0	0	0	5	0	0	0	0	0
clonotype2646	0	0	0	0	0	3	0	0	0	0	0
clonotype1110	0	0	0	0	0	4	0	0	0	0	0
clonotype1254	0	0	0	0	0	5	0	0	0	0	0
clonotype2649	0	0	0	0	0	3	0	0	0	0	0
clonotype2569	0	0	0	0	0	3	0	0	0	0	0
clonotype2494	0	0	0	0	0	3	0	0	0	0	0
clonotype2485	0	0	0	0	0	3	0	0	0	0	0
clonotype2493	0	0	0	0	0	3	0	0	0	0	0
clonotype1241	0	0	0	0	0	5	0	0	0	0	0
clonotype1227	0	0	0	0	0	5	0	0	0	0	0
clonotype1208	0	0	0	0	0	3	0	0	0	0	0
clonotype1207	0	0	0	0	0	4	0	0	0	0	0
clonotype911	0	0	0	0	0	4	0	0	0	0	0
clonotype1311	0	0	0	0	0	5	0	0	0	0	0
clonotype1308	0	0	0	0	0	5	0	0	0	0	0
clonotype2554	0	0	0	0	0	3	0	0	0	0	0
clonotype922	0	0	0	0	0	6	0	0	0	0	0
clonotype1220	0	1	0	0	1	3	0	0	0	0	0
clonotype918	0	0	0	0	0	4	0	0	0	0	0
clonotype2477	0	0	0	0	0	3	0	0	0	0	0
clonotype2652	0	0	0	0	0	3	0	0	0	0	0
clonotype2161	0	0	0	0	0	3	0	0	0	0	0
clonotype1214	0	0	0	0	0	5	0	0	0	0	0
clonotype1233	0	0	0	0	0	4	0	0	0	0	0
clonotype1211	0	0	0	0	0	5	0	0	0	0	0
clonotype923	0	0	0	0	0	5	0	0	0	0	0
clonotype2157	0	0	0	0	0	3	0	0	0	0	0
clonotype2021	0	0	0	0	0	3	0	0	0	0	0
clonotype926	0	0	0	0	0	6	0	0	0	0	0
clonotype924	0	0	1	0	0	5	0	0	0	0	0
clonotype2053	0	0	0	0	0	3	0	0	0	0	0
clonotype1198	0	0	0	0	0	5	0	0	0	0	0
clonotype2651	0	0	0	0	0	3	0	0	0	0	0
clonotype1200	0	0	0	0	0	5	0	0	0	0	0
clonotype1203	0	0	0	0	0	5	0	0	0	0	0
clonotype1242	0	0	0	0	0	5	0	0	0	0	0
clonotype2639	0	0	0	0	0	3	0	0	0	0	0
clonotype2596	0	0	0	0	0	3	0	0	0	0	0
clonotype1530	0	0	0	0	0	4	0	0	0	0	0
clonotype2613	0	0	0	0	0	3	0	0	0	0	0
clonotype1749	0	0	0	0	0	3	0	0	0	0	1
clonotype1748	0	0	0	0	0	4	0	0	0	0	0
clonotype2357	0	0	0	0	0	3	0	0	0	0	0
clonotype2356	0	0	0	0	0	3	0	0	0	0	0
clonotype2352	0	0	0	0	0	3	0	0	0	0	0
clonotype2346	0	0	0	0	0	3	0	0	0	0	0
clonotype1750	0	0	0	0	0	4	0	0	0	0	0
clonotype2345	0	0	0	0	0	3	0	0	0	0	0
clonotype2353	0	0	0	0	0	3	0	0	0	0	0
clonotype1681	0	0	0	0	0	4	0	0	0	0	0
clonotype2343	0	0	0	0	0	3	0	0	0	0	0
clonotype1710	0	0	0	0	0	4	0	0	0	0	0
clonotype2368	0	0	0	0	0	3	0	0	0	0	0
clonotype1705	0	0	0	0	1	3	0	0	0	0	0
clonotype2342	0	0	0	0	0	3	0	0	0	0	0
clonotype1752	0	0	0	0	0	4	0	0	0	0	0
clonotype1753	0	0	0	0	0	4	0	0	0	0	0
clonotype1754	0	0	0	0	0	4	0	0	0	0	0
clonotype2449	0	0	0	0	0	3	0	0	0	0	0
clonotype2442	0	0	0	0	0	3	0	0	0	0	0
clonotype2438	0	0	0	0	0	3	0	0	0	0	0
clonotype2437	0	0	0	0	0	3	0	0	0	0	0
clonotype1722	0	0	0	0	0	4	0	0	0	0	0
clonotype1719	0	0	0	0	0	4	0	0	0	0	0
clonotype1718	0	0	0	0	0	4	0	0	0	0	0
clonotype2433	0	0	0	0	0	3	0	0	0	0	0
clonotype1756	0	0	0	0	0	3	0	0	0	0	0
clonotype2049	0	0	0	0	0	3	0	0	0	0	0
clonotype2432	0	0	0	0	0	3	0	0	0	0	0
clonotype2429	0	0	0	0	0	3	0	0	0	0	0
clonotype2361	0	0	0	0	0	3	0	0	0	0	0
clonotype2032	0	0	0	0	0	3	0	0	0	0	0
clonotype1755	0	0	0	0	0	4	0	0	0	0	0
clonotype1703	0	0	0	0	0	4	0	0	0	0	0
clonotype1702	0	0	0	0	0	4	0	0	0	0	0
clonotype2389	0	0	0	0	0	3	0	0	0	0	0
clonotype1410	0	0	0	0	0	4	0	0	0	0	0
clonotype1516	0	0	0	0	0	4	0	0	0	0	0
clonotype1513	0	0	0	0	0	4	0	0	0	0	0
clonotype1467	0	0	0	0	0	4	0	0	0	0	0
clonotype1449	0	0	0	0	0	3	0	0	0	0	0
clonotype1452	0	0	0	0	0	3	1	0	0	0	0
clonotype1544	0	0	1	0	0	3	0	0	0	0	0
clonotype1543	0	0	0	0	0	4	0	0	0	0	0
clonotype1542	0	0	0	0	0	4	0	0	0	0	0
clonotype2208	0	0	0	0	0	3	0	0	0	0	0
clonotype1540	0	0	0	0	0	4	0	0	0	0	0
clonotype1459	1	0	0	0	0	3	0	0	0	0	0
clonotype1461	0	0	0	0	0	3	0	0	0	0	0
clonotype1533	0	0	0	0	0	3	0	0	1	0	0
clonotype1464	0	0	0	0	0	4	0	0	0	0	0
clonotype1453	0	0	0	0	0	3	1	0	0	0	0
clonotype1378	0	0	0	0	0	4	0	0	0	0	0
clonotype1661	0	0	0	0	0	4	0	0	0	0	0
clonotype1483	0	0	0	0	0	4	0	0	0	0	0
clonotype1479	0	0	0	0	0	4	0	0	0	0	0
clonotype1406	0	0	0	0	0	4	0	0	0	0	0
clonotype2385	0	0	0	0	0	3	0	0	0	0	0
clonotype1437	0	0	0	0	0	4	0	0	0	0	0
clonotype1436	0	0	0	0	0	4	0	0	0	0	0
clonotype1432	0	0	0	0	0	4	0	0	0	0	0
clonotype1431	0	0	0	0	0	4	0	0	0	0	0
clonotype1430	0	0	0	0	0	4	0	0	0	0	0
clonotype1428	0	0	0	0	0	4	0	0	0	0	0
clonotype1427	0	0	0	0	0	3	1	0	0	0	0
clonotype2381	0	0	0	0	0	3	0	0	0	0	0
clonotype2378	0	0	0	0	0	3	0	0	0	0	0
clonotype2371	0	0	0	0	0	3	0	0	0	0	0
clonotype1420	0	0	0	0	0	4	0	0	0	0	0
clonotype2372	0	0	0	0	0	3	0	0	0	0	0
clonotype2126	0	0	0	0	0	3	0	0	0	0	0
clonotype1548	0	0	0	0	0	3	1	0	0	0	0
clonotype2616	0	0	0	0	0	3	0	0	0	0	0
clonotype1550	0	0	0	0	0	3	0	0	0	0	0
clonotype2450	0	0	0	0	0	3	0	0	0	0	0
clonotype2005	0	0	0	0	0	3	0	0	0	0	0
clonotype2326	0	0	0	0	0	3	0	0	0	0	0
clonotype1139	0	0	0	0	0	5	0	0	0	0	0
clonotype2323	0	0	0	0	0	3	0	0	0	0	0
clonotype1147	0	0	0	0	0	5	0	0	0	0	0
clonotype1150	0	0	0	0	0	5	0	0	0	0	0
clonotype1136	0	0	1	0	0	4	0	0	0	0	0
clonotype2002	0	0	0	0	0	3	0	0	0	0	0
clonotype2315	0	0	0	0	0	3	0	0	0	0	0
clonotype1145	0	0	0	0	0	5	0	0	0	0	0
clonotype2314	0	0	0	0	0	3	0	0	0	0	0
clonotype1624	0	0	0	0	0	4	0	0	0	0	0
clonotype2282	0	0	0	0	0	3	0	0	0	0	0
clonotype1607	0	0	0	0	0	4	0	0	0	0	0
clonotype2318	0	0	0	0	0	3	0	0	0	0	0
clonotype2328	0	0	0	0	0	3	0	0	0	0	0
clonotype1138	0	0	0	0	0	5	0	0	0	0	0
clonotype2332	0	0	0	0	0	3	0	0	0	0	0
clonotype2610	0	0	0	0	0	3	0	0	0	0	0
clonotype2604	0	0	0	0	0	3	0	0	0	0	0
clonotype1121	0	0	0	0	0	4	0	0	0	0	0
clonotype1123	0	0	0	0	0	5	0	0	0	0	0
clonotype2602	0	0	0	0	0	3	0	0	0	0	0
clonotype2307	0	0	0	0	0	3	0	0	0	0	0
clonotype2304	0	0	0	0	0	3	0	0	0	0	0
clonotype2302	0	0	0	0	0	3	0	0	0	0	0
clonotype2022	0	0	0	0	0	3	0	0	0	0	0
clonotype2301	0	0	0	0	0	3	0	0	0	0	0
clonotype1181	0	0	0	0	0	5	0	0	0	0	0
clonotype2300	0	0	0	0	0	3	0	0	0	0	0
clonotype2290	0	0	0	0	0	3	0	0	0	0	0
clonotype2310	0	0	0	0	0	3	0	0	0	0	0
clonotype2336	0	0	0	0	0	3	0	0	0	0	0
clonotype2245	0	0	0	0	0	3	0	0	0	0	0
clonotype1616	0	0	0	0	0	4	0	0	0	0	0
clonotype2237	0	0	0	0	0	3	0	0	0	0	0
clonotype1614	0	0	0	0	0	3	0	0	0	0	0
clonotype1559	0	0	0	0	0	4	0	0	0	0	0
clonotype2258	0	0	0	0	0	3	0	0	0	0	0
clonotype1555	0	0	0	0	0	4	0	0	0	0	0
clonotype2257	0	0	0	0	0	3	0	0	0	0	0
clonotype2420	0	0	0	0	0	3	0	0	0	0	0
clonotype1602	0	0	0	0	0	3	0	0	0	0	1
clonotype2413	0	0	0	0	0	3	0	0	0	0	0
clonotype1593	0	0	0	0	0	4	0	0	0	0	0
clonotype1591	0	0	0	0	0	4	0	0	0	0	0
clonotype2411	0	0	0	0	0	3	0	0	0	0	0
clonotype1586	0	0	0	0	0	4	0	0	0	0	0
clonotype1585	0	0	0	0	0	4	0	0	0	0	0
clonotype1584	0	0	0	0	0	4	0	0	0	0	0
clonotype2339	0	0	0	0	0	3	0	0	0	0	0
clonotype1729	0	0	0	0	0	4	0	0	0	0	0
clonotype2266	0	0	0	0	0	3	0	0	0	0	0
clonotype1733	0	0	0	0	0	4	0	0	0	0	0
clonotype1560	0	0	1	0	0	3	0	0	0	0	0
clonotype2279	0	0	0	0	0	3	0	0	0	0	0
clonotype1611	0	0	0	0	0	3	1	0	0	0	0
clonotype1632	0	0	0	0	0	4	0	0	0	0	0
clonotype1657	0	0	0	0	0	3	0	0	1	0	0
clonotype1655	0	0	0	0	0	4	0	0	0	0	0
clonotype1648	0	0	0	0	0	3	0	0	0	0	1
clonotype1633	0	0	0	0	0	4	0	0	0	0	0
clonotype1641	0	0	0	0	0	4	0	0	0	0	0
clonotype2227	0	0	0	0	0	3	0	0	0	0	0
clonotype1640	0	0	0	0	0	4	0	0	0	0	0
clonotype2252	0	0	0	0	0	3	0	0	0	0	0
clonotype1572	0	0	0	0	0	4	0	0	0	0	0
clonotype1563	0	0	1	0	0	3	0	0	0	0	0
clonotype1575	0	0	0	0	0	3	0	0	0	0	0
clonotype1569	0	0	0	0	0	4	0	0	0	0	0
clonotype1568	0	0	0	0	0	4	0	0	0	0	0
clonotype2277	0	0	0	0	0	3	0	0	0	0	0
clonotype1852	0	0	0	0	0	3	0	0	0	0	0
clonotype2072	0	0	0	0	0	3	0	0	0	0	0
clonotype1049	0	0	0	0	0	6	0	0	0	0	0
clonotype463	0	0	0	0	0	10	0	0	0	0	0
clonotype464	0	0	1	0	0	10	0	0	0	0	0
clonotype466	0	0	1	0	0	10	0	0	0	0	0
clonotype443	0	0	2	0	0	9	0	0	0	0	0
clonotype442	0	0	5	0	0	6	0	0	0	0	0
clonotype510	0	0	2	0	0	5	0	0	0	0	0
clonotype507	0	0	0	0	0	9	0	1	0	0	0
clonotype503	0	0	0	0	0	7	1	2	0	0	0
clonotype501	0	0	1	0	0	9	0	0	0	0	0
clonotype519	0	0	0	0	0	9	0	0	1	0	0
clonotype521	0	0	0	0	0	4	0	3	3	0	0
clonotype525	0	0	0	0	0	10	0	0	0	0	0
clonotype499	0	0	1	0	0	9	0	0	0	0	0
clonotype527	0	0	1	0	0	9	0	0	0	0	0
clonotype528	0	0	0	0	0	9	0	1	0	0	0
clonotype462	0	0	0	0	0	10	1	0	0	0	0
clonotype500	0	0	0	0	1	9	0	0	0	0	0
clonotype456	0	1	1	0	1	8	0	0	0	0	0
clonotype444	0	0	0	0	0	5	3	1	0	0	0
clonotype361	0	0	1	0	0	11	0	0	0	0	0
clonotype364	0	0	0	0	0	12	0	0	0	0	0
clonotype365	0	0	0	0	0	7	0	5	0	0	0
clonotype366	0	0	0	0	0	13	0	0	0	0	0
clonotype368	0	0	0	0	0	11	0	0	2	0	0
clonotype369	0	0	0	0	0	13	0	0	0	0	0
clonotype341	0	0	0	0	2	4	3	2	2	0	0
clonotype351	0	0	0	0	0	9	2	1	0	0	0
clonotype352	0	0	0	0	0	7	6	0	0	0	0
clonotype399	0	0	1	0	0	11	0	0	0	0	0
clonotype409	0	0	0	0	0	11	0	0	0	0	0
clonotype410	0	0	0	0	0	12	0	0	0	0	0
clonotype413	0	0	0	0	0	10	0	0	0	0	2
clonotype414	0	0	0	0	0	11	1	0	0	0	0
clonotype384	0	0	0	0	0	11	0	1	0	0	0
clonotype450	0	0	0	0	0	11	0	0	0	0	0
clonotype317	0	0	1	0	0	13	0	0	0	0	0
clonotype482	0	0	0	0	0	6	0	0	2	0	0
clonotype487	0	0	0	0	0	10	0	0	0	0	0
clonotype676	0	0	0	0	0	8	0	0	0	0	0
clonotype661	0	0	0	0	0	8	0	0	0	0	0
clonotype662	0	0	0	0	0	8	0	0	0	0	0
clonotype684	0	0	0	0	0	7	0	0	0	0	0
clonotype701	0	0	0	0	0	8	0	0	0	0	0
clonotype685	0	0	0	0	0	8	0	0	0	0	0
clonotype706	0	0	0	0	0	7	0	1	0	0	0
clonotype702	0	0	0	0	0	8	0	0	0	0	0
clonotype694	0	0	0	0	0	8	0	0	0	0	0
clonotype688	0	0	0	0	0	4	1	2	0	0	0
clonotype687	0	0	0	0	0	7	0	1	0	0	0
clonotype654	0	0	0	0	0	7	0	0	0	0	0
clonotype624	0	0	0	0	0	8	0	0	0	0	0
clonotype621	0	0	0	0	0	8	0	0	0	0	0
clonotype610	0	0	0	0	0	6	0	0	1	0	1
clonotype671	0	0	0	0	0	7	0	0	0	0	1
clonotype479	0	0	0	0	0	5	0	2	1	0	1
clonotype548	0	0	0	0	0	9	0	0	0	0	0
clonotype559	0	0	0	0	0	9	0	0	0	0	0
clonotype486	0	0	0	0	0	10	0	0	0	0	0
clonotype573	0	0	0	0	0	9	0	0	0	0	0
clonotype578	0	0	0	0	0	8	0	1	0	0	0
clonotype577	0	0	0	0	0	9	0	0	0	0	0
clonotype581	0	0	0	0	0	9	0	0	0	0	0
clonotype597	0	0	0	0	0	9	0	0	0	0	0
clonotype582	0	0	0	0	0	8	0	0	0	0	1
clonotype591	0	0	0	0	0	9	0	0	0	0	0
clonotype565	0	0	0	0	0	9	0	0	0	0	0
clonotype596	0	0	0	0	0	9	0	0	0	0	0
clonotype541	0	0	0	0	0	6	1	2	0	0	0
clonotype532	0	0	0	0	0	8	0	0	0	0	1
clonotype547	0	0	0	0	0	8	0	0	0	0	0
clonotype561	0	0	2	0	0	6	0	0	0	0	0
clonotype558	0	0	0	0	0	9	0	0	0	0	0
clonotype551	0	0	1	0	0	8	0	0	0	0	0
clonotype649	0	0	1	0	0	5	0	0	0	0	0
clonotype323	0	0	0	0	0	13	1	0	0	0	0
clonotype336	0	0	0	0	0	14	0	0	0	0	0
clonotype81	0	2	0	0	0	39	0	0	0	0	0
clonotype103	0	0	0	0	1	32	0	2	0	0	1
clonotype108	0	0	0	0	0	34	0	0	0	0	0
clonotype110	3	0	4	0	0	22	0	0	0	0	0
clonotype109	0	0	0	0	0	34	0	0	0	0	0
clonotype104	0	0	0	0	1	33	0	0	0	0	1
clonotype105	0	0	0	0	0	35	0	0	0	0	0
clonotype113	1	0	1	0	0	16	1	0	0	0	0
clonotype116	0	0	0	0	0	33	0	0	0	0	0
clonotype125	0	0	0	0	0	32	0	0	0	0	0
clonotype124	0	0	7	0	0	18	0	0	1	0	0
clonotype130	0	0	0	0	0	23	1	2	4	0	1
clonotype138	0	0	0	0	0	30	0	0	0	0	0
clonotype134	0	0	0	0	0	28	1	0	0	0	0
clonotype142	0	0	0	0	0	28	0	1	0	0	0
clonotype69	0	0	0	0	0	45	0	0	0	0	0
clonotype143	0	0	4	0	0	21	0	0	0	0	0
clonotype60	0	0	13	0	2	34	0	0	0	0	1
clonotype52	0	0	0	0	0	50	1	2	0	0	0
clonotype2	0	0	0	0	0	337	0	2	0	0	1
clonotype8	0	0	0	0	0	209	3	0	1	0	4
clonotype9	0	0	0	0	0	186	2	1	2	0	3
clonotype10	0	0	1	0	0	189	0	0	0	0	4
clonotype13	0	0	0	0	0	140	0	0	2	0	2
clonotype15	0	0	0	0	0	122	0	1	1	0	0
clonotype28	0	1	0	0	0	55	23	4	0	0	0
clonotype30	0	0	4	0	1	69	2	3	0	0	1
clonotype32	0	0	0	0	0	81	0	0	0	0	1
clonotype34	0	1	0	0	0	75	0	1	0	0	0
clonotype36	0	0	0	0	1	64	1	5	0	0	0
clonotype38	0	0	0	0	0	69	0	0	0	0	0
clonotype39	0	0	0	0	0	67	0	0	1	0	0
clonotype42	0	1	13	0	3	46	0	1	0	0	0
clonotype51	0	1	4	0	1	48	0	0	0	0	1
clonotype59	0	0	0	0	0	49	0	0	0	0	0
clonotype326	0	0	0	0	0	11	0	0	1	0	0
clonotype146	0	0	5	0	0	19	0	0	0	2	0
clonotype154	6	0	7	0	0	9	1	0	0	0	0
clonotype277	0	1	0	0	0	13	0	1	1	0	0
clonotype280	0	0	0	0	0	16	0	0	0	0	0
clonotype271	0	0	0	0	0	16	0	0	0	0	0
clonotype267	0	0	0	0	0	15	0	0	1	0	0
clonotype300	0	1	0	0	0	13	0	1	0	0	0
clonotype301	0	0	0	0	0	14	0	1	0	0	0
clonotype302	0	0	0	0	0	14	0	1	0	0	0
clonotype303	0	0	0	0	0	15	0	0	0	0	0
clonotype311	0	0	0	0	0	14	0	0	0	0	0
clonotype284	0	0	0	0	0	14	0	0	1	0	0
clonotype291	0	0	0	0	0	15	0	0	0	0	0
clonotype328	0	1	1	0	0	12	0	0	0	0	0
clonotype329	0	0	2	0	0	12	0	0	0	0	0
clonotype330	0	0	0	0	0	12	1	1	0	0	0
clonotype331	0	0	0	0	0	12	1	0	0	0	0
clonotype244	1	0	0	0	0	10	1	0	0	0	0
clonotype147	0	0	7	0	0	21	0	0	0	0	0
clonotype246	0	0	0	0	0	17	0	0	0	0	0
clonotype253	0	0	1	0	0	16	0	0	0	0	0
clonotype156	0	0	0	0	0	25	1	0	0	0	0
clonotype159	0	0	6	0	0	19	0	0	0	0	0
clonotype171	0	0	0	0	0	25	0	0	0	0	0
clonotype170	0	0	0	0	0	25	0	0	0	0	0
clonotype164	0	0	0	0	1	24	0	0	0	0	0
clonotype180	0	0	0	0	0	16	6	0	0	0	0
clonotype188	0	0	0	0	0	21	0	0	0	0	0
clonotype208	0	0	0	0	0	20	0	0	0	0	0
clonotype204	0	0	0	0	0	20	0	0	0	0	0
clonotype205	0	0	0	0	0	19	0	0	0	0	0
clonotype226	0	0	2	0	1	15	0	1	0	0	0
clonotype218	0	0	0	0	0	19	0	0	0	0	0
clonotype231	0	0	1	0	0	17	0	0	0	0	0
clonotype230	0	0	0	0	0	18	0	0	0	0	0
clonotype257	0	0	0	0	0	17	0	0	0	0	0
clonotype248	0	0	0	0	0	17	0	0	0	0	0
clonotype809	0	0	0	0	0	7	0	0	0	0	0
clonotype502	0	0	0	0	0	7	0	1	0	0	0
clonotype745	0	0	0	0	0	7	0	0	0	0	0
clonotype792	0	0	0	0	0	6	0	1	0	0	0
clonotype762	0	0	1	0	0	4	0	0	1	0	0
clonotype986	0	0	0	0	0	6	0	0	0	0	0
clonotype791	0	0	0	0	0	5	0	1	1	0	0
clonotype790	0	0	1	0	0	4	0	0	0	0	0
clonotype789	0	0	0	0	0	7	0	0	0	0	0
clonotype987	0	0	0	0	0	6	0	0	0	0	0
clonotype760	0	0	1	0	0	6	0	0	0	0	0
clonotype988	0	0	0	0	0	6	0	0	0	0	0
clonotype994	0	0	0	0	0	5	0	0	0	0	0
clonotype996	0	0	0	0	0	6	0	0	0	0	0
clonotype998	0	0	0	0	0	6	0	0	0	0	0
clonotype805	0	0	0	0	0	7	0	0	0	0	0
clonotype807	0	0	0	0	0	6	0	0	0	0	0
clonotype806	0	0	0	0	0	6	0	0	0	0	0
clonotype1004	0	0	0	0	0	6	0	0	0	0	0
clonotype991	0	0	0	0	0	6	0	0	0	0	0
clonotype817	0	0	0	0	0	7	0	0	0	0	0
clonotype759	0	0	0	0	0	3	3	0	0	0	0
clonotype756	1	0	0	0	0	6	0	0	0	0	0
clonotype838	0	0	0	0	0	6	0	0	0	0	1
clonotype839	0	0	1	0	0	6	0	0	0	0	0
clonotype761	0	0	0	0	0	7	0	0	0	0	0
clonotype857	0	0	0	0	0	7	0	0	0	0	0
clonotype856	0	0	0	0	0	7	0	0	0	0	0
clonotype737	0	0	0	0	0	5	1	0	1	0	0
clonotype731	0	0	0	0	0	5	1	0	1	0	0
clonotype797	0	0	0	0	0	7	0	0	0	0	0
clonotype854	0	0	0	0	0	7	0	0	0	0	0
clonotype810	0	0	0	0	0	7	0	0	0	0	0
clonotype718	0	0	0	0	0	6	0	0	0	0	1
clonotype720	0	0	0	0	0	3	0	1	2	0	1
clonotype746	0	0	1	0	0	6	0	0	0	0	0
clonotype772	0	0	0	0	0	6	0	0	0	0	0
clonotype773	0	0	0	0	0	7	0	0	0	0	0
clonotype783	0	0	0	0	0	6	0	0	0	0	0
clonotype747	0	0	0	0	0	7	0	0	0	0	0
clonotype819	0	0	0	0	0	6	0	0	0	0	0
clonotype843	0	0	0	0	0	6	0	0	0	0	0
clonotype1045	0	0	1	0	0	5	0	0	0	0	0
clonotype1031	0	0	0	0	0	5	0	0	1	0	0
clonotype980	0	0	0	0	0	6	0	0	0	0	0
clonotype974	0	0	0	0	0	5	0	1	0	0	0
clonotype1007	0	0	0	0	0	3	1	2	0	0	0
clonotype1033	0	0	0	0	0	6	0	0	0	0	0
clonotype1006	0	0	0	0	0	5	0	1	0	0	0
clonotype1043	0	0	0	0	0	6	0	0	0	0	0
clonotype814	0	0	0	0	0	6	0	0	0	0	1
clonotype970	0	0	0	0	0	6	0	0	0	0	0
clonotype724	0	0	0	0	0	0	5	2	0	0	0
clonotype290	0	0	0	0	0	0	10	5	0	0	0
clonotype1228	0	0	0	0	0	0	5	0	0	0	0
clonotype308	0	0	0	0	0	0	15	0	0	0	0
clonotype2405	0	0	0	0	0	0	3	0	0	0	0
clonotype2408	0	0	0	0	0	0	3	0	0	0	0
clonotype289	0	0	0	0	0	0	12	3	0	0	0
clonotype325	0	0	0	0	0	0	14	0	0	0	0
clonotype2394	0	0	0	0	0	0	3	0	0	0	0
clonotype298	0	0	0	0	0	0	8	7	0	0	0
clonotype312	0	0	0	0	0	0	14	1	0	0	0
clonotype2439	0	0	0	0	0	0	3	0	0	0	0
clonotype1992	0	0	0	0	0	0	3	0	0	0	0
clonotype2364	0	0	0	0	0	0	3	0	0	0	0
clonotype2311	0	0	0	0	0	0	3	0	0	0	0
clonotype2331	0	0	0	0	0	0	3	0	0	0	0
clonotype2329	0	0	0	0	0	0	3	0	0	0	0
clonotype273	0	0	0	0	0	0	15	1	0	0	0
clonotype2202	0	0	0	0	0	0	3	0	0	0	0
clonotype2322	0	0	0	0	0	0	3	0	0	0	0
clonotype264	0	0	0	0	0	0	10	6	0	0	0
clonotype1231	0	0	0	0	0	0	5	0	0	0	0
clonotype266	0	0	0	0	0	0	13	1	0	0	0
clonotype2281	0	0	0	0	0	0	3	0	0	0	0
clonotype269	0	0	0	0	0	0	15	1	0	0	0
clonotype2238	0	0	0	0	0	0	3	0	0	0	0
clonotype306	0	0	0	0	0	0	12	3	0	0	0
clonotype2452	0	0	0	0	0	0	3	0	0	0	0
clonotype2183	0	0	0	0	0	0	3	0	0	0	0
clonotype35	0	0	0	0	0	0	56	17	2	0	0
clonotype1236	0	0	0	0	0	0	5	0	0	0	0
clonotype719	0	0	0	0	0	1	4	0	1	0	0
clonotype2035	0	0	0	0	0	0	3	0	0	0	0
clonotype320	0	0	0	0	0	0	8	6	0	0	0
clonotype461	0	0	0	0	0	0	8	2	1	0	0
clonotype1263	0	0	0	0	0	0	5	0	0	0	0
clonotype6	1	0	0	0	3	0	155	68	0	0	4
clonotype465	0	0	0	0	0	1	5	5	0	0	0
clonotype1032	0	0	0	0	0	0	4	2	0	0	0
clonotype468	0	0	0	0	0	0	10	1	0	0	0
clonotype1440	0	0	0	0	0	0	4	0	0	0	0
clonotype445	0	0	0	0	0	0	10	1	0	0	0
clonotype431	0	0	0	0	0	0	11	0	0	0	0
clonotype1373	0	0	0	0	0	0	3	1	0	0	0
clonotype1377	0	0	0	0	0	0	3	0	0	0	0
clonotype1357	0	0	0	0	0	0	4	0	0	0	0
clonotype1355	0	0	0	0	0	0	3	1	0	0	0
clonotype423	0	0	0	0	0	0	9	2	0	0	0
clonotype1353	0	0	0	0	0	0	3	1	0	0	0
clonotype452	0	0	0	0	0	2	7	2	0	0	0
clonotype2027	0	0	0	0	0	0	3	0	0	0	0
clonotype1226	0	0	0	0	0	0	5	0	0	0	0
clonotype378	0	0	0	0	0	0	7	5	0	0	0
clonotype1238	0	0	0	0	0	0	5	0	0	0	0
clonotype1251	0	0	0	0	0	0	3	1	1	0	0
clonotype367	0	0	0	0	0	0	5	3	0	0	0
clonotype742	0	0	0	0	1	0	5	0	0	0	1
clonotype339	0	0	0	0	0	1	8	3	1	0	0
clonotype2036	0	0	0	0	0	0	3	0	0	0	0
clonotype736	0	0	0	0	0	0	4	3	0	0	0
clonotype1201	0	0	0	0	0	0	4	1	0	0	0
clonotype406	0	0	0	0	0	0	12	0	0	0	0
clonotype1450	0	0	0	0	0	0	4	0	0	0	0
clonotype2024	0	0	0	0	0	0	3	0	0	0	0
clonotype411	0	0	0	0	0	0	10	2	0	0	0
clonotype2007	0	0	0	0	0	0	3	0	0	0	0
clonotype1009	0	0	0	0	0	0	5	1	0	0	0
clonotype418	0	0	0	0	0	0	11	1	0	0	0
clonotype386	0	0	0	0	0	1	7	3	0	0	1
clonotype2287	0	0	0	0	0	0	3	0	0	0	0
clonotype2292	0	0	0	0	0	0	3	0	0	0	0
clonotype2291	0	0	0	0	0	0	3	0	0	0	0
clonotype1960	0	0	0	0	0	0	3	0	0	0	0
clonotype141	0	0	0	0	0	0	18	11	0	0	0
clonotype2541	0	0	0	0	0	0	3	0	0	0	0
clonotype1002	0	0	0	0	0	0	3	1	2	0	0
clonotype1001	0	0	0	0	0	0	5	1	0	0	0
clonotype1800	0	0	0	0	0	0	3	0	0	0	0
clonotype93	0	0	0	0	0	0	37	0	0	0	0
clonotype148	0	0	0	0	0	0	28	0	0	0	0
clonotype2222	0	0	0	0	0	0	3	0	0	0	0
clonotype151	0	0	0	0	0	0	27	0	0	0	0
clonotype82	0	0	0	0	0	0	39	1	0	0	0
clonotype161	0	0	0	0	0	0	25	1	0	0	0
clonotype1788	0	0	0	0	0	0	3	0	0	0	0
clonotype1853	0	0	0	0	0	0	3	0	0	0	0
clonotype166	0	0	0	0	0	0	20	5	0	0	0
clonotype2547	0	0	0	0	0	0	3	0	0	0	0
clonotype165	0	0	0	0	0	0	24	0	1	0	0
clonotype131	0	0	0	0	0	5	12	12	0	0	0
clonotype873	0	0	0	0	0	0	3	1	2	0	0
clonotype1986	0	0	0	0	0	0	3	0	0	0	0
clonotype882	0	0	0	0	0	0	4	2	0	0	0
clonotype1976	0	0	0	0	0	0	3	0	0	0	0
clonotype115	0	0	0	0	0	0	31	0	0	0	0
clonotype1968	0	0	0	0	0	0	3	0	0	0	0
clonotype1898	0	0	0	0	0	0	3	0	0	0	0
clonotype1888	0	0	0	0	0	0	3	0	0	0	0
clonotype121	0	0	0	0	0	0	17	13	0	0	2
clonotype120	0	0	0	0	0	0	20	10	0	0	1
clonotype1929	0	0	0	0	0	0	3	0	0	0	0
clonotype126	0	0	0	0	0	0	26	3	0	0	0
clonotype1924	0	0	0	0	0	0	3	0	0	0	0
clonotype1921	0	0	0	0	0	0	3	0	0	0	0
clonotype1003	0	0	0	0	0	0	6	0	0	0	0
clonotype938	0	0	0	0	0	0	4	2	0	0	0
clonotype1964	0	0	0	0	0	0	3	0	0	0	0
clonotype758	0	0	0	0	0	0	6	0	1	0	0
clonotype2631	0	0	0	0	0	0	3	0	0	0	0
clonotype181	0	0	0	0	0	0	20	3	0	0	0
clonotype2619	0	0	0	0	0	0	3	0	0	0	0
clonotype54	0	0	0	0	0	0	38	10	1	0	0
clonotype2617	0	0	0	0	0	0	3	0	0	0	0
clonotype2612	0	0	0	0	0	0	3	0	0	0	0
clonotype236	0	0	0	0	0	0	17	1	0	0	0
clonotype49	0	0	0	0	0	0	31	23	0	0	4
clonotype47	0	0	0	0	0	0	47	5	8	0	0
clonotype2624	0	0	0	0	0	0	3	0	0	0	0
clonotype1243	0	0	0	0	0	0	5	0	0	0	0
clonotype755	0	0	0	0	0	0	6	1	0	0	0
clonotype977	0	0	0	0	0	0	5	0	0	0	0
clonotype247	0	0	0	0	0	1	12	2	2	0	0
clonotype754	0	0	0	0	0	0	6	1	0	0	0
clonotype2296	0	0	0	0	0	0	3	0	0	0	0
clonotype2293	0	0	0	0	0	0	3	0	0	0	0
clonotype2622	0	0	0	0	0	0	3	0	0	0	0
clonotype917	0	0	0	0	0	0	5	1	0	0	0
clonotype972	0	0	0	0	0	0	5	0	0	0	0
clonotype433	0	0	0	0	0	0	8	3	0	0	0
clonotype182	0	0	0	0	0	0	23	0	0	0	0
clonotype2675	0	0	0	0	0	0	3	0	0	0	0
clonotype2673	0	0	0	0	0	0	3	0	0	0	0
clonotype2669	0	0	0	0	0	0	3	0	0	0	0
clonotype870	0	0	0	0	0	0	4	2	0	0	0
clonotype2666	0	0	0	0	0	0	3	0	0	0	0
clonotype985	0	0	0	0	0	0	6	0	0	0	0
clonotype2661	0	0	0	0	0	0	3	0	0	0	0
clonotype2626	0	0	0	0	0	0	3	0	0	0	0
clonotype76	0	0	0	0	0	0	38	4	0	0	0
clonotype198	0	0	0	0	0	2	17	1	0	0	0
clonotype75	0	0	0	0	0	0	40	2	0	0	0
clonotype196	0	0	0	0	0	0	19	1	0	0	1
clonotype195	0	0	0	0	0	0	21	0	0	0	0
clonotype920	0	0	0	0	0	0	6	0	0	0	0
clonotype227	0	0	0	0	0	0	18	1	0	0	0
clonotype916	0	0	0	0	0	0	5	1	0	0	0
clonotype1092	0	0	0	0	0	0	4	1	0	0	0
clonotype1216	0	0	0	0	0	0	5	0	0	0	0
clonotype592	0	0	0	0	0	0	9	0	0	0	0
clonotype583	0	0	0	0	0	0	9	0	0	0	0
clonotype1595	0	0	0	0	0	0	3	1	0	0	0
clonotype1597	0	0	0	0	0	0	4	0	0	0	0
clonotype1599	0	0	0	0	0	0	4	0	0	0	0
clonotype1601	0	0	0	0	0	0	4	0	0	0	0
clonotype795	0	0	0	0	0	0	5	1	0	0	0
clonotype563	0	0	0	0	0	0	7	2	0	0	0
clonotype593	0	0	0	0	0	0	7	2	0	0	0
clonotype1578	0	0	0	0	0	0	4	0	0	0	0
clonotype1052	0	0	0	0	0	0	4	1	1	0	0
clonotype1603	0	0	1	0	0	0	3	0	0	0	0
clonotype1562	0	0	0	0	0	0	4	0	0	0	0
clonotype1331	0	0	0	0	0	0	5	0	0	0	0
clonotype555	0	0	0	0	0	3	5	0	0	0	0
clonotype1604	0	0	0	0	0	0	3	0	0	0	1
clonotype1644	0	0	0	0	0	0	4	0	0	0	0
clonotype1605	0	0	0	0	0	0	4	0	0	0	0
clonotype1577	0	0	0	0	0	0	3	1	0	0	0
clonotype1270	0	0	0	0	0	0	5	0	0	0	0
clonotype594	0	0	0	0	0	0	5	4	0	0	0
clonotype598	0	0	0	0	0	0	9	0	0	0	0
clonotype579	0	0	0	0	0	0	3	0	0	0	0
clonotype1765	0	0	0	0	0	0	4	0	0	0	0
clonotype1766	0	0	0	0	0	0	4	0	0	0	0
clonotype1767	0	0	0	0	0	0	4	0	0	0	0
clonotype1744	0	0	0	0	0	0	3	1	0	0	0
clonotype1743	0	0	0	0	0	0	4	0	0	0	0
clonotype1741	0	0	0	0	0	0	4	0	0	0	0
clonotype801	0	0	0	0	0	0	5	2	0	0	0
clonotype595	0	0	0	0	0	0	8	1	0	0	0
clonotype1317	0	0	0	0	0	0	4	1	0	0	0
clonotype575	0	0	0	0	0	0	8	0	0	0	0
clonotype1736	0	0	0	0	0	0	4	0	0	0	0
clonotype1322	0	0	0	0	0	0	4	1	0	0	0
clonotype1739	0	0	0	0	0	0	3	1	0	0	0
clonotype580	0	0	0	0	0	0	8	1	0	0	0
clonotype1728	0	0	0	0	0	0	3	0	1	0	0
clonotype799	0	0	0	0	0	0	4	3	0	0	0
clonotype1583	0	0	0	0	0	0	4	0	0	0	0
clonotype1319	0	0	0	0	0	0	4	1	0	0	0
clonotype1269	0	0	0	0	0	0	5	0	0	0	0
clonotype1646	0	0	0	0	0	0	4	0	0	0	0
clonotype670	0	0	0	0	2	2	4	0	0	0	0
clonotype1162	0	0	0	0	0	0	5	0	0	0	0
clonotype618	0	0	0	0	0	1	4	3	0	0	0
clonotype617	0	0	0	0	0	0	6	2	0	0	0
clonotype613	0	0	0	0	0	0	6	2	0	0	0
clonotype626	0	0	0	0	0	0	6	1	0	0	0
clonotype605	0	0	0	0	0	0	5	0	1	0	0
clonotype1072	0	0	0	0	0	0	3	2	0	0	0
clonotype625	0	0	0	0	0	0	8	0	0	0	0
clonotype1160	0	0	0	0	0	0	3	2	0	0	0
clonotype644	0	0	0	0	0	0	6	2	0	0	0
clonotype1062	0	0	0	0	0	0	5	0	0	0	0
clonotype1066	0	0	0	0	0	0	5	0	0	0	0
clonotype1060	0	0	0	0	0	2	3	0	0	0	0
clonotype1086	0	0	0	0	0	0	3	2	0	0	0
clonotype1109	0	0	0	0	0	0	4	1	0	0	0
clonotype632	0	0	0	0	0	0	7	1	0	0	0
clonotype1117	0	0	0	0	0	0	3	1	0	0	1
clonotype1119	0	0	0	0	0	0	3	1	0	0	0
clonotype1085	0	0	0	0	0	0	5	0	0	0	0
clonotype619	0	0	0	0	0	0	8	0	0	0	0
clonotype620	0	0	0	0	0	0	6	2	0	0	0
clonotype1097	0	0	0	0	0	0	5	0	0	0	0
clonotype1625	0	0	0	0	0	0	4	0	0	0	0
clonotype666	0	0	0	0	0	0	8	0	0	0	0
clonotype664	0	0	0	0	0	0	7	1	0	0	0
clonotype1142	0	1	0	0	0	0	3	1	0	0	0
clonotype1146	0	0	0	0	0	0	5	0	0	0	0
clonotype1141	0	0	0	0	0	1	3	1	0	0	0
clonotype710	0	0	0	0	0	0	8	0	0	0	0
clonotype709	0	0	0	0	0	0	4	4	0	0	0
clonotype1128	0	0	0	0	0	0	5	0	0	0	0
clonotype1129	0	0	0	0	0	0	5	0	0	0	0
clonotype1134	0	0	0	0	0	0	5	0	0	0	0
clonotype1135	0	0	0	0	0	0	4	0	0	0	0
clonotype1137	0	0	0	0	0	0	5	0	0	0	0
clonotype1182	0	0	0	0	0	0	3	2	0	0	0
clonotype690	0	0	0	0	0	0	7	0	1	0	0
clonotype689	0	0	0	0	0	0	6	0	2	0	0
clonotype1124	0	0	0	0	0	0	4	1	0	0	0
clonotype1194	0	0	0	0	0	0	4	1	0	0	0
clonotype656	0	0	0	0	0	1	6	0	0	0	0
clonotype803	0	0	0	0	1	1	4	0	1	0	0
clonotype845	0	0	0	0	0	0	6	0	1	0	0
clonotype1	0	0	1	0	0	10	349	199	4	0	5
clonotype1224	0	0	0	0	0	0	5	0	0	0	0
clonotype498	0	0	0	0	0	0	5	3	0	0	0
clonotype1396	0	0	0	0	0	0	4	0	0	0	0
clonotype1385	0	0	0	0	0	0	4	0	0	0	0
clonotype1409	0	0	0	0	0	0	4	0	0	0	0
clonotype1716	0	0	0	0	0	0	4	0	0	0	0
clonotype859	0	0	0	0	0	0	7	0	0	0	0
clonotype1745	0	0	0	0	0	0	4	0	0	0	0
clonotype514	0	0	0	0	0	0	4	3	0	0	3
clonotype1434	0	0	0	0	0	0	4	0	0	0	0
clonotype473	0	0	0	0	0	0	9	1	0	0	0
clonotype496	0	0	0	0	0	0	7	3	0	0	0
clonotype1662	0	0	0	0	0	0	4	0	0	0	0
clonotype860	0	0	0	0	0	0	5	2	0	0	0
clonotype848	0	0	0	0	0	0	7	0	0	0	0
clonotype1264	0	0	0	0	0	0	5	0	0	0	0
clonotype1698	0	0	0	0	0	0	3	0	1	0	0
clonotype1712	0	0	0	0	0	0	3	0	1	0	0
clonotype1303	0	0	0	0	0	0	4	1	0	0	0
clonotype1218	0	0	0	0	0	0	3	2	0	0	0
clonotype680	0	0	0	0	0	0	0	8	0	0	0
clonotype908	0	0	0	0	0	0	1	5	0	0	0
clonotype2637	0	0	0	0	0	0	0	3	0	0	0
clonotype122	1	0	7	0	0	1	8	9	0	0	0
clonotype520	0	2	0	0	0	0	0	5	2	0	1
clonotype1517	0	0	0	0	0	0	0	4	0	0	0
clonotype880	0	0	0	0	0	0	1	5	0	0	0
clonotype1184	0	0	0	0	1	0	0	4	0	0	0
clonotype877	0	0	0	0	0	0	2	3	0	0	1
clonotype106	0	0	0	0	0	0	0	35	0	0	0
clonotype1521	0	1	0	0	0	0	0	3	0	0	0
clonotype392	0	0	0	0	0	0	0	12	0	0	0
clonotype677	0	0	0	0	0	0	2	4	1	0	1
clonotype123	0	0	0	0	0	6	1	24	0	0	1
clonotype172	0	0	0	0	0	5	2	16	1	0	0
clonotype119	0	1	0	1	0	3	3	22	1	0	0
clonotype1612	0	0	0	0	0	0	0	4	0	0	0
clonotype169	0	0	0	0	0	2	4	18	0	0	0
clonotype157	0	0	0	0	0	0	11	14	0	0	1
clonotype1536	0	0	0	0	0	0	1	3	0	0	0
clonotype1268	0	0	0	0	0	0	2	3	0	0	0
clonotype447	0	0	0	0	0	4	1	6	0	0	0
clonotype2458	0	0	0	0	0	0	0	3	0	0	0
clonotype178	0	0	0	0	0	0	5	11	8	0	0
clonotype145	0	0	0	0	0	0	2	25	1	0	0
clonotype1363	0	0	0	0	0	1	0	3	0	0	0
clonotype679	0	0	0	0	0	0	1	7	0	0	0
clonotype1283	0	0	0	0	0	0	1	4	0	0	0
clonotype132	0	0	0	0	0	6	6	13	4	0	0
clonotype455	0	0	0	0	0	0	1	10	0	0	0
clonotype162	0	0	0	0	0	0	11	14	0	0	0
clonotype1266	0	0	0	0	0	0	0	4	1	0	0
clonotype1441	0	0	0	0	0	0	1	3	0	0	0
clonotype484	0	0	0	0	0	0	3	6	1	0	0
clonotype1161	0	0	0	0	0	0	0	5	0	0	0
clonotype1339	0	1	0	0	0	0	0	3	0	0	0
clonotype515	0	0	0	0	0	0	1	9	0	0	0
clonotype2192	0	0	0	0	0	0	0	3	0	0	0
clonotype29	0	1	0	0	0	0	39	41	0	0	2
clonotype1352	0	0	0	0	0	1	0	3	0	0	0
clonotype1354	0	0	0	0	0	1	0	3	0	0	0
clonotype1383	0	0	0	0	0	0	1	3	0	0	0
clonotype25	0	1	0	0	1	14	21	48	13	0	3
clonotype1042	0	0	0	0	0	0	2	4	0	0	0
clonotype21	0	0	0	0	0	0	47	62	1	0	0
clonotype14	0	4	0	0	0	4	18	111	0	0	0
clonotype638	0	0	0	0	0	0	3	5	0	0	0
clonotype1116	0	2	0	0	0	0	0	3	0	0	0
clonotype438	0	0	0	0	0	0	4	5	2	0	0
clonotype7	0	0	0	0	0	0	59	151	2	0	10
clonotype2078	0	0	0	0	0	0	0	3	0	0	0
clonotype5	1	0	0	0	0	12	50	92	81	1	1
clonotype808	0	0	0	0	0	0	2	5	0	0	0
clonotype1036	0	0	0	0	0	0	1	5	0	0	0
clonotype2178	0	0	0	0	0	0	0	3	0	0	0
clonotype2170	0	0	0	0	0	0	0	3	0	0	0
clonotype640	0	0	0	0	0	0	0	8	0	0	0
clonotype1798	0	0	0	0	0	0	0	3	0	0	0
clonotype1271	0	0	0	0	0	0	1	4	0	0	0
clonotype956	0	0	0	0	0	0	0	6	0	0	0
clonotype99	0	0	0	0	0	0	10	23	1	0	2
clonotype516	0	0	0	0	0	0	4	5	0	0	1
clonotype88	0	0	0	0	0	7	5	26	1	0	0
clonotype1772	0	0	0	0	0	0	0	3	0	0	0
clonotype1777	0	0	0	0	0	0	0	3	0	0	0
clonotype1165	0	0	0	0	0	0	0	5	0	0	0
clonotype1169	0	0	0	0	0	0	0	5	0	0	0
clonotype829	0	0	0	0	0	0	2	5	0	0	0
clonotype1865	0	0	0	0	0	0	0	3	0	0	0
clonotype78	0	7	0	0	0	0	5	27	0	0	2
clonotype611	0	0	0	0	0	0	1	7	0	0	0
clonotype80	0	0	0	0	0	0	5	36	0	0	1
clonotype1095	0	0	0	0	0	0	0	5	0	0	0
clonotype902	0	0	0	0	0	0	0	6	0	0	0
clonotype604	0	0	0	0	0	3	0	5	0	0	0
clonotype1080	0	0	0	0	0	0	2	3	0	0	0
clonotype1390	0	0	0	0	0	0	1	3	0	0	0
clonotype184	0	0	0	0	0	0	10	11	2	0	0
clonotype448	0	0	0	0	0	0	1	9	0	0	0
clonotype1482	0	0	0	0	0	0	0	4	0	0	0
clonotype314	0	0	0	0	0	0	1	10	3	0	0
clonotype232	0	0	0	0	0	0	6	11	0	0	1
clonotype771	0	0	0	0	0	0	2	5	0	0	0
clonotype930	0	0	0	0	0	0	2	4	0	0	0
clonotype305	0	0	0	0	0	0	0	9	4	0	2
clonotype717	0	0	0	0	0	2	1	3	1	0	0
clonotype781	0	0	0	0	0	0	0	7	0	0	0
clonotype567	0	0	0	0	0	0	2	7	0	0	0
clonotype570	0	1	0	0	0	0	2	6	0	0	0
clonotype568	0	0	0	0	0	0	0	9	0	0	0
clonotype259	0	0	0	0	0	0	2	12	3	0	0
clonotype529	0	0	0	0	0	0	2	8	0	0	0
clonotype256	0	0	0	0	0	0	4	13	0	0	0
clonotype1737	0	0	0	0	0	0	1	3	0	0	0
clonotype263	0	0	0	0	0	0	3	12	0	0	1
clonotype255	0	0	0	0	0	1	4	11	0	0	1
clonotype1250	0	0	0	0	0	0	0	5	0	0	0
clonotype251	0	0	0	0	0	0	4	12	0	0	1
clonotype1487	0	0	0	0	0	0	0	4	0	0	0
clonotype265	0	0	0	0	0	0	6	10	0	0	0
clonotype472	0	0	0	0	0	3	0	6	0	0	1
clonotype272	0	0	0	0	0	0	0	16	0	0	0
clonotype1676	0	0	0	0	0	0	0	4	0	0	0
clonotype800	0	0	0	0	0	0	2	5	0	0	0
clonotype250	0	0	0	0	0	0	7	9	1	0	0
clonotype1324	0	0	0	0	0	0	1	4	0	0	0
clonotype344	0	0	0	0	0	0	6	7	0	0	0
clonotype340	0	0	0	0	0	0	6	7	0	0	0
clonotype784	0	0	0	0	0	0	2	5	0	0	0
clonotype316	0	0	0	0	1	1	1	11	0	0	0
clonotype2417	0	0	0	0	0	0	0	3	0	0	0
clonotype735	0	0	0	0	0	1	1	5	0	0	0
clonotype235	0	0	0	0	1	0	3	13	1	0	0
clonotype2397	0	0	0	0	0	0	0	3	0	0	0
clonotype721	0	0	0	0	0	0	0	4	3	0	0
clonotype490	0	0	0	0	0	0	4	6	0	0	0
clonotype722	0	0	0	0	0	0	3	4	0	0	0
clonotype293	0	0	0	0	0	0	2	13	0	0	0
clonotype480	0	0	0	0	0	0	0	3	0	0	0
clonotype395	0	0	0	0	0	0	5	7	0	0	0
clonotype2399	0	0	0	0	0	0	0	3	0	0	0
clonotype210	0	1	1	0	0	3	3	12	0	0	0
clonotype478	0	0	0	0	0	0	0	8	0	0	2
clonotype217	0	0	0	0	0	0	4	15	0	0	0
clonotype2407	0	0	0	0	0	0	0	3	0	0	0
clonotype545	0	0	0	0	1	0	3	5	0	0	0
clonotype318	0	0	0	0	0	0	3	10	0	0	1
clonotype477	0	0	0	0	0	0	4	6	0	0	0
clonotype1663	0	0	0	0	0	0	1	3	0	0	0
clonotype216	0	1	0	0	0	4	2	9	2	0	1
clonotype1255	0	0	0	0	0	0	0	5	0	0	0
clonotype46	0	1	0	0	2	0	4	2	52	0	0
clonotype283	0	0	0	0	2	0	0	0	13	0	0
clonotype1028	0	0	0	0	2	0	0	0	4	0	0
clonotype16	0	0	0	0	2	0	0	1	119	0	0
clonotype1856	0	0	0	0	0	0	0	0	3	0	0
clonotype2425	0	0	0	0	0	0	0	0	3	0	0
clonotype979	0	0	0	0	0	0	1	1	4	0	0
clonotype84	0	0	0	0	0	0	0	0	40	0	0
clonotype1029	0	0	0	0	0	0	0	0	6	0	0
clonotype1349	0	0	0	0	0	0	0	0	4	0	0
clonotype1008	0	0	0	0	0	0	0	0	6	0	0
clonotype1760	0	0	0	0	0	0	0	0	4	0	0
clonotype307	0	0	0	0	0	0	0	0	15	0	0
clonotype422	0	0	0	0	0	0	0	0	9	0	0
clonotype633	0	0	0	0	0	1	3	0	4	0	0
clonotype43	7	0	0	0	0	0	1	1	53	0	0
clonotype23	0	0	0	1	15	0	0	0	89	0	1
clonotype24	0	0	0	0	35	0	0	0	69	0	2
clonotype1333	0	0	0	0	0	0	0	1	3	0	0
clonotype1212	0	0	0	0	0	0	0	0	5	0	0
clonotype976	0	0	0	0	0	0	0	0	3	0	0
clonotype362	0	0	0	0	0	0	0	0	13	0	0
clonotype603	0	0	0	0	2	0	0	1	5	0	0
clonotype2422	0	0	0	0	0	0	0	0	3	0	0
clonotype40	0	0	0	0	0	0	10	19	38	0	0
clonotype1836	0	0	0	0	0	0	0	0	3	0	0
clonotype61	0	0	0	0	0	0	0	0	10	0	0
clonotype571	0	0	0	0	0	0	0	0	9	0	0
clonotype1064	0	0	0	0	0	0	1	0	4	0	0
clonotype1840	0	0	0	0	0	0	0	0	3	0	0
clonotype813	0	0	0	0	0	0	0	0	6	0	0
clonotype2203	0	0	0	0	0	0	0	0	3	0	0
clonotype1734	0	0	0	0	0	0	1	0	3	0	0
clonotype518	0	0	0	0	0	0	0	0	10	0	0
clonotype66	0	0	0	0	0	0	0	0	47	0	0
clonotype281	0	0	0	0	0	0	0	0	16	0	0
clonotype1272	0	0	0	0	0	0	0	0	5	0	0
clonotype260	0	0	0	0	0	0	0	0	17	0	0
clonotype1525	0	0	0	0	0	0	0	0	4	0	0
clonotype2544	0	0	0	0	0	0	0	0	3	0	0
clonotype2542	0	0	0	0	0	0	0	0	3	0	0
clonotype454	0	1	0	0	0	0	0	0	10	0	0
clonotype402	0	0	0	0	0	0	1	0	11	0	0
clonotype144	3	0	0	0	0	6	7	1	9	0	0
clonotype237	0	0	0	0	0	0	1	0	17	0	0
clonotype1694	0	0	0	0	0	0	0	0	4	0	0
clonotype842	0	0	0	0	0	0	0	0	7	0	0
clonotype2455	0	0	0	0	0	0	0	0	3	0	0
clonotype153	0	0	0	0	0	0	0	0	27	0	0
clonotype1205	0	0	0	0	0	0	0	0	5	0	0
clonotype155	0	0	0	0	0	0	4	10	12	0	0
clonotype990	0	0	0	0	0	0	1	1	3	0	1
clonotype102	0	0	0	0	0	0	1	0	35	0	0
clonotype160	0	0	0	0	0	0	0	0	26	0	0
clonotype1688	0	0	0	0	0	0	0	0	4	0	0
clonotype786	0	0	0	0	0	0	2	0	5	0	0
clonotype415	0	0	0	0	0	0	0	0	12	0	0
clonotype912	0	0	0	0	0	0	0	0	6	0	0
clonotype523	0	0	0	0	0	0	1	1	8	0	0
clonotype562	0	0	0	0	0	0	0	0	9	0	0
clonotype533	0	0	0	0	0	0	0	0	9	0	0
clonotype1635	0	0	0	0	0	0	0	0	4	0	0
clonotype524	0	0	0	0	4	0	0	0	6	0	0
clonotype189	0	0	0	0	0	0	2	0	20	0	0
clonotype1636	0	0	0	0	0	0	0	0	4	0	0
clonotype1297	0	0	0	0	0	0	0	1	4	0	0
clonotype1310	0	0	0	0	0	2	0	0	3	0	0
clonotype1637	0	0	0	0	0	0	0	0	4	0	0
clonotype223	0	0	0	0	0	0	1	0	18	0	0
clonotype2539	0	0	0	0	0	0	0	0	3	0	0
clonotype534	0	0	0	0	0	0	1	2	6	0	0
clonotype136	0	0	0	0	0	0	0	0	30	0	0
clonotype588	0	0	0	0	0	0	0	0	9	0	0
clonotype114	0	0	0	0	0	1	0	0	33	0	0
clonotype587	0	0	0	0	0	0	1	1	7	0	0
clonotype1296	0	0	0	0	0	0	0	0	5	0	0
clonotype2305	0	0	0	0	0	0	0	0	3	0	0
clonotype2451	0	0	0	0	0	0	0	0	3	0	0
clonotype2453	0	0	0	0	0	0	0	0	3	0	0
clonotype1499	0	0	0	0	0	0	0	0	3	0	0
clonotype1690	0	0	0	0	0	0	1	0	3	0	0
clonotype691	0	0	0	0	0	0	0	0	7	0	1
clonotype1639	0	0	0	0	0	0	0	0	4	0	0
clonotype840	0	0	0	0	0	0	0	0	7	0	0
clonotype404	0	0	0	0	1	0	0	0	11	0	0
clonotype818	0	0	0	0	0	0	0	0	7	0	0
clonotype1693	0	0	0	0	0	0	0	0	4	0	0
clonotype457	0	0	0	0	0	0	0	1	10	0	0
clonotype276	0	0	0	0	0	0	0	1	15	0	0
clonotype704	0	0	0	0	0	0	0	0	7	0	0
clonotype2529	0	0	0	0	0	0	0	0	3	0	0
clonotype2528	0	0	0	0	0	0	0	0	3	0	0
clonotype841	0	0	0	0	0	0	0	0	7	0	0
clonotype2536	0	0	0	0	0	0	0	0	3	0	0
clonotype872	0	0	0	0	0	0	0	0	6	0	0
clonotype1180	0	0	0	0	0	0	0	0	5	0	0
clonotype740	0	0	0	0	0	0	0	0	0	0	4
clonotype183	0	0	0	0	0	0	0	0	0	0	5
clonotype347	0	0	0	0	0	0	0	0	0	0	3
clonotype1260	0	0	2	0	0	0	0	0	0	0	3
clonotype945	0	0	0	0	0	0	0	0	0	0	3
clonotype118	0	0	0	0	0	0	0	0	0	0	7
clonotype539	0	0	0	0	0	0	0	0	0	0	3
clonotype64	0	0	0	0	0	0	0	0	0	0	6
clonotype62	0	0	0	0	0	0	0	0	0	0	7
clonotype127	0	1	0	0	0	0	0	0	0	0	3
clonotype140	0	0	0	0	0	0	0	0	0	0	3
clonotype589	0	0	0	0	0	0	0	0	0	0	4
clonotype497	1	0	1	0	0	0	0	0	0	0	3
