# Supplementary material for: scRNA-seq of gastric tumor shows complex intercellular interaction with an alternative T cell exhaustion trajectory
Source: Nat Commun. 2022 Aug 23;13:4943. doi: 10.1038/s41467-022-32627-z (PMC9399107; doi:10.1038/s41467-022-32627-z)
Supplement: Supplementary file 13 — Source Data [file 41467_2022_32627_MOESM13_ESM.zip › Source Data/Fig6/Fig6a.csv]

	x	y
1	1	30980
2	2	2581
3	3	911
4	4	436
5	5	279
6	6	191
7	7	151
8	8	112
9	9	69
10	10	61
11	11	50
12	12	45
13	13	36
14	14	25
15	15	31
16	16	20
17	17	19
18	18	15
19	19	16
20	20	8
21	21	13
22	22	6
23	23	6
24	24	7
25	25	10
26	26	7
27	27	6
28	28	4
29	29	6
30	30	8
31	31	5
32	32	7
33	33	4
34	34	3
35	35	8
36	36	6
37	37	6
38	38	3
39	39	2
40	40	5
41	42	5
42	43	4
43	44	2
44	45	3
45	46	1
46	47	2
47	48	1
48	49	3
49	50	4
50	51	3
51	53	1
52	54	1
53	55	1
54	56	1
55	58	1
56	59	1
57	60	1
58	61	2
59	62	2
60	64	1
61	67	2
62	69	1
63	70	2
64	75	1
65	76	1
66	77	1
67	79	1
68	82	2
69	83	2
70	84	1
71	90	1
72	95	1
73	104	1
74	106	2
75	109	1
76	110	1
77	114	1
78	117	1
79	119	2
80	122	1
81	124	1
82	137	1
83	150	1
84	162	1
85	178	1
86	195	1
87	196	1
88	219	1
89	222	1
90	231	1
91	239	1
92	286	1
93	292	1
94	348	1
95	569	1
