# Supplementary material for: scRNA-seq of gastric tumor shows complex intercellular interaction with an alternative T cell exhaustion trajectory
Source: Nat Commun. 2022 Aug 23;13:4943. doi: 10.1038/s41467-022-32627-z (PMC9399107; doi:10.1038/s41467-022-32627-z)
Supplement: Supplementary file 13 — Source Data [file 41467_2022_32627_MOESM13_ESM.zip › Source Data/Fig6/Fig6b.csv]

	Clonal_expansion
CD4_C1_CCR7	2.42E-05
CD4_C2_LTB	0.003423636
CD4_C3_SLC2A3	0.000107874
CD4_C4_CD69	0.012794908
CD4_C5_CXCL13	0.009098074
CD4_C6_IL17A	0.044711659
CD8_C1_LEF1	0.000122747
CD8_C10_SLC4A10	0.19538005
CD8_C2_CX3CR1	0.154370683
CD8_C3_GZMH	0.158764095
CD8_C4_GZMK	0.127489423
CD8_C5_TOB1	0.148912344
CD8_C6_GNLY	0.177058775
CD8_C7_CD160	0.223449551
CD8_C8_IL17A	0.176877998
CD8_C9_HAVCR2	0.167407231
Cycling_T_cells	0.019333423
Treg_C1_SELL	0.001604426
Treg_C2_LAG3	0.005773692
Treg_C3_CTLA4	0.045628368
