# Supplementary material for: scRNA-seq of gastric tumor shows complex intercellular interaction with an alternative T cell exhaustion trajectory
Source: Nat Commun. 2022 Aug 23;13:4943. doi: 10.1038/s41467-022-32627-z (PMC9399107; doi:10.1038/s41467-022-32627-z)
Supplement: Supplementary file 13 — Source Data [file 41467_2022_32627_MOESM13_ESM.zip › Source Data/Fig6/Fig6c.csv]

	x	y
Cycling_T_cells	0.291108404	0
CD8_C1_LEF1	0.004347826	0
CD8_C2_CX3CR1	0.674077368	0.516756735
CD8_C3_GZMH	0.739341085	0.264903157
CD8_C4_GZMK	0.682786885	0.074043549
CD8_C5_TOB1	0.768929151	0.021134585
CD8_C6_GNLY	0.662576687	0.0515859
CD8_C7_CD160	0.788095238	0
CD8_C8_IL17A	0.834274327	0
CD8_C9_HAVCR2	0.874305259	0
CD8_C10_SLC4A10	0.628027682	0.822091033
CD4_C1_CCR7	0.001036807	0
CD4_C2_LTB	0.086902801	0.017265645
CD4_C3_SLC2A3	0.004570123	0
CD4_C4_CD69	0.251081666	0.000924112
CD4_C5_CXCL13	0.160190616	0
CD4_C6_IL17A	0.452835648	0.006887437
Treg_C1_SELL	0.053775744	0.002356453
Treg_C2_LAG3	0.125364431	0
Treg_C3_CTLA4	0.481039555	0
