# Supplementary material for: scRNA-seq of gastric tumor shows complex intercellular interaction with an alternative T cell exhaustion trajectory
Source: Nat Commun. 2022 Aug 23;13:4943. doi: 10.1038/s41467-022-32627-z (PMC9399107; doi:10.1038/s41467-022-32627-z)
Supplement: Supplementary file 13 — Source Data [file 41467_2022_32627_MOESM13_ESM.zip › Source Data/Fig6/Fig6j_6k_6m_7a_7e_Cytolytic.csv]

	batch	T_cluster	T_cluster_color	tissue	TCR_merge	pseudotime	Diffmap_x	Diffmap_y	Naive score	Cytolytics score	Exhaustion score	KRT86	RUNX2_AUCell_score	EOMES_AUCell_score
GC10P-R1:AAACCTGGTAAGTGGC	GC10P-R1	CD8_C4_GZMK	#aa40fc	Paratumor	clonotype1	0.4943310300261713	0.003847436	0.0018268263	-0.5022552	0.57299024	-0.23861589	0.0018228403689411	0.0760743240394575	0.1197506163191994
GC10P-R1:AAAGATGTCGGTGTTA	GC10P-R1	CD8_C4_GZMK	#aa40fc	Paratumor	clonotype613	0.5541781064840903	0.008449195	0.012603653	-0.5022552	0.5095964	0.3128348	0.001006621813786	0.0689635573966893	0.1606425542281319
GC10P-R1:AAAGCAAAGGGTATCG	GC10P-R1	CD8_C4_GZMK	#aa40fc	Paratumor	clonotype6	0.6221620849047709	0.00944248	0.013026799	-0.5022552	1.0966874	-0.18903166	0.0010165206409677	0.0660740111642819	0.1411260638067891
GC10P-R1:AAAGCAAGTTACGTCA	GC10P-R1	CD8_C3_GZMH	#d62728	Paratumor	clonotype6	0.5447353935228197	0.008164511	0.0065809907	-0.5022552	0.4806277	-0.15682691	0.0079240509800535	0.0674162089487294	0.1321287960830759
GC10P-R1:AAAGTAGCAATAAGCA	GC10P-R1	CD8_C4_GZMK	#aa40fc	Paratumor	clonotype6	0.5602449452318803	0.008964265	0.010733984	-0.5022552	0.9831715	0.14827317	0.0005084718427676	0.0669260461982036	0.1347925714337163
GC10P-R1:AAAGTAGCACATGACT	GC10P-R1	CD8_C4_GZMK	#aa40fc	Paratumor	clonotype120	0.5647238838194198	0.0069984575	0.0028956297	-0.5022552	0.6631482	-0.11450447	0.001816779842791	0.0709993121222416	0.1124312705933113
GC10P-R1:AAATGCCTCGTTTGCC	GC10P-R1	CD8_C4_GZMK	#aa40fc	Paratumor	clonotype1	0.5408463691136783	0.008739633	0.01018959	-0.5022552	0.9303181	0.053833432	0.0027117561666342	0.0488200508662866	0.1195105487118698
GC10P-R1:AACCATGAGAGTAAGG	GC10P-R1	CD8_C4_GZMK	#aa40fc	Paratumor	clonotype35	0.5312560613282166	0.006140208	0.010374388	-0.5022552	1.663713	-0.41091523	0.003426938961215	0.0667483780565454	0.1142431353896818
GC10P-R1:AACCGCGTCCGCATAA	GC10P-R1	CD8_C4_GZMK	#aa40fc	Paratumor	clonotype1	0.567646497474756	0.00887289	0.011930082	0.1084663	-0.3156257	-0.41091523	0.0004028347167795	0.0659278831508083	0.1023317022295879
GC10P-R1:AACGTTGGTAAGTGGC	GC10P-R1	CD8_C4_GZMK	#aa40fc	Paratumor	clonotype873	0.4840461741914742	0.0018135055	0.0061662	-0.5022552	0.7998814	-0.41091523	0.0029231699969255	0.0681929167185216	0.1179027729321529
GC10P-R1:AACTCAGAGAACAACT	GC10P-R1	CD8_C4_GZMK	#aa40fc	Paratumor	clonotype6	0.6295903626159738	0.011212953	0.014320902	-0.5022552	0.036838572	0.33978522	0.0018553447490437	0.0523872319259491	0.1195268882721198
GC10P-R1:AACTCAGAGTTTAGGA	GC10P-R1	CD8_C4_GZMK	#aa40fc	Paratumor	clonotype6	0.505679312933077	0.0051549207	0.012745955	-0.05709985	1.1460677	-0.41091523	0.0012767311165005	0.0689888357625307	0.1460994750626514
GC10P-R1:AACTCAGCAAGCCTAT	GC10P-R1	CD8_C4_GZMK	#aa40fc	Paratumor	clonotype1	0.6364423855121395	0.011556166	0.013967793	-0.5022552	0.08593679	-0.41091523	0.0035561995391847	0.0603407823979706	0.1174281745027222
GC10P-R1:AACTCCCCACAGACTT	GC10P-R1	CD8_C4_GZMK	#aa40fc	Paratumor	clonotype29	0.5536015799948746	0.0052735736	0.011794334	-0.5022552	-0.016830653	-0.12516859	0.0020156252857242	0.0490482358796417	0.1308679606253551
GC10P-R1:AACTGGTAGATGTTAG	GC10P-R1	CD8_C4_GZMK	#aa40fc	Paratumor	clonotype1	0.5795682341990451	0.007019212	0.011265724	-0.5022552	-0.16117185	-0.41091523	0.0006920724682413	0.0777898101540377	0.1271303790228364
GC10P-R1:AACTGGTCAAAGTGCG	GC10P-R1	CD8_C4_GZMK	#aa40fc	Paratumor	clonotype344	0.551962397702591	0.00687229	0.011464471	-0.5022552	-0.34073678	-0.41091523	0.0004211097525167	0.0578835577244583	0.1238579185098812
GC10P-R1:AAGCCGCCACTGAAGG	GC10P-R1	CD8_C4_GZMK	#aa40fc	Paratumor	clonotype289	0.5018799626909798	0.0052381945	0.010700824	0.06789264	-0.35484445	-0.41091523	0.002636917008321	0.0601651702002906	0.122833018012914
GC10P-R1:AAGCCGCGTAAGTTCC	GC10P-R1	CD8_C3_GZMH	#d62728	Paratumor	clonotype1	0.47481817714553587	0.0022357677	0.003894161	-0.5022552	1.1777071	-0.13073456	0.0118027788958872	0.0655811758865319	0.1226105971148028
GC10P-R1:AAGCCGCGTCCCGACA	GC10P-R1	CD8_C2_CX3CR1	#279e68	Paratumor	clonotype40	0.1121880583974254	-0.033060882	-0.0003134503	-0.5022552	1.1977035	-0.0433854	0.0008015455313171	0.0505612422717084	0.1519674442683905
GC10P-R1:AAGGAGCTCTTAACCT	GC10P-R1	CD8_C4_GZMK	#aa40fc	Paratumor	clonotype54	0.5066110570975705	0.0027550585	0.010853639	0.50161827	0.18565768	0.17773627	0.0009285991480499	0.0555485554281769	0.1207303673125013
GC10P-R1:AAGGCAGCAGCGTAAG	GC10P-R1	CD8_C3_GZMH	#d62728	Paratumor	clonotype1	0.5491539795008795	0.006125992	0.00405959	-0.5022552	1.8044261	-0.12070717	0.0075235073988971	0.0699374453002615	0.1499897459852574
GC10P-R1:AAGGTTCGTATTAGCC	GC10P-R1	CD8_C4_GZMK	#aa40fc	Paratumor	clonotype126	0.5702757979694856	0.0073536565	0.009446069	-0.5022552	0.14293116	-0.10329371	0.0009189628682263	0.0555451330797498	0.1000676046212551
GC10P-R1:AATCGGTGTCCAAGTT	GC10P-R1	CD8_C4_GZMK	#aa40fc	Paratumor	clonotype126	0.6726247969794313	0.010392437	0.007948763	-0.5022552	0.7044155	0.53047794	0.0021409656491777	0.0705365882299383	0.089427272610052
GC10P-R1:ACACCAATCGCGATCG	GC10P-R1	CD8_C4_GZMK	#aa40fc	Paratumor	clonotype6	0.49485421704349336	0.0052370527	0.009494393	-0.5022552	0.34157252	0.17159596	0.0023898669812677	0.07575533924309	0.1444874116810497
GC10P-R1:ACACCCTCATGGAATA	GC10P-R1	CD8_C4_GZMK	#aa40fc	Paratumor	clonotype1	0.7045925606778836	0.008394342	-0.0045793713	-0.071531504	-0.12251335	0.12995572	0.0099762899067199	0.0712428663006539	0.1165975128237691
GC10P-R1:ACACCCTTCGACAGCC	GC10P-R1	CD8_C4_GZMK	#aa40fc	Paratumor	clonotype1	0.761024489488047	0.016609272	0.020392155	-0.5022552	0.9101012	-0.08387489	0.0012414213862549	0.0765832694620616	0.1128275280578758
GC10P-R1:ACACTGAGTGCAGACA	GC10P-R1	CD8_C4_GZMK	#aa40fc	Paratumor	clonotype290	0.4853660055571986	0.0051072	0.01073859	-0.5022552	0.8600869	-0.10367833	0.0012844844902521	0.0679352759328007	0.1324485841426463
GC10P-R1:ACAGCCGCAAAGGCGT	GC10P-R1	CD8_C3_GZMH	#d62728	Paratumor	clonotype1	0.5007611435469336	0.0056407023	0.0062386524	-0.02019903	0.8033345	-0.07298573	0.0023715575583367	0.0645902124393848	0.12632150118387
GC10P-R1:ACAGCTAGTTAGAACA	GC10P-R1	CD8_C4_GZMK	#aa40fc	Paratumor	clonotype25	0.6035305395268098	0.009579174	0.012109115	-0.06351608	1.2793185	-0.26047298	0.0016091512157496	0.0754555600867412	0.109575129896047
GC10P-R1:ACATACGCATGATCCA	GC10P-R1	CD8_C4_GZMK	#aa40fc	Paratumor	clonotype6	0.5116762740637777	0.0059321793	0.009019977	-0.5022552	1.8735131	-0.010086404	0.0028791367709288	0.0674161527524705	0.150113133745361
GC10P-R1:ACATCAGCACTTCTGC	GC10P-R1	CD8_C4_GZMK	#aa40fc	Paratumor	clonotype5	0.5468231758493886	0.005900783	0.009220593	-0.060555458	-0.06152631	0.064515315	0.0018173389605249	0.048769980834189	0.1217259594460958
GC10P-R1:ACATCAGTCATAACCG	GC10P-R1	CD8_C4_GZMK	#aa40fc	Paratumor	clonotype35	0.5465441443300251	0.006744133	0.012031807	-0.5022552	0.8243167	-0.1437332	0.0016285512682839	0.0756358164844735	0.1379107736293671
GC10P-R1:ACATGGTAGAGGGATA	GC10P-R1	CD8_C4_GZMK	#aa40fc	Paratumor	clonotype25	0.6564238813365931	0.009543777	0.0061803698	-0.5022552	0.22333263	-0.41091523	0.0026674055639144	0.0734775134818602	0.1136077978876544
GC10P-R1:ACATGGTCATATGGTC	GC10P-R1	CD8_C4_GZMK	#aa40fc	Paratumor	clonotype1	0.5292059648486778	0.0062267883	0.012476245	0.24349552	-0.3601474	-0.41091523	0.0013363536921175	0.0641088733004923	0.0837271780905147
GC10P-R1:ACATGGTGTACTCAAC	GC10P-R1	CD8_C4_GZMK	#aa40fc	Paratumor	clonotype6	0.5255619716167883	0.006133758	0.00965435	0.48262173	1.2930824	0.12238717	0.00220005576483	0.0669085999146308	0.1545546004616836
GC10P-R1:ACCAGTAGTGTCGCTG	GC10P-R1	CD8_C4_GZMK	#aa40fc	Paratumor	clonotype5	0.5636919618060648	0.0060753166	0.008158899	0.06887448	0.49334136	-0.048853926	0.0020673903804125	0.0631650626019039	0.1101845299791605
GC10P-R1:ACCCACTAGTAACCCT	GC10P-R1	CD8_C4_GZMK	#aa40fc	Paratumor	clonotype120	0.6115564334555696	0.007841959	0.0073450906	0.07887739	0.08766415	0.22098121	0.0023080204630658	0.0647269985384349	0.0943963065405095
GC10P-R1:ACCCACTGTGTGCGTC	GC10P-R1	CD8_C4_GZMK	#aa40fc	Paratumor	clonotype1	0.5698068902547249	0.008262378	0.0088228285	-0.5022552	0.8508919	0.0034302473	0.0014945378416687	0.068356473846377	0.1399780453232637
GC10P-R1:ACCCACTGTGTGGCTC	GC10P-R1	CD8_C4_GZMK	#aa40fc	Paratumor	clonotype1	0.590957160420652	0.008167986	0.011262387	-0.5022552	0.043958623	-0.41091523	0.0015570745206115	0.0596140869969817	0.0846033593144994
GC10P-R1:ACCGTAAGTCCTGCTT	GC10P-R1	CD8_C4_GZMK	#aa40fc	Paratumor	clonotype1	0.6343837517121317	0.009635406	0.010668889	0.043572217	0.3933145	-0.12668186	0.0021362899894512	0.0676562149286709	0.1105123462332471
GC10P-R1:ACCGTAATCTTGCCGT	GC10P-R1	CD8_C4_GZMK	#aa40fc	Paratumor	clonotype265	0.505246275033349	0.003766663	0.009442615	1.5334575	0.0184352	-0.41091523	0.0009795074079845	0.0533087387126586	0.105045556712727
GC10P-R1:ACCTTTAAGAAACCGC	GC10P-R1	CD8_C4_GZMK	#aa40fc	Paratumor	clonotype620	0.5727184100500373	0.008314242	0.008842709	-0.5022552	-0.18498762	-0.13374001	0.0089163932294454	0.0747241546753148	0.1009144082609865
GC10P-R1:ACCTTTAGTCAATGTC	GC10P-R1	CD8_C4_GZMK	#aa40fc	Paratumor	clonotype29	0.5023067065234584	0.0054192613	0.00866208	-0.5022552	1.3580065	-0.41091523	0.0016863448824578	0.0652785970150664	0.1291583682438404
GC10P-R1:ACGATGTGTTCCATGA	GC10P-R1	CD8_C4_GZMK	#aa40fc	Paratumor	clonotype1	0.6327904537172762	0.009811098	0.0118663125	-0.5022552	-0.04129374	-0.122934766	0.0006065895871238	0.0783051369995478	0.0992382827454475
GC10P-R1:ACGCCGAAGGAGTTTA	GC10P-R1	CD8_C4_GZMK	#aa40fc	Paratumor	clonotype6	0.47973171477612137	0.006752727	0.012053545	-0.5022552	1.4721928	0.07806644	0.0009384833476935	0.0633759432427852	0.1413045439782814
GC10P-R1:ACGCCGACACTGAAGG	GC10P-R1	CD8_C4_GZMK	#aa40fc	Paratumor	clonotype1	0.5593162619191239	0.0068203355	0.009278893	-0.5022552	0.19989413	-0.2035885	0.0009248721620764	0.0685621113098601	0.1146563666287882
GC10P-R1:ACGGAGACACTGAAGG	GC10P-R1	CD8_C4_GZMK	#aa40fc	Paratumor	clonotype1	0.546859472425001	0.0071015814	0.007924394	-0.5022552	0.23935379	-0.042132244	0.0011793688749591	0.0631246295765583	0.0995185288340631
GC10P-R1:ACGGCCAGTACTTAGC	GC10P-R1	CD8_C4_GZMK	#aa40fc	Paratumor	clonotype617	0.591124793507028	0.00852824	0.010284286	-0.5022552	-0.24859488	-0.41091523	0.0014068879711758	0.0804139957015432	0.1420291219614947
GC10P-R1:ACGGGCTAGAGGTACC	GC10P-R1	CD8_C4_GZMK	#aa40fc	Paratumor	clonotype290	0.5432866635005298	0.010150276	0.01442108	-0.5022552	1.5744439	0.20587018	0.004712660541768	0.0621571285526357	0.1702566896305267
GC10P-R1:ACGGGCTGTACCTACA	GC10P-R1	CD8_C4_GZMK	#aa40fc	Paratumor	clonotype1	0.6099180283890216	0.010437586	0.012354841	-0.5022552	0.29220474	-0.19267476	0.0020621045549352	0.0768869272906036	0.1383028702660661
GC10P-R1:ACGGGTCAGTAGGCCA	GC10P-R1	CD8_C4_GZMK	#aa40fc	Paratumor	clonotype6	0.5006269040737493	0.0057801465	0.010068739	-0.5022552	0.75787646	-0.41091523	0.0040512074355181	0.0617422532551866	0.1678474163053551
GC10P-R1:ACGTCAAAGTATCTCG	GC10P-R1	CD8_C4_GZMK	#aa40fc	Paratumor	clonotype29	0.5484405801552057	0.008386283	0.009931222	-0.5022552	0.2712951	-0.1711877	0.0034425114667845	0.0512835049717954	0.1753847887516045
GC10P-R1:ACGTCAAGTAGCAAAT	GC10P-R1	CD8_C3_GZMH	#d62728	Paratumor	clonotype40	0.49353135685873595	0.002756619	0.0040749437	-0.5022552	-0.023147017	-0.11277538	0.0038437601391658	0.0555396126402171	0.1619678748566646
GC10P-R1:ACGTCAATCCGTAGGC	GC10P-R1	CD8_C4_GZMK	#aa40fc	Paratumor	clonotype120	0.6169665845737933	0.008422511	0.009514485	-0.5022552	0.83330584	-0.19713394	0.0009102582772005	0.0565541712902774	0.0832151653434717
GC10P-R1:ACTATCTTCAGCCTAA	GC10P-R1	CD8_C4_GZMK	#aa40fc	Paratumor	clonotype341	0.5956857407146838	0.009870951	0.008665399	-0.5022552	0.96479154	-0.41091523	0.002125606645197	0.0829664132181764	0.1511357849873745
GC10P-R1:ACTGATGTCAGTCAGT	GC10P-R1	CD8_C4_GZMK	#aa40fc	Paratumor	clonotype1	0.6844233859631829	0.012381026	0.01468645	-0.5022552	0.59007436	-0.14250061	0.0013896866578222	0.0716176727900396	0.0981244424472214
GC10P-R1:ACTGTCCGTAGCGTGA	GC10P-R1	CD8_C4_GZMK	#aa40fc	Paratumor	clonotype1	0.5821844871290214	0.008751596	0.010888223	-0.5022552	0.5934124	-0.04406741	0.0012680119400123	0.0673526559946216	0.1224362087979196
GC10P-R1:ACTTACTAGATGTCGG	GC10P-R1	CD8_C3_GZMH	#d62728	Paratumor	clonotype6	0.5504619872775076	0.0061089857	0.0002024741	-0.5022552	0.56155473	-0.41091523	0.0098666734373058	0.0598422222744722	0.1176122007486089
GC10P-R1:AGACGTTGTTCAGGCC	GC10P-R1	CD8_C4_GZMK	#aa40fc	Paratumor	clonotype1080	0.7524275162950318	0.014940813	0.01662258	-0.5022552	0.44432297	-0.41091523	0.0027081495070391	0.0469545537290614	0.0757548445534615
GC10P-R1:AGAGCGAAGAAACCAT	GC10P-R1	CD8_C3_GZMH	#d62728	Paratumor	clonotype99	0.5401234984811292	0.0063719624	0.004446544	-0.5022552	1.1830152	0.6200407	0.0053024873348099	0.0690287083043848	0.1392249314532551
GC10P-R1:AGAGCGAAGCGTCTAT	GC10P-R1	CD8_C2_CX3CR1	#279e68	Paratumor	clonotype9	0.24127872688032556	-0.08833323	-0.010867115	-0.5022552	1.1274287	-0.10773357	0.0592134880193597	0.0680517629393091	0.1251865144280682
GC10P-R1:AGAGCGATCTTGCCGT	GC10P-R1	CD8_C4_GZMK	#aa40fc	Paratumor	clonotype5	0.5795678054968197	0.0035415282	0.0012896464	0.4767886	-0.10437286	0.024187855	0.0047396817400918	0.0584916009251631	0.1094094472780401
GC10P-R1:AGAGCTTTCTGAAAGA	GC10P-R1	CD8_C4_GZMK	#aa40fc	Paratumor	clonotype618	0.6083398067129546	0.0073624505	0.0073944246	0.09993994	0.38157836	-0.20442444	0.0017226666925229	0.0589022835371043	0.1181142911947746
GC10P-R1:AGATCTGTCCTAGAAC	GC10P-R1	CD8_C4_GZMK	#aa40fc	Paratumor	clonotype724	0.5340675565166602	0.004495227	0.0095380135	-0.5022552	0.5026143	0.017233597	0.0049492928843148	0.0641569655185722	0.1467762385793123
GC10P-R1:AGATTGCCAGATGGGT	GC10P-R1	CD8_C4_GZMK	#aa40fc	Paratumor	clonotype5	0.6882915194702575	0.011061974	0.011207782	-0.5022552	1.242581	-0.2503351	0.0010016431613312	0.0626904251145955	0.1195128324518846
GC10P-R1:AGATTGCTCTGCCAGG	GC10P-R1	CD8_C4_GZMK	#aa40fc	Paratumor	clonotype1	0.5420125116948048	0.0066061188	0.007182323	-0.5022552	0.49797234	0.025776016	0.0023177718149586	0.0550727938446986	0.118858560530873
GC10P-R1:AGATTGCTCTGTTTGT	GC10P-R1	CD8_C4_GZMK	#aa40fc	Paratumor	clonotype5	0.5292549975025524	-0.001677644	-0.0023800873	-0.5022552	1.0838398	-0.1428501	0.0038444267334659	0.0601784243377089	0.1052576999065907
GC10P-R1:AGCAGCCAGGCCCGTT	GC10P-R1	CD8_C3_GZMH	#d62728	Paratumor	clonotype40	0.3176539224704751	-0.004763507	0.005256367	-0.5022552	0.8610497	-0.41091523	0.0038890538087665	0.0602622446336686	0.1753779538509401
GC10P-R1:AGCAGCCAGTACGATA	GC10P-R1	CD8_C4_GZMK	#aa40fc	Paratumor	clonotype35	0.5790165780322029	0.008404215	0.011228217	-0.5022552	0.8798472	-0.41091523	0.0031366913767044	0.0623462189477697	0.1345493929013653
GC10P-R1:AGCAGCCGTCCCTACT	GC10P-R1	CD8_C4_GZMK	#aa40fc	Paratumor	clonotype423	0.6172199685029326	0.0100977	0.014334909	-0.5022552	0.21227063	-0.41091523	0.0008582158633291	0.0580474385122174	0.1271987012170944
GC10P-R1:AGCAGCCTCCGCTGTT	GC10P-R1	CD8_C4_GZMK	#aa40fc	Paratumor	clonotype1	0.5696212613000585	0.008466585	0.010215998	0.030802995	1.5464674	0.012798375	0.0014709364767034	0.0686503449999041	0.1043405128778416
GC10P-R1:AGCCTAACAGTCGTGC	GC10P-R1	CD8_C2_CX3CR1	#279e68	Paratumor	clonotype5	0.05296783538616379	-0.051887073	-0.0029681455	-0.5022552	1.4445896	-0.19612125	0.0016699430845284	0.0681932505145717	0.1259907943631324
GC10P-R1:AGCGGTCGTCTCCACT	GC10P-R1	CD8_C4_GZMK	#aa40fc	Paratumor	clonotype1	0.5983692650225522	0.009716083	0.012062292	-0.5022552	-0.23304377	-0.18538864	0.0018177136879671	0.0623946797544617	0.1200387965649258
GC10P-R1:AGCGGTCTCGCGTAGC	GC10P-R1	CD8_C4_GZMK	#aa40fc	Paratumor	clonotype1	0.5273979317700896	0.004748826	0.009342582	-0.5022552	0.7300398	-0.41091523	0.0026322319415924	0.0647300782182586	0.1430160076449396
GC10P-R1:AGCTCTCGTTGCGCAC	GC10P-R1	CD8_C4_GZMK	#aa40fc	Paratumor	clonotype264	0.5564657232017164	0.009205516	0.011754407	-0.5022552	-0.27103093	0.3813663	0.0027382885070526	0.0455876965414785	0.1361473379367681
GC10P-R1:AGCTCTCTCCCTCTTT	GC10P-R1	CD8_C4_GZMK	#aa40fc	Paratumor	clonotype290	0.655554545490549	0.011689643	0.015978085	-0.5022552	0.057150114	-0.11702212	0.000762105782371	0.0775754087640289	0.1396000125671432
GC10P-R1:AGCTCTCTCGTCTGCT	GC10P-R1	CD8_C3_GZMH	#d62728	Paratumor	clonotype1	0.4834599528617405	0.00278847	0.0019089831	-0.5022552	1.7007774	-0.41091523	0.0076843821448878	0.0836231254169767	0.1452699695469418
GC10P-R1:AGCTTGACACCTCGTT	GC10P-R1	CD8_C4_GZMK	#aa40fc	Paratumor	clonotype25	0.6175472640164761	0.007533	0.008101579	-0.5022552	0.25036255	-0.23714393	0.0045569170586883	0.0664072032172435	0.1020614759224173
GC10P-R1:AGCTTGATCTTCGAGA	GC10P-R1	CD8_C4_GZMK	#aa40fc	Paratumor	clonotype1072	0.6363101949591872	0.010072632	0.013002907	-0.5022552	0.0974225	-0.41091523	0.0013287519218597	0.0689071311817144	0.1199854814301475
GC10P-R1:AGGGAGTCAAGCCGCT	GC10P-R1	CD8_C4_GZMK	#aa40fc	Paratumor	clonotype40	0.4535201260126716	0.001803411	0.0050474876	-0.5022552	1.6489598	-0.1953136	0.0047978077768159	0.0530117036684784	0.1196929083307012
GC10P-R1:AGGGAGTCACAGCCCA	GC10P-R1	CD8_C4_GZMK	#aa40fc	Paratumor	clonotype320	0.5205272982966102	0.0067739515	0.011509491	-0.5022552	0.48122048	-0.41091523	0.0007818517606669	0.0713710974327981	0.1141238741794961
GC10P-R1:AGGGAGTCACCAGGTC	GC10P-R1	CD8_C4_GZMK	#aa40fc	Paratumor	clonotype1	0.5592370679304643	0.0070462087	0.0064677293	-0.5022552	0.42469195	-0.41091523	0.0025236155446837	0.0674804251179336	0.1334710024321815
GC10P-R1:AGGGATGCAAGCCCAC	GC10P-R1	CD8_C4_GZMK	#aa40fc	Paratumor	clonotype7	0.6800397994070091	0.011846568	0.013413262	-0.5022552	0.9024257	0.10071949	0.0010582787120355	0.0665168941646224	0.1205828525541107
GC10P-R1:AGGGATGCAAGTCTGT	GC10P-R1	CD8_C3_GZMH	#d62728	Paratumor	clonotype1	0.4720047590385602	0.0038118248	0.0008350459	-0.5022552	1.698707	-0.21865928	0.0018730693400023	0.0695206168825246	0.1359391053794267
GC10P-R1:AGGGTGACAGCTGTAT	GC10P-R1	CD8_C4_GZMK	#aa40fc	Paratumor	clonotype1	0.6006807210642175	0.01185826	0.017410915	1.2199919	-0.06774358	-0.24362496	0.0036612965606028	0.070570569264549	0.1120030230351276
GC10P-R1:AGGGTGACATGCAACT	GC10P-R1	CD8_C4_GZMK	#aa40fc	Paratumor	clonotype6	0.49243319298144544	0.0034557942	0.009473091	-0.5022552	1.1214099	-0.41091523	0.0010986152138281	0.0566445769114695	0.0968876615737626
GC10P-R1:AGGTCATCAGTCAGAG	GC10P-R1	CD8_C4_GZMK	#aa40fc	Paratumor	clonotype7	0.486143715040783	0.0058753	0.010040955	-0.5022552	0.664797	-0.41091523	0.000841155371554	0.0756912959985379	0.1206978798295081
GC10P-R1:AGGTCCGGTATCAGTC	GC10P-R1	CD8_C4_GZMK	#aa40fc	Paratumor	clonotype1	0.6096459275076914	0.008196008	0.010196729	-0.5022552	0.23387563	0.29055795	0.0006443864331836	0.0828224796175959	0.1130221058469234
GC10P-R1:AGGTCCGTCCTCAATT	GC10P-R1	CD8_C4_GZMK	#aa40fc	Paratumor	clonotype1	0.5667199029245784	0.006869525	0.009090207	0.005155444	0.39974126	-0.41091523	0.0005428601962997	0.0742293068651741	0.1124539016248078
GC10P-R1:AGTAGTCAGAGACTAT	GC10P-R1	CD8_C4_GZMK	#aa40fc	Paratumor	clonotype29	0.5577008562062771	0.009051464	0.012292788	-0.5022552	0.80835146	-0.41091523	0.0020268083975092	0.0505559321400486	0.1480807287905119
GC10P-R1:AGTCTTTAGAGAACAG	GC10P-R1	CD8_C4_GZMK	#aa40fc	Paratumor	clonotype99	0.5794060521916876	0.009793377	0.011993976	-0.5022552	0.38401237	-0.19003582	0.0046453595641753	0.0557298314905851	0.1489271836032038
GC10P-R1:AGTGGGACAATAACGA	GC10P-R1	CD8_C4_GZMK	#aa40fc	Paratumor	clonotype1	0.5954133469444107	0.0089481	0.010475419	-0.5022552	0.46251655	-0.23502302	0.002404901865035	0.0629738459350487	0.0945528032013317
GC10P-R1:AGTGGGACAGCTCGAC	GC10P-R1	CD8_C4_GZMK	#aa40fc	Paratumor	clonotype29	0.5060600316646151	0.0042448123	0.009226932	-0.5022552	0.852077	-0.12645432	0.0015479881982972	0.0633315159638438	0.1556697880433685
GC10P-R1:AGTGTCAGTGATAAAC	GC10P-R1	CD8_C4_GZMK	#aa40fc	Paratumor	clonotype6	0.4583731666944385	0.004409219	0.010226637	-0.5022552	0.6930916	0.009846264	0.0018509146923986	0.0709538744315	0.1588106016876968
GC10P-R1:AGTGTCATCGGAGGTA	GC10P-R1	CD8_C4_GZMK	#aa40fc	Paratumor	clonotype6	0.5962238988166386	0.0110307885	0.014440099	-0.5022552	0.6283703	-0.41091523	0.0022643608419038	0.0732176262144427	0.112033804525599
GC10P-R1:AGTTGGTAGCAGCGTA	GC10P-R1	CD8_C3_GZMH	#d62728	Paratumor	clonotype721	0.316354279358114	-0.0142860785	-0.0034628075	-0.5022552	0.9696786	-0.41091523	0.007971853080579	0.0624944600269624	0.1550896655524715
GC10P-R1:AGTTGGTAGGCAATTA	GC10P-R1	CD8_C4_GZMK	#aa40fc	Paratumor	clonotype6	0.5894382904430274	0.009893599	0.013497194	-0.5022552	0.5815652	-0.11837641	0.0013026379334349	0.0684264126959452	0.1218401922861637
GC10P-R1:ATAAGAGAGGCTATCT	GC10P-R1	CD8_C4_GZMK	#aa40fc	Paratumor	clonotype1	0.5544393082435074	0.0064676288	0.0030928515	0.036880285	0.57042193	-0.41091523	0.0044433460045535	0.0790990918395976	0.0975365329834911
GC10P-R1:ATAGACCCAATGGATA	GC10P-R1	CD8_C4_GZMK	#aa40fc	Paratumor	clonotype6	0.5397522744089014	0.0060049593	0.0092809545	-0.5022552	-0.05927341	-0.41091523	0.0032006328230895	0.0575838450035445	0.1048879993584155
GC10P-R1:ATCACGACAACACCTA	GC10P-R1	CD8_C4_GZMK	#aa40fc	Paratumor	clonotype35	0.44388753328742614	0.003440395	0.0072938646	-0.5022552	2.038699	-0.018695924	0.0039039252601443	0.069560413215241	0.1496479093607207
GC10P-R1:ATCATCTAGAGACGAA	GC10P-R1	CD8_C4_GZMK	#aa40fc	Paratumor	clonotype1	0.560576063986746	0.0073342575	0.009162641	-0.5022552	-0.15336855	-0.14737524	0.0017462425350379	0.0801221139405393	0.1498677202552008
GC10P-R1:ATCATGGAGTCACGCC	GC10P-R1	CD8_C4_GZMK	#aa40fc	Paratumor	clonotype6	0.45531356228627284	0.0016200439	0.007849211	-0.5022552	0.7999251	-0.41091523	0.0035973950539586	0.0606015343177578	0.1021805688086976
GC10P-R1:ATCATGGCAGTATCTG	GC10P-R1	CD8_C4_GZMK	#aa40fc	Paratumor	clonotype5	0.5720008340207037	0.005958856	0.0038843544	-0.5022552	1.3655148	0.17662036	0.0094876441999356	0.0760017439694694	0.1364984857057405
GC10P-R1:ATCATGGCATTCGACA	GC10P-R1	CD8_C4_GZMK	#aa40fc	Paratumor	clonotype1	0.5357579228753656	0.0058852476	0.005597751	-0.5022552	0.92777705	-0.41091523	0.003027333813861	0.055072414232486	0.1156285740962835
GC10P-R1:ATCCACCGTCTAGCCG	GC10P-R1	CD8_C4_GZMK	#aa40fc	Paratumor	clonotype1	0.7506877522153523	0.01548932	0.018505905	-0.5022552	0.030706188	-0.13953573	0.0009116137593579	0.0557672591714923	0.0911318048070583
GC10P-R1:ATCGAGTGTTATCGGT	GC10P-R1	CD8_C4_GZMK	#aa40fc	Paratumor	clonotype6	0.5236147052032718	0.004608387	0.008411174	-0.5022552	0.48744813	-0.41091523	0.0032605375311212	0.0695766209142589	0.1380221821144298
GC10P-R1:ATCTACTTCCTGCCAT	GC10P-R1	CD8_C4_GZMK	#aa40fc	Paratumor	clonotype1	0.6217097022003083	0.010080973	0.01373646	-0.5022552	1.2562113	-0.23090011	0.0010173182076046	0.0711155119560072	0.1214655061101193
GC10P-R1:ATCTGCCGTGCGGTAA	GC10P-R1	CD8_C4_GZMK	#aa40fc	Paratumor	clonotype1	0.6239873872456044	0.008505147	0.012828276	0.0022419095	0.818366	0.08594877	0.0009234864335531	0.0650873964668175	0.1140624516039879
GC10P-R1:ATGGGAGGTGTTGGGA	GC10P-R1	CD8_C3_GZMH	#d62728	Paratumor	clonotype162	0.5084634665120394	0.0034897358	0.0095327	-0.5022552	0.25703222	0.6126587	0.0084557448904903	0.0627497249574583	0.1740500172100245
GC10P-R1:ATGGGAGTCTGTCAAG	GC10P-R1	CD8_C4_GZMK	#aa40fc	Paratumor	clonotype6	0.5143018737640095	0.0062843817	0.009872506	-0.5022552	0.56014377	0.18193662	0.0009139601027723	0.0648490825285248	0.1393878667209464
GC10P-R1:ATGTGTGGTTACGCGC	GC10P-R1	CD8_C3_GZMH	#d62728	Paratumor	clonotype6	0.5132335802606101	0.0065792105	0.010326704	-0.5022552	0.46749696	0.18920995	0.0047963186575925	0.0440501863890975	0.1559169147276885
GC10P-R1:ATTACTCGTAGCTAAA	GC10P-R1	CD8_C4_GZMK	#aa40fc	Paratumor	clonotype6	0.6431130352387027	0.009983813	0.014199038	-0.015973598	-0.5335017	0.35661685	0.0007883061994421	0.068795752279979	0.1174653848940736
GC10P-R1:ATTATCCGTAGCAAAT	GC10P-R1	CD8_C4_GZMK	#aa40fc	Paratumor	clonotype1	0.7402195612812705	0.013343164	0.0145482905	0.15156525	0.6249888	-0.18455522	0.0024782202284993	0.0656690545975202	0.095584124850913
GC10P-R1:ATTATCCGTCACCCAG	GC10P-R1	CD8_C4_GZMK	#aa40fc	Paratumor	clonotype28	0.6150980749952448	0.0073994673	0.006701042	-0.5022552	-0.5335017	-0.41091523	0.0033376274946287	0.0492580575812221	0.0624539033880039
GC10P-R1:ATTATCCTCGAGGTAG	GC10P-R1	CD8_C4_GZMK	#aa40fc	Paratumor	clonotype1	0.6926616078923905	0.0126363225	0.015917853	-0.15259027	-0.29856637	-0.41091523	0.0004338315648919	0.0673911237540847	0.1026365113385684
GC10P-R1:CAACCTCGTGACGCCT	GC10P-R1	CD8_C3_GZMH	#d62728	Paratumor	clonotype1	0.538931859505983	0.006579248	0.0014233467	-0.5022552	1.3801254	-0.24689955	0.0101997902582191	0.0795400720998655	0.1318063530320309
GC10P-R1:CAACTAGGTGCAGGTA	GC10P-R1	CD8_C4_GZMK	#aa40fc	Paratumor	clonotype247	0.5442648328019905	0.0052369107	-0.0013167983	-0.5022552	0.7709494	0.15156603	0.0105323506642709	0.0617454613733267	0.1167079486826107
GC10P-R1:CAAGAAAAGTGAACAT	GC10P-R1	CD8_C4_GZMK	#aa40fc	Paratumor	clonotype35	0.5136254793814865	0.0040415633	0.009311603	-0.5022552	-0.26811373	-0.41091523	0.0034624371247942	0.0476557463170188	0.1297285926020171
GC10P-R1:CAAGATCCAGAGCCAA	GC10P-R1	CD8_C4_GZMK	#aa40fc	Paratumor	clonotype545	0.5038257526998531	0.006840293	0.012635841	-0.5022552	1.0499643	-0.41091523	0.0013099861176119	0.0628186265659923	0.1151730521812258
GC10P-R1:CAAGATCGTGAGGGAG	GC10P-R1	CD8_C4_GZMK	#aa40fc	Paratumor	clonotype6	0.5359149400867048	0.006100448	0.0052767727	-0.5022552	0.16642256	-0.18263572	0.0048413168734843	0.0481937192446787	0.0974626669276584
GC10P-R1:CAAGGCCTCAGCACAT	GC10P-R1	CD8_C3_GZMH	#d62728	Paratumor	clonotype132	0.5130534950453065	0.0032612754	0.0020987885	-0.5022552	0.88678485	0.14181192	0.0046657921403623	0.0588873173164541	0.098118090615211
GC10P-R1:CAAGGCCTCCTTGGTC	GC10P-R1	CD8_C4_GZMK	#aa40fc	Paratumor	clonotype5	0.5481035459116506	-0.0017963203	-0.0031465217	0.9265749	0.9923757	-0.03457594	0.0058073838913806	0.0568388041990543	0.1195870563087263
GC10P-R1:CAAGTTGAGAGAACAG	GC10P-R1	CD8_C4_GZMK	#aa40fc	Paratumor	clonotype1072	0.5440070737453608	0.0065576024	0.010680436	-0.5022552	1.1548334	-0.23317088	0.0016910867448615	0.0566834747751847	0.1113906353959597
GC10P-R1:CACAAACAGCTCAACT	GC10P-R1	CD8_C3_GZMH	#d62728	Paratumor	clonotype1	0.46284851985392594	0.003222042	0.0022287278	-0.5022552	0.60814285	-0.23920982	0.0048778619127293	0.0583396623440843	0.1282119886472554
GC10P-R1:CACACAAAGAAACGCC	GC10P-R1	CD8_C4_GZMK	#aa40fc	Paratumor	clonotype339	0.6130124607042969	0.006793695	0.0036409898	-0.5022552	1.0316218	-0.41091523	0.0037709137009885	0.0701096830905668	0.0887522497923319
GC10P-R1:CACACAACACGTAAGG	GC10P-R1	CD8_C4_GZMK	#aa40fc	Paratumor	clonotype618	0.6080792115552247	0.008844797	0.0069404817	-0.5022552	1.0405583	0.004219996	0.0103307595647322	0.0653849248860352	0.1075006929903139
GC10P-R1:CACACAATCGCGTTTC	GC10P-R1	CD8_C4_GZMK	#aa40fc	Paratumor	clonotype1080	0.5624762091046771	0.008994862	0.012055098	0.8605937	0.16569905	-0.10662249	0.0009825336455849	0.0649374484461929	0.097366155830107
GC10P-R1:CACACAATCGTAGATC	GC10P-R1	CD8_C4_GZMK	#aa40fc	Paratumor	clonotype344	0.6021960075524821	0.008898756	0.012606181	-0.5022552	0.18565768	-0.41091523	0.0018429438178144	0.0596030225550791	0.1289097847562578
GC10P-R1:CACACCTAGCCAGTAG	GC10P-R1	CD8_C4_GZMK	#aa40fc	Paratumor	clonotype318	0.5487366547362214	0.0047825486	0.010351037	0.14021927	-0.07473513	-0.41091523	0.00141130026973	0.058932432572049	0.1066072664105369
GC10P-R1:CACACCTCAACTTGAC	GC10P-R1	CD8_C4_GZMK	#aa40fc	Paratumor	clonotype6	0.5927207901543382	0.008032989	0.010862342	-0.5022552	0.78545266	-0.22901767	0.0018940721472043	0.0595207159923481	0.1183704153764272
GC10P-R1:CACACTCAGGGTCGAT	GC10P-R1	CD8_C4_GZMK	#aa40fc	Paratumor	clonotype1	0.6760610517067831	0.0101595055	0.009991777	-0.5022552	0.8208602	-0.18666357	0.0027428713574156	0.0776518517644597	0.0953485982142242
GC10P-R1:CACACTCCAAGGACTG	GC10P-R1	CD8_C4_GZMK	#aa40fc	Paratumor	clonotype1	0.5221291128504262	0.006370237	0.0068221833	-0.5022552	-0.01943016	0.67201215	0.001142010534229	0.0775359977503731	0.1202323744141075
GC10P-R1:CACACTCGTAAGGGAA	GC10P-R1	CD8_C3_GZMH	#d62728	Paratumor	clonotype1	0.5583618299229233	0.0042614373	-0.0018397003	-0.5022552	0.9706176	0.16141526	0.0023386092104095	0.0720276918413609	0.1285440031193773
GC10P-R1:CACAGGCAGGACACCA	GC10P-R1	CD8_C4_GZMK	#aa40fc	Paratumor	clonotype126	0.7835559521317361	0.015218062	0.018868933	-0.5022552	0.5316821	0.07872723	0.0006535651589571	0.0535695335301623	0.1029219936918281
GC10P-R1:CACATAGCACAGACAG	GC10P-R1	CD8_C2_CX3CR1	#279e68	Paratumor	clonotype132	0.3673296313535076	-0.020272024	0.0027681133	-0.5022552	0.79853684	-0.41091523	0.0013424958755306	0.0789635499767185	0.1037422989928455
GC10P-R1:CACATAGCATTGGGCC	GC10P-R1	CD8_C4_GZMK	#aa40fc	Paratumor	clonotype1	0.5512383684467601	0.0085202325	0.0058269803	-0.5022552	0.76188654	-0.19777352	0.0026995685208604	0.0685460148276384	0.1387658780322375
GC10P-R1:CACATTTCAAGGACAC	GC10P-R1	CD8_C4_GZMK	#aa40fc	Paratumor	clonotype7	0.5080826711108343	0.0065282	0.005076403	-0.5022552	0.756851	0.024453985	0.0032503918342115	0.0622772355342534	0.1200224181529184
GC10P-R1:CACATTTTCACGATGT	GC10P-R1	CD8_C3_GZMH	#d62728	Paratumor	clonotype1	0.494650648912392	0.0036240574	0.006070909	-0.09975076	1.6877689	-0.41091523	0.0034723225610219	0.0755477286953865	0.1312366136102101
GC10P-R1:CACCACTCAGTTCCCT	GC10P-R1	CD8_C4_GZMK	#aa40fc	Paratumor	clonotype265	0.6048739953072657	0.008060132	0.008479962	-0.5022552	0.5097216	-0.41091523	0.0020019405994948	0.0608437746679073	0.142622629042453
GC10P-R1:CACCACTGTAGTAGTA	GC10P-R1	CD8_C4_GZMK	#aa40fc	Paratumor	clonotype6	0.5714992131456276	0.007878988	0.012014601	-0.5022552	0.5424532	-0.41091523	0.0007780683707045	0.0689170244818434	0.1439386280028667
GC10P-R1:CACCTTGGTAGCGATG	GC10P-R1	CD8_C4_GZMK	#aa40fc	Paratumor	clonotype1	0.5419817939497531	0.0053264517	0.008364824	0.11368507	0.17393394	-0.19766977	0.0010982635164712	0.0670492889833478	0.1011810475283013
GC10P-R1:CACCTTGTCATGCTCC	GC10P-R1	CD8_C4_GZMK	#aa40fc	Paratumor	clonotype35	0.6475168288661175	0.011627624	0.016513854	0.13719666	0.59100074	-0.121898144	0.0016252155619487	0.0594390801994002	0.1242568186539895
GC10P-R1:CACCTTGTCGTCCAGG	GC10P-R1	CD8_C4_GZMK	#aa40fc	Paratumor	clonotype131	0.63889488817855	0.008890968	0.009822193	-0.5022552	-0.06258663	-0.000120057	0.0039149357730687	0.064893489473378	0.1358463558486441
GC10P-R1:CACTCCAAGATGGGTC	GC10P-R1	CD8_C4_GZMK	#aa40fc	Paratumor	clonotype6	0.5732969327690325	0.008744626	0.013860082	-0.5022552	0.98469067	-0.023237096	0.0006278500702312	0.063524033229068	0.1194310955352494
GC10P-R1:CAGAATCTCAGTTAGC	GC10P-R1	CD8_C4_GZMK	#aa40fc	Paratumor	clonotype289	0.5003929150813987	0.0045174137	0.008134826	-0.5022552	0.21032222	-0.23264466	0.0029155257031886	0.0620244422380544	0.147697078669497
GC10P-R1:CAGAGAGGTTTAAGCC	GC10P-R1	CD8_C2_CX3CR1	#279e68	Paratumor	clonotype5	0.06264972968639593	-0.054754805	-0.002805792	-0.5022552	0.7247502	-0.17226426	0.0065797560276803	0.0560423395485839	0.1341342915640163
GC10P-R1:CAGATCAGTCATCGGC	GC10P-R1	CD8_C4_GZMK	#aa40fc	Paratumor	clonotype35	0.5504042608310428	0.007249266	0.008667449	-0.5022552	1.081318	-0.41091523	0.0037507516623577	0.0574350518817909	0.0912762200391981
GC10P-R1:CAGCAGCAGAAACGCC	GC10P-R1	CD8_C4_GZMK	#aa40fc	Paratumor	clonotype1	0.5878307333101619	0.008516651	0.011755593	0.16461995	0.14019853	-0.22830217	0.0006406043383033	0.0576038830410379	0.1048408991548042
GC10P-R1:CAGCAGCCAGTGACAG	GC10P-R1	CD8_C4_GZMK	#aa40fc	Paratumor	clonotype7	0.5727250483513647	0.008054658	0.010569843	-0.5022552	0.31407636	0.65400624	0.0010816249209567	0.0580383501515354	0.132791121687867
GC10P-R1:CAGCATATCTGATACG	GC10P-R1	CD8_C4_GZMK	#aa40fc	Paratumor	clonotype1	0.5716503941257888	0.007851341	0.01102369	-0.5022552	0.35410818	0.051675636	0.0014928222501814	0.0724777830794281	0.1180718262259449
GC10P-R1:CAGCCGACAACTGCGC	GC10P-R1	CD8_C3_GZMH	#d62728	Paratumor	clonotype5	0.5535546991611893	0.006448899	0.0072997506	-0.5022552	0.8601279	-0.108187675	0.010896041762493	0.0718621788128183	0.1844613692304905
GC10P-R1:CAGCCGACACTTACGA	GC10P-R1	CD8_C4_GZMK	#aa40fc	Paratumor	clonotype620	0.6752829119794331	0.011508027	0.013368729	-0.5022552	1.462706	-0.19420286	0.0015955963383263	0.0579726485401575	0.1071024340875943
GC10P-R1:CAGCTAAGTTGGTGGA	GC10P-R1	CD8_C4_GZMK	#aa40fc	Paratumor	clonotype1	0.5081847140499302	0.005386021	0.007413586	-0.5022552	0.22782965	-0.21800847	0.0031867200758846	0.0673968687607336	0.1250639973190943
GC10P-R1:CAGCTGGTCACGCATA	GC10P-R1	CD8_C4_GZMK	#aa40fc	Paratumor	clonotype1	0.6377234267747109	0.010156728	0.012861852	-0.5022552	-0.18646784	-0.013681597	0.0006634885836001	0.0707892398017422	0.1179841932057049
GC10P-R1:CAGTCCTCACAAGTAA	GC10P-R1	CD8_C4_GZMK	#aa40fc	Paratumor	clonotype289	0.6766581083529906	0.011638705	0.016225498	-0.5022552	0.12939219	-0.41091523	0.0011589223215689	0.0593622117780338	0.1225866442167501
GC10P-R1:CATATTCGTTCGCTAA	GC10P-R1	CD8_C3_GZMH	#d62728	Paratumor	clonotype264	0.5277358195469966	0.0053765695	-0.015314836	-0.5022552	0.07874563	0.500396	0.0174036340922471	0.0663053244800041	0.1291341014083091
GC10P-R1:CATATTCTCAGGCAAG	GC10P-R1	CD8_C4_GZMK	#aa40fc	Paratumor	clonotype339	0.5535960945723107	0.0062197647	0.008598703	-0.5022552	0.47356036	0.07589584	0.002352659521215	0.073164135283077	0.1236969073396043
GC10P-R1:CATCAAGTCCAAACTG	GC10P-R1	CD8_C4_GZMK	#aa40fc	Paratumor	clonotype6	0.4459007869670162	0.0035312602	0.01013025	0.47067684	-0.025668124	0.061992407	0.0019181798664014	0.0671251100997585	0.1370474081910029
GC10P-R1:CATCAAGTCCATGAGT	GC10P-R1	CD8_C3_GZMH	#d62728	Paratumor	clonotype6	0.4803343298609279	0.0039097727	0.0009575451	-0.5022552	1.5441909	-0.20325196	0.0105378905298059	0.0431938166490295	0.1094586418604083
GC10P-R1:CATCAAGTCCGCGCAA	GC10P-R1	CD8_C3_GZMH	#d62728	Paratumor	clonotype5	0.39893727817536734	-0.003355821	0.005075646	-0.5022552	1.0629455	-0.23079866	0.0031834919295898	0.0665338165131181	0.1704647489334895
GC10P-R1:CATCAGAAGAGTGAGA	GC10P-R1	CD8_C4_GZMK	#aa40fc	Paratumor	clonotype5	0.5966994411333872	-0.0019136731	-0.0043593943	-0.04827115	-0.07251382	0.021816663	0.0123424689762392	0.0688822019026076	0.1073203766692604
GC10P-R1:CATCAGATCAACACAC	GC10P-R1	CD8_C4_GZMK	#aa40fc	Paratumor	clonotype870	0.48516876131484665	0.004256581	0.0068307673	-0.5022552	-0.090345465	-0.41091523	0.0018121971395317	0.0645963360459302	0.1406734739407635
GC10P-R1:CATCCACAGGCGATAC	GC10P-R1	CD8_C4_GZMK	#aa40fc	Paratumor	clonotype877	0.6547608735421578	0.010208373	0.013301352	-0.5022552	0.10130174	-0.24152793	0.0005650148934012	0.0583151533916687	0.1083318816282622
GC10P-R1:CATCGAAGTCTAAAGA	GC10P-R1	CD8_C4_GZMK	#aa40fc	Paratumor	clonotype28	0.5825008852866863	0.0065248874	0.006136353	-0.5022552	-0.14750457	-0.41091523	0.0046135027933601	0.0495548868042199	0.0823603399067562
GC10P-R1:CATCGGGGTGGTAACG	GC10P-R1	CD8_C3_GZMH	#d62728	Paratumor	clonotype119	0.5401228452543221	0.0042119618	-0.0061900676	-0.5022552	1.3645447	0.3570037	0.0119397984358725	0.0575787403764999	0.1320985460356535
GC10P-R1:CATGACAAGTGCTGCC	GC10P-R1	CD8_C4_GZMK	#aa40fc	Paratumor	clonotype35	0.5860999148938569	0.0075295735	0.00917356	-0.5022552	-0.081007846	-0.41091523	0.0036712534279713	0.0507509984160303	0.1001221298253334
GC10P-R1:CATGACATCAAGCCTA	GC10P-R1	CD8_C4_GZMK	#aa40fc	Paratumor	clonotype6	0.5211485601945873	0.0060688974	0.012151863	-0.5022552	0.9237633	-0.18917887	0.0009009747265753	0.0747047077311993	0.128538456174802
GC10P-R1:CATGCCTTCAATCACG	GC10P-R1	CD8_C3_GZMH	#d62728	Paratumor	clonotype1	0.46450854962422183	0.0019594135	0.00017723972	-0.5022552	1.062069	-0.087306686	0.0029342570322487	0.0858361586277789	0.1464417192791377
GC10P-R1:CATTATCAGTGAATTG	GC10P-R1	CD8_C4_GZMK	#aa40fc	Paratumor	clonotype29	0.6122054399467304	0.008232181	0.012323245	-0.060418338	0.23193516	0.010238091	0.0009417301383252	0.058157628568464	0.12010641933711
GC10P-R1:CATTATCGTATGAAAC	GC10P-R1	CD8_C3_GZMH	#d62728	Paratumor	clonotype120	0.5283565681923851	0.004910212	-0.00013415523	-0.5022552	1.3124689	0.26099408	0.0055148152378333	0.0590415576053198	0.1188955015120229
GC10P-R1:CATTCGCCACGCGAAA	GC10P-R1	CD8_C4_GZMK	#aa40fc	Paratumor	clonotype1	0.6026612240022908	0.010219888	0.013141888	-0.5022552	0.3366796	-0.2418028	0.001937466931498	0.0651193934357122	0.1173992149382128
GC10P-R1:CATTCGCTCGGAGGTA	GC10P-R1	CD8_C4_GZMK	#aa40fc	Paratumor	clonotype6	0.5594064662444415	0.0067367535	0.011870992	-0.5022552	0.53844047	-0.11411145	0.0009793599968667	0.0554725143398348	0.1238612016864321
GC10P-R1:CCAGCGATCGCTAGCG	GC10P-R1	CD8_C4_GZMK	#aa40fc	Paratumor	clonotype35	0.5293841692948607	0.00740306	0.011223645	-0.5022552	1.1206092	0.054589525	0.0008758267711635	0.0601028539643302	0.135913702985199
GC10P-R1:CCATTCGAGCAATCTC	GC10P-R1	CD8_C4_GZMK	#aa40fc	Paratumor	clonotype1	0.49908267715456045	0.0023250289	0.00659024	0.9618629	-0.5335017	-0.41091523	0.0026101526265695	0.0615777126455003	0.0857312558970678
GC10P-R1:CCATTCGGTGACAAAT	GC10P-R1	CD8_C4_GZMK	#aa40fc	Paratumor	clonotype1	0.5374872473474447	0.0047693113	0.008351623	0.08930528	0.07759198	-0.41091523	0.0014003466060517	0.0733805506300844	0.1016001277653236
GC10P-R1:CCCAATCGTACGACCC	GC10P-R1	CD8_C4_GZMK	#aa40fc	Paratumor	clonotype1	0.5432845778448134	0.006434667	0.011775799	-0.5022552	-0.24661721	-0.024713967	0.0023547373969698	0.0687542539290821	0.1037772315142022
GC10P-R1:CCCTCCTGTCGCGGTT	GC10P-R1	CD8_C4_GZMK	#aa40fc	Paratumor	clonotype1	0.7642466105992239	0.01772852	0.021397498	-0.5022552	0.20206733	-0.41091523	0.0006899472734919	0.0611602659818132	0.1360073782635701
GC10P-R1:CCCTCCTTCTCGGACG	GC10P-R1	CD8_C4_GZMK	#aa40fc	Paratumor	clonotype6	0.5756633385353602	0.0077178814	0.012185413	-0.5022552	1.7774677	-0.10155887	0.0008031359742069	0.0738386276689372	0.131955415425322
GC10P-R1:CCCTCCTTCTGGCGTG	GC10P-R1	CD8_C3_GZMH	#d62728	Paratumor	clonotype1	0.5056197720029719	0.00120866	0.0074716457	0.0043491125	0.026471071	0.06838253	0.0032722486443676	0.0801255984859851	0.1330517811298799
GC10P-R1:CCGGGATCAATAACGA	GC10P-R1	CD8_C4_GZMK	#aa40fc	Paratumor	clonotype339	0.5371816693568129	0.0049408693	0.005246169	-0.5022552	0.07707322	-0.41091523	0.0023946993570281	0.0595699180268255	0.1167312767062702
GC10P-R1:CCGGTAGAGAGTACAT	GC10P-R1	CD8_C4_GZMK	#aa40fc	Paratumor	clonotype1	0.6065472682686167	0.008111644	0.011054818	-0.5022552	0.8245349	0.067439094	0.0033989411596641	0.0830516952414982	0.1332315562296081
GC10P-R1:CCGTACTAGTTCGCAT	GC10P-R1	CD8_C3_GZMH	#d62728	Paratumor	clonotype1	0.5236174122989723	0.0055017103	0.0028762973	-0.5022552	0.8842156	-0.12681338	0.0076136395483033	0.0705927659646194	0.1419637887868577
GC10P-R1:CCGTACTTCACTTATC	GC10P-R1	CD8_C4_GZMK	#aa40fc	Paratumor	clonotype264	0.5571482388466042	0.0075696674	0.008330658	-0.5022552	-0.009011865	0.059294	0.0029373681878064	0.0645686874208449	0.0908733341054359
GC10P-R1:CCGTGGACAGACGTAG	GC10P-R1	CD8_C2_CX3CR1	#279e68	Paratumor	clonotype721	0.16468581610275607	-0.03379344	-0.002719714	-0.5022552	1.5880686	-0.13542157	0.0018089811864513	0.0484077728482072	0.1414148407632184
GC10P-R1:CCGTTCACATTGCGGC	GC10P-R1	CD8_C4_GZMK	#aa40fc	Paratumor	clonotype620	0.5855375008368241	0.0088666305	0.009902583	-0.5022552	0.21730077	-0.21901073	0.0033822095995623	0.05427081845934	0.1283143761383681
GC10P-R1:CCGTTCATCATGCATG	GC10P-R1	CD8_C4_GZMK	#aa40fc	Paratumor	clonotype1	0.6347128428645853	0.010493325	0.013412373	-0.005768627	0.83066434	-0.20667882	0.0007469352471279	0.0908297032875288	0.1085304546206917
GC10P-R1:CCTATTAGTTCCGTCT	GC10P-R1	CD8_C4_GZMK	#aa40fc	Paratumor	clonotype25	0.5916342073892373	0.0072696563	0.007976774	-0.5022552	0.20191646	-0.41091523	0.0019800172807959	0.0706579143716317	0.1012831156330902
GC10P-R1:CCTTCCCCAAAGAATC	GC10P-R1	CD8_C4_GZMK	#aa40fc	Paratumor	clonotype29	0.5481789450444516	0.007064579	0.0064162626	-0.5022552	0.35796738	-0.083695516	0.0072383121707489	0.0634564136135031	0.1267479855954617
GC10P-R1:CCTTTCTAGGGATCTG	GC10P-R1	CD8_C4_GZMK	#aa40fc	Paratumor	clonotype433	0.6368614675231723	0.008894328	0.013768603	-0.007882327	-0.2208507	-0.17416698	0.0009640707696326	0.0543318904989806	0.104471765406419
GC10P-R1:CCTTTCTGTTCTGAAC	GC10P-R1	CD8_C4_GZMK	#aa40fc	Paratumor	clonotype1	0.7620679160422663	0.013812588	0.017577393	-0.5022552	0.33254638	-0.15964027	0.0007220068632914	0.075116134945322	0.0988438464314791
GC10P-R1:CGAACATGTAGGAGTC	GC10P-R1	CD8_C4_GZMK	#aa40fc	Paratumor	clonotype35	0.5582750422911811	0.008270363	0.008495179	-0.5022552	0.6055136	-0.13313386	0.0015046781477411	0.0516272101351686	0.1282403431191892
GC10P-R1:CGAACATTCAAACAAG	GC10P-R1	CD8_C4_GZMK	#aa40fc	Paratumor	clonotype6	0.6208251146874408	0.008920573	0.01234908	0.082494825	0.9427495	0.2894355	0.0007314860616208	0.0663292045521835	0.1279981155945515
GC10P-R1:CGAATGTTCAGAGACG	GC10P-R1	CD8_C4_GZMK	#aa40fc	Paratumor	clonotype1	0.5490163736762765	0.0072314516	0.010475667	-0.5022552	0.43596566	-0.024623076	0.0007651820013834	0.0720821958093389	0.130864613620517
GC10P-R1:CGACTTCAGCAATCTC	GC10P-R1	CD8_C4_GZMK	#aa40fc	Paratumor	clonotype35	0.5951008915603091	0.006962475	0.01110709	-0.5022552	0.09705326	-0.22971763	0.0014404480471935	0.0671216662042916	0.1293021492516653
GC10P-R1:CGAGCACAGTAGCGGT	GC10P-R1	CD8_C4_GZMK	#aa40fc	Paratumor	clonotype7	0.4526705851345005	0.003837277	0.0077377046	-0.13403434	0.074260004	-0.0043743188	0.001026740864162	0.0463512408475743	0.110226645761834
GC10P-R1:CGAGCACCACAGACAG	GC10P-R1	CD8_C4_GZMK	#aa40fc	Paratumor	clonotype1	0.6642208165112912	0.010444948	0.01318872	-0.5022552	0.20732798	0.00019126468	0.0012173965035179	0.074114292942635	0.0948137800496308
GC10P-R1:CGAGCACGTTACCGAT	GC10P-R1	CD8_C3_GZMH	#d62728	Paratumor	clonotype264	0.3863380066408066	-0.00052	0.0017746063	-0.5022552	0.5724381	-0.01706738	0.008246690617366	0.0708641116551997	0.1254178100148068
GC10P-R1:CGAGCACTCGTGGACC	GC10P-R1	CD8_C3_GZMH	#d62728	Paratumor	clonotype1	0.6153257847684485	0.008048545	0.0023076904	-0.5022552	0.92151886	0.22838362	0.0101229308411846	0.0928697923296515	0.1203293358617968
GC10P-R1:CGAGCCACATTGGTAC	GC10P-R1	CD8_C4_GZMK	#aa40fc	Paratumor	clonotype265	0.627711750231849	0.008971662	0.011130837	1.5576346	-0.1889112	-0.2432659	0.0006636365910525	0.060177196447911	0.0769908241999727
GC10P-R1:CGATCGGCAACACCTA	GC10P-R1	CD8_C4_GZMK	#aa40fc	Paratumor	clonotype1	0.5960244166197918	0.008291312	0.011848329	-0.5022552	-0.065457284	-0.41091523	0.0014977371377871	0.066195015372962	0.1243054809889924
GC10P-R1:CGATCGGCACATGACT	GC10P-R1	CD8_C3_GZMH	#d62728	Paratumor	clonotype6	0.4484845573621981	0.0023831583	0.007824439	-0.5022552	0.8032794	-0.057204563	0.0040816449932719	0.0608196007323441	0.1717948637715048
GC10P-R1:CGATGTATCACATAGC	GC10P-R1	CD8_C4_GZMK	#aa40fc	Paratumor	clonotype1	0.6791583558518779	0.011848447	0.01224933	-0.5022552	1.2990484	0.18818462	0.0034566754633575	0.067958774633426	0.1140566685105093
GC10P-R1:CGATTGAGTCTCAACA	GC10P-R1	CD8_C4_GZMK	#aa40fc	Paratumor	clonotype1	0.5319836060262823	0.006457077	0.0087624155	-0.5022552	-0.19765568	0.5871192	0.001219997397747	0.0605363616734983	0.1110689986319324
GC10P-R1:CGCCAAGGTTAAGATG	GC10P-R1	CD8_C4_GZMK	#aa40fc	Paratumor	clonotype1	0.5333208479355022	0.0064775483	0.011991899	0.7250045	-0.5335017	-0.037433837	0.001539986711459	0.0693222314382975	0.0940655921034343
GC10P-R1:CGCGGTATCATGTCCC	GC10P-R1	CD8_C4_GZMK	#aa40fc	Paratumor	clonotype1	0.6201392754985211	0.009668151	0.012328744	-0.5022552	-0.004793475	-0.21448006	0.0009861155669426	0.0711845635216672	0.1136232876310716
GC10P-R1:CGCTATCAGTAGCCGA	GC10P-R1	CD8_C3_GZMH	#d62728	Paratumor	clonotype1	0.5012840015895578	0.0033994592	0.00545053	-0.5022552	0.8684866	0.59119296	0.0043013575170348	0.0766358131571041	0.1260618822518088
GC10P-R1:CGCTGGATCCAATGGT	GC10P-R1	CD8_C4_GZMK	#aa40fc	Paratumor	clonotype1	0.5890662304774247	0.0072850087	0.008964201	-0.5022552	-0.041538328	-0.04961627	0.0011591153793385	0.0552501790624848	0.1004874301128516
GC10P-R1:CGCTTCACATTGCGGC	GC10P-R1	CD8_C4_GZMK	#aa40fc	Paratumor	clonotype1	0.5370553134060129	0.007064901	0.005851513	-0.5022552	-0.17021848	-0.129094	0.0026865012967096	0.0513043326113185	0.1278183380026707
GC10P-R1:CGGACACGTGATGCCC	GC10P-R1	CD8_C4_GZMK	#aa40fc	Paratumor	clonotype35	0.5379024358566761	0.005822715	0.013486286	-0.5022552	-0.19753538	-0.41091523	0.0015025623630555	0.0621989682049767	0.1432163188059275
GC10P-R1:CGGACTGGTTTGTTTC	GC10P-R1	CD8_C4_GZMK	#aa40fc	Paratumor	clonotype1	0.5746516229229894	0.007828689	0.00969381	-0.5022552	1.1755956	0.09502908	0.000774189530816	0.0645848075197453	0.1438293237210151
GC10P-R1:CGGAGCTTCGCGCCAA	GC10P-R1	CD8_C3_GZMH	#d62728	Paratumor	clonotype1	0.5124545679855993	0.006823272	0.002517176	-0.5022552	0.6965564	-0.011420965	0.0022789601804891	0.0623645843918247	0.118470638456187
GC10P-R1:CGGAGTCCATGCAACT	GC10P-R1	CD8_C4_GZMK	#aa40fc	Paratumor	clonotype1	0.5463756998482681	0.0073160054	0.0071367845	-0.5022552	2.291291	0.2366884	0.0020055164394327	0.0651549208468873	0.1376315504666979
GC10P-R1:CGGAGTCGTCGACTAT	GC10P-R1	CD8_C4_GZMK	#aa40fc	Paratumor	clonotype289	0.6110836377007313	0.01021255	0.011209519	-0.5022552	-0.30822033	0.12558284	0.0013480459634945	0.0589885812333656	0.0827062938707008
GC10P-R1:CGGAGTCTCAAGCCTA	GC10P-R1	CD8_C4_GZMK	#aa40fc	Paratumor	clonotype1	0.4654707575748022	-0.0015843756	0.009782206	0.3181242	-0.3268179	0.14655975	0.000915967843042	0.0549486687763856	0.1351241613664998
GC10P-R1:CGGCTAGTCGGCGCTA	GC10P-R1	CD8_C4_GZMK	#aa40fc	Paratumor	clonotype29	0.5507496644442412	0.007701436	0.010719697	-0.5022552	1.4503495	0.1833453	0.0094028689865375	0.0612758260887811	0.1248213155487346
GC10P-R1:CGGTTAAGTGTTTGTG	GC10P-R1	CD8_C4_GZMK	#aa40fc	Paratumor	clonotype1	0.564825635691911	0.008939955	0.011437257	1.201578	-0.32898697	0.17128085	0.0009964553705309	0.0584596687070682	0.0963897549119064
GC10P-R1:CGTAGCGTCCTCAATT	GC10P-R1	CD8_C4_GZMK	#aa40fc	Paratumor	clonotype150	0.5807089185458573	0.00591304	0.003569324	-0.5022552	0.68971986	0.037250414	0.0080959941117481	0.0519975613376886	0.1093697423339385
GC10P-R1:CGTGAGCCATTCGACA	GC10P-R1	CD8_C4_GZMK	#aa40fc	Paratumor	clonotype339	0.5917600576918909	0.0004493293	-0.004131788	-0.5022552	0.48072913	0.024453985	0.0064128003267167	0.0677125652667179	0.1142838823645468
GC10P-R1:CGTGTCTCAAGACACG	GC10P-R1	CD8_C4_GZMK	#aa40fc	Paratumor	clonotype1	0.6564671964174136	0.010030146	0.011256782	-0.5022552	-0.5335017	-0.14185132	0.0003905916430242	0.0580723291240364	0.0984304025491606
GC10P-R1:CTAACTTAGGCTAGAC	GC10P-R1	CD8_C4_GZMK	#aa40fc	Paratumor	clonotype1	0.6279565883151659	0.009338933	0.012075756	-0.5022552	0.45482492	-0.41091523	0.0008562826411094	0.0559555557952434	0.1057262960384273
GC10P-R1:CTAAGACTCACCGTAA	GC10P-R1	CD8_C4_GZMK	#aa40fc	Paratumor	clonotype433	0.5159305245238406	0.004829768	0.006101287	-0.5022552	0.2942089	-0.41091523	0.0051853851410427	0.0575064520516487	0.1496961632516429
GC10P-R1:CTAATGGCACGGATAG	GC10P-R1	CD8_C4_GZMK	#aa40fc	Paratumor	clonotype1	0.5499087210969249	0.007412501	0.0075390507	-0.5022552	0.30824688	-0.22762889	0.0017405816500831	0.0782246420119189	0.1201602793387569
GC10P-R1:CTACACCAGCTTTGGT	GC10P-R1	CD8_C4_GZMK	#aa40fc	Paratumor	clonotype35	0.6353120383526492	0.009779313	0.011633789	-0.5022552	0.081119455	0.29214492	0.0005978857332464	0.0639748915069265	0.1221277682183479
GC10P-R1:CTACATTGTACCGTTA	GC10P-R1	CD8_C4_GZMK	#aa40fc	Paratumor	clonotype1	0.6762768904862533	0.011942848	0.015129912	0.18388307	-0.2629523	-0.17336644	0.0005866500704487	0.0602168201511351	0.1257145481691786
GC10P-R1:CTACGTCAGTGTGAAT	GC10P-R1	CD8_C4_GZMK	#aa40fc	Paratumor	clonotype1	0.47338308605181734	0.004455742	0.009109276	-0.5022552	1.2572879	-0.089467764	0.0021017245611022	0.090404550693238	0.1482501728628843
GC10P-R1:CTACGTCCAGTACACT	GC10P-R1	CD8_C4_GZMK	#aa40fc	Paratumor	clonotype7	0.6163960646232479	0.008863115	0.01259972	-0.5022552	-0.10937816	0.12415779	0.0007658401551951	0.0605820414585601	0.0896663281874273
GC10P-R1:CTAGAGTAGCCCTAAT	GC10P-R1	CD8_C4_GZMK	#aa40fc	Paratumor	clonotype1	0.5506667906746479	0.0067783594	0.008007653	-0.5022552	0.47398022	-0.09709231	0.0020667972627482	0.0653690661180733	0.1311212490574843
GC10P-R1:CTAGAGTGTGAGCGAT	GC10P-R1	CD8_C4_GZMK	#aa40fc	Paratumor	clonotype1	0.618651033322558	0.00959667	0.011872305	-0.5022552	0.9620643	-0.056799147	0.0009448209886309	0.0500200672799691	0.1284061010622469
GC10P-R1:CTAGCCTAGGATGGTC	GC10P-R1	CD8_C4_GZMK	#aa40fc	Paratumor	clonotype35	0.5540018236978727	0.008955752	0.012339142	-0.5022552	-0.27547473	-0.02585525	0.0007407528123554	0.0667562803062686	0.1329750563357581
GC10P-R1:CTAGCCTTCCATGCTC	GC10P-R1	CD8_C4_GZMK	#aa40fc	Paratumor	clonotype1	0.6013051059529086	0.008543547	0.010016653	-0.5022552	0.06814697	0.27232823	0.0023053385327343	0.0707447100525594	0.1145725065394059
GC10P-R1:CTAGTGACATTTGCTT	GC10P-R1	CD8_C4_GZMK	#aa40fc	Paratumor	clonotype54	0.6764574749182587	0.01138045	0.015674198	0.81683505	-0.5335017	0.02040932	0.0009286067539876	0.0532516778513033	0.1021156330559042
GC10P-R1:CTCAGAACATTAACCG	GC10P-R1	CD8_C4_GZMK	#aa40fc	Paratumor	clonotype1	0.5276723837566321	0.005523748	0.008236435	-0.5022552	0.5856387	-0.41091523	0.0023026135311648	0.0661173804573014	0.1250397756236717
GC10P-R1:CTCCTAGAGAACAACT	GC10P-R1	CD8_C4_GZMK	#aa40fc	Paratumor	clonotype6	0.7095947555030871	0.012444949	0.015186534	-0.5022552	0.08514929	-0.41091523	0.0021054645489056	0.0802507008128282	0.0950299997689554
GC10P-R1:CTCGAAAGTAAGTTCC	GC10P-R1	CD8_C4_GZMK	#aa40fc	Paratumor	clonotype6	0.4373775100989098	0.0017632475	0.007862177	0.03870803	1.9907932	-0.16641267	0.0016780117993462	0.0602943392018375	0.1583987550052649
GC10P-R1:CTCGAAAGTTGTCTTT	GC10P-R1	CD8_C4_GZMK	#aa40fc	Paratumor	clonotype1	0.599839907778682	0.007791018	0.009395402	-0.5022552	-0.043367047	-0.24562931	0.0015709711049231	0.0626091754395228	0.083242508436948
GC10P-R1:CTCGGAGCATCGGGTC	GC10P-R1	CD8_C4_GZMK	#aa40fc	Paratumor	clonotype477	0.5856381261081753	0.008932177	0.011325061	-0.5022552	0.47868422	0.07447299	0.0017931040103579	0.0501678771727191	0.130943896188532
GC10P-R1:CTCGTACCAATGTAAG	GC10P-R1	CD8_C4_GZMK	#aa40fc	Paratumor	clonotype35	0.588145414034123	0.00938893	0.011554076	-0.072021395	-0.08601856	-0.052694652	0.0027086370351852	0.0666268612495726	0.1476254679046077
GC10P-R1:CTCGTCAAGGTGGGTT	GC10P-R1	CD8_C4_GZMK	#aa40fc	Paratumor	clonotype1	0.5477557458521686	0.0059896177	0.009801256	-0.5022552	0.9777177	-0.23865826	0.0013827834529338	0.078055228373552	0.1356810879748848
GC10P-R1:CTCGTCACACGGCGTT	GC10P-R1	CD8_C3_GZMH	#d62728	Paratumor	clonotype28	0.5112237080545593	0.0040289667	0.0021523947	-0.5022552	0.13755903	-0.13313386	0.006714223871881	0.0714840585594716	0.1076097909082668
GC10P-R1:CTCGTCAGTTGAACTC	GC10P-R1	CD8_C4_GZMK	#aa40fc	Paratumor	clonotype289	0.5541735833582424	-0.0022067286	0.008092033	-0.5022552	1.8373333	0.09210813	0.003008583131134	0.0517550122803318	0.1402700238052209
GC10P-R1:CTCTAATAGGTTACCT	GC10P-R1	CD8_C4_GZMK	#aa40fc	Paratumor	clonotype5	0.5839214267730927	0.0054268683	0.0036552658	-0.5022552	0.61425257	-0.41091523	0.0038083377246132	0.0639969051261302	0.1037882827415746
GC10P-R1:CTCTGGTCAATGGATA	GC10P-R1	CD8_C4_GZMK	#aa40fc	Paratumor	clonotype6	0.582163525183093	0.009979432	0.014802372	-0.5022552	0.5316414	0.2152083	0.0012903564703052	0.0748465404429326	0.1326192518921461
GC10P-R1:CTGAAACCAAGTAATG	GC10P-R1	CD8_C4_GZMK	#aa40fc	Paratumor	clonotype1	0.5343421590231813	0.005713466	0.0061326064	-0.5022552	0.6984566	-0.41091523	0.0016554289175803	0.0664368980849892	0.1006151547082832
GC10P-R1:CTGAAGTTCAATCACG	GC10P-R1	CD8_C4_GZMK	#aa40fc	Paratumor	clonotype28	0.5326729517001558	0.007004675	0.0053475085	-0.5022552	1.4716476	-0.41091523	0.0189864901084806	0.0796586468025309	0.0986870549177209
GC10P-R1:CTGATAGCATCCAACA	GC10P-R1	CD8_C4_GZMK	#aa40fc	Paratumor	clonotype1	0.5667367344210644	0.0080801165	0.010025058	-0.5022552	1.72621	0.4325093	0.001852053018546	0.0779175804051456	0.1527465912747863
GC10P-R1:CTGATAGGTCCGAACC	GC10P-R1	CD8_C4_GZMK	#aa40fc	Paratumor	clonotype29	0.5572078149494054	0.0087195635	0.009170759	-0.5022552	0.791337	0.0800748	0.0042270178943943	0.0462252057235618	0.1507661639580874
GC10P-R1:CTGATAGTCCACGAAT	GC10P-R1	CD8_C4_GZMK	#aa40fc	Paratumor	clonotype1	0.5678327635726199	0.00829773	0.00905634	-0.5022552	0.19737081	0.21681808	0.0006493947997234	0.0682317034037845	0.1092558309084849
GC10P-R1:CTGATCCCACCGGAAA	GC10P-R1	CD8_C4_GZMK	#aa40fc	Paratumor	clonotype1	0.5907096213898485	0.010617794	0.014268862	-0.5022552	1.7272307	0.04297573	0.0053988647757613	0.0733383999902947	0.1409399481199164
GC10P-R1:CTGCCTAAGACCTTTG	GC10P-R1	CD8_C2_CX3CR1	#279e68	Paratumor	clonotype40	0.05994146679997081	-0.06761566	-0.00467685	-0.5022552	2.541106	-0.25206846	0.0146035050391572	0.0713556605195174	0.1473908190745536
GC10P-R1:CTGCCTAGTTAAAGTG	GC10P-R1	CD8_C4_GZMK	#aa40fc	Paratumor	clonotype1	0.6024878484664513	0.010233524	0.01176299	-0.5022552	1.2740899	0.066611566	0.0006130885716523	0.0774267195991371	0.1239740623019331
GC10P-R1:CTGCTGTGTGTATGGG	GC10P-R1	CD8_C4_GZMK	#aa40fc	Paratumor	clonotype6	0.5031850019044166	0.0032508245	0.008436776	-0.5022552	0.036117464	-0.12719363	0.0013212606318876	0.0658218123856362	0.1243107262691895
GC10P-R1:CTGTTTATCTTGTACT	GC10P-R1	CD8_C4_GZMK	#aa40fc	Paratumor	clonotype150	0.6189671238138674	0.010786005	0.012759025	-0.5022552	0.07948394	-0.18528062	0.0067344673074133	0.0462174975531104	0.1339778313298811
GC10P-R1:CTTAACTAGCCACTAT	GC10P-R1	CD8_C3_GZMH	#d62728	Paratumor	clonotype1	0.4891394320469608	0.0039400905	0.004622206	-0.5022552	0.3082314	0.15941451	0.0033550949584899	0.0612003910287388	0.1167404605935196
GC10P-R1:CTTAACTTCCCAGGTG	GC10P-R1	CD8_C4_GZMK	#aa40fc	Paratumor	clonotype1	0.6067994945580101	0.008839728	0.012044281	-0.04323417	-0.09784112	-0.25351837	0.0004895348917774	0.0628835468400242	0.1249576747240041
GC10P-R1:CTTACCGCAATCCAAC	GC10P-R1	CD8_C4_GZMK	#aa40fc	Paratumor	clonotype484	0.545099020781859	0.008375088	0.009006373	-0.5022552	0.33519897	-0.21994692	0.0034911221002018	0.0719659266370434	0.1437614657815293
GC10P-R1:CTTACCGGTATATGGA	GC10P-R1	CD8_C4_GZMK	#aa40fc	Paratumor	clonotype290	0.4780718505592255	0.00095735834	0.0057921805	-0.5022552	0.6544087	0.23321708	0.0031998090995147	0.047625603430627	0.1296751721714827
GC10P-R1:CTTAGGAGTTCCACAA	GC10P-R1	CD8_C4_GZMK	#aa40fc	Paratumor	clonotype620	0.6287043619394005	0.00924623	0.011638398	-0.5022552	0.7304124	-0.05476096	0.0018319001119105	0.0744526240029034	0.0871840402352028
GC10P-R1:CTTGGCTAGAGCCTAG	GC10P-R1	CD8_C4_GZMK	#aa40fc	Paratumor	clonotype28	0.682937236074894	0.007401058	0.0016774073	-0.5022552	1.2206515	-0.41091523	0.0049321824139505	0.0690293290659154	0.0920124093823147
GC10P-R1:GAAATGACAGCATACT	GC10P-R1	CD8_C4_GZMK	#aa40fc	Paratumor	clonotype534	0.560348472329785	0.008023976	0.0063331313	-0.5022552	1.1862439	-0.13962501	0.0018993505704412	0.0673768828857555	0.1207943698086704
GC10P-R1:GAAATGAGTCGCCATG	GC10P-R1	CD8_C4_GZMK	#aa40fc	Paratumor	clonotype264	0.5475397166620452	0.006407568	0.010667551	-0.5022552	0.1992144	-0.41091523	0.0023113462908441	0.0643020302962458	0.1298657809213069
GC10P-R1:GAAATGATCGCAAACT	GC10P-R1	CD8_C4_GZMK	#aa40fc	Paratumor	clonotype155	0.5374639384432104	0.0071443208	0.010006123	-0.5022552	0.46610007	-0.41091523	0.0018454972841888	0.0585419906017168	0.1466663654706955
GC10P-R1:GAACATCTCCAAGTAC	GC10P-R1	CD8_C4_GZMK	#aa40fc	Paratumor	clonotype35	0.7763684346116668	0.015215815	0.01737859	0.39780217	0.12723456	-0.41091523	0.0011166249789813	0.0689864006900752	0.0987004189884187
GC10P-R1:GAACGGACAGGCTGAA	GC10P-R1	CD8_C4_GZMK	#aa40fc	Paratumor	clonotype126	0.5883318098832143	0.010507187	0.013463694	-0.5022552	0.7327399	0.4746507	0.0045355639838472	0.0635692244038981	0.1356519914367373
GC10P-R1:GACCAATAGACTAGGC	GC10P-R1	CD8_C4_GZMK	#aa40fc	Paratumor	clonotype1	0.586388460925237	0.009456763	0.010942862	-0.5022552	0.08650762	-0.011307571	0.0015359666635664	0.0592959885266647	0.1285179866846171
GC10P-R1:GACCAATAGCTAAGAT	GC10P-R1	CD8_C4_GZMK	#aa40fc	Paratumor	clonotype289	0.5569441702162263	0.008951757	0.013799915	-0.5022552	0.49849033	-0.13122365	0.0009738216029474	0.0658432184200733	0.157836921196487
GC10P-R1:GACCAATAGGCGATAC	GC10P-R1	CD8_C4_GZMK	#aa40fc	Paratumor	clonotype120	0.48110087810132723	0.0043552923	0.009841099	-0.11461556	-0.031366277	-0.41091523	0.0032841902786567	0.0730422935123192	0.105869106662307
GC10P-R1:GACGCGTAGCCTATGT	GC10P-R1	CD8_C4_GZMK	#aa40fc	Paratumor	clonotype545	0.5382767605553771	0.008128583	0.009883869	-0.5022552	0.4635487	0.12957472	0.0008993241986959	0.0605988210794191	0.1126292855875642
GC10P-R1:GACGCGTGTCGTTGTA	GC10P-R1	CD8_C4_GZMK	#aa40fc	Paratumor	clonotype126	0.5912453389028529	0.007376096	0.0073490185	-0.5022552	0.26467815	-0.15067238	0.0025430432632563	0.0741486720000586	0.0785250187536657
GC10P-R1:GACGGCTAGCTTCGCG	GC10P-R1	CD8_C4_GZMK	#aa40fc	Paratumor	clonotype54	0.5682193746407076	0.009842353	0.013685251	-0.5022552	0.11489272	-0.41091523	0.000770624523407	0.0662371915645858	0.1165920543624741
GC10P-R1:GACGTGCGTCAATACC	GC10P-R1	CD8_C4_GZMK	#aa40fc	Paratumor	clonotype1	0.6542488164776806	0.011997769	0.012811767	-0.5022552	-0.35433102	-0.016892646	0.001842631823202	0.0688510779463762	0.0554857176177321
GC10P-R1:GACGTTACAGGGATTG	GC10P-R1	CD8_C4_GZMK	#aa40fc	Paratumor	clonotype29	0.4662797919107332	0.0040225	0.0070929015	-0.5022552	1.7915872	-0.09271799	0.0022275825730282	0.0524901188388056	0.150393383731326
GC10P-R1:GACGTTACAGTACACT	GC10P-R1	CD8_C4_GZMK	#aa40fc	Paratumor	clonotype5	0.6319789129842196	0.006533945	0.0051850732	0.18585634	-0.32482356	-0.41091523	0.0019484851819695	0.0681244599378968	0.0722966858934505
GC10P-R1:GACTGCGCAGATGGCA	GC10P-R1	CD8_C4_GZMK	#aa40fc	Paratumor	clonotype1	0.598481659687942	0.010933574	0.01441739	-0.5022552	1.094962	0.12421855	0.0034388610976334	0.0656995066636711	0.1122627602308554
GC10P-R1:GACTGCGTCAAGGTAA	GC10P-R1	CD8_C4_GZMK	#aa40fc	Paratumor	clonotype1	0.562847824813356	0.008181162	0.010485337	-0.5022552	1.0715855	0.32937407	0.0006715501652747	0.0847759166925944	0.1123571901309915
GC10P-R1:GAGCAGATCTCGCATC	GC10P-R1	CD8_C4_GZMK	#aa40fc	Paratumor	clonotype1	0.5595143245705071	0.0069899056	0.007710344	0.07417318	0.47549012	-0.41091523	0.0055118678955547	0.0499448338246317	0.1039099964083977
GC10P-R1:GAGGTGAAGTACGACG	GC10P-R1	CD8_C4_GZMK	#aa40fc	Paratumor	clonotype35	0.664104391299	0.01284461	0.016227528	-0.5022552	-0.5335017	-0.12662353	0.0017966753727344	0.0652802678946696	0.0891832357964273
GC10P-R1:GAGGTGATCAGAGGTG	GC10P-R1	CD8_C3_GZMH	#d62728	Paratumor	clonotype1	0.4584033744209763	0.0028748533	0.0033554772	-0.5022552	1.8888019	0.44834074	0.0050865009779822	0.0725805394264094	0.1463854291839903
GC10P-R1:GAGTCCGCAGCTTCGG	GC10P-R1	CD8_C4_GZMK	#aa40fc	Paratumor	clonotype1	0.4865302866315705	0.0039388556	0.0028313373	-0.5022552	0.7441194	-0.41091523	0.0027949670032767	0.0482585702671397	0.1136708356305954
GC10P-R1:GAGTCCGGTACCAGTT	GC10P-R1	CD8_C4_GZMK	#aa40fc	Paratumor	clonotype6	0.5734741064009582	0.009050575	0.010566111	-0.5022552	1.5756716	-0.41091523	0.0043324839456556	0.0663100120757459	0.1300900743282469
GC10P-R1:GATCAGTTCACCCTCA	GC10P-R1	CD8_C4_GZMK	#aa40fc	Paratumor	clonotype423	0.3816955155641993	0.0014354734	0.010523471	0.36926267	-0.093941085	-0.41091523	0.0006318029749425	0.0515233853846799	0.128434603471173
GC10P-R1:GATCGATAGAAGATTC	GC10P-R1	CD8_C3_GZMH	#d62728	Paratumor	clonotype1	0.4851208738552097	0.0029490995	0.003534033	-0.5022552	1.797732	0.21587937	0.0045920684653502	0.0578064666249103	0.1172740538943743
GC10P-R1:GATCGATCACCGAATT	GC10P-R1	CD8_C3_GZMH	#d62728	Paratumor	clonotype1	0.46322993642819643	0.00214589	0.0027402407	-0.5022552	0.8340266	0.18819305	0.0109435608010682	0.0683488872691896	0.1430908440187804
GC10P-R1:GATCGCGCATGTTGAC	GC10P-R1	CD8_C4_GZMK	#aa40fc	Paratumor	clonotype6	0.45401875553392296	0.0034476563	0.0040444527	0.14894009	0.20701118	-0.18546408	0.0042750563301842	0.0634620747213017	0.1235690119658324
GC10P-R1:GATCGTATCCACTGGG	GC10P-R1	CD8_C4_GZMK	#aa40fc	Paratumor	clonotype1	0.5650751708241295	0.007056514	0.008725186	-0.5022552	0.015164276	0.100847654	0.0015714606005016	0.0471087656397058	0.1122753798843757
GC10P-R1:GATGAAACACGAAAGC	GC10P-R1	CD8_C4_GZMK	#aa40fc	Paratumor	clonotype341	0.6798973303072202	0.010803099	0.009686454	-0.5022552	-0.06239338	-0.41091523	0.0054174482223261	0.0616653661461764	0.1073873114272598
GC10P-R1:GATGAAAGTAGCTGCC	GC10P-R1	CD8_C2_CX3CR1	#279e68	Paratumor	clonotype5	0.18905068409591094	-0.055636704	-0.0046106796	-0.5022552	0.7669204	-0.17643349	0.0030435151592693	0.0494099736686152	0.1163724180503498
GC10P-R1:GATGAAAGTTCCAACA	GC10P-R1	CD8_C4_GZMK	#aa40fc	Paratumor	clonotype6	0.5798239347861702	0.008333947	0.010269866	-0.5022552	0.51362056	-0.1188781	0.0009925091392043	0.0660096220179225	0.1076354260391376
GC10P-R1:GATGAAATCATGTCCC	GC10P-R1	CD8_C4_GZMK	#aa40fc	Paratumor	clonotype6	0.5195771366832399	0.005897165	0.009107343	-0.5022552	0.58295614	-0.41091523	0.0010623626955485	0.0610858077015364	0.1054398974302282
GC10P-R1:GATGAGGCAGATGGGT	GC10P-R1	CD8_C4_GZMK	#aa40fc	Paratumor	clonotype162	0.49501614533017124	0.0060808035	0.0072164447	-0.5022552	0.29908136	-0.41091523	0.002787452507332	0.0652314583843231	0.1240151255332957
GC10P-R1:GATGCTACACGAAATA	GC10P-R1	CD8_C4_GZMK	#aa40fc	Paratumor	clonotype1	0.5742308172397981	0.0068687634	0.0039321855	-0.035460323	0.5541923	0.21125804	0.0017795296375992	0.0538469528278801	0.1157386049571668
GC10P-R1:GATGCTACAGCCTTGG	GC10P-R1	CD8_C3_GZMH	#d62728	Paratumor	clonotype1	0.4924250866423016	0.0055737114	0.0031110113	-0.5022552	-0.08404445	0.080122724	0.0049621134321699	0.0652054588954989	0.1417315108404236
GC10P-R1:GATTCAGCATCCCATC	GC10P-R1	CD8_C3_GZMH	#d62728	Paratumor	clonotype6	0.4776902342615233	0.0034850957	-0.0022663386	-0.5022552	0.545485	0.060481854	0.0051250857184578	0.0651439906416551	0.1296432251082141
GC10P-R1:GATTCAGCATGGTCAT	GC10P-R1	CD8_C3_GZMH	#d62728	Paratumor	clonotype1	0.4975167269176431	0.0049898946	0.00024424543	-0.5022552	0.25116566	0.5606644	0.0065787165859684	0.0669865636321127	0.1183252144185312
GC10P-R1:GCAAACTCACCAGGTC	GC10P-R1	CD8_C4_GZMK	#aa40fc	Paratumor	clonotype1	0.6120906406966707	0.010353577	0.013518755	-0.5022552	0.10039549	0.22595109	0.0004257823868799	0.0638463530572526	0.1142828126096055
GC10P-R1:GCAATCACAGTCGTGC	GC10P-R1	CD8_C4_GZMK	#aa40fc	Paratumor	clonotype1	0.6686762292315028	0.009958646	0.01043821	-0.5022552	0.43108845	0.2294098	0.0017837846140983	0.061393809977805	0.1002525868229256
GC10P-R1:GCACATATCCGCATCT	GC10P-R1	CD8_C4_GZMK	#aa40fc	Paratumor	clonotype477	0.5723651805277699	0.007541371	0.00620053	-0.5022552	0.8035708	0.0033546288	0.0321665201230601	0.0661975965941514	0.122423534632654
GC10P-R1:GCACTCTAGAGTGAGA	GC10P-R1	CD8_C4_GZMK	#aa40fc	Paratumor	clonotype29	0.5497519451556935	0.007156036	0.010898995	-0.5022552	0.69864804	-0.41091523	0.0031670469299197	0.0654629240201332	0.137588365763008
GC10P-R1:GCAGTTAAGCCGATTT	GC10P-R1	CD8_C4_GZMK	#aa40fc	Paratumor	clonotype1	0.501564976072337	0.0053220047	0.008999343	0.66891766	0.3017092	-0.41091523	0.0019094022687873	0.0670368145256233	0.0989321318243948
GC10P-R1:GCATACAAGGCTCATT	GC10P-R1	CD8_C4_GZMK	#aa40fc	Paratumor	clonotype7	0.6242134884116332	0.007266842	0.0019033486	-0.5022552	0.1808251	-0.41091523	0.0030802202008015	0.0592956398357847	0.1092503515584589
GC10P-R1:GCATACACACAACTGT	GC10P-R1	CD8_C4_GZMK	#aa40fc	Paratumor	clonotype1	0.6743727972070702	0.0146135595	0.018334111	-0.5022552	0.24719894	-0.41091523	0.0013299837181039	0.0640174327114537	0.138019621869822
GC10P-R1:GCATGCGGTACTCTCC	GC10P-R1	CD8_C4_GZMK	#aa40fc	Paratumor	clonotype613	0.5506017454457662	0.008076199	0.010420041	-0.07598695	0.21809475	-0.41091523	0.0044645443030398	0.0586900523669247	0.1472833460481833
GC10P-R1:GCATGTAAGCGATAGC	GC10P-R1	CD8_C4_GZMK	#aa40fc	Paratumor	clonotype873	0.5191671029392012	0.00429338	0.007856572	-0.5022552	1.3526446	-0.41091523	0.0031399120242276	0.0743873092482273	0.1226738243703822
GC10P-R1:GCATGTATCCTCAACC	GC10P-R1	CD8_C4_GZMK	#aa40fc	Paratumor	clonotype1	0.511027990295007	0.0051034926	0.006762454	-0.5022552	1.749385	0.14994285	0.0041350942777459	0.0687729141024198	0.1523087447399157
GC10P-R1:GCCAAATTCTCCGGTT	GC10P-R1	CD8_C4_GZMK	#aa40fc	Paratumor	clonotype1	0.5132677007017498	0.002232623	0.0077314493	-0.5022552	-0.09309206	0.049506016	0.0018265790033467	0.0591465340012107	0.097172873955528
GC10P-R1:GCCTCTAAGTCCATAC	GC10P-R1	CD8_C4_GZMK	#aa40fc	Paratumor	clonotype126	0.5794690714282047	0.007813915	0.010931027	-0.03599423	-0.13033158	0.27448583	0.0013882328154743	0.0739611291192663	0.1046750954216067
GC10P-R1:GCCTCTACATCTCGCT	GC10P-R1	CD8_C4_GZMK	#aa40fc	Paratumor	clonotype126	0.522786644305293	0.005448077	0.0084356135	-0.5022552	0.7995796	-0.032716896	0.0054850699421644	0.0787334499596741	0.1519256191250241
GC10P-R1:GCCTCTATCATGTAGC	GC10P-R1	CD8_C4_GZMK	#aa40fc	Paratumor	clonotype120	0.538988137117672	0.008103845	0.0140781645	0.09756145	0.8502318	0.006852044	0.0004150188812317	0.0624288327987317	0.1581917970818789
GC10P-R1:GCGACCACAGAGCCAA	GC10P-R1	CD8_C4_GZMK	#aa40fc	Paratumor	clonotype1	0.5076662255082012	0.0040298905	0.004820108	-0.5022552	0.39137253	-0.41091523	0.0029183143141975	0.0738963913313507	0.1117621036136435
GC10P-R1:GCGACCACATCAGTAC	GC10P-R1	CD8_C4_GZMK	#aa40fc	Paratumor	clonotype724	0.6580197750137179	0.010988676	0.01380674	-0.5022552	0.8147662	0.024453985	0.002247454787321	0.0589232692351398	0.1175295902287792
GC10P-R1:GCGAGAAGTACCTACA	GC10P-R1	CD8_C4_GZMK	#aa40fc	Paratumor	clonotype6	0.6084708588478775	0.010426737	0.0141908275	-0.5022552	-0.3677994	0.39353848	0.0005489303044585	0.0578535565696738	0.1264674087662588
GC10P-R1:GCGCAACAGGACCACA	GC10P-R1	CD8_C4_GZMK	#aa40fc	Paratumor	clonotype1	0.49989274402102063	0.0065504964	0.005364362	-0.5022552	0.1070477	-0.052139085	0.003257335654859	0.0707050260359148	0.1052746002980097
GC10P-R1:GCGCAACAGTAGCCGA	GC10P-R1	CD8_C2_CX3CR1	#279e68	Paratumor	clonotype5	0.07437225650916718	-0.041391395	-0.0017615912	-0.5022552	1.5915645	-0.0080488855	0.0020279479095851	0.0641330680998995	0.1289629837661857
GC10P-R1:GCGCAGTGTATATGAG	GC10P-R1	CD8_C4_GZMK	#aa40fc	Paratumor	clonotype6	0.7895946103341642	0.016287828	0.02040096	-0.5022552	0.16741373	-0.24955872	0.0007983137672409	0.0716987512272169	0.1286365752414248
GC10P-R1:GCGCAGTGTGGCGAAT	GC10P-R1	CD8_C4_GZMK	#aa40fc	Paratumor	clonotype25	0.5729887979487344	0.007236087	0.01056274	-0.028620929	-0.07781896	-0.084530026	0.0012069825346552	0.068890105329415	0.1130156258545542
GC10P-R1:GCGCCAACACGTCAGC	GC10P-R1	CD8_C4_GZMK	#aa40fc	Paratumor	clonotype120	0.8002212093815395	0.01741835	0.022012336	-0.104478985	0.70847684	-0.055005535	0.0003603090768733	0.06373425565883	0.1148415058794505
GC10P-R1:GCGGGTTTCACCGTAA	GC10P-R1	CD8_C3_GZMH	#d62728	Paratumor	clonotype1	0.5371650945462835	0.0035745404	0.0022293627	-0.5022552	1.550221	0.20857063	0.003089086098601	0.0755944653825732	0.1240776905532675
GC10P-R1:GCTCTGTAGTACATGA	GC10P-R1	CD8_C4_GZMK	#aa40fc	Paratumor	clonotype1	0.6655937176934072	0.011722452	0.013546833	0.72004026	0.297133	0.054276817	0.0012168662450533	0.0740555673751441	0.1372497610557324
GC10P-R1:GCTGCAGCAAGGTGTG	GC10P-R1	CD8_C4_GZMK	#aa40fc	Paratumor	clonotype6	0.4557628530541961	0.0032681404	0.010324697	-0.5022552	0.40996692	-0.09749018	0.0008017969101905	0.0625732041379153	0.1392095260033918
GC10P-R1:GCTGCGAAGTAGATGT	GC10P-R1	CD8_C4_GZMK	#aa40fc	Paratumor	clonotype6	0.6140078704146755	0.009424197	0.011655679	-0.5022552	0.6574154	0.17289367	0.0030671569726403	0.0620592820512002	0.1191868653680125
GC10P-R1:GCTGCGATCTCCCTGA	GC10P-R1	CD8_C2_CX3CR1	#279e68	Paratumor	clonotype35	0.34225099795550107	-0.02058084	0.0021357578	-0.5022552	0.7098283	0.0065694386	0.1207358833248692	0.0669460989756283	0.1384075164082638
GC10P-R1:GCTGCTTCATCAGTAC	GC10P-R1	CD8_C4_GZMK	#aa40fc	Paratumor	clonotype386	0.5710148358339471	0.0059814174	0.0058773956	-0.5022552	0.7669506	0.30785772	0.0029939047402223	0.0715753519034483	0.1218626255831152
GC10P-R1:GCTGCTTTCACCGGGT	GC10P-R1	CD8_C4_GZMK	#aa40fc	Paratumor	clonotype6	0.6648846137272837	0.010870488	0.008699759	-0.5022552	0.15846114	-0.41091523	0.0027855974542556	0.0641389995358965	0.1046980635699385
GC10P-R1:GCTGGGTCACAGGTTT	GC10P-R1	CD8_C4_GZMK	#aa40fc	Paratumor	clonotype1	0.7405960474272951	0.014469422	0.01873727	-0.5022552	0.08491831	-0.41091523	0.000566084881937	0.0657742404223086	0.1191718219592517
GC10P-R1:GCTGGGTTCCGAACGC	GC10P-R1	CD8_C4_GZMK	#aa40fc	Paratumor	clonotype6	0.5937669333573962	0.008986066	0.014884704	-0.5022552	0.8588414	-0.015756555	0.0011041120849734	0.0645849481071401	0.1246659419505701
GC10P-R1:GCTGGGTTCTGGCGAC	GC10P-R1	CD8_C4_GZMK	#aa40fc	Paratumor	clonotype6	0.5329620148516289	0.004500365	0.013477072	-0.5022552	0.13908431	-0.25751713	0.0021642061514477	0.0776325803326881	0.1261581061238113
GC10P-R1:GGAAAGCCAGACAAAT	GC10P-R1	CD8_C4_GZMK	#aa40fc	Paratumor	clonotype1	0.5803871149674801	0.007288734	0.009200572	-0.5022552	0.3792543	-0.23028725	0.0009687236485076	0.0617540882520367	0.106656034702548
GC10P-R1:GGAACTTTCATGCATG	GC10P-R1	CD8_C3_GZMH	#d62728	Paratumor	clonotype1	0.5037542018470882	0.0039154887	0.005307717	-0.5022552	1.0414217	-0.13371985	0.0029343080632488	0.0813032647878629	0.1181760241504451
GC10P-R1:GGAACTTTCTTTAGTC	GC10P-R1	CD8_C4_GZMK	#aa40fc	Paratumor	clonotype6	0.5203696871042204	0.0064987605	0.012181423	-0.5022552	0.6373861	-0.16869923	0.0018029447322442	0.0608205988995689	0.1263297862006573
GC10P-R1:GGAATAAAGGAATTAC	GC10P-R1	CD8_C4_GZMK	#aa40fc	Paratumor	clonotype1	0.5326761654501557	0.006403131	0.008419515	0.23509717	0.03789579	0.059969205	0.0013501373183851	0.0749806054263428	0.096618398892906
GC10P-R1:GGACAAGCACAAGACG	GC10P-R1	CD8_C2_CX3CR1	#279e68	Paratumor	clonotype35	0.15823942577102623	-0.09130587	-0.009591042	-0.5022552	1.8547827	0.21073955	0.0586825836954569	0.0698485888571863	0.1587896039941267
GC10P-R1:GGACAAGGTCTAAACC	GC10P-R1	CD8_C4_GZMK	#aa40fc	Paratumor	clonotype6	0.5245554558285053	0.0018938534	0.011017273	-0.5022552	0.52865964	0.024453985	0.0023243577440706	0.0414508708570085	0.1458566850980203
GC10P-R1:GGACAAGGTGCTTCTC	GC10P-R1	CD8_C2_CX3CR1	#279e68	Paratumor	clonotype155	0.20156669309194203	-0.09179569	-0.010359577	-0.5022552	1.9090567	-0.41091523	0.0342658187022212	0.0498738452082884	0.1234535247132191
GC10P-R1:GGACAAGTCCCATTAT	GC10P-R1	CD8_C4_GZMK	#aa40fc	Paratumor	clonotype340	0.6180991132221629	0.009371071	0.012436189	-0.5022552	0.7663947	-0.41091523	0.0011798346302188	0.0684922225337094	0.1132825883357188
GC10P-R1:GGACAGATCGAGGTAG	GC10P-R1	CD8_C4_GZMK	#aa40fc	Paratumor	clonotype6	0.5584556706349538	0.00938942	0.012838722	-0.5022552	1.5493149	0.024453985	0.0043565188298052	0.0780474971943619	0.1633188896917478
GC10P-R1:GGACGTCAGCGTGAAC	GC10P-R1	CD8_C4_GZMK	#aa40fc	Paratumor	clonotype1	0.7076018744030388	0.014853557	0.01838563	-0.5022552	0.9122896	-0.41091523	0.0045283484076879	0.0621048517733521	0.0958003632548837
GC10P-R1:GGACGTCGTCAATACC	GC10P-R1	CD8_C4_GZMK	#aa40fc	Paratumor	clonotype35	0.6078847610807903	0.010279902	0.013502229	-0.5022552	-0.5335017	-0.41091523	0.0012401407118709	0.0499740760571909	0.0932125950579101
GC10P-R1:GGACGTCTCATCGGAT	GC10P-R1	CD8_C4_GZMK	#aa40fc	Paratumor	clonotype35	0.4376143061123759	0.0028692344	0.0073270667	-0.5022552	0.86715627	-0.068025745	0.0036918685232248	0.043496258422938	0.1527959105321326
GC10P-R1:GGCAATTTCCCTCTTT	GC10P-R1	CD8_C4_GZMK	#aa40fc	Paratumor	clonotype877	0.5124376298377595	0.005615351	0.00836247	-0.5022552	0.6911486	-0.029894616	0.0025811276773015	0.0668979564627879	0.1270084536121065
GC10P-R1:GGCGACTAGAAACGCC	GC10P-R1	CD8_C4_GZMK	#aa40fc	Paratumor	clonotype1	0.6163260722560625	0.00899983	0.011725412	-0.067560524	-0.34508976	-0.41091523	0.0009836597635959	0.066463768545179	0.0888002258255835
GC10P-R1:GGCGACTTCGGTTCGG	GC10P-R1	CD8_C4_GZMK	#aa40fc	Paratumor	clonotype126	0.8030785605833777	0.017000286	0.021121815	-0.5022552	-0.5335017	-0.20508148	0.0005115541428945	0.0593868698661636	0.0888179710823974
GC10P-R1:GGCGTGTCATTTCACT	GC10P-R1	CD8_C4_GZMK	#aa40fc	Paratumor	clonotype6	0.597740531672793	0.009073286	0.009791069	-0.5022552	1.0828652	0.31091806	0.0021427075700454	0.0600544161776253	0.1304249085552182
GC10P-R1:GGCTGGTAGAAAGTGG	GC10P-R1	CD8_C4_GZMK	#aa40fc	Paratumor	clonotype1	0.6526794627282304	0.011005751	0.014949756	0.809608	-0.24998061	-0.41091523	0.0009919491140669	0.0737171370039626	0.0702231059801741
GC10P-R1:GGGACCTGTTCCACGG	GC10P-R1	CD8_C3_GZMH	#d62728	Paratumor	clonotype1	0.3875267182780743	-0.0018603565	0.00025034524	-0.5022552	1.170783	0.5321774	0.012267778839971	0.0591770222649059	0.1567462527596583
GC10P-R1:GGGACCTTCATACGGT	GC10P-R1	CD8_C4_GZMK	#aa40fc	Paratumor	clonotype29	0.5635919826959008	0.006825659	0.010322822	-0.5022552	0.1598361	-0.1890856	0.0008197300685333	0.0972957774730063	0.150853939204314
GC10P-R1:GGGATGAAGTGTTGAA	GC10P-R1	CD8_C4_GZMK	#aa40fc	Paratumor	clonotype29	0.6096672399620172	0.00877937	0.012332019	-0.5022552	0.73388404	0.19003066	0.001746605837715	0.066790059310534	0.1183406915524778
GC10P-R1:GGGCATCTCAGCTGGC	GC10P-R1	CD8_C4_GZMK	#aa40fc	Paratumor	clonotype1	0.527107687255052	0.0076237367	0.0105220005	0.4084277	0.041000564	0.026031964	0.0008958757387034	0.0635376883969742	0.1026251681121268
GC10P-R1:GGGCATCTCCACGTTC	GC10P-R1	CD8_C4_GZMK	#aa40fc	Paratumor	clonotype120	0.4594608967911223	0.0052716583	0.00798509	0.8459128	0.74661285	0.049777787	0.0013840476787724	0.0553922464151434	0.1128345062523941
GC10P-R1:GGGCATCTCCATGCTC	GC10P-R1	CD8_C4_GZMK	#aa40fc	Paratumor	clonotype6	0.448652369060262	0.0026233362	0.0075386744	-0.5022552	0.81600076	-0.20469184	0.0017678514175684	0.0628616758527881	0.1254152065373316
GC10P-R1:GGGTCTGTCCGTAGGC	GC10P-R1	CD8_C4_GZMK	#aa40fc	Paratumor	clonotype6	0.6255209970948494	0.011673052	0.014687134	-0.5022552	0.6146762	-0.12838438	0.0023564194242064	0.0736780534486266	0.1356999174825074
GC10P-R1:GGGTTGCCATCACGTA	GC10P-R1	CD8_C4_GZMK	#aa40fc	Paratumor	clonotype150	0.6167271525660544	0.0089664	0.008231742	-0.5022552	-0.054270774	-0.41091523	0.0111759745524875	0.0597778379440495	0.0736351064631893
GC10P-R1:GGTATTGGTTTAGGAA	GC10P-R1	CD8_C4_GZMK	#aa40fc	Paratumor	clonotype6	0.5384159500860962	0.0056977337	0.0132413935	0.064000964	0.41481408	-0.11508703	0.0011988279367918	0.0674493432875914	0.1393605050630912
GC10P-R1:GGTGCGTAGCACGCCT	GC10P-R1	CD8_C2_CX3CR1	#279e68	Paratumor	clonotype1	0.2257373981963416	-0.092296	-0.010599103	-0.5022552	1.6329108	-0.021905635	0.0447738519677265	0.0764155925039059	0.1483143194317477
GC10P-R1:GGTGCGTAGGCGTACA	GC10P-R1	CD8_C4_GZMK	#aa40fc	Paratumor	clonotype6	0.5580764147140523	0.008160351	0.011372209	-0.5022552	0.27750114	-0.41091523	0.0008228422008794	0.0616979649453139	0.0955100727297636
GC10P-R1:GGTGCGTGTCTCGTTC	GC10P-R1	CD8_C4_GZMK	#aa40fc	Paratumor	clonotype6	0.5654423910870853	0.0072080074	0.007836631	-0.5022552	1.385533	0.023487462	0.0063631837834822	0.0515220037166486	0.1198642482979594
GC10P-R1:GGTGTTAAGTCGTTTG	GC10P-R1	CD8_C4_GZMK	#aa40fc	Paratumor	clonotype6	0.538882192281823	0.007297904	0.011938703	-0.5022552	1.8160652	-0.41091523	0.0012565195109998	0.072316972980716	0.1461373155979183
GC10P-R1:GGTGTTACAATAGCAA	GC10P-R1	CD8_C4_GZMK	#aa40fc	Paratumor	clonotype1	0.6216354024465883	0.009722269	0.013065594	-0.5022552	0.8823089	0.040751975	0.0005182907370265	0.0750937204858528	0.1350412900471859
GC10P-R1:GGTGTTACAGCGTAAG	GC10P-R1	CD8_C4_GZMK	#aa40fc	Paratumor	clonotype1	0.5112670453622967	0.0036100426	0.009822238	-0.5022552	0.2985086	-0.41091523	0.0012007506723244	0.0797349241081473	0.1323917495837892
GC10P-R1:GGTGTTATCAGAGGTG	GC10P-R1	CD8_C4_GZMK	#aa40fc	Paratumor	clonotype6	0.49050300345001785	0.0021086629	0.0072986255	-0.5022552	1.2286313	-0.23599069	0.0025326504963124	0.0693636624245198	0.1209527223621568
GC10P-R1:GTAACGTTCTAACTCT	GC10P-R1	CD8_C4_GZMK	#aa40fc	Paratumor	clonotype35	0.7506122863984531	0.014655323	0.017000176	-0.5022552	-0.5335017	-0.14762723	0.0019558624193289	0.0710381649128175	0.0927965672715758
GC10P-R1:GTACTTTAGAGTACAT	GC10P-R1	CD8_C3_GZMH	#d62728	Paratumor	clonotype1	0.46165091472725583	0.00100485	0.0050169267	-0.5022552	0.6609933	-0.09331436	0.0053948790115428	0.0892659908193294	0.1684477953472179
GC10P-R1:GTAGGCCCAGCTCGAC	GC10P-R1	CD8_C4_GZMK	#aa40fc	Paratumor	clonotype7	0.672420342378931	0.011367214	0.014377793	-0.5022552	0.21743803	0.26120484	0.0007245201838895	0.0611071360430762	0.1229929060287558
GC10P-R1:GTAGTCAAGTCCGGTC	GC10P-R1	CD8_C3_GZMH	#d62728	Paratumor	clonotype264	0.46301219477749095	0.0018171546	0.0068104174	-0.5022552	0.65147036	-0.19468595	0.0017880699518173	0.0494457501672713	0.1467319645953184
GC10P-R1:GTATCTTAGATCGGGT	GC10P-R1	CD8_C4_GZMK	#aa40fc	Paratumor	clonotype35	0.7144478687829567	0.013941303	0.017771522	-0.5022552	1.9183615	-0.05193962	0.0012843025267159	0.0681076657457566	0.1091206528565254
GC10P-R1:GTATCTTAGCGATCCC	GC10P-R1	CD8_C4_GZMK	#aa40fc	Paratumor	clonotype6	0.5190161824469443	0.005087504	0.009008652	-0.5022552	1.6494862	-0.06455268	0.0081057775510871	0.0516077249212197	0.1246726816458694
GC10P-R1:GTATCTTTCCTATTCA	GC10P-R1	CD8_C4_GZMK	#aa40fc	Paratumor	clonotype126	0.6250796526749014	0.008272211	0.011055529	-0.5022552	-0.11600888	-0.41091523	0.0010060719684641	0.0646053470306504	0.1122226359537111
GC10P-R1:GTATTCTCAAATCCGT	GC10P-R1	CD8_C4_GZMK	#aa40fc	Paratumor	clonotype1	0.5596026546461931	0.008052825	0.00843832	0.037207603	0.47718343	-0.41091523	0.001007628325863	0.0716914380512435	0.1215283571832764
GC10P-R1:GTCAAGTAGGTGATTA	GC10P-R1	CD8_C4_GZMK	#aa40fc	Paratumor	clonotype1086	0.6282121544090249	0.009219508	0.011381122	0.21913177	0.66425735	0.08619836	0.0016547716769652	0.0667560224310287	0.1034773785458938
GC10P-R1:GTCACAACAGCTGCTG	GC10P-R1	CD8_C4_GZMK	#aa40fc	Paratumor	clonotype7	0.4680925547453138	0.004008059	0.005628034	-0.5022552	1.4511806	-0.20076016	0.0025101121606932	0.0518171695102547	0.136041555394362
GC10P-R1:GTCACGGCAATACGCT	GC10P-R1	CD8_C4_GZMK	#aa40fc	Paratumor	clonotype1	0.6001241239093227	0.009398826	0.00833741	-0.5022552	0.51625943	-0.089495815	0.0028917345504101	0.0737649979275401	0.1286855618461095
GC10P-R1:GTCCTCAGTGCACCAC	GC10P-R1	CD8_C4_GZMK	#aa40fc	Paratumor	clonotype340	0.6297252268086352	0.008152289	0.009258059	-0.5022552	0.5072145	-0.41091523	0.0024614427344657	0.0744878612610701	0.1015631869439679
GC10P-R1:GTCTCGTTCGGGAGTA	GC10P-R1	CD8_C4_GZMK	#aa40fc	Paratumor	clonotype1	0.6072414613041299	0.007839606	0.0068524694	0.103639364	0.3287166	-0.20315592	0.0019586304614439	0.0667662090774148	0.0863611963274266
GC10P-R1:GTCTTCGAGTCTCGGC	GC10P-R1	CD8_C4_GZMK	#aa40fc	Paratumor	clonotype162	0.43485046464077787	8.634676e-05	0.0073937043	-0.5022552	1.0237252	-0.13423689	0.0015123296684147	0.0545140093142195	0.1398230610608523
GC10P-R1:GTCTTCGTCAGAGGTG	GC10P-R1	CD8_C4_GZMK	#aa40fc	Paratumor	clonotype433	0.6441468131676161	0.010302562	0.01493229	-0.5022552	-0.25537446	-0.41091523	0.0014745201762908	0.0479488392338196	0.150467831269198
GC10P-R1:GTGAAGGCAAGTAATG	GC10P-R1	CD8_C4_GZMK	#aa40fc	Paratumor	clonotype1	0.5966776193854134	0.008603727	0.011869617	-0.5022552	-0.18191387	0.067277946	0.001202731008573	0.0624011508967575	0.1218551347804317
GC10P-R1:GTGAAGGTCAACGAAA	GC10P-R1	CD8_C4_GZMK	#aa40fc	Paratumor	clonotype1	0.588673307927386	0.008501885	0.0114622805	-0.5022552	0.7801071	-0.12237726	0.0012806075872441	0.05534166961248	0.1190236656808754
GC10P-R1:GTGCATAGTAATTGGA	GC10P-R1	CD8_C4_GZMK	#aa40fc	Paratumor	clonotype433	0.5772920229174561	0.009631413	0.012744957	-0.5022552	1.0396937	-0.41091523	0.0024591988542402	0.0760449190614894	0.1594170514403279
GC10P-R1:GTGCGGTGTTTGGGCC	GC10P-R1	CD8_C4_GZMK	#aa40fc	Paratumor	clonotype5	0.6256297901260002	0.0042336257	0.0017026021	0.37784344	-0.3158997	-0.41091523	0.0112375781623825	0.0570727575679828	0.1133051355994921
GC10P-R1:GTGCTTCCAGATTGCT	GC10P-R1	CD8_C4_GZMK	#aa40fc	Paratumor	clonotype6	0.5870011354468967	0.010661892	0.014180915	0.1506877	1.7183026	-0.0783116	0.0031510280328256	0.0491213091097974	0.1518996665753016
GC10P-R1:GTGCTTCGTCCCTACT	GC10P-R1	CD8_C4_GZMK	#aa40fc	Paratumor	clonotype1	0.5669060289072531	0.008325376	0.009524868	-0.5022552	-0.30777773	0.11175745	0.0056796249566049	0.0629097198606572	0.0951187156662989
GC10P-R1:GTGGGTCCACCGAAAG	GC10P-R1	CD8_C4_GZMK	#aa40fc	Paratumor	clonotype29	0.5311043138332843	0.0060649323	0.009097232	-0.5022552	1.8026052	-0.22606903	0.0019618075159662	0.0560757934885103	0.1384693875456322
GC10P-R1:GTGTTAGTCGTACGGC	GC10P-R1	CD8_C4_GZMK	#aa40fc	Paratumor	clonotype7	0.5834267565088419	0.008921587	0.012294489	-0.5022552	0.01878184	-0.41091523	0.0099018630770569	0.0383616572172503	0.1179832397555653
GC10P-R1:GTTAAGCAGACCTTTG	GC10P-R1	CD8_C4_GZMK	#aa40fc	Paratumor	clonotype29	0.5189328060470867	0.006168626	0.007972483	-0.5022552	1.3151164	-0.41091523	0.0022397094953036	0.0650504784257179	0.1419968954714101
GC10P-R1:GTTAAGCTCTAAGCCA	GC10P-R1	CD8_C3_GZMH	#d62728	Paratumor	clonotype1	0.5319181161686986	0.004827259	0.0056421165	-0.5022552	1.5843426	-0.13207465	0.0076367239312121	0.0671234901249155	0.159012509096208
GC10P-R1:GTTACAGAGGGCTTCC	GC10P-R1	CD8_C4_GZMK	#aa40fc	Paratumor	clonotype320	0.6234464095760055	0.009339279	0.011456448	0.20445532	-0.3120522	-0.41091523	0.0023771478211884	0.0579106591874957	0.0739906123834097
GC10P-R1:GTTACAGTCCTAGTGA	GC10P-R1	CD8_C4_GZMK	#aa40fc	Paratumor	clonotype1	0.5533709627590239	0.0076316465	0.0070878854	-0.5022552	0.94993275	-0.41091523	0.0007077521454558	0.0669748007428223	0.1241968722937738
GC10P-R1:GTTACAGTCCTGTACC	GC10P-R1	CD8_C4_GZMK	#aa40fc	Paratumor	clonotype318	0.5579134984290294	0.0074904277	0.011913085	0.149158	0.5180113	-0.08212873	0.0009955592655096	0.0557194500347532	0.1359512044460363
GC10P-R1:GTTCATTAGATCCTGT	GC10P-R1	CD8_C4_GZMK	#aa40fc	Paratumor	clonotype1	0.5941109688086594	0.0077686696	0.0077667725	1.3759065	0.73045367	-0.41091523	0.0010822707688185	0.076383011830798	0.1142932073446819
GC10P-R1:GTTCATTTCGGAGCAA	GC10P-R1	CD8_C4_GZMK	#aa40fc	Paratumor	clonotype6	0.6943870771570775	0.014807177	0.019551264	-0.5022552	0.51046675	0.28362718	0.0011898304865631	0.0614188408976046	0.1541800445202614
GC10P-R1:GTTCTCGAGCGCTTAT	GC10P-R1	CD8_C4_GZMK	#aa40fc	Paratumor	clonotype344	0.5057901543230898	0.0070443563	0.009018398	-0.5022552	0.15207882	-0.41091523	0.0015370790883053	0.0600767378535114	0.1155524508969816
GC10P-R1:GTTCTCGGTGGTGTAG	GC10P-R1	CD8_C4_GZMK	#aa40fc	Paratumor	clonotype99	0.5158448062449357	0.0049857465	0.006308819	-0.5022552	1.1012343	-0.076606855	0.0056239353235144	0.0560682931264377	0.1140810855987093
GC10P-R1:GTTTCTACAATGGTCT	GC10P-R1	CD8_C4_GZMK	#aa40fc	Paratumor	clonotype29	0.5398154750341083	0.007481385	0.008548532	-0.5022552	0.33667818	0.06953364	0.0042470092943031	0.0660425194426843	0.1274555732635481
GC10P-R1:GTTTCTACATGCGCAC	GC10P-R1	CD8_C4_GZMK	#aa40fc	Paratumor	clonotype6	0.49732972292340155	0.005556636	0.0065230476	-0.5022552	0.70984954	-0.20270793	0.003124896455663	0.0753629921572384	0.1255375991972009
GC10P-R1:GTTTCTAGTGCTGTAT	GC10P-R1	CD8_C3_GZMH	#d62728	Paratumor	clonotype35	0.5088531565714228	0.0049438328	0.006314017	-0.5022552	0.57262474	0.010502815	0.0034194467552319	0.0720673092611587	0.1464508440026103
GC10P-R1:TAAACCGTCTCCAGGG	GC10P-R1	CD8_C4_GZMK	#aa40fc	Paratumor	clonotype145	0.5468428344953477	0.0074080448	0.0070454823	-0.5022552	0.46143308	0.11251155	0.0037579564161977	0.0699356819682136	0.1348389149812505
GC10P-R1:TAAGAGAGTTTGGGCC	GC10P-R1	CD8_C4_GZMK	#aa40fc	Paratumor	clonotype1	0.6405129293494362	0.01017458	0.0137742525	-0.5022552	-0.08595955	-0.41091523	0.0010842765753264	0.0792507562532217	0.1185557203372376
GC10P-R1:TAAGTGCCAAGCCGTC	GC10P-R1	CD8_C4_GZMK	#aa40fc	Paratumor	clonotype1	0.6127518149495901	0.008764062	0.010584218	-0.5022552	-0.37128058	-0.13887358	0.0026048695352657	0.0633260309190643	0.0979763377088138
GC10P-R1:TAAGTGCGTTTGACTG	GC10P-R1	CD8_C4_GZMK	#aa40fc	Paratumor	clonotype1	0.779612994204415	0.015310497	0.018736996	0.51428676	-0.5335017	0.21909899	0.0011601029505619	0.0633573278396394	0.0995588376920688
GC10P-R1:TAAGTGCTCCGAAGAG	GC10P-R1	CD8_C4_GZMK	#aa40fc	Paratumor	clonotype618	0.5719008490110665	0.008486234	0.008207572	-0.5022552	0.78715724	-0.41091523	0.0117300173507284	0.0628326635777708	0.1259414968427452
GC10P-R1:TACACGAGTGTGAAAT	GC10P-R1	CD8_C4_GZMK	#aa40fc	Paratumor	clonotype1	0.5698006400536108	0.0073962063	0.006327916	-0.5022552	0.3004342	-0.11722973	0.0015458248922641	0.0757988212682487	0.1138361037517324
GC10P-R1:TACAGTGAGCGATGAC	GC10P-R1	CD8_C4_GZMK	#aa40fc	Paratumor	clonotype1	0.5464951286813733	0.007496681	0.005847513	-0.0020009875	1.0363251	0.44278762	0.0050009977030777	0.0752020266862422	0.126972287637211
GC10P-R1:TACAGTGCATTGGGCC	GC10P-R1	CD8_C4_GZMK	#aa40fc	Paratumor	clonotype1	0.6012455890852816	0.008076077	0.010600833	-0.5022552	0.31212512	-0.2162537	0.0017752387480549	0.0658769289511109	0.0922905202284059
GC10P-R1:TACCTATTCGCTGATA	GC10P-R1	CD8_C4_GZMK	#aa40fc	Paratumor	clonotype6	0.6157104514116167	0.00870668	0.012132038	-0.5022552	-0.112419	0.34401524	0.0018403218738853	0.0646237610667728	0.1115116878580788
GC10P-R1:TACGGATGTAAAGTCA	GC10P-R1	CD8_C4_GZMK	#aa40fc	Paratumor	clonotype7	0.5286105109363549	0.0063171242	0.008359864	0.22325313	0.3461024	0.20900424	0.0011976694727859	0.0687371721414892	0.1326003834450438
GC10P-R1:TACGGTAAGCCACCTG	GC10P-R1	CD8_C3_GZMH	#d62728	Paratumor	clonotype1	0.46486238803639524	0.0030586538	0.007912089	-0.5022552	1.7069138	0.16498035	0.0044010464110532	0.0736308436416871	0.1815237558836089
GC10P-R1:TACTCATCAATAGCAA	GC10P-R1	CD8_C4_GZMK	#aa40fc	Paratumor	clonotype35	0.5507251289094193	0.006985612	0.012924432	-0.5022552	1.8295666	-0.1192224	0.001334776521046	0.0614767035559504	0.1262875166364911
GC10P-R1:TACTCGCTCATTGCGA	GC10P-R1	CD8_C4_GZMK	#aa40fc	Paratumor	clonotype162	0.5061878149182498	0.004807559	0.010597545	-0.5022552	0.2089002	-0.20744762	0.0007710323523213	0.0561324012661356	0.1204322551082929
GC10P-R1:TACTTACTCTACTCAT	GC10P-R1	CD8_C4_GZMK	#aa40fc	Paratumor	clonotype1	0.6140835270252338	0.009264087	0.010640974	-0.11084816	0.070925556	-0.22347587	0.0020203923176032	0.0618463790628045	0.1123913467395964
GC10P-R1:TACTTGTAGACGCAAC	GC10P-R1	CD8_C4_GZMK	#aa40fc	Paratumor	clonotype1	0.6069710606843083	0.009010145	0.012126163	-0.5022552	2.042658	0.10105006	0.0009216643625003	0.0677951994412354	0.1511439024571928
GC10P-R1:TAGACCATCACTTACT	GC10P-R1	CD8_C4_GZMK	#aa40fc	Paratumor	clonotype1	0.6229894905714525	0.007610193	1.6590917e-05	0.46861142	1.3355881	0.36057895	0.0029535762683966	0.0687725952065567	0.1048396882061496
GC10P-R1:TAGACCATCCACGCAG	GC10P-R1	CD8_C3_GZMH	#d62728	Paratumor	clonotype99	0.4614882106874775	-0.00014341091	-0.0034173883	-0.5022552	0.9495197	-0.07026765	0.058377529066888	0.0617226985121688	0.1408914195169716
GC10P-R1:TAGCCGGAGAGCTATA	GC10P-R1	CD8_C3_GZMH	#d62728	Paratumor	clonotype1	0.5386479421636485	0.005442123	-0.002824092	-0.5022552	0.55256015	-0.22543266	0.0087438739758148	0.0718198353016378	0.1122184687030125
GC10P-R1:TAGCCGGAGATCTGAA	GC10P-R1	CD8_C4_GZMK	#aa40fc	Paratumor	clonotype131	0.5524792210214764	0.006246538	0.008687477	-0.5022552	1.164455	-0.2153573	0.0028672099201887	0.0656605064471864	0.1226569450785542
GC10P-R1:TAGGCATGTCCCGACA	GC10P-R1	CD8_C4_GZMK	#aa40fc	Paratumor	clonotype1	0.5966903350357425	0.0077612847	0.008433853	0.5693505	-0.14606826	0.03423741	0.0049263253541974	0.0609710216284115	0.0825275114036352
GC10P-R1:TAGTGGTTCCTAGTGA	GC10P-R1	CD8_C4_GZMK	#aa40fc	Paratumor	clonotype126	0.5611585504406894	0.0065051885	0.0070381085	0.04887414	-0.09933243	0.00248003	0.0052741191988557	0.063642952944228	0.1415207890827985
GC10P-R1:TATGCCCAGCTAGTGG	GC10P-R1	CD8_C4_GZMK	#aa40fc	Paratumor	clonotype120	0.594912913269972	0.010080453	0.012992899	-0.5022552	-0.1992572	-0.41091523	0.0011614730502994	0.0704002739431096	0.136647756424765
GC10P-R1:TATGCCCCACGTGAGA	GC10P-R1	CD8_C4_GZMK	#aa40fc	Paratumor	clonotype1	0.4039955217388267	-0.0017576336	0.0084156925	-0.5022552	0.43521795	-0.41091523	0.0012753531277079	0.0682108613418494	0.1073531415308939
GC10P-R1:TATTACCAGCGTGAAC	GC10P-R1	CD8_C4_GZMK	#aa40fc	Paratumor	clonotype5	0.4083793624592494	-0.008667572	0.0049148845	-0.5022552	0.2829423	-0.16669469	0.0043620384225882	0.0570768219794023	0.1064381311653926
GC10P-R1:TATTACCCAAGACACG	GC10P-R1	CD8_C4_GZMK	#aa40fc	Paratumor	clonotype7	0.5599777427897007	0.006737647	0.009245662	0.07923755	1.0492533	-0.14809431	0.0016857416389342	0.0503610197083153	0.1062099179396434
GC10P-R1:TCAATCTTCTCGCTTG	GC10P-R1	CD8_C4_GZMK	#aa40fc	Paratumor	clonotype1	0.5240245529060811	0.0075288294	0.0075669386	-0.5022552	-0.0595272	-0.23038183	0.001988740063587	0.0698926725610806	0.137336985679225
GC10P-R1:TCACAAGTCTGTGCAA	GC10P-R1	CD8_C4_GZMK	#aa40fc	Paratumor	clonotype1	0.743125503820298	0.012600052	0.015761575	-0.5022552	-0.22679132	-0.41091523	0.0016554216590561	0.0620517163978732	0.100433260622091
GC10P-R1:TCACGAACAATGAATG	GC10P-R1	CD8_C4_GZMK	#aa40fc	Paratumor	clonotype1	0.6530524795552031	0.010370752	0.012994927	0.7100805	-0.18170325	-0.41091523	0.0007686702001312	0.0624200942325129	0.1134542911147984
GC10P-R1:TCACGAATCCTCCTAG	GC10P-R1	CD8_C4_GZMK	#aa40fc	Paratumor	clonotype6	0.5034849923600601	0.003175963	0.008777391	-0.5022552	0.447603	-0.19207893	0.0020699262444648	0.0668667075252748	0.1244794874340284
GC10P-R1:TCAGGTACAGCCTTGG	GC10P-R1	CD8_C4_GZMK	#aa40fc	Paratumor	clonotype132	0.5043877956463921	-0.0012576832	0.007569927	-0.09322834	0.853746	0.20437364	0.0019635983756519	0.0703004646841156	0.1317630992944113
GC10P-R1:TCATTACCACCGTTGG	GC10P-R1	CD8_C4_GZMK	#aa40fc	Paratumor	clonotype7	0.5238197377257475	0.0071882918	0.011628195	-0.5022552	1.2702309	0.18844584	0.0028800565117823	0.0713639499113882	0.1540603224472337
GC10P-R1:TCATTACCATGATCCA	GC10P-R1	CD8_C4_GZMK	#aa40fc	Paratumor	clonotype1	0.6028392977752522	0.00921544	0.0075911963	0.38050467	0.8380963	-0.008789394	0.0023447633103861	0.052420713504673	0.1107423837356159
GC10P-R1:TCATTACGTAACGCGA	GC10P-R1	CD8_C4_GZMK	#aa40fc	Paratumor	clonotype35	0.719580043132056	0.013420039	0.0176176	-0.5022552	-0.12586391	-0.41091523	0.0009468642764353	0.0489306179234618	0.1113574171757414
GC10P-R1:TCATTACTCTAACTTC	GC10P-R1	CD8_C4_GZMK	#aa40fc	Paratumor	clonotype1	0.6218243770323949	0.009699272	0.012038516	-0.5022552	0.14666474	-0.21537118	0.0011747324649512	0.0555767222272699	0.1246769511745417
GC10P-R1:TCATTTGCATCCCACT	GC10P-R1	CD8_C4_GZMK	#aa40fc	Paratumor	clonotype35	0.5500452218359727	0.006880815	0.004909914	-0.5022552	-0.080381155	0.05622995	0.0027897561306164	0.0686314579537261	0.1080046214665147
GC10P-R1:TCCACACGTATCGCAT	GC10P-R1	CD8_C4_GZMK	#aa40fc	Paratumor	clonotype1	0.569333469209018	0.0072309035	0.008729372	-0.5022552	-0.19757147	-0.24429873	0.0020750425790764	0.0566560401512648	0.1077986136061327
GC10P-R1:TCCACACGTCCTCCAT	GC10P-R1	CD8_C4_GZMK	#aa40fc	Paratumor	clonotype1	0.5917555073108073	0.010342124	0.013002989	-0.5022552	1.00449	0.11264714	0.0028615014930032	0.0800086404772144	0.1348078036324364
GC10P-R1:TCGCGAGGTGCAACTT	GC10P-R1	CD8_C4_GZMK	#aa40fc	Paratumor	clonotype1	0.6884423639241432	0.011654657	0.0153956795	-0.12711936	-0.2952498	-0.23298778	0.0008355560529364	0.0630252672344461	0.10271999651878
GC10P-R1:TCGGGACCAGGGAGAG	GC10P-R1	CD8_C4_GZMK	#aa40fc	Paratumor	clonotype28	0.5048288864762145	0.0051448722	0.005456674	-0.5022552	0.20191045	-0.41091523	0.0041196482620521	0.0708702696500176	0.1138386883811448
GC10P-R1:TCGGGACCAGTGACAG	GC10P-R1	CD8_C3_GZMH	#d62728	Paratumor	clonotype1	0.47445804219096155	0.0021591056	-0.0014763462	-0.5022552	0.8215943	0.2623278	0.0175913004745115	0.0687484758554074	0.1491733881112352
GC10P-R1:TCGGTAAAGCAGACTG	GC10P-R1	CD8_C4_GZMK	#aa40fc	Paratumor	clonotype1	0.6426674747989185	0.011424269	0.013108828	-0.5022552	0.5121048	-0.41091523	0.0025703350321278	0.065076299732279	0.1039273604518036
GC10P-R1:TCGTACCTCAAACGGG	GC10P-R1	CD8_C4_GZMK	#aa40fc	Paratumor	clonotype1	0.5733310564087243	0.00884306	0.012041584	-0.06375119	-0.17495574	-0.04580874	0.0026289017881078	0.0631332297843104	0.103050361633375
GC10P-R1:TCTATTGCACACATGT	GC10P-R1	CD8_C4_GZMK	#aa40fc	Paratumor	clonotype6	0.5010613433092069	0.0035859474	0.0103454925	-0.5022552	1.4270076	0.017520083	0.0021164564513729	0.053289611540127	0.136694799389251
GC10P-R1:TCTCATATCTTCCTTC	GC10P-R1	CD8_C2_CX3CR1	#279e68	Paratumor	clonotype40	0.24593692977818665	-0.030495381	-0.0021898039	-0.5022552	1.403132	-0.16320091	0.0019070810340895	0.0565877465222229	0.1072248884058428
GC10P-R1:TCTCTAAAGGCACATG	GC10P-R1	CD8_C4_GZMK	#aa40fc	Paratumor	clonotype6	0.4915193904377169	0.004602336	0.008111002	-0.5022552	1.15985	0.06909568	0.0024053260957921	0.0708626988479097	0.1681820203735717
GC10P-R1:TCTGAGAAGTTAACGA	GC10P-R1	CD8_C4_GZMK	#aa40fc	Paratumor	clonotype1	0.5769579666076171	0.008832966	0.009502569	-0.5022552	-0.19961314	-0.112797946	0.0006058436669162	0.0788142136669605	0.1234761036315203
GC10P-R1:TCTGGAACAGCTCGCA	GC10P-R1	CD8_C4_GZMK	#aa40fc	Paratumor	clonotype1	0.6061895634496739	0.009342707	0.01290766	0.72166973	0.45079076	-0.41091523	0.0007578648728714	0.0666875939474013	0.0959402083923765
GC10P-R1:TCTGGAATCACTTACT	GC10P-R1	CD8_C4_GZMK	#aa40fc	Paratumor	clonotype1	0.5679054483680697	0.008430229	0.010663018	-0.5022552	0.27510023	-0.18516201	0.0019177111226082	0.0646235292679599	0.1295496468638377
GC10P-R1:TGAAAGACACGGCGTT	GC10P-R1	CD8_C4_GZMK	#aa40fc	Paratumor	clonotype341	0.576250416907809	0.009003025	0.011405152	-0.5022552	0.9078726	-0.1287193	0.0035255800288204	0.0700856726328428	0.0983984907925208
GC10P-R1:TGAAAGACAGTGGGAT	GC10P-R1	CD8_C4_GZMK	#aa40fc	Paratumor	clonotype6	0.6153082600479117	0.008820132	0.01102841	-0.5022552	-0.05856673	-0.18858606	0.0019459548832903	0.0655868776485891	0.1020493968119992
GC10P-R1:TGAAAGACATTCCTGC	GC10P-R1	CD8_C4_GZMK	#aa40fc	Paratumor	clonotype1	0.5592659439641996	0.005862566	0.003511853	-0.5022552	0.19223295	0.18108656	0.0021726444459718	0.0717770711003935	0.087370521152512
GC10P-R1:TGACAACCACAGTCGC	GC10P-R1	CD8_C4_GZMK	#aa40fc	Paratumor	clonotype29	0.5233986095745159	0.0028703944	0.007213457	-0.5022552	0.46670818	-0.41091523	0.0029879056739931	0.055269280546653	0.0972877722209534
GC10P-R1:TGACGGCTCTTCAACT	GC10P-R1	CD8_C4_GZMK	#aa40fc	Paratumor	clonotype339	0.6200149800678219	0.008507249	0.00723239	-0.5022552	0.6485695	-0.20159791	0.0044219070223565	0.0657364060135673	0.09880097848865
GC10P-R1:TGACTTTCACGCCAGT	GC10P-R1	CD8_C4_GZMK	#aa40fc	Paratumor	clonotype423	0.5666555773564813	0.009668065	0.013495125	0.15408376	-0.047426373	-0.05435043	0.0030585939371406	0.0504383821986339	0.1299445782330956
GC10P-R1:TGAGAGGCAATAAGCA	GC10P-R1	CD8_C4_GZMK	#aa40fc	Paratumor	clonotype6	0.6244890905637777	0.008773648	0.012907771	-0.5022552	-0.31257012	-0.19454817	0.0015245298499038	0.0664633150775346	0.1060675450647237
GC10P-R1:TGAGCATGTAGGACAC	GC10P-R1	CD8_C3_GZMH	#d62728	Paratumor	clonotype1	0.5024131541463561	0.005779084	0.005093828	-0.5022552	0.40223286	-0.073911585	0.0049170292459931	0.0819397798141295	0.1350347992778693
GC10P-R1:TGAGCCGAGGGAACGG	GC10P-R1	CD8_C3_GZMH	#d62728	Paratumor	clonotype1	0.45655978275185105	0.0014433716	0.003417269	-0.5022552	0.5799653	-0.053983886	0.0057982810945396	0.0649182951390736	0.1349744489970845
GC10P-R1:TGAGCCGCAAGCCATT	GC10P-R1	CD8_C4_GZMK	#aa40fc	Paratumor	clonotype1	0.6339491686194451	0.010630813	0.011788397	-0.5022552	-0.5335017	-0.1907842	0.0028225563678068	0.0681491252470068	0.1089309793664356
GC10P-R1:TGATTTCAGTCGAGTG	GC10P-R1	CD8_C4_GZMK	#aa40fc	Paratumor	clonotype1	0.7674743848989483	0.016812433	0.01982891	0.16652966	0.34879994	0.018789291	0.002090352690175	0.0643216965177991	0.1135655523838053
GC10P-R1:TGATTTCGTCCATGAT	GC10P-R1	CD8_C4_GZMK	#aa40fc	Paratumor	clonotype5	0.5622279467218534	0.005679879	0.007382485	0.043025196	0.48716426	-0.08884671	0.0030399291416302	0.0557459682517798	0.0966357135476031
GC10P-R1:TGCACCTCAAGCCCAC	GC10P-R1	CD8_C4_GZMK	#aa40fc	Paratumor	clonotype1	0.5828410494201827	0.007939147	0.0073839724	-0.5022552	0.40926862	-0.122642465	0.0020607097334978	0.0791083079385108	0.1187883895701726
GC10P-R1:TGCACCTGTCTTCGTC	GC10P-R1	CD8_C4_GZMK	#aa40fc	Paratumor	clonotype247	0.5644832535869478	0.0058237137	0.009337192	-0.5022552	1.4182638	-0.24608901	0.0037322649354564	0.0657177090869168	0.1005503763207889
GC10P-R1:TGCACCTTCTTGACGA	GC10P-R1	CD8_C4_GZMK	#aa40fc	Paratumor	clonotype1	0.5944517589624724	0.009300216	0.010878697	-0.18155582	0.89985347	0.19310644	0.0011696219662105	0.0758755600992006	0.1687493379722561
GC10P-R1:TGCCAAAAGAGTCGGT	GC10P-R1	CD8_C4_GZMK	#aa40fc	Paratumor	clonotype131	0.49644356125753863	0.0031612432	0.008017736	-0.5022552	-0.5335017	-0.41091523	0.0032136884129068	0.0712822997567924	0.0979265893761724
GC10P-R1:TGCCAAACACCCTATC	GC10P-R1	CD8_C4_GZMK	#aa40fc	Paratumor	clonotype386	0.5896102617720586	0.010609077	0.013311355	-0.5022552	0.38324985	0.34760067	0.0053011135352997	0.0634586016772447	0.1448434354208817
GC10P-R1:TGCCCATAGTTTCCTT	GC10P-R1	CD8_C4_GZMK	#aa40fc	Paratumor	clonotype1	0.5392977763283466	0.005813998	0.0065766694	-0.5022552	0.82752055	0.020986399	0.0010468977111319	0.0784200705654165	0.1083484732692145
GC10P-R1:TGCCCATCAGTATGCT	GC10P-R1	CD8_C2_CX3CR1	#279e68	Paratumor	clonotype25	0.3784276755399219	-0.030776722	0.0015794568	-0.5022552	1.5230774	0.4318753	0.0032100440933733	0.0798679004143181	0.1506350790705651
GC10P-R1:TGCCCTAAGCAACGGT	GC10P-R1	CD8_C4_GZMK	#aa40fc	Paratumor	clonotype1	0.6605701798182938	0.010401007	0.012653327	-0.5022552	-0.36462745	-0.41091523	0.0010522929449206	0.0756680232331268	0.090819391072617
GC10P-R1:TGCCCTAAGGGCATGT	GC10P-R1	CD8_C4_GZMK	#aa40fc	Paratumor	clonotype1	0.6055625740510485	0.008554896	0.010404022	-0.5022552	1.5617841	-0.41091523	0.0010554082687282	0.0641715112164643	0.1250940497903437
GC10P-R1:TGCGGGTGTATCTGCA	GC10P-R1	CD8_C4_GZMK	#aa40fc	Paratumor	clonotype1	0.504488145048541	0.007094855	0.010071463	0.30761412	-0.5335017	-0.23264466	0.0027287484453143	0.0622969719884459	0.1073289974785029
GC10P-R1:TGCGGGTGTGGGTATG	GC10P-R1	CD8_C4_GZMK	#aa40fc	Paratumor	clonotype289	0.45777694990052586	0.003141482	0.005188739	-0.5022552	0.7690487	-0.41091523	0.0016757562344673	0.0686257865576833	0.1289035082239077
GC10P-R1:TGCGTGGAGATGGCGT	GC10P-R1	CD8_C4_GZMK	#aa40fc	Paratumor	clonotype290	0.5290501008946813	0.008000427	0.010048433	-0.5022552	0.6716647	0.13900633	0.0012957864397177	0.0738877786195205	0.1607881119006838
GC10P-R1:TGCGTGGAGCGATGAC	GC10P-R1	CD8_C4_GZMK	#aa40fc	Paratumor	clonotype1	0.6060666330884247	0.008270759	0.008789089	-0.5022552	0.46352246	-0.41091523	0.0016787628090837	0.0600335455462333	0.1058069344741325
GC10P-R1:TGCGTGGTCCCATTTA	GC10P-R1	CD8_C4_GZMK	#aa40fc	Paratumor	clonotype1	0.5893100611589636	0.008091605	0.0036696498	-0.5022552	-0.20279014	-0.055661466	0.0023687666821877	0.0704714521421812	0.0853581567379325
GC10P-R1:TGCTGCTTCCCACTTG	GC10P-R1	CD8_C4_GZMK	#aa40fc	Paratumor	clonotype320	0.5515082292639893	0.0078066704	0.009838645	-0.5022552	0.8846412	0.1557599	0.001694639416138	0.0747272574865526	0.1256603705223319
GC10P-R1:TGCTGCTTCGTTGCCT	GC10P-R1	CD8_C4_GZMK	#aa40fc	Paratumor	clonotype1	0.60615093088778	0.00822631	0.009846637	0.2361666	-0.21335034	-0.29592377	0.0029063886445222	0.0657410445194966	0.1006635197253442
GC10P-R1:TGGCCAGAGGCTAGAC	GC10P-R1	CD8_C4_GZMK	#aa40fc	Paratumor	clonotype1	0.600266250452318	0.007866153	0.006910452	-0.5022552	2.0067098	0.03347218	0.0011845575315816	0.0825575855631721	0.139568553514982
GC10P-R1:TGGCGCACACGGTAAG	GC10P-R1	CD8_C4_GZMK	#aa40fc	Paratumor	clonotype1	0.5451184925336923	0.0057718493	0.003193964	-0.5022552	-0.26314518	-0.0480148	0.0024614804481384	0.0696698244215574	0.1387433356037612
GC10P-R1:TGGGAAGCACTGAAGG	GC10P-R1	CD8_C4_GZMK	#aa40fc	Paratumor	clonotype35	0.5155346303416544	0.007136606	0.0075847446	-0.5022552	0.7937885	0.24240743	0.0012986078943597	0.0657714080387909	0.1490390516205827
GC10P-R1:TGGGAAGGTATGAATG	GC10P-R1	CD8_C4_GZMK	#aa40fc	Paratumor	clonotype1	0.6338463068283253	0.008459014	0.00029022992	-0.5022552	0.40290415	0.17391902	0.0038641959596807	0.0708335436061788	0.1474671075042767
GC10P-R1:TGGGCGTAGAGGTTGC	GC10P-R1	CD8_C4_GZMK	#aa40fc	Paratumor	clonotype1	0.5898368295010951	0.009864389	0.011810512	-0.5022552	0.09427347	-0.41091523	0.0010101906230031	0.0646634948812752	0.1180207198106252
GC10P-R1:TGGGCGTTCTGTCTAT	GC10P-R1	CD8_C4_GZMK	#aa40fc	Paratumor	clonotype7	0.49576599430303503	0.003897676	0.007612597	0.08439857	1.1969784	-0.20975353	0.003026832138858	0.0615084243494328	0.1137841706980133
GC10P-R1:TGGTTCCGTCTCGTTC	GC10P-R1	CD8_C3_GZMH	#d62728	Paratumor	clonotype25	0.467137074785127	0.0024048255	0.002087592	-0.5022552	1.261948	-0.41091523	0.0061083918499977	0.0654629615152365	0.1142031073603623
GC10P-R1:TGTATTCAGAGACTAT	GC10P-R1	CD8_C4_GZMK	#aa40fc	Paratumor	clonotype28	0.5569740888492316	0.0071360115	0.006775406	-0.5022552	0.11131046	-0.41091523	0.0255471272412643	0.0762681716375406	0.0905754407377086
GC10P-R1:TGTCCCATCACAGGCC	GC10P-R1	CD8_C3_GZMH	#d62728	Paratumor	clonotype1	0.5954427893179165	0.006202617	-0.003794012	-0.5022552	1.8557681	-0.10016457	0.0189316982601504	0.0764889938276652	0.1400680110289932
GC10P-R1:TGTGGTAAGAGGGCTT	GC10P-R1	CD8_C4_GZMK	#aa40fc	Paratumor	clonotype1	0.6095518642984376	0.009495629	0.011589371	0.39733797	-0.28313664	-0.41091523	0.0019040975704264	0.0787591638959687	0.1067309589175832
GC10P-R1:TGTGGTATCAGAGACG	GC10P-R1	CD8_C4_GZMK	#aa40fc	Paratumor	clonotype1	0.5817215841635999	0.005974097	0.009786407	-0.5022552	0.5207816	-0.10573313	0.0062588461560649	0.069167458093701	0.1256879604094549
GC10P-R1:TGTGGTATCTAACTGG	GC10P-R1	CD8_C4_GZMK	#aa40fc	Paratumor	clonotype1	0.5617320441639266	0.008835859	0.010955853	-0.5022552	0.9687442	-0.22043684	0.000961750685455	0.0765673430329529	0.1263760380566098
GC10P-R1:TGTTCCGGTTACGGAG	GC10P-R1	CD8_C4_GZMK	#aa40fc	Paratumor	clonotype1	0.5188348415618381	0.006334302	0.0056830524	-0.5022552	0.35699996	0.16904765	0.0021824061304057	0.0477772916699339	0.0933895834700519
GC10P-R1:TGTTCCGGTTGCGTTA	GC10P-R1	CD8_C4_GZMK	#aa40fc	Paratumor	clonotype1	0.5315230324036474	0.007856811	0.010063796	-0.5022552	0.38757965	-0.12700155	0.0012740139565977	0.0641743670146898	0.0840035065921328
GC10P-R1:TGTTCCGTCGCAAGCC	GC10P-R1	CD8_C4_GZMK	#aa40fc	Paratumor	clonotype290	0.4897619261946904	0.0039007075	0.009316242	0.10178357	1.0898527	0.108210236	0.0015811749058274	0.0653762219913495	0.1414189607670795
GC10P-R1:TTAGGACCACTGCCAG	GC10P-R1	CD8_C4_GZMK	#aa40fc	Paratumor	clonotype1	0.5141433978649741	0.0042016963	0.009662525	-0.5022552	-0.2677438	-0.15728654	0.0031015316130292	0.0575042218947306	0.144108515176971
GC10P-R1:TTAGGACGTTATGCGT	GC10P-R1	CD8_C4_GZMK	#aa40fc	Paratumor	clonotype1	0.5885165204496351	0.007635688	0.0072291037	-0.12488326	-0.043518405	-0.23192719	0.0035690704080252	0.0835203805385685	0.1032550183397126
GC10P-R1:TTAGGCAGTGGTGTAG	GC10P-R1	CD8_C4_GZMK	#aa40fc	Paratumor	clonotype6	0.49789624885713873	0.0042578266	0.010112675	0.15599251	1.0456432	0.024453985	0.0005701178949708	0.0725789535828574	0.1161914751887223
GC10P-R1:TTAGTTCAGGTGCACA	GC10P-R1	CD8_C4_GZMK	#aa40fc	Paratumor	clonotype1	0.615811761637334	0.008618508	0.0064006597	0.21799341	-0.26080856	-0.21047667	0.0014876614769568	0.0585605390611467	0.1193489454154971
GC10P-R1:TTAGTTCGTGACCAAG	GC10P-R1	CD8_C4_GZMK	#aa40fc	Paratumor	clonotype35	0.5980517697483916	0.008568196	0.011389606	-0.5022552	0.6208331	-0.41091523	0.002056420141243	0.0548117245607595	0.104896139922456
GC10P-R1:TTATGCTAGAGTACCG	GC10P-R1	CD8_C2_CX3CR1	#279e68	Paratumor	clonotype341	0.21288837671512026	-0.04061735	-0.0029997374	-0.5022552	2.1901348	0.071625896	0.0054043427791607	0.0671257961629941	0.106026538668529
GC10P-R1:TTATGCTAGTACACCT	GC10P-R1	CD8_C2_CX3CR1	#279e68	Paratumor	clonotype40	0.2750748989805379	-0.018769844	0.0020120656	-0.5022552	1.3407198	-0.120303	0.0036264640091588	0.063512177954432	0.1521281875648213
GC10P-R1:TTCCCAGAGAAACCAT	GC10P-R1	CD8_C4_GZMK	#aa40fc	Paratumor	clonotype1	0.5784643624248716	0.008455701	0.011195406	0.46578234	-0.23421983	-0.14482789	0.001547584820434	0.0809394839056238	0.1044248991593846
GC10P-R1:TTCCCAGAGACCACGA	GC10P-R1	CD8_C3_GZMH	#d62728	Paratumor	clonotype477	0.4981679825971707	0.003857335	0.0022904435	-0.5022552	0.22145575	-0.41091523	0.0123371017220827	0.063758585588874	0.1119321637040655
GC10P-R1:TTCCCAGAGGGATCTG	GC10P-R1	CD8_C4_GZMK	#aa40fc	Paratumor	clonotype1	0.5026034986525397	0.004897517	0.0074480595	-0.5022552	0.9062517	0.20955224	0.0014618006367749	0.0769611823941425	0.135023404512198
GC10P-R1:TTCGAAGCATGTAAGA	GC10P-R1	CD8_C4_GZMK	#aa40fc	Paratumor	clonotype35	0.5258289937261492	0.0069696507	0.011381629	-0.5022552	1.14493	-0.042236194	0.0036751215139804	0.0548365492635898	0.1628882358961127
GC10P-R1:TTCGGTCGTTCCCGAG	GC10P-R1	CD8_C4_GZMK	#aa40fc	Paratumor	clonotype1	0.6045412267468612	0.0069558653	0.0068136817	0.6868325	-0.5335017	-0.41091523	0.0044467655757776	0.0604203022738485	0.07533022217299
GC10P-R1:TTCTCAAAGATAGTCA	GC10P-R1	CD8_C4_GZMK	#aa40fc	Paratumor	clonotype264	0.5082948386299981	0.005969752	0.006824509	-0.5022552	0.62997204	-0.0584441	0.0019334134469569	0.0657098667159564	0.1396294709776399
GC10P-R1:TTCTCAAGTCGCATCG	GC10P-R1	CD8_C4_GZMK	#aa40fc	Paratumor	clonotype1	0.6045338394115345	0.009078241	0.012313262	0.76870173	-0.5335017	-0.25066313	0.0011618962707539	0.050652986400249	0.0824295274409101
GC10P-R1:TTCTCCTAGGGCTTGA	GC10P-R1	CD8_C3_GZMH	#d62728	Paratumor	clonotype1	0.4927171988649201	0.002468588	0.0021276309	-0.5022552	1.124001	-0.06793075	0.0025341767707597	0.0870763061374346	0.1281626811736923
GC10P-R1:TTCTCCTGTGAAAGAG	GC10P-R1	CD8_C4_GZMK	#aa40fc	Paratumor	clonotype289	0.5487670406046155	0.007939514	0.011360941	-0.5022552	0.11833901	-0.026596678	0.0007397893962173	0.0723521544869197	0.1281315493853466
GC10P-R1:TTGAACGAGAAGGTTT	GC10P-R1	CD8_C4_GZMK	#aa40fc	Paratumor	clonotype1	0.664637902168841	0.008720676	0.0037536633	0.07724509	-0.29283106	0.11051726	0.0066498654663411	0.0596904496288673	0.0767683410293918
GC10P-R1:TTGACTTAGATGAGAG	GC10P-R1	CD8_C3_GZMH	#d62728	Paratumor	clonotype1	0.5159831131601194	0.004969581	0.0022390324	-0.5022552	1.6414832	0.21980147	0.00238424205007	0.0771741823842876	0.1385500652315263
GC10P-R1:TTGACTTGTAAGTGGC	GC10P-R1	CD8_C4_GZMK	#aa40fc	Paratumor	clonotype320	0.5374830510231517	0.0070462953	0.007843141	-0.5022552	0.60989094	0.34259933	0.0019118553491029	0.0660768655592745	0.1321323187959378
GC10P-R1:TTGACTTGTATGAATG	GC10P-R1	CD8_C4_GZMK	#aa40fc	Paratumor	clonotype289	0.5639982553353037	0.0064753955	0.008980019	0.41376877	-0.18241076	-0.41091523	0.0010790248676695	0.0626506075936664	0.1333280325097263
GC10P-R1:TTTACTGTCGCTTGTC	GC10P-R1	CD8_C3_GZMH	#d62728	Paratumor	clonotype99	0.5723027353096443	0.009009254	0.0109317545	-0.5022552	0.07303933	0.5969142	0.0108951557920811	0.0586608404096572	0.15164794850287
GC10P-R1:TTTATGCTCACCGTAA	GC10P-R1	CD8_C4_GZMK	#aa40fc	Paratumor	clonotype6	0.6544365667237055	0.010980113	0.013585518	-0.5022552	-0.30511674	-0.08149523	0.0014968762324552	0.0448903442866852	0.1116430410675491
GC10P-R1:TTTCCTCCATAAGACA	GC10P-R1	CD8_C4_GZMK	#aa40fc	Paratumor	clonotype423	0.4936350000026511	0.0040906067	0.008330687	0.26983526	-0.24424559	-0.19280961	0.0024955119771036	0.0549291189419456	0.1346648880878276
GC10P-R1:TTTGCGCCAGCTCGCA	GC10P-R1	CD8_C4_GZMK	#aa40fc	Paratumor	clonotype6	0.36160941221937754	0.0004615824	0.008406927	-0.09018415	0.30227506	-0.41091523	0.001073887421922	0.0466597414065719	0.1317656974455363
GC10P-R1:TTTGCGCTCAAGAAGT	GC10P-R1	CD8_C4_GZMK	#aa40fc	Paratumor	clonotype25	0.5682243484622334	0.005967821	0.008947577	0.081633806	1.035489	-0.21070154	0.0100885930964671	0.064586243608805	0.0903705776576034
GC10P-R1:TTTGGTTAGACAAGCC	GC10P-R1	CD8_C4_GZMK	#aa40fc	Paratumor	clonotype870	0.5409559747328561	0.007993158	0.012110352	-0.5022552	0.24239118	0.058484394	0.002032200399414	0.0755612272424008	0.1157947941101085
GC10P-R1:TTTGGTTCACTTAACG	GC10P-R1	CD8_C4_GZMK	#aa40fc	Paratumor	clonotype1	0.6635488834838914	0.010463991	0.009938351	0.5996858	0.16165529	-0.41091523	0.0019510479696395	0.0703562695145829	0.1391877895705283
GC10P-R1:TTTGGTTCAGTCAGCC	GC10P-R1	CD8_C4_GZMK	#aa40fc	Paratumor	clonotype1	0.5477606778140957	0.008696678	0.01195075	0.029663801	1.0375125	-0.1586253	0.0008997481844362	0.0840377420683856	0.1130164182593591
GC10P-R1:TTTGTCAAGACTGGGT	GC10P-R1	CD8_C4_GZMK	#aa40fc	Paratumor	clonotype5	0.5828036885031893	0.003385574	0.0023384462	-0.5022552	-0.1216712	-0.1573579	0.00220826914837	0.0703655758187034	0.108944866257627
GC10P-R1:TTTGTCATCCTGCAGG	GC10P-R1	CD8_C3_GZMH	#d62728	Paratumor	clonotype1	0.5343780864072665	0.005083825	-0.0008806341	-0.5022552	1.3327354	-0.12290706	0.0084638797863605	0.0653710369916713	0.1119536444272014
GC10P-R2:AAACCTGAGCTTCGCG	GC10P-R2	CD8_C4_GZMK	#aa40fc	Paratumor	clonotype25	0.544312947672376	0.005492293	0.008407664	-0.5022552	0.0678974	-0.15088305	0.0015087482469719	0.063366512057777	0.1074140563424197
GC10P-R2:AAACCTGCACAGACTT	GC10P-R2	CD8_C4_GZMK	#aa40fc	Paratumor	clonotype6	0.5682620448128325	0.0064677605	-0.000914147	-0.5022552	1.022637	0.21972136	0.0045092117504177	0.0624990782825059	0.1457540938594044
GC10P-R2:AAAGATGCAAACAACA	GC10P-R2	CD8_C4_GZMK	#aa40fc	Paratumor	clonotype6	0.5344783621100355	0.0072461586	0.010913737	-0.5022552	1.5060554	0.024453985	0.001946941570181	0.0811718434289061	0.1448073508636711
GC10P-R2:AAAGCAAAGCGGCTTC	GC10P-R2	CD8_C4_GZMK	#aa40fc	Paratumor	clonotype247	0.7746149991837246	0.017699018	0.021766856	-0.5022552	-0.054357726	-0.24805266	0.0006849890370736	0.0494841441637548	0.1435559132145902
GC10P-R2:AAAGCAAGTCTAGCCG	GC10P-R2	CD8_C4_GZMK	#aa40fc	Paratumor	clonotype6	0.5255944154458315	0.0063345553	0.008519794	-0.5022552	0.478429	-0.20366532	0.0015029717246627	0.0618378264509621	0.1317260073342512
GC10P-R2:AAAGCAAGTGTGGTTT	GC10P-R2	CD8_C4_GZMK	#aa40fc	Paratumor	clonotype484	0.6377101293491276	0.009236127	0.007339341	-0.5022552	1.0835463	-0.41091523	0.0021442628589369	0.0700744969166898	0.1064229584066858
GC10P-R2:AAAGCAATCTTTCCTC	GC10P-R2	CD8_C4_GZMK	#aa40fc	Paratumor	clonotype126	0.639003780561484	0.011173697	0.014121752	-0.5022552	0.6023888	-0.024405267	0.0012574187342366	0.0820190745108787	0.1234054695360303
GC10P-R2:AAAGTAGAGTGAACGC	GC10P-R2	CD8_C4_GZMK	#aa40fc	Paratumor	clonotype6	0.5621345297393057	0.007894509	0.009648668	0.47067684	0.057863045	-0.16504179	0.0012072684042659	0.0708619644433484	0.1123276484355634
GC10P-R2:AAAGTAGTCGTTGACA	GC10P-R2	CD8_C2_CX3CR1	#279e68	Paratumor	clonotype1	0.5653177958949428	0.0044949083	0.00706612	-0.5022552	1.2903959	-0.25872555	0.0230457481419134	0.0668735641467136	0.1249567950429417
GC10P-R2:AAATGCCAGTGTCTCA	GC10P-R2	CD8_C3_GZMH	#d62728	Paratumor	clonotype1	0.6273492555652294	0.0059368215	-0.018515002	-0.5022552	1.3380073	-0.22431225	0.0269870312451245	0.0716343140867158	0.1082389000364905
GC10P-R2:AACACGTAGCATGGCA	GC10P-R2	CD8_C4_GZMK	#aa40fc	Paratumor	clonotype344	0.40288530397213024	0.0020917268	0.008092498	-0.5022552	-0.2402581	0.37530538	0.00153165072925	0.0691212829513988	0.128774078873565
GC10P-R2:AACACGTTCACGAAGG	GC10P-R2	CD8_C4_GZMK	#aa40fc	Paratumor	clonotype6	0.47925853950076125	0.00055991445	0.009809149	-0.5022552	1.5581671	-0.20212889	0.0035069263852715	0.059785005706623	0.1236243963978367
GC10P-R2:AACCGCGAGCGACGTA	GC10P-R2	CD8_C4_GZMK	#aa40fc	Paratumor	clonotype620	0.6057535329092678	0.009435714	0.006115285	-0.5022552	1.6370893	-0.07231609	0.0075657556671695	0.0803747328827136	0.1171642549973638
GC10P-R2:AACTCAGAGCACAGGT	GC10P-R2	CD8_C4_GZMK	#aa40fc	Paratumor	clonotype423	0.39015758786231763	7.792837e-05	0.010518426	0.33096215	0.15006937	-0.22562654	0.0006842898965241	0.0643940717614375	0.1227752151644689
GC10P-R2:AACTCTTCACCAGTTA	GC10P-R2	CD8_C4_GZMK	#aa40fc	Paratumor	clonotype1	0.5726849075506584	0.006907588	0.008660795	-0.5022552	0.61415446	-0.13371985	0.0007168594334706	0.0835091296424592	0.1053610043726682
GC10P-R2:AACTTTCGTAATAGCA	GC10P-R2	CD8_C4_GZMK	#aa40fc	Paratumor	clonotype35	0.56157591265524	0.0071205874	0.012618741	-0.07445791	-0.07638169	0.19442683	0.0005384337353082	0.0768703783321921	0.1018988554988261
GC10P-R2:AAGGCAGGTATTCTCT	GC10P-R2	CD8_C4_GZMK	#aa40fc	Paratumor	clonotype5	0.6107482289951431	0.010596962	0.014489101	-0.5022552	0.41482186	-0.12380496	0.0048583584526523	0.0578618161591194	0.119511389971693
GC10P-R2:AAGTCTGTCAAACCGT	GC10P-R2	CD8_C4_GZMK	#aa40fc	Paratumor	clonotype1	0.5586503433907374	0.007711174	0.006746068	-0.5022552	0.7376651	-0.41091523	0.004714147922353	0.0777430475202559	0.130065452103506
GC10P-R2:ACACCAACATGACATC	GC10P-R2	CD8_C4_GZMK	#aa40fc	Paratumor	clonotype99	0.5399262743669846	0.0069251186	0.011793864	0.053586096	0.2659497	0.30563104	0.0059226565783902	0.0622917740377195	0.1381032898061475
GC10P-R2:ACACCGGAGGCAGGTT	GC10P-R2	CD8_C4_GZMK	#aa40fc	Paratumor	clonotype1	0.5937878026125176	0.01020629	0.012231511	-0.5022552	0.7249864	-0.20971382	0.0012438791350019	0.0630055280859711	0.1293281727803322
GC10P-R2:ACACCGGAGTGAAGAG	GC10P-R2	CD8_C4_GZMK	#aa40fc	Paratumor	clonotype7	0.5058697687292313	0.0044795326	0.008263356	-0.5022552	-0.0022575855	0.33858624	0.001827877160722	0.0583164330820159	0.141324320710505
GC10P-R2:ACACCGGTCTGAGGGA	GC10P-R2	CD8_C4_GZMK	#aa40fc	Paratumor	clonotype40	0.43103311891722923	-0.00040530908	0.007807877	-0.5022552	0.2208945	-0.19413036	0.0017891692013666	0.0544615579591224	0.122649869577379
GC10P-R2:ACACTGACACGAGAGT	GC10P-R2	CD8_C4_GZMK	#aa40fc	Paratumor	clonotype28	0.5985054780830471	0.0078080776	0.0077532264	-0.5022552	0.50411147	-0.41091523	0.0064105816288425	0.0810405232440338	0.1087402611004745
GC10P-R2:ACACTGACATATGAGA	GC10P-R2	CD8_C4_GZMK	#aa40fc	Paratumor	clonotype1	0.606471780543341	0.00850996	0.011670125	-0.5022552	0.9229107	-0.12348059	0.0011279880296324	0.0859294931261717	0.1239567512700426
GC10P-R2:ACACTGATCTGAGGGA	GC10P-R2	CD8_C4_GZMK	#aa40fc	Paratumor	clonotype1	0.637346629001484	0.00956462	0.012258415	-0.5022552	-0.014081329	-0.22010659	0.0009426932382084	0.071384222399311	0.1066428111528363
GC10P-R2:ACAGCTACAGATTGCT	GC10P-R2	CD8_C3_GZMH	#d62728	Paratumor	clonotype25	0.5937079468399172	0.0058025816	0.0004721587	-0.5022552	0.9276493	-0.14525169	0.0064593605288336	0.0695742678166343	0.1328876750534589
GC10P-R2:ACAGCTAGTATCTGCA	GC10P-R2	CD8_C4_GZMK	#aa40fc	Paratumor	clonotype126	0.7996443777987358	0.018470969	0.023272509	0.16522312	0.861788	-0.41091523	0.000562739796148	0.0843377554686937	0.1110594702667051
GC10P-R2:ACAGCTAGTCCCTTGT	GC10P-R2	CD8_C4_GZMK	#aa40fc	Paratumor	clonotype386	0.5304424102846015	0.0076007997	0.007514333	-0.5022552	0.85716176	0.2626044	0.0028846219272576	0.0590117589745092	0.1404015585585532
GC10P-R2:ACATACGGTAGCGTGA	GC10P-R2	CD8_C4_GZMK	#aa40fc	Paratumor	clonotype29	0.5050163615055289	0.005169195	0.0074014985	-0.5022552	0.07802611	-0.18589008	0.0036631689676116	0.0612585447171626	0.1253493262341656
GC10P-R2:ACATCAGGTCCGCTGA	GC10P-R2	CD8_C4_GZMK	#aa40fc	Paratumor	clonotype6	0.5123486902340637	0.0046944795	0.010459091	-0.5022552	0.3719883	-0.19648288	0.0007801586437549	0.0607769163291837	0.1414744478430874
GC10P-R2:ACCAGTACAAATCCGT	GC10P-R2	CD8_C4_GZMK	#aa40fc	Paratumor	clonotype1	0.6029580515953297	0.008424469	0.008402215	-0.0051950216	0.58138	0.2791306	0.0103491519011389	0.0742606853997416	0.1378492988490076
GC10P-R2:ACCCACTAGCGTTCCG	GC10P-R2	CD8_C4_GZMK	#aa40fc	Paratumor	clonotype1	0.7039268454519466	0.012680322	0.0153765045	-0.5022552	1.0048941	-0.41091523	0.0017404738867324	0.0633841119365199	0.0979833675186909
GC10P-R2:ACCGTAATCTTGTACT	GC10P-R2	CD8_C4_GZMK	#aa40fc	Paratumor	clonotype29	0.5743673731826617	0.008788657	0.011527565	-0.5022552	0.25083032	-0.41091523	0.0019967247542582	0.0766543650256086	0.1374220703227729
GC10P-R2:ACCTTTAAGAAGGACA	GC10P-R2	CD8_C4_GZMK	#aa40fc	Paratumor	clonotype120	0.6114136491016721	0.009177021	0.011790064	-0.5022552	0.2873731	0.15501061	0.0014804491055912	0.039269599717372	0.0982074779099402
GC10P-R2:ACCTTTAGTAGCGTGA	GC10P-R2	CD8_C4_GZMK	#aa40fc	Paratumor	clonotype162	0.5301735733544977	0.0070507256	0.012143297	-0.5022552	-0.26662675	0.077342734	0.0014307183526657	0.0629963031308772	0.1463820932537021
GC10P-R2:ACCTTTATCATTTGGG	GC10P-R2	CD8_C4_GZMK	#aa40fc	Paratumor	clonotype1	0.6065328555755413	0.011779097	0.015953226	-0.5022552	0.27616027	-0.119415335	0.0048751874469032	0.0637023432905924	0.1528693211677337
GC10P-R2:ACGAGCCGTTCGGGCT	GC10P-R2	CD8_C4_GZMK	#aa40fc	Paratumor	clonotype6	0.5517381846442005	0.0072234953	0.012384476	-0.5022552	0.687799	0.024453985	0.0026225014794062	0.0630758940689413	0.1380791869290549
GC10P-R2:ACGAGGAGTATTCGTG	GC10P-R2	CD8_C2_CX3CR1	#279e68	Paratumor	clonotype5	0.26979426614455576	-0.038020495	-0.0006860974	-0.5022552	1.569244	-0.23080611	0.00751941297162	0.059360478011136	0.1394044645153095
GC10P-R2:ACGATACTCTGCTGCT	GC10P-R2	CD8_C4_GZMK	#aa40fc	Paratumor	clonotype247	0.4800668166256158	0.0030582377	0.0042643873	0.15156525	0.8027424	-0.18455522	0.0049721380400834	0.0730126280573001	0.1079087452439251
GC10P-R2:ACGCCAGAGCTGATAA	GC10P-R2	CD8_C4_GZMK	#aa40fc	Paratumor	clonotype1	0.5900149463764077	0.0100184735	0.01458904	-0.5022552	0.92273426	0.063174576	0.0036580150673562	0.0754821219131675	0.1346857267030639
GC10P-R2:ACGCCGATCTCGGACG	GC10P-R2	CD8_C4_GZMK	#aa40fc	Paratumor	clonotype28	0.659828630330626	0.0068735527	0.0026663835	0.13594347	0.5145745	-0.41091523	0.0041783638763475	0.0593876647027465	0.0868773282859224
GC10P-R2:ACGGAGATCCGTACAA	GC10P-R2	CD8_C4_GZMK	#aa40fc	Paratumor	clonotype6	0.5895997985174506	0.009322685	0.013853994	-0.5022552	0.89245605	0.36008078	0.0012489511607415	0.0532169841333285	0.1085526260206632
GC10P-R2:ACGGCCACAGGCAGTA	GC10P-R2	CD8_C4_GZMK	#aa40fc	Paratumor	clonotype6	0.5177880629069429	0.005421081	0.009938827	-0.5022552	1.6026834	0.10792633	0.0015001849568986	0.0642769098558631	0.1277433889775872
GC10P-R2:ACGGCCAGTAAGTGTA	GC10P-R2	CD8_C3_GZMH	#d62728	Paratumor	clonotype7	0.4643280907645532	0.00089285534	0.009523403	-0.5022552	0.57755405	-0.071251936	0.0025275045941585	0.064510416166557	0.1434484958602365
GC10P-R2:ACGGGCTTCCAAGTAC	GC10P-R2	CD8_C4_GZMK	#aa40fc	Paratumor	clonotype386	0.6277145228238592	0.009408164	0.012657492	-0.5022552	0.07431916	-0.41091523	0.0018035508129653	0.0598752305297242	0.1077339648712299
GC10P-R2:ACGGGTCTCCAAGTAC	GC10P-R2	CD8_C4_GZMK	#aa40fc	Paratumor	clonotype1086	0.6207436796111225	0.00894558	0.013219018	-0.0013817847	0.5188506	-0.18453234	0.0005794762574913	0.0644299766489829	0.1212629433799241
GC10P-R2:ACGGGTCTCGTACCGG	GC10P-R2	CD8_C4_GZMK	#aa40fc	Paratumor	clonotype1	0.5395693516013272	0.0059101903	0.008335278	-0.5022552	0.25717035	-0.16045478	0.0028397898726114	0.0560335327116956	0.1133555601572866
GC10P-R2:ACGTCAAAGCCCGAAA	GC10P-R2	CD8_C4_GZMK	#aa40fc	Paratumor	clonotype28	0.5817031663980705	0.005975416	0.0036240686	-0.5022552	0.75481516	-0.41091523	0.0048367986172801	0.0815080765441363	0.0822991251231244
GC10P-R2:ACGTCAATCATAGCAC	GC10P-R2	CD8_C4_GZMK	#aa40fc	Paratumor	clonotype1	0.5751198148965407	0.008538297	0.00844497	-0.5022552	0.7114207	0.21366796	0.0014560599728587	0.0768134714481071	0.1109641801227169
GC10P-R2:ACTATCTCACAGGAGT	GC10P-R2	CD8_C4_GZMK	#aa40fc	Paratumor	clonotype433	0.5965607560443916	0.008494597	0.012863069	-0.5022552	-0.02658405	-0.41091523	0.0011285090327924	0.0664568189013074	0.1256465063416546
GC10P-R2:ACTGAACTCAACCAAC	GC10P-R2	CD8_C4_GZMK	#aa40fc	Paratumor	clonotype6	0.5722028012108594	0.009185545	0.01379916	-0.5022552	0.9484813	-0.21996397	0.0006075278490894	0.0644982380306046	0.099277762656228
GC10P-R2:ACTGAGTGTCTCTTTA	GC10P-R2	CD8_C3_GZMH	#d62728	Paratumor	clonotype7	0.3841898298355921	-0.00075445615	0.0019233194	-0.5022552	1.5389632	0.29354867	0.0043507718512725	0.0524606471159125	0.1796521039440681
GC10P-R2:ACTGATGAGTTCGATC	GC10P-R2	CD8_C4_GZMK	#aa40fc	Paratumor	clonotype6	0.4794178531665781	0.00383385	0.0070277117	-0.5022552	1.4222199	0.12217119	0.0032193711902039	0.043423687189451	0.1302779817914445
GC10P-R2:ACTGATGGTCAGAAGC	GC10P-R2	CD8_C4_GZMK	#aa40fc	Paratumor	clonotype433	0.49772890566777156	0.0055907923	0.011498318	-0.5022552	-0.25315705	-0.10117306	0.0020416101816539	0.0701900377992512	0.1326970374668781
GC10P-R2:ACTGATGGTGTTTGTG	GC10P-R2	CD8_C4_GZMK	#aa40fc	Paratumor	clonotype6	0.6397068494958318	0.0110059185	0.012651289	-0.5022552	0.1769052	-0.11135377	0.0007072572555047	0.0720398510365987	0.1133344797008368
GC10P-R2:ACTGATGTCTTTCCTC	GC10P-R2	CD8_C4_GZMK	#aa40fc	Paratumor	clonotype54	0.6305492363042026	0.011700444	0.016325817	0.2300232	-0.13369124	-0.41091523	0.000984435586763	0.0706115990774207	0.1278758638430833
GC10P-R2:ACTGCTCCAACGATCT	GC10P-R2	CD8_C4_GZMK	#aa40fc	Paratumor	clonotype120	0.5095579744816193	0.0050359773	0.009038619	-0.5022552	0.008943613	0.14375445	0.0013692920124576	0.0491850887034946	0.1115893722173805
GC10P-R2:ACTGTCCGTACCATCA	GC10P-R2	CD8_C4_GZMK	#aa40fc	Paratumor	clonotype1	0.655307340935008	0.010640537	0.0136565175	0.05281484	-0.29291484	0.0772908	0.0005757041896826	0.0637740436858672	0.1079362000071404
GC10P-R2:ACTTGTTCAGTAAGAT	GC10P-R2	CD8_C4_GZMK	#aa40fc	Paratumor	clonotype28	0.5769503849204368	0.00733349	0.00518835	-0.5022552	-0.5335017	-0.21608302	0.0054857364984252	0.0747462749206058	0.1106117452885196
GC10P-R2:ACTTTCACATTCCTGC	GC10P-R2	CD8_C4_GZMK	#aa40fc	Paratumor	clonotype6	0.5725859979245039	0.007338465	0.01055521	-0.5022552	-0.017178202	-0.09302325	0.0011699582906965	0.0614097582413451	0.0957820634272178
GC10P-R2:AGAATAGCACGGACAA	GC10P-R2	CD8_C4_GZMK	#aa40fc	Paratumor	clonotype6	0.48818525969222903	0.0056051454	0.009416622	-0.5022552	0.047905236	-0.03930549	0.001035875321983	0.0415480605673484	0.1244823164726655
GC10P-R2:AGAATAGGTCAATACC	GC10P-R2	CD8_C3_GZMH	#d62728	Paratumor	clonotype1	0.47843872532625986	0.0027533758	0.004364596	-0.5022552	0.31184217	-0.41091523	0.0073245874198184	0.0723524541896609	0.1386255281471824
GC10P-R2:AGACGTTCATCGATTG	GC10P-R2	CD8_C4_GZMK	#aa40fc	Paratumor	clonotype1	0.6083133522045974	0.009699056	0.012501429	-0.5022552	0.38052583	0.66019624	0.0005710915779153	0.0705471985603633	0.1190030731247932
GC10P-R2:AGACGTTTCACAACGT	GC10P-R2	CD8_C4_GZMK	#aa40fc	Paratumor	clonotype6	0.497979704880243	0.0046038874	0.012192539	-0.5022552	0.7142404	-0.19329946	0.0010485562829879	0.0427831044866189	0.1135148784809157
GC10P-R2:AGACGTTTCGGCGCAT	GC10P-R2	CD8_C4_GZMK	#aa40fc	Paratumor	clonotype617	0.555062324993909	0.008526949	0.0084625045	-0.5022552	-0.32316878	-0.41091523	0.0012194695381506	0.0586570103833434	0.112070815134031
GC10P-R2:AGAGCGAAGAAACGAG	GC10P-R2	CD8_C4_GZMK	#aa40fc	Paratumor	clonotype7	0.4757081307821663	0.003870674	0.008072255	-0.5022552	-0.36646655	-0.22636448	0.0009039397751988	0.0525101142348931	0.108713996776194
GC10P-R2:AGAGCTTAGAACAATC	GC10P-R2	CD8_C4_GZMK	#aa40fc	Paratumor	clonotype1	0.53827455801233	0.0024431238	0.0024186613	-0.5022552	0.026661655	0.23193413	0.0047419691270495	0.0851975384704225	0.1429847982076785
GC10P-R2:AGAGCTTGTTACCGAT	GC10P-R2	CD8_C3_GZMH	#d62728	Paratumor	clonotype6	0.4767992149581122	0.0037467873	0.0055922256	-0.5022552	1.6670489	0.2763201	0.0132849686925272	0.0676317014143632	0.146931981586122
GC10P-R2:AGATCTGAGGGAACGG	GC10P-R2	CD8_C3_GZMH	#d62728	Paratumor	clonotype5	0.45941846611662246	-0.004767446	-0.0029715223	-0.5022552	1.7834911	0.026782168	0.0073391214815663	0.0723852793860094	0.1390431931240529
GC10P-R2:AGCAGCCTCGCTTGTC	GC10P-R2	CD8_C3_GZMH	#d62728	Paratumor	clonotype5	0.46911015736583933	-0.0033746925	-0.0040656608	-0.5022552	1.3320179	0.017413815	0.0125472045187396	0.0800383929011543	0.1498789361991495
GC10P-R2:AGCATACTCGCCAGCA	GC10P-R2	CD8_C4_GZMK	#aa40fc	Paratumor	clonotype28	0.5083492729451737	0.0043808455	0.0009767993	-0.5022552	0.8510726	-0.08922836	0.005437810705899	0.0658846887093901	0.1147921086104481
GC10P-R2:AGCCTAAAGATTACCC	GC10P-R2	CD8_C4_GZMK	#aa40fc	Paratumor	clonotype1	0.6481051494903637	0.009443724	0.011751355	0.011221409	0.7724521	-0.23314387	0.0005936481752672	0.0684682337663736	0.1107543688129543
GC10P-R2:AGCCTAATCACATACG	GC10P-R2	CD8_C4_GZMK	#aa40fc	Paratumor	clonotype7	0.5825150833482874	0.008971023	0.013740385	-0.5022552	0.73593354	0.15662268	0.0008604173023844	0.0648949261197189	0.1393424290814531
GC10P-R2:AGCGGTCTCGTTACAG	GC10P-R2	CD8_C4_GZMK	#aa40fc	Paratumor	clonotype29	0.5677991324955416	0.007837549	0.010419555	-0.5022552	0.7422026	-0.045123655	0.0026714515299394	0.0570934148082433	0.151400862298325
GC10P-R2:AGCGTATAGGCCATAG	GC10P-R2	CD8_C4_GZMK	#aa40fc	Paratumor	clonotype6	0.5100597762550981	0.004002605	0.01000252	-0.5022552	0.44077873	0.21429527	0.004105821232416	0.0572630229758687	0.1273061243650476
GC10P-R2:AGCGTATTCGGCATCG	GC10P-R2	CD8_C3_GZMH	#d62728	Paratumor	clonotype1	0.47683580260825853	0.0028168112	-0.00332501	-0.5022552	-0.036204387	0.3923006	0.006148875463901	0.0597074596891935	0.0883960544623315
GC10P-R2:AGCTTGAAGTGTCTCA	GC10P-R2	CD8_C4_GZMK	#aa40fc	Paratumor	clonotype25	0.6104304761052365	0.010337516	0.012682705	-0.5022552	0.038664836	-0.41091523	0.0021333655847072	0.0542358426305012	0.1195414290354936
GC10P-R2:AGCTTGATCCCGACTT	GC10P-R2	CD8_C3_GZMH	#d62728	Paratumor	clonotype1	0.4681515652926375	0.0007192929	-0.0018456125	-0.5022552	-0.28829035	-0.41091523	0.0267222514702186	0.0619962421851838	0.1381419165538049
GC10P-R2:AGGCCGTCATGAAGTA	GC10P-R2	CD8_C4_GZMK	#aa40fc	Paratumor	clonotype126	0.5279480343279437	0.0056326357	0.0067750453	-0.5022552	0.6964384	0.003682812	0.0026314172713983	0.0621116547576735	0.145831561271639
GC10P-R2:AGGCCGTGTGTTCGAT	GC10P-R2	CD8_C4_GZMK	#aa40fc	Paratumor	clonotype6	0.6035424677420945	0.008115432	0.009786338	-0.5022552	-0.12146013	-0.41091523	0.0019323395996047	0.0591358368668325	0.0930868990683987
GC10P-R2:AGGGAGTTCCCATTAT	GC10P-R2	CD8_C4_GZMK	#aa40fc	Paratumor	clonotype1	0.5962462506405949	0.009099956	0.010099435	-0.5022552	-0.24678324	-0.13280863	0.0059625013734151	0.0698028567631156	0.0943140036836344
GC10P-R2:AGGGATGCATGTAAGA	GC10P-R2	CD8_C4_GZMK	#aa40fc	Paratumor	clonotype289	0.6283631259064129	0.00950029	0.012920822	-0.5022552	-0.3583521	-0.21925174	0.0019820278085959	0.0685375477105471	0.1185088960446968
GC10P-R2:AGGGTGACAGCCAATT	GC10P-R2	CD8_C4_GZMK	#aa40fc	Paratumor	clonotype1	0.6144045508632184	0.007819362	0.012537992	0.90800816	-0.16134058	-0.24406157	0.0013037502056511	0.0759561487188077	0.134025254504575
GC10P-R2:AGGTCCGCAAAGGTGC	GC10P-R2	CD8_C4_GZMK	#aa40fc	Paratumor	clonotype6	0.5316730760974593	0.005398906	0.009912381	-0.5022552	0.9812152	0.26401028	0.0010369143745278	0.0698754240286021	0.136660237002558
GC10P-R2:AGGTCCGGTGTGGTTT	GC10P-R2	CD8_C4_GZMK	#aa40fc	Paratumor	clonotype1	0.622285918952741	0.007508128	0.011574236	-0.5022552	0.017947227	0.09968969	0.0007775457714689	0.0783452359056303	0.1050964474147649
GC10P-R2:AGTAGTCTCTGGTGTA	GC10P-R2	CD8_C4_GZMK	#aa40fc	Paratumor	clonotype386	0.5451336563798199	0.006655318	0.0084951455	-0.5022552	0.20319222	0.27062893	0.0016020103746086	0.0553578135527104	0.1440485878241427
GC10P-R2:AGTGAGGGTCAGAATA	GC10P-R2	CD8_C4_GZMK	#aa40fc	Paratumor	clonotype54	0.6826493919231847	0.011172592	0.015535349	1.048856	-0.2495357	-0.20037106	0.0006118787105166	0.0552023440819396	0.1041521245811793
GC10P-R2:AGTGGGATCTTACCTA	GC10P-R2	CD8_C4_GZMK	#aa40fc	Paratumor	clonotype35	0.6739875703483703	0.014573538	0.018109934	-0.5022552	-0.5335017	-0.12770325	0.0020191495377461	0.0652365091032545	0.1181386482209257
GC10P-R2:AGTGTCAAGCCTATGT	GC10P-R2	CD8_C4_GZMK	#aa40fc	Paratumor	clonotype6	0.6027575927702392	0.009244018	0.012913321	-0.5022552	0.710828	0.27587068	0.0012058726494533	0.0585382992738528	0.1509689139542258
GC10P-R2:AGTTGGTGTATAGTAG	GC10P-R2	CD8_C4_GZMK	#aa40fc	Paratumor	clonotype6	0.5273546909794533	0.004382377	0.010707042	-0.5022552	0.20777434	-0.21434289	0.001161513123794	0.0737354518671853	0.1320587571449339
GC10P-R2:AGTTGGTGTTCCATGA	GC10P-R2	CD8_C4_GZMK	#aa40fc	Paratumor	clonotype1	0.5142258002343161	0.005194477	0.0061233393	0.065939665	0.90520287	0.17957263	0.0025925146463245	0.077160518529668	0.1495448630742027
GC10P-R2:ATAAGAGAGGCTCATT	GC10P-R2	CD8_C4_GZMK	#aa40fc	Paratumor	clonotype1	0.6718329244420562	0.009929141	0.012006245	0.781467	-0.5335017	-0.41091523	0.0009059813155557	0.070809316506167	0.0858790104726333
GC10P-R2:ATAAGAGGTTCCACTC	GC10P-R2	CD8_C4_GZMK	#aa40fc	Paratumor	clonotype264	0.609709870108696	0.008923239	0.008267647	0.1094673	-0.16150908	-0.41091523	0.0017076307192632	0.0575610641448748	0.0977113870710815
GC10P-R2:ATCATCTTCTGGCGTG	GC10P-R2	CD8_C3_GZMH	#d62728	Paratumor	clonotype6	0.5067933119468305	0.003774661	-0.0011653772	-0.5022552	0.28823382	-0.21496417	0.0078855082857976	0.0529033728229889	0.131825595801017
GC10P-R2:ATCCACCAGCTTCGCG	GC10P-R2	CD8_C4_GZMK	#aa40fc	Paratumor	clonotype1	0.5907459772306738	0.009676177	0.010516522	-0.5022552	0.3236018	0.08189518	0.0018081264429716	0.0708859759675944	0.1346897800193485
GC10P-R2:ATCCACCCATCGGAAG	GC10P-R2	CD8_C3_GZMH	#d62728	Paratumor	clonotype6	0.5221788891171201	0.0063456143	0.00563768	-0.5022552	1.27714	0.3588072	0.0067098890341516	0.0583644662278087	0.1304462815889896
GC10P-R2:ATCTACTCATTCTCAT	GC10P-R2	CD8_C4_GZMK	#aa40fc	Paratumor	clonotype1	0.5746709882069804	0.0076029436	0.010481899	-0.5022552	0.76518583	-0.22257121	0.0010080608455171	0.0758468062124248	0.1242354898678847
GC10P-R2:ATGAGGGCATGGTCTA	GC10P-R2	CD8_C3_GZMH	#d62728	Paratumor	clonotype721	0.5630903031316349	0.0030896564	-0.006722614	-0.5022552	0.6523971	-0.41091523	0.0131938773253195	0.0715806786331277	0.1203609703133885
GC10P-R2:ATGAGGGGTGAGCGAT	GC10P-R2	CD8_C4_GZMK	#aa40fc	Paratumor	clonotype1	0.5250882553857487	0.005138212	0.003001503	-0.5022552	0.16334808	-0.41091523	0.0057952674227376	0.0659042892745612	0.1222635492722552
GC10P-R2:ATGGGAGTCAGTTTGG	GC10P-R2	CD8_C4_GZMK	#aa40fc	Paratumor	clonotype1	0.622820444610643	0.009065578	0.011422309	0.3147647	-0.5335017	-0.22849353	0.0008815385851792	0.061118826919289	0.0946460656981245
GC10P-R2:ATTATCCGTCGACTGC	GC10P-R2	CD8_C4_GZMK	#aa40fc	Paratumor	clonotype1	0.5792656943114083	0.010091513	0.011733982	-0.5022552	1.2589002	0.39821503	0.0025436612192831	0.0637965553767842	0.1167135876042414
GC10P-R2:ATTGGACTCCTTTCGG	GC10P-R2	CD8_C4_GZMK	#aa40fc	Paratumor	clonotype1	0.6397744551703661	0.006637779	0.0028353322	0.4522571	-0.5335017	0.14926745	0.0065383713774764	0.0684918679756757	0.0891085841589457
GC10P-R2:ATTGGTGTCACCACCT	GC10P-R2	CD8_C4_GZMK	#aa40fc	Paratumor	clonotype1	0.5560598415016762	0.006809418	0.009898287	0.4522571	0.66839534	-0.21012536	0.0010430032156098	0.066869958800523	0.1237154010128154
GC10P-R2:ATTTCTGAGAGGTTGC	GC10P-R2	CD8_C4_GZMK	#aa40fc	Paratumor	clonotype1	0.5083334900790929	0.0064844997	0.009671678	-0.10219002	0.22065954	-0.16080159	0.0015957383731798	0.0699740942278931	0.1106482424534879
GC10P-R2:ATTTCTGCACTGTTAG	GC10P-R2	CD8_C4_GZMK	#aa40fc	Paratumor	clonotype1	0.5324719409377096	0.007698636	0.0110792555	-0.5022552	0.34398925	-0.06085997	0.0014567062609465	0.0544162762393554	0.1629058599618146
GC10P-R2:CAACCAAAGGGTGTTG	GC10P-R2	CD8_C4_GZMK	#aa40fc	Paratumor	clonotype1	0.5458688200866535	0.0064532966	0.008100917	-0.5022552	0.17689307	-0.20350394	0.0017221766489743	0.0665350205639512	0.13519985329844
GC10P-R2:CAACCAATCGGCATCG	GC10P-R2	CD8_C4_GZMK	#aa40fc	Paratumor	clonotype7	0.7999835986242123	0.016806731	0.020327058	-0.5022552	0.44505027	-0.41091523	0.0003288367408357	0.0474432120416911	0.1208551823263024
GC10P-R2:CAACCTCGTTGTCTTT	GC10P-R2	CD8_C4_GZMK	#aa40fc	Paratumor	clonotype6	0.6449091289050443	0.011343717	0.012655438	-0.5022552	0.34097195	-0.41091523	0.0011106699776266	0.0610943040302864	0.1012342213935024
GC10P-R2:CAAGGCCCAATGGATA	GC10P-R2	CD8_C4_GZMK	#aa40fc	Paratumor	clonotype1	0.6200477757037584	0.009648687	0.012515538	0.0905458	0.134004	0.16637261	0.0008728105336614	0.0589676393378069	0.0994565627317719
GC10P-R2:CAAGGCCCACGCTTTC	GC10P-R2	CD8_C4_GZMK	#aa40fc	Paratumor	clonotype1	0.5932128453476603	0.0065364055	0.012609089	1.2853355	-0.3670849	-0.13036647	0.0009445154374412	0.0527802902138215	0.0709664845680146
GC10P-R2:CAAGGCCCAGCGAACA	GC10P-R2	CD8_C4_GZMK	#aa40fc	Paratumor	clonotype263	0.5212910624363699	0.0062899794	0.0107195275	-0.5022552	0.5326725	-0.13068032	0.0018600085854977	0.0573411417416903	0.1421087541479763
GC10P-R2:CAAGGCCGTGCACCAC	GC10P-R2	CD8_C3_GZMH	#d62728	Paratumor	clonotype5	0.45604210909499654	-0.0056686047	-0.002772788	-0.5022552	1.7357435	-0.106715046	0.0052349286499168	0.067216178744217	0.1522565908881363
GC10P-R2:CAAGGCCTCGGCTACG	GC10P-R2	CD8_C4_GZMK	#aa40fc	Paratumor	clonotype99	0.5459044655788231	0.00632658	0.0039280173	-0.5022552	1.7880813	0.035480816	0.0071790797103172	0.07754989869644	0.1394844449450579
GC10P-R2:CAAGTTGCAACACGCC	GC10P-R2	CD8_C4_GZMK	#aa40fc	Paratumor	clonotype1	0.5963934526787911	0.008577444	0.009307518	-0.5022552	0.5216523	-0.19579674	0.0009397965521493	0.0579410344283802	0.1020755958337666
GC10P-R2:CAAGTTGCACGTAAGG	GC10P-R2	CD8_C4_GZMK	#aa40fc	Paratumor	clonotype1	0.5475737722787717	0.006071925	0.008953566	0.22820303	0.62409896	-0.0050850576	0.0010305739878683	0.0663732060009483	0.1131945657751045
GC10P-R2:CACACAAGTAGGGACT	GC10P-R2	CD8_C4_GZMK	#aa40fc	Paratumor	clonotype28	0.7263115325009832	0.010628513	0.0072962386	-0.5022552	-0.11240455	-0.21346074	0.0039885706299625	0.081235131621223	0.0599725592980897
GC10P-R2:CACACCTAGCTCCTCT	GC10P-R2	CD8_C4_GZMK	#aa40fc	Paratumor	clonotype6	0.5737452112453889	0.007738701	0.01059511	-0.5022552	1.9362351	-0.19580284	0.0015810568616383	0.0815421603204948	0.1358975949692524
GC10P-R2:CACACTCGTAGAGGAA	GC10P-R2	CD8_C4_GZMK	#aa40fc	Paratumor	clonotype247	0.6421013833276067	0.010165181	0.013160879	-0.5022552	0.9823608	0.18411346	0.0012762515143475	0.0639092465550688	0.1104378455521013
GC10P-R2:CACACTCTCACCACCT	GC10P-R2	CD8_C4_GZMK	#aa40fc	Paratumor	clonotype40	0.6047551165262491	0.008178875	0.010289506	-0.5022552	0.51852846	-0.28765237	0.0017040720450359	0.0942415925208423	0.1312395968193405
GC10P-R2:CACAGGCCACGGACAA	GC10P-R2	CD8_C4_GZMK	#aa40fc	Paratumor	clonotype6	0.5334613748533925	0.0068388977	0.014174459	-0.5022552	0.20319867	0.099767886	0.0011608427350628	0.0714418049959914	0.1172072643960167
GC10P-R2:CACATAGAGCTTATCG	GC10P-R2	CD8_C4_GZMK	#aa40fc	Paratumor	clonotype1	0.4360356658790067	0.003062323	0.00775294	-0.5022552	1.54903	-0.050086275	0.0004435675233372	0.0759022349203112	0.1507015221299553
GC10P-R2:CACCACTCACAGGAGT	GC10P-R2	CD8_C4_GZMK	#aa40fc	Paratumor	clonotype132	0.5001568471905131	0.0031973205	0.0056158807	-0.5022552	0.92126584	0.3216682	0.0040761236661255	0.0640300607750967	0.128212257506291
GC10P-R2:CACCACTGTCAAAGAT	GC10P-R2	CD8_C4_GZMK	#aa40fc	Paratumor	clonotype1	0.6791401469563881	0.011005174	0.012210533	0.6920604	-0.15253466	-0.1709285	0.0022531350161219	0.0715212814464841	0.0958294391896827
GC10P-R2:CAGAGAGCAGGTCCAC	GC10P-R2	CD8_C4_GZMK	#aa40fc	Paratumor	clonotype35	0.5858870328044509	0.00871785	0.011205391	-0.5022552	-0.1413524	0.024453985	0.0036927079895237	0.0469611731546527	0.1013164840569862
GC10P-R2:CAGCAGCCAAACCTAC	GC10P-R2	CD8_C4_GZMK	#aa40fc	Paratumor	clonotype1	0.6158654580347834	0.009212674	0.010876751	-0.5022552	0.042526852	-0.054436658	0.0021074634555931	0.0654515824245062	0.1291872023054656
GC10P-R2:CAGCAGCGTGCCTTGG	GC10P-R2	CD8_C4_GZMK	#aa40fc	Paratumor	clonotype1	0.5680891986461842	0.006413371	0.0034112781	-0.5022552	0.54312295	0.048911188	0.0025802757131793	0.0613633827539209	0.1246259325873703
GC10P-R2:CAGCATATCGAACGGA	GC10P-R2	CD8_C3_GZMH	#d62728	Paratumor	clonotype290	0.4254792576627263	-0.0009898146	0.0037232605	-0.5022552	1.6406568	1.0670376	0.0062689304043033	0.0646197885483673	0.1546035557307347
GC10P-R2:CAGCCGACAGCGTTCG	GC10P-R2	CD8_C4_GZMK	#aa40fc	Paratumor	clonotype1	0.6879613837491357	0.012413345	0.015302244	-0.092306495	-0.087625176	0.011639542	0.0015637830270561	0.0755952401979979	0.1270574232671685
GC10P-R2:CAGCGACCATGGATGG	GC10P-R2	CD8_C4_GZMK	#aa40fc	Paratumor	clonotype1	0.5762537826136515	0.008815958	0.009639415	-0.5022552	1.203056	-0.12661774	0.0043304207964962	0.0604247609413602	0.1214052325168132
GC10P-R2:CAGCTAACATCAGTAC	GC10P-R2	CD8_C4_GZMK	#aa40fc	Paratumor	clonotype29	0.5212600661631731	0.005773876	0.008677681	-0.5022552	1.1037952	0.032402754	0.0016311535934358	0.0741623493934125	0.1419391660608107
GC10P-R2:CAGCTAACATCTGGTA	GC10P-R2	CD8_C4_GZMK	#aa40fc	Paratumor	clonotype1	0.6237620677231887	0.009680934	0.01184247	-0.5022552	0.5305961	-0.12947057	0.0011894802443718	0.0637449990665781	0.1181092998670935
GC10P-R2:CAGGTGCCAGCGTCCA	GC10P-R2	CD8_C4_GZMK	#aa40fc	Paratumor	clonotype7	0.5153675461600548	0.006425266	0.009241936	0.08551291	0.10810421	-0.2263155	0.0025615177975062	0.0625024989836047	0.141537678080199
GC10P-R2:CAGTAACAGGCAAAGA	GC10P-R2	CD8_C4_GZMK	#aa40fc	Paratumor	clonotype29	0.4656654731003034	0.0064218957	0.00887968	-0.5022552	-0.20704603	-0.41091523	0.0021298825230289	0.0458872132864126	0.1594243129931533
GC10P-R2:CAGTAACCAAGTACCT	GC10P-R2	CD8_C4_GZMK	#aa40fc	Paratumor	clonotype6	0.5162303152413734	0.0012825223	0.011519544	-0.5022552	0.4127165	-0.41091523	0.0026143968577827	0.0611311156779957	0.16118639462848
GC10P-R2:CAGTAACTCATGCAAC	GC10P-R2	CD8_C4_GZMK	#aa40fc	Paratumor	clonotype1	0.5169258837952423	0.005473057	0.0068249484	-0.017825425	0.26606697	-0.10805837	0.0024528421176072	0.0731575678782265	0.1080287884859832
GC10P-R2:CAGTCCTGTTCAGGCC	GC10P-R2	CD8_C3_GZMH	#d62728	Paratumor	clonotype339	0.5639345679629427	0.0089951735	0.010201608	-0.5022552	1.4311857	0.025742564	0.006231048089269	0.0610907343879413	0.1557740382044238
GC10P-R2:CATATTCCAGCTCGCA	GC10P-R2	CD8_C4_GZMK	#aa40fc	Paratumor	clonotype1	0.5752638040560524	0.008536771	0.010349896	-0.5022552	0.6249806	0.08935909	0.0008009399168008	0.0633972356863199	0.1324387211836768
GC10P-R2:CATCAAGCACAGACTT	GC10P-R2	CD8_C4_GZMK	#aa40fc	Paratumor	clonotype5	0.6834356936423279	0.008562056	-0.00047155036	0.763389	0.3726379	-0.09300582	0.0044854143087395	0.0605862316320483	0.1103401940396754
GC10P-R2:CATCAAGTCTGCTTGC	GC10P-R2	CD8_C4_GZMK	#aa40fc	Paratumor	clonotype29	0.5327236892600269	0.008090499	0.011016298	-0.5022552	0.70867187	-0.06186734	0.0016667023836977	0.0713985581522725	0.1167862957053068
GC10P-R2:CATCAGACATGAAGTA	GC10P-R2	CD8_C3_GZMH	#d62728	Paratumor	clonotype339	0.49927848157640553	0.0007067442	-0.0015303239	-0.5022552	1.1035434	-0.41091523	0.0084813010806672	0.0566489851922799	0.1135982469765089
GC10P-R2:CATCCACCATGGTCAT	GC10P-R2	CD8_C4_GZMK	#aa40fc	Paratumor	clonotype28	0.7342476830961361	0.0124569805	0.01417764	-0.5022552	-0.15997694	-0.14275275	0.0027830953537866	0.0452095585710829	0.0828724164514469
GC10P-R2:CATGCCTAGACAAGCC	GC10P-R2	CD8_C4_GZMK	#aa40fc	Paratumor	clonotype1	0.5594735297449248	0.008931852	0.009718291	-0.5022552	0.9577307	-0.06157501	0.0045727242454372	0.0737944475833069	0.1586924654899182
GC10P-R2:CATGCCTTCCCTTGCA	GC10P-R2	CD8_C4_GZMK	#aa40fc	Paratumor	clonotype120	0.6177177943442451	0.009477522	0.014340458	-0.0393835	-0.5335017	-0.41091523	0.0009461283733497	0.0628871793934231	0.1164895879279907
GC10P-R2:CATTCGCCATCAGTCA	GC10P-R2	CD8_C4_GZMK	#aa40fc	Paratumor	clonotype1	0.5388122606309029	0.007542614	0.010773286	-0.5022552	1.5895529	0.054905243	0.001932616599955	0.0731867396996111	0.1631943657269176
GC10P-R2:CATTCGCGTGTTAAGA	GC10P-R2	CD8_C4_GZMK	#aa40fc	Paratumor	clonotype126	0.5874192916107732	0.009195844	0.009546284	0.011482924	0.38522387	-0.13798775	0.0039034333070425	0.0735386566053632	0.099194115400202
GC10P-R2:CCACCTATCGGATGGA	GC10P-R2	CD8_C3_GZMH	#d62728	Paratumor	clonotype1	0.4986397289106949	0.004815009	0.002091143	-0.5022552	0.90211064	0.32832015	0.0069446048588338	0.0741470588865597	0.1222163711541265
GC10P-R2:CCATTCGGTCCCTTGT	GC10P-R2	CD8_C2_CX3CR1	#279e68	Paratumor	clonotype5	0.3259678903876621	-0.023219587	-0.004612969	-0.5022552	1.5391926	-0.017430954	0.0042140677290896	0.0549612263026956	0.1181325379779876
GC10P-R2:CCCAATCGTGAAAGAG	GC10P-R2	CD8_C4_GZMK	#aa40fc	Paratumor	clonotype290	0.5741522890701489	0.009660015	0.013029266	-0.5022552	-0.17891932	-0.41091523	0.0005835707176047	0.0609446172468907	0.1276505157852213
GC10P-R2:CCCAGTTAGCTAACTC	GC10P-R2	CD8_C4_GZMK	#aa40fc	Paratumor	clonotype29	0.5047477648954091	0.0051095714	0.006526379	-0.5022552	1.5530065	0.047507975	0.0058463415426852	0.038252756159275	0.1331282415321432
GC10P-R2:CCCAGTTCAAGCGAGT	GC10P-R2	CD8_C4_GZMK	#aa40fc	Paratumor	clonotype6	0.48506108138621024	0.004343425	0.008730772	-0.5022552	2.0511158	-0.41091523	0.0018397810876696	0.068541440251217	0.1312283169015922
GC10P-R2:CCCTCCTAGACCTTTG	GC10P-R2	CD8_C4_GZMK	#aa40fc	Paratumor	clonotype1	0.692863073451119	0.011787001	0.013961974	0.61794615	-0.41413724	-0.28029656	0.0007185892438245	0.0878221213952822	0.1012984752850906
GC10P-R2:CCCTCCTCAGCATACT	GC10P-R2	CD8_C3_GZMH	#d62728	Paratumor	clonotype1	0.4487894991745769	0.00079411984	0.005577002	-0.5022552	1.1078206	-0.085665315	0.0045349094522448	0.0822803749219947	0.1381071883565504
GC10P-R2:CCGGGATCAGTGACAG	GC10P-R2	CD8_C4_GZMK	#aa40fc	Paratumor	clonotype1	0.7067512860890638	0.01554586	0.019194601	0.15599251	-0.3272381	-0.005499575	0.0030563918766384	0.0607099674693948	0.1028755439275665
GC10P-R2:CCGGTAGTCGCTAGCG	GC10P-R2	CD8_C4_GZMK	#aa40fc	Paratumor	clonotype6	0.5737048791620883	0.007960942	0.013977446	-0.5022552	-0.5335017	-0.19238777	0.0014468081748398	0.044380177691046	0.1309340670002686
GC10P-R2:CCGTTCACATACCATG	GC10P-R2	CD8_C4_GZMK	#aa40fc	Paratumor	clonotype1	0.6738570263799764	0.011198658	0.01309086	0.043126196	1.0550383	-0.41091523	0.0013131463462617	0.0593255875028806	0.1128453782283835
GC10P-R2:CCTAAAGGTGATGTGG	GC10P-R2	CD8_C4_GZMK	#aa40fc	Paratumor	clonotype378	0.5496718759711154	0.008423292	0.010455618	0.16435862	0.08652127	-0.41091523	0.0013488955446446	0.0445185849377277	0.1237277806187401
GC10P-R2:CCTAAAGGTGCTAGCC	GC10P-R2	CD8_C4_GZMK	#aa40fc	Paratumor	clonotype340	0.5372742804449956	0.003668995	0.0075878995	-0.5022552	-0.19864993	-0.04095022	0.0056349437861329	0.0611878382811164	0.1102451169089456
GC10P-R2:CCTAAAGTCCAAACTG	GC10P-R2	CD8_C4_GZMK	#aa40fc	Paratumor	clonotype882	0.6867129425795594	0.011460683	0.013500293	1.3943099	0.25372252	-0.021146111	0.0005931539564507	0.0785397662986446	0.0778117454668863
GC10P-R2:CCTACACTCAAACGGG	GC10P-R2	CD8_C4_GZMK	#aa40fc	Paratumor	clonotype29	0.5543205013353908	0.008297551	0.013338989	-0.5022552	1.0325873	0.09288212	0.0026852996381242	0.0499433503399483	0.1380804624550122
GC10P-R2:CCTACCAGTAGTGAAT	GC10P-R2	CD8_C4_GZMK	#aa40fc	Paratumor	clonotype1	0.6356170921139787	0.0104696965	0.012312223	0.58367187	-0.29707563	-0.09176675	0.0004607131265846	0.0839505903092827	0.0865236920380398
GC10P-R2:CCTAGCTCACTAAGTC	GC10P-R2	CD8_C4_GZMK	#aa40fc	Paratumor	clonotype1	0.5658726773528459	0.007577434	0.008191618	-0.5022552	1.4630657	-0.2437141	0.0022290573161277	0.0602306976606486	0.1251098558747447
GC10P-R2:CCTAGCTGTCAAAGAT	GC10P-R2	CD8_C4_GZMK	#aa40fc	Paratumor	clonotype247	0.7266666445119149	0.014585584	0.018294808	-0.5022552	0.33122164	0.22728364	0.0032251971273338	0.0673174333594105	0.0953291050403893
GC10P-R2:CCTCAGTCAATGACCT	GC10P-R2	CD8_C4_GZMK	#aa40fc	Paratumor	clonotype1	0.5315942373576413	0.005695532	0.008855515	-0.5022552	0.201577	-0.41091523	0.0016812711254396	0.0729160406572037	0.1065937315127008
GC10P-R2:CCTCAGTGTAGCCTAT	GC10P-R2	CD8_C4_GZMK	#aa40fc	Paratumor	clonotype5	0.6153656899772446	0.009656029	0.012806716	-0.5022552	0.19395973	-0.41091523	0.0011069806162889	0.0612438672776269	0.1132441859982937
GC10P-R2:CCTCTGACACTGTTAG	GC10P-R2	CD8_C3_GZMH	#d62728	Paratumor	clonotype6	0.49903074382705603	0.0054385103	0.0056252847	-0.5022552	0.9088435	0.44185072	0.0050026230691933	0.0756409466619724	0.1700313211501037
GC10P-R2:CCTTACGAGTTGCAGG	GC10P-R2	CD8_C3_GZMH	#d62728	Paratumor	clonotype131	0.46976931603175326	0.0014730751	0.0013522739	-0.5022552	0.48918584	-0.41091523	0.0041974146578155	0.0657407349992495	0.1092123023042297
GC10P-R2:CCTTCCCAGTGGACGT	GC10P-R2	CD8_C4_GZMK	#aa40fc	Paratumor	clonotype423	0.5747952697736884	0.0071983137	0.01416929	-0.5022552	-0.5335017	-0.21914431	0.0008433720489811	0.0740087962127631	0.1308267572246245
GC10P-R2:CCTTTCTGTGCTGTAT	GC10P-R2	CD8_C3_GZMH	#d62728	Paratumor	clonotype1	0.48581753599966904	0.0020205097	-0.0020677287	-0.5022552	1.3550485	0.17403606	0.0030841279226762	0.0750273690738281	0.1483501485787712
GC10P-R2:CGAACATAGATCTGCT	GC10P-R2	CD8_C3_GZMH	#d62728	Paratumor	clonotype40	0.31578480530565334	-0.010843295	0.0015867895	-0.5022552	1.6493617	0.23301432	0.0046100463047768	0.0580677476173286	0.1604116855617371
GC10P-R2:CGAATGTTCCTACAGA	GC10P-R2	CD8_C3_GZMH	#d62728	Paratumor	clonotype1	0.43906066515155273	0.00038365828	0.0003850241	-0.5022552	0.9931131	0.2372014	0.0058445335375666	0.079863280485315	0.1541387754085655
GC10P-R2:CGACCTTAGACTTGAA	GC10P-R2	CD8_C4_GZMK	#aa40fc	Paratumor	clonotype1	0.507182741699288	0.0052090185	0.008847241	0.34526578	0.5553297	0.034755494	0.0021194833651856	0.0882094469103332	0.1227270268969393
GC10P-R2:CGACCTTCAAATTGCC	GC10P-R2	CD8_C4_GZMK	#aa40fc	Paratumor	clonotype618	0.6290156020893406	0.010796411	0.015675832	-0.5022552	0.4317287	-0.2058006	0.0069042242081571	0.0548229645861279	0.1111634678825228
GC10P-R2:CGACCTTCAGTAAGCG	GC10P-R2	CD8_C4_GZMK	#aa40fc	Paratumor	clonotype1	0.5561217500847695	0.0070185405	0.007353252	-0.5022552	0.58220744	0.19906275	0.0007966918692571	0.06713876502129	0.1440344063602948
GC10P-R2:CGACCTTGTATTAGCC	GC10P-R2	CD8_C4_GZMK	#aa40fc	Paratumor	clonotype264	0.45894008857619806	0.0029651897	0.00812614	-0.5022552	0.60593265	-0.0009856091	0.0017188092116931	0.0606061141504003	0.1349720209546659
GC10P-R2:CGACTTCGTGGTACAG	GC10P-R2	CD8_C3_GZMH	#d62728	Paratumor	clonotype28	0.4887732701651192	0.0019917572	-0.00079261896	-0.5022552	0.50942034	-0.41091523	0.0147462142573181	0.0643591382057921	0.1420714623133136
GC10P-R2:CGAGCCAAGCGTTTAC	GC10P-R2	CD8_C4_GZMK	#aa40fc	Paratumor	clonotype264	0.5848516092340205	0.0077406294	0.0043246746	-0.5022552	0.25429976	-0.07661772	0.0060450666540934	0.0618654480509682	0.0871060282784935
GC10P-R2:CGAGCCAAGGAGTCTG	GC10P-R2	CD8_C4_GZMK	#aa40fc	Paratumor	clonotype28	0.5947149839376288	0.0077695004	0.0062354966	-0.5022552	-0.0949834	0.042228036	0.0029301109462716	0.0907489403666182	0.0989710964703498
GC10P-R2:CGAGCCAAGGCATTGG	GC10P-R2	CD8_C4_GZMK	#aa40fc	Paratumor	clonotype7	0.5805164703582681	0.0086449245	0.012163712	-0.5022552	0.7656165	-0.20740171	0.0012928496505987	0.0527185459023705	0.130776580220509
GC10P-R2:CGATCGGTCCACGTTC	GC10P-R2	CD8_C4_GZMK	#aa40fc	Paratumor	clonotype6	0.5970594087984296	0.008138631	0.011867138	-0.5022552	1.1678202	-0.12608828	0.0015547085953557	0.0459796035111997	0.1075503059329254
GC10P-R2:CGATGTAAGAGGTAGA	GC10P-R2	CD8_C3_GZMH	#d62728	Paratumor	clonotype1	0.49154770043296725	0.003635237	0.004571116	-0.5022552	1.4312464	0.14650922	0.0021275311014662	0.076005425427397	0.1223845855829026
GC10P-R2:CGATTGAAGATCGGGT	GC10P-R2	CD8_C4_GZMK	#aa40fc	Paratumor	clonotype120	0.4715127412862889	0.0025727283	0.007906234	-0.5022552	-0.046213295	-0.19252864	0.0007835951884062	0.0418049335250336	0.1261631100350872
GC10P-R2:CGATTGACACCAGGCT	GC10P-R2	CD8_C4_GZMK	#aa40fc	Paratumor	clonotype28	0.7530108324955083	0.0129345115	0.014884421	-0.5022552	-0.258402	-0.25838196	0.0017021935021673	0.086408829793764	0.0825632025516336
GC10P-R2:CGATTGAGTGAAGGCT	GC10P-R2	CD8_C4_GZMK	#aa40fc	Paratumor	clonotype216	0.5816128741989411	0.0068094977	0.0040427446	-0.5022552	0.40826067	-0.071636595	0.0123147732118857	0.0633787942644896	0.1109866744225621
GC10P-R2:CGATTGATCTTCGAGA	GC10P-R2	CD8_C4_GZMK	#aa40fc	Paratumor	clonotype6	0.5540305474197507	0.007455199	0.009219469	-0.5022552	0.123806894	0.035480816	0.0010345358440582	0.0496095603588875	0.1455136586838561
GC10P-R2:CGCCAAGCAGGGCATA	GC10P-R2	CD8_C4_GZMK	#aa40fc	Paratumor	clonotype5	0.609542238372671	0.0029034263	0.0010178384	-0.5022552	0.3597244	-0.16299714	0.0015846489547012	0.0704204744058859	0.1015825312470019
GC10P-R2:CGCCAAGCATATACCG	GC10P-R2	CD8_C4_GZMK	#aa40fc	Paratumor	clonotype99	0.4928198330704797	0.002539084	0.007521808	-0.5022552	0.23029567	-0.41091523	0.0026625981758094	0.0616318680630871	0.1390672144609985
GC10P-R2:CGCGGTACATAACCTG	GC10P-R2	CD8_C3_GZMH	#d62728	Paratumor	clonotype1	0.5070488679972557	0.005359126	0.0052971826	-0.5022552	0.93665624	-0.07368091	0.008076521603447	0.0788999285104753	0.1445257492808421
GC10P-R2:CGCGGTAGTCCGAAGA	GC10P-R2	CD8_C4_GZMK	#aa40fc	Paratumor	clonotype724	0.49414879190441574	0.006433996	0.008334544	-0.023942351	0.0745872	-0.18185791	0.0008581199545578	0.060841542766964	0.1214532935620259
GC10P-R2:CGCTGGAGTGCGAAAC	GC10P-R2	CD8_C3_GZMH	#d62728	Paratumor	clonotype25	0.4993915429349723	0.0068498226	0.0063809166	-0.5022552	0.47754848	-0.41091523	0.0038026034478234	0.0607460697006847	0.1260135345252292
GC10P-R2:CGCTTCACAGTACACT	GC10P-R2	CD8_C4_GZMK	#aa40fc	Paratumor	clonotype263	0.6008319017726309	0.009999861	0.014464779	-0.5022552	0.45396245	-0.07952632	0.0009685966571128	0.0660438510393167	0.1496516958487864
GC10P-R2:CGCTTCAGTGATAAGT	GC10P-R2	CD8_C4_GZMK	#aa40fc	Paratumor	clonotype120	0.559657439284552	0.007479275	0.012545022	-0.5022552	-0.2955867	-0.2409127	0.00118127413694	0.0563178111262371	0.1104713560480151
GC10P-R2:CGGACACTCATCGGAT	GC10P-R2	CD8_C3_GZMH	#d62728	Paratumor	clonotype1	0.5273001859931563	0.0052330354	0.0064905025	-0.5022552	0.82444316	-0.41091523	0.0034016226319032	0.0779370715403799	0.1461022561563793
GC10P-R2:CGGAGCTCAGCCTTTC	GC10P-R2	CD8_C4_GZMK	#aa40fc	Paratumor	clonotype1	0.513771398748954	0.0038574515	0.0072301407	-0.5022552	0.505537	0.24409479	0.0021136760248898	0.0429063656681053	0.0949782429426213
GC10P-R2:CGGAGTCGTCGTGGCT	GC10P-R2	CD8_C4_GZMK	#aa40fc	Paratumor	clonotype155	0.5383630836606524	0.005811828	0.0046828296	-0.5022552	0.22680406	-0.41091523	0.0011422015645035	0.059513137076193	0.1156723426052177
GC10P-R2:CGGAGTCGTTTGACAC	GC10P-R2	CD8_C4_GZMK	#aa40fc	Paratumor	clonotype1	0.5398353757967006	0.00743767	0.0100739	0.42001387	-0.29012373	-0.008131425	0.0012030240916374	0.0748042423742022	0.1037735534372378
GC10P-R2:CGGGTCATCGGTTAAC	GC10P-R2	CD8_C4_GZMK	#aa40fc	Paratumor	clonotype1	0.5841357784614502	0.0086663	0.008849475	-0.16693509	1.2080142	-0.25187242	0.0015540417484575	0.0635565368439966	0.1192398132785131
GC10P-R2:CGGTTAACACGGATAG	GC10P-R2	CD8_C3_GZMH	#d62728	Paratumor	clonotype1	0.43957541844096065	0.0014150996	0.0020078276	-0.5022552	0.64727783	-0.23878516	0.0032909539342066	0.0545880205312985	0.1284921876340448
GC10P-R2:CGGTTAAGTTAAGAAC	GC10P-R2	CD8_C4_GZMK	#aa40fc	Paratumor	clonotype7	0.5437807377903968	0.008872718	0.010851434	-0.5022552	-0.23003149	-0.41091523	0.0014961524043653	0.0530213173032593	0.1321388942531807
GC10P-R2:CGTAGCGCAGTCTTCC	GC10P-R2	CD8_C4_GZMK	#aa40fc	Paratumor	clonotype6	0.5173405182384933	0.0063990345	0.009033479	-0.5022552	1.0898913	0.1484287	0.0029148730505957	0.0645716097263017	0.1314010438098485
GC10P-R2:CGTAGCGTCCTAGTGA	GC10P-R2	CD8_C4_GZMK	#aa40fc	Paratumor	clonotype1	0.5272019467481435	0.005938494	0.005774782	-0.5022552	0.32283527	-0.41091523	0.0051118620452709	0.0806427386594869	0.1379118006973773
GC10P-R2:CGTCACTCAGGAATCG	GC10P-R2	CD8_C4_GZMK	#aa40fc	Paratumor	clonotype25	0.5723678969557995	0.006883657	0.008071341	-0.5022552	0.7227938	-0.13402206	0.0020653706018991	0.065571007444627	0.118382445520811
GC10P-R2:CGTCACTGTGATGATA	GC10P-R2	CD8_C4_GZMK	#aa40fc	Paratumor	clonotype126	0.522906816032475	0.0063395766	0.0076723592	0.043126196	0.81299514	0.022593763	0.0015418358899287	0.0829782613484491	0.1328026059543073
GC10P-R2:CGTCAGGTCATGTCTT	GC10P-R2	CD8_C3_GZMH	#d62728	Paratumor	clonotype386	0.44111301144507503	0.0013826026	0.001100931	-0.5022552	1.6210572	-0.10618869	0.0122899258329227	0.0717479609804224	0.141401211108799
GC10P-R2:CGTCTACAGATGCCTT	GC10P-R2	CD8_C4_GZMK	#aa40fc	Paratumor	clonotype35	0.5190749343833364	0.0059201014	0.008594612	-0.5022552	0.14845185	0.19090027	0.0026917091289936	0.0682689230450068	0.1554425567204239
GC10P-R2:CGTCTACAGTTACGGG	GC10P-R2	CD8_C4_GZMK	#aa40fc	Paratumor	clonotype29	0.5431714577200745	0.008645696	0.013399764	-0.5022552	0.79442215	-0.20017591	0.0011685961494858	0.0684720335117976	0.1487628677358638
GC10P-R2:CGTCTACGTGACTCAT	GC10P-R2	CD8_C4_GZMK	#aa40fc	Paratumor	clonotype1	0.634384689070337	0.01090171	0.011453396	-0.5022552	-0.17959996	-0.17602402	0.0009535610450299	0.087117309978795	0.1340605646258506
GC10P-R2:CGTGAGCAGATGCCTT	GC10P-R2	CD8_C4_GZMK	#aa40fc	Paratumor	clonotype35	0.6212644433505404	0.011932683	0.015815135	-0.5022552	0.57216424	-0.41091523	0.0033158850594881	0.047054798240039	0.1167569792418076
GC10P-R2:CGTGTAAAGATCACGG	GC10P-R2	CD8_C4_GZMK	#aa40fc	Paratumor	clonotype7	0.49909698923717205	0.0055667562	0.009187856	-0.5022552	0.9403324	0.076444454	0.0006119970616925	0.0665940924729174	0.1339462684233593
GC10P-R2:CGTTAGAAGGGCTCTC	GC10P-R2	CD8_C4_GZMK	#aa40fc	Paratumor	clonotype172	0.7013955575155076	0.012863829	0.013583732	-0.5022552	0.43261513	0.09443816	0.0021477142243438	0.0477676303522851	0.12587595540506
GC10P-R2:CGTTCTGTCGATGAGG	GC10P-R2	CD8_C4_GZMK	#aa40fc	Paratumor	clonotype25	0.5218933947728361	0.0049771424	0.0034199846	-0.5022552	0.98572	-0.20758471	0.0036168576199378	0.0617850968010442	0.0963335678073316
GC10P-R2:CGTTGGGAGATCACGG	GC10P-R2	CD8_C4_GZMK	#aa40fc	Paratumor	clonotype54	0.694954228570229	0.011739412	0.015581456	-0.5022552	-0.5335017	-0.41091523	0.0004813851116194	0.0590781317441601	0.1222220473005764
GC10P-R2:CGTTGGGGTATTCTCT	GC10P-R2	CD8_C2_CX3CR1	#279e68	Paratumor	clonotype99	0.1392021695874089	-0.06334511	-0.00558507	-0.5022552	1.6045371	-0.07626283	0.0401061288120009	0.0890338834134303	0.1623724820429403
GC10P-R2:CTACACCGTACGACCC	GC10P-R2	CD8_C4_GZMK	#aa40fc	Paratumor	clonotype320	0.5633659042309973	0.008200024	0.010185545	-0.5022552	0.22730218	-0.1416921	0.000719927407785	0.0519231814340763	0.0950873396433094
GC10P-R2:CTACATTGTTACTGAC	GC10P-R2	CD8_C4_GZMK	#aa40fc	Paratumor	clonotype1	0.7349145390437951	0.014331508	0.017578106	-0.5022552	0.5916982	0.04332121	0.0018141551688705	0.0567569116334727	0.1106082747072496
GC10P-R2:CTACCCAAGGAATCGC	GC10P-R2	CD8_C4_GZMK	#aa40fc	Paratumor	clonotype1	0.659532547138815	0.010090677	0.011665276	-0.5022552	0.5968174	-0.23126793	0.0030018838802075	0.0724264403473472	0.1242169455136349
GC10P-R2:CTACGTCGTACCAGTT	GC10P-R2	CD8_C3_GZMH	#d62728	Paratumor	clonotype1	0.4297726096778673	0.00043882692	0.0032997772	-0.5022552	0.7962198	0.14071871	0.0054586252336321	0.0701685786575074	0.1511011706479906
GC10P-R2:CTACGTCGTATATGAG	GC10P-R2	CD8_C4_GZMK	#aa40fc	Paratumor	clonotype340	0.5602531533091925	0.0069796834	0.010647216	0.9216067	0.46548405	0.028463231	0.0010436812589984	0.0757309431646939	0.0905753634051407
GC10P-R2:CTACGTCTCACTATTC	GC10P-R2	CD8_C4_GZMK	#aa40fc	Paratumor	clonotype6	0.6030212140453592	0.009658613	0.013464059	-0.5022552	1.1090246	-0.41091523	0.002017809296812	0.0600249603259821	0.1230980783779658
GC10P-R2:CTAGAGTCAAGGACAC	GC10P-R2	CD8_C3_GZMH	#d62728	Paratumor	clonotype25	0.5002966730510174	0.0050082714	0.0053619803	-0.5022552	1.1900152	-0.06852099	0.0036477960864	0.064119795678396	0.1518349960834929
GC10P-R2:CTAGCCTTCTCTGTCG	GC10P-R2	CD8_C3_GZMH	#d62728	Paratumor	clonotype1	0.5100207734125587	0.0047319788	0.0052961614	-0.5022552	-0.10539182	-0.20261915	0.002945106205504	0.0737122839805979	0.1226733088175928
GC10P-R2:CTAGTGAGTACGACCC	GC10P-R2	CD8_C3_GZMH	#d62728	Paratumor	clonotype5	0.4505726687763366	-0.0017746787	-0.001949458	-0.5022552	0.29862332	0.31840345	0.0039048229130799	0.0760451841395916	0.1521373368527106
GC10P-R2:CTAGTGAGTCTGGTCG	GC10P-R2	CD8_C4_GZMK	#aa40fc	Paratumor	clonotype1	0.5596035717072838	0.008746345	0.0096834	-0.5022552	-0.015707284	-0.21175665	0.0019891498793818	0.0681344889429142	0.1210300671250369
GC10P-R2:CTAGTGATCTTACCGC	GC10P-R2	CD8_C4_GZMK	#aa40fc	Paratumor	clonotype1	0.6028598369776206	0.009440664	0.011549184	0.51702744	-0.20835026	0.16169803	0.0007417137800544	0.0699579125621591	0.1417631788586168
GC10P-R2:CTCACACCACCCAGTG	GC10P-R2	CD8_C4_GZMK	#aa40fc	Paratumor	clonotype1	0.5833885743971667	0.008413585	0.009841625	-0.5022552	0.286663	-0.2276935	0.0015371859977179	0.0648999072756066	0.123202143180183
GC10P-R2:CTCAGAAGTTCCCGAG	GC10P-R2	CD8_C3_GZMH	#d62728	Paratumor	clonotype724	0.4435630085553473	0.002947918	0.005644037	-0.5022552	0.21701054	0.19211464	0.001813580683086	0.0655407299088982	0.1357803215488291
GC10P-R2:CTCCTAGTCCGGGTGT	GC10P-R2	CD8_C3_GZMH	#d62728	Paratumor	clonotype7	0.4055042556770302	-0.0010629722	0.005672257	-0.5022552	1.1298693	-0.41091523	0.0086545903346477	0.0757173990439998	0.1802874839316027
GC10P-R2:CTCGAGGCAAGCCGCT	GC10P-R2	CD8_C4_GZMK	#aa40fc	Paratumor	clonotype264	0.5234381324974503	0.007994071	0.008808344	-0.5022552	0.114982694	-0.16528538	0.0037649183342324	0.064254295264701	0.1199040299924849
GC10P-R2:CTCGGAGGTGAGTATA	GC10P-R2	CD8_C4_GZMK	#aa40fc	Paratumor	clonotype1	0.5789178768035672	0.008197363	0.009767561	-0.5022552	1.2489729	-0.41091523	0.0013416962689486	0.0734504057672479	0.119745511565697
GC10P-R2:CTCGGGAAGCAGGTCA	GC10P-R2	CD8_C9_HAVCR2	#aec7e8	Paratumor	clonotype28	0.6623354918417775	0.0062651136	-0.006150265	-0.5022552	1.0765444	-0.41091523	0.030159093005257	0.0678798212544099	0.0984617952866648
GC10P-R2:CTCGGGAGTCCGCTGA	GC10P-R2	CD8_C3_GZMH	#d62728	Paratumor	clonotype29	0.48229405540165055	0.0046991436	-0.005059981	-0.5022552	0.16740565	-0.13268659	0.0187809213098084	0.0561727973024566	0.129748513979892
GC10P-R2:CTCGTACTCATTATCC	GC10P-R2	CD8_C4_GZMK	#aa40fc	Paratumor	clonotype1	0.5918891287795249	0.004629767	0.008897749	-0.5022552	0.20293613	-0.22471693	0.0019910615466858	0.0800653916792554	0.1297598296382673
GC10P-R2:CTCTACGAGGAATCGC	GC10P-R2	CD8_C3_GZMH	#d62728	Paratumor	clonotype28	0.5414854279443655	0.0055352403	0.0049784253	-0.5022552	0.306417	-0.07682575	0.0043934237415783	0.079742131991944	0.1164065178271473
GC10P-R2:CTCTACGGTGTCAATC	GC10P-R2	CD8_C3_GZMH	#d62728	Paratumor	clonotype339	0.4444532344069268	0.0009405504	-0.0025490185	-0.5022552	1.1604377	-0.026059045	0.0035747783088092	0.0694262855090087	0.1305452223942354
GC10P-R2:CTGAAACGTCACCCAG	GC10P-R2	CD8_C3_GZMH	#d62728	Paratumor	clonotype290	0.4757415405565805	0.00250953	-0.0036818837	-0.5022552	1.8512273	0.15991272	0.0207925563106091	0.0504829886907022	0.1366191710428391
GC10P-R2:CTGAAACTCGGCATCG	GC10P-R2	CD8_C4_GZMK	#aa40fc	Paratumor	clonotype35	0.49289172986166874	0.0058393027	0.008201445	-0.5022552	0.7297891	-0.13922098	0.0025729065977418	0.0499369935962825	0.1372330793822294
GC10P-R2:CTGAAGTGTCCAGTGC	GC10P-R2	CD8_C4_GZMK	#aa40fc	Paratumor	clonotype28	0.6250811810214522	0.008354283	0.0024121697	-0.5022552	-0.062351685	-0.12727427	0.0124083195717792	0.0906860844949998	0.098132393457092
GC10P-R2:CTGATAGAGATCCCGC	GC10P-R2	CD8_C4_GZMK	#aa40fc	Paratumor	clonotype1	0.6180678448015023	0.009331396	0.012504066	0.1390866	1.2398888	-0.18887548	0.0012320752060543	0.0580517566543634	0.0930476032955916
GC10P-R2:CTGATCCCACACTGCG	GC10P-R2	CD8_C4_GZMK	#aa40fc	Paratumor	clonotype6	0.5423273972437096	0.0071325838	0.010595379	-0.5022552	0.78610224	0.45471445	0.001720210915431	0.0667255581907266	0.1348342720605794
GC10P-R2:CTGATCCGTTCACCTC	GC10P-R2	CD8_C4_GZMK	#aa40fc	Paratumor	clonotype1	0.5375073311699633	0.0058608325	0.004748681	-0.5022552	0.5556633	-0.23163727	0.0024761537197466	0.0777662498601236	0.1002920104085961
GC10P-R2:CTGCCTAAGTCGATAA	GC10P-R2	CD8_C4_GZMK	#aa40fc	Paratumor	clonotype25	0.5875556015808917	0.008339786	0.0110438205	0.014776051	0.12687658	-0.054624822	0.0020843212254957	0.077695459867316	0.11529618384303
GC10P-R2:CTGCGGAAGTGTCCCG	GC10P-R2	CD8_C4_GZMK	#aa40fc	Paratumor	clonotype6	0.5727407058828253	0.007930913	0.007760253	-0.5022552	0.4511865	0.24528234	0.0034348567813467	0.0524325320484741	0.1349694037127405
GC10P-R2:CTGCTGTCATCCGTGG	GC10P-R2	CD8_C4_GZMK	#aa40fc	Paratumor	clonotype1	0.5471601580690352	0.006269016	0.005946323	-0.5022552	0.4997981	0.0013978747	0.0032084617098563	0.0953398003229301	0.1279991140419818
GC10P-R2:CTGGTCTGTGTAACGG	GC10P-R2	CD8_C4_GZMK	#aa40fc	Paratumor	clonotype339	0.5964073971045728	0.0053980397	0.0015619093	-0.5022552	0.6158423	-0.14112298	0.0117077549252363	0.0777884769799945	0.110854109105862
GC10P-R2:CTGTGCTGTCGAGATG	GC10P-R2	CD8_C4_GZMK	#aa40fc	Paratumor	clonotype1	0.538522719556414	0.007707706	0.012708371	-0.5022552	0.27558863	-0.41091523	0.0016393647036222	0.0657307059922289	0.1555149400835581
GC10P-R2:CTTAACTGTTCGCTAA	GC10P-R2	CD8_C4_GZMK	#aa40fc	Paratumor	clonotype131	0.5474596406215683	0.006825541	0.008187533	-0.03917128	-0.38839316	-0.2521252	0.0014564259112696	0.0599181766325777	0.087376209799834
GC10P-R2:CTTAACTGTTGAACTC	GC10P-R2	CD8_C4_GZMK	#aa40fc	Paratumor	clonotype1	0.5151358140697707	0.007551764	0.0087534115	-0.5022552	1.3716861	0.25790793	0.0043881511006332	0.0804241783076424	0.1223889570306287
GC10P-R2:CTTAACTTCAAACAAG	GC10P-R2	CD8_C3_GZMH	#d62728	Paratumor	clonotype736	0.4795289006105647	0.0033473352	0.0037064168	-0.5022552	1.0965257	-0.097279154	0.0046958257746165	0.0736964783695144	0.1235081287279422
GC10P-R2:CTTACCGAGATCCTGT	GC10P-R2	CD8_C2_CX3CR1	#279e68	Paratumor	clonotype5	0.13650083329991022	-0.050056573	-0.0027529825	-0.5022552	0.30144262	-0.2240311	0.0027875613249217	0.0638895828465214	0.1325999512218575
GC10P-R2:CTTACCGTCAGGTTCA	GC10P-R2	CD8_C2_CX3CR1	#279e68	Paratumor	clonotype40	0.23840669086017088	-0.021276534	0.0035673226	-0.5022552	0.9307063	0.10851329	0.0026176391689792	0.061318053769789	0.1259902762206714
GC10P-R2:CTTAGGAAGACACTAA	GC10P-R2	CD8_C4_GZMK	#aa40fc	Paratumor	clonotype1	0.5960493262853787	0.009407737	0.011309534	-0.10591921	-0.13105123	0.06508814	0.0015841835476408	0.0787941091813624	0.1099678243487859
GC10P-R2:GAAACTCTCTGACCTC	GC10P-R2	CD8_C4_GZMK	#aa40fc	Paratumor	clonotype1	0.5746585246916676	0.008327017	0.009365205	-0.5022552	-0.008201182	0.33148068	0.001223822684519	0.0543796964819269	0.1105955184789469
GC10P-R2:GAAGCAGGTAGGGACT	GC10P-R2	CD8_C4_GZMK	#aa40fc	Paratumor	clonotype724	0.5023796970126634	0.0050089937	0.009536285	-0.5022552	0.8612793	-0.18843693	0.0037399241844128	0.0557656863388172	0.1468271339632459
GC10P-R2:GAATAAGTCACTTCAT	GC10P-R2	CD8_C4_GZMK	#aa40fc	Paratumor	clonotype126	0.6544594973576199	0.0093514025	0.010475671	-0.5022552	0.27547023	-0.41091523	0.0029556635336845	0.0627790831407338	0.1028487506487687
GC10P-R2:GAATGAACAAGGTTTC	GC10P-R2	CD8_C4_GZMK	#aa40fc	Paratumor	clonotype1	0.593200224456957	0.009168859	0.012189787	-0.10768458	0.09666481	-0.41091523	0.000818543740054	0.0678316223683873	0.097174124183007
GC10P-R2:GAATGAAGTTGATTCG	GC10P-R2	CD8_C4_GZMK	#aa40fc	Paratumor	clonotype1	0.6563771631270796	0.010442509	0.014159227	-0.5022552	0.5857134	0.04994746	0.0006946699133301	0.0598826671577948	0.0930150203006027
GC10P-R2:GAATGAATCCGCTGTT	GC10P-R2	CD8_C4_GZMK	#aa40fc	Paratumor	clonotype7	0.5863364240696688	0.009245373	0.012276102	-0.5022552	0.26143745	0.1252706	0.0015639566569472	0.0621764892958319	0.1343261786827439
GC10P-R2:GACACGCAGTGAATTG	GC10P-R2	CD8_C4_GZMK	#aa40fc	Paratumor	clonotype7	0.49170731656301986	0.0049260273	0.010438529	-0.5022552	0.435565	-0.41091523	0.0042718230181819	0.0693779271960407	0.1455577741827899
GC10P-R2:GACGTGCAGACCACGA	GC10P-R2	CD8_C4_GZMK	#aa40fc	Paratumor	clonotype477	0.5544574223518046	0.008429901	0.009474501	-0.5022552	1.3070005	-0.19784099	0.011542944387462	0.0622174248941254	0.1491525915228269
GC10P-R2:GACGTTAAGATGTGTA	GC10P-R2	CD8_C2_CX3CR1	#279e68	Paratumor	clonotype1	0.20898917118763302	-0.08730082	-0.009883618	-0.5022552	1.8129787	-0.08534181	0.0532215083905128	0.0754625625075843	0.1555380892700576
GC10P-R2:GACGTTACAGCCACCA	GC10P-R2	CD8_C4_GZMK	#aa40fc	Paratumor	clonotype1	0.5747652046710706	0.0057037976	0.0045641256	-0.5022552	-0.007876973	-0.41091523	0.0025794510469411	0.0732890486433322	0.1030236754420303
GC10P-R2:GACTACACAATGTAAG	GC10P-R2	CD8_C4_GZMK	#aa40fc	Paratumor	clonotype5	0.5444225513968056	0.005179477	0.009169285	0.26521435	0.22023167	-0.24034926	0.002402775780515	0.0678421798747821	0.1202614244069556
GC10P-R2:GAGCAGAAGGGAGTAA	GC10P-R2	CD8_C4_GZMK	#aa40fc	Paratumor	clonotype1	0.5282316434675705	0.006214292	0.008084906	-0.5022552	-0.20130873	-0.21209887	0.0023927332562953	0.0731220482751722	0.1142250180544157
GC10P-R2:GAGTCCGAGCTAGCCC	GC10P-R2	CD8_C4_GZMK	#aa40fc	Paratumor	clonotype1	0.5927626840479226	0.007687981	0.009180968	-0.5022552	0.014447629	-0.058282692	0.0010324306245208	0.0622899312766697	0.1118976527605417
GC10P-R2:GAGTCCGAGGCATGGT	GC10P-R2	CD8_C4_GZMK	#aa40fc	Paratumor	clonotype264	0.5242264648617437	0.0064413724	0.010140434	-0.5022552	-0.033956606	0.10523774	0.0009817948417157	0.0533932989472909	0.1276020039633259
GC10P-R2:GATCAGTGTAACGCGA	GC10P-R2	CD8_C4_GZMK	#aa40fc	Paratumor	clonotype1072	0.3787757258477617	0.00010802877	0.008194188	-0.5022552	1.6468326	-0.41091523	0.00126924880064	0.0789311003356109	0.1188901322050961
GC10P-R2:GATCGCGGTGTGAATA	GC10P-R2	CD8_C4_GZMK	#aa40fc	Paratumor	clonotype1	0.5640671867668183	0.007369577	0.010134893	-0.5022552	0.378831	-0.41091523	0.0011761334644142	0.0695423346018547	0.1270350346357683
GC10P-R2:GATGAAAGTGTCCTCT	GC10P-R2	CD8_C4_GZMK	#aa40fc	Paratumor	clonotype1	0.6958743018526834	0.012110787	0.015281371	-0.5022552	0.13396196	-0.41091523	0.0019984860379864	0.0577945509058448	0.1286004814104713
GC10P-R2:GATGAGGAGGACTGGT	GC10P-R2	CD8_C4_GZMK	#aa40fc	Paratumor	clonotype1	0.6593912650920895	0.010725809	0.014057229	-0.5022552	0.097661175	-0.41091523	0.0009921310731734	0.065376657014576	0.1065481512416027
GC10P-R2:GATGAGGCAGCCACCA	GC10P-R2	CD8_C4_GZMK	#aa40fc	Paratumor	clonotype1	0.5590864679329508	0.0064433347	0.0058453465	-0.5022552	0.19269429	-0.15242101	0.0017251574141083	0.0646443342437136	0.1102677211793735
GC10P-R2:GATGAGGTCTAACTTC	GC10P-R2	CD8_C3_GZMH	#d62728	Paratumor	clonotype264	0.5565539068863442	0.0042599663	-0.009212806	-0.5022552	1.0543412	0.903953	0.0221626493672068	0.0769358090970613	0.1442499660318495
GC10P-R2:GATTCAGAGATCCTGT	GC10P-R2	CD8_C4_GZMK	#aa40fc	Paratumor	clonotype1	0.6091135343672528	0.009189896	0.0119765	-0.5022552	0.3864257	0.31713966	0.0018569489363048	0.0662421530409396	0.1343884332183339
GC10P-R2:GCAATCACAATTGCTG	GC10P-R2	CD8_C4_GZMK	#aa40fc	Paratumor	clonotype6	0.5789548737390597	0.009208879	0.012889534	-0.5022552	0.48734188	-0.41091523	0.0007238213620337	0.0588564665798827	0.120742995232165
GC10P-R2:GCAATCAGTCACCCAG	GC10P-R2	CD8_C4_GZMK	#aa40fc	Paratumor	clonotype35	0.48290771787224296	0.0053217355	0.0069118408	-0.5022552	0.16184409	0.60019237	0.001743522031332	0.0518834942039632	0.0974555040424728
GC10P-R2:GCACATATCTCGCTTG	GC10P-R2	CD8_C4_GZMK	#aa40fc	Paratumor	clonotype1	0.6522871350540007	0.011134664	0.015401305	0.62395585	-0.5335017	-0.2707148	0.0004433131680442	0.0616015689414707	0.0750318619952197
GC10P-R2:GCATACAAGTCTCGGC	GC10P-R2	CD8_C4_GZMK	#aa40fc	Paratumor	clonotype1	0.530009946155824	0.0068331645	0.0041865204	-0.5022552	0.48259935	-0.0032429695	0.001890857804603	0.0754816098967304	0.1350254384792764
GC10P-R2:GCATGATCAGACACTT	GC10P-R2	CD8_C4_GZMK	#aa40fc	Paratumor	clonotype1	0.5244040101035874	0.006777011	0.0066766683	-0.5022552	0.7610636	-0.118285365	0.0019276747218512	0.0909108062877974	0.1255735296448158
GC10P-R2:GCATGATGTCCGAAGA	GC10P-R2	CD8_C2_CX3CR1	#279e68	Paratumor	clonotype5	0.2032389432253869	-0.043306325	-0.0028994132	-0.5022552	1.208265	0.4912928	0.0042999072428475	0.0572524030363594	0.1611928190055196
GC10P-R2:GCATGCGAGGTGCTTT	GC10P-R2	CD8_C3_GZMH	#d62728	Paratumor	clonotype263	0.43526842013287986	0.0023204698	0.005489339	-0.5022552	0.0142964125	0.020886553	0.0061550063037756	0.0631940636436113	0.1428987674724144
GC10P-R2:GCATGCGTCATTCACT	GC10P-R2	CD8_C4_GZMK	#aa40fc	Paratumor	clonotype1	0.5817822161034648	0.008588295	0.010251182	-0.5022552	0.078103565	-0.41091523	0.001977347758242	0.0716756207140009	0.1019156769320664
GC10P-R2:GCATGTAGTTGTTTGG	GC10P-R2	CD8_C4_GZMK	#aa40fc	Paratumor	clonotype1	0.547063776511598	0.008721906	0.00871354	-0.5022552	0.5877312	0.3834484	0.0015984303560133	0.0740307438865501	0.134862283659559
GC10P-R2:GCGACCAAGATAGTCA	GC10P-R2	CD8_C3_GZMH	#d62728	Paratumor	clonotype40	0.42972316236984226	-0.0009604325	0.0042696823	-0.5022552	1.8499333	0.43902975	0.0085721441639818	0.0765930058795297	0.1684491835623798
GC10P-R2:GCGACCAAGATATACG	GC10P-R2	CD8_C4_GZMK	#aa40fc	Paratumor	clonotype1	0.6717949911756012	0.01305977	0.016265957	-0.5022552	-0.32265684	-0.41091523	0.0009117517150795	0.0617157086308765	0.1288827076259866
GC10P-R2:GCGACCAGTAGAGCTG	GC10P-R2	CD8_C4_GZMK	#aa40fc	Paratumor	clonotype6	0.5190793100746983	0.008231637	0.012168902	-0.5022552	1.0024594	-0.41091523	0.0009481075212452	0.0579438388417327	0.1405478852797795
GC10P-R2:GCGAGAAAGTGGCACA	GC10P-R2	CD8_C4_GZMK	#aa40fc	Paratumor	clonotype1	0.6175683073138456	0.0095284935	0.012342076	0.90472114	0.11251851	-0.19988668	0.0008969507145089	0.0693178340080136	0.096533081573531
GC10P-R2:GCGAGAACACTACAGT	GC10P-R2	CD8_C4_GZMK	#aa40fc	Paratumor	clonotype6	0.5116285830637627	0.0058920695	0.010914203	-0.5022552	-0.20491026	0.43850708	0.0018116702239942	0.060163765076019	0.1128287020913882
GC10P-R2:GCGCAGTAGAAGGTTT	GC10P-R2	CD8_C4_GZMK	#aa40fc	Paratumor	clonotype1	0.5411032835069232	0.0054753567	0.004900119	-0.5022552	0.83634394	-0.040028676	0.0032204741087674	0.0611343229429404	0.1281664662699785
GC10P-R2:GCGCAGTGTATCTGCA	GC10P-R2	CD8_C4_GZMK	#aa40fc	Paratumor	clonotype6	0.5270404045637449	0.007262675	0.010953407	-0.5022552	0.9951498	0.6124315	0.0021831702510614	0.0608609883200745	0.1551432649730564
GC10P-R2:GCGCAGTTCATAGCAC	GC10P-R2	CD8_C4_GZMK	#aa40fc	Paratumor	clonotype28	0.5534526109645334	0.005955234	0.006961255	-0.5022552	0.42236504	-0.21490785	0.0048688066206432	0.0735932490777095	0.1181519512018464
GC10P-R2:GCGCCAACAACCGCCA	GC10P-R2	CD8_C4_GZMK	#aa40fc	Paratumor	clonotype35	0.5839952162666355	0.010758768	0.014675166	-0.5022552	1.1319815	0.1495352	0.0034797042485793	0.0737061656144005	0.1819216813135592
GC10P-R2:GCGCGATAGGAGTTGC	GC10P-R2	CD8_C4_GZMK	#aa40fc	Paratumor	clonotype6	0.5959333718375532	0.0091894	0.01324642	-0.5022552	0.44295678	-0.18036386	0.0006929924159676	0.0542952412422915	0.1088662854344872
GC10P-R2:GCGCGATGTTACGTCA	GC10P-R2	CD8_C4_GZMK	#aa40fc	Paratumor	clonotype6	0.4878642388620928	0.003727106	0.006728765	-0.5022552	0.95926666	0.23297855	0.0011484183233521	0.0462428059094797	0.1448179705624276
GC10P-R2:GCGCGATTCGCCGTGA	GC10P-R2	CD8_C4_GZMK	#aa40fc	Paratumor	clonotype1	0.567294635335417	0.0075897346	0.010623127	-0.5022552	0.607624	-0.18348467	0.0008289235535982	0.0541396592441654	0.1080335600668875
GC10P-R2:GCTCTGTAGAAGGGTA	GC10P-R2	CD8_C4_GZMK	#aa40fc	Paratumor	clonotype1	0.5643682167482986	0.004199626	-0.00019112286	-0.042594433	1.2659285	-0.41091523	0.0027739307937968	0.0917842144836942	0.1330426187252573
GC10P-R2:GCTCTGTAGATAGCAT	GC10P-R2	CD8_C4_GZMK	#aa40fc	Paratumor	clonotype1	0.5615500821015978	0.007160156	0.00422035	-0.5022552	0.09542379	-0.41091523	0.0012740840813323	0.0901953344396609	0.1106411934880453
GC10P-R2:GCTCTGTAGATCCCAT	GC10P-R2	CD8_C4_GZMK	#aa40fc	Paratumor	clonotype6	0.4347016784339856	0.0023481625	0.008090526	-0.5022552	1.2040054	-0.19441006	0.0028944319156955	0.0525834307079974	0.154482015717598
GC10P-R2:GCTGCAGCAGATGGGT	GC10P-R2	CD8_C4_GZMK	#aa40fc	Paratumor	clonotype6	0.5182335021542414	0.0054453947	0.0065581305	-0.5022552	1.9574108	0.17244118	0.0071397134571418	0.0491772224566834	0.1374350831822737
GC10P-R2:GCTGCAGGTTGTCGCG	GC10P-R2	CD8_C4_GZMK	#aa40fc	Paratumor	clonotype6	0.562939449589193	0.00918264	0.0126337595	-0.5022552	0.7746131	-0.107638516	0.0021037773077513	0.0767809813781765	0.1451758884653095
GC10P-R2:GCTGCAGTCCGTAGGC	GC10P-R2	CD8_C3_GZMH	#d62728	Paratumor	clonotype7	0.3721300387730055	-0.00067536015	0.0023174633	0.24943274	0.70569676	0.4468242	0.004018048453857	0.0661023034509956	0.1557076654731431
GC10P-R2:GCTGCGAAGATTACCC	GC10P-R2	CD8_C4_GZMK	#aa40fc	Paratumor	clonotype6	0.5542382618170414	0.0077501168	0.009067651	-0.5022552	1.4638958	-0.21563712	0.0016567398456473	0.0520216351843703	0.1332531058905278
GC10P-R2:GCTGCGAGTTCCCTTG	GC10P-R2	CD8_C4_GZMK	#aa40fc	Paratumor	clonotype1	0.5236614677878851	0.0072743148	0.009081451	-0.5022552	-0.24728002	-0.41091523	0.0015446811953698	0.0539823349107633	0.1389061688606567
GC10P-R2:GCTGCGAGTTGTGGAG	GC10P-R2	CD8_C4_GZMK	#aa40fc	Paratumor	clonotype25	0.7280355675372217	0.013519101	0.015978487	0.108712286	1.0037398	-0.19939141	0.0012514449107955	0.0592389913445701	0.099699704529293
GC10P-R2:GCTGCTTAGGATGGTC	GC10P-R2	CD8_C2_CX3CR1	#279e68	Paratumor	clonotype5	0.27185194030846904	-0.033539098	-0.0029693556	-0.5022552	1.6617073	0.19633503	0.0012574822744685	0.0749347341731967	0.1436124235149811
GC10P-R2:GCTGCTTGTTGGAGGT	GC10P-R2	CD8_C4_GZMK	#aa40fc	Paratumor	clonotype339	0.6195303570726155	0.009349497	0.010636265	-0.5022552	1.7309375	0.073665366	0.001396781313358	0.0798946401878479	0.1100513269727976
GC10P-R2:GCTTGAAAGTTGAGAT	GC10P-R2	CD8_C4_GZMK	#aa40fc	Paratumor	clonotype1	0.5787804631166666	0.008026367	0.008865138	0.054360747	0.2062387	0.024453985	0.0011237346664951	0.0834656943705704	0.1247440439537856
GC10P-R2:GGAAAGCAGTCATGCT	GC10P-R2	CD8_C4_GZMK	#aa40fc	Paratumor	clonotype1	0.6157436555904404	0.008852608	0.010902075	-0.5022552	-0.371779	-0.41091523	0.001259471856603	0.0532172964975392	0.0879695866808914
GC10P-R2:GGAAAGCCAGCCAGAA	GC10P-R2	CD8_C4_GZMK	#aa40fc	Paratumor	clonotype1	0.5985721444628602	0.009532292	0.011362521	-0.5022552	0.8056807	0.15596482	0.0049320901513189	0.0738641263587893	0.1228445518720528
GC10P-R2:GGAATAAAGTGGGCTA	GC10P-R2	CD8_C4_GZMK	#aa40fc	Paratumor	clonotype265	0.5621582808365845	0.005176201	0.0043799016	0.08807033	0.33210143	-0.2065379	0.0006899082544904	0.0612913358679754	0.0829008947597824
GC10P-R2:GGACAGAAGAACAATC	GC10P-R2	CD8_C2_CX3CR1	#279e68	Paratumor	clonotype5	0.2205797665151828	-0.034988213	-0.00011422144	-0.5022552	0.42294046	0.05011923	0.0017741713253986	0.0695780662722394	0.1573631815526681
GC10P-R2:GGACAGAAGTGGTAGC	GC10P-R2	CD8_C4_GZMK	#aa40fc	Paratumor	clonotype35	0.5340998456548177	0.006272913	0.01137994	-0.5022552	0.4206582	-0.41091523	0.0006300971380242	0.0719885735076334	0.1378990676082301
GC10P-R2:GGACAGATCAATAAGG	GC10P-R2	CD8_C4_GZMK	#aa40fc	Paratumor	clonotype1	0.5928277868309161	0.008506439	0.010115435	-0.5022552	-0.24362685	0.19267094	0.0048645903690637	0.0670248509008059	0.1381458403180082
GC10P-R2:GGACAGATCTCCGGTT	GC10P-R2	CD8_C4_GZMK	#aa40fc	Paratumor	clonotype6	0.5717850718379608	0.00858417	0.011482598	-0.5022552	0.7489991	-0.41091523	0.0014913985963507	0.0583484807116524	0.1273709071051382
GC10P-R2:GGACATTGTTGCCTCT	GC10P-R2	CD8_C4_GZMK	#aa40fc	Paratumor	clonotype1	0.5225443832805133	0.0069578458	0.009029802	1.7511792	-0.2923914	-0.41091523	0.001272119442927	0.0638842958070985	0.1221629224548251
GC10P-R2:GGACGTCAGATGCGAC	GC10P-R2	CD8_C4_GZMK	#aa40fc	Paratumor	clonotype1	0.6170831572135101	0.011041037	0.01489507	-0.5022552	0.5958931	0.2384339	0.0040059602001793	0.0667307387742465	0.140419648309735
GC10P-R2:GGAGCAATCCACGCAG	GC10P-R2	CD8_C4_GZMK	#aa40fc	Paratumor	clonotype25	0.7578901194536763	0.015033023	0.01829048	0.060483187	0.66711545	-0.41091523	0.0011660611363883	0.058659650957465	0.102278242321046
GC10P-R2:GGATGTTAGGCGATAC	GC10P-R2	CD8_C4_GZMK	#aa40fc	Paratumor	clonotype1	0.6234938533418359	0.00915107	0.011657428	-0.5022552	0.09049672	-0.23160174	0.0009128446263116	0.069179367917411	0.1030819831587157
GC10P-R2:GGATGTTCACACGCTG	GC10P-R2	CD8_C4_GZMK	#aa40fc	Paratumor	clonotype29	0.5643721153861563	0.004946033	0.008442793	0.9474707	-0.23150933	-0.2696424	0.002680188890557	0.0640428804820432	0.1041128605865987
GC10P-R2:GGATGTTTCTCTTATG	GC10P-R2	CD8_C4_GZMK	#aa40fc	Paratumor	clonotype1	0.549053807803471	0.006600507	0.010994552	0.6714232	-0.3893096	-0.25160286	0.0013665068307805	0.0778351473207965	0.0979805476194321
GC10P-R2:GGATTACAGGATGCGT	GC10P-R2	CD8_C4_GZMK	#aa40fc	Paratumor	clonotype7	0.5004293544022465	0.0058796336	0.006532872	-0.5022552	0.42689005	-0.41091523	0.0019060120397742	0.0502554414553986	0.1393402983113201
GC10P-R2:GGATTACTCAACGCTA	GC10P-R2	CD8_C4_GZMK	#aa40fc	Paratumor	clonotype1	0.6024784612250215	0.007828779	0.010353145	-0.12537175	-0.17885727	-0.13465284	0.0015368293360365	0.0734852787041493	0.099121314827988
GC10P-R2:GGCAATTTCAAAGTAG	GC10P-R2	CD8_C4_GZMK	#aa40fc	Paratumor	clonotype1	0.5144888109501204	0.0060521625	0.0064086067	-0.16640031	-0.19246542	-0.25161877	0.0010304600597723	0.0796251314453252	0.1284670882325331
GC10P-R2:GGCAATTTCACGCGGT	GC10P-R2	CD8_C3_GZMH	#d62728	Paratumor	clonotype1	0.4472816996533295	0.0023112418	0.0038320052	-0.5022552	0.3194966	-0.050086275	0.0046572088523977	0.0677586799717987	0.1506429408814238
GC10P-R2:GGCCGATGTGTAAGTA	GC10P-R2	CD8_C4_GZMK	#aa40fc	Paratumor	clonotype1	0.686199938422351	0.01247622	0.01687649	-0.5022552	-0.017358383	0.055165954	0.000492457077043	0.0735761586335714	0.113396538871193
GC10P-R2:GGCGACTTCAAACCAC	GC10P-R2	CD8_C4_GZMK	#aa40fc	Paratumor	clonotype35	0.5766276196039942	0.0089831175	0.009034398	-0.5022552	-0.23727565	-0.08156713	0.0026935670900444	0.0539670220966553	0.0850813933372
GC10P-R2:GGCTCGACAATCGGTT	GC10P-R2	CD8_C4_GZMK	#aa40fc	Paratumor	clonotype1	0.5368154177414659	0.006026394	0.008868864	0.30566886	0.09678028	-0.41091523	0.0030399702158075	0.0753185263303018	0.1017382328397339
GC10P-R2:GGCTCGACAGCTGTTA	GC10P-R2	CD8_C4_GZMK	#aa40fc	Paratumor	clonotype1	0.6526362787180999	0.011203001	0.013500095	-0.5022552	0.26750842	-0.22359954	0.0048183754222122	0.0644278166439657	0.1135377976837662
GC10P-R2:GGCTCGAGTCAGAGGT	GC10P-R2	CD8_C4_GZMK	#aa40fc	Paratumor	clonotype6	0.5060529762198882	0.0032029229	0.008909262	-0.5022552	-0.10355332	-0.12725526	0.002505759822358	0.0509532167506023	0.1045738073478158
GC10P-R2:GGCTCGAGTTACCAGT	GC10P-R2	CD8_C4_GZMK	#aa40fc	Paratumor	clonotype870	0.5468992588738887	0.007943194	0.009774126	-0.5022552	0.08714348	-0.1948281	0.0052824115016189	0.0632210910233611	0.1422208954584098
GC10P-R2:GGCTGGTAGAATTGTG	GC10P-R2	CD8_C4_GZMK	#aa40fc	Paratumor	clonotype25	0.5467140100227023	0.00684576	0.00899483	-0.5022552	0.91228014	-0.26079428	0.0049162228243491	0.0790017588201721	0.1200130370459727
GC10P-R2:GGCTGGTGTTAAGACA	GC10P-R2	CD8_C4_GZMK	#aa40fc	Paratumor	clonotype6	0.5642319546207835	0.0075344257	0.013099262	-0.5022552	0.044422287	-0.22871155	0.0018865913224749	0.0758282944799367	0.1317538975898841
GC10P-R2:GGGAATGCAATACGCT	GC10P-R2	CD8_C4_GZMK	#aa40fc	Paratumor	clonotype1	0.5698000767078938	0.008127806	0.011180812	-0.5022552	0.6017011	0.28605333	0.0004964460434914	0.0741570460939533	0.1294057847819865
GC10P-R2:GGGACCTTCGGAGCAA	GC10P-R2	CD8_C4_GZMK	#aa40fc	Paratumor	clonotype7	0.5332041868516345	0.007520605	0.010030043	-0.5022552	1.9314356	-0.20732683	0.0007407408996983	0.0730095840195357	0.1322696423376455
GC10P-R2:GGGATGACAGCCTATA	GC10P-R2	CD8_C4_GZMK	#aa40fc	Paratumor	clonotype1	0.7373348839492775	0.013630941	0.015572422	-0.5022552	1.1359516	-0.10519918	0.001909515659645	0.0542329267771634	0.0825617088029688
GC10P-R2:GGGCATCGTAAATGTG	GC10P-R2	CD8_C4_GZMK	#aa40fc	Paratumor	clonotype6	0.6285505409704948	0.010282918	0.014142206	-0.048852265	0.021620104	-0.12745579	0.0011428187478603	0.0722622265754683	0.1187291197816535
GC10P-R2:GGGTCTGAGGATGCGT	GC10P-R2	CD8_C4_GZMK	#aa40fc	Paratumor	clonotype1	0.5728795210409331	0.0075071063	0.008568341	0.051122576	0.47799268	-0.41091523	0.0032922679824038	0.0600500080832537	0.1062453840333077
GC10P-R2:GGGTTGCAGTCACGCC	GC10P-R2	CD8_C4_GZMK	#aa40fc	Paratumor	clonotype35	0.5714296560361096	0.008330594	0.0122997975	-0.5022552	0.81143075	-0.41091523	0.0008240555828336	0.0507282549713659	0.139609929223683
GC10P-R2:GGGTTGCAGTCCGTAT	GC10P-R2	CD8_C4_GZMK	#aa40fc	Paratumor	clonotype1	0.550089843933343	0.006156279	0.0066205743	-0.23788556	1.9191185	0.21977116	0.0102149518813813	0.0689772414816393	0.1293713050338851
GC10P-R2:GGTATTGTCATCATTC	GC10P-R2	CD8_C3_GZMH	#d62728	Paratumor	clonotype289	0.42613890973006757	0.00021113722	0.008194889	-0.5022552	1.1680588	0.044618435	0.0024385456711343	0.0554139828876359	0.1906859415498984
GC10P-R2:GGTGAAGCAGAGCCAA	GC10P-R2	CD8_C4_GZMK	#aa40fc	Paratumor	clonotype216	0.4979967449452312	-0.016737068	0.0013990238	-0.5022552	0.77110034	-0.41091523	0.0077278970161183	0.0584648594617216	0.1266838652953458
GC10P-R2:GGTGTTAGTACTTCTT	GC10P-R2	CD8_C4_GZMK	#aa40fc	Paratumor	clonotype28	0.5779706331945025	0.0054873503	0.005212986	-0.5022552	0.39519787	-0.41091523	0.0041341279678785	0.0804762868094103	0.1356111957201562
GC10P-R2:GTAACTGGTCTGGTCG	GC10P-R2	CD8_C4_GZMK	#aa40fc	Paratumor	clonotype28	0.5859509854291125	0.008078854	0.009972705	-0.5022552	-0.2629523	-0.11485717	0.0039285552482637	0.0657171058833943	0.0956150444921667
GC10P-R2:GTACGTAAGTGTCCAT	GC10P-R2	CD8_C2_CX3CR1	#279e68	Paratumor	clonotype721	0.3913357544737204	-0.004095687	-0.0039942423	-0.5022552	0.68403465	0.13545421	0.0056900245666765	0.0544339220267656	0.1644397230020623
GC10P-R2:GTACTCCAGTTATCGC	GC10P-R2	CD8_C4_GZMK	#aa40fc	Paratumor	clonotype99	0.5054535329236837	0.005490033	0.008984577	-0.5022552	0.22441721	-0.05063417	0.0021741565499658	0.0634414497265621	0.1561845652209976
GC10P-R2:GTACTCCGTTATGTGC	GC10P-R2	CD8_C3_GZMH	#d62728	Paratumor	clonotype5	0.5429136555046421	0.0012636423	-0.008567874	-0.5022552	1.6940829	-0.24828042	0.006448360571107	0.079501366036803	0.0836141560285563
GC10P-R2:GTAGTCACAGTTTACG	GC10P-R2	CD8_C2_CX3CR1	#279e68	Paratumor	clonotype40	0.3937971844240764	-0.009325704	0.0011634225	-0.5022552	0.20814472	-0.06855345	0.0062055534421449	0.0542182688688539	0.1100454456608567
GC10P-R2:GTATCTTAGTGACATA	GC10P-R2	CD8_C4_GZMK	#aa40fc	Paratumor	clonotype1	0.5936089491653626	0.008125739	0.007942527	-0.5022552	0.27598342	-0.20975353	0.0035345078282257	0.0718672805970641	0.1280193574614496
GC10P-R2:GTATCTTCAGAGTGTG	GC10P-R2	CD8_C4_GZMK	#aa40fc	Paratumor	clonotype1	0.554260399824183	0.007501127	0.008061815	-0.5022552	0.40043744	-0.06678151	0.0035079072519559	0.082170867709966	0.1237268496949905
GC10P-R2:GTATTCTGTGGTGTAG	GC10P-R2	CD8_C4_GZMK	#aa40fc	Paratumor	clonotype5	0.5773966594774195	0.0068942704	0.0069761216	-0.09872392	0.19400238	0.18870659	0.0023346982554377	0.0707904727154126	0.1218010704672983
GC10P-R2:GTATTCTTCCTTTACA	GC10P-R2	CD8_C4_GZMK	#aa40fc	Paratumor	clonotype339	0.5774055540962045	0.008581462	0.010497576	-0.5022552	0.43394828	0.045608718	0.0016850121350052	0.0621612087665079	0.1211763934609048
GC10P-R2:GTCAAGTCACCGTTGG	GC10P-R2	CD8_C4_GZMK	#aa40fc	Paratumor	clonotype6	0.5244510877370169	0.005287745	0.0100452695	-0.5022552	0.48020577	0.08290768	0.0017937526713324	0.058701063693726	0.14452987107
GC10P-R2:GTCACGGAGCGTGAGT	GC10P-R2	CD8_C4_GZMK	#aa40fc	Paratumor	clonotype162	0.5324717910577416	0.0063183405	0.011282249	-0.5022552	1.7660981	0.10844001	0.0020614790990655	0.0699519176315252	0.1551130762175241
GC10P-R2:GTCACGGGTACAAGTA	GC10P-R2	CD8_C4_GZMK	#aa40fc	Paratumor	clonotype120	0.5555022738667982	0.007903924	0.012070978	-0.5022552	0.7950914	-0.13447475	0.0013255627134497	0.0693199453177406	0.1252434407400001
GC10P-R2:GTCCTCAAGACTAAGT	GC10P-R2	CD8_C4_GZMK	#aa40fc	Paratumor	clonotype28	0.737400880858687	0.012600811	0.016096415	0.5941087	0.42116162	0.2617203	0.0024745273470353	0.0733270605520827	0.0948041868125913
GC10P-R2:GTCCTCAGTGAGTATA	GC10P-R2	CD8_C4_GZMK	#aa40fc	Paratumor	clonotype1	0.627089690405659	0.008901682	0.010561992	0.50471425	-0.21902293	-0.06345958	0.0008501690546348	0.0768113573085908	0.0959290750354367
GC10P-R2:GTCGGGTCATGTTGAC	GC10P-R2	CD8_C4_GZMK	#aa40fc	Paratumor	clonotype1	0.6876606102646761	0.0117388265	0.0138782915	-0.061921477	-0.24917471	-0.41091523	0.0007908829146664	0.0749735967520941	0.0940723424371514
GC10P-R2:GTCGGGTTCACTTACT	GC10P-R2	CD8_C4_GZMK	#aa40fc	Paratumor	clonotype433	0.6054757114406333	0.0104867285	0.013819703	0.18992698	0.07350922	0.14157596	0.0014963850001872	0.0712812267545008	0.1260129635597895
GC10P-R2:GTCTTCGGTAATCGTC	GC10P-R2	CD8_C4_GZMK	#aa40fc	Paratumor	clonotype6	0.5612668736078433	0.006748441	0.009720054	-0.5022552	-0.5335017	0.18025792	0.0029678455704147	0.0482998609525232	0.1176881972243443
GC10P-R2:GTGAAGGGTGATAAAC	GC10P-R2	CD8_C3_GZMH	#d62728	Paratumor	clonotype1	0.5550145936076952	0.0076525547	0.007719049	-0.5022552	0.557185	0.3937162	0.0047841581297282	0.0789668288538305	0.1403078361394599
GC10P-R2:GTGCATAGTGCAGTAG	GC10P-R2	CD8_C4_GZMK	#aa40fc	Paratumor	clonotype7	0.5317616320326815	0.00580786	0.011027725	-0.5022552	0.30823547	0.32624853	0.0016974072792353	0.0677980591753962	0.1365438182367448
GC10P-R2:GTGCGGTCACAACTGT	GC10P-R2	CD8_C4_GZMK	#aa40fc	Paratumor	clonotype1	0.7204011048658308	0.012998792	0.014792911	-0.5022552	-0.17633162	-0.19132552	0.0021972382835924	0.0731851968596982	0.1202512998143347
GC10P-R2:GTGCGGTGTCAAGCGA	GC10P-R2	CD8_C4_GZMK	#aa40fc	Paratumor	clonotype5	0.5314993109569741	0.0050660083	0.007853057	0.06127861	0.774662	-0.1162618	0.0020745917630979	0.0530377634013001	0.1139588084652319
GC10P-R2:GTGCTTCCACTGCCAG	GC10P-R2	CD8_C4_GZMK	#aa40fc	Paratumor	clonotype1	0.6180163643872054	0.008624269	0.010027579	-0.5022552	1.0104325	0.36833125	0.002114223150127	0.0557642891010567	0.0823017647235426
GC10P-R2:GTGCTTCTCGGAAACG	GC10P-R2	CD8_C4_GZMK	#aa40fc	Paratumor	clonotype1	0.5342346051173255	0.0077215508	0.008387527	0.08077559	0.81539416	-0.20906341	0.0044620535726061	0.0787309269595601	0.141923302582869
GC10P-R2:GTGTGCGCACGGTTTA	GC10P-R2	CD8_C4_GZMK	#aa40fc	Paratumor	clonotype6	0.4953711922268381	0.0018699476	0.010635556	-0.5022552	0.46576598	0.10394846	0.0015635844229695	0.0713094861953399	0.1361046404200284
GC10P-R2:GTTAAGCGTCTTCTCG	GC10P-R2	CD8_C4_GZMK	#aa40fc	Paratumor	clonotype99	0.5158335875528245	0.004870514	0.007877061	-0.5022552	0.1848949	-0.2058006	0.0055429394496905	0.0617201657380015	0.1452541972174738
GC10P-R2:GTTACAGCAAACGCGA	GC10P-R2	CD8_C4_GZMK	#aa40fc	Paratumor	clonotype162	0.7215046423195836	0.013303924	0.016161317	0.09829107	-0.14344633	0.0029260581	0.0014272865121729	0.0603946566993936	0.1046949926854726
GC10P-R2:GTTACAGTCACGATGT	GC10P-R2	CD8_C4_GZMK	#aa40fc	Paratumor	clonotype1	0.502521264117525	0.005587006	0.0037087686	0.062205523	0.8481829	-0.06760792	0.0019196289399866	0.0829207872797686	0.1056132768390147
GC10P-R2:GTTCGGGAGACTAGAT	GC10P-R2	CD8_C4_GZMK	#aa40fc	Paratumor	clonotype131	0.6550505472003577	0.008703831	0.010086505	-0.5022552	-0.035209876	-0.41091523	0.0017254376136001	0.0792857558838239	0.0831975373288103
GC10P-R2:GTTCGGGCATTAGCCA	GC10P-R2	CD8_C4_GZMK	#aa40fc	Paratumor	clonotype1	0.7503550690587918	0.017002435	0.021400701	-0.5022552	0.38130245	-0.1287193	0.0008449946258004	0.0594074241245042	0.1271465361457081
GC10P-R2:GTTCGGGGTCGACTGC	GC10P-R2	CD8_C4_GZMK	#aa40fc	Paratumor	clonotype1	0.6684639382515272	0.012807844	0.014901688	-0.5022552	1.1960905	0.2627242	0.003659294958251	0.0748005603500329	0.1129339369774038
GC10P-R2:GTTCGGGTCTCGCTTG	GC10P-R2	CD8_C4_GZMK	#aa40fc	Paratumor	clonotype126	0.8025940225140095	0.017974624	0.022231624	-0.5022552	-0.24382736	-0.17255987	0.0008405159114979	0.0718971948914148	0.1105059555232672
GC10P-R2:GTTCTCGGTGAGGGTT	GC10P-R2	CD8_C4_GZMK	#aa40fc	Paratumor	clonotype126	0.742634519064062	0.01330997	0.015763212	-0.5022552	-0.5335017	0.058038697	0.0007946907031432	0.0653080755250044	0.0917213624253633
GC10P-R2:TAAGAGACAAGTTAAG	GC10P-R2	CD8_C4_GZMK	#aa40fc	Paratumor	clonotype6	0.48648233470383034	0.004632295	0.0070064534	-0.5022552	0.4509631	0.1985225	0.002258386787969	0.057528502839309	0.113960693582843
GC10P-R2:TAAGCGTCATCGGACC	GC10P-R2	CD8_C3_GZMH	#d62728	Paratumor	clonotype7	0.525660874876557	0.004127022	0.0007464469	-0.5022552	0.5086606	0.4303304	0.0075235293638061	0.0456312672021559	0.1362630044124442
GC10P-R2:TAAGTGCAGTTGAGTA	GC10P-R2	CD8_C4_GZMK	#aa40fc	Paratumor	clonotype6	0.5590462180419146	0.008307415	0.013638984	-0.5022552	1.8255404	-0.0017982854	0.0006760155275063	0.0657177864791907	0.1615353366446551
GC10P-R2:TAAGTGCCATTCACTT	GC10P-R2	CD8_C4_GZMK	#aa40fc	Paratumor	clonotype5	0.48445749455464987	-0.00044597764	0.0069104773	0.7120869	0.8046538	0.2847824	0.0034657508832028	0.0598506519181942	0.118514792269633
GC10P-R2:TACCTATAGTGCGTGA	GC10P-R2	CD8_C4_GZMK	#aa40fc	Paratumor	clonotype6	0.5145335342401264	0.005374618	0.006076898	-0.5022552	1.3733128	-0.41091523	0.0028272986969532	0.0509597549214354	0.1052757168755127
GC10P-R2:TACCTTAGTTCAGTAC	GC10P-R2	CD8_C4_GZMK	#aa40fc	Paratumor	clonotype290	0.4121519400190482	-0.00017792285	0.0072747925	-0.5022552	1.0761075	-0.20461327	0.0038714421591597	0.0603511571678396	0.1437292232551529
GC10P-R2:TACGGATGTCAGATAA	GC10P-R2	CD8_C4_GZMK	#aa40fc	Paratumor	clonotype289	0.5148152356534731	0.0061842785	0.008736972	-0.5022552	0.632019	-0.21076842	0.0017348952607933	0.0679872347743093	0.1316814962933193
GC10P-R2:TACGGGCAGACCTTTG	GC10P-R2	CD8_C3_GZMH	#d62728	Paratumor	clonotype1	0.4399223584994202	7.977605e-05	0.0048384317	-0.5022552	1.017788	0.28865582	0.0047726586773585	0.0790993418915043	0.1553341413532849
GC10P-R2:TACGGGCAGCACAGGT	GC10P-R2	CD8_C3_GZMH	#d62728	Paratumor	clonotype6	0.5845232842018604	0.004555911	8.351707e-05	-0.5022552	0.9527375	-0.004574034	0.004623803673136	0.0594425679717525	0.1370413806289795
GC10P-R2:TACGGGCAGCGTGAGT	GC10P-R2	CD8_C4_GZMK	#aa40fc	Paratumor	clonotype340	0.7146773074891318	0.01219792	0.0121369865	-0.5022552	0.16684957	-0.41091523	0.0033129915726363	0.0741353036967938	0.0930981653308565
GC10P-R2:TACGGGCCACGAAGCA	GC10P-R2	CD8_C3_GZMH	#d62728	Paratumor	clonotype25	0.4394246570474274	-0.0010302141	0.0024556047	-0.5022552	0.6701476	-0.41091523	0.0045805451138865	0.0726796896193001	0.119112190481276
GC10P-R2:TACGGGCGTATATCCG	GC10P-R2	CD8_C4_GZMK	#aa40fc	Paratumor	clonotype6	0.6150105987468444	0.008944373	0.01290615	0.34547332	0.06510491	-0.41091523	0.0008006680704987	0.0644255756572294	0.1025069754464783
GC10P-R2:TACTCGCAGAGACTTA	GC10P-R2	CD8_C4_GZMK	#aa40fc	Paratumor	clonotype1	0.5495982851789074	0.0065822657	0.008350375	-0.5022552	1.0492101	0.07626578	0.0022717492336122	0.0693733036810424	0.1097754140557393
GC10P-R2:TACTCGCGTCCTCCAT	GC10P-R2	CD8_C4_GZMK	#aa40fc	Paratumor	clonotype9	0.6814100070020812	0.012694746	0.013211032	-0.5022552	1.6152166	0.09366177	0.0016443063035136	0.0430827397972294	0.0771906600228523
GC10P-R2:TACTTACCAGTATAAG	GC10P-R2	CD8_C4_GZMK	#aa40fc	Paratumor	clonotype1	0.6337898269152824	0.010349328	0.011366682	-0.5022552	0.1654288	-0.00044273006	0.0007082660568642	0.0780671767708001	0.0940464438443008
GC10P-R2:TACTTGTAGTTGCAGG	GC10P-R2	CD8_C4_GZMK	#aa40fc	Paratumor	clonotype131	0.6033114094874218	0.00771911	0.008377883	-0.5022552	-0.34531903	-0.20498982	0.0022314872886445	0.0511397673710607	0.0963677173775155
GC10P-R2:TAGCCGGAGAAACGAG	GC10P-R2	CD8_C4_GZMK	#aa40fc	Paratumor	clonotype7	0.6003647294530413	0.009385918	0.013834817	0.4522571	-0.26575044	-0.11508703	0.0006199417171784	0.0621382202000634	0.1090718094743354
GC10P-R2:TAGTGGTAGACTCGGA	GC10P-R2	CD8_C3_GZMH	#d62728	Paratumor	clonotype132	0.38926243907734265	-0.00437748	0.0019468263	-0.5022552	1.8418188	-0.41091523	0.0041588724991183	0.0521074964168533	0.1576620576573273
GC10P-R2:TAGTTGGAGATGCCAG	GC10P-R2	CD8_C4_GZMK	#aa40fc	Paratumor	clonotype25	0.5182577120164134	0.00455685	0.008957401	0.031369597	1.4525303	-0.016666837	0.003564920144274	0.0798146380640336	0.1260722639244995
GC10P-R2:TAGTTGGTCCGGCACA	GC10P-R2	CD8_C4_GZMK	#aa40fc	Paratumor	clonotype6	0.5089769402084343	0.0054853936	0.0072652097	-0.5022552	1.1176552	0.116781205	0.0020977182226067	0.0680944088235167	0.1420088488560288
GC10P-R2:TAGTTGGTCTATCGCC	GC10P-R2	CD8_C4_GZMK	#aa40fc	Paratumor	clonotype35	0.49814279723805044	0.006732512	0.007989395	-0.5022552	1.3814006	0.17474814	0.0019717415406444	0.0649983554072993	0.1649296506739036
GC10P-R2:TATCTCAAGGAGCGTT	GC10P-R2	CD8_C4_GZMK	#aa40fc	Paratumor	clonotype6	0.5109399181876471	0.0046909805	0.009672974	0.47067684	0.5419043	0.13071959	0.0023224441706479	0.066647797661912	0.1185239910343826
GC10P-R2:TATGCCCCAGCTGCAC	GC10P-R2	CD8_C4_GZMK	#aa40fc	Paratumor	clonotype6	0.5092812307919421	0.002755223	0.010117927	-0.5022552	0.82448953	0.16014674	0.0009723945088433	0.0737673183710174	0.133527421729972
GC10P-R2:TCAGATGAGTGAAGTT	GC10P-R2	CD8_C4_GZMK	#aa40fc	Paratumor	clonotype7	0.5633604393543953	0.0101770675	0.014288659	-0.5022552	0.56104255	0.055388875	0.0023900353873826	0.0613808770645034	0.1471399728092614
GC10P-R2:TCAGATGCAATGTAAG	GC10P-R2	CD8_C4_GZMK	#aa40fc	Paratumor	clonotype28	0.5778206289931598	0.0077462364	0.008537447	-0.5022552	0.6942079	-0.06665158	0.0038652615237482	0.0652919375411911	0.1179544275000719
GC10P-R2:TCAGATGGTCTCCCTA	GC10P-R2	CD8_C4_GZMK	#aa40fc	Paratumor	clonotype25	0.5307285915161423	0.0052931495	0.008716026	-0.5022552	0.26568753	-0.18658903	0.0026812155573305	0.0689677074117855	0.0974137494372304
GC10P-R2:TCAGATGTCACGATGT	GC10P-R2	CD8_C4_GZMK	#aa40fc	Paratumor	clonotype1	0.5677096769259741	0.007663531	0.009436085	-0.5022552	-0.094135076	0.020609908	0.0016696569612685	0.0740919525628185	0.1145487368998128
GC10P-R2:TCAGCAACATCCCACT	GC10P-R2	CD8_C4_GZMK	#aa40fc	Paratumor	clonotype1	0.5381452552951284	0.0057712765	0.006783213	-0.5022552	0.023988267	0.5776491	0.0039046384855522	0.0656383096708988	0.1203979283372598
GC10P-R2:TCAGCTCTCAGTACGT	GC10P-R2	CD8_C4_GZMK	#aa40fc	Paratumor	clonotype1	0.573119561391054	0.004640315	0.0070920414	-0.13397944	-0.021176904	-0.41091523	0.0017725513418526	0.0712347712584878	0.1138788148073807
GC10P-R2:TCAGGTAGTCCGTCAG	GC10P-R2	CD8_C4_GZMK	#aa40fc	Paratumor	clonotype6	0.52038996967789	0.0058354987	0.010027533	-0.5022552	1.0458068	-0.41091523	0.0012898786110086	0.0778552515363034	0.1439700459995194
GC10P-R2:TCATTACTCATCTGTT	GC10P-R2	CD8_C4_GZMK	#aa40fc	Paratumor	clonotype1	0.5559343862955791	0.006139846	0.009293808	0.7107689	0.25907922	-0.059820678	0.0017685574457588	0.0662177963797872	0.0748171989605054
GC10P-R2:TCATTTGAGTCGCCGT	GC10P-R2	CD8_C4_GZMK	#aa40fc	Paratumor	clonotype126	0.536205753399893	0.004283621	0.00874047	0.0884226	-0.34841132	-0.10460544	0.0012330446131184	0.0604734324229535	0.1056026264771453
GC10P-R2:TCATTTGCAAATCCGT	GC10P-R2	CD8_C4_GZMK	#aa40fc	Paratumor	clonotype7	0.5346108003431315	0.0062428876	0.009743625	0.27960518	0.45470586	-0.24375425	0.001574244199595	0.0539878281211937	0.1267421297595746
GC10P-R2:TCATTTGGTACCAGTT	GC10P-R2	CD8_C4_GZMK	#aa40fc	Paratumor	clonotype6	0.6136716287188616	0.010634298	0.014224098	-0.5022552	-0.25667176	0.495446	0.0015080052622391	0.0633531269352903	0.1404567905019058
GC10P-R2:TCCACACCAGACTCGC	GC10P-R2	CD8_C4_GZMK	#aa40fc	Paratumor	clonotype1	0.5992113616304086	0.007944148	0.00959083	0.45542485	0.49451676	-0.06050539	0.0011013825660788	0.0754934027855938	0.1267063735235738
GC10P-R2:TCCCGATCAATCCGAT	GC10P-R2	CD8_C4_GZMK	#aa40fc	Paratumor	clonotype1	0.6196825313226992	0.009693692	0.011792069	-0.5022552	-0.35489562	-0.04589086	0.0005567799223845	0.0761773767317691	0.0964238109957728
GC10P-R2:TCCCGATCATACTCTT	GC10P-R2	CD8_C4_GZMK	#aa40fc	Paratumor	clonotype1	0.5923799657616838	0.007677536	0.0082260985	-0.5022552	0.73951197	0.034588464	0.0011585402111683	0.076373946021144	0.1352263515140389
GC10P-R2:TCGCGAGAGGACGAAA	GC10P-R2	CD8_C4_GZMK	#aa40fc	Paratumor	clonotype290	0.6454270497202036	0.009645977	0.013742722	-0.5022552	-0.2723901	-0.21403122	0.0010696405705121	0.0533591515343193	0.0966642312466306
GC10P-R2:TCGCGAGCACCATGTA	GC10P-R2	CD8_C4_GZMK	#aa40fc	Paratumor	clonotype321	0.5504300760284793	0.003110003	0.002554134	-0.5022552	0.09465998	0.17068943	0.0227537204507532	0.0705164480512533	0.0931460413578839
GC10P-R2:TCGCGTTCACATTTCT	GC10P-R2	CD8_C3_GZMH	#d62728	Paratumor	clonotype1	0.40793619642789797	9.35492e-05	0.004788108	-0.5022552	0.39720967	-0.41091523	0.0047046330204047	0.058523042678454	0.1612926578929767
GC10P-R2:TCGGGACTCTGAGGGA	GC10P-R2	CD8_C3_GZMH	#d62728	Paratumor	clonotype40	0.3609400825592804	-0.005484811	0.005064977	-0.5022552	1.8137546	-0.077301174	0.0070743068796943	0.0646626649554847	0.146748619392662
GC10P-R2:TCGGTAAAGTGCTGCC	GC10P-R2	CD8_C4_GZMK	#aa40fc	Paratumor	clonotype29	0.525473892956246	0.0058481116	0.007632725	-0.5022552	0.9496953	-0.17032118	0.0059320472099384	0.0541618305997181	0.1200708560799207
GC10P-R2:TCGGTAATCGTCGTTC	GC10P-R2	CD8_C4_GZMK	#aa40fc	Paratumor	clonotype6	0.5884298497107673	0.010766933	0.0131649375	-0.5022552	0.36986026	-0.11530452	0.0016282025543845	0.0672654489844283	0.1382996552597342
GC10P-R2:TCGTACCCAGGTTTCA	GC10P-R2	CD8_C4_GZMK	#aa40fc	Paratumor	clonotype29	0.5445556232174901	0.0055580963	0.010433099	-0.017993003	-0.16188276	0.006852044	0.0025742220082935	0.0497764570028202	0.1021054640873437
GC10P-R2:TCGTACCTCTGCGTAA	GC10P-R2	CD8_C4_GZMK	#aa40fc	Paratumor	clonotype29	0.453546737148275	0.0036976673	0.002157013	0.122502506	0.44511363	-0.41091523	0.0026111282976429	0.0634737859633342	0.1229405047756221
GC10P-R2:TCGTAGAGTTCCACTC	GC10P-R2	CD8_C4_GZMK	#aa40fc	Paratumor	clonotype1	0.5307327703211513	0.0064352904	0.0072319657	-0.5022552	1.2444837	0.21567968	0.0016542317033183	0.0663923128085238	0.1344347167215372
GC10P-R2:TCTCATAGTAATAGCA	GC10P-R2	CD8_C4_GZMK	#aa40fc	Paratumor	clonotype1	0.5848681938594837	0.0077078184	0.011497406	-0.07652295	0.7091891	-0.13769886	0.0011588035453202	0.0718452620071317	0.1151620048401903
GC10P-R2:TCTCTAAGTTGCTCCT	GC10P-R2	CD8_C4_GZMK	#aa40fc	Paratumor	clonotype265	0.43316213369272294	0.005716164	0.011578151	-0.5022552	0.07709098	-0.41091523	0.0011615682629474	0.0497969994751942	0.1296071629441454
GC10P-R2:TCTTCGGGTCTGGTCG	GC10P-R2	CD8_C4_GZMK	#aa40fc	Paratumor	clonotype6	0.5441932690776035	0.006943211	0.008035775	-0.5022552	1.8688779	0.10774342	0.0012981018612045	0.0536055413358785	0.087845144879128
GC10P-R2:TGACAACGTGTTTGGT	GC10P-R2	CD8_C3_GZMH	#d62728	Paratumor	clonotype28	0.5172461438094966	0.004160749	0.0016009267	-0.5022552	0.4745876	-0.1175749	0.0097533339926775	0.0800046656947518	0.1146183574926461
GC10P-R2:TGACTAGCAGTGGAGT	GC10P-R2	CD8_C4_GZMK	#aa40fc	Paratumor	clonotype1	0.5181170418638881	0.005583115	0.007843699	0.036018938	0.30398995	-0.236882	0.0032897833203171	0.0556024079845132	0.130424502450051
GC10P-R2:TGAGCCGGTCTAGGTT	GC10P-R2	CD8_C4_GZMK	#aa40fc	Paratumor	clonotype344	0.5116484353063427	0.0060828193	0.010783593	-0.5022552	0.81691736	-0.41091523	0.0008620558910578	0.0512631653251914	0.136688318165339
GC10P-R2:TGATTTCCACGTGAGA	GC10P-R2	CD8_C4_GZMK	#aa40fc	Paratumor	clonotype6	0.5376066390254195	0.005874707	0.01023963	-0.5022552	0.84716696	0.11825725	0.0028393884571346	0.0538196207111331	0.0955602988318124
GC10P-R2:TGATTTCCAGTCGTGC	GC10P-R2	CD8_C4_GZMK	#aa40fc	Paratumor	clonotype1	0.5538411047579304	0.008315653	0.009769694	-0.5022552	0.6334202	-0.20436141	0.0039518316000465	0.0673154081079624	0.1427871467534644
GC10P-R2:TGCGCAGTCTGTTGAG	GC10P-R2	CD8_C4_GZMK	#aa40fc	Paratumor	clonotype25	0.6272556051205216	0.008921255	0.011872485	-0.5022552	0.77507424	-0.41091523	0.0034137990582021	0.0583788109049984	0.0975728291405106
GC10P-R2:TGCGGGTCAGACGCCT	GC10P-R2	CD8_C4_GZMK	#aa40fc	Paratumor	clonotype7	0.5220819619271373	0.007331087	0.010316072	-0.5022552	-0.0012693206	-0.41091523	0.000798597577661	0.0689230710045714	0.1583975839125398
GC10P-R2:TGCGTGGCATGCGCAC	GC10P-R2	CD8_C4_GZMK	#aa40fc	Paratumor	clonotype378	0.5323393494379564	0.0024523574	0.0068128137	0.93849015	-0.051027004	-0.41091523	0.0025745840104465	0.0594119260534284	0.1207639316952897
GC10P-R2:TGCGTGGCATTGGCGC	GC10P-R2	CD8_C4_GZMK	#aa40fc	Paratumor	clonotype6	0.571278481806988	0.0074303513	0.0096742455	-0.5022552	-0.05910309	-0.11883572	0.0016311027383197	0.0604670057983396	0.1322057364361433
GC10P-R2:TGCTGCTTCACCGGGT	GC10P-R2	CD8_C4_GZMK	#aa40fc	Paratumor	clonotype28	0.7607161213109249	0.010593805	-0.0044247396	-0.5022552	-0.5335017	0.024453985	0.0091440413626342	0.0751497562131659	0.0782986545826253
GC10P-R2:TGGACGCCATGACATC	GC10P-R2	CD8_C4_GZMK	#aa40fc	Paratumor	clonotype126	0.5422480541623134	0.007850428	0.010407187	-0.5022552	1.2788583	-0.01892009	0.002135114292949	0.0821400007112881	0.1250773597965696
GC10P-R2:TGGCTGGCAGATCCAT	GC10P-R2	CD8_C4_GZMK	#aa40fc	Paratumor	clonotype35	0.6990191168932733	0.014040358	0.017482843	-0.5022552	0.2726904	0.14720571	0.001251289162973	0.0623164306488661	0.1035370706233251
GC10P-R2:TGGCTGGTCGCTAGCG	GC10P-R2	CD8_C4_GZMK	#aa40fc	Paratumor	clonotype290	0.660878994293106	0.010170287	0.013994827	-0.5022552	0.13608547	0.38355404	0.0007036087574971	0.062076429733179	0.1168275695113234
GC10P-R2:TGGGAAGGTCGTCTTC	GC10P-R2	CD8_C4_GZMK	#aa40fc	Paratumor	clonotype6	0.48677621475138844	0.0053597298	0.008124936	-0.5022552	0.18565768	-0.41091523	0.0023331686989098	0.0450825230046644	0.1070571802437037
GC10P-R2:TGGGCGTAGTGAACAT	GC10P-R2	CD8_C4_GZMK	#aa40fc	Paratumor	clonotype386	0.4919561036121972	0.0050096055	0.005965233	-0.5022552	0.57042617	-0.1350674	0.0007419558774208	0.0597685574728266	0.1224027031622909
GC10P-R2:TGGGCGTCACCAGGCT	GC10P-R2	CD8_C4_GZMK	#aa40fc	Paratumor	clonotype6	0.5484082545996409	0.007128432	0.011293411	-0.5022552	0.61251116	-0.21312691	0.0011276976877982	0.0642827480902	0.1405521168753612
GC10P-R2:TGGTTAGGTGAGTATA	GC10P-R2	CD8_C4_GZMK	#aa40fc	Paratumor	clonotype1	0.6881620112584661	0.0110542225	0.011142374	-0.5022552	0.8354568	-0.21374956	0.001319819455436	0.072721835678475	0.1242805146098814
GC10P-R2:TGGTTAGGTGCAGTAG	GC10P-R2	CD8_C4_GZMK	#aa40fc	Paratumor	clonotype29	0.6161049396848691	0.01106433	0.01475072	-0.5022552	0.39742568	0.26156113	0.0019733733170837	0.0699576036129407	0.1510262749302809
GC10P-R2:TGGTTCCAGCGTCTAT	GC10P-R2	CD8_C4_GZMK	#aa40fc	Paratumor	clonotype28	0.6894258364887627	0.010872888	0.01062646	-0.5022552	0.6821111	-0.41091523	0.0024754594073774	0.0669991906911577	0.0914701884606268
GC10P-R2:TGGTTCCTCAAAGACA	GC10P-R2	CD8_C4_GZMK	#aa40fc	Paratumor	clonotype25	0.6236753738363036	0.00986095	0.012174096	-0.5022552	0.9622571	-0.41091523	0.0014339388310795	0.078223986343298	0.093090680246217
GC10P-R2:TGTGGTAAGCTTCGCG	GC10P-R2	CD8_C4_GZMK	#aa40fc	Paratumor	clonotype1	0.49535418262700015	0.0040720697	0.008890868	-0.5022552	-0.5335017	0.47192845	0.0056745697169147	0.0665812359673056	0.1328233216867233
GC10P-R2:TGTTCCGTCTTGCAAG	GC10P-R2	CD8_C4_GZMK	#aa40fc	Paratumor	clonotype545	0.5587576586096227	0.009483758	0.011838147	-0.5022552	0.3598152	0.22071043	0.0031824097087847	0.0761684752193412	0.1612705963987996
GC10P-R2:TTAGTTCGTTACAGAA	GC10P-R2	CD8_C3_GZMH	#d62728	Paratumor	clonotype1	0.4503244088114655	0.0021044689	0.0016415197	0.021634758	0.5477309	-0.41091523	0.0030502615365732	0.0806230259183151	0.1306941818532145
GC10P-R2:TTAGTTCTCACATACG	GC10P-R2	CD8_C4_GZMK	#aa40fc	Paratumor	clonotype1	0.5746145204291282	0.006735811	0.009037472	-0.5022552	-0.08218524	0.07776078	0.0013538493855797	0.0501975255677112	0.0955759257136545
GC10P-R2:TTATGCTTCAAACAAG	GC10P-R2	CD8_C4_GZMK	#aa40fc	Paratumor	clonotype7	0.6317464368973505	0.010445383	0.01535402	-0.5022552	0.5511103	-0.140104	0.0010139057562638	0.0699722192208344	0.1317095032166514
GC10P-R2:TTCCCAGCACACCGCA	GC10P-R2	CD8_C4_GZMK	#aa40fc	Paratumor	clonotype1	0.6291206789753458	0.009305789	0.012643927	-0.5022552	-0.11695814	-0.23346001	0.0008112936297407	0.0678424754876496	0.1059760769825708
GC10P-R2:TTCCCAGTCGCCCTTA	GC10P-R2	CD8_C3_GZMH	#d62728	Paratumor	clonotype6	0.5327432308942575	0.006302473	0.0061293957	-0.5022552	2.0106602	-0.41091523	0.0097999100818513	0.0606592358326494	0.140066465360325
GC10P-R2:TTCGAAGTCCTCAATT	GC10P-R2	CD8_C4_GZMK	#aa40fc	Paratumor	clonotype29	0.5520888278402261	0.008308441	0.011554598	-0.5022552	0.37505352	-0.41091523	0.00203024199162	0.0565533892815885	0.1390834174474363
GC10P-R2:TTCTACACAAACGTGG	GC10P-R2	CD8_C4_GZMK	#aa40fc	Paratumor	clonotype1	0.6005042188805787	0.008308448	0.0092319455	-0.5022552	0.6572316	0.23527844	0.0053731733441297	0.0748108315169578	0.0994475745426442
GC10P-R2:TTCTACACAAGAGGCT	GC10P-R2	CD8_C4_GZMK	#aa40fc	Paratumor	clonotype1	0.6369365825811171	0.0092119	0.010173685	-0.5022552	0.2927069	0.04055006	0.001182182526808	0.0875006654688788	0.125581481885959
GC10P-R2:TTCTCAATCATATCGG	GC10P-R2	CD8_C4_GZMK	#aa40fc	Paratumor	clonotype99	0.4581375230536682	0.002000303	0.0015136297	-0.5022552	0.16637053	-0.10879011	0.0028063002425123	0.0554130317896624	0.1080909066167879
GC10P-R2:TTCTCCTTCTGTACGA	GC10P-R2	CD8_C4_GZMK	#aa40fc	Paratumor	clonotype155	0.5805750591064148	0.007987414	0.008440159	-0.5022552	1.757596	-0.0030779045	0.0012774377343034	0.07583511127387	0.127958603030262
GC10P-R2:TTCTTAGCATGGATGG	GC10P-R2	CD8_C4_GZMK	#aa40fc	Paratumor	clonotype6	0.5682835627615241	0.009819438	0.012123882	-0.5022552	0.44795313	-0.019143978	0.0035379772902564	0.0581098778131328	0.1275183165621403
GC10P-R2:TTCTTAGGTCCCTTGT	GC10P-R2	CD8_C4_GZMK	#aa40fc	Paratumor	clonotype162	0.6026247995728599	0.010200426	0.014270399	-0.5022552	0.161909	-0.41091523	0.0010441849193501	0.0587330385485288	0.115195615763949
GC10P-R2:TTGACTTAGTGGGCTA	GC10P-R2	CD8_C4_GZMK	#aa40fc	Paratumor	clonotype318	0.526298587784113	0.0049277144	0.0029400573	-0.5022552	-0.5335017	-0.41091523	0.0072892171338207	0.0435069670592706	0.0843874902323287
GC10P-R2:TTGACTTCACCCATGG	GC10P-R2	CD8_C3_GZMH	#d62728	Paratumor	clonotype1	0.5045526881844232	0.0023693289	-0.003359891	-0.5022552	0.30163828	0.15424457	0.0064152085949846	0.0724146036605141	0.1268084998029506
GC10P-R2:TTGCGTCCAGCTGCTG	GC10P-R2	CD8_C4_GZMK	#aa40fc	Paratumor	clonotype433	0.5730501129252884	0.007882533	0.008856183	-0.5022552	1.0041982	0.035092965	0.0034292304665915	0.0629715808422995	0.1200912529153398
GC10P-R2:TTGTAGGTCTCGATGA	GC10P-R2	CD8_C4_GZMK	#aa40fc	Paratumor	clonotype378	0.5611181868814402	0.009659313	0.009266378	-0.5022552	0.18565768	-0.41091523	0.0104067273152646	0.0427832239041138	0.1018234878149804
GC10P-R2:TTTATGCGTCTCGTTC	GC10P-R2	CD8_C4_GZMK	#aa40fc	Paratumor	clonotype6	0.5379777442375767	0.0074543944	0.011448065	-0.5022552	0.9215148	-0.16587	0.0020287955858342	0.0506408497613952	0.1183199230049806
GC10P-R2:TTTGCGCTCGAATGCT	GC10P-R2	CD8_C4_GZMK	#aa40fc	Paratumor	clonotype1	0.5987286553745549	0.008426716	0.011336126	-0.10329455	-0.30130965	0.0669658	0.0007632678019595	0.061470362663665	0.0967272983000924
GC10P-R2:TTTGGTTAGGTGACCA	GC10P-R2	CD8_C4_GZMK	#aa40fc	Paratumor	clonotype126	0.5497062718929805	0.007055655	0.0064692097	-0.5022552	0.3429233	0.30559772	0.0025186843030914	0.0772058221089328	0.1283580725063874
GC10P-R2:TTTGGTTGTGTCAATC	GC10P-R2	CD8_C4_GZMK	#aa40fc	Paratumor	clonotype35	0.5639207799770393	0.0050088135	0.010528561	-0.5022552	0.33388147	-0.18710981	0.0011559145852693	0.0792969892136915	0.1126429182769352
GC10T:AAAGATGAGATGAGAG	GC10T	CD8_C3_GZMH	#d62728	Tumor	clonotype78	0.3958521860859403	-0.0026071153	0.00062468415	-0.1640104	0.9444871	0.5288262	0.0226711383103243	0.0700784150339432	0.1487505674031349
GC10T:AAAGCAAAGGCTACGA	GC10T	CD8_C3_GZMH	#d62728	Tumor	clonotype6	0.4529497527968166	0.0011015998	0.0006133736	-0.5022552	0.21781623	-0.41091523	0.0082506511704057	0.0598323197089492	0.121871471431797
GC10T:AAAGCAACAGTCACTA	GC10T	CD8_C3_GZMH	#d62728	Tumor	clonotype119	0.4593341885663451	-0.0007915518	0.00022156867	-0.5022552	0.81677026	0.2702741	0.0061770546973016	0.0622288181765163	0.1505172249288898
GC10T:AACGTTGGTGGCCCTA	GC10T	CD8_C3_GZMH	#d62728	Tumor	clonotype1	0.4648554024697632	0.0012453779	0.0004987507	-0.5022552	1.3638268	-0.076695375	0.0046542204378141	0.0789989001365349	0.131504310030046
GC10T:AACTCAGAGAGGTTAT	GC10T	CD8_C3_GZMH	#d62728	Tumor	clonotype7	0.45314721128777763	0.00094494165	0.0069507267	-0.5022552	0.91326904	-0.124834195	0.0017872321928161	0.0595500039508195	0.1736583473129777
GC10T:AACTCAGCACGGTAGA	GC10T	CD8_C3_GZMH	#d62728	Tumor	clonotype5	0.5741061224631919	0.0014321541	-0.005308787	-0.5022552	0.6737401	0.3260487	0.0167197896650004	0.0664237439602929	0.1235257154382928
GC10T:AACTCAGGTAAGCACG	GC10T	CD8_C4_GZMK	#aa40fc	Tumor	clonotype78	0.5833819587616932	0.0061321687	-0.002807773	-0.5022552	0.14106068	0.56838083	0.011527921038441	0.0521592471785368	0.0809504283292614
GC10T:AACTCAGTCAGCGACC	GC10T	CD8_C3_GZMH	#d62728	Tumor	clonotype618	0.5050204520192766	-0.005251758	-0.0065667373	0.16162527	-0.10426339	-0.41091523	0.0059558155545331	0.0584643018206384	0.1041788198637572
GC10T:AACTCTTCAAGCTGGA	GC10T	CD8_C3_GZMH	#d62728	Tumor	clonotype25	0.47478980104902857	0.0019236954	0.002464673	-0.5022552	1.338457	-0.41091523	0.010239746790189	0.0522638634586953	0.1337283179673982
GC10T:AACTGGTAGAAGGTTT	GC10T	CD8_C3_GZMH	#d62728	Tumor	clonotype1	0.610331006397855	0.003271553	-0.0065999934	-0.07901007	1.3274801	-0.042241734	0.0195380445022657	0.0874828213270768	0.1125815859352113
GC10T:AACTGGTTCTTGCATT	GC10T	CD8_C4_GZMK	#aa40fc	Tumor	clonotype247	0.6091900865163374	0.0032635713	-0.0003972607	-0.5022552	0.6038194	-0.06928166	0.0087793192894251	0.0683104595210646	0.119977148584907
GC10T:AACTTTCAGCTCAACT	GC10T	CD8_C9_HAVCR2	#aec7e8	Tumor	clonotype78	0.5344416702325689	0.005092876	-0.014005641	-0.1256642	0.21618152	0.16622168	0.0621477635484769	0.0763061846771437	0.127230158727419
GC10T:AACTTTCGTCCTCTTG	GC10T	CD8_C3_GZMH	#d62728	Tumor	clonotype1	0.40636212620833156	-1.0251131e-06	0.0017244702	-0.5022552	0.3745433	-0.41091523	0.007703117249379	0.0670650903607858	0.1430684652182
GC10T:AACTTTCTCAGCTCTC	GC10T	CD8_C3_GZMH	#d62728	Tumor	clonotype35	0.503950423109225	0.0037088806	0.003358013	-0.5022552	0.6267334	0.05943387	0.0096807793811703	0.0617586506701793	0.1396253654652912
GC10T:AAGCCGCAGAGGTTAT	GC10T	CD8_C4_GZMK	#aa40fc	Tumor	clonotype40	0.42585299543305283	0.0007517301	0.0048490018	-0.5022552	0.3017092	0.25446442	0.0039751062572347	0.0435852100530071	0.1131943889905818
GC10T:AAGGAGCTCTCAAACG	GC10T	CD8_C3_GZMH	#d62728	Tumor	clonotype1	0.3898678395765248	-0.0027908983	0.0045547653	-0.5022552	1.2446247	-0.15041234	0.0129211513759529	0.0506498742051951	0.1309320641821282
GC10T:AAGGCAGAGCTAAGAT	GC10T	CD8_C4_GZMK	#aa40fc	Tumor	clonotype119	0.742226603156708	0.0092305895	0.00047828455	-0.5022552	-0.008776466	0.3508767	0.0037900249969159	0.068649397462785	0.1184952596205933
GC10T:AAGTCTGAGCCCTAAT	GC10T	CD8_C3_GZMH	#d62728	Tumor	clonotype120	0.49681783996529577	0.0012195992	0.00063294475	-0.5022552	1.0568568	-0.41091523	0.0102489701157573	0.0579305694070288	0.1093683937401123
GC10T:AAGTCTGTCTGTTTGT	GC10T	CD8_C4_GZMK	#aa40fc	Tumor	clonotype736	0.39871369126883055	-0.00045616043	0.008035045	-0.11582869	0.7617566	0.06428807	0.0013893002173325	0.0516848403177524	0.132199164345058
GC10T:AATCGGTAGTCTCCTC	GC10T	CD8_C3_GZMH	#d62728	Tumor	clonotype722	0.4525650217373045	-0.0016248696	0.0017766219	-0.05471632	0.6871691	-0.095601	0.0095520596317271	0.0551284550761809	0.1627194826756507
GC10T:ACACTGACACCGAAAG	GC10T	CD8_C3_GZMH	#d62728	Tumor	clonotype1	0.4958143675821934	0.004804229	-0.00035509796	-0.17776749	0.6952651	-0.25701025	0.0035432166108564	0.0725005882868971	0.1468161168317115
GC10T:ACACTGATCCTATTCA	GC10T	CD8_C3_GZMH	#d62728	Tumor	clonotype25	0.69065463553016	0.0061096116	-0.018529918	-0.5022552	1.1786045	-0.27428216	0.0439899396482929	0.055767536823451	0.1353237739302544
GC10T:ACAGCCGGTACTTAGC	GC10T	CD8_C4_GZMK	#aa40fc	Tumor	clonotype7	0.6452621998806138	0.011930305	0.015136194	0.13303989	-0.5335017	-0.19307455	0.0032591596206291	0.0503065847254036	0.1142433030060788
GC10T:ACAGCTACAGCTGCTG	GC10T	CD8_C3_GZMH	#d62728	Tumor	clonotype119	0.6434271607227042	0.0027136705	-0.01136239	-0.5022552	1.0678972	-0.05526332	0.0184376218733303	0.0604558922147253	0.0866529235075658
GC10T:ACAGCTAGTCTAGAGG	GC10T	CD8_C4_GZMK	#aa40fc	Tumor	clonotype120	0.39159731267983805	0.0012848218	0.008210785	0.15273082	0.3394266	-0.25180003	0.0055057189701608	0.0493916004277001	0.113408076240454
GC10T:ACATCAGCATGCAATC	GC10T	CD8_C3_GZMH	#d62728	Tumor	clonotype263	0.44368988047579977	0.00019310597	0.00037692455	-0.5022552	1.1760501	-0.029375102	0.0056985197037193	0.0850627025398797	0.1298455586144052
GC10T:ACATGGTCAATGGAGC	GC10T	CD8_C4_GZMK	#aa40fc	Tumor	clonotype247	0.4428233214296955	-0.003439046	0.004054273	-0.07763022	-0.056182068	-0.14544725	0.0040066487495961	0.0585016229064372	0.1010501438933859
GC10T:ACCAGTAAGACACTAA	GC10T	CD8_C3_GZMH	#d62728	Tumor	clonotype5	0.41006240949009265	-0.013778201	-0.006119072	-0.5022552	1.4012772	0.2055195	0.0623415457924655	0.0503948147055791	0.1256009017180757
GC10T:ACCAGTAGTAAGAGAG	GC10T	CD8_C3_GZMH	#d62728	Tumor	clonotype6	0.42533033096393885	0.0014643336	0.0038133156	-0.5022552	1.1317791	0.103898436	0.0025130330000557	0.0565969523848109	0.1409949697406803
GC10T:ACCAGTATCTCCTATA	GC10T	CD8_C3_GZMH	#d62728	Tumor	clonotype119	0.6159147974644492	0.0027537812	-0.012986019	-0.5022552	1.8673468	0.5344379	0.0369810280806693	0.0671871100479135	0.1195194123703057
GC10T:ACCTTTATCAATCTCT	GC10T	CD8_C3_GZMH	#d62728	Tumor	clonotype7	0.4423503966176095	-0.00046769364	0.0070763095	-0.1333688	0.60903376	0.09767622	0.0037692517592761	0.0684047570405878	0.1705846432272321
GC10T:ACGAGGAGTAGCTCCG	GC10T	CD8_C3_GZMH	#d62728	Tumor	clonotype1	0.5673349058678737	0.005606865	-0.00054299366	-0.5022552	0.39159802	-0.006751564	0.0088936696928854	0.0804470246526662	0.1301630257698317
GC10T:ACGATGTTCGGCCGAT	GC10T	CD8_C3_GZMH	#d62728	Tumor	clonotype341	0.4569046453898374	0.000936245	3.5374444e-05	-0.5022552	1.2344872	0.24551058	0.0112173099917783	0.0448686742092359	0.11734460527266
GC10T:ACGCCAGCAGCCTATA	GC10T	CD8_C3_GZMH	#d62728	Tumor	clonotype40	0.3278072260684174	-0.016819347	0.00023570361	-0.5022552	1.5775353	-0.11411776	0.0039876355519817	0.0767872287524819	0.1702817138867209
GC10T:ACGCCGAAGACAAAGG	GC10T	CD8_C3_GZMH	#d62728	Tumor	clonotype870	0.43876136108217884	-0.0023317307	0.0065557873	-0.5022552	0.64418	-0.20353822	0.0039699898378794	0.059701171159612	0.1339433029338947
GC10T:ACGGAGACATCGGGTC	GC10T	CD8_C3_GZMH	#d62728	Tumor	clonotype289	0.4076807045810681	-0.00068344944	0.005045711	-0.5022552	1.0031394	-0.15072589	0.0037850098655951	0.0409824005443317	0.136989514938488
GC10T:ACGGAGAGTCTCTTAT	GC10T	CD8_C4_GZMK	#aa40fc	Tumor	clonotype1	0.47125544220576526	0.0007579786	0.0034799017	0.24887973	0.75204045	0.23932856	0.0026246070092271	0.0717812041310496	0.0983511075333532
GC10T:ACGGCCACAAGCTGAG	GC10T	CD8_C9_HAVCR2	#aec7e8	Tumor	clonotype607	0.557409350990097	0.0037930734	-0.01645358	-0.5022552	1.7817343	0.91900706	0.1171520130403224	0.0860902613786548	0.153080072172584
GC10T:ACGGCCACAGTACACT	GC10T	CD8_C3_GZMH	#d62728	Tumor	clonotype131	0.5613932964655532	-5.154156e-05	-0.0013457515	-0.5022552	0.21964465	-0.41091523	0.0045578254273382	0.0662392663337923	0.1160703096174043
GC10T:ACTGAACGTCGTCTTC	GC10T	CD8_C3_GZMH	#d62728	Tumor	clonotype120	0.42970926562014605	-0.00033147834	0.0036668973	-0.5022552	0.8013397	-0.037326336	0.0078817177516662	0.0676172066011095	0.1424162611156802
GC10T:ACTGAACGTGTCGCTG	GC10T	CD8_C3_GZMH	#d62728	Tumor	clonotype1	0.34068384290775433	-0.003881961	-0.0002340725	0.0179798	0.78752565	-0.23252831	0.0063520047548486	0.0675770778352911	0.1290466305245227
GC10T:ACTGAGTGTTGGAGGT	GC10T	CD8_C3_GZMH	#d62728	Tumor	clonotype1	0.4382062732411768	9.663667e-06	0.0012262478	-0.007260293	0.88790625	-0.24118304	0.0053483749652432	0.0610787609734113	0.1345701736955865
GC10T:ACTGATGGTTATCACG	GC10T	CD8_C3_GZMH	#d62728	Tumor	clonotype162	0.42716549910456275	0.00084117264	0.0023928152	-0.5022552	0.46925583	0.3980385	0.0092396617617448	0.052086187965485	0.1743739853399994
GC10T:ACTGTCCAGTCGAGTG	GC10T	CD8_C3_GZMH	#d62728	Tumor	clonotype1	0.5248581580582222	0.004339448	0.001110114	-0.5022552	0.48532915	-0.41091523	0.006261432171814	0.0612535898166819	0.1268284208790002
GC10T:ACTGTCCTCCGAAGAG	GC10T	CD8_C3_GZMH	#d62728	Tumor	clonotype5	0.4043366558937091	-0.0047892164	0.0009237771	-0.5022552	0.9421335	-0.20593631	0.0027221551382535	0.0573731438181577	0.1228255484686443
GC10T:ACTTACTCAAAGAATC	GC10T	CD8_C4_GZMK	#aa40fc	Tumor	clonotype7	0.5052370514242319	0.0047624987	0.006443183	-0.5022552	-0.37620118	-0.23711988	0.0026982422724846	0.0521640389261356	0.1298329258045877
GC10T:ACTTGTTGTATAATGG	GC10T	CD8_C4_GZMK	#aa40fc	Tumor	clonotype5	0.5270645536509347	-0.0042882934	-0.0019423964	0.2854011	0.9739421	0.009305556	0.0035544438617063	0.0784857584205751	0.1148071901525166
GC10T:ACTTGTTGTATGAATG	GC10T	CD8_C3_GZMH	#d62728	Tumor	clonotype882	0.4589343132571415	0.0015372726	0.0007689278	-0.5022552	0.22378302	0.32808426	0.0092204035881252	0.0652202336793997	0.1233570403034572
GC10T:ACTTTCATCTGTCTCG	GC10T	CD8_C3_GZMH	#d62728	Tumor	clonotype132	0.4737943344500537	0.0022027702	0.0037068536	-0.5022552	0.59151727	-0.16575088	0.0056117969924993	0.0517846509477274	0.1394537180022065
GC10T:AGACGTTAGACAATAC	GC10T	CD8_C3_GZMH	#d62728	Tumor	clonotype1	0.47356584623126347	0.0024982484	0.00010226862	-0.5022552	0.20124961	-0.21175364	0.0055819725431068	0.0730276178590701	0.1304335079205379
GC10T:AGAGCTTAGAAGGGTA	GC10T	CD8_C3_GZMH	#d62728	Tumor	clonotype7	0.5157862355247468	0.0031511034	0.0012248552	-0.5022552	1.0348406	-0.17717923	0.0053694782149618	0.0494634137099424	0.1177518763792913
GC10T:AGAGCTTGTATTCTCT	GC10T	CD8_C3_GZMH	#d62728	Tumor	clonotype6	0.44876096880389266	0.0006605643	0.0060291025	-0.5022552	0.8889313	-0.24897173	0.0026255319539713	0.076027268660992	0.152545586587059
GC10T:AGAGCTTTCGCATGAT	GC10T	CD8_C3_GZMH	#d62728	Tumor	clonotype145	0.4733202348647252	0.0034334774	0.007916605	-0.14032727	1.1464697	-0.41091523	0.0036884475607813	0.0600909832917936	0.1601925158947109
GC10T:AGCCTAAAGAGTAATC	GC10T	CD8_C3_GZMH	#d62728	Tumor	clonotype7	0.459161075278373	0.0007315025	0.006169571	0.12115216	1.4162406	0.0821134	0.0030637258876395	0.072857032267049	0.166265571239053
GC10T:AGCTCCTAGATATGCA	GC10T	CD8_C3_GZMH	#d62728	Tumor	clonotype1	0.585371460952386	0.0057486747	-0.00077573786	-0.5022552	0.5285705	0.095640644	0.005203058110093	0.0864462116015784	0.1072272474062245
GC10T:AGCTTGAGTTACCGAT	GC10T	CD8_C3_GZMH	#d62728	Tumor	clonotype6	0.46274149476774057	0.0013518267	0.006800478	-0.5022552	0.33147755	-0.2355597	0.0021530395079678	0.055597163104147	0.1297576573244529
GC10T:AGGCCACCACATTCGA	GC10T	CD8_C3_GZMH	#d62728	Tumor	clonotype78	0.38485606906509107	-0.0005153481	0.0060347365	-0.5022552	1.0835683	0.008036885	0.0064952522747132	0.0744127270358907	0.1366141998247093
GC10T:AGGGTGAAGAAACGCC	GC10T	CD8_C3_GZMH	#d62728	Tumor	clonotype6	0.4050187510474353	-0.00080964295	0.005979277	-0.5022552	1.0181785	-0.41091523	0.0050033033903425	0.0675051475664694	0.1631384371976181
GC10T:AGGGTGACAATGGTCT	GC10T	CD8_C3_GZMH	#d62728	Tumor	clonotype1	0.6080830134607055	0.0032263026	-0.013954068	-0.5022552	1.2536781	0.11762121	0.0133388734634488	0.0898568598378708	0.1106162469499784
GC10T:AGGGTGAGTTCGTCTC	GC10T	CD8_C3_GZMH	#d62728	Tumor	clonotype35	0.4201210191616429	0.00033255882	-0.0008284201	0.13679826	1.5941643	-0.10252113	0.0158697905238535	0.0590462863719568	0.1203592999748329
GC10T:AGGTCCGCAATCGGTT	GC10T	CD8_C3_GZMH	#d62728	Tumor	clonotype1	0.5135550996455647	0.0030325283	-0.006597533	-0.5022552	0.9550461	-0.41091523	0.0145174203489801	0.0607353574504202	0.1043909849122827
GC10T:AGTCTTTAGACTAGAT	GC10T	CD8_C3_GZMH	#d62728	Tumor	clonotype1	0.5104118488045817	0.0037492174	0.0018177212	-0.5022552	0.27312747	-0.12184601	0.0034066514907272	0.0607710403696009	0.109969296093057
GC10T:AGTGAGGCACCGATAT	GC10T	CD8_C3_GZMH	#d62728	Tumor	clonotype378	0.35855949688386923	-0.0039686686	0.009023373	-0.27826834	0.6415512	0.29273945	0.0125866718732207	0.0605266447181994	0.1692980621113109
GC10T:AGTGAGGGTGCAGTAG	GC10T	CD8_C4_GZMK	#aa40fc	Tumor	clonotype320	0.43681649347665047	0.0028479612	0.005206863	0.14681059	0.8772283	-0.41091523	0.0019690253462155	0.0514336093258136	0.069430603969576
GC10T:AGTGAGGGTTGGAGGT	GC10T	CD8_C4_GZMK	#aa40fc	Tumor	clonotype423	0.45275152410528047	0.0029682922	0.007790438	0.55657744	-0.15665688	-0.41091523	0.0010684859186361	0.0509437060388651	0.1625941269718869
GC10T:AGTGTCAAGTGAACAT	GC10T	CD8_C3_GZMH	#d62728	Tumor	clonotype1	0.38497936940391586	-0.002422285	-0.00063246954	-0.5022552	1.521433	0.3819262	0.0135538196736943	0.0578759597835021	0.1498687622071903
GC10T:AGTGTCACATGCCACG	GC10T	CD8_C3_GZMH	#d62728	Tumor	clonotype216	0.4604755606954441	-0.0013045641	-0.0046186517	0.04090756	0.47031832	0.020830235	0.0145617135459635	0.0668925085939167	0.1343882662723167
GC10T:AGTGTCAGTGTGACCC	GC10T	CD8_C3_GZMH	#d62728	Tumor	clonotype1	0.48526657576484483	0.0030218824	0.00021312154	0.14440101	0.44532523	-0.41091523	0.0034586912220585	0.0533510976373867	0.1137406992727588
GC10T:ATAACGCAGTCATCCA	GC10T	CD8_C3_GZMH	#d62728	Tumor	clonotype6	0.4167308430965722	-0.0006140524	0.0036923748	-0.5022552	0.25755885	0.2144781	0.009832269949552	0.0563138777064227	0.1243698378771118
GC10T:ATAGACCCATGTAAGA	GC10T	CD8_C3_GZMH	#d62728	Tumor	clonotype344	0.4496587340471088	0.00207899	-0.0016838161	-0.5022552	-0.23993696	-0.41091523	0.0139204872507621	0.0441324409036977	0.1111986491986559
GC10T:ATCATCTTCAAGATCC	GC10T	CD8_C2_CX3CR1	#279e68	Tumor	clonotype216	0.4208006952482725	-0.0059447563	-0.009617361	-0.5022552	1.1521015	-0.025595374	0.0178816921872636	0.0529366833473671	0.125939681978706
GC10T:ATCCACCAGACGACGT	GC10T	CD8_C3_GZMH	#d62728	Tumor	clonotype7	0.37200677219945477	-0.003526675	0.0045309616	-0.5022552	1.0713245	0.012253947	0.0087370146158594	0.0674349510981465	0.1714306440232468
GC10T:ATCCACCAGCCCGAAA	GC10T	CD8_C3_GZMH	#d62728	Tumor	clonotype6	0.3688663054319937	-0.0020991033	0.0092651155	-0.5022552	2.0501797	0.089556105	0.0091610004709443	0.0728249187043746	0.1936539151642878
GC10T:ATCCACCAGGGTCGAT	GC10T	CD8_C3_GZMH	#d62728	Tumor	clonotype6	0.458427773138538	0.002524721	0.007690487	0.03594917	0.67949796	-0.41091523	0.0041402568086437	0.062740286336678	0.1385013597773346
GC10T:ATCTACTTCTTGTTTG	GC10T	CD8_C4_GZMK	#aa40fc	Tumor	clonotype6	0.5434999746459095	0.009321505	0.013645926	-0.19928285	1.4708939	-0.14286277	0.0526197757160345	0.0683512696501393	0.1332667829325888
GC10T:ATCTGCCCATAAGACA	GC10T	CD8_C3_GZMH	#d62728	Tumor	clonotype722	0.406285718331366	0.0007803188	0.0029107607	-0.5022552	0.80603975	-0.16261378	0.0040978294701255	0.0726652576061468	0.1386075111004349
GC10T:ATGCGATAGAATTGTG	GC10T	CD8_C4_GZMK	#aa40fc	Tumor	clonotype172	0.5120206554944811	0.0031619438	0.005225934	0.3956779	0.58042055	-0.41091523	0.0020479011985946	0.0479001536614771	0.1189986605560898
GC10T:ATGCGATAGCGGATCA	GC10T	CD8_C3_GZMH	#d62728	Tumor	clonotype7	0.39668220140451393	-0.002935327	0.007659518	-0.5022552	1.1661016	-0.27610222	0.0040245630370098	0.0559432288603285	0.1670781457194149
GC10T:ATGGGAGCACAGACAG	GC10T	CD8_C3_GZMH	#d62728	Tumor	clonotype131	0.4806603950345032	0.00046156143	0.0030791322	-0.5022552	-0.3057673	-0.41091523	0.005295707756574	0.0412656690922546	0.1212740652549618
GC10T:ATGTGTGAGGCTCATT	GC10T	CD8_C3_GZMH	#d62728	Tumor	clonotype5	0.4291028506283525	-0.013004691	-0.007122374	-0.16072273	1.9062911	-0.26941597	0.0080199217282549	0.0662307525654535	0.1332100241996794
GC10T:ATGTGTGCAGAGTGTG	GC10T	CD8_C4_GZMK	#aa40fc	Tumor	clonotype6	0.4591166194679386	0.0020717809	0.0054287966	-0.5022552	0.73718566	-0.41091523	0.0022322531965988	0.0587716387339705	0.127190898778466
GC10T:ATTATCCGTCAATGTC	GC10T	CD8_C3_GZMH	#d62728	Tumor	clonotype7	0.4449784473463634	0.00032273057	0.0018254084	-0.5022552	1.4907843	-0.08804289	0.0033616536522605	0.0504921735488163	0.1077907305286074
GC10T:ATTCTACAGCGTTTAC	GC10T	CD8_C3_GZMH	#d62728	Tumor	clonotype7	0.3965560034275235	-0.0031044297	0.008528599	-0.5022552	2.2618444	1.0053685	0.0100917994725516	0.0616979484413236	0.1643399973279531
GC10T:ATTGGACAGCCGATTT	GC10T	CD8_C3_GZMH	#d62728	Tumor	clonotype119	0.4126294630884809	-0.0028868746	0.0019688234	-0.5022552	0.49135932	0.29557616	0.005037260190936	0.0578910551647653	0.1183647321591091
GC10T:ATTGGACCAACAACCT	GC10T	CD8_C4_GZMK	#aa40fc	Tumor	clonotype126	0.5083579563464858	6.426977e-05	0.0020266431	0.018484294	0.088959605	-0.25284287	0.0064163687779745	0.0784274673910449	0.0729540954313427
GC10T:CAACCAAGTCGCTTCT	GC10T	CD8_C3_GZMH	#d62728	Tumor	clonotype722	0.4730022900054899	0.0019459415	0.0028664586	-0.5022552	0.9571579	0.470207	0.0143960833699264	0.0650980586834238	0.1736674064721611
GC10T:CAACCAATCGAGGTAG	GC10T	CD8_C3_GZMH	#d62728	Tumor	clonotype7	0.4908893974141571	-0.001571907	0.008664855	-0.0430277	0.7284669	0.05779716	0.0030895399653036	0.0519147003074449	0.1556731303674592
GC10T:CAAGATCCACAAGCCC	GC10T	CD8_C3_GZMH	#d62728	Tumor	clonotype1	0.41676491331513915	-0.0015046932	-0.0010407156	0.067586154	1.2350773	0.5586487	0.0049003194357132	0.0789573032393252	0.1380362807201401
GC10T:CACACAAAGACACTAA	GC10T	CD8_C3_GZMH	#d62728	Tumor	clonotype25	0.5206246525333865	0.0012115423	-0.0017717351	0.02451542	1.5002311	-0.23028725	0.0089991001446975	0.0746856639360317	0.1093791141220207
GC10T:CACACCTGTAATAGCA	GC10T	CD8_C3_GZMH	#d62728	Tumor	clonotype150	0.6120637667728663	-0.00041425254	-0.015544532	-0.5022552	0.63008124	0.35337928	0.019224792015557	0.0724700229402224	0.1289757914273469
GC10T:CACACTCTCACCTCGT	GC10T	CD8_C3_GZMH	#d62728	Tumor	clonotype6	0.45316965860503916	0.0012320201	0.007090536	-0.5022552	0.32347882	-0.08223436	0.0022676538096957	0.0737481331344372	0.1662593770270366
GC10T:CACAGGCTCCAGTAGT	GC10T	CD8_C3_GZMH	#d62728	Tumor	clonotype7	0.4142355933654174	-0.00059900904	0.0055349865	-0.5022552	1.6581618	0.32859945	0.0048162116579836	0.0740905270006435	0.1694818068591547
GC10T:CACAGTACAGTGGAGT	GC10T	CD8_C4_GZMK	#aa40fc	Tumor	clonotype321	0.5507707609229693	0.0053750807	0.0048743803	-0.0012577176	-0.11446812	0.027268874	0.0063805394722843	0.0643655027395219	0.1230001023147002
GC10T:CACAGTACATTCGACA	GC10T	CD8_C3_GZMH	#d62728	Tumor	clonotype5	0.48906484580341986	0.0011292995	-0.0011627739	0.649354	1.1383623	-0.23550828	0.0093299292916495	0.061891886842923	0.140179146966092
GC10T:CACAGTAGTGTGGCTC	GC10T	CD8_C4_GZMK	#aa40fc	Tumor	clonotype7	0.46113548279223104	0.00014943625	0.008405124	-0.08333701	0.1133745	-0.41091523	0.0024192678123471	0.0550217116587368	0.1400041606000251
GC10T:CACAGTATCAGTTTGG	GC10T	CD8_C9_HAVCR2	#aec7e8	Tumor	clonotype380	0.7516112848232008	0.0066275382	-0.033376765	-0.28289014	0.71604496	1.0747406	0.6385805765144851	0.0899530106446105	0.1278612393132337
GC10T:CACATTTGTCTTGTCC	GC10T	CD8_C4_GZMK	#aa40fc	Tumor	clonotype378	0.39273471069971916	-0.0009409584	0.0076963548	0.9764984	-0.3286303	0.045285065	0.0011777930249116	0.0565928920208397	0.1373274428877812
GC10T:CACTCCATCGGTGTTA	GC10T	CD8_C4_GZMK	#aa40fc	Tumor	clonotype155	0.45684867788997346	-0.0028538306	0.007203354	-0.5022552	0.17569427	-0.20660454	0.0059465535025941	0.0739239354686739	0.0905693525403018
GC10T:CAGAGAGCAGCTTCGG	GC10T	CD8_C3_GZMH	#d62728	Tumor	clonotype1	0.45938055958471585	0.002860265	0.005898242	-0.5022552	1.1015058	0.24282318	0.002345648803069	0.0617618672128892	0.1591230365464387
GC10T:CAGATCATCAAGATCC	GC10T	CD8_C3_GZMH	#d62728	Tumor	clonotype318	0.48914407727507225	0.005093911	0.008743814	-0.5022552	1.0035557	0.33088472	0.0032394702760383	0.0510492414340684	0.1673353158648107
GC10T:CAGCAGCGTGACTACT	GC10T	CD8_C3_GZMH	#d62728	Tumor	clonotype25	0.37913148162134547	-0.014210962	-0.004421074	-0.5022552	0.4722081	-0.105205536	0.0055670972797438	0.0477202031628917	0.1150376039958785
GC10T:CAGCCGAGTTCGCGAC	GC10T	CD8_C3_GZMH	#d62728	Tumor	clonotype1	0.5643108819002226	0.0053721857	-0.00431079	-0.5022552	0.5904785	-0.26001152	0.011669705710229	0.0887349584964076	0.1237063414333875
GC10T:CAGCCGATCCGTCATC	GC10T	CD8_C3_GZMH	#d62728	Tumor	clonotype7	0.4874911324066446	0.0041251117	0.0056279795	-0.5022552	0.025514146	-0.41091523	0.0041844149839475	0.0561828500447914	0.1244331300310001
GC10T:CAGCTAATCAACGGGA	GC10T	CD8_C3_GZMH	#d62728	Tumor	clonotype78	0.49329937955903014	0.0020473541	-0.005056254	-0.5022552	0.40763366	1.0110158	0.0525719407157416	0.0903815893728423	0.1506375137606949
GC10T:CAGGTGCGTCATATCG	GC10T	CD8_C3_GZMH	#d62728	Tumor	clonotype5	0.40706870120525473	-0.007901215	-0.0024614376	-0.5022552	1.2562953	-0.41091523	0.002780435210645	0.0505719967264425	0.1148821983025252
GC10T:CAGTAACCAACACCCG	GC10T	CD8_C3_GZMH	#d62728	Tumor	clonotype7	0.45340890437441	0.0008925279	0.009461083	-0.5022552	1.4948565	-0.013189064	0.0020615711449654	0.0569496317847015	0.1857435019170269
GC10T:CAGTAACTCTGCGACG	GC10T	CD8_C4_GZMK	#aa40fc	Tumor	clonotype6	0.5242813437186922	0.006173743	0.0084123975	0.2536502	0.051770967	-0.15171766	0.0034887597158206	0.0722844710624324	0.1287892475930977
GC10T:CAGTCCTAGCCAGAAC	GC10T	CD8_C3_GZMH	#d62728	Tumor	clonotype131	0.5179545596128403	0.0011710629	-0.0019467337	-0.5022552	0.8200259	-0.41091523	0.0111355585271182	0.0660055734376782	0.1387146570160234
GC10T:CAGTCCTAGGGTTCCC	GC10T	CD8_C3_GZMH	#d62728	Tumor	clonotype378	0.42451918931832405	8.00077e-05	0.0022493862	-0.5022552	0.9266739	-0.113582954	0.0051757211879691	0.0482959939437485	0.138371828916052
GC10T:CATATGGTCGAATGGG	GC10T	CD8_C3_GZMH	#d62728	Tumor	clonotype1	0.5361377199017038	0.0036954614	-0.004325069	-0.5022552	0.42042017	0.3603735	0.0272037709566867	0.0597437549848895	0.1428006528099424
GC10T:CATCAAGTCTATCGCC	GC10T	CD8_C3_GZMH	#d62728	Tumor	clonotype378	0.4489241199133561	0.00036323062	0.0062138783	-0.5022552	1.0369855	-0.10041205	0.0061072759749913	0.0544944607489424	0.1652461338522623
GC10T:CATCCACAGTGCTGCC	GC10T	CD8_C3_GZMH	#d62728	Tumor	clonotype25	0.5178184171960214	0.0009367828	-0.0020205735	0.07974923	2.2692354	-0.21134776	0.0059629110713171	0.0680990302895038	0.1426950078148693
GC10T:CATGACATCCAGATCA	GC10T	CD8_C3_GZMH	#d62728	Tumor	clonotype617	0.48925477885607954	0.0027127978	0.0010900818	-0.5022552	0.9054416	-0.035293154	0.0093225274728975	0.0563039625978917	0.1559646857879748
GC10T:CATGACATCGATCCCT	GC10T	CD8_C4_GZMK	#aa40fc	Tumor	clonotype247	0.6442439256452471	0.014000714	0.017347837	-0.5022552	0.7383559	-0.41091523	0.0044844764826606	0.0635877589664384	0.1013972848889412
GC10T:CATGCCTTCCGAATGT	GC10T	CD8_C2_CX3CR1	#279e68	Tumor	clonotype9	0.19221511845159564	-0.097509086	-0.010936587	-0.22096208	1.4581022	0.04382025	0.0483734785703808	0.0898655506580663	0.1617801267632076
GC10T:CATGGCGGTTGTGGCC	GC10T	CD8_C3_GZMH	#d62728	Tumor	clonotype6	0.45015274846073705	0.002706281	0.0076954626	-0.5022552	1.5267938	-0.41091523	0.0045482100353972	0.0582250072250939	0.1391989032536572
GC10T:CATGGCGGTTGTTTGG	GC10T	CD8_C3_GZMH	#d62728	Tumor	clonotype145	0.4267932403539013	0.0012842356	0.0040586595	-0.5022552	1.1139132	-0.23655722	0.0041316434989641	0.070716552295736	0.1754342878964228
GC10T:CATTATCTCTTGTACT	GC10T	CD8_C3_GZMH	#d62728	Tumor	clonotype216	0.5426766729300547	0.0060174097	-0.00012956916	-0.5022552	0.83705586	-0.20747088	0.0075503709520629	0.0616434633160999	0.0872071667856361
GC10T:CCAATCCAGACGCAAC	GC10T	CD8_C4_GZMK	#aa40fc	Tumor	clonotype132	0.4695935810159473	0.00089920475	0.0053320182	0.2719132	0.2083797	-0.1937586	0.0040449105073541	0.0570074160628294	0.1016888463373777
GC10T:CCACCTATCTCGTATT	GC10T	CD8_C3_GZMH	#d62728	Tumor	clonotype7	0.5016547798091971	0.003995235	0.0059999744	-0.5022552	0.74114007	-0.02122773	0.005287652227608	0.0510030646917846	0.1677097061821708
GC10T:CCACTACTCAGCATGT	GC10T	CD8_C3_GZMH	#d62728	Tumor	clonotype344	0.47272228507800634	0.0035373787	0.00703132	-0.5022552	0.62850446	0.035480816	0.002071958967339	0.0497917645940665	0.176868214502757
GC10T:CCAGCGAAGGTACTCT	GC10T	CD8_C4_GZMK	#aa40fc	Tumor	clonotype6	0.48299512602073574	0.0028457444	0.004831249	-0.5022552	-0.24515611	-0.19674408	0.00241417326324	0.0600108854186487	0.1389300874281399
GC10T:CCAGCGATCGACGGAA	GC10T	CD8_C3_GZMH	#d62728	Tumor	clonotype29	0.40293061936834246	-0.0004800691	0.00567615	-0.5022552	0.34082255	-0.2183159	0.0040416866602431	0.0523742304722782	0.1653624912603416
GC10T:CCATTCGAGAGCTATA	GC10T	CD8_C3_GZMH	#d62728	Tumor	clonotype7	0.44298211548709515	-0.0011912552	0.008292511	-0.5022552	1.1006582	-0.06412755	0.0078045560353191	0.0675344557951371	0.1582502644439581
GC10T:CCATTCGAGAGTGACC	GC10T	CD8_C3_GZMH	#d62728	Tumor	clonotype145	0.3747119038085501	-0.00549247	0.0069628074	0.62171185	1.522648	0.08138605	0.0083031120926998	0.0559979205151062	0.1310306071793446
GC10T:CCATTCGCAGATCTGT	GC10T	CD8_C3_GZMH	#d62728	Tumor	clonotype1	0.45994787926541625	0.0023753336	0.00053339015	-0.5022552	1.0483173	0.21619287	0.0038231396643467	0.0653509826714162	0.1363843450822839
GC10T:CCCAATCTCTATCGCC	GC10T	CD8_C3_GZMH	#d62728	Tumor	clonotype7	0.4243141744055478	0.0013525701	0.0068131005	-0.5022552	1.4136609	0.5515269	0.0087297513656151	0.0524784308150033	0.1807791129149468
GC10T:CCCAGTTTCATGCAAC	GC10T	CD8_C3_GZMH	#d62728	Tumor	clonotype7	0.46897055930279874	0.0026495364	0.0029768883	-0.5022552	0.84312963	-0.1755987	0.0021703762210512	0.049770068162255	0.140368421150811
GC10T:CCCTCCTGTAGCGTGA	GC10T	CD8_C3_GZMH	#d62728	Tumor	clonotype132	0.5061165596387176	0.000703917	-0.0010070828	-0.5022552	0.794806	-0.41091523	0.005066111105782	0.0868398919405691	0.1479892741973938
GC10T:CCGGGATAGTCGTACT	GC10T	CD8_C3_GZMH	#d62728	Tumor	clonotype7	0.38414126873419235	-0.002365776	0.005978707	-0.5022552	0.21811809	-0.17317325	0.0062989772849672	0.0485086583009235	0.1469410847426265
GC10T:CCGGGATTCTCAAACG	GC10T	CD8_C3_GZMH	#d62728	Tumor	clonotype155	0.44187822870052296	-0.00090684544	0.0019907532	-0.5022552	0.81309175	-0.41091523	0.0066602973760261	0.0572931739763614	0.1490708808972224
GC10T:CCGTACTAGAGCTATA	GC10T	CD8_C3_GZMH	#d62728	Tumor	clonotype5	0.49055990092231355	0.0016452551	0.00115268	-0.5022552	0.36423662	-0.23385392	0.0076978205411298	0.0688840191627865	0.1498024001636229
GC10T:CCGTACTCACCATGTA	GC10T	CD8_C3_GZMH	#d62728	Tumor	clonotype29	0.40642877751396045	0.0003611458	-0.00016671428	-0.5022552	1.780272	-0.12827408	0.0091258393190041	0.0499326637907553	0.1609330618708899
GC10T:CCTACACCAGACTCGC	GC10T	CD8_C3_GZMH	#d62728	Tumor	clonotype78	0.6324670186318799	0.007387806	-0.013659959	-0.5022552	0.941001	0.89267325	0.0549479013082351	0.0583241301251449	0.1343410675601776
GC10T:CCTACCACAACTGCTA	GC10T	CD8_C3_GZMH	#d62728	Tumor	clonotype131	0.592545059963497	0.0018036922	-0.0030350836	0.012006819	0.38737842	-0.178481	0.0055851945716608	0.0697885064403532	0.1017784185950809
GC10T:CCTACCACAGCCAGAA	GC10T	CD8_C3_GZMH	#d62728	Tumor	clonotype7	0.4542370789278967	0.0007912526	0.007127148	-0.5022552	1.1643001	0.37368605	0.0025132502579638	0.0628796566641811	0.1840020840664722
GC10T:CCTAGCTCATACTCTT	GC10T	CD8_C3_GZMH	#d62728	Tumor	clonotype545	0.3859745984532898	-0.0025969553	0.0036848916	-0.5022552	1.017139	0.07402745	0.0063505960829548	0.0602848422431197	0.1747392230776371
GC10T:CCTATTACAGCGTAAG	GC10T	CD8_C3_GZMH	#d62728	Tumor	clonotype40	0.419256603095425	-0.001708426	0.0030575683	-0.5022552	1.2961937	0.22814056	0.0049049832192931	0.0622329844573486	0.1710913917614037
GC10T:CCTCAGTGTGCACTTA	GC10T	CD8_C3_GZMH	#d62728	Tumor	clonotype25	0.5599387114427286	0.00043705569	-0.013397758	-0.5022552	0.95124626	-0.1384864	0.0214809824947352	0.0711198108488229	0.1349267169689907
GC10T:CCTCAGTGTTCTGTTT	GC10T	CD8_C4_GZMK	#aa40fc	Tumor	clonotype35	0.5792775563941218	0.010828799	0.0139150815	-0.5022552	0.663403	-0.16687441	0.0130440892322054	0.0476140929215192	0.1088970823299502
GC10T:CCTTTCTGTCCTAGCG	GC10T	CD8_C3_GZMH	#d62728	Tumor	clonotype484	0.4429469525612048	0.00041332238	0.0016901996	-0.5022552	1.4937261	-0.41091523	0.0081268049497247	0.061826371029848	0.1493384514978846
GC10T:CGAACATCACCATCCT	GC10T	CD8_C3_GZMH	#d62728	Tumor	clonotype162	0.3790591121957261	-0.0017856237	0.005836169	-0.5022552	1.5853925	-0.0036646526	0.0043185887789098	0.0553065715313905	0.1587340199145052
GC10T:CGAATGTCAGAAGCAC	GC10T	CD8_C3_GZMH	#d62728	Tumor	clonotype1	0.49747181511430466	0.0047845533	-0.0020409422	-0.5022552	0.4128323	-0.097069405	0.0034915103698446	0.0694580881263421	0.1362367024341577
GC10T:CGACTTCTCCTCTAGC	GC10T	CD8_C3_GZMH	#d62728	Tumor	clonotype119	0.5856302183582072	0.00541841	-0.0014125601	-0.11225304	0.5630141	0.053624537	0.007523932630932	0.0867285028287681	0.121535637056753
GC10T:CGAGCCATCCTATTCA	GC10T	CD8_C9_HAVCR2	#aec7e8	Tumor	clonotype380	0.5891927188885491	0.004570343	-0.029638927	-0.5022552	1.0750303	1.1260937	0.3825739100778572	0.0837690002604062	0.1027107247326422
GC10T:CGATGGCTCGTCGTTC	GC10T	CD8_C3_GZMH	#d62728	Tumor	clonotype1	0.37089346535613166	-0.004981243	0.0020743317	-0.5022552	1.352766	-0.050186574	0.0082831548986903	0.0574778459252827	0.1550239357055686
GC10T:CGATGTAAGTGGGTTG	GC10T	CD8_C4_GZMK	#aa40fc	Tumor	clonotype54	0.47888793922984263	0.00267866	0.006609878	-0.10700193	0.8128335	-0.16380994	0.0031435466989649	0.0485440529751734	0.1101494106259244
GC10T:CGATGTATCCAATGGT	GC10T	CD8_C3_GZMH	#d62728	Tumor	clonotype1	0.4459055148858984	0.00026635508	-0.00091725506	-0.5022552	1.4481158	-0.04668167	0.0064503114044942	0.0769692836440698	0.1547691810493755
GC10T:CGATTGAAGGTTCCTA	GC10T	CD8_C3_GZMH	#d62728	Tumor	clonotype6	0.37818811562816057	-0.0019287192	0.0048542656	-0.5022552	1.7772621	0.09574449	0.00767386035877	0.0569768370561638	0.1577919191082587
GC10T:CGCCAAGGTTAGGGTG	GC10T	CD8_C3_GZMH	#d62728	Tumor	clonotype119	0.5279246413744332	0.0021178306	-0.0014661134	0.07191965	0.23872654	-0.1385833	0.0067873473718689	0.0647803729333095	0.1142428723536624
GC10T:CGCCAAGGTTGCTCCT	GC10T	CD8_C3_GZMH	#d62728	Tumor	clonotype25	0.583391423407575	0.0024989161	-0.008391683	-0.5022552	1.0064939	-0.41091523	0.0233787875734226	0.0716862981969252	0.1408368385139564
GC10T:CGCGTTTTCAAGGTAA	GC10T	CD8_C4_GZMK	#aa40fc	Tumor	clonotype35	0.5952721777403465	0.009982569	0.011174564	-0.5022552	-0.24975176	-0.028456846	0.0044087774465186	0.0516488062144415	0.1037171886331267
GC10T:CGCTTCAAGTACGCCC	GC10T	CD8_C4_GZMK	#aa40fc	Tumor	clonotype882	0.46807852481214174	0.003168792	0.0052114506	0.08577156	0.3364557	0.03395846	0.0018025447599465	0.0573385525266876	0.1068531861183619
GC10T:CGGACTGAGTCATGCT	GC10T	CD8_C2_CX3CR1	#279e68	Tumor	clonotype5	0.15672220210386864	-0.040385418	-0.0032609224	-0.5022552	0.75763637	-0.41091523	0.0022217697544281	0.0668594384657766	0.1064851326075961
GC10T:CGGACTGCAAGGTTCT	GC10T	CD8_C3_GZMH	#d62728	Tumor	clonotype7	0.3757902320069477	-0.0018015809	0.006157106	-0.5022552	0.5182328	-0.11917726	0.0063877625310057	0.0693967742233323	0.1883227497181782
GC10T:CGGACTGTCAACGGGA	GC10T	CD8_C3_GZMH	#d62728	Tumor	clonotype7	0.4295590676822986	0.00016660495	0.004172639	-0.5022552	0.4485478	0.037249103	0.0041149173866075	0.0550745899965974	0.1746294142024962
GC10T:CGGAGCTGTAGCTCCG	GC10T	CD8_C3_GZMH	#d62728	Tumor	clonotype290	0.493692035092344	0.0030047921	0.00795117	1.32992	-0.14280927	-0.2044874	0.0018786632162395	0.0664033664611474	0.1579626521163875
GC10T:CGGAGTCGTCCCGACA	GC10T	CD8_C3_GZMH	#d62728	Tumor	clonotype78	0.4344116719778375	8.39116e-05	-0.0031653843	-0.5022552	1.5376571	0.29746246	0.0372459784425126	0.0582980930038037	0.1246181848377139
GC10T:CGGAGTCTCGTCTGAA	GC10T	CD8_C4_GZMK	#aa40fc	Tumor	clonotype7	0.4874557002706313	0.0025743311	0.005773942	-0.04954192	0.13031854	-0.41091523	0.002566168042984	0.0492155247091799	0.1211496019373594
GC10T:CGGTTAACACATCTTT	GC10T	CD8_C3_GZMH	#d62728	Tumor	clonotype7	0.3863855829738739	-0.0032806955	0.009498645	-0.5022552	1.3159267	0.26798195	0.0096469318204968	0.0700752100925509	0.1936912416059811
GC10T:CGGTTAAGTGCCTGTG	GC10T	CD8_C4_GZMK	#aa40fc	Tumor	clonotype6	0.48341371215758994	0.0027350816	0.0044951136	-0.5022552	0.038651954	-0.16570097	0.0021128456961905	0.05042772541254	0.1002017558365109
GC10T:CGTAGCGTCTACTTAC	GC10T	CD8_C4_GZMK	#aa40fc	Tumor	clonotype320	0.4975532532572809	0.005737253	0.008619626	0.2066418	0.7109631	-0.41091523	0.0026550693786978	0.0542785678109444	0.1059776005204819
GC10T:CGTAGGCAGACTACAA	GC10T	CD8_C3_GZMH	#d62728	Tumor	clonotype99	0.36620088658828504	-0.0029583178	0.0037417174	-0.5022552	0.89283246	0.28848383	0.0074469353690335	0.0545204711068079	0.1507935273091527
GC10T:CGTAGGCGTTTGTTTC	GC10T	CD8_C3_GZMH	#d62728	Tumor	clonotype25	0.37025768474762377	-0.0076044896	-0.0016629719	-0.5022552	1.1464821	-0.22815831	0.0058964365388901	0.0537475720278954	0.1203645806402882
GC10T:CGTAGGCTCCACGTTC	GC10T	CD8_C3_GZMH	#d62728	Tumor	clonotype7	0.41114665733347083	0.00026887972	0.003020169	-0.5022552	0.40649796	0.21323985	0.0039870978287601	0.075019306256001	0.1756999256243236
GC10T:CGTCAGGTCATTGCCC	GC10T	CD8_C3_GZMH	#d62728	Tumor	clonotype340	0.4792301559909216	-0.0021987401	-0.0055989353	-0.5022552	1.5290947	-0.41091523	0.0080727614232869	0.0551700714226002	0.1544467759547565
GC10T:CGTCTACCATGTCCTC	GC10T	CD8_C4_GZMK	#aa40fc	Tumor	clonotype54	0.43285102473368225	-0.00047363434	0.007095939	0.03997138	0.10188069	0.17248116	0.0017944952377436	0.0667695041698893	0.1352860807601286
GC10T:CGTCTACGTAGGGTAC	GC10T	CD8_C3_GZMH	#d62728	Tumor	clonotype99	0.3955670617383098	-0.0013616234	0.0063662683	-0.5022552	1.2789336	0.6412066	0.0069091343385147	0.0597336748642573	0.1608427560235051
GC10T:CGTCTACGTCATCGGC	GC10T	CD8_C3_GZMH	#d62728	Tumor	clonotype6	0.4659974338732371	0.0024794505	0.0045515564	-0.5022552	0.87797993	0.11087111	0.0019274069097063	0.0501485468810202	0.1485931364128679
GC10T:CGTGAGCGTAAGTTCC	GC10T	CD8_C3_GZMH	#d62728	Tumor	clonotype145	0.46434987992546306	0.0034236168	0.0046891724	-0.5022552	0.65267783	-0.107014865	0.0058997195600293	0.0466778693596487	0.1628807047704152
GC10T:CGTGTAAGTGTAAGTA	GC10T	CD8_C4_GZMK	#aa40fc	Tumor	clonotype7	0.5732050364950955	0.008443271	0.002859023	-0.5022552	0.8562667	-0.11243953	0.0341627461817063	0.0792881557627764	0.135012766434486
GC10T:CGTTCTGCAATCAGAA	GC10T	CD8_C4_GZMK	#aa40fc	Tumor	clonotype724	0.5029792344045343	0.004230667	0.006121801	-0.5022552	0.11980611	-0.22194363	0.0018709145420829	0.0440185651060245	0.1431051307300857
GC10T:CGTTGGGAGGCTCATT	GC10T	CD8_C3_GZMH	#d62728	Tumor	clonotype5	0.4268298477068457	-0.0023857967	0.0023854317	-0.5022552	0.5329328	-0.21392244	0.0047257340616393	0.0716885903711683	0.1443117966422834
GC10T:CTAATGGTCTTTACAC	GC10T	CD8_C3_GZMH	#d62728	Tumor	clonotype29	0.40857519908416207	-0.0019568328	0.007469651	-0.5022552	2.057249	-0.27465022	0.0054192535684176	0.0736320992246831	0.1552100251867791
GC10T:CTACCCAGTCAGGACA	GC10T	CD8_C3_GZMH	#d62728	Tumor	clonotype320	0.4688978953042301	0.0016594321	-0.00049546635	-0.5022552	0.6409349	-0.02683029	0.0041570242868133	0.0552000190235984	0.1131192259107213
GC10T:CTAGAGTCACCTATCC	GC10T	CD8_C3_GZMH	#d62728	Tumor	clonotype9	0.5709550528407713	0.0011110244	-0.013924772	-0.5022552	1.0074781	-0.18512768	0.0091369298185519	0.0803873380068091	0.1250843311214918
GC10T:CTAGCCTCAGGAATCG	GC10T	CD8_C3_GZMH	#d62728	Tumor	clonotype1	0.5152920017663041	0.0060231243	0.0006327683	-0.5022552	0.83922046	0.18345708	0.0041794225331756	0.0844234743522886	0.1430113990860024
GC10T:CTAGTGAAGATCGGGT	GC10T	CD8_C4_GZMK	#aa40fc	Tumor	clonotype29	0.5050630866069071	0.0045833937	0.008968338	0.4522571	-0.5335017	-0.18535699	0.0023922742374059	0.0492964904302994	0.1129528401611972
GC10T:CTAGTGAGTATGAATG	GC10T	CD8_C4_GZMK	#aa40fc	Tumor	clonotype5	0.4983126400880437	-0.0048420094	-0.0019153601	1.1471765	-0.5335017	-0.029461132	0.0043231605578521	0.0618778661730633	0.1229305979573202
GC10T:CTCACACCAAGGTTTC	GC10T	CD8_C4_GZMK	#aa40fc	Tumor	clonotype132	0.47780016733519376	-0.00032300744	0.0024465583	-0.5022552	0.5339207	-0.41091523	0.0054224093072412	0.0535603035721662	0.0843611347835508
GC10T:CTCATTAAGCCCGAAA	GC10T	CD8_C3_GZMH	#d62728	Tumor	clonotype132	0.37553620830504714	-0.0040278076	-0.0021037078	-0.5022552	1.0707936	-0.06808925	0.0074027814755796	0.0572594406525348	0.1234140787348673
GC10T:CTCCTAGCAGTTCATG	GC10T	CD8_C4_GZMK	#aa40fc	Tumor	clonotype132	0.5025301009302944	0.0013613276	0.0031424954	0.71030843	0.07289523	-0.24790041	0.0036521590534397	0.0780712860379552	0.1149263498873409
GC10T:CTCGAAACATAGTAAG	GC10T	CD8_C3_GZMH	#d62728	Tumor	clonotype1	0.5136673084649496	0.0028499456	-0.00066894887	-0.5022552	0.38447464	-0.41091523	0.0043243342941567	0.0753650329442143	0.0959108075293421
GC10T:CTCGGAGGTTACGACT	GC10T	CD8_C4_GZMK	#aa40fc	Tumor	clonotype882	0.5024614463944934	0.0047880304	0.0052773124	0.7209244	0.18688296	-0.41091523	0.0022664090976023	0.0601386169404316	0.0791080333324071
GC10T:CTCGGAGTCGGCTACG	GC10T	CD8_C3_GZMH	#d62728	Tumor	clonotype1	0.4698388790619916	0.0033814968	0.0031833982	0.44196385	0.5146937	-0.24093384	0.0026018691571835	0.0543060263582915	0.1352927324357429
GC10T:CTCGGGACAGACAAAT	GC10T	CD8_C3_GZMH	#d62728	Tumor	clonotype25	0.38303306456840314	-0.01267215	-0.0033006868	0.28281316	0.9135897	0.13124074	0.0048019316778766	0.078077611856705	0.1213257212730374
GC10T:CTCGTCAAGAGCAATT	GC10T	CD8_C4_GZMK	#aa40fc	Tumor	clonotype1	0.4687872137790658	0.0024076889	0.004644379	0.34616402	-0.047402453	0.085444435	0.0010672410036251	0.0717495294633721	0.1268922294727059
GC10T:CTCGTCAAGTGTTAGA	GC10T	CD8_C3_GZMH	#d62728	Tumor	clonotype40	0.45373117887905956	0.00038998158	0.004889468	-0.5022552	0.043844085	0.12630087	0.0079796848192533	0.0442647726037267	0.1388498306016217
GC10T:CTCGTCAGTCTCATCC	GC10T	CD8_C3_GZMH	#d62728	Tumor	clonotype7	0.3790825232032359	-0.0011386826	0.0052231704	0.74318695	0.32526222	-0.2441149	0.0025126943438502	0.0614652181591991	0.1392013254341796
GC10T:CTCTAATTCAGATAAG	GC10T	CD8_C4_GZMK	#aa40fc	Tumor	clonotype6	0.49720843874243736	0.0029289161	0.0058698943	-0.5022552	0.17945331	-0.19932574	0.0028142160343178	0.0644993517581123	0.1279775951024885
GC10T:CTCTACGGTCGACTAT	GC10T	CD8_C3_GZMH	#d62728	Tumor	clonotype607	0.6324640188087143	0.0055109463	-0.011361492	-0.5022552	1.1623899	0.40458542	0.0100161687605699	0.073906526087413	0.0980468406562306
GC10T:CTGAAACTCCTGCAGG	GC10T	CD8_C3_GZMH	#d62728	Tumor	clonotype1	0.45513486988124024	0.0006623699	-0.0046795164	-0.5022552	1.6235081	-0.20467609	0.0061509967689395	0.0618253446258476	0.1139015127004679
GC10T:CTGAAACTCTGTTGAG	GC10T	CD8_C3_GZMH	#d62728	Tumor	clonotype78	0.4883310306791209	0.0022194698	-0.006855678	-0.5022552	1.518129	0.6702904	0.0530184471717201	0.0783607582110636	0.1401361543722743
GC10T:CTGAAGTCATCGACGC	GC10T	CD8_C3_GZMH	#d62728	Tumor	clonotype5	0.5074274947167986	0.0005017113	-0.0021027578	-0.07697204	0.80982035	-0.26367745	0.0069786372842184	0.0600051567058067	0.1101060921508277
GC10T:CTGAAGTCATGGAATA	GC10T	CD8_C3_GZMH	#d62728	Tumor	clonotype247	0.5755238178867562	0.0092737945	0.011226396	-0.5022552	1.3742281	-0.21291505	0.0114388731959028	0.071825230957568	0.1490030880479806
GC10T:CTGAAGTTCTCGATGA	GC10T	CD8_C3_GZMH	#d62728	Tumor	clonotype145	0.38121179817894185	-0.0042155534	0.006806331	-0.5022552	1.4337854	-0.41091523	0.0098854875510975	0.0526897193095639	0.1706417250287679
GC10T:CTGATCCCAGGAATCG	GC10T	CD8_C3_GZMH	#d62728	Tumor	clonotype6	0.4391901782846375	0.0013116216	0.00530108	-0.14059576	1.0038868	-0.1465087	0.0046972677002163	0.0608836064099526	0.1352038964091436
GC10T:CTGCCTAAGACAAAGG	GC10T	CD8_C4_GZMK	#aa40fc	Tumor	clonotype1	0.513249768325735	0.0022190688	0.004385615	0.025206208	0.13806441	-0.06595198	0.0025564134066025	0.0732801660362069	0.1147788571637456
GC10T:CTGCCTACACATGTGT	GC10T	CD8_C3_GZMH	#d62728	Tumor	clonotype172	0.4580211139644105	-0.003037555	-0.0031593998	1.155596	1.9401115	0.0057602325	0.0099544448967198	0.0579943734353179	0.1491195719765671
GC10T:CTGCCTATCAGAAATG	GC10T	CD8_C3_GZMH	#d62728	Tumor	clonotype5	0.5535838333638043	0.0015245342	-0.0029702003	0.058905065	0.2732704	-0.23801109	0.0038111399961866	0.0769743544277729	0.1059003459105961
GC10T:CTGCCTATCCTATGTT	GC10T	CD8_C3_GZMH	#d62728	Tumor	clonotype145	0.3961819333456365	-0.0016383782	0.0070132962	-0.5022552	1.0455728	0.5906574	0.011542206060442	0.0729290642697607	0.1935314605781007
GC10T:CTGGTCTAGATGCCAG	GC10T	CD8_C2_CX3CR1	#279e68	Tumor	clonotype40	0.13732334399635618	-0.070636235	-0.006866511	-0.5022552	1.7382851	-0.2699118	0.01240554511105	0.0684553988400316	0.1751340354378882
GC10T:CTTAGGAAGTGGGCTA	GC10T	CD8_C4_GZMK	#aa40fc	Tumor	clonotype7	0.5672732724184806	0.00555886	0.011245419	0.081027776	0.10956278	-0.41091523	0.0057098525804283	0.0651544518020868	0.1563416782964625
GC10T:CTTGGCTAGTATGACA	GC10T	CD8_C4_GZMK	#aa40fc	Tumor	clonotype613	0.5197895318051332	0.0053634862	0.0062491875	0.71260136	0.30206335	-0.02801446	0.0020576785733484	0.0728530810676312	0.1244893840011818
GC10T:GAACGGAAGGCGATAC	GC10T	CD8_C3_GZMH	#d62728	Tumor	clonotype7	0.44603603978385625	0.0011258721	-0.0020516592	-0.5022552	0.31286368	-0.16614468	0.0128625008031611	0.0376391221110792	0.1297656846074155
GC10T:GAACGGATCAAGGTAA	GC10T	CD8_C3_GZMH	#d62728	Tumor	clonotype340	0.348538749926809	-0.0072280304	-0.0020282413	-0.5022552	1.5041022	-0.041523907	0.004980771988259	0.0700486571036662	0.1382118299851012
GC10T:GAATGAATCGTACCGG	GC10T	CD8_C4_GZMK	#aa40fc	Tumor	clonotype386	0.4903696281589968	0.004469647	0.006964584	0.56212175	0.15787806	-0.16073233	0.0027940225518207	0.0706811435524553	0.0923536460869014
GC10T:GACACGCAGTCATGCT	GC10T	CD8_C3_GZMH	#d62728	Tumor	clonotype433	0.4695704279630721	0.003905307	0.0035963368	-0.5022552	0.48422727	-0.41091523	0.0028985793527204	0.0621589205633561	0.1279832621078351
GC10T:GACAGAGAGCAATATG	GC10T	CD8_C4_GZMK	#aa40fc	Tumor	clonotype1	0.48229354335263275	0.0004889962	0.00857059	-0.5022552	0.41963124	-0.04176357	0.0021107144838722	0.0776334094551999	0.1441529481009653
GC10T:GACAGAGAGCCAACAG	GC10T	CD8_C3_GZMH	#d62728	Tumor	clonotype7	0.39458439279147395	-0.00045167524	0.0059659695	-0.5022552	0.7001546	0.009127842	0.0046083380378293	0.0598899763285141	0.1758589256211243
GC10T:GACAGAGCAGTGAGTG	GC10T	CD8_C3_GZMH	#d62728	Tumor	clonotype119	0.47083322332129623	-2.2215661e-05	-0.0022729565	-0.10439262	-0.006915619	-0.22220844	0.0053990949556644	0.047964023921626	0.1073749478829338
GC10T:GACCTGGGTAGCTAAA	GC10T	CD8_C4_GZMK	#aa40fc	Tumor	clonotype54	0.56788565025595	0.007813767	0.010215364	0.2698087	0.8224821	-0.41091523	0.0033071267557714	0.0733262127840274	0.1485029090169711
GC10T:GACGTGCAGCGCCTCA	GC10T	CD8_C3_GZMH	#d62728	Tumor	clonotype618	0.4881204385769319	-0.006278676	-0.0061744354	0.2722845	0.29495627	-0.26559818	0.0100143352013387	0.0781491717904662	0.1085498017726858
GC10T:GACGTTACAGACAGGT	GC10T	CD8_C3_GZMH	#d62728	Tumor	clonotype1	0.4517161358310615	0.002031124	0.0017021153	-0.5022552	1.566402	-0.41091523	0.0040316091101875	0.0601634068066723	0.1066235558038713
GC10T:GACGTTAGTAAGAGAG	GC10T	CD8_C3_GZMH	#d62728	Tumor	clonotype99	0.3643587267545442	-0.004265908	0.004664174	-0.5022552	1.2702308	0.8715973	0.0211287762560249	0.0536495329639345	0.1625559146886526
GC10T:GACGTTAGTCAGGACA	GC10T	CD8_C4_GZMK	#aa40fc	Tumor	clonotype736	0.45903760629763246	0.0012664009	0.0078836605	-0.03272873	-0.3299924	-0.18821816	0.0016786975905768	0.054612310905944	0.1245482134559001
GC10T:GACGTTATCGCGTTTC	GC10T	CD8_C4_GZMK	#aa40fc	Tumor	clonotype7	0.4448687646822607	0.001252809	0.0054370984	0.35647377	0.633476	-0.21701893	0.0025865817125672	0.0478715180223478	0.1334481600040895
GC10T:GACTACAAGAACTGTA	GC10T	CD8_C4_GZMK	#aa40fc	Tumor	clonotype54	0.48435242842773546	0.003883552	0.005420442	0.52057135	0.11598265	-0.22516997	0.0028881723254716	0.0665986282229898	0.1141081321410023
GC10T:GACTACAAGGATGGTC	GC10T	CD8_C4_GZMK	#aa40fc	Tumor	clonotype6	0.5493774359317746	0.0042466526	0.010383963	0.26078126	0.34741983	-0.21518904	0.0022493066044268	0.0601494122248056	0.1427219424152622
GC10T:GAGGTGACAGCCACCA	GC10T	CD8_C4_GZMK	#aa40fc	Tumor	clonotype25	0.5721827088811153	0.0060403706	0.01113303	0.50406337	0.9125001	-0.2518897	0.0025161188027876	0.0586669111265708	0.1319355360305237
GC10T:GAGTCCGCAATGAATG	GC10T	CD8_C3_GZMH	#d62728	Tumor	clonotype340	0.4851183274140155	0.0009559432	-0.0016795758	-0.5022552	1.0970559	-0.0062267515	0.008240804573226	0.0687643275367287	0.1212194851084862
GC10T:GAGTCCGTCCTCAACC	GC10T	CD8_C3_GZMH	#d62728	Tumor	clonotype29	0.3996678169386619	-5.382384e-05	0.0019065154	-0.5022552	0.089742005	-0.12745579	0.0031611414247664	0.0521745157230205	0.1560605314972836
GC10T:GATCGATCACACCGCA	GC10T	CD8_C3_GZMH	#d62728	Tumor	clonotype216	0.43260659733637424	-0.002808663	0.00091015955	-0.5022552	1.8908738	0.045733783	0.0039781525831417	0.0656142960050609	0.1525622734312753
GC10T:GATCGCGAGGCTCATT	GC10T	CD8_C3_GZMH	#d62728	Tumor	clonotype5	0.5550085230258704	-0.0008225024	-0.007251174	0.40601283	-0.03399537	0.11193335	0.0296390141398661	0.0609467318287724	0.097825107984501
GC10T:GATCGCGCAGCGTCCA	GC10T	CD8_C3_GZMH	#d62728	Tumor	clonotype25	0.4005464333997005	-0.008089153	0.002999057	-0.5022552	1.5950079	-0.21546935	0.0082240986010103	0.0590055068938679	0.1388252137086498
GC10T:GATCGCGGTCTGCGGT	GC10T	CD8_C3_GZMH	#d62728	Tumor	clonotype477	0.43540224018219215	0.00032912553	0.00018986374	-0.5022552	1.0147402	0.14466499	0.0162005077272673	0.0525462023561946	0.1128599485988762
GC10T:GATCGTAGTCTTGATG	GC10T	CD8_C3_GZMH	#d62728	Tumor	clonotype40	0.4772896644114536	0.002197098	0.0010786828	-0.5022552	1.1384863	-0.20245102	0.0198188954855437	0.045318572899879	0.1652226526291341
GC10T:GATGAAATCGTCGTTC	GC10T	CD8_C3_GZMH	#d62728	Tumor	clonotype78	0.521893325262873	0.0038219304	-0.009088268	-0.5022552	1.0461935	0.13946125	0.0610947849764435	0.055039432413047	0.1302797164720581
GC10T:GCACATAAGCCAGGAT	GC10T	CD8_C4_GZMK	#aa40fc	Tumor	clonotype289	0.5135365734849587	0.0061379634	0.0093970345	-0.036207527	0.27812847	-0.1616656	0.0028635493181863	0.0606365845011878	0.1207040420611873
GC10T:GCACTCTCAGTCGATT	GC10T	CD8_C3_GZMH	#d62728	Tumor	clonotype5	0.509860895816822	-6.1989995e-05	-0.0016579581	-0.5022552	0.6503599	-0.41091523	0.0051063405732046	0.0724059599261508	0.1489008818745437
GC10T:GCATGATTCCTATTCA	GC10T	CD8_C3_GZMH	#d62728	Tumor	clonotype378	0.40190846227671556	-0.0017613623	0.009602741	0.13332286	0.6757204	-0.067881756	0.0059289563962964	0.054914961369079	0.2115627301463294
GC10T:GCATGTAAGACTTGAA	GC10T	CD8_C3_GZMH	#d62728	Tumor	clonotype877	0.4867573065975858	0.0016663608	0.0062524653	-0.5022552	-0.17924976	-0.19378692	0.006295273975903	0.0453144854545818	0.1317882560000336
GC10T:GCCTCTAAGTGACATA	GC10T	CD8_C3_GZMH	#d62728	Tumor	clonotype318	0.4566643651718944	0.0012732081	0.005133985	-0.5022552	-0.16654132	-0.41091523	0.0038021309156247	0.0584277244218662	0.1790634617145753
GC10T:GCCTCTAGTTGGACCC	GC10T	CD8_C4_GZMK	#aa40fc	Tumor	clonotype7	0.486268256567412	0.004232917	0.0054703765	-0.08600852	-0.13574265	-0.21348885	0.0026614885955915	0.0604308811072145	0.1405061763993793
GC10T:GCGACCAAGTGGGCTA	GC10T	CD8_C3_GZMH	#d62728	Tumor	clonotype172	0.4656263072929342	-0.00043107022	-0.0029488166	-0.058627486	1.6163534	-0.2802485	0.0061926616338787	0.0600155016063485	0.0872844319506776
GC10T:GCGAGAAAGACTTGAA	GC10T	CD8_C4_GZMK	#aa40fc	Tumor	clonotype1	0.6731688135688978	0.012114556	0.011867459	-0.5022552	-0.29937267	-0.41091523	0.003060722011333	0.0510872760108841	0.0888553030021692
GC10T:GCGCAACGTGTATGGG	GC10T	CD8_C3_GZMH	#d62728	Tumor	clonotype477	0.4002488632234533	-0.0015478975	0.00087707874	-0.5022552	1.0114119	-0.02332784	0.0785104903618581	0.0591728665280425	0.1410650073741773
GC10T:GCGCAACGTTCCCGAG	GC10T	CD8_C3_GZMH	#d62728	Tumor	clonotype7	0.43240340826422263	0.0006078841	-0.0020770328	-0.5022552	0.94945115	-0.23647033	0.0188379199870424	0.0650200536510733	0.1281845147556179
GC10T:GCGCCAACACTTGGAT	GC10T	CD8_C3_GZMH	#d62728	Tumor	clonotype25	0.5093719485785723	-0.00064366	-0.014307131	-0.5022552	0.95445806	-0.27979007	0.0258899004254756	0.0579700961249343	0.1135801234495404
GC10T:GCGCGATAGGAATTAC	GC10T	CD8_C4_GZMK	#aa40fc	Tumor	clonotype7	0.4351524886336185	0.0004945406	0.005954499	-0.5022552	0.5214588	-0.41091523	0.00347043126684	0.0629303612531659	0.1327645202205039
GC10T:GCGCGATCATTCACTT	GC10T	CD8_C3_GZMH	#d62728	Tumor	clonotype344	0.4285190940997756	0.0023672837	0.004286908	-0.5022552	0.6961894	0.4953591	0.0029454146753229	0.0535064390634369	0.1282128084212706
GC10T:GCGGGTTTCGATAGAA	GC10T	CD8_C3_GZMH	#d62728	Tumor	clonotype25	0.5930742239080213	0.0014338808	-0.009451873	-0.5022552	1.0202883	-0.27620474	0.0111817187451899	0.0719469013716726	0.1358389356432519
GC10T:GCTCCTAAGGCAGTCA	GC10T	CD8_C3_GZMH	#d62728	Tumor	clonotype344	0.4111757650228538	-0.002611239	0.009216241	-0.5022552	0.44113576	0.3329012	0.006056840568123	0.058665501312332	0.1575489991077715
GC10T:GCTCCTAGTGGTAACG	GC10T	CD8_C3_GZMH	#d62728	Tumor	clonotype7	0.43803882617272205	0.00029901293	0.0055517405	-0.20874226	0.9177118	0.12370094	0.0030006189145967	0.064144145845276	0.1521684543681972
GC10T:GCTGCGATCAAGGCTT	GC10T	CD8_C4_GZMK	#aa40fc	Tumor	clonotype1	0.4368357053435027	0.0029318023	0.007578486	0.08115476	0.77664393	-0.41091523	0.0036022665384629	0.0540787576819262	0.1431897349024415
GC10T:GCTGGGTTCATTGCGA	GC10T	CD8_C3_GZMH	#d62728	Tumor	clonotype6	0.4725685397842957	0.0006201426	0.006041909	-0.5022552	0.67405033	0.32232645	0.0054500146796166	0.0869219983387705	0.1666556011361497
GC10T:GCTTCCACACCAGGTC	GC10T	CD8_C9_HAVCR2	#aec7e8	Tumor	clonotype216	0.5933173291914343	0.00516636	-0.018715242	-0.5022552	1.148746	0.037652865	0.1104362922646315	0.0677176889678577	0.1377487605534092
GC10T:GGAACTTGTTCACCTC	GC10T	CD8_C3_GZMH	#d62728	Tumor	clonotype40	0.5602218490384836	0.0037287634	-0.0030375852	-0.5022552	0.75975823	0.53883624	0.0183350427956842	0.0704661769826268	0.1500640058860226
GC10T:GGAATAACATTCCTGC	GC10T	CD8_C3_GZMH	#d62728	Tumor	clonotype119	0.54253919517776	0.0033067847	-0.0018836216	-0.5022552	1.057021	0.034494128	0.0066460268018032	0.0716595485525224	0.1276504772995454
GC10T:GGACAAGAGAACTCGG	GC10T	CD8_C3_GZMH	#d62728	Tumor	clonotype7	0.44325472366631574	-5.1608524e-05	0.0076598143	-0.5022552	1.2578061	-0.2304763	0.0036724297327478	0.0712644109277052	0.1491556166532351
GC10T:GGACAAGCACTTAAGC	GC10T	CD8_C3_GZMH	#d62728	Tumor	clonotype7	0.4077882747965938	-0.0015069337	0.007739368	-0.5022552	1.594812	-0.41091523	0.0063256105973412	0.0557954853392156	0.149527544336174
GC10T:GGACAGAAGACGCTTT	GC10T	CD8_C3_GZMH	#d62728	Tumor	clonotype263	0.43443212577209234	-0.00013129969	0.005937449	0.07351786	0.74169797	-0.23257436	0.0028293474749839	0.0656146117675385	0.1399317529882896
GC10T:GGACAGACAACTGCTA	GC10T	CD8_C3_GZMH	#d62728	Tumor	clonotype145	0.4731377166347989	0.002677436	0.0062379884	-0.089000314	0.2864401	-0.017005894	0.0037447272425667	0.0687170713704701	0.125981415015155
GC10T:GGACATTAGCAGGCTA	GC10T	CD8_C3_GZMH	#d62728	Tumor	clonotype1	0.4010912144337511	-0.0020291219	-7.629092e-05	0.1773225	1.3304315	-0.17416438	0.0053096799979313	0.0783926435480486	0.1521163208120756
GC10T:GGACGTCAGTACATGA	GC10T	CD8_C3_GZMH	#d62728	Tumor	clonotype7	0.42085105653319144	0.00041290987	0.0039815293	-0.5022552	0.94105625	0.028949486	0.0054375496964786	0.0600027790270048	0.1575849032170328
GC10T:GGACGTCCAAGGGTCA	GC10T	CD8_C3_GZMH	#d62728	Tumor	clonotype132	0.42979997611153126	4.303476e-06	-0.0018994857	-0.5022552	1.6908611	-0.05218409	0.0136003149543055	0.0508025839069664	0.1222347141770759
GC10T:GGACGTCGTCACCCAG	GC10T	CD8_C4_GZMK	#aa40fc	Tumor	clonotype613	0.46982408665809144	0.0030304114	0.005367098	-0.5022552	-0.5335017	-0.10860883	0.001743303176741	0.0473908906293667	0.1013261907222706
GC10T:GGAGCAACATGAACCT	GC10T	CD8_C3_GZMH	#d62728	Tumor	clonotype265	0.4462135310538407	-0.00074670487	0.0076893354	-0.5022552	0.8880946	-0.04033258	0.0041804224432595	0.0616073714541256	0.163235502463527
GC10T:GGAGCAAGTTCGCGAC	GC10T	CD8_C3_GZMH	#d62728	Tumor	clonotype25	0.4047269452243426	-0.0065474897	-0.0030049535	-0.5022552	0.84496385	-0.21941267	0.0027676030996677	0.0629974030532852	0.1598724263855731
GC10T:GGCAATTAGCTACCTA	GC10T	CD8_C4_GZMK	#aa40fc	Tumor	clonotype40	0.5162822685130675	0.0028155523	0.0041589257	-0.5022552	-0.27228412	-0.03219871	0.0038919402916124	0.0485106440710811	0.1233766137978867
GC10T:GGCAATTGTTGAACTC	GC10T	CD8_C2_CX3CR1	#279e68	Tumor	clonotype155	0.2762909920428514	-0.03312364	-0.0018456088	-0.5022552	1.8723491	-0.25180003	0.0036326809832295	0.069239288969014	0.1336344918605629
GC10T:GGCCGATCAGTATGCT	GC10T	CD8_C4_GZMK	#aa40fc	Tumor	clonotype54	0.49528000399082356	0.0058003734	0.0012644232	0.21337557	-0.20263954	-0.26263368	0.0014879365583703	0.0480522609321317	0.1144255369529208
GC10T:GGCGACTCACACATGT	GC10T	CD8_C4_GZMK	#aa40fc	Tumor	clonotype54	0.45864752763659616	0.0033145517	0.0046215574	0.7463276	-0.1396146	0.04766516	0.0021265042100843	0.0610360584300715	0.1367292772968396
GC10T:GGCTCGACACGCGAAA	GC10T	CD8_C4_GZMK	#aa40fc	Tumor	clonotype7	0.47787857494735037	0.00194961	0.006155395	-0.5022552	-0.22674197	-0.013347692	0.0015402297014697	0.0691211684244894	0.1261065540337753
GC10T:GGGATGAAGACACGAC	GC10T	CD8_C3_GZMH	#d62728	Tumor	clonotype1086	0.49036627153720874	0.0016416	0.00089507614	-0.037221104	0.8683607	-0.41091523	0.0038552073470401	0.0575217138321026	0.1300956823061258
GC10T:GGGTCTGAGGAACTGC	GC10T	CD8_C4_GZMK	#aa40fc	Tumor	clonotype613	0.4693344025281387	0.002178863	0.009047945	0.8915053	0.66496724	-0.41091523	0.0022367136689334	0.0727269316773548	0.1342182583130446
GC10T:GGGTTGCAGAGTAAGG	GC10T	CD8_C2_CX3CR1	#279e68	Tumor	clonotype7	0.3028290370792846	-0.025036318	-0.00021322868	-0.31468323	0.9301638	0.12712437	0.0167864899929028	0.0616144043103804	0.1934901964327306
GC10T:GGGTTGCAGCTGAACG	GC10T	CD8_C3_GZMH	#d62728	Tumor	clonotype877	0.4624448514382998	0.0014083695	0.0042851237	-0.5022552	0.5746794	0.25226238	0.0045562969760308	0.0519711188355649	0.1552939508367553
GC10T:GGTATTGGTTATCGGT	GC10T	CD8_C3_GZMH	#d62728	Tumor	clonotype1	0.4500368137860219	-1.088652e-05	0.006218622	0.8675552	-0.30795863	-0.065301046	0.0028447884528537	0.050994838284958	0.1256961717474403
GC10T:GGTGAAGAGATGTAAC	GC10T	CD8_C4_GZMK	#aa40fc	Tumor	clonotype1	0.48978857376144197	0.0035488077	0.007630759	0.23836577	0.6734572	-0.24713475	0.0026463606025007	0.0655388604361137	0.1447661012755257
GC10T:GGTGAAGGTCCGAGTC	GC10T	CD8_C4_GZMK	#aa40fc	Tumor	clonotype1	0.49475252006343473	0.0037879078	0.0046714144	0.1836226	0.059031527	-0.41091523	0.0024906031129657	0.0734961769131059	0.1233705593817207
GC10T:GGTGTTAAGTGGGTTG	GC10T	CD8_C4_GZMK	#aa40fc	Tumor	clonotype1	0.46027711886764544	-0.0019864254	0.0046535768	0.52928126	0.7123351	0.015811391	0.0047092511361456	0.0664121965968586	0.1201870633196788
GC10T:GGTGTTACATACGCCG	GC10T	CD8_C3_GZMH	#d62728	Tumor	clonotype216	0.42767727271172273	0.00043382356	0.0011363894	-0.5022552	1.0937824	-0.14219016	0.0062622731677842	0.0641759548115827	0.1311150226411499
GC10T:GTAACGTTCGTACGGC	GC10T	CD8_C3_GZMH	#d62728	Tumor	clonotype7	0.4492682110475275	0.00313531	0.0074407468	-0.5022552	1.9739289	0.0067399344	0.0021755932644315	0.0636265125034147	0.1406948599717212
GC10T:GTAACTGCACGGTAAG	GC10T	CD8_C3_GZMH	#d62728	Tumor	clonotype40	0.41123668839920047	-0.0007171967	-0.004047723	-0.5022552	1.5998765	-0.41091523	0.0061192812908124	0.0474826764235917	0.1306397007041649
GC10T:GTACTCCGTGGGTCAA	GC10T	CD8_C3_GZMH	#d62728	Tumor	clonotype1	0.5125792082095757	0.0034681517	-0.0014896991	-0.5022552	1.4248419	-0.11225922	0.0076896954138606	0.0640506908771205	0.1074208173027757
GC10T:GTAGGCCTCCGAATGT	GC10T	CD8_C3_GZMH	#d62728	Tumor	clonotype5	0.4960047689004419	-0.0047900756	-0.0045856326	0.010575265	0.14207646	0.46304008	0.005844431072821	0.0669219619988081	0.138286148417344
GC10T:GTCAAGTAGTCATCCA	GC10T	CD8_C3_GZMH	#d62728	Tumor	clonotype264	0.4947190245750179	0.002953064	0.0019144609	0.74888235	-0.5335017	-0.41091523	0.0060424020316196	0.0665868633152382	0.1060822916211814
GC10T:GTCAAGTAGTGAATTG	GC10T	CD8_C3_GZMH	#d62728	Tumor	clonotype5	0.4960807064461913	-0.009448519	-0.007954271	-0.5022552	0.9726767	-0.28063196	0.0213036492022253	0.080050629476439	0.13158079999786
GC10T:GTCACAACAGTTCCCT	GC10T	CD8_C3_GZMH	#d62728	Tumor	clonotype477	0.39708631158700947	-0.0015310427	0.0064114295	-0.5022552	1.2674164	0.08171841	0.0055774486639388	0.0642141259071145	0.1487834624651371
GC10T:GTCACAATCGTGACAT	GC10T	CD8_C2_CX3CR1	#279e68	Tumor	clonotype5	0.34669940983870645	-0.01962112	0.002063905	-0.08372414	0.84431076	-0.26740226	0.0044385617865918	0.0573096584431397	0.1308947249068608
GC10T:GTCGGGTCACCAGCAC	GC10T	CD8_C3_GZMH	#d62728	Tumor	clonotype145	0.40189197240015684	-0.0018264995	0.004521141	-0.5022552	2.6467743	0.16637261	0.0114819744677008	0.0574679248743511	0.1626440042780941
GC10T:GTCGGGTCATAGACTC	GC10T	CD8_C4_GZMK	#aa40fc	Tumor	clonotype120	0.5507741510199495	0.0053735827	0.009694072	0.087739855	0.35316136	-0.2183159	0.0022077391566663	0.0713016642579289	0.1273267001220794
GC10T:GTCGGGTTCTGCGTAA	GC10T	CD8_C3_GZMH	#d62728	Tumor	clonotype119	0.4289489332201358	0.00052022864	0.0033567867	-0.5022552	1.0317537	0.115520544	0.0072129240353155	0.0422590829900198	0.1414412493930403
GC10T:GTCGTAAGTCAGATAA	GC10T	CD8_C3_GZMH	#d62728	Tumor	clonotype1	0.5054460899204252	0.0044071875	0.005502146	-0.5022552	0.18419963	-0.09410141	0.0063632163202779	0.0810727593074416	0.1521011637579833
GC10T:GTGAAGGCACATAACC	GC10T	CD8_C3_GZMH	#d62728	Tumor	clonotype78	0.5668347919865522	0.0056834593	-0.011393481	-0.5022552	0.5937244	0.88522077	0.0597147111922273	0.0490075376854827	0.0795269392031558
GC10T:GTGCAGCCACAGGCCT	GC10T	CD8_C3_GZMH	#d62728	Tumor	clonotype99	0.3838531580533281	-0.0038101745	0.004089121	-0.19853318	-0.100453496	-0.15803069	0.0105129639228245	0.0530603795214119	0.1390678950724113
GC10T:GTGCTTCCAGCCTTGG	GC10T	CD8_C3_GZMH	#d62728	Tumor	clonotype484	0.466744393117658	0.0011305064	0.0050273756	-0.04274386	1.3101902	-0.27470267	0.0038902684897571	0.0629322221003333	0.1679433215329961
GC10T:GTGGGTCAGTGGGATC	GC10T	CD8_C4_GZMK	#aa40fc	Tumor	clonotype35	0.5059193102853113	0.005062566	0.00585354	-0.5022552	0.43123603	-0.018151946	0.0022540886952948	0.0790211365046461	0.1435759726338293
GC10T:GTGTTAGCAGTCGATT	GC10T	CD8_C4_GZMK	#aa40fc	Tumor	clonotype54	0.4726549691845884	0.0042264806	0.010363869	0.29852548	-0.1698484	-0.056253687	0.0014256209622674	0.0628014604385161	0.1290428264453541
GC10T:GTTCATTAGCCGGTAA	GC10T	CD8_C4_GZMK	#aa40fc	Tumor	clonotype54	0.4865257849006251	0.0042395815	0.008492476	-0.5022552	0.22662143	0.1427638	0.002640486454389	0.0547532032892952	0.1239636964533892
GC10T:GTTCGGGGTGTAACGG	GC10T	CD8_C3_GZMH	#d62728	Tumor	clonotype5	0.4706881464411847	-0.0048115943	-0.0043860227	-0.5022552	0.38284186	0.51936984	0.013122332745567	0.0509691839856642	0.1456746230972778
GC10T:GTTCTCGCAATCTGCA	GC10T	CD8_C3_GZMH	#d62728	Tumor	clonotype1	0.4606268503835161	0.001693695	0.0026977428	-0.5022552	0.5175685	-0.17424929	0.0022817444952341	0.0819021589400384	0.1268211540054266
GC10T:GTTTCTACATCTCCCA	GC10T	CD8_C3_GZMH	#d62728	Tumor	clonotype172	0.5582083978335717	-6.9300826e-05	-0.008302031	-0.5022552	0.93411094	-0.41091523	0.0116741025142758	0.0677859979799279	0.0751023617976746
GC10T:TAAACCGTCGTCTGAA	GC10T	CD8_C3_GZMH	#d62728	Tumor	clonotype162	0.434656628835009	0.0015578875	0.004811441	-0.5022552	1.2498485	-0.1168109	0.0025423961092789	0.055569962360169	0.1665993308572848
GC10T:TAAGAGACACGGTAAG	GC10T	CD8_C3_GZMH	#d62728	Tumor	clonotype6	0.4377864042129729	0.0015058013	0.005097289	-0.5022552	-0.13313483	-0.18961923	0.0028651307552193	0.0635572189883157	0.1451857973848266
GC10T:TAAGAGATCACATACG	GC10T	CD8_C3_GZMH	#d62728	Tumor	clonotype1	0.43025626982075066	-0.0024210329	0.002985108	-0.5022552	0.97541493	-0.23814037	0.0090794702758377	0.0684345789044576	0.1701706373687561
GC10T:TACACGAAGTGTACCT	GC10T	CD8_C3_GZMH	#d62728	Tumor	clonotype5	0.3791111364836423	-0.020525696	-0.0022197638	-0.5022552	1.3241442	-0.12090877	0.0048772550354551	0.0549553113015064	0.147416765400819
GC10T:TACCTATCAATCAGAA	GC10T	CD8_C3_GZMH	#d62728	Tumor	clonotype1072	0.37447446169044746	-0.0014698381	0.0014466242	-0.5022552	1.25414	-0.41091523	0.0063700265068345	0.0577735509685596	0.1660234547041525
GC10T:TACCTTACAGGATCGA	GC10T	CD8_C4_GZMK	#aa40fc	Tumor	clonotype870	0.46639096706358013	0.003068876	0.006795762	-0.5022552	1.6195241	-0.41091523	0.0034351092243682	0.050138305631709	0.1367292573959392
GC10T:TACGGATGTAATCACC	GC10T	CD8_C3_GZMH	#d62728	Tumor	clonotype1	0.45562099621650454	0.0015167365	0.00430931	-0.5022552	0.9566482	0.4143189	0.0050756380305674	0.0557595648202472	0.1292653067932558
GC10T:TACGGATGTTGAACTC	GC10T	CD8_C4_GZMK	#aa40fc	Tumor	clonotype54	0.4547866003815318	0.002810164	0.004710847	0.23779643	-0.13160174	0.12146856	0.0019790163788058	0.0419654939558245	0.1054630684148085
GC10T:TACGGATTCGTCCGTT	GC10T	CD8_C3_GZMH	#d62728	Tumor	clonotype344	0.44522767507947647	0.00075830315	0.005149972	-0.5022552	0.5124925	0.24901152	0.0046016788899273	0.054809571170227	0.133626864097013
GC10T:TACGGTAAGGGAGTAA	GC10T	CD8_C3_GZMH	#d62728	Tumor	clonotype5	0.5048142387976331	-0.004174272	-0.004121943	0.059848607	1.4366703	-0.41091523	0.0056347072774258	0.0506350517179596	0.1339293733727092
GC10T:TACGGTACACGGACAA	GC10T	CD8_C3_GZMH	#d62728	Tumor	clonotype7	0.4148782748539452	-0.0011494377	0.005564095	-0.5022552	1.0152516	-0.41091523	0.003264936544126	0.0739753045972348	0.1658298977222968
GC10T:TACGGTAGTAAGTAGT	GC10T	CD8_C3_GZMH	#d62728	Tumor	clonotype35	0.33931168780059967	-0.0029497342	0.0071781115	0.25271767	1.7239648	-0.026785241	0.0016464045706563	0.0644359757674396	0.2034153959420309
GC10T:TACTCATCACCACGTG	GC10T	CD8_C3_GZMH	#d62728	Tumor	clonotype5	0.47837977473255466	0.0017620621	0.0019324058	-0.5022552	-0.0036889315	-0.022220876	0.0072341382577946	0.0653211580116463	0.1273021680892671
GC10T:TACTCGCAGTAGTGCG	GC10T	CD8_C3_GZMH	#d62728	Tumor	clonotype5	0.43554234044717394	-0.011108463	-0.0043592667	-0.5022552	1.2340192	-0.41091523	0.0076946219604084	0.0531365519202418	0.1339805124681727
GC10T:TACTTACTCACTCTTA	GC10T	CD8_C3_GZMH	#d62728	Tumor	clonotype78	0.5552319285589343	0.005499881	-0.0155235585	-0.1892865	1.4202889	0.98006237	0.0946327821418775	0.0574661395290757	0.1492030636233907
GC10T:TACTTACTCTACGAGT	GC10T	CD8_C3_GZMH	#d62728	Tumor	clonotype7	0.40914113535993507	-0.00063886045	0.008333295	-0.5022552	0.3563923	0.139499	0.004139126722676	0.0637375006790152	0.1795258916823423
GC10T:TAGACCAAGGCGACAT	GC10T	CD8_C3_GZMH	#d62728	Tumor	clonotype5	0.4869440757570866	-0.0006479417	-0.0017655259	0.5272419	-0.21697523	-0.091700464	0.0073916856262381	0.0533006760469025	0.1100608906564707
GC10T:TAGACCAGTGTAATGA	GC10T	CD8_C3_GZMH	#d62728	Tumor	clonotype318	0.4355376681349525	0.0011613502	0.0053876517	-0.5022552	2.0034242	-0.049369257	0.0211472541657728	0.0774128321771362	0.1323648987547784
GC10T:TAGTTGGAGCGCCTTG	GC10T	CD8_C4_GZMK	#aa40fc	Tumor	clonotype247	0.4375390411752402	-0.0070677507	0.0015174601	0.30972418	0.3262945	-0.13985528	0.0077204500736735	0.0485164879088993	0.0931717775843266
GC10T:TAGTTGGCAGGGATTG	GC10T	CD8_C3_GZMH	#d62728	Tumor	clonotype172	0.4484447540866619	-0.011408563	-0.004616279	-0.5022552	0.94266844	-0.23289609	0.003046688819517	0.0636820882556773	0.1156688235572861
GC10T:TATCAGGGTAGGGTAC	GC10T	CD8_C3_GZMH	#d62728	Tumor	clonotype1	0.4891154332078061	0.0026074671	-0.00011893261	0.06972331	0.63589597	-0.07487469	0.0043038780122298	0.0608431676661661	0.1225434722329474
GC10T:TATCAGGGTGACGGTA	GC10T	CD8_C4_GZMK	#aa40fc	Tumor	clonotype1	0.6167248439076243	0.009641013	0.005881049	-0.5022552	0.22942702	0.11431195	0.0043418806130099	0.0570395426148746	0.1036804029043961
GC10T:TATCTCACATGAACCT	GC10T	CD8_C4_GZMK	#aa40fc	Tumor	clonotype54	0.49059893437122554	0.0041214204	0.008835977	1.5539715	-0.30023172	-0.41091523	0.001715079442446	0.0589762276949354	0.1375707486183331
GC10T:TATCTCATCATTATCC	GC10T	CD8_C3_GZMH	#d62728	Tumor	clonotype35	0.496830797793333	0.00511486	0.0063543455	-0.5022552	0.0070836744	-0.41091523	0.0046448836129793	0.0555489151598688	0.1362484495171843
GC10T:TATGCCCGTGAAAGAG	GC10T	CD8_C3_GZMH	#d62728	Tumor	clonotype1	0.45804992671221867	0.0010046996	0.004699341	-0.5022552	1.5076228	-0.41091523	0.0032856131017402	0.0622272111161512	0.1086128541188071
GC10T:TATTACCCACCAGCAC	GC10T	CD8_C3_GZMH	#d62728	Tumor	clonotype132	0.4801419733776364	0.00095719576	0.003124888	-0.5022552	1.1219219	-0.1416921	0.0045405087817163	0.0630770709636693	0.1345340306335359
GC10T:TATTACCTCCAATGGT	GC10T	CD8_C3_GZMH	#d62728	Tumor	clonotype25	0.46335316933880283	-0.0011353971	-0.0021780056	-0.5022552	0.54114383	-0.23573725	0.0046492137290975	0.0796224699757181	0.1284481630315437
GC10T:TCAATCTGTTGTACAC	GC10T	CD8_C3_GZMH	#d62728	Tumor	clonotype477	0.501701904755866	0.0024691406	0.003909361	-0.5022552	0.4821825	-0.11989641	0.0044670220710537	0.069816985664224	0.1165137727608168
GC10T:TCAGGATCACGGCCAT	GC10T	CD8_C4_GZMK	#aa40fc	Tumor	clonotype6	0.5838257528376833	0.00847769	0.010848696	-0.5022552	1.2198889	-0.19911402	0.0038652649705272	0.0677368027854064	0.1252487384471261
GC10T:TCAGGTAAGAGTGAGA	GC10T	CD8_C3_GZMH	#d62728	Tumor	clonotype5	0.5343697468051934	-0.0031452463	-0.0057642255	-0.5022552	0.8657388	0.24920818	0.0102717452687632	0.0633220529579827	0.1235609511857141
GC10T:TCATTTGAGCAACGGT	GC10T	CD8_C3_GZMH	#d62728	Tumor	clonotype7	0.46973810778589903	0.0017220853	0.005810219	-0.016392827	-0.15941703	0.07873605	0.0074607882477576	0.0609615217790217	0.1330408132972131
GC10T:TCCCGATTCAAGCCTA	GC10T	CD8_C3_GZMH	#d62728	Tumor	clonotype119	0.4475615231930608	-0.000800409	0.0003614009	-0.034443855	0.8454805	-0.41091523	0.0034833519708535	0.0501847983852673	0.1125220692626308
GC10T:TCGCGAGCAATTGCTG	GC10T	CD8_C3_GZMH	#d62728	Tumor	clonotype1	0.4432667461737993	0.00045919543	0.003785863	-0.5022552	0.45498133	-0.034986112	0.0028549756092696	0.0694302785842417	0.1311573844115101
GC10T:TCGGGACCAGTATCTG	GC10T	CD8_C4_GZMK	#aa40fc	Tumor	clonotype484	0.4584677895507859	0.0018000762	0.00624616	-0.14691505	0.09428366	-0.24237691	0.0019939287613601	0.0490859070375684	0.1152712070680092
GC10T:TCGTACCAGAATAGGG	GC10T	CD8_C4_GZMK	#aa40fc	Tumor	clonotype54	0.4777029625961497	0.0029553366	0.0029677597	0.5212792	0.15229739	-0.27646142	0.002888639257442	0.0577244031254979	0.0824393438974677
GC10T:TCGTACCCAGCCTATA	GC10T	CD8_C3_GZMH	#d62728	Tumor	clonotype1	0.5033676256589904	0.0027588303	-0.0030797033	-0.16754407	1.2093214	-0.16064185	0.0045538048064321	0.0729662691800826	0.1034637503996475
GC10T:TCGTACCGTGAGGCTA	GC10T	CD8_C3_GZMH	#d62728	Tumor	clonotype29	0.3776890980052085	-0.0017745944	0.0064953556	-0.5022552	1.1574149	-0.054009914	0.0154251641645362	0.0515838852382064	0.1709036063227856
GC10T:TCGTAGACAAATCCGT	GC10T	CD8_C3_GZMH	#d62728	Tumor	clonotype7	0.3850025904689405	-0.0022021767	0.0053617246	-0.5022552	0.97782516	-0.014935242	0.0068492509989624	0.0585909450032867	0.1674632050768625
GC10T:TCGTAGACACGGTTTA	GC10T	CD8_C3_GZMH	#d62728	Tumor	clonotype5	0.3971513100946171	-0.0063772905	0.0044741766	-0.5022552	1.308783	0.12522006	0.0070705220821916	0.0552206323833876	0.148064576119157
GC10T:TCGTAGACATACAGCT	GC10T	CD8_C3_GZMH	#d62728	Tumor	clonotype5	0.4454928469638683	-0.0014123919	-0.002929524	-0.5022552	1.0416225	0.7732131	0.0047149987707597	0.0689337962523728	0.1457504667436462
GC10T:TCTCTAAAGACAAAGG	GC10T	CD8_C3_GZMH	#d62728	Tumor	clonotype29	0.35724117455494514	-0.0034372727	0.00767502	-0.5022552	0.65265185	0.50041634	0.0116763122164785	0.0586973729562405	0.1661652289330385
GC10T:TCTCTAACATGAAGTA	GC10T	CD8_C3_GZMH	#d62728	Tumor	clonotype1	0.5550351180108439	0.003899818	-0.0025163158	-0.5022552	1.0493194	-0.06694429	0.0124277799905803	0.0745473267548295	0.1204018991709868
GC10T:TCTGAGAGTAAACACA	GC10T	CD8_C3_GZMH	#d62728	Tumor	clonotype78	0.5466735687681227	0.00357759	-0.009934124	-0.5022552	0.524309	0.17764986	0.0395879268084821	0.0562654042889007	0.1307282819752995
GC10T:TCTGGAAAGAATGTTG	GC10T	CD8_C4_GZMK	#aa40fc	Tumor	clonotype6	0.4499404340171511	0.0036562923	0.008878748	-0.5022552	0.73944193	-0.41091523	0.0017679902661464	0.0715455734322137	0.1421657647476287
GC10T:TGACGGCAGCATGGCA	GC10T	CD8_C4_GZMK	#aa40fc	Tumor	clonotype7	0.47903114173595435	-0.0004395799	0.009334055	0.32872513	0.038634647	-0.22318965	0.0023079868283798	0.0445542761880808	0.1572188806469325
GC10T:TGACTAGTCTTCAACT	GC10T	CD8_C3_GZMH	#d62728	Tumor	clonotype216	0.4275393944841829	-0.008136873	0.0014800347	-0.5022552	1.8778934	0.13617672	0.0044571221762987	0.0481852849012633	0.1209492813356269
GC10T:TGACTTTCACGCATCG	GC10T	CD8_C3_GZMH	#d62728	Tumor	clonotype6	0.3970865353412979	0.00035134313	0.0025278754	-0.5022552	1.2109164	-0.14425845	0.0109517944453305	0.0568211800810492	0.161955874776668
GC10T:TGACTTTGTGGGTATG	GC10T	CD8_C3_GZMH	#d62728	Tumor	clonotype1	0.5683244725879104	0.008855124	0.0071344227	-0.5022552	0.87782574	0.10259043	0.005364421617611	0.0594442580379166	0.1480252587677485
GC10T:TGAGAGGAGGGAGTAA	GC10T	CD8_C3_GZMH	#d62728	Tumor	clonotype145	0.45821493327669	0.0004540897	0.00075171987	-0.5022552	1.3454	-0.41091523	0.0086418446577278	0.0559608777772031	0.1214298117149125
GC10T:TGAGAGGTCGTTACAG	GC10T	CD8_C3_GZMH	#d62728	Tumor	clonotype120	0.4400567356679395	-0.00054210797	0.008424692	-0.5022552	1.1008687	-0.21541335	0.0038038113693769	0.0547288617269565	0.1374124324955233
GC10T:TGAGCATCATGACGGA	GC10T	CD8_C4_GZMK	#aa40fc	Tumor	clonotype5	0.4639841396116111	-0.002697826	0.00430918	0.30664286	0.37001646	0.2810996	0.0039400498056452	0.058639651641207	0.1109694034113728
GC10T:TGAGGGACACAGACTT	GC10T	CD8_C3_GZMH	#d62728	Tumor	clonotype1	0.47172203133218726	0.0030280745	0.0022057374	-0.5022552	0.3193017	-0.20987256	0.0042763618069404	0.0445026376683521	0.1394567586412126
GC10T:TGAGGGATCTGGTTCC	GC10T	CD8_C3_GZMH	#d62728	Tumor	clonotype1072	0.46001558176350593	0.0024660716	0.0036887017	-0.5022552	0.62742025	0.087330036	0.0022562342873985	0.0480647154502519	0.1590499452643624
GC10T:TGATTTCCAAGTCTAC	GC10T	CD8_C3_GZMH	#d62728	Tumor	clonotype484	0.427337135450725	-0.00013709503	0.0031554496	-0.5022552	0.75514954	-0.1891421	0.0054769546520217	0.0640112398988476	0.1411193384797007
GC10T:TGCGCAGGTGTGAATA	GC10T	CD8_C3_GZMH	#d62728	Tumor	clonotype1	0.45102885192979963	0.0005598207	-0.00057574565	-0.5022552	0.8569808	-0.11819392	0.0049268131296877	0.0651859494931083	0.141322600528796
GC10T:TGCGTGGTCACCCTCA	GC10T	CD8_C3_GZMH	#d62728	Tumor	clonotype344	0.4049706883737771	0.0008497549	0.004926297	-0.5022552	1.7790874	-0.41091523	0.0028574993222256	0.060501606872139	0.1394525184409704
GC10T:TGCTACCTCGGTGTCG	GC10T	CD8_C3_GZMH	#d62728	Tumor	clonotype7	0.4962609694318966	0.0042444244	0.0033611006	-0.5022552	0.29803082	-0.20561932	0.0054852075628622	0.0436955254670117	0.1204830202680016
GC10T:TGCTGCTAGCTAGCCC	GC10T	CD8_C4_GZMK	#aa40fc	Tumor	clonotype1	0.6442851783692828	0.010040422	0.008134764	-0.5022552	1.8536211	-0.18343027	0.0041748329025079	0.0763503736974401	0.1110773122006131
GC10T:TGGACGCAGAATTCCC	GC10T	CD8_C3_GZMH	#d62728	Tumor	clonotype6	0.41364498204158767	-0.0024561808	0.007208425	0.08538365	0.86394817	-0.41091523	0.0013654802208599	0.072155735204624	0.1653125147601492
GC10T:TGGACGCGTGGTGTAG	GC10T	CD8_C3_GZMH	#d62728	Tumor	clonotype5	0.5069989022620509	0.00026603337	-0.003871321	-0.5022552	0.10298202	-0.050254345	0.01109515097557	0.0676436144251353	0.1185935578167532
GC10T:TGGACGCTCGTGGGAA	GC10T	CD8_C3_GZMH	#d62728	Tumor	clonotype7	0.48962351176693686	0.00084024604	0.002947227	-0.5022552	0.4839604	-0.18687285	0.0067077008694094	0.062038166395487	0.1034405572715638
GC10T:TGGCCAGGTGCTCTTC	GC10T	CD8_C4_GZMK	#aa40fc	Tumor	clonotype5	0.6011725010588491	0.005623695	-0.00014072706	-0.5022552	-0.3376075	0.124391094	0.0038942456535501	0.0521687395333981	0.1206557119898395
GC10T:TGGCCAGGTTCAGGCC	GC10T	CD8_C4_GZMK	#aa40fc	Tumor	clonotype54	0.47546971720612075	0.003440304	0.0033320975	0.45561677	-0.5335017	-0.41091523	0.0024987066912574	0.0557323038986378	0.1065523482296683
GC10T:TGGGCGTTCAAGATCC	GC10T	CD8_C3_GZMH	#d62728	Tumor	clonotype724	0.47667385821129055	0.0013159502	0.005981354	-0.5022552	0.72051024	-0.22847025	0.0031779574353222	0.0633023761894184	0.1394476539065107
GC10T:TGGTTAGAGGATCGCA	GC10T	CD8_C2_CX3CR1	#279e68	Tumor	clonotype341	0.19736157325328427	-0.09754393	-0.01132034	-0.5022552	2.3051097	-0.03238283	0.0512105168934262	0.0741441976720843	0.1475185190720712
GC10T:TGGTTCCAGTGTACGG	GC10T	CD8_C3_GZMH	#d62728	Tumor	clonotype29	0.4635603008625048	0.0024533707	0.005565159	-0.5022552	0.37129113	0.09655503	0.0046728941877878	0.0593143361025291	0.142974556684282
GC10T:TGGTTCCCACCATGTA	GC10T	CD8_C3_GZMH	#d62728	Tumor	clonotype54	0.44127629952259334	0.0026733505	0.0040131775	0.4522571	0.94440407	0.49797904	0.0048612007925418	0.0590703006880078	0.1595721444176819
GC10T:TGGTTCCGTCTGCAAT	GC10T	CD8_C4_GZMK	#aa40fc	Tumor	clonotype131	0.850731508429909	0.01180099	-0.015777059	-0.5022552	1.3276695	0.035480816	0.0190109027068285	0.0713401294004158	0.1305026247784374
GC10T:TGTATTCTCCATGCTC	GC10T	CD8_C3_GZMH	#d62728	Tumor	clonotype54	0.5075225350965767	0.0038732884	0.006792315	0.76793694	-0.11898852	-0.41091523	0.0050769844768595	0.0736940842034407	0.1361721043241802
GC10T:TGTCCCAAGACAGACC	GC10T	CD8_C3_GZMH	#d62728	Tumor	clonotype7	0.4492514042504842	-0.00026238707	0.0045544216	-0.5022552	1.2377248	-0.41091523	0.0053541029229001	0.0654920656554738	0.1462059694463842
GC10T:TGTGTTTAGTGCGATG	GC10T	CD8_C3_GZMH	#d62728	Tumor	clonotype1	0.4114120627028469	-8.51525e-05	0.0042805034	-0.5022552	0.5995676	-0.23413345	0.0044027439806519	0.0784471106912361	0.1647309289173294
GC10T:TGTTCCGCACACTGCG	GC10T	CD8_C3_GZMH	#d62728	Tumor	clonotype1	0.46037609170694616	0.0008398208	0.004701856	-0.5022552	1.2452345	-0.23683828	0.0025845234645937	0.0773046490277887	0.1350785282673199
GC10T:TTAACTCAGACTTTCG	GC10T	CD8_C3_GZMH	#d62728	Tumor	clonotype1	0.47282199521327617	0.0032467674	-0.0001511476	-0.5022552	0.7338731	-0.00057250925	0.0052484108165401	0.047231108566051	0.1524082829004049
GC10T:TTAGGACCAAACTGTC	GC10T	CD8_C3_GZMH	#d62728	Tumor	clonotype7	0.42061753181531625	-0.0007598187	0.006242587	-0.5022552	1.4695516	0.25249714	0.004438316002187	0.064167637601756	0.1934888391679842
GC10T:TTAGGACGTTCGTGAT	GC10T	CD8_C3_GZMH	#d62728	Tumor	clonotype162	0.5026445194729412	0.0059253615	0.008382957	-0.5022552	0.23327398	0.015270286	0.0054731430975659	0.0541617862692155	0.1629320945771144
GC10T:TTAGGCAAGTACGCCC	GC10T	CD8_C3_GZMH	#d62728	Tumor	clonotype1	0.4732034458844687	0.0029807456	0.0016349597	-0.5022552	0.69716316	0.14491484	0.0037834665110987	0.0512261560942091	0.100096003454435
GC10T:TTAGGCAGTCTTGTCC	GC10T	CD8_C3_GZMH	#d62728	Tumor	clonotype1	0.4190519661157167	-0.00044358434	0.0033812216	-0.5022552	1.0676129	0.18004718	0.0061518750379246	0.0450711637592938	0.1329168988441583
GC10T:TTAGTTCTCCGTAGGC	GC10T	CD8_C3_GZMH	#d62728	Tumor	clonotype25	0.4685923062191603	-0.006659368	-0.00405746	0.111953825	1.2326578	0.077303	0.0149162702713883	0.0530427313480883	0.1011263939815699
GC10T:TTCGAAGTCAGTCAGT	GC10T	CD8_C3_GZMH	#d62728	Tumor	clonotype6	0.40051636664872825	-0.0015448999	0.0054501193	-0.5022552	1.417576	-0.13225266	0.004595647431925	0.0671100410778999	0.1609976634001523
GC10T:TTCGGTCGTTAAGGGC	GC10T	CD8_C3_GZMH	#d62728	Tumor	clonotype5	0.4865936650956306	0.00038296983	-0.0018362221	-0.5022552	0.29558012	-0.41091523	0.0057678960418769	0.06075365152919	0.0950858490052022
GC10T:TTCTACAAGACGACGT	GC10T	CD8_C3_GZMH	#d62728	Tumor	clonotype7	0.46556051089266326	0.0019796723	0.0011857651	-0.5022552	0.7762146	0.19719702	0.0087486588045336	0.0475849593695376	0.1368999490028057
GC10T:TTCTACACAGCCTTGG	GC10T	CD8_C4_GZMK	#aa40fc	Tumor	clonotype119	0.5559874811027069	0.0033849876	0.004092666	-0.24850747	-0.01588496	-0.289399	0.0023652192155632	0.0722592023568461	0.0827817216528347
GC10T:TTCTACAGTTGAACTC	GC10T	CD8_C3_GZMH	#d62728	Tumor	clonotype1	0.4969867783615001	0.0029770297	-0.0016767029	0.05265957	0.328774	-0.22063673	0.0039422934339412	0.0676626406491291	0.1047909571648483
GC10T:TTCTCAAGTCGGCATC	GC10T	CD8_C4_GZMK	#aa40fc	Tumor	clonotype54	0.4659493567780411	0.0027514326	0.005815358	0.45055002	-0.1872255	-0.23835537	0.0012989033339876	0.0617091538475408	0.1280112005118425
GC10T:TTGACTTGTAAGTTCC	GC10T	CD8_C3_GZMH	#d62728	Tumor	clonotype7	0.39549025297063517	0.0003065612	0.006390741	-0.14879984	1.0875314	-0.41091523	0.0123621202015966	0.0608005083840074	0.1889014077043672
GC10T:TTGACTTTCTCCAGGG	GC10T	CD8_C3_GZMH	#d62728	Tumor	clonotype6	0.3789825830506008	-0.003928143	0.0021177805	-0.5022552	1.5678802	-0.41091523	0.0026584795067263	0.0630195136863999	0.1363351892295615
GC10T:TTGTAGGAGTGCCATT	GC10T	CD8_C3_GZMH	#d62728	Tumor	clonotype6	0.4123524862167929	-0.00026100452	0.0020861009	-0.5022552	0.696558	-0.19378692	0.0080877694635664	0.0517092460886546	0.1708279320763928
GC10T:TTGTAGGCAACTGCTA	GC10T	CD8_C4_GZMK	#aa40fc	Tumor	clonotype35	0.45226403901645235	0.0026928713	0.005335935	1.071562	0.02731967	-0.41091523	0.0024261031224763	0.0510101170575725	0.0865817604824132
GC10T:TTTGTCACAGCTTAAC	GC10T	CD8_C4_GZMK	#aa40fc	Tumor	clonotype7	0.474587820207483	0.002961375	0.0060817134	-0.5022552	0.37968206	0.40305048	0.0018660726920055	0.0577534937864352	0.1299571860119567
GC10T-Tcell:AAACCTGCAGTGAGTG	GC10T-Tcell	CD8_C3_GZMH	#d62728	Tumor	clonotype5	0.47138235968873893	-0.002012128	-0.0067261495	-0.5022552	0.6493316	0.24911223	0.0077464571388748	0.0836666177470415	0.1496634278184232
GC10T-Tcell:AAACGGGCAAGAAGAG	GC10T-Tcell	CD8_C3_GZMH	#d62728	Tumor	clonotype1	0.49643169267990783	0.003780588	0.0015932056	-0.5022552	0.32759306	-0.034029525	0.0023190729199488	0.0589071180328437	0.1094410345515041
GC10T-Tcell:AAAGCAACAGCAGTTT	GC10T-Tcell	CD8_C3_GZMH	#d62728	Tumor	clonotype99	0.44399176361129705	0.0009819856	0.0036834567	-0.5022552	0.9485324	-0.027791075	0.009060896814751	0.0599795168240082	0.1441647081422473
GC10T-Tcell:AAAGCAAGTGACGCCT	GC10T-Tcell	CD8_C3_GZMH	#d62728	Tumor	clonotype162	0.3530096646471273	-0.0041795354	0.007272813	-0.5022552	1.4719912	-0.045225367	0.0138917777503225	0.0462889638363871	0.1663244410358293
GC10T-Tcell:AACCGCGCAAGTAGTA	GC10T-Tcell	CD8_C3_GZMH	#d62728	Tumor	clonotype736	0.43907348009984043	0.0019193552	0.007033487	-0.18948448	2.3616898	-0.17672414	0.0014129555978407	0.0751467883327672	0.1700502043092051
GC10T-Tcell:AACCGCGCACACAGAG	GC10T-Tcell	CD8_C3_GZMH	#d62728	Tumor	clonotype7	0.4242758076801912	-0.0012318264	0.00647938	-0.5022552	1.3607917	-0.1424155	0.0038395617925615	0.0541272332723156	0.1512680164858895
GC10T-Tcell:AACGTTGCAGGGCATA	GC10T-Tcell	CD8_C3_GZMH	#d62728	Tumor	clonotype5	0.5464509993064558	-0.008941931	-0.008697721	-0.5022552	0.9312925	0.5444778	0.0348478289929553	0.068757371623684	0.1310343269474704
GC10T-Tcell:AACTCAGCAGACGTAG	GC10T-Tcell	CD8_C4_GZMK	#aa40fc	Tumor	clonotype25	0.4582355580448878	-0.0025087427	0.0051838662	0.16380727	1.1352357	-0.41091523	0.0046471939508591	0.0505204321461509	0.1056580199669879
GC10T-Tcell:AACTCAGGTAGGGACT	GC10T-Tcell	CD8_C3_GZMH	#d62728	Tumor	clonotype29	0.38043562102583517	-0.002986413	0.007818291	-0.5022552	1.302447	0.14702392	0.0088444938691666	0.064198519976028	0.1700658339590961
GC10T-Tcell:AACTCAGGTTCCACTC	GC10T-Tcell	CD8_C3_GZMH	#d62728	Tumor	clonotype7	0.4652235152758243	0.002149863	0.004035408	-0.09253013	0.35562587	0.041449215	0.0038916519532475	0.0566983957842372	0.146769172476136
GC10T-Tcell:AACTCCCTCACCGTAA	GC10T-Tcell	CD8_C3_GZMH	#d62728	Tumor	clonotype1	0.4872094527179131	0.00380624	0.0070612635	-0.5022552	0.5194476	-0.053163186	0.0048664755327023	0.0793083064721058	0.167547408145218
GC10T-Tcell:AACTGGTGTCTCCACT	GC10T-Tcell	CD8_C3_GZMH	#d62728	Tumor	clonotype1	0.45291411624266986	0.0015339334	0.00080445735	-0.5022552	2.0948474	-0.09402551	0.0098651564220172	0.0874757687074665	0.1397472816506295
GC10T-Tcell:AACTGGTTCGTAGGTT	GC10T-Tcell	CD8_C3_GZMH	#d62728	Tumor	clonotype131	0.5251996747184015	0.001713779	-0.0010812103	-0.5022552	-0.102948524	-0.060030937	0.0188629011645377	0.0602156536227336	0.1129261171233887
GC10T-Tcell:AACTTTCGTTCCACGG	GC10T-Tcell	CD8_C3_GZMH	#d62728	Tumor	clonotype7	0.4170145777621403	0.0022436606	0.011644673	-0.5022552	1.3923017	0.26958197	0.0063646853970064	0.0539362215113972	0.1875714175277422
GC10T-Tcell:AAGACCTAGAGAACAG	GC10T-Tcell	CD8_C3_GZMH	#d62728	Tumor	clonotype613	0.40190596740003925	-0.00093656644	0.006092503	-0.10061681	1.4799405	-0.076503724	0.0057839562812494	0.060555944024322	0.1515525244254708
GC10T-Tcell:AAGACCTCAAGAAGAG	GC10T-Tcell	CD8_C4_GZMK	#aa40fc	Tumor	clonotype1086	0.48272949654070524	0.0027043554	0.00822251	0.0035343468	0.03516098	-0.25677362	0.0032084651091359	0.0542656974855541	0.0734145793751544
GC10T-Tcell:AAGCCGCGTAAACCTC	GC10T-Tcell	CD8_C3_GZMH	#d62728	Tumor	clonotype35	0.4431015683885147	0.0007078948	0.0040085493	-0.5022552	1.1371895	0.41066706	0.0101066011691303	0.0614479144084155	0.1431759650015236
GC10T-Tcell:AAGGTTCCAAGTCTGT	GC10T-Tcell	CD8_C3_GZMH	#d62728	Tumor	clonotype1	0.4458203117332364	-0.0007473223	0.0001668554	0.1507433	0.71886355	-0.20121215	0.0034198007363247	0.0581536729050548	0.1342799984089671
GC10T-Tcell:ACACCAAAGAAACCAT	GC10T-Tcell	CD8_C3_GZMH	#d62728	Tumor	clonotype132	0.4233307607214943	-0.0034948934	-0.0003001073	-0.5022552	2.1641734	-0.30297634	0.0049136562748783	0.0625486538807558	0.131370356207728
GC10T-Tcell:ACACCAACAACAACCT	GC10T-Tcell	CD8_C3_GZMH	#d62728	Tumor	clonotype7	0.4364977708496912	-0.0012110181	0.009087425	-0.5022552	0.5536092	-0.09689888	0.0042414615133024	0.0726774737671196	0.205836462640523
GC10T-Tcell:ACACCAACAGTCCTTC	GC10T-Tcell	CD8_C3_GZMH	#d62728	Tumor	clonotype7	0.40997330266095855	-0.00044723874	0.0027897388	-0.5022552	0.8744691	-0.27994904	0.0112001632974458	0.0670497092308658	0.15105784790172
GC10T-Tcell:ACACCAACATCGACGC	GC10T-Tcell	CD8_C4_GZMK	#aa40fc	Tumor	clonotype120	0.4935060970685585	0.001472796	0.002934405	0.2700533	1.1710597	0.45344368	0.0061330796245692	0.0649183802711619	0.1167541580915966
GC10T-Tcell:ACACCAAGTACAGTTC	GC10T-Tcell	CD8_C2_CX3CR1	#279e68	Tumor	clonotype25	0.20708061833774707	-0.07670305	-0.008542144	-0.5022552	1.1792783	-0.41091523	0.0170089345265898	0.0572914067234408	0.1132620421260976
GC10T-Tcell:ACACCCTAGCGTGAGT	GC10T-Tcell	CD8_C4_GZMK	#aa40fc	Tumor	clonotype7	0.5930344428047317	0.008850501	0.012446444	0.076862395	-0.35203373	-0.21233766	0.0027016509326936	0.0750069951871931	0.1073127013083639
GC10T-Tcell:ACACCCTGTCATCCCT	GC10T-Tcell	CD8_C3_GZMH	#d62728	Tumor	clonotype99	0.3940774353663549	-0.0022978757	0.0052153007	-0.5022552	-0.01027447	0.04176565	0.0053093797164538	0.0639571542958205	0.1657200806879666
GC10T-Tcell:ACACCCTTCTGCTGTC	GC10T-Tcell	CD8_C4_GZMK	#aa40fc	Tumor	clonotype247	0.696330562002477	0.0056547555	0.00022024382	-0.044777095	-0.34101677	-0.41091523	0.008321359218046	0.0694415640122785	0.0826406146143125
GC10T-Tcell:ACACCGGCACCATGTA	GC10T-Tcell	CD8_C4_GZMK	#aa40fc	Tumor	clonotype882	0.45238327050676613	0.0026684087	0.0018334606	-0.5022552	-0.119577624	-0.2825332	0.0023281151933598	0.0568514154482455	0.0927985218453687
GC10T-Tcell:ACACCGGGTCGACTGC	GC10T-Tcell	CD8_C3_GZMH	#d62728	Tumor	clonotype1	0.42114828437097857	-0.0010958433	-0.00013340994	-0.5022552	0.8259242	0.2884299	0.0063291237730996	0.068901148224132	0.1079050436534734
GC10T-Tcell:ACACCGGGTTCCACTC	GC10T-Tcell	CD8_C3_GZMH	#d62728	Tumor	clonotype7	0.3852749070439007	-0.002366866	0.008790063	-0.5022552	0.8281088	0.068097934	0.0059676937988255	0.0703756782264063	0.1862181492980074
GC10T-Tcell:ACAGCCGCAACACCTA	GC10T-Tcell	CD8_C4_GZMK	#aa40fc	Tumor	clonotype54	0.47859836680971707	0.0045251166	0.008435512	1.0457954	-0.31546634	-0.41091523	0.0017996985713974	0.0622582253338377	0.1263607884243313
GC10T-Tcell:ACAGCCGTCAGCACAT	GC10T-Tcell	CD8_C3_GZMH	#d62728	Tumor	clonotype6	0.44779427744811273	0.0019687098	0.0015632464	-0.5022552	1.6186069	0.019809326	0.0042356639375168	0.0783321206264842	0.1430912363787889
GC10T-Tcell:ACAGCTAAGTGCCAGA	GC10T-Tcell	CD8_C3_GZMH	#d62728	Tumor	clonotype78	0.42961543455211904	0.00030139435	0.0042432905	0.45478976	0.35887668	-0.105627134	0.0098719689944803	0.0700682580724625	0.1379807366915437
GC10T-Tcell:ACATCAGAGATGTGTA	GC10T-Tcell	CD8_C3_GZMH	#d62728	Tumor	clonotype265	0.38624322056932925	-0.003183404	0.008551428	-0.23163846	0.67852473	-0.2813207	0.0078284226139005	0.0793065122440612	0.1553343536566742
GC10T-Tcell:ACATGGTCACGGACAA	GC10T-Tcell	CD8_C3_GZMH	#d62728	Tumor	clonotype172	0.4907961315900941	0.0025113323	0.0007834704	-0.5022552	0.48129666	-0.1513011	0.0053363861590784	0.069102246501768	0.1459869350550928
GC10T-Tcell:ACATGGTGTGGTAACG	GC10T-Tcell	CD8_C4_GZMK	#aa40fc	Tumor	clonotype54	0.46790126869867393	0.0033659004	0.007603556	0.5962559	-0.3153083	-0.21081582	0.0010365124389776	0.0531206476032909	0.1393407260717676
GC10T-Tcell:ACATGGTTCCAATGGT	GC10T-Tcell	CD8_C4_GZMK	#aa40fc	Tumor	clonotype162	0.4842860727669806	0.0035788452	0.0072991424	-0.5022552	1.0231303	-0.22126877	0.0022362461305861	0.0572415801709147	0.138044947504566
GC10T-Tcell:ACATGGTTCCTCCTAG	GC10T-Tcell	CD8_C4_GZMK	#aa40fc	Tumor	clonotype99	0.6016218980452248	0.007653425	0.0075262613	-0.5022552	0.31706282	-0.13084155	0.0044773641165494	0.0664246796717065	0.1343140131004636
GC10T-Tcell:ACCTTTAAGGGTCGAT	GC10T-Tcell	CD8_C3_GZMH	#d62728	Tumor	clonotype5	0.6075715753628882	0.0039862394	-0.006637854	-0.5022552	1.9483522	0.5578045	0.0246238574347148	0.061109579531986	0.1515294886257336
GC10T-Tcell:ACCTTTACAGGAATCG	GC10T-Tcell	CD8_C3_GZMH	#d62728	Tumor	clonotype7	0.4477147589975642	-0.0008850111	0.0073287073	-0.5022552	-0.05195679	0.1533994	0.0038238073521934	0.0649923360796602	0.1571465576316061
GC10T-Tcell:ACGAGCCCAGACAGGT	GC10T-Tcell	CD8_C4_GZMK	#aa40fc	Tumor	clonotype54	0.4873818678260269	0.0039585014	0.008411862	-0.5022552	0.06594294	-0.41091523	0.0037887423842867	0.0734640483485551	0.1205933100362568
GC10T-Tcell:ACGAGCCTCCGCAGTG	GC10T-Tcell	CD8_C3_GZMH	#d62728	Tumor	clonotype380	0.5522887590420995	0.00077568507	-0.0154506825	-0.5022552	1.3841648	-0.008925551	0.0668748792457096	0.0696925001706678	0.1141094239442097
GC10T-Tcell:ACGAGGAGTTACCAGT	GC10T-Tcell	CD8_C4_GZMK	#aa40fc	Tumor	clonotype54	0.4567907802890315	0.0003953035	0.0071479296	0.27825966	-0.5335017	0.12702298	0.003103883367004	0.0753155007132087	0.124974825076818
GC10T-Tcell:ACGAGGAGTTGTTTGG	GC10T-Tcell	CD8_C4_GZMK	#aa40fc	Tumor	clonotype1	0.6424493975382753	0.0056903954	-0.012658511	0.075514436	0.42316985	0.15586546	0.0151088103576539	0.0835938264172564	0.1077662183885964
GC10T-Tcell:ACGATACAGACACTAA	GC10T-Tcell	CD8_C3_GZMH	#d62728	Tumor	clonotype1	0.437419566081487	0.0006932198	0.0029166758	-0.5022552	0.6672769	0.37792164	0.0035247179735309	0.0593618084696648	0.1406913449886452
GC10T-Tcell:ACGATGTCAGGAATGC	GC10T-Tcell	CD8_C2_CX3CR1	#279e68	Tumor	clonotype40	0.14848426338897744	-0.08426007	-0.008829096	-0.5022552	1.1921519	0.15247256	0.0219440774755348	0.0595232621886526	0.1445629214917452
GC10T-Tcell:ACGATGTTCTCCCTGA	GC10T-Tcell	CD8_C3_GZMH	#d62728	Tumor	clonotype6	0.4405038832486337	0.00086773525	0.0014520035	-0.5022552	1.4537357	-0.20063317	0.0063211063067868	0.059010403019182	0.1287061628181324
GC10T-Tcell:ACGCAGCCAAGAAAGG	GC10T-Tcell	CD8_C3_GZMH	#d62728	Tumor	clonotype1	0.3903386839138307	-0.0033981737	0.0066638077	-0.5022552	1.4559914	-0.14440405	0.005075912922644	0.0635590973325665	0.143493626855624
GC10T-Tcell:ACGCAGCTCTTTAGGG	GC10T-Tcell	CD8_C3_GZMH	#d62728	Tumor	clonotype265	0.48074561238158664	0.0004383101	0.0072692228	-0.5022552	0.008339822	-0.25798315	0.0028343262474509	0.0776902656121159	0.144939456034878
GC10T-Tcell:ACGCCAGTCATCTGTT	GC10T-Tcell	CD8_C3_GZMH	#d62728	Tumor	clonotype1	0.4938310149955317	0.003023148	0.0017975306	-0.5022552	1.7720104	0.25192484	0.002434265911672	0.0642120037004447	0.1462858763902702
GC10T-Tcell:ACGCCGAAGGCAAAGA	GC10T-Tcell	CD8_C3_GZMH	#d62728	Tumor	clonotype119	0.5705772739898615	0.004683388	-0.0034285858	1.0416216	1.001356	0.37628782	0.0051283329052396	0.0553807946974351	0.1199988858345237
GC10T-Tcell:ACGCCGACACTATCTT	GC10T-Tcell	CD8_C3_GZMH	#d62728	Tumor	clonotype25	0.5260284256471215	-0.0013667782	-0.006811758	-0.5022552	1.7610871	0.38802695	0.0108485006937902	0.0618040979330688	0.1401873037465585
GC10T-Tcell:ACGGCCAGTCGCATAT	GC10T-Tcell	CD8_C9_HAVCR2	#aec7e8	Tumor	clonotype78	0.695262166979134	0.00934966	-0.016708085	-0.053585082	-0.05407819	0.6916124	0.0497866384832788	0.0502788657266095	0.0796819599812259
GC10T-Tcell:ACGGGCTCAGTGGGAT	GC10T-Tcell	CD8_C4_GZMK	#aa40fc	Tumor	clonotype35	0.7477943860372893	0.014563347	0.017735291	-0.5022552	0.99062467	-0.41091523	0.0006901866359517	0.051920234126926	0.1302742221360204
GC10T-Tcell:ACGGGCTTCCATGCTC	GC10T-Tcell	CD8_C4_GZMK	#aa40fc	Tumor	clonotype131	0.6881863353076932	0.00818095	0.0024961678	-0.5022552	-0.0548157	-0.18516201	0.0127974344364283	0.0636890461759789	0.0855352957502911
GC10T-Tcell:ACGGGTCAGATGCGAC	GC10T-Tcell	CD8_C4_GZMK	#aa40fc	Tumor	clonotype1	0.5924959800307359	0.0103355395	0.013195642	-0.5022552	0.59565455	0.1321944	0.0089386042643501	0.0859717836090578	0.1613209313775584
GC10T-Tcell:ACGGGTCAGGATGGAA	GC10T-Tcell	CD8_C4_GZMK	#aa40fc	Tumor	clonotype54	0.46988683189329955	0.0041060844	0.008369052	0.20491055	-0.1685366	-0.12807867	0.0019713949133567	0.0694651596040999	0.1343401813851602
GC10T-Tcell:ACGGGTCAGTGAAGTT	GC10T-Tcell	CD8_C3_GZMH	#d62728	Tumor	clonotype386	0.5451015647152035	0.0032045254	-0.006012262	-0.17442864	0.9499672	0.08185983	0.0146811722390552	0.0581508741706791	0.123735635614629
GC10T-Tcell:ACGGGTCCACGAGGTA	GC10T-Tcell	CD8_C3_GZMH	#d62728	Tumor	clonotype25	0.6899027631069868	0.0053104167	-0.012415695	-0.5022552	1.9466628	-0.1485563	0.0168630972878704	0.0645602799173168	0.14238564611943
GC10T-Tcell:ACGTCAAGTGTTTGGT	GC10T-Tcell	CD8_C3_GZMH	#d62728	Tumor	clonotype1	0.464915407866767	-0.00053694996	-0.00024636474	-0.5022552	1.3186082	-0.30945382	0.0063102448507178	0.0737489630602486	0.1283946494159714
GC10T-Tcell:ACTGAACGTCTCTTAT	GC10T-Tcell	CD8_C4_GZMK	#aa40fc	Tumor	clonotype131	0.598210706762817	0.008618189	0.009525753	-0.5022552	1.1051449	0.13964926	0.0119204942783548	0.0671613511424671	0.1521719161298297
GC10T-Tcell:ACTGAGTCACAGACAG	GC10T-Tcell	CD8_C3_GZMH	#d62728	Tumor	clonotype1	0.455894051814151	0.00235079	-0.0011535545	-0.5022552	1.6357962	-0.17389765	0.0036698368355979	0.0797114633197983	0.1455817974842351
GC10T-Tcell:ACTGAGTGTACTCTCC	GC10T-Tcell	CD8_C3_GZMH	#d62728	Tumor	clonotype7	0.44475748313788604	0.0033143717	0.009764426	-0.5022552	1.4226332	0.061220102	0.0042589493837521	0.0658042415443599	0.1815908487036042
GC10T-Tcell:ACTGAGTTCGTAGGAG	GC10T-Tcell	CD8_C3_GZMH	#d62728	Tumor	clonotype7	0.36630297842905984	-0.0039399047	0.0087261405	-0.24607898	1.4554688	-0.075948	0.0108896665496437	0.0672825977837993	0.1804285126781191
GC10T-Tcell:ACTGAGTTCGTCGTTC	GC10T-Tcell	CD8_C3_GZMH	#d62728	Tumor	clonotype1	0.4285155208524295	-0.0023682863	-0.011755643	-0.5022552	1.3840427	0.11741686	0.0159358196473657	0.0618772114773003	0.1218020669210108
GC10T-Tcell:ACTGAGTTCTCAACTT	GC10T-Tcell	CD8_C3_GZMH	#d62728	Tumor	clonotype25	0.511885430773482	-0.00087613537	-0.009720245	-0.5022552	0.552295	-0.14636365	0.0084614904896505	0.0708763882366799	0.1278628185941047
GC10T-Tcell:ACTGATGGTTAGATGA	GC10T-Tcell	CD8_C3_GZMH	#d62728	Tumor	clonotype7	0.5180520081925961	0.00415404	0.0022344335	-0.5022552	-0.2741091	0.25169575	0.0070944830680947	0.0722343431660676	0.1328020825303691
GC10T-Tcell:ACTGCTCGTGCGATAG	GC10T-Tcell	CD8_C3_GZMH	#d62728	Tumor	clonotype6	0.4205078281848009	0.00053522224	0.0014952463	-0.5022552	1.7978703	-0.010529465	0.0065577344259167	0.0551170277918534	0.1378696457838149
GC10T-Tcell:ACTGCTCTCTTGTTTG	GC10T-Tcell	CD8_C3_GZMH	#d62728	Tumor	clonotype119	0.5260443660885047	0.0022244798	-0.003768636	-0.5022552	1.1919955	-0.017615624	0.0078126649181713	0.0798339911044873	0.135124440863257
GC10T-Tcell:ACTGTCCCAAATTGCC	GC10T-Tcell	CD8_C3_GZMH	#d62728	Tumor	clonotype78	0.3819222140501338	-0.0028806964	-0.00267473	-0.5022552	0.26566595	0.8055097	0.0640462298358612	0.0623901111242905	0.1224651330488344
GC10T-Tcell:ACTGTCCGTGCAGTAG	GC10T-Tcell	CD8_C9_HAVCR2	#aec7e8	Tumor	clonotype380	0.6656056888444473	0.0064243274	-0.03036342	-0.5022552	2.048622	1.965769	0.7962229819764529	0.0628736108130422	0.1292641230757844
GC10T-Tcell:ACTGTCCTCCGAACGC	GC10T-Tcell	CD8_C3_GZMH	#d62728	Tumor	clonotype1	0.46031760234149005	0.0018191588	0.0007157419	-0.5022552	0.4722098	0.25183195	0.0037009424866912	0.0739132716604685	0.1544888375783495
GC10T-Tcell:ACTGTCCTCTGTCTAT	GC10T-Tcell	CD8_C3_GZMH	#d62728	Tumor	clonotype1	0.4686103809260907	0.0008881859	0.0035237533	-0.1684128	1.7897183	0.17201275	0.0036295902832905	0.0793751096888595	0.1614256763746188
GC10T-Tcell:ACTTACTGTGTCCTCT	GC10T-Tcell	CD8_C3_GZMH	#d62728	Tumor	clonotype5	0.46969695909454384	-0.011456714	-0.0060527693	-0.5022552	0.69821876	0.41383588	0.0111002554175989	0.0706668092759423	0.1287650679783665
GC10T-Tcell:ACTTTCACAGGAATCG	GC10T-Tcell	CD8_C3_GZMH	#d62728	Tumor	clonotype265	0.4487231756770136	0.000358627	0.0045192465	-0.5022552	0.5983859	-0.0642506	0.0041861325737766	0.0619731375474941	0.1552242345743626
GC10T-Tcell:ACTTTCAGTAAACCTC	GC10T-Tcell	CD8_C3_GZMH	#d62728	Tumor	clonotype1	0.47353493465692864	0.0016821951	0.001205039	-0.5022552	2.1043932	0.0017933978	0.0044776408015057	0.077733092412912	0.1454340266785961
GC10T-Tcell:ACTTTCAGTATCAGTC	GC10T-Tcell	CD8_C4_GZMK	#aa40fc	Tumor	clonotype1	0.519248194422078	0.0054757553	0.00549387	0.12764627	0.5747306	-0.41091523	0.0021264348156687	0.0763798578958808	0.1211862466815817
GC10T-Tcell:ACTTTCAGTTGATTGC	GC10T-Tcell	CD8_C4_GZMK	#aa40fc	Tumor	clonotype1	0.5341972935072804	0.0056536486	0.0019321641	0.19167542	-0.05777194	0.09220075	0.0018147973105853	0.0786914769086881	0.1023894736727166
GC10T-Tcell:ACTTTCATCTACCTGC	GC10T-Tcell	CD8_C3_GZMH	#d62728	Tumor	clonotype29	0.4593775156414309	0.0015304683	0.0069470755	-0.5022552	1.1727448	-0.22200051	0.004499501118929	0.0640039737439555	0.1711061101291119
GC10T-Tcell:AGAATAGAGACAATAC	GC10T-Tcell	CD8_C3_GZMH	#d62728	Tumor	clonotype145	0.45411793526767696	-0.0009128956	0.0056308866	-0.27488595	1.3034282	0.031220714	0.0035926098688965	0.0549739785623029	0.1372327684855216
GC10T-Tcell:AGAATAGCAAGTCTAC	GC10T-Tcell	CD8_C3_GZMH	#d62728	Tumor	clonotype5	0.4320289233675658	-0.004800994	-0.0017716222	-0.5022552	0.63105947	-0.17170148	0.0061893504006052	0.0593226699757739	0.1562541628068761
GC10T-Tcell:AGAATAGTCGTACGGC	GC10T-Tcell	CD8_C3_GZMH	#d62728	Tumor	clonotype7	0.39833226345661915	-0.0016856218	0.0051325797	-0.5022552	0.99600554	-0.265838	0.00684103597747	0.067008391648278	0.1858352629742407
GC10T-Tcell:AGACGTTAGCTGCGAA	GC10T-Tcell	CD8_C3_GZMH	#d62728	Tumor	clonotype119	0.35085954112063833	-0.017398683	-0.0025634284	-0.5022552	0.545008	-0.15038505	0.00282920658006	0.0654677428226759	0.1217999417025996
GC10T-Tcell:AGACGTTTCATCTGCC	GC10T-Tcell	CD8_C3_GZMH	#d62728	Tumor	clonotype1	0.4098747754375006	-0.0010749879	0.005066863	-0.5022552	0.7239974	0.21708837	0.0043520151620928	0.0708303720590948	0.167502236960413
GC10T-Tcell:AGAGCGATCGCCAGCA	GC10T-Tcell	CD8_C3_GZMH	#d62728	Tumor	clonotype6	0.4574283165846425	0.0008571211	0.0012800363	-0.007176161	0.70809823	-0.41091523	0.0046498218606871	0.0631647915052269	0.1382568981006794
GC10T-Tcell:AGATCTGCAGTCAGCC	GC10T-Tcell	CD8_C3_GZMH	#d62728	Tumor	clonotype7	0.4099337179026775	0.0004765108	0.0042187893	-0.5022552	0.9465776	-0.1309219	0.0026324254066061	0.0621597127299891	0.1649552622591673
GC10T-Tcell:AGATTGCCACCATGTA	GC10T-Tcell	CD8_C3_GZMH	#d62728	Tumor	clonotype29	0.4980072116033599	0.0040736976	0.0064318255	-0.02506572	1.6352056	0.009382758	0.0032104696097998	0.0675789763737702	0.1451880621001292
GC10T-Tcell:AGCAGCCAGCTCCTTC	GC10T-Tcell	CD8_C4_GZMK	#aa40fc	Tumor	clonotype6	0.45226709436475226	0.0037285155	0.00831202	0.71156615	0.8022993	-0.41091523	0.0013549429779138	0.0618656702833414	0.158521527410607
GC10T-Tcell:AGCAGCCCAAGCGCTC	GC10T-Tcell	CD8_C3_GZMH	#d62728	Tumor	clonotype1	0.5927764941874806	0.008988761	0.008633573	-0.5022552	0.17538352	0.22764805	0.0108248258768155	0.0721852132511675	0.145602552776032
GC10T-Tcell:AGCATACCACCAACCG	GC10T-Tcell	CD8_C2_CX3CR1	#279e68	Tumor	clonotype25	0.20607558293831613	-0.083792396	-0.009174223	-0.5022552	1.4425629	-0.16768843	0.0221162222725049	0.0636503514739694	0.1088976617556115
GC10T-Tcell:AGCATACCATATGCTG	GC10T-Tcell	CD8_C3_GZMH	#d62728	Tumor	clonotype7	0.3845445048732582	-0.0017095743	0.009885085	-0.5022552	1.6454306	-0.07149182	0.0069451329039866	0.0680008977724765	0.1867029818353784
GC10T-Tcell:AGCATACGTCTCTCTG	GC10T-Tcell	CD8_C3_GZMH	#d62728	Tumor	clonotype7	0.39442566276391405	-0.0032026246	0.0060499166	-0.5022552	1.3374449	0.25463718	0.009986796770792	0.0847024624083519	0.1801219143936742
GC10T-Tcell:AGCCTAAAGGGCTTGA	GC10T-Tcell	CD8_C3_GZMH	#d62728	Tumor	clonotype5	0.5470910155790917	0.004175745	-0.00036175988	-0.023610145	0.93191767	0.18696585	0.0067705128253618	0.0674637968247671	0.1521500151201709
GC10T-Tcell:AGCCTAATCTCGATGA	GC10T-Tcell	CD8_C3_GZMH	#d62728	Tumor	clonotype25	0.5013458014073835	0.0021966677	0.0017374496	-0.5022552	0.33202764	-0.41091523	0.0032979869284531	0.0679917114321247	0.0984288370655081
GC10T-Tcell:AGCGGTCCATGTAAGA	GC10T-Tcell	CD8_C4_GZMK	#aa40fc	Tumor	clonotype6	0.5063392412240681	0.0045411377	0.0047915084	0.16236985	1.5329195	-0.19666265	0.0017132750091917	0.0634173000507171	0.1199924673630725
GC10T-Tcell:AGCGGTCGTATGAATG	GC10T-Tcell	CD8_C3_GZMH	#d62728	Tumor	clonotype25	0.5771895197595888	-0.00056257413	-0.011399997	-0.06911734	0.49729407	0.18023618	0.01770411456136	0.0647378586372774	0.1170705060656982
GC10T-Tcell:AGCGGTCTCAACGAAA	GC10T-Tcell	CD8_C3_GZMH	#d62728	Tumor	clonotype1	0.6201310377234431	0.006413891	-0.008741143	0.44783264	0.80736184	0.09668892	0.0167223198281042	0.0849165487147593	0.1513971017166678
GC10T-Tcell:AGCGGTCTCATTCACT	GC10T-Tcell	CD8_C3_GZMH	#d62728	Tumor	clonotype7	0.4715323155527652	4.9951203e-05	0.0018241885	-0.5022552	1.3667555	-0.28844887	0.0046835531977448	0.0862023531783247	0.158672598878995
GC10T-Tcell:AGCGTATCAGTAAGCG	GC10T-Tcell	CD8_C3_GZMH	#d62728	Tumor	clonotype119	0.4112970662525443	-0.0062152273	0.0020107536	-0.06334603	0.9781899	0.0074474546	0.0020286359843429	0.0590168278408554	0.1033267078083105
GC10T-Tcell:AGCGTATGTCTTCTCG	GC10T-Tcell	CD8_C3_GZMH	#d62728	Tumor	clonotype7	0.5145366263021269	0.0039677415	0.0071157543	-0.5022552	0.33842036	0.051637623	0.0043725126832698	0.0579261005634219	0.1459511552024958
GC10T-Tcell:AGCTCCTCACAGTCGC	GC10T-Tcell	CD8_C3_GZMH	#d62728	Tumor	clonotype155	0.47432746990875274	-0.00036680914	-0.0037557033	-0.5022552	0.5207475	0.23287977	0.0082651729225476	0.072215629230537	0.1095884245837463
GC10T-Tcell:AGCTCCTGTACCCAAT	GC10T-Tcell	CD8_C3_GZMH	#d62728	Tumor	clonotype7	0.46268998281608265	0.00026695858	0.0050408617	-0.5022552	0.86996585	-0.11601775	0.0042362562076375	0.0725558864367396	0.1711943516558842
GC10T-Tcell:AGCTCCTGTAGCGCTC	GC10T-Tcell	CD8_C3_GZMH	#d62728	Tumor	clonotype7	0.3871693636027452	-0.0029625513	0.009343575	-0.5022552	1.6981252	0.16241255	0.0087677123208076	0.0885002496461265	0.1927357529488732
GC10T-Tcell:AGCTCTCCAAAGCAAT	GC10T-Tcell	CD8_C3_GZMH	#d62728	Tumor	clonotype1	0.49392260957779577	0.002637536	0.0035838382	-0.5022552	-0.02601397	-0.41091523	0.0025171613494851	0.0713075599207881	0.1151360432651849
GC10T-Tcell:AGCTCTCCAAGACGTG	GC10T-Tcell	CD8_C3_GZMH	#d62728	Tumor	clonotype607	0.6045391805766168	0.004636635	-0.007445803	-0.5022552	1.0422785	0.39653102	0.0807014741944384	0.0850075956096341	0.1300635580945718
GC10T-Tcell:AGGCCGTAGATAGCAT	GC10T-Tcell	CD8_C4_GZMK	#aa40fc	Tumor	clonotype7	0.45249212234744857	0.001251652	0.006411787	-0.5022552	-0.264994	-0.023622565	0.0026925997963814	0.0559207322264127	0.1189509542963424
GC10T-Tcell:AGGGAGTCAGACAAAT	GC10T-Tcell	CD8_C4_GZMK	#aa40fc	Tumor	clonotype7	0.6108846028768606	0.008821564	0.01057633	-0.5022552	0.5707213	0.06534861	0.0048464042330295	0.0647515625315844	0.1521943575803993
GC10T-Tcell:AGGGATGGTCTAGTCA	GC10T-Tcell	CD8_C4_GZMK	#aa40fc	Tumor	clonotype54	0.45774552390619255	0.0020553777	0.007071642	0.8293637	0.13461147	-0.41091523	0.002118442413428	0.0527510941278125	0.1060176563978392
GC10T-Tcell:AGGGTGACAGTCTTCC	GC10T-Tcell	CD8_C3_GZMH	#d62728	Tumor	clonotype78	0.4462380665205079	0.0024030278	-0.00541882	-0.5022552	1.6708975	0.5715166	0.0177582393844479	0.0654560238278774	0.1444321492237565
GC10T-Tcell:AGGGTGACATTTGCCC	GC10T-Tcell	CD8_C3_GZMH	#d62728	Tumor	clonotype172	0.5605908174715508	-0.000421081	-0.010164569	-0.5022552	0.29996487	-0.41091523	0.0089340424618109	0.0841081263660011	0.0830716612978743
GC10T-Tcell:AGGGTGAGTTCTGTTT	GC10T-Tcell	CD8_C4_GZMK	#aa40fc	Tumor	clonotype35	0.5640981513099776	0.009718443	0.008335905	-0.5022552	0.8110358	0.13955586	0.0012037593215341	0.0661602113352453	0.1368287351636481
GC10T-Tcell:AGGTCATCAAACTGTC	GC10T-Tcell	CD8_C3_GZMH	#d62728	Tumor	clonotype1	0.5028542514405315	0.0030309022	0.0020419615	-0.5022552	0.7803591	-0.25637022	0.0080020218978832	0.0804665151673238	0.1309032242067561
GC10T-Tcell:AGGTCATGTGTGAAAT	GC10T-Tcell	CD8_C3_GZMH	#d62728	Tumor	clonotype7	0.45333647650269987	0.00033064294	0.004940912	-0.5022552	0.78071123	0.114565015	0.0052094622483716	0.0677508838538677	0.1690327458709153
GC10T-Tcell:AGGTCCGGTGATAAGT	GC10T-Tcell	CD8_C4_GZMK	#aa40fc	Tumor	clonotype1	0.5220415959717176	0.0035504862	0.00061970623	0.04090756	0.8955295	-0.22286616	0.0024044542839847	0.0926811619060814	0.1347266369124226
GC10T-Tcell:AGTAGTCCAAAGTGCG	GC10T-Tcell	CD8_C3_GZMH	#d62728	Tumor	clonotype1	0.39576978615963265	-0.0027609605	0.005254099	-0.5022552	0.99251556	0.058234043	0.0059422065276271	0.0753631529857232	0.1513556787590348
GC10T-Tcell:AGTCTTTAGACATAAC	GC10T-Tcell	CD8_C9_HAVCR2	#aec7e8	Tumor	clonotype607	0.8066597310873486	0.009497485	-0.04009583	-0.5022552	1.6739413	1.8212686	0.7163379268875152	0.0912051491271219	0.1257046917407811
GC10T-Tcell:AGTCTTTGTACACCGC	GC10T-Tcell	CD8_C3_GZMH	#d62728	Tumor	clonotype5	0.5836787829573166	0.004943532	-4.226027e-05	-0.11351237	0.9181185	-0.16003504	0.0133881670862117	0.0697208360652383	0.1372703486166511
GC10T-Tcell:AGTGAGGCACCGTTGG	GC10T-Tcell	CD8_C3_GZMH	#d62728	Tumor	clonotype145	0.39639543171484554	-0.0035040667	0.007805593	-0.5022552	0.6941337	-0.24156877	0.0025817097417776	0.0618850852807523	0.182835367548125
GC10T-Tcell:AGTGGGAGTTCATGGT	GC10T-Tcell	CD8_C3_GZMH	#d62728	Tumor	clonotype216	0.4729257312250685	-0.0006159562	-0.0033820441	-0.5022552	2.1905527	0.18518077	0.00919149760678	0.0620481344308693	0.1347011768241385
GC10T-Tcell:ATAACGCGTTCGGCAC	GC10T-Tcell	CD8_C9_HAVCR2	#aec7e8	Tumor	clonotype29	0.5151466319031636	0.001462076	-0.008626484	-0.5022552	-0.16039783	0.19869669	0.0777160011360123	0.046592133810577	0.1061680403415384
GC10T-Tcell:ATAGACCGTATAATGG	GC10T-Tcell	CD8_C3_GZMH	#d62728	Tumor	clonotype6	0.4647372594315004	-0.0010639966	0.009615291	-0.5022552	0.29959235	-0.090239726	0.0047023252451194	0.0737965979586797	0.1532295541803538
GC10T-Tcell:ATCACGAGTTTACTCT	GC10T-Tcell	CD8_C3_GZMH	#d62728	Tumor	clonotype78	0.5010536367199631	0.004223702	-0.008830898	-0.5022552	1.1074697	0.36942926	0.0376704105346937	0.0580228761278558	0.1412937641127859
GC10T-Tcell:ATCACGATCCAAACAC	GC10T-Tcell	CD8_C3_GZMH	#d62728	Tumor	clonotype25	0.47087056239494585	0.00153844	-0.0019719868	-0.054792017	0.98366433	-0.17000812	0.0084399016560967	0.0636216948684788	0.1111304970895365
GC10T-Tcell:ATCACGATCTTGTACT	GC10T-Tcell	CD8_C3_GZMH	#d62728	Tumor	clonotype1	0.5258891350483114	0.0020160857	-0.00426166	-0.5022552	0.9180563	0.24674729	0.0098297583192724	0.0726099316447581	0.1204395358047658
GC10T-Tcell:ATCATCTAGAGATGAG	GC10T-Tcell	CD8_C3_GZMH	#d62728	Tumor	clonotype5	0.45222361533237126	-0.011717262	-0.006855556	-0.5022552	1.7595335	0.21480824	0.0285809621033227	0.0896092103729263	0.1359773755745004
GC10T-Tcell:ATCATCTAGTGACATA	GC10T-Tcell	CD8_C4_GZMK	#aa40fc	Tumor	clonotype613	0.5102884909491502	0.0037665786	0.006759463	0.41356194	0.6090221	0.031828906	0.0012697474085724	0.056436948613325	0.120997341521072
GC10T-Tcell:ATCATCTCACCAACCG	GC10T-Tcell	CD8_C3_GZMH	#d62728	Tumor	clonotype35	0.39090170971077876	-0.0042677964	0.008449242	0.1732116	0.62483317	0.0076100696	0.0104148177584754	0.05903786765828	0.1702615822048922
GC10T-Tcell:ATCATCTCAGTATCTG	GC10T-Tcell	CD8_C3_GZMH	#d62728	Tumor	clonotype320	0.40614751096210444	-0.000569501	0.00071025285	-0.05890405	0.77740985	0.14206146	0.0121394138478098	0.0678189389852089	0.1484657191412169
GC10T-Tcell:ATCATCTCATACGCCG	GC10T-Tcell	CD8_C3_GZMH	#d62728	Tumor	clonotype7	0.44983379001514207	0.0011375585	0.0028532208	-0.5022552	0.80732584	0.051850516	0.0043725654650498	0.0689101636513481	0.1323797079556174
GC10T-Tcell:ATCATGGAGGTGTTAA	GC10T-Tcell	CD8_C4_GZMK	#aa40fc	Tumor	clonotype1	0.48849445959084226	0.004985287	0.003991237	0.057397306	0.62537944	-0.06455855	0.0024051873686326	0.0682293776737871	0.1209672541107973
GC10T-Tcell:ATCATGGGTTACGGAG	GC10T-Tcell	CD8_C3_GZMH	#d62728	Tumor	clonotype263	0.41777319553953945	0.00042397578	0.0063142325	-0.5022552	0.93061924	-0.09727505	0.0073910549316626	0.0613337372032075	0.1390283587969643
GC10T-Tcell:ATCATGGTCGTCACGG	GC10T-Tcell	CD8_C4_GZMK	#aa40fc	Tumor	clonotype126	0.4883177885525979	0.002430134	0.0038091175	0.85208106	-0.5335017	-0.21529406	0.0036258529579865	0.0745746700820577	0.1081103615770372
GC10T-Tcell:ATCCACCAGTCGCCGT	GC10T-Tcell	CD8_C3_GZMH	#d62728	Tumor	clonotype155	0.4766465155992331	-0.0013939466	-0.0035784931	-0.5022552	1.0192413	-0.10794735	0.0069770980606195	0.064623856589581	0.1529332012351141
GC10T-Tcell:ATCCACCCAGGTCGTC	GC10T-Tcell	CD8_C4_GZMK	#aa40fc	Tumor	clonotype5	0.5589177494435594	0.0015906546	0.00534065	-0.5022552	1.1144677	-0.3176241	0.0085134502578492	0.0838214285509874	0.1442564575976496
GC10T-Tcell:ATCCACCTCACATGCA	GC10T-Tcell	CD8_C3_GZMH	#d62728	Tumor	clonotype5	0.619554780147847	0.00044559076	-0.01688573	-0.5022552	2.826909	0.6386569	0.0279523591407595	0.0828836036645101	0.1412318851690822
GC10T-Tcell:ATCCACCTCCTAGTGA	GC10T-Tcell	CD8_C3_GZMH	#d62728	Tumor	clonotype6	0.39262109263250183	-0.0023171606	0.007304166	-0.5022552	1.8590182	0.23967396	0.0081044881505598	0.0675146829395334	0.1848672071121117
GC10T-Tcell:ATCCACCTCTGCCAGG	GC10T-Tcell	CD8_C3_GZMH	#d62728	Tumor	clonotype1	0.42857649940218817	0.00080515194	0.0038827544	-0.5022552	2.525706	-0.17865516	0.0061681030535697	0.0720293346917415	0.1828263792877075
GC10T-Tcell:ATCTACTTCCGTTGTC	GC10T-Tcell	CD8_C3_GZMH	#d62728	Tumor	clonotype40	0.4526451947010941	0.00021974172	0.0034580983	-0.5022552	0.47242507	-0.22246774	0.0031740879558756	0.0689194860204202	0.1286653743485864
GC10T-Tcell:ATCTGCCCAAGCGCTC	GC10T-Tcell	CD8_C3_GZMH	#d62728	Tumor	clonotype265	0.3884732336452023	-0.0027196729	0.007541003	-0.5022552	1.3514904	0.002770543	0.0056895362644424	0.0684706046522053	0.1488246638008817
GC10T-Tcell:ATGAGGGAGAAGGACA	GC10T-Tcell	CD8_C4_GZMK	#aa40fc	Tumor	clonotype78	0.557846693850073	0.0059435526	0.006467177	-0.5022552	0.5197647	0.37043318	0.0041560902226567	0.0764556352353703	0.125759564007535
GC10T-Tcell:ATGCGATTCACATACG	GC10T-Tcell	CD8_C3_GZMH	#d62728	Tumor	clonotype78	0.4878040110785266	0.0028627866	0.00024077331	-0.5022552	0.4589794	0.16514483	0.0153764835624521	0.0651294281680549	0.1282791270119387
GC10T-Tcell:ATGCGATTCCGTTGTC	GC10T-Tcell	CD8_C3_GZMH	#d62728	Tumor	clonotype29	0.34272426967236774	-0.00571672	0.006051162	-0.5022552	0.6046403	0.05612262	0.0155106901239473	0.0628722092683703	0.1627457439189131
GC10T-Tcell:ATGCGATTCGGTTAAC	GC10T-Tcell	CD8_C3_GZMH	#d62728	Tumor	clonotype5	0.40878497407473346	-0.016675653	-0.005085099	-0.17576095	0.8308353	0.040796205	0.0046304272738819	0.0742350383068971	0.1207151221996329
GC10T-Tcell:ATGGGAGAGTTACGGG	GC10T-Tcell	CD8_C3_GZMH	#d62728	Tumor	clonotype1	0.5509951671595748	0.0064709815	0.005050646	-0.5022552	0.72637445	-0.21691322	0.0061388777575775	0.0578105295852831	0.1337892571328623
GC10T-Tcell:ATGGGAGTCATAACCG	GC10T-Tcell	CD8_C3_GZMH	#d62728	Tumor	clonotype7	0.5120499836752493	0.0052236514	0.009417829	-0.5022552	1.3968555	0.43866232	0.0044424436799091	0.0777021912281813	0.1829140026175832
GC10T-Tcell:ATGGGAGTCTCAAACG	GC10T-Tcell	CD8_C3_GZMH	#d62728	Tumor	clonotype1	0.57851518882413	0.00790968	-0.0012488591	0.33833924	0.2735342	0.84587353	0.0204737817653404	0.0688338254630949	0.1339073505036385
GC10T-Tcell:ATTACTCAGGCTCATT	GC10T-Tcell	CD8_C3_GZMH	#d62728	Tumor	clonotype25	0.4977449700921793	-0.0013654098	-0.01433747	-0.5022552	1.4778857	-0.1794096	0.0214960487427348	0.0733247284401309	0.1342472050002744
GC10T-Tcell:ATTACTCTCCACGACG	GC10T-Tcell	CD8_C3_GZMH	#d62728	Tumor	clonotype7	0.39671465066820233	-0.0022657944	0.009976615	-0.5022552	0.95776486	-0.18106999	0.0084407562274636	0.0703919017356521	0.1939839511426912
GC10T-Tcell:ATTATCCTCAGTCAGT	GC10T-Tcell	CD8_C3_GZMH	#d62728	Tumor	clonotype40	0.47455101732660104	-0.0069070547	0.0026853601	-0.5022552	1.6163636	0.24449083	0.0066579951654239	0.0598733299103867	0.1605216529573794
GC10T-Tcell:ATTCTACCAGTCCTTC	GC10T-Tcell	CD8_C4_GZMK	#aa40fc	Tumor	clonotype5	0.5340780357993471	0.0011054535	0.0024140212	0.15043378	1.199958	0.1477024	0.0040435228615295	0.0675392322191326	0.1274382980666498
GC10T-Tcell:ATTGGTGAGATCCTGT	GC10T-Tcell	CD8_C3_GZMH	#d62728	Tumor	clonotype7	0.48146557588282185	-0.00068126497	0.009748006	-0.5022552	1.1292235	-0.41091523	0.0020673415060193	0.0499270013837789	0.1773296469176334
GC10T-Tcell:ATTGGTGAGCCTATGT	GC10T-Tcell	CD8_C3_GZMH	#d62728	Tumor	clonotype162	0.4001529253934531	-0.0039698007	0.004913844	-0.5022552	0.49143457	-0.09581857	0.0073450127372454	0.0539814522546074	0.1518393233690209
GC10T-Tcell:ATTGGTGAGGCTACGA	GC10T-Tcell	CD8_C3_GZMH	#d62728	Tumor	clonotype29	0.3547150419259022	-0.009285037	0.0035841593	-0.5022552	-0.2674965	-0.03201094	0.0066412165532954	0.0635487803018171	0.1546363065121036
GC10T-Tcell:CAACCAACACGTGAGA	GC10T-Tcell	CD8_C2_CX3CR1	#279e68	Tumor	clonotype5	0.15541645109004185	-0.061087266	-0.0059256386	-0.5022552	0.8273127	-0.0533647	0.002518067162256	0.0627481288239528	0.140967514758282
GC10T-Tcell:CAACCTCGTAAGTGGC	GC10T-Tcell	CD8_C3_GZMH	#d62728	Tumor	clonotype5	0.4756545715272343	0.001318921	0.0023115086	0.551514	0.89399105	-0.08166031	0.0029159064813802	0.0592518927409089	0.1114221993957417
GC10T-Tcell:CAACTAGAGATAGTCA	GC10T-Tcell	CD8_C3_GZMH	#d62728	Tumor	clonotype5	0.5289125537514986	-0.0022378266	-0.0038772759	-0.5022552	1.8398975	0.015293426	0.0129057466996306	0.0808590842901113	0.1409514712125572
GC10T-Tcell:CAAGAAAGTCTAGAGG	GC10T-Tcell	CD8_C3_GZMH	#d62728	Tumor	clonotype29	0.36368460407191977	-0.004566533	0.006773698	-0.5022552	1.2215108	-0.28409457	0.0172624918024075	0.0592559759540471	0.1439981749313335
GC10T-Tcell:CAAGATCAGGATGTAT	GC10T-Tcell	CD8_C3_GZMH	#d62728	Tumor	clonotype7	0.44070968926399173	0.0018377042	0.0017057004	-0.5022552	1.3434105	0.5635531	0.0041654607721518	0.0740970236438893	0.1354809812853351
GC10T-Tcell:CAAGGCCCACCGTTGG	GC10T-Tcell	CD8_C3_GZMH	#d62728	Tumor	clonotype29	0.3958296144517785	0.0008239801	0.0076800045	-0.5022552	1.5015985	-0.24342568	0.0033776408214491	0.0502329232487581	0.2029118729571895
GC10T-Tcell:CAAGGCCGTTAAGTAG	GC10T-Tcell	CD8_C3_GZMH	#d62728	Tumor	clonotype6	0.47015610222279897	0.0024163711	0.0023608005	-0.5022552	0.36898944	0.031653747	0.0057804654247335	0.054862069193298	0.1597378719721254
GC10T-Tcell:CAAGTTGGTAAAGGAG	GC10T-Tcell	CD8_C3_GZMH	#d62728	Tumor	clonotype35	0.44664060691222773	0.00029251844	0.0048025595	-0.5022552	1.00469	0.029193653	0.0046086370706431	0.0696370377853283	0.1635024848033576
GC10T-Tcell:CACAAACTCTTTCCTC	GC10T-Tcell	CD8_C3_GZMH	#d62728	Tumor	clonotype378	0.4128767652026372	-0.0013082073	0.0070651425	-0.096541196	0.9159105	0.08386759	0.0064686393067289	0.0640794144714032	0.1519788543134765
GC10T-Tcell:CACACAAAGGTACTCT	GC10T-Tcell	CD8_C3_GZMH	#d62728	Tumor	clonotype25	0.5231560442431954	-0.0021900216	-0.0052810535	-0.5022552	1.3024777	-0.1664643	0.0176659386915527	0.0639601315502427	0.1449694417741496
GC10T-Tcell:CACACAACAATGTAAG	GC10T-Tcell	CD8_C3_GZMH	#d62728	Tumor	clonotype263	0.4439386922250321	-0.00034075062	0.0056140176	-0.19663009	0.52218974	-0.41091523	0.0043498547103015	0.0716266058759138	0.1556363810738116
GC10T-Tcell:CACACAATCCTACAGA	GC10T-Tcell	CD8_C3_GZMH	#d62728	Tumor	clonotype29	0.4408011258982604	0.0021440422	0.0042465725	-0.5022552	0.32752672	0.4816678	0.0072975298525836	0.0679142649330208	0.1815724003357801
GC10T-Tcell:CACACCTAGACAGAGA	GC10T-Tcell	CD8_C3_GZMH	#d62728	Tumor	clonotype119	0.44609568376152486	-0.0013358044	-0.0025961779	0.39830065	1.3257383	-0.032652617	0.0034411100009642	0.0646062317344618	0.1128324871358097
GC10T-Tcell:CACACCTCATTCACTT	GC10T-Tcell	CD8_C3_GZMH	#d62728	Tumor	clonotype7	0.45835806898422293	-0.0010366989	0.009603692	0.06998159	1.192439	-0.06845723	0.004410995104801	0.0883053085411273	0.1710834691947034
GC10T-Tcell:CACACCTGTAGCCTCG	GC10T-Tcell	CD8_C3_GZMH	#d62728	Tumor	clonotype155	0.44785725247389185	-0.003608965	0.00455575	-0.5022552	0.82148457	-0.2597935	0.0066818834477974	0.0678533587006718	0.168457111344932
GC10T-Tcell:CACACCTGTTGGTGGA	GC10T-Tcell	CD8_C3_GZMH	#d62728	Tumor	clonotype263	0.5307491003787683	0.0037818481	-0.0007923986	-0.5022552	1.1641241	-0.07315278	0.0198109931690287	0.0707347418148396	0.1400128138282706
GC10T-Tcell:CACACCTTCAATCTCT	GC10T-Tcell	CD8_C3_GZMH	#d62728	Tumor	clonotype6	0.415569190897918	-0.002084029	0.0076483856	-0.5022552	1.6116347	0.94971436	0.0089276002589606	0.0803733929989518	0.1738775018275734
GC10T-Tcell:CACACTCCAGATCTGT	GC10T-Tcell	CD8_C3_GZMH	#d62728	Tumor	clonotype5	0.50222140542653	-0.010011673	-0.006527957	-0.5022552	1.0915413	0.33338466	0.0095793680461822	0.0737764627244226	0.154391136447473
GC10T-Tcell:CACAGGCCAACTGGCC	GC10T-Tcell	CD8_C4_GZMK	#aa40fc	Tumor	clonotype873	0.5070424609573159	0.001106108	0.0034488132	-0.5022552	0.43447283	-0.2650654	0.0022619523966525	0.0784687198135386	0.1180966863978343
GC10T-Tcell:CACAGGCGTTCCACGG	GC10T-Tcell	CD8_C3_GZMH	#d62728	Tumor	clonotype318	0.3331249507965244	-0.0075278687	0.0066228304	-0.5022552	1.4246348	-0.21294384	0.015652854298433	0.0609156124463005	0.1718111403724803
GC10T-Tcell:CACAGGCTCCCTCAGT	GC10T-Tcell	CD8_C4_GZMK	#aa40fc	Tumor	clonotype1	0.5760515226077986	0.007591637	0.005787812	-0.098271966	0.41529247	0.072351895	0.0039824759421115	0.0688681633023673	0.1380730324068829
GC10T-Tcell:CACAGTACATTACCTT	GC10T-Tcell	CD8_C3_GZMH	#d62728	Tumor	clonotype25	0.5380926141565207	0.0008961729	-0.0047264383	-0.5022552	0.31853274	-0.16032451	0.0077526790748851	0.0882328596069096	0.102176016425532
GC10T-Tcell:CACAGTATCCCAAGTA	GC10T-Tcell	CD8_C3_GZMH	#d62728	Tumor	clonotype54	0.44180610576572404	0.0029019252	0.0048743705	0.103686266	0.41606745	-0.12759177	0.0037404230014399	0.0588827031196102	0.1416492895650666
GC10T-Tcell:CACATAGCATACAGCT	GC10T-Tcell	CD8_C3_GZMH	#d62728	Tumor	clonotype162	0.4797902071866525	0.0019063837	0.0062588006	-0.5022552	0.38645932	-0.15004236	0.0047014139207726	0.0658328226511217	0.1358449097520767
GC10T-Tcell:CACATTTCAAGGTTTC	GC10T-Tcell	CD8_C3_GZMH	#d62728	Tumor	clonotype484	0.45527304463934004	-0.0024128342	-0.0014419451	-0.2302635	1.1035188	-0.10064803	0.0082777949801874	0.0712238905925044	0.1448510837321191
GC10T-Tcell:CACATTTCAGCTGGCT	GC10T-Tcell	CD8_C4_GZMK	#aa40fc	Tumor	clonotype29	0.4855729159043533	0.0016807915	0.0031820168	0.47303292	0.23085117	-0.22890408	0.0021100245484776	0.0696103446045789	0.1107310741483591
GC10T-Tcell:CACATTTTCGATAGAA	GC10T-Tcell	CD8_C3_GZMH	#d62728	Tumor	clonotype78	0.4495183563108218	0.00032510233	0.002428837	-0.5022552	0.5941587	0.54952115	0.0267731957936208	0.0796289843599243	0.17469130724221
GC10T-Tcell:CACCACTCATGAACCT	GC10T-Tcell	CD8_C4_GZMK	#aa40fc	Tumor	clonotype162	0.5119670142715232	0.0042861397	0.010608322	0.5396827	0.123910494	0.041940674	0.0024916609993764	0.0653992570511692	0.1287294392251755
GC10T-Tcell:CACCACTCATGGTTGT	GC10T-Tcell	CD8_C4_GZMK	#aa40fc	Tumor	clonotype6	0.45131921833172883	0.0035388411	0.0046746177	-0.5022552	0.643634	-0.41091523	0.0017010994682148	0.0819910597411667	0.160622142526034
GC10T-Tcell:CACCAGGAGAAGAAGC	GC10T-Tcell	CD8_C3_GZMH	#d62728	Tumor	clonotype25	0.5761387192133448	0.0013981821	-0.0066407137	-0.5022552	0.5280872	-0.41091523	0.0149004462127853	0.0752632595345415	0.0837444394902198
GC10T-Tcell:CACCAGGGTCTTTCAT	GC10T-Tcell	CD8_C4_GZMK	#aa40fc	Tumor	clonotype7	0.4970152232127984	0.0033614952	0.003304578	0.28099093	0.7492096	0.18766165	0.0015773126358201	0.0791931653925595	0.1299839323634233
GC10T-Tcell:CACCTTGTCCGCATAA	GC10T-Tcell	CD8_C3_GZMH	#d62728	Tumor	clonotype1	0.5028861877412433	0.0037161638	0.0009839577	0.073271364	-0.20844345	0.11502084	0.0045737459947131	0.0746424795722799	0.1323699780874433
GC10T-Tcell:CACTCCAAGATGAGAG	GC10T-Tcell	CD8_C3_GZMH	#d62728	Tumor	clonotype617	0.44588498493960493	0.0012837833	0.0004431671	-0.5022552	1.5805578	0.035480816	0.0051581846888226	0.0593755924840781	0.1083022797005689
GC10T-Tcell:CACTCCAAGCAAATCA	GC10T-Tcell	CD8_C3_GZMH	#d62728	Tumor	clonotype265	0.4936911409186837	0.0013140911	0.0056310026	-0.5022552	1.6993484	0.2248	0.0046577893889131	0.0779734092350886	0.1512712163025805
GC10T-Tcell:CACTCCACAGACGCCT	GC10T-Tcell	CD8_C3_GZMH	#d62728	Tumor	clonotype25	0.5102995192213435	-0.00087908376	-0.011524017	-0.5022552	1.2371058	-0.1725814	0.017030527823431	0.0758970558330669	0.1233479948770918
GC10T-Tcell:CACTCCATCTGTCTCG	GC10T-Tcell	CD8_C4_GZMK	#aa40fc	Tumor	clonotype35	0.49281264488028453	0.0040867045	0.008198056	-0.5022552	1.1704558	-0.41091523	0.0032621706070164	0.0732262493837937	0.1409892251792473
GC10T-Tcell:CAGAGAGCATTGCGGC	GC10T-Tcell	CD8_C3_GZMH	#d62728	Tumor	clonotype5	0.43023127857784066	-0.012960506	-0.006243349	-0.5022552	1.0808204	0.42046562	0.0124512112294365	0.0651645239408778	0.1107578098804115
GC10T-Tcell:CAGAGAGTCCGAGCCA	GC10T-Tcell	CD8_C3_GZMH	#d62728	Tumor	clonotype7	0.4117170350132567	-0.004503504	-0.001375055	-0.5022552	0.7775676	-0.41091523	0.0065648650580635	0.0544448950138101	0.141838237932166
GC10T-Tcell:CAGATCACAAGCTGAG	GC10T-Tcell	CD8_C3_GZMH	#d62728	Tumor	clonotype6	0.3881680291419821	-0.00038980218	0.003078578	-0.5022552	1.20393	-0.014167998	0.0050371129931469	0.0657444974944082	0.1643487219785068
GC10T-Tcell:CAGATCACACATCTTT	GC10T-Tcell	CD8_C3_GZMH	#d62728	Tumor	clonotype162	0.45187845654676295	-0.0002459905	0.0040919245	-0.5022552	1.2234751	0.049397245	0.0050581071807261	0.0608922703820387	0.1621644921338082
GC10T-Tcell:CAGATCACAGACACTT	GC10T-Tcell	CD8_C3_GZMH	#d62728	Tumor	clonotype119	0.43890215146827	-0.018020723	-0.006463138	-0.5022552	0.7385089	-0.05916024	0.0065020297546467	0.0843167154504547	0.0830104791614016
GC10T-Tcell:CAGATCATCAACACGT	GC10T-Tcell	CD8_C3_GZMH	#d62728	Tumor	clonotype6	0.40370253174747645	-0.0036498043	0.010428591	-0.5022552	1.4002771	0.012066126	0.0056840011883044	0.0605848845510127	0.1836001912727205
GC10T-Tcell:CAGCAGCCACGGATAG	GC10T-Tcell	CD8_C3_GZMH	#d62728	Tumor	clonotype5	0.4576827824896419	-0.006288923	-0.004729105	-0.5022552	0.7521827	0.18614334	0.0102264921006776	0.0853239485314613	0.1350545995117081
GC10T-Tcell:CAGCAGCCATGGTCAT	GC10T-Tcell	CD8_C3_GZMH	#d62728	Tumor	clonotype7	0.4555997666802358	0.0024511751	0.0064097163	-0.5022552	1.621302	0.29229558	0.0068636002943041	0.0676440384342723	0.1759803056086571
GC10T-Tcell:CAGCAGCTCTATCCCG	GC10T-Tcell	CD8_C3_GZMH	#d62728	Tumor	clonotype1	0.43598911598078854	0.00045402037	0.002174275	-0.5022552	1.783301	-0.26884508	0.0111717999114351	0.0722927896976925	0.1648985082475431
GC10T-Tcell:CAGCATATCATGTCTT	GC10T-Tcell	CD8_C3_GZMH	#d62728	Tumor	clonotype1	0.4487433549573504	0.00056488666	-0.0011954595	-0.5022552	0.7782132	-0.29778054	0.0048459922860804	0.0571488756202012	0.1424095946417228
GC10T-Tcell:CAGCCGAGTAATAGCA	GC10T-Tcell	CD8_C9_HAVCR2	#aec7e8	Tumor	clonotype119	0.792874047397654	0.0087915	-0.039088015	0.30707848	1.1315258	0.65314454	0.0812795968074343	0.0411181020744688	0.0808178891247673
GC10T-Tcell:CAGCCGAGTACTCAAC	GC10T-Tcell	CD8_C3_GZMH	#d62728	Tumor	clonotype1	0.4269326695337911	-0.00011243253	-0.0008118529	-0.5022552	1.6222916	-0.07128909	0.004621963729924	0.0748638322638729	0.1573932304295112
GC10T-Tcell:CAGCGACAGCAACGGT	GC10T-Tcell	CD8_C3_GZMH	#d62728	Tumor	clonotype99	0.38517940776742593	-0.0028552555	0.0034749773	-0.5022552	1.4637471	0.40462545	0.0115929795235279	0.0672097845909768	0.17402527877691
GC10T-Tcell:CAGCTAAGTCATTAGC	GC10T-Tcell	CD8_C4_GZMK	#aa40fc	Tumor	clonotype40	0.5173840255808208	0.0027131296	0.005126861	-0.5022552	0.9899869	-0.18170163	0.0024505720649951	0.0641518290444409	0.1451549860928893
GC10T-Tcell:CAGCTAATCACTCCTG	GC10T-Tcell	CD8_C3_GZMH	#d62728	Tumor	clonotype1	0.5036343822549596	0.0031943854	0.0029889108	-0.5022552	0.18088657	-0.09665098	0.0034822549485552	0.0712263623678389	0.134769371715318
GC10T-Tcell:CAGGTGCAGGCAAAGA	GC10T-Tcell	CD8_C3_GZMH	#d62728	Tumor	clonotype7	0.3816523295306392	-0.00087904785	0.002873735	-0.5022552	1.0987962	-0.2491203	0.0058481626275062	0.0507909468312319	0.1485220595077772
GC10T-Tcell:CAGGTGCCAGCGTTCG	GC10T-Tcell	CD8_C3_GZMH	#d62728	Tumor	clonotype99	0.4105771005420355	-0.0016993743	0.0064611523	-0.5022552	0.87110406	0.06490735	0.0041446785654288	0.0667936402711652	0.179743542481878
GC10T-Tcell:CAGGTGCCAGCTCGAC	GC10T-Tcell	CD8_C3_GZMH	#d62728	Tumor	clonotype150	0.4353999595646016	-0.009530295	-0.0066395523	-0.5022552	1.6514219	-0.41091523	0.0180959981773284	0.0742787598003359	0.1436806357055157
GC10T-Tcell:CAGGTGCTCACGACTA	GC10T-Tcell	CD8_C3_GZMH	#d62728	Tumor	clonotype1	0.3917724344917316	-0.0019104807	0.0072347824	-0.5022552	1.06836	-0.18261023	0.0100832295621167	0.0677689228343649	0.1774883183326206
GC10T-Tcell:CAGTAACAGAAGAAGC	GC10T-Tcell	CD8_C3_GZMH	#d62728	Tumor	clonotype7	0.3817947626599726	-0.001820157	0.005913279	-0.5022552	1.2185284	0.20823409	0.0099747978240027	0.0766114392951055	0.15783192299557
GC10T-Tcell:CAGTCCTAGCGTAATA	GC10T-Tcell	CD8_C4_GZMK	#aa40fc	Tumor	clonotype78	0.5461332990156675	0.00450017	-0.0012429907	-0.5022552	0.602866	0.08528308	0.024006704690865	0.0786710181792909	0.1198608694739557
GC10T-Tcell:CAGTCCTAGGAATGGA	GC10T-Tcell	CD8_C4_GZMK	#aa40fc	Tumor	clonotype5	0.5849471665892693	0.0033913578	0.0040084454	0.17645183	0.7754056	-0.06638254	0.0027590204380734	0.0716301431701809	0.1095432678481656
GC10T-Tcell:CAGTCCTCAAGTAGTA	GC10T-Tcell	CD8_C3_GZMH	#d62728	Tumor	clonotype7	0.41663533767741967	-0.0023181287	0.009025141	-0.5022552	0.74871945	-0.050108578	0.0058673591551789	0.0745570891760663	0.1991678706029593
GC10T-Tcell:CAGTCCTTCACTCTTA	GC10T-Tcell	CD8_C4_GZMK	#aa40fc	Tumor	clonotype5	0.6432807250924958	0.01114578	0.012764541	-0.5022552	0.5630302	-0.19945702	0.0038565692659166	0.0803954364914839	0.1443439012951009
GC10T-Tcell:CAGTCCTTCCAATGGT	GC10T-Tcell	CD8_C3_GZMH	#d62728	Tumor	clonotype6	0.43547616609815093	-0.00051653705	0.0060467687	-0.26537266	1.2541472	0.27560255	0.0043574794423919	0.077398590712916	0.1646118598587797
GC10T-Tcell:CATATTCGTTCCATGA	GC10T-Tcell	CD8_C3_GZMH	#d62728	Tumor	clonotype131	0.5544895891395101	0.0007769997	-0.00645663	-0.5022552	0.2936215	-0.41091523	0.0077807283863239	0.0530905986243708	0.1174215079756609
GC10T-Tcell:CATCAGAGTCATGCCG	GC10T-Tcell	CD8_C3_GZMH	#d62728	Tumor	clonotype99	0.40506349594671104	-0.0034545637	0.004382796	-0.5022552	0.853831	-0.29015502	0.0049846556098273	0.0544069110338197	0.1575356574463757
GC10T-Tcell:CATCCACAGACCACGA	GC10T-Tcell	CD8_C3_GZMH	#d62728	Tumor	clonotype5	0.3920272582432939	-0.0045383275	-6.310329e-05	-0.5022552	1.4739608	0.56027097	0.0086174245530597	0.0534570484510398	0.1555536277180806
GC10T-Tcell:CATCCACAGTCGAGTG	GC10T-Tcell	CD8_C3_GZMH	#d62728	Tumor	clonotype6	0.3919686458051929	-0.0021607394	0.0028440638	-0.12956592	1.1583728	0.4419292	0.0053279733606932	0.0783024970128612	0.1574975165622814
GC10T-Tcell:CATCGGGAGATCTGAA	GC10T-Tcell	CD8_C4_GZMK	#aa40fc	Tumor	clonotype35	0.567593481266842	0.00837529	0.009239302	-0.5022552	0.86492246	0.058222014	0.0034257922787554	0.0532685755752289	0.1665161076789027
GC10T-Tcell:CATCGGGGTCTAACGT	GC10T-Tcell	CD8_C3_GZMH	#d62728	Tumor	clonotype155	0.43741365072411803	-0.0028158897	0.0063816025	-0.5022552	0.54986024	-0.069430195	0.0054041530094305	0.0642442512465945	0.1527264616335203
GC10T-Tcell:CATGCCTAGAACTGTA	GC10T-Tcell	CD8_C3_GZMH	#d62728	Tumor	clonotype386	0.41992492876452026	-0.0036821025	-0.00053311867	-0.5022552	2.062192	0.67889416	0.0097785170753217	0.0640542622846141	0.1766671021904334
GC10T-Tcell:CATGCCTAGGTGTTAA	GC10T-Tcell	CD8_C3_GZMH	#d62728	Tumor	clonotype1080	0.44314854465792747	5.220675e-05	0.003384231	-0.5022552	0.4883596	0.4857972	0.0028659943439885	0.0710876574973892	0.1483019451466635
GC10T-Tcell:CATGGCGTCAGCAACT	GC10T-Tcell	CD8_C3_GZMH	#d62728	Tumor	clonotype1	0.43075159426850773	-0.00035245254	-0.0003699985	-0.5022552	0.6773929	0.08298232	0.0071054176124504	0.059733311263432	0.1362702968269329
GC10T-Tcell:CATTATCGTAGCAAAT	GC10T-Tcell	CD8_C3_GZMH	#d62728	Tumor	clonotype320	0.5057812761761564	0.004154762	0.0036658482	-0.5022552	0.3160192	-0.18681255	0.0015143382485788	0.0736183862683253	0.1487319150490227
GC10T-Tcell:CATTCGCGTGTCGCTG	GC10T-Tcell	CD8_C3_GZMH	#d62728	Tumor	clonotype1	0.43945541983999836	-0.0004358293	-0.0012194997	-0.14621931	0.7308522	-0.2634071	0.0082887983347498	0.0760544234138938	0.1092507462614064
GC10T-Tcell:CCAATCCCAGGGATTG	GC10T-Tcell	CD8_C3_GZMH	#d62728	Tumor	clonotype29	0.31894481053780493	-0.007846029	0.0068673347	-0.5022552	0.731405	0.047938652	0.0129843192788555	0.0536647120522813	0.1588650344592165
GC10T-Tcell:CCACCTAAGAGCTATA	GC10T-Tcell	CD8_C4_GZMK	#aa40fc	Tumor	clonotype6	0.4472937329636063	-0.00079767144	0.008414954	-0.1398789	1.0157409	-0.41091523	0.0015483289894321	0.0611229316170012	0.153953924337573
GC10T-Tcell:CCACCTAGTAAGGATT	GC10T-Tcell	CD8_C3_GZMH	#d62728	Tumor	clonotype5	0.5007914912918828	-0.003980928	-0.0034710907	-0.5022552	1.1686844	-0.27131686	0.0061417058495681	0.0698717796732676	0.1258538830193595
GC10T-Tcell:CCACCTAGTAGGCATG	GC10T-Tcell	CD8_C3_GZMH	#d62728	Tumor	clonotype1116	0.4772005268802238	0.0017447302	0.0009077753	-0.11184311	1.4988465	1.0258931	0.0185254849169827	0.0895626162654126	0.1733021152359236
GC10T-Tcell:CCACGGAGTCCGTGAC	GC10T-Tcell	CD8_C4_GZMK	#aa40fc	Tumor	clonotype6	0.5834724016785834	0.011483237	0.016619315	-0.5022552	-0.29720527	0.22183794	0.0026077101509681	0.058421657899457	0.1176912266433333
GC10T-Tcell:CCACTACTCCCAGGTG	GC10T-Tcell	CD8_C4_GZMK	#aa40fc	Tumor	clonotype35	0.4870874597293172	0.0037336673	0.0047014197	0.1094673	0.28892627	-0.21718206	0.0023685413787441	0.0542489523682129	0.1003441940731138
GC10T-Tcell:CCACTACTCGGCGCAT	GC10T-Tcell	CD8_C3_GZMH	#d62728	Tumor	clonotype318	0.4791442278846409	0.0024766696	-0.000944448	-0.5022552	0.73804784	0.45398173	0.0093561808475193	0.0647356712806111	0.169294813686413
GC10T-Tcell:CCATGTCCAGCTGTAT	GC10T-Tcell	CD8_C4_GZMK	#aa40fc	Tumor	clonotype7	0.6272707578745226	0.009132119	0.00829563	-0.5022552	-0.21299464	0.006852044	0.0031465432734333	0.0706609762602995	0.1305290845507366
GC10T-Tcell:CCATGTCGTCAACATC	GC10T-Tcell	CD8_C3_GZMH	#d62728	Tumor	clonotype99	0.40986818613702175	-0.00055762473	0.0069351564	-0.5022552	0.41084078	0.20574117	0.0034031547513694	0.0712008569869593	0.17547625399423
GC10T-Tcell:CCATTCGGTGTGAATA	GC10T-Tcell	CD8_C4_GZMK	#aa40fc	Tumor	clonotype7	0.4629163726102649	0.0031048742	0.0072073257	-0.04863754	1.2744899	-0.25537118	0.0015383222266064	0.0520208553851478	0.176136858247988
GC10T-Tcell:CCCAGTTCACCGCTAG	GC10T-Tcell	CD8_C3_GZMH	#d62728	Tumor	clonotype7	0.44554299747338144	-0.0011088327	0.0067053037	-0.5022552	0.22272766	0.046226382	0.003420152456141	0.0632903889993731	0.1120658566540857
GC10T-Tcell:CCCAGTTCAGCGTTCG	GC10T-Tcell	CD8_C4_GZMK	#aa40fc	Tumor	clonotype6	0.6357359181207877	0.0137085235	0.017096223	-0.5022552	0.37034616	-0.17930454	0.0006943939394887	0.0716745311765214	0.1467386999225972
GC10T-Tcell:CCCAGTTGTTCCTCCA	GC10T-Tcell	CD8_C3_GZMH	#d62728	Tumor	clonotype119	0.4578499790374817	-0.003342132	-0.0020823115	-0.5022552	1.1664988	0.35981667	0.0037217578984596	0.0621198856031098	0.1315422266282604
GC10T-Tcell:CCCTCCTTCATGTCTT	GC10T-Tcell	CD8_C3_GZMH	#d62728	Tumor	clonotype1	0.5080519911701546	0.0039505986	0.0036132168	-0.5022552	0.029975122	-0.28443268	0.0029957128943087	0.1015750134639252	0.141579673976015
GC10T-Tcell:CCGGGATGTGTAATGA	GC10T-Tcell	CD8_C3_GZMH	#d62728	Tumor	clonotype172	0.4978530748675181	2.9619629e-05	-0.004497921	-0.5022552	0.39574376	0.11527692	0.0071834265044669	0.0637673065475729	0.1056753851275932
GC10T-Tcell:CCGTACTAGCAGGCTA	GC10T-Tcell	CD8_C3_GZMH	#d62728	Tumor	clonotype5	0.5286845555728588	-0.00037310107	-0.010006077	-0.5022552	0.58319116	0.135233	0.01456169924847	0.0656686175055221	0.1044347314445602
GC10T-Tcell:CCGTACTGTCATACTG	GC10T-Tcell	CD8_C3_GZMH	#d62728	Tumor	clonotype7	0.42434787893867476	-0.00047288358	0.007454107	-0.5022552	0.6186506	0.48096412	0.0074799884968916	0.0692236620813793	0.1727706239439565
GC10T-Tcell:CCGTACTTCCAGTAGT	GC10T-Tcell	CD8_C3_GZMH	#d62728	Tumor	clonotype54	0.4802762876055471	0.0045544165	0.006418451	0.0029985309	1.1718177	-0.0076279906	0.0027455291979692	0.0689321567540081	0.166470514015275
GC10T-Tcell:CCGTGGAAGCGACGTA	GC10T-Tcell	CD8_C3_GZMH	#d62728	Tumor	clonotype1116	0.5459669071550144	0.005224076	-0.014847622	-0.5022552	0.86530375	0.37506855	0.0611541721832292	0.060988798760631	0.1327936229048077
GC10T-Tcell:CCGTTCACATAGAAAC	GC10T-Tcell	CD8_C4_GZMK	#aa40fc	Tumor	clonotype1	0.515755875512711	0.0035535437	0.0037793736	0.2348764	0.32287267	-0.108700834	0.0017194633573972	0.0744549656020407	0.1225326925273572
GC10T-Tcell:CCGTTCATCCATGCTC	GC10T-Tcell	CD8_C3_GZMH	#d62728	Tumor	clonotype1	0.499370625648161	0.0033750213	0.0012538793	-0.5022552	1.3117037	-0.111318745	0.0038157452350805	0.0735394210121716	0.1049385476636921
GC10T-Tcell:CCTAAAGAGGCGACAT	GC10T-Tcell	CD8_C3_GZMH	#d62728	Tumor	clonotype5	0.33924698400716224	-0.013457185	-0.00012254392	-0.5022552	1.7755499	-0.41091523	0.0079396110020422	0.0479587340944339	0.1755609924731662
GC10T-Tcell:CCTAAAGTCTTGTCAT	GC10T-Tcell	CD8_C3_GZMH	#d62728	Tumor	clonotype25	0.5608587849631165	0.00064478046	-0.018176995	-0.5022552	0.24157345	0.037978742	0.0438816657714759	0.0753529086769857	0.1294703379160617
GC10T-Tcell:CCTACACAGCAATATG	GC10T-Tcell	CD8_C4_GZMK	#aa40fc	Tumor	clonotype120	0.5013940712924913	0.0021672123	0.009603624	0.24900845	0.54812866	-0.2614009	0.0013833799693102	0.0773500387788857	0.1527243651656878
GC10T-Tcell:CCTACCAAGCCAGGAT	GC10T-Tcell	CD8_C3_GZMH	#d62728	Tumor	clonotype7	0.44459685299458607	-3.5920406e-05	0.0072617605	-0.5022552	1.1116315	0.3325883	0.0038907004595317	0.0662728791377297	0.1542773404475039
GC10T-Tcell:CCTACCACAAAGTCAA	GC10T-Tcell	CD8_C3_GZMH	#d62728	Tumor	clonotype1	0.5111622716062401	0.004923576	0.0028282383	-0.20248163	0.6412654	0.107731685	0.0113511473995452	0.0797195606560537	0.1480103341819565
GC10T-Tcell:CCTACCACAAGGTTTC	GC10T-Tcell	CD8_C3_GZMH	#d62728	Tumor	clonotype1	0.40746104388982457	-0.0012511332	-0.000489654	-0.20333886	1.5489364	-0.07395944	0.0075860214172624	0.0709801062809553	0.1530378726891942
GC10T-Tcell:CCTAGCTAGATCCGAG	GC10T-Tcell	CD8_C3_GZMH	#d62728	Tumor	clonotype29	0.49221108658395457	0.0020143194	0.0037283306	-0.5022552	0.56957155	-0.0920899	0.0038628083604167	0.0713307813909864	0.1385394794055756
GC10T-Tcell:CCTAGCTAGGAGCGTT	GC10T-Tcell	CD8_C3_GZMH	#d62728	Tumor	clonotype120	0.392551715781388	-0.0011963611	0.0019978664	-0.22877422	0.86264616	0.111667074	0.0042982605128401	0.0441210690721512	0.1563387576146868
GC10T-Tcell:CCTAGCTAGGCACATG	GC10T-Tcell	CD8_C3_GZMH	#d62728	Tumor	clonotype290	0.3992664134011879	4.7173366e-05	0.0028572117	-0.5022552	1.1790214	-0.23010333	0.0055725346546199	0.0575877862078856	0.1761848049493938
GC10T-Tcell:CCTATTACACACAGAG	GC10T-Tcell	CD8_C3_GZMH	#d62728	Tumor	clonotype7	0.42801473701891046	-0.0028135914	0.010603179	-0.5022552	0.86043745	-0.17437653	0.0066893483262812	0.0678834640969583	0.2046593292260486
GC10T-Tcell:CCTATTACATCGTCGG	GC10T-Tcell	CD8_C4_GZMK	#aa40fc	Tumor	clonotype722	0.4871683122948918	0.0017779355	0.0053261737	-0.05216226	-0.24764393	0.38527307	0.0092361901744558	0.0457919329296846	0.1253617807945539
GC10T-Tcell:CCTATTAGTCGCTTTC	GC10T-Tcell	CD8_C3_GZMH	#d62728	Tumor	clonotype7	0.3746922650206294	-0.0035827027	0.009977089	-0.14984016	0.75908977	0.094396725	0.0100626232670139	0.0690411148404467	0.1981582352091741
GC10T-Tcell:CCTCAGTAGCAGGTCA	GC10T-Tcell	CD8_C3_GZMH	#d62728	Tumor	clonotype162	0.4300176279063367	2.5540273e-06	0.0067462595	-0.5022552	0.41478506	-0.17000812	0.0030223160144838	0.0477542676013316	0.157634040876432
GC10T-Tcell:CCTCAGTTCGGAGCAA	GC10T-Tcell	CD8_C4_GZMK	#aa40fc	Tumor	clonotype5	0.6410032483173183	0.0077248123	0.00558663	-0.5022552	-0.06389495	-0.23206632	0.0016912903600644	0.0531800218021685	0.1019945787806623
GC10T-Tcell:CCTCAGTTCTTCGGTC	GC10T-Tcell	CD8_C3_GZMH	#d62728	Tumor	clonotype7	0.4987513207703863	0.0026606822	0.0032012367	-0.5022552	0.58767986	0.09316364	0.003557249907539	0.0645022756035944	0.1376356144948376
GC10T-Tcell:CCTCTGAAGCCCTAAT	GC10T-Tcell	CD8_C3_GZMH	#d62728	Tumor	clonotype5	0.45424030236329505	-0.013330938	-0.0065694735	-0.5022552	1.2565494	0.04783074	0.0074899220190578	0.0676029563744689	0.1294158263757786
GC10T-Tcell:CCTCTGAGTATAGTAG	GC10T-Tcell	CD8_C3_GZMH	#d62728	Tumor	clonotype7	0.4115470076104992	-0.0011061718	0.008521205	-0.5022552	0.419904	-0.03183411	0.0039709611112521	0.0670423917310897	0.1822660094601734
GC10T-Tcell:CCTTACGCACCGTTGG	GC10T-Tcell	CD8_C3_GZMH	#d62728	Tumor	clonotype1	0.3736082006213116	-0.0050510713	0.0072903996	-0.5022552	0.623501	-0.19837901	0.0125328060220118	0.077490890587264	0.1486160966747369
GC10T-Tcell:CCTTACGTCTGGGCCA	GC10T-Tcell	CD8_C3_GZMH	#d62728	Tumor	clonotype120	0.42878203369964973	0.0010952947	0.0014870053	-0.19261673	0.82031935	-0.26405326	0.0038995489918486	0.083722212852293	0.1285404882770324
GC10T-Tcell:CCTTCGACAATCAGAA	GC10T-Tcell	CD8_C2_CX3CR1	#279e68	Tumor	clonotype1	0.25355166820900715	-0.01866328	-0.00068720744	-0.5022552	1.8495297	-0.12221929	0.0048760349967973	0.0745059707337333	0.1486195454216133
GC10T-Tcell:CCTTTCTAGTTAACGA	GC10T-Tcell	CD8_C3_GZMH	#d62728	Tumor	clonotype6	0.4041217306999506	-0.0018622564	0.0074286414	-0.5022552	0.554819	0.3606202	0.0120572301089721	0.0833379705432915	0.1497508262243609
GC10T-Tcell:CCTTTCTGTAGCTTGT	GC10T-Tcell	CD8_C4_GZMK	#aa40fc	Tumor	clonotype5	0.5781072635822828	0.0017423078	0.0015770101	0.47642988	0.6378678	0.34052128	0.0033981056207353	0.0708816901182242	0.1323183525544728
GC10T-Tcell:CGAACATAGGCGATAC	GC10T-Tcell	CD8_C2_CX3CR1	#279e68	Tumor	clonotype5	0.32217653867257745	-0.032602496	-0.0037269646	-0.5022552	0.6843937	-0.41091523	0.0144797836946885	0.0627014357029011	0.0969434584937442
GC10T-Tcell:CGAACATTCCGCAGTG	GC10T-Tcell	CD8_C3_GZMH	#d62728	Tumor	clonotype5	0.5495184836288574	0.0027133604	-0.007132384	-0.5022552	1.1933321	0.46108022	0.0152583750387801	0.0607531721634826	0.1236804624930244
GC10T-Tcell:CGAATGTAGCGTAATA	GC10T-Tcell	CD8_C3_GZMH	#d62728	Tumor	clonotype7	0.4023973078797729	-0.00112669	0.0074522593	-0.14554983	1.8887562	-0.2874198	0.004645691811618	0.0663843840099019	0.1775964386395557
GC10T-Tcell:CGAATGTAGTACCGGA	GC10T-Tcell	CD8_C3_GZMH	#d62728	Tumor	clonotype620	0.47620261677599146	0.002112067	0.0018663089	-0.5022552	0.9862574	-0.022616068	0.0037006387172375	0.0726398334675242	0.138924067020094
GC10T-Tcell:CGAATGTTCACGACTA	GC10T-Tcell	CD8_C3_GZMH	#d62728	Tumor	clonotype5	0.39086472174513615	-0.01168347	-0.0048608384	-0.5022552	2.106878	0.7659334	0.00362260410511	0.07114912732539	0.153315874897092
GC10T-Tcell:CGACCTTAGAATAGGG	GC10T-Tcell	CD8_C4_GZMK	#aa40fc	Tumor	clonotype5	0.5034723042558671	0.0018823446	0.0048638033	0.41205138	-0.22683394	-0.2664617	0.0024499688408401	0.0653509891384506	0.1167559187408925
GC10T-Tcell:CGACCTTTCACCGTAA	GC10T-Tcell	CD8_C3_GZMH	#d62728	Tumor	clonotype131	0.5232612145460372	-0.00053925393	-0.0049990183	-0.13293728	0.7143437	-0.41091523	0.0217913902364636	0.0724410934157433	0.1195180532812085
GC10T-Tcell:CGAGAAGCAATGGATA	GC10T-Tcell	CD8_C3_GZMH	#d62728	Tumor	clonotype320	0.5720021985493299	0.00836919	0.007324142	-0.5022552	2.4549582	0.381673	0.0144091979468609	0.0600242998102787	0.1454319206812778
GC10T-Tcell:CGAGCACGTTGGAGGT	GC10T-Tcell	CD8_C3_GZMH	#d62728	Tumor	clonotype216	0.5243974731142357	0.0012765148	-0.004632638	-0.101857364	0.97322184	-0.12045632	0.0053021187931054	0.0536662903962004	0.0888215993752616
GC10T-Tcell:CGAGCCAAGACAAAGG	GC10T-Tcell	CD8_C3_GZMH	#d62728	Tumor	clonotype484	0.46773874377547	-0.00048027202	0.001020532	-0.19177866	1.3489342	-0.28228268	0.005721256663591	0.0739332493519087	0.1336817942147606
GC10T-Tcell:CGAGCCATCGCAGGCT	GC10T-Tcell	CD8_C3_GZMH	#d62728	Tumor	clonotype6	0.348793642597425	-0.004369287	0.0046783336	-0.5022552	1.4217798	0.24125475	0.0128436643957597	0.0570033950203366	0.1769134574942089
GC10T-Tcell:CGATCGGAGAAGATTC	GC10T-Tcell	CD8_C3_GZMH	#d62728	Tumor	clonotype5	0.5617800432136706	0.0017663335	-0.001987214	-0.5022552	1.0910379	-0.029930988	0.0096201358824884	0.0644186881262727	0.162001679091823
GC10T-Tcell:CGATCGGGTGTTCTTT	GC10T-Tcell	CD8_C3_GZMH	#d62728	Tumor	clonotype25	0.5806640945397994	0.0002243521	-0.017601158	-0.5022552	1.3206638	0.192662	0.0193609447568484	0.0719384762798294	0.0998569613696572
GC10T-Tcell:CGATGGCGTATGAAAC	GC10T-Tcell	CD8_C3_GZMH	#d62728	Tumor	clonotype29	0.45282505819579566	0.000910301	0.0048038946	-0.5022552	1.6087141	0.4602481	0.0059110529771306	0.0582639966918806	0.1842355024774205
GC10T-Tcell:CGATGGCGTGCACGAA	GC10T-Tcell	CD8_C3_GZMH	#d62728	Tumor	clonotype99	0.3790073960542959	-0.0047577755	0.007405437	-0.5022552	1.944553	0.32285583	0.0103196586976718	0.0625277783646718	0.1761664786962474
GC10T-Tcell:CGCGGTACATGCAACT	GC10T-Tcell	CD8_C2_CX3CR1	#279e68	Tumor	clonotype534	0.5382781801339556	-0.028760407	-0.017320607	-0.5022552	0.50596905	-0.2709298	0.0650389967048975	0.0779442125143793	0.0786884970560903
GC10T-Tcell:CGCGGTAGTCTCTCGT	GC10T-Tcell	CD8_C3_GZMH	#d62728	Tumor	clonotype1	0.4858786611909095	0.001384967	-0.0012717618	-0.023861945	0.62496334	-0.2335501	0.0049843746927292	0.0860391878881868	0.1193356158603765
GC10T-Tcell:CGCGTTTAGACCTAGG	GC10T-Tcell	CD8_C3_GZMH	#d62728	Tumor	clonotype882	0.4580251101756574	0.002524496	0.0072045554	-0.5022552	0.2988987	0.036050558	0.0027684733039858	0.0636457086296436	0.145261731837245
GC10T-Tcell:CGCTATCCAGCCTTTC	GC10T-Tcell	CD8_C3_GZMH	#d62728	Tumor	clonotype6	0.4762283168704267	0.0033505724	0.0055124876	-0.5022552	0.53931165	-0.23983505	0.0029207566056481	0.0581619024474543	0.1401248499413004
GC10T-Tcell:CGCTGGAAGTACGCGA	GC10T-Tcell	CD8_C3_GZMH	#d62728	Tumor	clonotype1086	0.44797106911711576	0.0015388386	0.0039115525	-0.5022552	0.6534211	-0.21564788	0.0039852931619177	0.0660337093607848	0.1417115748994129
GC10T-Tcell:CGCTGGACACGTTGGC	GC10T-Tcell	CD8_C3_GZMH	#d62728	Tumor	clonotype5	0.4629809472709434	0.0009555304	0.002311135	-0.5022552	1.3434545	-0.17555678	0.0037429814382812	0.0691645424933087	0.1436401550167635
GC10T-Tcell:CGCTGGAGTGACAAAT	GC10T-Tcell	CD8_C3_GZMH	#d62728	Tumor	clonotype1	0.48678997092992543	0.0005452202	-0.0014796589	-0.5022552	1.079838	0.5416059	0.0086779914437609	0.078749934140707	0.176347800383294
GC10T-Tcell:CGCTGGATCAGGCCCA	GC10T-Tcell	CD8_C3_GZMH	#d62728	Tumor	clonotype6	0.44054157471226235	0.0011496998	0.0059101055	-0.5022552	1.3988795	0.26145995	0.0057428993188151	0.059073009076461	0.1813381248275022
GC10T-Tcell:CGCTGGATCTTGAGAC	GC10T-Tcell	CD8_C3_GZMH	#d62728	Tumor	clonotype29	0.4268841146290526	0.0010019382	0.004935092	-0.5022552	0.45586	-0.41091523	0.0034664011938065	0.0801728773255226	0.1758991104912597
GC10T-Tcell:CGCTTCAAGGATGGTC	GC10T-Tcell	CD8_C3_GZMH	#d62728	Tumor	clonotype7	0.4850476587565619	0.0025514688	0.006595097	0.25330347	1.2747833	-0.41091523	0.0023719657383556	0.0738321996017997	0.1605473908144092
GC10T-Tcell:CGGACGTTCTCTTATG	GC10T-Tcell	CD8_C3_GZMH	#d62728	Tumor	clonotype722	0.42100547194263943	-0.0011897499	0.0060187066	-0.5022552	0.0067282417	0.068842344	0.0023087954751985	0.0632334345191608	0.1524989788044777
GC10T-Tcell:CGGAGCTAGAGTAATC	GC10T-Tcell	CD8_C3_GZMH	#d62728	Tumor	clonotype162	0.4674086137762258	0.0035469537	-0.004161793	-0.5022552	2.051677	0.035480816	0.0138972495723735	0.0524126633074731	0.1558870670115371
GC10T-Tcell:CGGAGTCTCAGTTTGG	GC10T-Tcell	CD8_C4_GZMK	#aa40fc	Tumor	clonotype54	0.5012799422882815	0.0032111518	0.010799274	1.1238971	-0.18578045	-0.255078	0.0019190641721801	0.0476879998243011	0.1223002609348921
GC10T-Tcell:CGGAGTCTCGCTTGTC	GC10T-Tcell	CD8_C3_GZMH	#d62728	Tumor	clonotype265	0.3485849263299834	-0.004392306	0.003900516	-0.5022552	1.6395191	-0.24743229	0.008180106682409	0.0582781864786069	0.162917401095297
GC10T-Tcell:CGGCTAGAGTACATGA	GC10T-Tcell	CD8_C3_GZMH	#d62728	Tumor	clonotype5	0.46543397123179486	-0.00134979	-0.0025982924	0.7489393	0.3054435	-0.12337928	0.0029784179137349	0.0779200205394766	0.128940555339674
GC10T-Tcell:CGGGTCATCTTGCAAG	GC10T-Tcell	CD8_C3_GZMH	#d62728	Tumor	clonotype99	0.39208039646320686	-0.0029862137	0.008034286	-0.5022552	0.5125743	0.2694923	0.0064801402843805	0.0704533429800918	0.1745659788802963
GC10T-Tcell:CGGTTAACATTGTGCA	GC10T-Tcell	CD8_C4_GZMK	#aa40fc	Tumor	clonotype5	0.5595233361779213	8.688816e-05	-0.0003142081	0.20071092	0.31918705	-0.26966062	0.0033013434096932	0.0631909823567837	0.0860848224712199
GC10T-Tcell:CGGTTAATCCCTCTTT	GC10T-Tcell	CD8_C3_GZMH	#d62728	Tumor	clonotype126	0.4973062860273077	0.0021096524	0.0037535669	-0.5022552	0.49808183	-0.26485598	0.0026430432389778	0.07550052230726	0.1174502101809093
GC10T-Tcell:CGTCACTCAAACTGTC	GC10T-Tcell	CD8_C3_GZMH	#d62728	Tumor	clonotype265	0.43600603127753623	-0.00013601522	0.008388076	-0.5022552	0.66770625	-0.22001664	0.0028115794160806	0.0776864132041472	0.164874839457196
GC10T-Tcell:CGTCACTTCTAAGCCA	GC10T-Tcell	CD8_C3_GZMH	#d62728	Tumor	clonotype1	0.5451305278946181	0.003856068	-0.0008443611	-0.5022552	0.029315492	-0.2603718	0.0070447551677526	0.0765351311830233	0.0961511272581742
GC10T-Tcell:CGTCAGGCACGCCAGT	GC10T-Tcell	CD8_C3_GZMH	#d62728	Tumor	clonotype7	0.3715643544953885	-0.0025303685	0.0072467225	-0.5022552	1.4976349	0.3052151	0.0092373879139325	0.0670541242432932	0.1484778142638315
GC10T-Tcell:CGTCTACAGTGTGAAT	GC10T-Tcell	CD8_C9_HAVCR2	#aec7e8	Tumor	clonotype380	0.7516217449115395	0.009397488	-0.044451896	-0.26023132	1.8509754	1.1554724	0.3124405602729859	0.071474208134004	0.0810584250765539
GC10T-Tcell:CGTCTACTCGAATGCT	GC10T-Tcell	CD8_C3_GZMH	#d62728	Tumor	clonotype7	0.40689060112313546	-0.0007403616	0.0073649883	-0.5022552	0.9222334	-0.41091523	0.0030985914871232	0.0682173899343126	0.18589969935998
GC10T-Tcell:CGTGAGCGTAAGAGGA	GC10T-Tcell	CD8_C3_GZMH	#d62728	Tumor	clonotype7	0.3860314973034288	-0.0018371666	0.006280551	-0.21267399	1.2405902	0.26999822	0.0090233046518716	0.0575058618117167	0.1644872529565766
GC10T-Tcell:CGTTAGACAAAGGTGC	GC10T-Tcell	CD8_C4_GZMK	#aa40fc	Tumor	clonotype131	0.6046300931517982	0.0096321115	0.012097787	-0.5022552	0.7795899	-0.41091523	0.0112825317406235	0.0702229342034067	0.1385493059838901
GC10T-Tcell:CGTTAGACACCATCCT	GC10T-Tcell	CD8_C3_GZMH	#d62728	Tumor	clonotype7	0.3670441693872988	-0.0052635474	0.009953595	-0.5022552	2.1255763	0.22166364	0.0114809727199003	0.0655862065535403	0.165579627728044
GC10T-Tcell:CGTTCTGAGTAGTGCG	GC10T-Tcell	CD8_C3_GZMH	#d62728	Tumor	clonotype7	0.540243402610131	0.004870359	0.0021995269	-0.11347261	1.6190143	0.123264275	0.0128873283774977	0.0718862622107825	0.1496603084737037
GC10T-Tcell:CGTTCTGAGTGGTAAT	GC10T-Tcell	CD8_C4_GZMK	#aa40fc	Tumor	clonotype40	0.5370181395644142	0.0053846594	0.0077275136	-0.5022552	0.34993097	0.08348686	0.0040232213566835	0.0624318687809376	0.1457832852178816
GC10T-Tcell:CGTTCTGTCGCCTGTT	GC10T-Tcell	CD8_C3_GZMH	#d62728	Tumor	clonotype7	0.47096982789510405	0.003472545	0.005598002	-0.5022552	0.24042523	-0.17106226	0.0052560465665765	0.0705048027107003	0.1415377245991628
GC10T-Tcell:CGTTGGGCAATGTTGC	GC10T-Tcell	CD8_C3_GZMH	#d62728	Tumor	clonotype5	0.46724488036390893	-0.0022852765	-0.0014390724	-0.15564331	1.2725021	0.00862201	0.0049513700955692	0.0711928218767166	0.1326590155058257
GC10T-Tcell:CGTTGGGCAGTAAGCG	GC10T-Tcell	CD8_C3_GZMH	#d62728	Tumor	clonotype545	0.48351173706322936	0.0020569665	0.003634655	-0.5022552	1.8760157	-0.057793327	0.0032983247417417	0.0574617566615274	0.147976446169639
GC10T-Tcell:CTAACTTAGCTGCGAA	GC10T-Tcell	CD8_C3_GZMH	#d62728	Tumor	clonotype534	0.4604006101479062	0.00096457114	0.002276134	-0.5022552	0.87160987	0.22582155	0.0049614969897098	0.0696825844851291	0.1496568799978225
GC10T-Tcell:CTAACTTAGTCGAGTG	GC10T-Tcell	CD8_C3_GZMH	#d62728	Tumor	clonotype29	0.4770005791967522	0.0014322117	0.0019044268	-0.5022552	0.7408099	-0.22132123	0.0068127867091414	0.0600551822740427	0.1138508569054274
GC10T-Tcell:CTAACTTCATGCAACT	GC10T-Tcell	CD8_C2_CX3CR1	#279e68	Tumor	clonotype5	0.2782499929917094	-0.031364884	-0.0034451152	-0.5022552	1.3077921	0.42517692	0.0078733890383997	0.0693284140808797	0.1196180835662012
GC10T-Tcell:CTAACTTGTCTAAAGA	GC10T-Tcell	CD8_C3_GZMH	#d62728	Tumor	clonotype1	0.4207989395747367	-0.0017804237	0.005271847	-0.5022552	0.5654654	-0.2775978	0.0037925401344962	0.0704801074458695	0.1587168898435028
GC10T-Tcell:CTAATGGCATGACGGA	GC10T-Tcell	CD8_C3_GZMH	#d62728	Tumor	clonotype29	0.4350645508077325	0.0021070146	0.008936544	-0.5022552	1.3917084	-0.41091523	0.001982864496014	0.0489400525460972	0.1628199223906017
GC10T-Tcell:CTACACCAGAGCTATA	GC10T-Tcell	CD8_C9_HAVCR2	#aec7e8	Tumor	clonotype380	0.7570014044673254	0.009655073	-0.0443389	-0.5022552	0.09061245	0.8659923	1.2976779921201578	0.0718714462253994	0.0889827428353687
GC10T-Tcell:CTACACCCACACGCTG	GC10T-Tcell	CD8_C4_GZMK	#aa40fc	Tumor	clonotype7	0.44577432398800654	-0.0012715254	0.007232415	0.27107015	0.4670192	-0.013148838	0.0028151227629914	0.058879680498391	0.1282843709216159
GC10T-Tcell:CTACACCGTAGGAGTC	GC10T-Tcell	CD8_C3_GZMH	#d62728	Tumor	clonotype1	0.506170214733678	0.003895177	0.0036310449	-0.5022552	-0.1319055	-0.2616999	0.002592106478778	0.0671183846740221	0.1460304370034847
GC10T-Tcell:CTACATTCAACTGGCC	GC10T-Tcell	CD8_C3_GZMH	#d62728	Tumor	clonotype99	0.38368295094531585	-0.0030593926	0.009510914	-0.5022552	0.8060451	0.11176411	0.0079101194720124	0.0759345634004107	0.1834178335003878
GC10T-Tcell:CTACATTCAGAAGCAC	GC10T-Tcell	CD8_C3_GZMH	#d62728	Tumor	clonotype78	0.5025881814446322	0.0022982117	-0.011612767	-0.5022552	1.2168442	0.67860293	0.0515618023911349	0.0823825758729655	0.1427563089323857
GC10T-Tcell:CTACCCACACAAGCCC	GC10T-Tcell	CD8_C3_GZMH	#d62728	Tumor	clonotype25	0.4869114715265348	-0.0018634085	-0.007825289	-0.5022552	0.7770503	0.116693124	0.0187013727086387	0.0636324570362524	0.122385414979179
GC10T-Tcell:CTACCCACATTCTCAT	GC10T-Tcell	CD8_C4_GZMK	#aa40fc	Tumor	clonotype7	0.47859281945933724	0.0022457275	0.006676031	-0.5022552	-0.28167304	-0.23061779	0.001542067522195	0.0629962071072655	0.1219553791325172
GC10T-Tcell:CTACCCAGTGTCGCTG	GC10T-Tcell	CD8_C4_GZMK	#aa40fc	Tumor	clonotype120	0.4881500423170967	0.004236727	0.008548983	-0.20072016	-0.19426136	-0.26789677	0.0028347099348348	0.0564367905028575	0.1209473780314385
GC10T-Tcell:CTACGTCTCCAGTATG	GC10T-Tcell	CD8_C4_GZMK	#aa40fc	Tumor	clonotype6	0.47880916345418617	0.0014521244	0.008555734	0.46158022	0.019935915	0.13997293	0.0025415988499882	0.0783455304443846	0.1715349860336358
GC10T-Tcell:CTAGAGTCACGTCAGC	GC10T-Tcell	CD8_C3_GZMH	#d62728	Tumor	clonotype1	0.6106678916036051	0.002319242	-0.014375158	-0.5022552	1.6528214	-0.020508554	0.0181747494222566	0.0764731004949331	0.1277715096340174
GC10T-Tcell:CTAGCCTCACGTAAGG	GC10T-Tcell	CD8_C3_GZMH	#d62728	Tumor	clonotype172	0.654882271741785	0.0014012505	-0.014768301	-0.24608791	1.0022694	0.26635367	0.0214223111413558	0.083078887064575	0.0973840485099685
GC10T-Tcell:CTAGCCTCATAACCTG	GC10T-Tcell	CD8_C3_GZMH	#d62728	Tumor	clonotype131	0.5117672836817561	-0.00083566376	-0.0044586915	-0.049642175	0.8215404	-0.16768843	0.0130369311116222	0.0673106233527519	0.1148882795114255
GC10T-Tcell:CTAGCCTTCCACTGGG	GC10T-Tcell	CD8_C3_GZMH	#d62728	Tumor	clonotype1	0.6092281146851862	0.00470382	-0.005166552	-0.5022552	1.0127031	0.5425561	0.0088858760431246	0.097232365865511	0.134895278615738
GC10T-Tcell:CTCACACAGGTGCTTT	GC10T-Tcell	CD8_C3_GZMH	#d62728	Tumor	clonotype340	0.4408426370629387	-0.0014692271	-0.0010043794	-0.5022552	1.7620481	-0.26426733	0.0068714644801985	0.0684366154503405	0.1790868988469751
GC10T-Tcell:CTCACACGTAAATGAC	GC10T-Tcell	CD8_C4_GZMK	#aa40fc	Tumor	clonotype722	0.6556003417978791	0.010895229	0.0124582825	-0.5022552	1.0904719	-0.41091523	0.0049092571765445	0.0697358917119293	0.1114603941320508
GC10T-Tcell:CTCACACGTCCATGAT	GC10T-Tcell	CD8_C3_GZMH	#d62728	Tumor	clonotype7	0.4260539179271726	-0.0005292097	0.0027876939	-0.5022552	0.7496078	-0.41091523	0.0036657582708712	0.0611029689091308	0.1502908001733018
GC10T-Tcell:CTCAGAAGTCAATACC	GC10T-Tcell	CD8_C3_GZMH	#d62728	Tumor	clonotype5	0.5195003218752864	-5.375495e-05	-0.012421438	-0.5022552	1.042477	0.13423315	0.0145355887207115	0.0684034707574409	0.1392238720857289
GC10T-Tcell:CTCATTACAATAGAGT	GC10T-Tcell	CD8_C3_GZMH	#d62728	Tumor	clonotype6	0.407973711361724	0.0011487935	0.007990231	-0.5022552	1.3820027	0.017387113	0.0031539098564433	0.0638879377596865	0.161157317352791
GC10T-Tcell:CTCATTATCTGACCTC	GC10T-Tcell	CD8_C4_GZMK	#aa40fc	Tumor	clonotype162	0.5988080022759239	0.0108229155	0.014541112	-0.5022552	0.22003269	0.17881398	0.0030540874667137	0.0622651457393209	0.1326893903866573
GC10T-Tcell:CTCCTAGAGGTAGCCA	GC10T-Tcell	CD8_C3_GZMH	#d62728	Tumor	clonotype5	0.531547635812588	-0.006840495	-0.0066050566	-0.5022552	1.3528086	0.3317356	0.0083969687044088	0.0777858528526226	0.132030140085893
GC10T-Tcell:CTCCTAGCAGCGAACA	GC10T-Tcell	CD8_C4_GZMK	#aa40fc	Tumor	clonotype35	0.4557027621241698	1.2484615e-05	0.0055637658	0.012663305	0.8345098	-0.17818427	0.0025563538559292	0.0659902730426949	0.1717145840000046
GC10T-Tcell:CTCCTAGGTCATCGGC	GC10T-Tcell	CD8_C4_GZMK	#aa40fc	Tumor	clonotype247	0.6192940519264596	0.00428599	0.001909273	0.8161419	0.23089738	-0.13659477	0.0025267400906557	0.0687090442806452	0.1004105201321773
GC10T-Tcell:CTCCTAGGTTGCTCCT	GC10T-Tcell	CD8_C3_GZMH	#d62728	Tumor	clonotype5	0.460505674085263	-0.005165122	-0.004570798	-0.17511043	1.6324023	0.2823239	0.0078816071456216	0.0579637756749824	0.1284138190569231
GC10T-Tcell:CTCCTAGTCGCAGGCT	GC10T-Tcell	CD8_C3_GZMH	#d62728	Tumor	clonotype7	0.42085259834637956	-4.0917304e-05	0.007228915	-0.5022552	0.4059237	0.07414953	0.0027082078447359	0.0673262121798904	0.1660077680693649
GC10T-Tcell:CTCGAAATCAACACCA	GC10T-Tcell	CD8_C3_GZMH	#d62728	Tumor	clonotype150	0.4953228966796868	-0.001952923	-0.010758619	-0.5022552	1.0840726	-0.066033535	0.0267312672451373	0.0621166460175262	0.1554101867947186
GC10T-Tcell:CTCGAAATCTGTCCGT	GC10T-Tcell	CD8_C4_GZMK	#aa40fc	Tumor	clonotype1	0.46802725922920985	0.0022362915	0.0069956477	-0.18974799	-0.31964016	-0.2155413	0.0031509360327555	0.0660941025466227	0.1391261068844812
GC10T-Tcell:CTCGGAGTCTAACTCT	GC10T-Tcell	CD8_C3_GZMH	#d62728	Tumor	clonotype78	0.5391499767429783	0.0048214067	-0.016834816	-0.5022552	2.1250718	1.0477252	0.0691053930747195	0.0621348681359194	0.134870316436806
GC10T-Tcell:CTCGGGAAGTGGGATC	GC10T-Tcell	CD8_C3_GZMH	#d62728	Tumor	clonotype172	0.5607592864048392	0.0056778267	-0.0027545753	-0.5022552	1.2080115	0.18953961	0.0181328267602403	0.0526036030284709	0.1224791293212412
GC10T-Tcell:CTCGGGAGTAAACCTC	GC10T-Tcell	CD8_C3_GZMH	#d62728	Tumor	clonotype7	0.44548974749103426	0.0024226143	0.0043962337	-0.5022552	1.5301094	0.6963579	0.004128874957861	0.0760908242232526	0.1641191337370634
GC10T-Tcell:CTCGTCAAGACAGACC	GC10T-Tcell	CD8_C3_GZMH	#d62728	Tumor	clonotype145	0.37083434163306966	-0.005063122	0.008896253	-0.5022552	0.4567306	0.075595394	0.0170060391233631	0.0599205324458132	0.1543985845562108
GC10T-Tcell:CTCGTCATCCAAACTG	GC10T-Tcell	CD8_C3_GZMH	#d62728	Tumor	clonotype7	0.5097479564305477	0.0048232805	0.008379488	-0.5022552	0.44801047	-0.1331131	0.005155157066746	0.0608259915706202	0.1395523466461358
GC10T-Tcell:CTCTAATCATCCTTGC	GC10T-Tcell	CD8_C3_GZMH	#d62728	Tumor	clonotype155	0.5379905529588719	0.006146824	0.007937093	-0.5022552	0.7099498	-0.12980434	0.0058618923106685	0.0826096515430863	0.1635305824361959
GC10T-Tcell:CTCTAATCATGTCTCC	GC10T-Tcell	CD8_C9_HAVCR2	#aec7e8	Tumor	clonotype607	0.7734059162363969	0.010503605	-0.045456223	-0.5022552	1.3281937	1.8372663	1.0434851629342732	0.0662834862311965	0.1224699670405899
GC10T-Tcell:CTCTAATGTCGGCTCA	GC10T-Tcell	CD8_C4_GZMK	#aa40fc	Tumor	clonotype29	0.5682831169590559	0.005742345	0.0063192127	-0.5022552	-0.23029344	-0.18012516	0.0150794405034784	0.0710980244993386	0.1472748044183761
GC10T-Tcell:CTCTAATTCACGACTA	GC10T-Tcell	CD8_C4_GZMK	#aa40fc	Tumor	clonotype1	0.4772312521976438	0.003312418	0.0066213096	0.28942087	-0.5335017	-0.05508117	0.0016731636175949	0.0575935018557115	0.1227572685992473
GC10T-Tcell:CTCTAATTCATGTCCC	GC10T-Tcell	CD8_C9_HAVCR2	#aec7e8	Tumor	clonotype78	0.5432320045452962	0.005109623	-0.015510396	-0.5022552	0.9262857	1.244464	0.1225436379488187	0.0643164538682927	0.1438128428291547
GC10T-Tcell:CTCTACGTCCATTCTA	GC10T-Tcell	CD8_C3_GZMH	#d62728	Tumor	clonotype25	0.5553954950347831	0.00129715	-0.008371448	-0.5022552	0.9610465	-0.12641218	0.0113415186240469	0.0607075714559102	0.0937049025461137
GC10T-Tcell:CTCTGGTAGCTGATAA	GC10T-Tcell	CD8_C3_GZMH	#d62728	Tumor	clonotype5	0.5335080111390001	0.002233588	0.0007105896	-0.5022552	1.233642	-0.25578436	0.0040342138319569	0.0651624287318773	0.1177962543758093
GC10T-Tcell:CTCTGGTAGGGCACTA	GC10T-Tcell	CD8_C3_GZMH	#d62728	Tumor	clonotype340	0.5154936715493964	0.0002803843	-0.005887429	-0.5022552	1.255011	-0.1696987	0.0096072319767839	0.0836281504490706	0.126152973400619
GC10T-Tcell:CTCTGGTTCAGTCAGT	GC10T-Tcell	CD8_C3_GZMH	#d62728	Tumor	clonotype620	0.5271143422217315	0.004629901	0.0023678758	-0.5022552	1.6572366	-0.027061097	0.0082726496085709	0.079322120409937	0.117204588578871
GC10T-Tcell:CTCTGGTTCTACGAGT	GC10T-Tcell	CD8_C4_GZMK	#aa40fc	Tumor	clonotype5	0.5421912599914243	-0.0070603695	-0.003931121	0.754304	0.66196054	-0.14221737	0.0046781648001756	0.0731041875728324	0.1565417168879513
GC10T-Tcell:CTGATAGCAACAACCT	GC10T-Tcell	CD8_C2_CX3CR1	#279e68	Tumor	clonotype40	0.17422295221780934	-0.042384844	-0.0017708926	-0.5022552	1.3944025	-0.082707524	0.0107435942477851	0.072876892547678	0.1601722837715488
GC10T-Tcell:CTGATCCGTGGTAACG	GC10T-Tcell	CD8_C3_GZMH	#d62728	Tumor	clonotype1	0.4215142519480253	-0.001483152	2.7960548e-05	-0.5022552	0.9764371	0.56377065	0.009274295892196	0.070347609253546	0.1676740233004801
GC10T-Tcell:CTGCCTAAGTACATGA	GC10T-Tcell	CD8_C4_GZMK	#aa40fc	Tumor	clonotype78	0.7555186703298146	0.011960353	-0.005426659	-0.5022552	1.1730627	0.5150292	0.0037727936069708	0.0681374065584255	0.1337488661732477
GC10T-Tcell:CTGCCTACATAACCTG	GC10T-Tcell	CD8_C4_GZMK	#aa40fc	Tumor	clonotype7	0.6398616041068795	0.012094637	0.015186015	-0.5022552	1.4087286	-0.41091523	0.0022874633727537	0.0725327327559609	0.1534504095563608
GC10T-Tcell:CTGCGGATCATAAAGG	GC10T-Tcell	CD8_C3_GZMH	#d62728	Tumor	clonotype5	0.4454736343355835	-0.008663811	-0.007547392	0.4912589	1.6357301	0.19098794	0.0046064333829395	0.0695419251474377	0.1542705436017264
GC10T-Tcell:CTGCTGTGTGTAATGA	GC10T-Tcell	CD8_C3_GZMH	#d62728	Tumor	clonotype1	0.5044069760262992	0.0026512376	-0.0030083724	-0.5022552	1.1954869	0.28689268	0.0127741712609296	0.0812551212084462	0.1301044463454635
GC10T-Tcell:CTGCTGTGTTTAGCTG	GC10T-Tcell	CD8_C3_GZMH	#d62728	Tumor	clonotype6	0.515371709221166	0.004641948	0.007829623	-0.5022552	1.3585085	-0.03196585	0.0038535004678385	0.0839867325141502	0.160902690251092
GC10T-Tcell:CTGCTGTTCAAAGTAG	GC10T-Tcell	CD8_C3_GZMH	#d62728	Tumor	clonotype340	0.47475027211556176	-0.0023167387	-0.006047113	0.09717649	0.6576132	-0.41091523	0.0084789276695578	0.0617727859124141	0.1273844409423066
GC10T-Tcell:CTGCTGTTCATATCGG	GC10T-Tcell	CD8_C3_GZMH	#d62728	Tumor	clonotype7	0.48260664897712385	-0.00014309103	0.009036866	0.18949112	0.45196927	0.26121676	0.00374430236	0.0811279656168083	0.1987803923571605
GC10T-Tcell:CTGGTCTAGTTACGGG	GC10T-Tcell	CD8_C4_GZMK	#aa40fc	Tumor	clonotype477	0.522828408815395	0.0034342546	0.006085026	0.31650743	0.73918223	-0.25603232	0.0027937438579635	0.0781040414003237	0.1324137805284667
GC10T-Tcell:CTGGTCTGTAAATGAC	GC10T-Tcell	CD8_C3_GZMH	#d62728	Tumor	clonotype29	0.4766471776402165	0.00010505619	0.0068494054	-0.2185061	-0.5335017	-0.41091523	0.0026175215869445	0.0584210398132111	0.1654558178780714
GC10T-Tcell:CTGTGCTAGGTTACCT	GC10T-Tcell	CD8_C3_GZMH	#d62728	Tumor	clonotype1	0.5640337275089884	0.003946236	-0.0013935649	-0.24073982	0.8560698	-0.072232604	0.0060416278384944	0.0889842155622929	0.147382830458297
GC10T-Tcell:CTGTGCTCACACTGCG	GC10T-Tcell	CD8_C2_CX3CR1	#279e68	Tumor	clonotype172	0.4030905492931542	-0.02112655	-0.0024428943	0.023711115	1.2217921	-0.27929318	0.0081219578073868	0.0720989932036381	0.1254081785634991
GC10T-Tcell:CTGTGCTCACGTGAGA	GC10T-Tcell	CD8_C3_GZMH	#d62728	Tumor	clonotype78	0.4863591670083992	0.0028598108	0.0025614484	-0.5022552	0.8515587	0.66762966	0.022571242401945	0.0646666839746578	0.11891951047628
GC10T-Tcell:CTGTTTAAGTACATGA	GC10T-Tcell	CD8_C4_GZMK	#aa40fc	Tumor	clonotype1	0.6033665289442055	0.008403509	0.007892032	-0.5022552	0.07196963	0.08596906	0.0066362366293659	0.0833158121272678	0.1181253140273195
GC10T-Tcell:CTGTTTATCTGGCGAC	GC10T-Tcell	CD8_C3_GZMH	#d62728	Tumor	clonotype340	0.6227645249268399	0.008731699	0.008108568	-0.034543067	0.47508863	-0.11181588	0.0451612008999723	0.0715135517009905	0.1233226924862361
GC10T-Tcell:CTTAACTGTTCTGGTA	GC10T-Tcell	CD8_C3_GZMH	#d62728	Tumor	clonotype5	0.438644600564566	-0.005568092	-0.0029131495	-0.5022552	1.8523508	0.030212231	0.0048591133095054	0.0685732560677551	0.1208096590787885
GC10T-Tcell:CTTAACTTCCCAACGG	GC10T-Tcell	CD8_C3_GZMH	#d62728	Tumor	clonotype25	0.4324561721447747	-0.00063585356	0.0018053849	-0.18390948	1.3346334	-0.11215207	0.0050260157661297	0.0768409972796265	0.1602306904170675
GC10T-Tcell:CTTACCGAGTTAGGTA	GC10T-Tcell	CD8_C3_GZMH	#d62728	Tumor	clonotype7	0.41824263231750064	-0.00058782095	0.009552268	-0.5022552	1.0349964	-0.082113646	0.0084256914059767	0.0685151481704847	0.1972396035915766
GC10T-Tcell:CTTACCGCAAACCCAT	GC10T-Tcell	CD8_C3_GZMH	#d62728	Tumor	clonotype1	0.45068178982041546	0.00081842236	0.005426538	-0.17819414	0.5319672	0.36647996	0.0111927330947917	0.0606870724057804	0.1548398639809676
GC10T-Tcell:CTTAGGAGTTAAAGAC	GC10T-Tcell	CD8_C3_GZMH	#d62728	Tumor	clonotype25	0.5528855891751894	0.0012039539	-0.010107891	-0.5022552	1.7959367	0.10617141	0.0044858541352321	0.085300213414522	0.1240813936799406
GC10T-Tcell:CTTAGGATCTATCGCC	GC10T-Tcell	CD8_C3_GZMH	#d62728	Tumor	clonotype5	0.5256285344797543	-0.0021183027	-0.005811946	-0.5022552	0.9276239	0.35807386	0.0171255086045071	0.0749008287913351	0.1318848927255775
GC10T-Tcell:CTTCTCTAGGCGATAC	GC10T-Tcell	CD8_C3_GZMH	#d62728	Tumor	clonotype7	0.5390962559363112	0.0054547964	0.006863135	-0.5022552	0.92152923	-0.071961164	0.0032944686289652	0.0707716379407804	0.1472334108898605
GC10T-Tcell:CTTCTCTAGTACCGGA	GC10T-Tcell	CD8_C3_GZMH	#d62728	Tumor	clonotype877	0.4930753245883831	0.0009103054	0.0048380294	-0.5022552	1.5787563	0.79278636	0.0047132933413827	0.0836132335553564	0.1760990767988615
GC10T-Tcell:CTTCTCTGTGATGATA	GC10T-Tcell	CD8_C3_GZMH	#d62728	Tumor	clonotype7	0.4032075752096918	-0.0018267734	0.005864106	-0.5022552	1.0271283	0.6852421	0.0117961435102699	0.0714083790368998	0.1692437311310539
GC10T-Tcell:CTTGGCTAGAAACCTA	GC10T-Tcell	CD8_C4_GZMK	#aa40fc	Tumor	clonotype6	0.5452795787305109	0.0063935714	0.0096466355	-0.5022552	0.3017092	-0.41091523	0.0014071434148807	0.0620112689187656	0.1265052228102086
GC10T-Tcell:CTTGGCTCACCCAGTG	GC10T-Tcell	CD8_C3_GZMH	#d62728	Tumor	clonotype6	0.3499320178660762	-0.0048756744	0.0037471827	-0.5022552	1.0318702	0.35591257	0.0111458861377171	0.0587943464084471	0.1592921265554139
GC10T-Tcell:CTTGGCTGTAGATTAG	GC10T-Tcell	CD8_C3_GZMH	#d62728	Tumor	clonotype7	0.47778591704968754	0.0014043035	0.0055927574	-0.5022552	1.2979842	-0.044693217	0.0047282080089919	0.0878066584326314	0.1781743953897407
GC10T-Tcell:CTTGGCTTCACCACCT	GC10T-Tcell	CD8_C3_GZMH	#d62728	Tumor	clonotype1	0.49958661585329533	0.004398996	0.008264071	-0.5022552	0.26756167	-0.28060806	0.0061573553995724	0.0638066072828617	0.1525674881007789
GC10T-Tcell:CTTTGCGAGTCACGCC	GC10T-Tcell	CD8_C3_GZMH	#d62728	Tumor	clonotype7	0.4386498101323854	0.00013931257	0.004240322	-0.5022552	1.8169103	0.8366802	0.0061124218563943	0.0544800515649889	0.179672680849819
GC10T-Tcell:CTTTGCGCAAGAAAGG	GC10T-Tcell	CD8_C3_GZMH	#d62728	Tumor	clonotype172	0.45830066977443595	-0.001818487	-0.0034054264	-0.5022552	0.82254696	-0.26690418	0.0082073995084749	0.0589475746350891	0.1352297975167736
GC10T-Tcell:GAAACTCCACGAAGCA	GC10T-Tcell	CD8_C3_GZMH	#d62728	Tumor	clonotype6	0.3685903836523114	-0.0023058748	0.004995451	-0.5022552	1.3060971	-0.2809418	0.0124657042949344	0.0660864069371152	0.1437525698174502
GC10T-Tcell:GAAACTCCATCAGTCA	GC10T-Tcell	CD8_C3_GZMH	#d62728	Tumor	clonotype99	0.3761184183500101	-0.0037732471	0.0048722522	-0.5022552	0.9936619	0.28150082	0.0064999970022676	0.0729910617257946	0.1662048715755621
GC10T-Tcell:GAAACTCTCTGATTCT	GC10T-Tcell	CD8_C3_GZMH	#d62728	Tumor	clonotype35	0.4246369245440718	0.00088893657	0.005972929	-0.5022552	1.0132443	0.21245557	0.0017502193882545	0.0628393373213902	0.1750510785894529
GC10T-Tcell:GAAATGAAGGTAGCCA	GC10T-Tcell	CD8_C3_GZMH	#d62728	Tumor	clonotype263	0.4421587651864078	0.001980813	0.00368757	-0.5022552	1.0470337	-0.07072454	0.0111216706863351	0.0725343272248957	0.1810548951365346
GC10T-Tcell:GAACATCTCTAACTCT	GC10T-Tcell	CD8_C4_GZMK	#aa40fc	Tumor	clonotype1	0.5051056280766058	0.00459306	0.0058104466	-0.5022552	1.2057098	-0.11575535	0.0035829925452531	0.0787338310758727	0.1033252172080571
GC10T-Tcell:GAACCTAGTTACTGAC	GC10T-Tcell	CD8_C4_GZMK	#aa40fc	Tumor	clonotype9	0.7556173114927028	0.01101879	0.0045172316	-0.5022552	-0.25654346	-0.19909182	0.0017453089870681	0.0890664015632805	0.07534580805513
GC10T-Tcell:GAACCTATCAGTCCCT	GC10T-Tcell	CD8_C3_GZMH	#d62728	Tumor	clonotype29	0.39432336614230057	-0.0029002647	0.0043089706	-0.5022552	1.0351276	0.42980883	0.0056472834573023	0.0590774819051692	0.1500032090034588
GC10T-Tcell:GAACGGAAGTACATGA	GC10T-Tcell	CD8_C4_GZMK	#aa40fc	Tumor	clonotype378	0.5758911583873035	0.010524181	0.015032466	-0.13045302	0.43042937	-0.16687441	0.0054355840106274	0.0669482798649741	0.1553453985355492
GC10T-Tcell:GAACGGAAGTGCCATT	GC10T-Tcell	CD8_C3_GZMH	#d62728	Tumor	clonotype29	0.44852317985970613	0.000823214	0.0013642395	-0.5022552	0.9755502	-0.41091523	0.0061212288320242	0.0565472012329516	0.1213476197181137
GC10T-Tcell:GAATAAGCACAACGTT	GC10T-Tcell	CD8_C3_GZMH	#d62728	Tumor	clonotype1	0.3809701378295324	-0.003835201	0.0077101425	-0.5022552	1.1478482	0.27691466	0.0099856250438886	0.0682166377680048	0.1713292230488779
GC10T-Tcell:GAATGAAAGACGCAAC	GC10T-Tcell	CD8_C3_GZMH	#d62728	Tumor	clonotype7	0.4314344667842776	-0.0002813415	0.008051251	-0.5022552	1.784616	-0.17236573	0.0033543696406471	0.0660477106441166	0.168340474088186
GC10T-Tcell:GAATGAAAGGATCGCA	GC10T-Tcell	CD8_C3_GZMH	#d62728	Tumor	clonotype29	0.3500673314989802	-0.0049525024	0.0073841373	-0.5022552	1.2325224	0.073872276	0.0156036826517512	0.0640946303881417	0.1763394594158175
GC10T-Tcell:GAATGAAAGGTGCTAG	GC10T-Tcell	CD8_C3_GZMH	#d62728	Tumor	clonotype613	0.41420886702225407	-0.00030112613	0.0016163352	0.6057838	0.62027985	0.13873614	0.0106288900393867	0.0681505459011055	0.1498259639986268
GC10T-Tcell:GACACGCGTCCGCTGA	GC10T-Tcell	CD8_C3_GZMH	#d62728	Tumor	clonotype1	0.41355127134163633	-0.0012545426	-0.002611045	-0.5022552	1.193606	-0.2732994	0.0329005170916163	0.0707065596898355	0.1375404424556183
GC10T-Tcell:GACAGAGCAGCTGCTG	GC10T-Tcell	CD8_C3_GZMH	#d62728	Tumor	clonotype78	0.41902406465728054	-0.0010293664	-0.0050619617	-0.18431944	0.76932853	0.56056976	0.0301674746329976	0.0611494541292157	0.1323635910697611
GC10T-Tcell:GACCAATGTTAGAACA	GC10T-Tcell	CD8_C3_GZMH	#d62728	Tumor	clonotype7	0.4464031671277026	0.00057290314	0.004180198	0.13079941	0.8413846	0.0041330922	0.0033876628224606	0.0646727388823737	0.1455524165631721
GC10T-Tcell:GACTAACCATACTCTT	GC10T-Tcell	CD8_C4_GZMK	#aa40fc	Tumor	clonotype6	0.4815539540371334	0.0035426945	0.008536305	-0.09116146	0.6283209	-0.18440297	0.0025021733087239	0.0492808846674776	0.1367521919640174
GC10T-Tcell:GACTAACTCAGCACAT	GC10T-Tcell	CD8_C3_GZMH	#d62728	Tumor	clonotype5	0.4577348456712346	-0.0012134829	0.0005237941	-0.5022552	1.2865613	-0.28318378	0.0025462482143591	0.0785526549338351	0.1396481014605008
GC10T-Tcell:GACTACACAAGTAGTA	GC10T-Tcell	CD8_C4_GZMK	#aa40fc	Tumor	clonotype7	0.48048597353551065	0.0014690722	0.009159445	-0.5022552	0.056415915	-0.002519581	0.0012656092930697	0.0518888980348264	0.1272914738316355
GC10T-Tcell:GACTACACACTTCGAA	GC10T-Tcell	CD8_C4_GZMK	#aa40fc	Tumor	clonotype6	0.46640416361526127	0.0010120912	0.007522576	-0.049140453	-0.134804	0.15578793	0.003787968819621	0.0569233015986704	0.1286520162595051
GC10T-Tcell:GACTGCGGTAATTGGA	GC10T-Tcell	CD8_C3_GZMH	#d62728	Tumor	clonotype7	0.4234552729316977	-0.00073340134	0.004304512	-0.5022552	0.6340812	0.36721644	0.0050599823725911	0.0599070288658233	0.1338107883461671
GC10T-Tcell:GACTGCGGTAGCGCAA	GC10T-Tcell	CD8_C3_GZMH	#d62728	Tumor	clonotype1	0.5605917400865624	0.00273791	-0.0060521252	-0.5022552	1.1025147	0.0048061213	0.0046980688592821	0.091469067320173	0.1227218057809055
GC10T-Tcell:GACTGCGTCCAATGGT	GC10T-Tcell	CD8_C3_GZMH	#d62728	Tumor	clonotype40	0.4133942424717132	-0.0049923514	0.0008447343	-0.5022552	1.1404635	-0.10765621	0.004117445558612	0.0565152212478769	0.1589171974142415
GC10T-Tcell:GAGGTGAGTAGGACAC	GC10T-Tcell	CD8_C3_GZMH	#d62728	Tumor	clonotype263	0.43604343405968726	0.0011136162	-0.0012001548	-0.19377452	1.6315521	-0.0853092	0.0077802631686562	0.0795265634827416	0.1651710260439831
GC10T-Tcell:GAGTCCGCAAGGACAC	GC10T-Tcell	CD8_C3_GZMH	#d62728	Tumor	clonotype263	0.4188249063379336	-0.0008132445	0.0026839569	-0.09505996	1.4770371	0.33636644	0.0039633636755898	0.0666377530020426	0.1508660117883515
GC10T-Tcell:GAGTCCGCATCCGCGA	GC10T-Tcell	CD8_C3_GZMH	#d62728	Tumor	clonotype247	0.5020132184667149	0.00073580747	-0.0074276375	-0.5022552	1.4436334	-0.08085998	0.0054012115111008	0.0803639641225625	0.147389317194105
GC10T-Tcell:GAGTCCGGTCTAAAGA	GC10T-Tcell	CD8_C3_GZMH	#d62728	Tumor	clonotype1	0.5319677893474849	0.008748472	0.014920589	-0.5022552	0.58162546	-0.41091523	0.0026103140135551	0.0675068382705458	0.1718279323322126
GC10T-Tcell:GAGTCCGTCTTTAGGG	GC10T-Tcell	CD8_C3_GZMH	#d62728	Tumor	clonotype25	0.4043807703760647	-0.0053269514	-0.009500059	-0.5022552	1.3981558	-0.41091523	0.0127605249240003	0.0842751462915164	0.1281400631144449
GC10T-Tcell:GATCAGTCAACAACCT	GC10T-Tcell	CD8_C3_GZMH	#d62728	Tumor	clonotype99	0.40597815040173263	-0.0041405763	-0.00011092743	-0.5022552	1.1446732	0.6586729	0.0081860903337485	0.0663380975878991	0.1619703757337625
GC10T-Tcell:GATCAGTCAAGGACTG	GC10T-Tcell	CD8_C3_GZMH	#d62728	Tumor	clonotype1	0.4673751943204422	0.002194002	0.0027528382	-0.17314258	0.6267318	-0.09720924	0.0030737670993878	0.0614896573334734	0.1273475809429086
GC10T-Tcell:GATCGATAGAGTCGGT	GC10T-Tcell	CD8_C4_GZMK	#aa40fc	Tumor	clonotype1	0.4695340463897491	0.0030329218	0.0016127507	0.24531782	0.3789215	-0.007076727	0.0048919673704555	0.0499655242026092	0.1162649554912731
GC10T-Tcell:GATCGCGGTAGCCTCG	GC10T-Tcell	CD8_C3_GZMH	#d62728	Tumor	clonotype7	0.3539584348497737	-0.0035352851	0.0058011417	-0.5022552	1.6531277	0.15170567	0.0124804017886027	0.0472603200273706	0.1837957467510311
GC10T-Tcell:GATCGCGTCAAGATCC	GC10T-Tcell	CD8_C3_GZMH	#d62728	Tumor	clonotype1	0.44042986522853966	0.00020886362	0.0026176854	-0.5022552	0.39359322	-0.0598171	0.0043104864488077	0.0570632946187576	0.1417143824057452
GC10T-Tcell:GATCTAGAGCTAAGAT	GC10T-Tcell	CD8_C4_GZMK	#aa40fc	Tumor	clonotype54	0.5251493578865802	0.004224529	0.008061677	0.52321625	-0.3288088	-0.41091523	0.0014059857180956	0.0528895102512738	0.1036128873299298
GC10T-Tcell:GATCTAGAGCTTATCG	GC10T-Tcell	CD8_C3_GZMH	#d62728	Tumor	clonotype120	0.5237347170496814	0.0042971508	-0.003972786	-0.5022552	1.1057496	-0.12838434	0.0179716743634821	0.0666357997483289	0.126055489981
GC10T-Tcell:GATCTAGAGGCAATTA	GC10T-Tcell	CD8_C3_GZMH	#d62728	Tumor	clonotype5	0.32909784503071315	-0.007255488	0.0015389981	-0.13647419	1.9152838	0.20293015	0.003532351194022	0.069202814324886	0.1659270106246636
GC10T-Tcell:GATCTAGCAGGGCATA	GC10T-Tcell	CD8_C3_GZMH	#d62728	Tumor	clonotype216	0.47995362857824814	-0.0008380119	-0.004400445	-0.5022552	0.8302841	-0.41091523	0.008094446512	0.0804915291595335	0.1309346127882025
GC10T-Tcell:GATCTAGTCTGATTCT	GC10T-Tcell	CD8_C3_GZMH	#d62728	Tumor	clonotype54	0.5064055410136994	0.0031554569	0.0063752993	-0.5022552	0.5425253	-0.03911164	0.0041192724471157	0.0610673301970078	0.1244938583633121
GC10T-Tcell:GATGAAATCTAACCGA	GC10T-Tcell	CD8_C3_GZMH	#d62728	Tumor	clonotype344	0.4095697668550736	-0.0015391018	0.009851594	-0.5022552	1.3208584	0.54901236	0.0054180734671594	0.0707185756990033	0.1900824502533415
GC10T-Tcell:GATGAGGAGATCTGCT	GC10T-Tcell	CD8_C4_GZMK	#aa40fc	Tumor	clonotype378	0.4958660689089705	0.0065591107	0.012240382	-0.5022552	0.8511353	-0.21718828	0.0030315366847269	0.0657169184082328	0.1703343783266211
GC10T-Tcell:GATGAGGAGTGAAGAG	GC10T-Tcell	CD8_C3_GZMH	#d62728	Tumor	clonotype1	0.5147248702665752	0.003461152	-0.0008604639	-0.5022552	0.7342725	-0.41091523	0.0079470164855725	0.0705437505332834	0.1444403411779008
GC10T-Tcell:GATGAGGCATTGCGGC	GC10T-Tcell	CD8_C3_GZMH	#d62728	Tumor	clonotype172	0.3909646082536045	-0.006832553	-0.0014340989	0.12711325	1.3200647	0.36395073	0.0089832281764401	0.0677262868133962	0.1510591732478877
GC10T-Tcell:GATGAGGCATTTGCCC	GC10T-Tcell	CD8_C3_GZMH	#d62728	Tumor	clonotype145	0.4270364720549328	0.0015406653	0.008187929	-0.5022552	0.9808786	-0.24581558	0.0063631259826224	0.066274295928294	0.1814541126034642
GC10T-Tcell:GATGCTAAGACGCACA	GC10T-Tcell	CD8_C3_GZMH	#d62728	Tumor	clonotype145	0.4493766872463789	0.0018871162	0.0064126994	-0.5022552	2.824281	-0.13898621	0.0006647688601434	0.0603747499731192	0.1589904656596483
GC10T-Tcell:GATGCTAAGGATGTAT	GC10T-Tcell	CD8_C3_GZMH	#d62728	Tumor	clonotype35	0.4332548799548041	0.0002975868	0.0077243703	-0.5022552	0.94201356	0.38070655	0.0026856163267152	0.0797581057740326	0.16953178119901
GC10T-Tcell:GATGCTATCTTCATGT	GC10T-Tcell	CD8_C4_GZMK	#aa40fc	Tumor	clonotype54	0.463112777780822	0.0023153624	0.008143399	1.5489652	0.29418242	0.11660334	0.0014917738932214	0.0740077700985343	0.1413546749068409
GC10T-Tcell:GATTCAGTCCTACAGA	GC10T-Tcell	CD8_C3_GZMH	#d62728	Tumor	clonotype1080	0.4076049226640953	-0.0018507632	0.004349945	-0.5022552	0.8842704	-0.019415643	0.0046297428706916	0.0699396062445251	0.1510577022969309
GC10T-Tcell:GCAAACTAGCCCAGCT	GC10T-Tcell	CD8_C4_GZMK	#aa40fc	Tumor	clonotype263	0.583044865697632	0.01072323	0.014658031	-0.5022552	0.55308175	-0.41091523	0.0076719099086547	0.0697906641512602	0.15560885906982
GC10T-Tcell:GCAATCACAACACCCG	GC10T-Tcell	CD8_C3_GZMH	#d62728	Tumor	clonotype263	0.43889006237355543	0.001147093	0.0018052969	-0.5022552	1.9254483	0.029919598	0.0085487166150127	0.0734748512903926	0.1374959503265326
GC10T-Tcell:GCAATCACAAGTCTAC	GC10T-Tcell	CD8_C3_GZMH	#d62728	Tumor	clonotype7	0.38656846176464066	-0.0024192235	0.006281082	-0.5022552	0.82340956	0.19701964	0.0072271421366531	0.0583456829978075	0.1676713956981017
GC10T-Tcell:GCACATAGTACCGTTA	GC10T-Tcell	CD8_C3_GZMH	#d62728	Tumor	clonotype7	0.3777696226718345	-0.003704261	0.008990574	-0.5022552	0.16677743	0.19423634	0.0095116163511772	0.0633461581823107	0.1700406782928067
GC10T-Tcell:GCACATAGTGTGCCTG	GC10T-Tcell	CD8_C3_GZMH	#d62728	Tumor	clonotype7	0.36933754814432046	-0.0038154544	0.0019880554	-0.31476673	1.164312	0.16985081	0.0170149561347747	0.0679368143568284	0.1519181436051744
GC10T-Tcell:GCACTCTCAAGCGATG	GC10T-Tcell	CD8_C4_GZMK	#aa40fc	Tumor	clonotype54	0.4514382912820316	0.0031592976	0.008495242	1.1691449	-0.41654465	-0.28169382	0.0031032929826636	0.0569635044970015	0.1087928412088982
GC10T-Tcell:GCACTCTCATCCGGGT	GC10T-Tcell	CD8_C3_GZMH	#d62728	Tumor	clonotype5	0.3817390704807307	-0.0067785387	0.00083659013	-0.24486153	1.4754349	-0.12568545	0.0059142751684292	0.0625304283809894	0.1608033611439913
GC10T-Tcell:GCACTCTGTAGGACAC	GC10T-Tcell	CD8_C3_GZMH	#d62728	Tumor	clonotype7	0.48564542532646554	0.0023696572	0.0053512915	-0.5022552	0.5648482	0.014805992	0.0029018002959838	0.0711798076309612	0.1818889789030315
GC10T-Tcell:GCACTCTGTTATTCTC	GC10T-Tcell	CD8_C4_GZMK	#aa40fc	Tumor	clonotype1	0.6711582648937412	0.01009623	0.0063245106	-0.5022552	-0.33134702	0.37742305	0.0035699767647545	0.0732523221986523	0.1055534853685389
GC10T-Tcell:GCAGTTAAGCTGTCTA	GC10T-Tcell	CD8_C3_GZMH	#d62728	Tumor	clonotype1	0.4214370703103937	-0.002874261	-0.0029470047	-0.5022552	1.3906664	0.004695826	0.0059422678894355	0.0912199572494932	0.1221356441014719
GC10T-Tcell:GCAGTTAAGTTCGCAT	GC10T-Tcell	CD8_C3_GZMH	#d62728	Tumor	clonotype5	0.4848558680348556	-0.010249099	-0.006701367	-0.5022552	1.3647051	0.28807625	0.0179204196925945	0.085051452320674	0.1284029379964233
GC10T-Tcell:GCAGTTATCCAGTATG	GC10T-Tcell	CD8_C4_GZMK	#aa40fc	Tumor	clonotype1	0.5079065902793053	0.0043405825	0.0059829326	-0.009889454	-0.20041601	-0.41091523	0.0031231421165119	0.0724153001793116	0.1321927204497978
GC10T-Tcell:GCATACACATAGGATA	GC10T-Tcell	CD8_C3_GZMH	#d62728	Tumor	clonotype35	0.5086829452795694	0.004125151	0.006444942	-0.18809322	0.43663812	0.10979218	0.0048627518125684	0.0492440609147175	0.1390880904638774
GC10T-Tcell:GCATACAGTCGGCTCA	GC10T-Tcell	CD8_C3_GZMH	#d62728	Tumor	clonotype1	0.48455178577371105	0.001972995	0.0010300895	-0.5022552	-0.24735244	0.12966989	0.0025437224964105	0.0612473679883224	0.1309398793140743
GC10T-Tcell:GCATACATCACAGGCC	GC10T-Tcell	CD8_C3_GZMH	#d62728	Tumor	clonotype6	0.42440877748740535	0.0011522057	-0.0011478027	-0.5022552	1.1028281	0.40316406	0.0259002872336663	0.057007102671214	0.1614289777410726
GC10T-Tcell:GCATGATAGACGACGT	GC10T-Tcell	CD8_C3_GZMH	#d62728	Tumor	clonotype5	0.45799791285803393	-0.011887444	-0.0063423314	-0.5022552	1.5269046	0.3187414	0.0070222550182848	0.0720711217024762	0.1389839049752717
GC10T-Tcell:GCATGATGTGCACGAA	GC10T-Tcell	CD8_C3_GZMH	#d62728	Tumor	clonotype534	0.4448028650872248	0.0018218862	0.0018611518	-0.5022552	0.8183796	0.20490205	0.0054455926640025	0.0440955368254599	0.079744112356542
GC10T-Tcell:GCATGCGTCCAATGGT	GC10T-Tcell	CD8_C3_GZMH	#d62728	Tumor	clonotype341	0.4163289002424222	-0.0068602636	-0.006252478	-0.5022552	1.5624164	-0.057096798	0.0136835196469359	0.0702849488592829	0.137908218600124
GC10T-Tcell:GCATGTATCTGTCAAG	GC10T-Tcell	CD8_C3_GZMH	#d62728	Tumor	clonotype1	0.439760931673311	0.0022593443	0.0017438548	-0.5022552	1.5843853	-0.19591749	0.0087722390628054	0.0674381754855337	0.1048333179064405
GC10T-Tcell:GCCAAATCATCGATTG	GC10T-Tcell	CD8_C3_GZMH	#d62728	Tumor	clonotype7	0.4653280891852017	-0.0010870968	0.007642517	-0.5022552	1.8642517	-0.115979165	0.0022670775166235	0.0818184293583755	0.166009741373998
GC10T-Tcell:GCCAAATGTGTGGCTC	GC10T-Tcell	CD8_C4_GZMK	#aa40fc	Tumor	clonotype5	0.5982503395341513	0.0056035277	-0.004449732	-0.5022552	0.3663503	-0.23321658	0.0012604756769772	0.0889452383344373	0.1176385267262565
GC10T-Tcell:GCCAAATTCAAACGGG	GC10T-Tcell	CD8_C9_HAVCR2	#aec7e8	Tumor	clonotype1116	0.7460298041687744	0.00826752	-0.031222427	-0.082090914	0.5524099	1.8945094	0.1773350926109528	0.052825927271418	0.1456379155282972
GC10T-Tcell:GCCAAATTCGCAGGCT	GC10T-Tcell	CD8_C3_GZMH	#d62728	Tumor	clonotype99	0.4300147999023668	-0.0021577333	0.0024227866	-0.5022552	0.6985963	-0.06547054	0.0069333059566472	0.0564250182946897	0.1489298223593397
GC10T-Tcell:GCCTCTAAGCACACAG	GC10T-Tcell	CD8_C3_GZMH	#d62728	Tumor	clonotype25	0.5333307381606679	-0.0002052967	-0.008382473	-0.5022552	1.3494787	-0.2733529	0.0138519078750788	0.0698270709132801	0.142445524862557
GC10T-Tcell:GCCTCTAAGCCACGTC	GC10T-Tcell	CD8_C3_GZMH	#d62728	Tumor	clonotype6	0.40157965980568866	-0.0017689819	0.00618511	-0.5022552	1.7429214	0.08576698	0.0065222097346435	0.073215314037268	0.1683709812806655
GC10T-Tcell:GCCTCTACATATACGC	GC10T-Tcell	CD8_C3_GZMH	#d62728	Tumor	clonotype40	0.3756963124630829	-0.005000985	0.005361528	-0.5022552	1.695268	-0.2762913	0.0075385048159852	0.0795245118489103	0.1839271477199704
GC10T-Tcell:GCCTCTAGTCTAGCGC	GC10T-Tcell	CD8_C3_GZMH	#d62728	Tumor	clonotype1116	0.46657985364098814	0.00013683626	0.00037779385	-0.5022552	0.7594609	0.65379	0.0066313208815072	0.0703817122405568	0.1323421655435378
GC10T-Tcell:GCCTCTAGTGTTTGTG	GC10T-Tcell	CD8_C4_GZMK	#aa40fc	Tumor	clonotype5	0.6159593877033827	0.0022753975	-5.894751e-05	1.2083882	0.01869581	-0.17382412	0.0023232247911995	0.0758113201121901	0.1183478685153129
GC10T-Tcell:GCGACCAGTCCGTTAA	GC10T-Tcell	CD8_C3_GZMH	#d62728	Tumor	clonotype7	0.3909459268037285	-0.0024617007	0.007416804	-0.5022552	1.2682371	0.1752163	0.0057458452136448	0.0606160814263263	0.1802260699051636
GC10T-Tcell:GCGAGAAAGTAGGTGC	GC10T-Tcell	CD8_C3_GZMH	#d62728	Tumor	clonotype40	0.5540487703133596	0.0034250899	-7.474692e-05	-0.5022552	0.7402726	0.0008262263	0.0068282666267855	0.0511389722270518	0.1403326020534703
GC10T-Tcell:GCGCAGTAGAACTGTA	GC10T-Tcell	CD8_C3_GZMH	#d62728	Tumor	clonotype7	0.5205229909132489	0.005469723	0.008566983	-0.5022552	0.9923665	-0.11937753	0.0029703305255576	0.0695871776992956	0.1816504223767919
GC10T-Tcell:GCGCAGTCACCGCTAG	GC10T-Tcell	CD8_C3_GZMH	#d62728	Tumor	clonotype736	0.4426470469414222	0.001751333	0.005794853	0.4293471	0.022475876	-0.11095159	0.0017284303101935	0.0489339360694933	0.1471498121230113
GC10T-Tcell:GCGCAGTCAGCGTCCA	GC10T-Tcell	CD8_C3_GZMH	#d62728	Tumor	clonotype7	0.41180973189036624	-0.0010833193	0.004239133	-0.5022552	0.7785167	0.025513848	0.0036406195015752	0.07198377723021	0.1400964014316931
GC10T-Tcell:GCGCCAAGTTAAAGTG	GC10T-Tcell	CD8_C3_GZMH	#d62728	Tumor	clonotype484	0.5019634343137012	-0.000647831	-0.007816361	-0.5022552	1.1543695	-0.27470267	0.0109128402630096	0.0693290278557793	0.1245849666935956
GC10T-Tcell:GCGGGTTAGCCAACAG	GC10T-Tcell	CD8_C3_GZMH	#d62728	Tumor	clonotype1	0.4097125339814034	-0.000733029	0.005169185	-0.5022552	0.7100685	0.19897586	0.0053332756019388	0.0716072372844154	0.1635125772218379
GC10T-Tcell:GCGGGTTGTCCATGAT	GC10T-Tcell	CD8_C3_GZMH	#d62728	Tumor	clonotype7	0.4010811331106407	-0.0020039384	0.007160309	-0.5022552	0.79295295	0.031684976	0.0057933828191955	0.0742045804511365	0.1793282588307194
GC10T-Tcell:GCTCCTAGTACATGTC	GC10T-Tcell	CD8_C4_GZMK	#aa40fc	Tumor	clonotype5	0.6677098827700896	0.0031595903	0.00089736405	-0.16860425	0.58348876	-0.09288335	0.0020439841033152	0.0605561543968609	0.1209299199862707
GC10T-Tcell:GCTCCTAGTATTCTCT	GC10T-Tcell	CD8_C3_GZMH	#d62728	Tumor	clonotype155	0.4397448964920593	3.876703e-05	0.00023322908	-0.5022552	0.73484373	-0.41091523	0.0090462627425154	0.0870327527365221	0.153894760629048
GC10T-Tcell:GCTCCTATCTAACTCT	GC10T-Tcell	CD8_C3_GZMH	#d62728	Tumor	clonotype5	0.44371213510974333	-0.011830613	-0.0051609133	-0.5022552	1.3980032	-0.03353772	0.0077118915810352	0.0829633051834474	0.1467690755063757
GC10T-Tcell:GCTCTGTCAAGCGATG	GC10T-Tcell	CD8_C3_GZMH	#d62728	Tumor	clonotype5	0.5440686723386231	-0.0042530145	-0.0060586906	-0.124474406	1.6873846	-0.056340296	0.0112391158664109	0.0579585203459628	0.1384338039189714
GC10T-Tcell:GCTCTGTTCCCAACGG	GC10T-Tcell	CD8_C3_GZMH	#d62728	Tumor	clonotype6	0.46414897681114825	0.00028346613	0.006599617	-0.5022552	0.91386217	-0.41091523	0.0038716322650477	0.0774268250543605	0.1679827215131298
GC10T-Tcell:GCTGCAGAGTGGTAAT	GC10T-Tcell	CD8_C3_GZMH	#d62728	Tumor	clonotype6	0.4562198309888066	0.0018868272	0.0054530716	-0.5022552	0.18956466	-0.22079514	0.0083443860892718	0.0371508716263772	0.1447798468048255
GC10T-Tcell:GCTGCAGCATTGGTAC	GC10T-Tcell	CD8_C2_CX3CR1	#279e68	Tumor	clonotype155	0.15889025510839852	-0.08189294	-0.008783649	-0.5022552	1.46311	-0.25852945	0.0084843974287281	0.0589936126971685	0.1607283111655358
GC10T-Tcell:GCTGCGAAGAATTGTG	GC10T-Tcell	CD8_C3_GZMH	#d62728	Tumor	clonotype29	0.4798019525364381	0.000899591	0.0035127418	-0.19722587	1.0816058	-0.24868499	0.0029869390730933	0.071251317258979	0.1440340530154339
GC10T-Tcell:GCTGCTTCAATAGCAA	GC10T-Tcell	CD8_C3_GZMH	#d62728	Tumor	clonotype29	0.4514127883986193	-0.00065615244	0.0063151973	-0.5022552	0.9164424	-0.24636146	0.0062423722974376	0.0754906409560922	0.1652890029106802
GC10T-Tcell:GCTGGGTAGTGTCCCG	GC10T-Tcell	CD8_C3_GZMH	#d62728	Tumor	clonotype7	0.5210274274200103	0.0042163595	0.0057677766	0.045325905	-0.09015456	0.33654273	0.0165320591107454	0.0556381759737429	0.1375854517863986
GC10T-Tcell:GCTGGGTGTATTCTCT	GC10T-Tcell	CD8_C3_GZMH	#d62728	Tumor	clonotype25	0.4874346092486192	-0.0007863332	-0.0055864886	-0.21086422	1.2164282	-0.2727081	0.0068788241087352	0.0653612302697142	0.1466563016641031
GC10T-Tcell:GCTGGGTGTCATGCAT	GC10T-Tcell	CD8_C4_GZMK	#aa40fc	Tumor	clonotype423	0.5115751486691479	0.0041231886	0.010957122	-0.5022552	0.91162175	-0.15062055	0.0013851090180363	0.0524305183018152	0.1307960528117763
GC10T-Tcell:GCTTGAACACATCCGG	GC10T-Tcell	CD8_C3_GZMH	#d62728	Tumor	clonotype1	0.49902655355618564	0.0024707457	-0.0005543581	-0.07924777	-0.045789998	0.056923755	0.0035154413207931	0.0821489092220308	0.1153222932650454
GC10T-Tcell:GGAAAGCTCGGATGTT	GC10T-Tcell	CD8_C3_GZMH	#d62728	Tumor	clonotype1	0.4604014335414526	0.0018809156	-0.0015441142	-0.5022552	2.1719482	-0.12617792	0.0046700702314911	0.0696051323632658	0.148172682787981
GC10T-Tcell:GGAACTTCAAGCCATT	GC10T-Tcell	CD8_C4_GZMK	#aa40fc	Tumor	clonotype99	0.5492806668859872	0.0065043005	0.008073602	-0.5022552	-0.31738213	-0.26082635	0.0106352391675787	0.0469479224520255	0.1338465054725576
GC10T-Tcell:GGAACTTTCTGATACG	GC10T-Tcell	CD8_C3_GZMH	#d62728	Tumor	clonotype5	0.48039464735533427	-0.007559303	-0.0061530513	-0.5022552	1.0961319	0.5599978	0.0137912460757394	0.0697636306350515	0.1261448021043553
GC10T-Tcell:GGAATAAGTGATGTGG	GC10T-Tcell	CD8_C3_GZMH	#d62728	Tumor	clonotype25	0.3909395542088414	-0.0054777274	-0.0028971108	-0.5022552	1.7537628	-0.41091523	0.0127439056104292	0.0650684749421034	0.1398764960606311
GC10T-Tcell:GGACATTCAGTGACAG	GC10T-Tcell	CD8_C3_GZMH	#d62728	Tumor	clonotype5	0.4544879280382795	-0.005174328	-0.005600051	-0.5022552	0.79991937	-0.21059349	0.0057515084121583	0.066215059940304	0.1235645445925612
GC10T-Tcell:GGACGTCTCTACCTGC	GC10T-Tcell	CD8_C3_GZMH	#d62728	Tumor	clonotype29	0.41219532159338573	0.0005849223	0.0036894034	-0.5022552	1.023568	-0.41091523	0.0031636337350366	0.0637737234431858	0.1574623540233749
GC10T-Tcell:GGAGCAATCCATGAAC	GC10T-Tcell	CD8_C4_GZMK	#aa40fc	Tumor	clonotype78	0.631218922553513	0.0068236785	-0.0013180241	-0.5022552	-0.5335017	-0.15428741	0.0147400268068292	0.0814008181778843	0.1175278142536406
GC10T-Tcell:GGATGTTCAGTTAACC	GC10T-Tcell	CD8_C4_GZMK	#aa40fc	Tumor	clonotype1	0.4954875629466954	0.0030646967	0.0032612681	-0.12012424	0.51870733	0.28362453	0.0060840952592282	0.0753882372525796	0.1121732421724588
GC10T-Tcell:GGATTACGTGCTAGCC	GC10T-Tcell	CD8_C4_GZMK	#aa40fc	Tumor	clonotype131	0.6434049158184634	0.011578626	0.015171432	-0.5022552	-0.07597134	-0.20703462	0.0042956484391918	0.0594105121586716	0.0940742870163585
GC10T-Tcell:GGATTACTCTTCCTTC	GC10T-Tcell	CD8_C4_GZMK	#aa40fc	Tumor	clonotype162	0.5244123478845143	0.0043275068	0.0076736156	0.39685565	-0.5335017	-0.41091523	0.0023119796944476	0.0589972986047755	0.1415455316767804
GC10T-Tcell:GGCCGATAGACAGGCT	GC10T-Tcell	CD8_C3_GZMH	#d62728	Tumor	clonotype29	0.3787597876280744	-0.0016629332	0.008112915	-0.5022552	1.0543873	-0.2209593	0.010892994603881	0.0804179835521973	0.1670212850350474
GC10T-Tcell:GGCGACTGTCTAGGTT	GC10T-Tcell	CD8_C3_GZMH	#d62728	Tumor	clonotype40	0.3817088812744608	-0.009998822	0.00018774514	0.42979228	0.8568031	-0.028563924	0.0028198416015555	0.0593813885419821	0.1254716827983104
GC10T-Tcell:GGCGACTTCTGCTGTC	GC10T-Tcell	CD8_C3_GZMH	#d62728	Tumor	clonotype1	0.37395407730942515	-0.0033250828	-0.00018906908	-0.5022552	1.7613009	-0.41091523	0.0087901764075699	0.0791879464048194	0.1480413383630393
GC10T-Tcell:GGCGTGTCAGTCAGCC	GC10T-Tcell	CD8_C3_GZMH	#d62728	Tumor	clonotype7	0.40100751262563283	-0.001122479	0.0058394233	-0.5022552	1.1869326	0.1244841	0.0036481531741656	0.0618338461544104	0.1435853852205633
GC10T-Tcell:GGCTGGTGTCATATGC	GC10T-Tcell	CD8_C3_GZMH	#d62728	Tumor	clonotype264	0.5011141829251906	0.0036029913	0.006900939	-0.5022552	-0.19300966	-0.27430853	0.0028693745275286	0.0645571557087645	0.1443797271618185
GC10T-Tcell:GGCTGGTGTCCCTTGT	GC10T-Tcell	CD8_C4_GZMK	#aa40fc	Tumor	clonotype1	0.4760881472369863	0.004087777	0.0045877076	0.32165936	0.5535243	-0.24535717	0.0015511995346808	0.0817968393191213	0.1199278295839105
GC10T-Tcell:GGGAATGGTGTTCGAT	GC10T-Tcell	CD8_C3_GZMH	#d62728	Tumor	clonotype145	0.4265125871454742	0.0022719766	0.010357608	-0.5022552	0.4952112	-0.18357524	0.0046773587993295	0.0709774537742515	0.1912399902703821
GC10T-Tcell:GGGAATGTCACGGTTA	GC10T-Tcell	CD8_C9_HAVCR2	#aec7e8	Tumor	clonotype25	0.9125838300883292	0.011805926	-0.02617056	0.5624106	0.20762473	-0.14601229	0.0523803597648044	0.0907371941656287	0.0867495389117307
GC10T-Tcell:GGGACCTCACAGGTTT	GC10T-Tcell	CD8_C3_GZMH	#d62728	Tumor	clonotype318	0.43542386408637057	0.00071869546	0.0050731213	-0.5022552	0.155979	0.36011007	0.0078463347351099	0.0513696430504255	0.1654448322302904
GC10T-Tcell:GGGACCTGTCAACTGT	GC10T-Tcell	CD8_C3_GZMH	#d62728	Tumor	clonotype99	0.4930300653393557	0.0021657431	0.003804703	-0.043646723	-0.074068345	-0.044859648	0.0052877671750213	0.0806944325216648	0.1561919649560842
GC10T-Tcell:GGGACCTTCGCTTAGA	GC10T-Tcell	CD8_C3_GZMH	#d62728	Tumor	clonotype1	0.43840657745907524	-0.0013494212	-0.0014971404	0.00033015013	1.0896829	0.21737021	0.0102398553905463	0.0768035192787216	0.1403071305717588
GC10T-Tcell:GGGACCTTCTCCTATA	GC10T-Tcell	CD8_C2_CX3CR1	#279e68	Tumor	clonotype534	0.23762813768068627	-0.08902625	-0.010252121	-0.5022552	1.5498956	-0.23661926	0.0289912993208144	0.0646350804773394	0.1142185658395092
GC10T-Tcell:GGGACCTTCTTATCTG	GC10T-Tcell	CD8_C4_GZMK	#aa40fc	Tumor	clonotype5	0.5988412437832117	-0.0021022467	-0.004942342	-0.5022552	1.3038718	-0.0063484777	0.0080622052322266	0.0781688893614154	0.1325366220340948
GC10T-Tcell:GGGAGATCAGATCCAT	GC10T-Tcell	CD8_C4_GZMK	#aa40fc	Tumor	clonotype5	0.5291916487322579	-0.00046021535	-0.0012064549	-0.5022552	0.68365854	0.07163681	0.0028172977531923	0.0541922731203272	0.1115347921382043
GC10T-Tcell:GGGTCTGAGAGCCCAA	GC10T-Tcell	CD8_C3_GZMH	#d62728	Tumor	clonotype162	0.4577365111914567	0.0022238793	0.0091270385	-0.5022552	0.39789936	-0.09722415	0.0037456675623512	0.0633328589526169	0.1584058671056602
GC10T-Tcell:GGGTCTGGTAGGACAC	GC10T-Tcell	CD8_C3_GZMH	#d62728	Tumor	clonotype29	0.5023457786852987	0.00078336854	0.00036334648	-0.021380395	1.0291386	-0.019218922	0.0039816347411226	0.0518785661260269	0.1560558748122288
GC10T-Tcell:GGTATTGTCAGTCAGT	GC10T-Tcell	CD8_C4_GZMK	#aa40fc	Tumor	clonotype6	0.49839937992547595	0.0036694256	0.005555217	0.36292353	0.37841478	0.024453985	0.0021707717328544	0.0708749463929435	0.1230914340565529
GC10T-Tcell:GGTGAAGGTTCCAACA	GC10T-Tcell	CD8_C3_GZMH	#d62728	Tumor	clonotype35	0.3706309249037017	-0.0011361698	0.005685422	-0.017237902	1.3465519	-0.18087085	0.0083349479767282	0.0560319242579211	0.1902167713597627
GC10T-Tcell:GGTGAAGTCTAACGGT	GC10T-Tcell	CD8_C4_GZMK	#aa40fc	Tumor	clonotype320	0.49188898291185457	0.0022097626	0.007348288	-0.5022552	1.2332681	-0.41091523	0.0016647980533226	0.0528131608304168	0.1200897883353221
GC10T-Tcell:GGTGCGTTCAACGGGA	GC10T-Tcell	CD8_C3_GZMH	#d62728	Tumor	clonotype162	0.485269846943014	0.0016226327	0.008848301	-0.5022552	1.1137171	0.04860568	0.0020591681854675	0.0695149496078696	0.177999527192473
GC10T-Tcell:GGTGCGTTCATAGCAC	GC10T-Tcell	CD8_C2_CX3CR1	#279e68	Tumor	clonotype534	0.22361304296493903	-0.0891008	-0.010067474	-0.5022552	1.6928968	-0.27425578	0.0395912945506686	0.0572277746398351	0.1143656139116026
GC10T-Tcell:GGTGCGTTCCTAAGTG	GC10T-Tcell	CD8_C4_GZMK	#aa40fc	Tumor	clonotype5	0.5118140961184813	0.00020229847	0.004803743	0.7948587	-0.06127805	-0.41091523	0.0047695606793433	0.070651416296477	0.1001490656554161
GC10T-Tcell:GGTGTTAAGGTGCTAG	GC10T-Tcell	CD8_C3_GZMH	#d62728	Tumor	clonotype7	0.4537597610440546	0.002559976	0.004892351	-0.11728883	0.92924494	0.051912785	0.0024601122235955	0.0759880615277724	0.1459577632670499
GC10T-Tcell:GGTGTTACATTAGGCT	GC10T-Tcell	CD8_C3_GZMH	#d62728	Tumor	clonotype29	0.4154595101451425	-0.002015408	0.005271422	-0.5022552	1.1758784	0.23479189	0.0097156194916592	0.0599486861319997	0.1642007750784772
GC10T-Tcell:GGTGTTAGTTTACTCT	GC10T-Tcell	CD8_C3_GZMH	#d62728	Tumor	clonotype35	0.416908945527021	-0.0022435067	0.0074604102	-0.5022552	1.0765642	0.33422613	0.0049173330106892	0.0629282647124456	0.1404860364396317
GC10T-Tcell:GGTGTTATCAGTGCAT	GC10T-Tcell	CD8_C3_GZMH	#d62728	Tumor	clonotype120	0.5020942278753846	0.004027501	0.008024053	-0.5022552	0.22103827	-0.41091523	0.0045322645402294	0.0650583979642661	0.1525891095671837
GC10T-Tcell:GTAACTGAGTCACGCC	GC10T-Tcell	CD8_C4_GZMK	#aa40fc	Tumor	clonotype5	0.6258101916121225	0.0076327724	0.0021469956	0.4961406	-0.2450955	0.13263369	0.0075023892428973	0.0587710953796578	0.131387840717891
GC10T-Tcell:GTAACTGCAGTGGAGT	GC10T-Tcell	CD8_C3_GZMH	#d62728	Tumor	clonotype7	0.37749832977932396	-0.0025875687	0.0067972303	-0.5022552	0.7723262	-0.038057223	0.0082475496120676	0.0565557365019234	0.1566736516472358
GC10T-Tcell:GTAACTGTCAGTACGT	GC10T-Tcell	CD8_C3_GZMH	#d62728	Tumor	clonotype6	0.4760395739549641	0.0023592985	0.0051859105	-0.5022552	0.7426243	-0.41091523	0.0047988961029785	0.06387968862752	0.1304104003506168
GC10T-Tcell:GTACGTAAGAAACGAG	GC10T-Tcell	CD8_C3_GZMH	#d62728	Tumor	clonotype131	0.47125558356368985	-0.00061200047	0.0025493803	-0.5022552	0.089302085	-0.17635033	0.0050176611825772	0.0569043234397074	0.1288565409116274
GC10T-Tcell:GTACGTAGTCCGACGT	GC10T-Tcell	CD8_C3_GZMH	#d62728	Tumor	clonotype35	0.3667744370320491	-0.0028052982	0.005767091	-0.5022552	0.94504803	0.55739754	0.0073710436791569	0.0576445015406683	0.1895038158859147
GC10T-Tcell:GTACTTTCAGGACGTA	GC10T-Tcell	CD8_C4_GZMK	#aa40fc	Tumor	clonotype126	0.5071003774079457	0.004861242	0.0032142983	0.18885705	-0.5335017	-0.41091523	0.0020500542331366	0.0571147758794169	0.0953109382512242
[truncated: 2,349 more rows]
