# Supplementary material for: scRNA-seq of gastric tumor shows complex intercellular interaction with an alternative T cell exhaustion trajectory
Source: Nat Commun. 2022 Aug 23;13:4943. doi: 10.1038/s41467-022-32627-z (PMC9399107; doi:10.1038/s41467-022-32627-z)
Supplement: Supplementary file 13 — Source Data [file 41467_2022_32627_MOESM13_ESM.zip › Source Data/Fig6/Fig6j_6k_6m_7a_7e_Tc17.csv]

	batch	T_cluster	T_cluster_color	tissue	TCR_merge	pseudotime	Diffmap_x	Diffmap_y	Naive score	Cytolytics score	Exhaustion score	KRT86	EOMES_AUCell_score	RUNX2_AUCell_score
GC10P-R1:AACCGCGTCACATGCA	GC10P-R1	CD8_C8_IL17A	#17becf	Paratumor	clonotype45	0.12531595403300194	-0.014870603	-0.025458355	0.056123585	-0.29176033	-0.41091523	0.0160379722890313	0.0517271461474418	0.0744851666813941
GC10P-R1:AACGTTGCATTGAGCT	GC10P-R1	CD8_C8_IL17A	#17becf	Paratumor	clonotype622	0.27668506646855334	-0.041746527	-0.0119538065	0.72635347	-0.5335017	-0.2634071	0.0059325855606791	0.0562183907788784	0.0865231476572754
GC10P-R1:AGGCCGTTCGCCGTGA	GC10P-R1	CD8_C9_HAVCR2	#aec7e8	Paratumor	clonotype45	0.2720993584675682	0.008174473	-0.011628715	-0.5022552	0.089354575	0.27900112	0.0918728064700547	0.0901866278630682	0.080880865787739
GC10P-R1:AGTAGTCTCAACGGCC	GC10P-R1	CD8_C8_IL17A	#17becf	Paratumor	clonotype268	0.22670223733307052	-0.019858658	-0.013796535	-0.16486251	-0.3685205	-0.19998334	0.0203058698581858	0.0521976047085735	0.0829281354345082
GC10P-R1:CACCAGGCAGATCGGA	GC10P-R1	CD8_C8_IL17A	#17becf	Paratumor	clonotype215	0.19834892927195755	-0.012743505	-0.016142182	-0.5022552	-0.26107076	-0.41091523	0.015101003076063	0.0574518546943236	0.0739159673561874
GC10P-R1:CATTCGCAGCGATCCC	GC10P-R1	CD8_C8_IL17A	#17becf	Paratumor	clonotype215	0.19056431450177438	0.002522004	-0.018090622	0.17725605	0.36989102	0.2384339	0.026685917085296	0.0937860835348099	0.0693933680881808
GC10P-R1:CCACGGAGTCTGGAGA	GC10P-R1	CD8_C8_IL17A	#17becf	Paratumor	clonotype268	0.21514084675885595	-0.014855537	-0.017337583	-0.5022552	-0.17758973	-0.23822445	0.0195830701782963	0.071365959735584	0.0824610486141134
GC10P-R1:CCCAATCCATCGGACC	GC10P-R1	CD8_C5_TOB1	#8c564b	Paratumor	clonotype268	0.10871252353072748	-0.017224733	-0.031734224	-0.5022552	0.010584314	0.040432326	0.0106385236392518	0.0713261016981506	0.0879880070623943
GC10P-R1:CGCGTTTCATTCTCAT	GC10P-R1	CD8_C8_IL17A	#17becf	Paratumor	clonotype556	0.15018306763698178	-0.01564113	-0.015109524	-0.5022552	1.0820733	-0.14128584	0.0272724310087879	0.0892278968733613	0.0856597509413008
GC10P-R1:CGTTGGGAGGGTGTGT	GC10P-R1	CD8_C8_IL17A	#17becf	Paratumor	clonotype622	0.22139582715369924	-0.043924823	0.02113993	-0.5022552	-0.5335017	-0.41091523	0.0155593447222043	0.0654099908323695	0.0664367578471186
GC10P-R1:CGTTGGGAGTACGACG	GC10P-R1	CD8_C8_IL17A	#17becf	Paratumor	clonotype268	0.2734286323646295	-0.008216575	-0.022696277	-0.5022552	0.025611043	-0.41091523	0.0226958439048754	0.0836287477369908	0.0902903522308397
GC10P-R1:CTCACACGTGACCAAG	GC10P-R1	CD8_C8_IL17A	#17becf	Paratumor	clonotype268	0.1446014479230909	-0.014761573	-0.030694453	-0.5022552	0.35677814	0.25717974	0.016590172599105	0.0689401605942971	0.0819047109416647
GC10P-R1:CTCAGAAGTGCAGTAG	GC10P-R1	CD8_C8_IL17A	#17becf	Paratumor	clonotype71	0.28498167957326265	-0.007923282	-0.019790052	-0.5022552	-0.32674772	-0.18466753	0.0250250527770742	0.0549734940428838	0.0979829606433591
GC10P-R1:CTGGTCTAGGCTACGA	GC10P-R1	CD8_C8_IL17A	#17becf	Paratumor	clonotype268	0.2924089269725647	-0.016534364	-0.029503254	-0.5022552	0.6031459	-0.41091523	0.021337453952909	0.0533315172678436	0.1035526713309986
GC10P-R1:GAAACTCCAGTATAAG	GC10P-R1	CD8_C8_IL17A	#17becf	Paratumor	clonotype268	0.2649366164577396	-0.014893432	-0.020941824	-0.5022552	0.071397275	0.035480816	0.0298659249163887	0.0706894854951458	0.0916566196878219
GC10P-R1:GAACATCCAAGAAGAG	GC10P-R1	CD8_C8_IL17A	#17becf	Paratumor	clonotype268	0.2546990070155087	-0.0030050091	-0.019610688	-0.5022552	-0.13273759	-0.41091523	0.0328053134395822	0.0627448173833727	0.0896745668752771
GC10P-R1:GCTTGAATCTTTAGTC	GC10P-R1	CD8_C8_IL17A	#17becf	Paratumor	clonotype268	0.28096542183210055	-0.01989567	-0.036432512	-0.5022552	0.47371677	0.3680358	0.0054871555486118	0.06258627658209	0.1114632657959499
GC10P-R1:GGCTCGATCAGCACAT	GC10P-R1	CD8_C5_TOB1	#8c564b	Paratumor	clonotype622	0.24064198331897793	-0.024250865	-0.0053700693	0.9689749	-0.5335017	-0.41091523	0.002525163548952	0.0538432378437649	0.0535911609330191
GC10P-R1:GTTTCTACACGGTTTA	GC10P-R1	CD8_C8_IL17A	#17becf	Paratumor	clonotype268	0.20450510612780398	-0.0075607896	-0.021334758	-0.5022552	0.17525835	-0.23617941	0.020178710823296	0.0770656503843937	0.1122188117496851
GC10P-R1:TACCTATGTGACGCCT	GC10P-R1	CD8_C8_IL17A	#17becf	Paratumor	clonotype268	0.05834294908537253	-0.014143048	-0.028199257	-0.5022552	0.0135161085	0.48089838	0.0054078502940573	0.099240507662333	0.0766109842924827
GC10P-R1:TACGGTAAGCTGATAA	GC10P-R1	CD8_C8_IL17A	#17becf	Paratumor	clonotype268	0.13876924270138408	-0.016648022	-0.02993502	-0.5022552	0.5401702	0.056485083	0.0147021729594371	0.0940591333457526	0.0945411485321375
GC10P-R1:TCCACACGTGTAATGA	GC10P-R1	CD8_C8_IL17A	#17becf	Paratumor	clonotype268	0.2790277748867805	-0.002932294	-0.02285465	-0.060840696	0.09469224	-0.41091523	0.0158574135879533	0.0636389825180184	0.0954489614745925
GC10P-R1:TCGCGAGCATCCCATC	GC10P-R1	CD8_C8_IL17A	#17becf	Paratumor	clonotype268	0.2908773308373364	-0.0020351019	-0.0056781606	-0.5022552	-0.5335017	-0.41091523	0.0051683976463475	0.042266017335107	0.0556753144689601
GC10P-R1:TCTGAGACACCAGGCT	GC10P-R1	CD8_C8_IL17A	#17becf	Paratumor	clonotype556	0.1294743313334226	-0.011918558	-0.018348692	-0.5022552	1.3200159	0.47809088	0.0377786164498288	0.0892618898814606	0.086224579946035
GC10P-R1:TTAGTTCGTCAACATC	GC10P-R1	CD8_C5_TOB1	#8c564b	Paratumor	clonotype556	0.1910132640101893	-0.011422083	-0.022428147	-0.5022552	0.31072035	-0.09114477	0.0088157481781099	0.0483364130782496	0.0685011569996255
GC10P-R2:AAAGTAGCACACTGCG	GC10P-R2	CD8_C8_IL17A	#17becf	Paratumor	clonotype556	0.19128299148744682	-0.0013256096	-0.011128012	-0.5022552	0.86581963	0.05626571	0.0401784639682605	0.0949506356349433	0.0813043638529652
GC10P-R2:AATCGGTAGGTGCACA	GC10P-R2	CD8_C8_IL17A	#17becf	Paratumor	clonotype622	0.18890670107805774	-0.03630152	-0.010964946	-0.5022552	0.10117368	-0.41091523	0.0072281928974377	0.0556918216546055	0.0931427121462397
GC10P-R2:ACTGCTCCAGCCTTGG	GC10P-R2	CD8_C8_IL17A	#17becf	Paratumor	clonotype622	0.17206246473293932	-0.016479146	-0.021302886	-0.5022552	0.6470108	-0.15213272	0.0082120949935868	0.1092148548389119	0.096625794612845
GC10P-R2:CGCGGTACAGTCAGAG	GC10P-R2	CD8_C8_IL17A	#17becf	Paratumor	clonotype71	0.3370904235866226	-0.023804119	-0.0048508584	-0.5022552	-0.5335017	0.5265755	0.0691751138142568	0.061348879618411	0.1048213036983665
GC10P-R2:CGTGAGCTCTAACTCT	GC10P-R2	CD8_C8_IL17A	#17becf	Paratumor	clonotype556	0.2599878489048711	-0.028903944	-0.0139825	-0.5022552	0.6237139	-0.19918056	0.0100262158158404	0.1033394479195502	0.1011628616680443
GC10P-R2:GACCAATAGGCAGTCA	GC10P-R2	CD8_C5_TOB1	#8c564b	Paratumor	clonotype622	0.27350374714937326	-0.023923684	-0.014521255	-0.5022552	-0.5335017	-0.41091523	0.0027329289714226	0.0617219216148187	0.0759397058714734
GC10P-R2:GCATGCGCATTAGCCA	GC10P-R2	CD8_C8_IL17A	#17becf	Paratumor	clonotype556	0.2568680056517624	1.1226844e-05	-0.016459638	-0.5022552	1.6904635	0.20331357	0.0163900809346686	0.0905187432194108	0.075852923180771
GC10P-R2:GCTGCGATCACAAACC	GC10P-R2	CD8_C5_TOB1	#8c564b	Paratumor	clonotype268	0.19262326961832682	-0.010425021	-0.020053497	-0.5022552	-0.0687625	-0.41091523	0.0103609562581801	0.0715130337134007	0.0832310832276797
GC10P-R2:GGCTCGAGTAAGTTCC	GC10P-R2	CD8_C5_TOB1	#8c564b	Paratumor	clonotype556	0.20905116209046673	-0.014778573	-0.018283417	-0.5022552	0.3536272	-0.41091523	0.0059879667335565	0.078425554936461	0.0901430790522935
GC10P-R2:GTTAAGCCAGCGATCC	GC10P-R2	CD8_C8_IL17A	#17becf	Paratumor	clonotype556	0.10571180551264671	-0.008115572	-0.018299704	-0.5022552	0.16089356	-0.12132928	0.0099168993280469	0.0733266568190484	0.0885660549329487
GC10P-R2:TCCACACAGAGATGAG	GC10P-R2	CD8_C8_IL17A	#17becf	Paratumor	clonotype556	0.26248851430247194	-0.02365649	-0.0014267141	-0.5022552	1.0898436	0.43381903	0.0323668537080186	0.1042785833702118	0.0855675878596531
GC10P-R2:TTTACTGGTGAGGGAG	GC10P-R2	CD8_C5_TOB1	#8c564b	Paratumor	clonotype215	0.22269353834901526	-0.0097379815	-0.024621293	-0.5022552	0.77686834	0.52010256	0.0149838687495617	0.0864211713818523	0.0959547108683606
GC10T:AAGTCTGAGGCCGAAT	GC10T	CD8_C9_HAVCR2	#aec7e8	Tumor	clonotype71	0.9788433193964047	0.044600826	0.055897795	-0.5022552	0.37945542	2.1483347	2.1583544245699366	0.0786483245426907	0.0895184793079001
GC10T:ACCGTAAAGAACAATC	GC10T	CD8_C9_HAVCR2	#aec7e8	Tumor	clonotype45	0.9598451646431395	0.04202529	0.05538269	-0.31614056	0.20084392	2.1374571	2.1080740420485093	0.0539900008885415	0.0764294133428264
GC10T:ACGGAGAAGAGTCTGG	GC10T	CD8_C9_HAVCR2	#aec7e8	Tumor	clonotype71	0.8455560146347054	0.040830556	0.047357056	-0.5022552	-0.13450189	1.6092235	0.6170539555289247	0.1107778032665199	0.055747836038602
GC10T:ACTGAACTCTGTCCGT	GC10T	CD8_C9_HAVCR2	#aec7e8	Tumor	clonotype45	0.7407466785496998	0.036405385	0.03528869	-0.5022552	0.5249776	0.82228684	1.80460944860506	0.0646540407309727	0.0774353493003419
GC10T:ATGCGATAGGCCATAG	GC10T	CD8_C9_HAVCR2	#aec7e8	Tumor	clonotype45	0.390123424937475	0.006379223	-0.014006895	-0.5022552	0.19369991	0.6374205	0.5176291654751701	0.086490216747283	0.0745079483083141
GC10T:ATTACTCTCGATGAGG	GC10T	CD8_C9_HAVCR2	#aec7e8	Tumor	clonotype215	0.6495911054642852	0.025593165	0.016452696	-0.5022552	0.84192246	0.4042018	0.2457220527537707	0.1240634800419765	0.0832910666408062
GC10T:ATTGGACAGAGTTGGC	GC10T	CD8_C9_HAVCR2	#aec7e8	Tumor	clonotype45	0.7219238838754027	0.025974344	0.0164787	-0.5022552	0.94808865	0.68241704	0.7068458993171204	0.1019289971752172	0.0759806053690606
GC10T:CACACCTGTTGTCTTT	GC10T	CD8_C9_HAVCR2	#aec7e8	Tumor	clonotype215	0.6994925552988501	0.034523178	0.0313896	-0.5022552	0.831176	0.6129375	1.2117865901835836	0.0950279916435792	0.0938289680028453
GC10T:CAGAATCGTTGATTGC	GC10T	CD8_C9_HAVCR2	#aec7e8	Tumor	clonotype45	0.5669307668151065	0.027818337	0.021909138	-0.5022552	0.786825	0.060677197	0.2446853940718463	0.1109235853428817	0.0739068819137908
GC10T:CAGCCGATCAAGAAGT	GC10T	CD8_C9_HAVCR2	#aec7e8	Tumor	clonotype71	0.7153627376791493	0.03071346	0.029670257	-0.5022552	0.7691822	1.5738819	1.7982565080636608	0.1319070200840137	0.0865086903071673
GC10T:CAGCTAAAGAGGGCTT	GC10T	CD8_C9_HAVCR2	#aec7e8	Tumor	clonotype45	0.5246539741969801	0.022788206	0.016838165	-0.5022552	1.6007482	0.7388404	0.1559292120636577	0.0986478768727587	0.0652962176210188
GC10T:CAGTAACGTGGCAAAC	GC10T	CD8_C9_HAVCR2	#aec7e8	Tumor	clonotype45	0.8239040123152447	0.038293898	0.043136563	-0.5022552	0.40654096	1.2393872	1.984668877603196	0.0796928860156334	0.0692990797752089
GC10T:CTACATTTCTAACCGA	GC10T	CD8_C9_HAVCR2	#aec7e8	Tumor	clonotype71	0.7736480595785651	0.041653823	0.049911506	-0.5022552	0.9799993	1.7581344	0.8313790632831567	0.1322173292910924	0.0849830842974469
GC10T:CTGATCCTCTGTTTGT	GC10T	CD8_C9_HAVCR2	#aec7e8	Tumor	clonotype45	0.7371751277666466	0.031623874	0.025946632	-0.5022552	1.8788179	1.4949714	0.4350702873154289	0.1321789905503996	0.0836754288860093
GC10T:GCACTCTGTGATGTGG	GC10T	CD8_C9_HAVCR2	#aec7e8	Tumor	clonotype45	0.9331435767393585	0.044607636	0.060962863	-0.5022552	-0.19768132	1.2067004	2.136309382046327	0.0516943939055773	0.0719557606184632
GC10T:GCGCAGTCAGCGTAAG	GC10T	CD8_C9_HAVCR2	#aec7e8	Tumor	clonotype71	0.7504455737819856	0.029617624	0.031497978	-0.5022552	0.42520213	1.1827989	0.4169099813385373	0.1373944363202973	0.0910299719671622
GC10T:GGAAAGCAGTGAACAT	GC10T	CD8_C9_HAVCR2	#aec7e8	Tumor	clonotype71	0.6115093687417827	0.017602846	0.015396829	0.5478987	-0.30561095	0.86285853	0.8382726493003452	0.0422576369678171	0.0726760080314272
GC10T:GGATTACGTGGTCCGT	GC10T	CD8_C9_HAVCR2	#aec7e8	Tumor	clonotype45	0.5559037560148249	0.022632366	0.016646612	-0.5022552	0.49817553	0.86811465	0.5833931648093589	0.1186377069486474	0.0734608466873248
GC10T:GGGACCTAGTCCTCCT	GC10T	CD8_C9_HAVCR2	#aec7e8	Tumor	clonotype45	0.7451763293787149	0.030087624	0.02723228	-0.5022552	0.35358348	1.3009135	0.2082127717856078	0.100798306937221	0.071872524087598
GC10T:GGGAGATCAACTGCTA	GC10T	CD8_C9_HAVCR2	#aec7e8	Tumor	clonotype71	0.9765218649688023	0.0454895	0.06070096	-0.2860742	-0.41357026	1.5380864	2.1080323442725906	0.0584194672952556	0.0765102598170895
GC10T:GGGCACTAGACAAGCC	GC10T	CD8_C9_HAVCR2	#aec7e8	Tumor	clonotype45	0.7103137066345698	0.034590878	0.030412914	-0.5022552	1.4175787	0.8082497	0.5380490584362202	0.137606873370893	0.0808209287205721
GC10T:GGTATTGCACGACGAA	GC10T	CD8_C9_HAVCR2	#aec7e8	Tumor	clonotype71	0.6358448458346608	0.027575234	0.02703439	-0.5022552	0.84102803	0.47388697	0.2809280300470038	0.1233454251629854	0.0595066768503304
GC10T:GGTGAAGTCCTCAATT	GC10T	CD8_C9_HAVCR2	#aec7e8	Tumor	clonotype45	0.7548963964258538	0.034897048	0.02966812	-0.5022552	0.23086214	1.4915507	1.2648475060390676	0.0714066718854108	0.0803116322461017
GC10T:GTAACGTTCTTCATGT	GC10T	CD8_C9_HAVCR2	#aec7e8	Tumor	clonotype71	0.7371430371672282	0.034419112	0.036458462	-0.5022552	0.6725239	1.9854772	0.7199025858690329	0.1044104706013906	0.0730242316473422
GC10T:GTCGTAAAGGCTATCT	GC10T	CD8_C9_HAVCR2	#aec7e8	Tumor	clonotype45	0.44643279618646275	0.016456446	0.001164866	-0.5022552	0.66123277	0.15750915	0.1061801349081636	0.0775786839155087	0.0708752098368418
GC10T:TAGACCAAGAAGGTTT	GC10T	CD8_C9_HAVCR2	#aec7e8	Tumor	clonotype45	0.9831922246245317	0.04388494	0.05613875	-0.5022552	-0.020691693	1.6599511	2.2173352771840986	0.0655137159594275	0.0816500569569802
GC10T:TCTATTGCACGAGAGT	GC10T	CD8_C9_HAVCR2	#aec7e8	Tumor	clonotype215	0.6293423583466851	0.029958157	0.024949674	-0.5022552	-0.22509086	0.61673987	1.274581595487999	0.0907623986892536	0.0733207950874974
GC10T:TCTCATAGTGGGTATG	GC10T	CD8_C9_HAVCR2	#aec7e8	Tumor	clonotype215	0.8291047076652136	0.03371285	0.04124485	-0.5022552	-0.27663195	1.5373665	1.0383287571218085	0.1058079717659902	0.0632850033334294
GC10T:TGACTAGCAATGCCAT	GC10T	CD8_C9_HAVCR2	#aec7e8	Tumor	clonotype45	0.7555129330147289	0.025308622	0.019596424	-0.5022552	1.4654149	1.4129941	0.5913108031087635	0.1413466465144225	0.0603194865647888
GC10T:TGCACCTAGTTGAGTA	GC10T	CD8_C9_HAVCR2	#aec7e8	Tumor	clonotype71	0.9345044724190231	0.045226187	0.052045055	-0.303676	0.29528633	1.2733259	2.3786119914854664	0.0764448297099957	0.088193370605479
GC10T:TGGGAAGAGCGGCTTC	GC10T	CD8_C9_HAVCR2	#aec7e8	Tumor	clonotype215	0.27604494738962687	0.0076805744	-0.0036196376	-0.5022552	1.5121665	0.22155382	0.1031570635689311	0.0894606580521168	0.0380237566310847
GC10T:TTAGTTCCAGACGCTC	GC10T	CD8_C9_HAVCR2	#aec7e8	Tumor	clonotype71	0.6599275176352776	0.02925155	0.024208594	-0.5022552	0.095333636	1.3289989	1.0119231499146826	0.0683845301554109	0.0722638351773309
GC10T:TTCTCAAAGTCGCCGT	GC10T	CD8_C9_HAVCR2	#aec7e8	Tumor	clonotype45	0.5806502234906032	0.021495001	0.019155826	-0.5022552	0.12559311	0.88322115	0.4724130062770374	0.104064862998244	0.0536554416464295
GC10T:TTTACTGTCCCTTGTG	GC10T	CD8_C9_HAVCR2	#aec7e8	Tumor	clonotype45	0.9058797516535568	0.04387291	0.05808624	-0.5022552	-0.1900499	2.020056	2.0697631905986973	0.0545958294048623	0.0653872736103604
GC10T-Tcell:AACTGGTCACGGCTAC	GC10T-Tcell	CD8_C9_HAVCR2	#aec7e8	Tumor	clonotype71	0.54012542371678	0.019498833	0.004595284	-0.5022552	0.5947957	0.85652995	0.9850713096399109	0.0947996292113459	0.0813960619003867
GC10T-Tcell:AAGCCGCGTGAAATCA	GC10T-Tcell	CD8_C9_HAVCR2	#aec7e8	Tumor	clonotype71	0.6300623372555241	0.031267002	0.03382463	-0.013845921	-0.24413037	1.441025	0.4019551515749399	0.1047986226506089	0.0679441037011538
GC10T-Tcell:AAGGCAGTCGTACGGC	GC10T-Tcell	CD8_C9_HAVCR2	#aec7e8	Tumor	clonotype45	0.8672750907012557	0.04155951	0.04352321	-0.5022552	1.1102505	1.2587279	1.310530039509426	0.0759853932855394	0.0643598054755829
GC10T-Tcell:AAGTCTGGTACCGTAT	GC10T-Tcell	CD8_C9_HAVCR2	#aec7e8	Tumor	clonotype45	0.8854088885039387	0.03813902	0.043975566	-0.5022552	1.0748371	1.7173398	1.909777101492928	0.0830907013766992	0.0689195444958624
GC10T-Tcell:ACACTGATCTTGTATC	GC10T-Tcell	CD8_C9_HAVCR2	#aec7e8	Tumor	clonotype45	0.8095397752507034	0.040044397	0.041292652	-0.5022552	0.12945737	2.5806837	2.5291670460329616	0.1004382144640051	0.1023457130510316
GC10T-Tcell:ACAGCTAGTGAGTGAC	GC10T-Tcell	CD8_C9_HAVCR2	#aec7e8	Tumor	clonotype45	0.9159624475662429	0.043424953	0.044239104	-0.5022552	0.7795122	1.2550759	2.254054783177259	0.101575863113671	0.0806523337488623
GC10T-Tcell:ACATCAGTCCAAGCCG	GC10T-Tcell	CD8_C9_HAVCR2	#aec7e8	Tumor	clonotype71	0.7938440994577509	0.041681785	0.048932623	-0.23368174	-0.38450432	1.6437674	0.4395815167494716	0.1274473946083497	0.0654047860386906
GC10T-Tcell:ACGGAGAAGTAAGTAC	GC10T-Tcell	CD8_C9_HAVCR2	#aec7e8	Tumor	clonotype71	0.8210768947592566	0.03401383	0.032976147	-0.5022552	0.5059787	1.6579839	1.3410501453289043	0.1084659893293702	0.0646430559288653
GC10T-Tcell:ACGGCCAAGGCGTACA	GC10T-Tcell	CD8_C9_HAVCR2	#aec7e8	Tumor	clonotype71	0.7845928482760409	0.03737663	0.042343795	-0.5022552	0.7873781	1.199491	1.3725708463029962	0.1171360794212124	0.0735887290758292
GC10T-Tcell:ACTGAGTGTGTTCTTT	GC10T-Tcell	CD8_C9_HAVCR2	#aec7e8	Tumor	clonotype45	1.0	0.048413243	0.061829396	-0.5022552	0.17330962	2.417854	1.9447462887079772	0.075974814777278	0.0763135813150026
GC10T-Tcell:AGATTGCGTTTAAGCC	GC10T-Tcell	CD8_C9_HAVCR2	#aec7e8	Tumor	clonotype71	0.42965037143333024	0.009651665	-0.009855499	-0.5022552	0.17609851	0.78229165	0.2455001946442325	0.1077503880998187	0.0911419065299741
GC10T-Tcell:AGCATACAGTAAGTAC	GC10T-Tcell	CD8_C9_HAVCR2	#aec7e8	Tumor	clonotype45	0.741860485347388	0.042158637	0.049124252	-0.5022552	1.3890849	1.3292875	1.928026139328832	0.1049188206736585	0.0817653854744631
GC10T-Tcell:AGCTTGACAGGTCCAC	GC10T-Tcell	CD8_C9_HAVCR2	#aec7e8	Tumor	clonotype45	0.843106375111041	0.045592844	0.0522753	-0.5022552	0.7175059	1.5306218	1.874489243174841	0.1039687031386753	0.0803163347068422
GC10T-Tcell:AGGTCATCAAGCGCTC	GC10T-Tcell	CD8_C9_HAVCR2	#aec7e8	Tumor	clonotype45	0.9959061505577065	0.03967623	0.04474386	-0.5022552	0.47408614	2.4367936	1.5639212822634168	0.0752995230254639	0.0688687200195389
GC10T-Tcell:AGGTCCGAGGATTCGG	GC10T-Tcell	CD8_C9_HAVCR2	#aec7e8	Tumor	clonotype71	0.8028156731978298	0.04441058	0.05195125	-0.5022552	0.8257528	1.4059649	1.700185189093884	0.1123178043049389	0.0892154577846742
GC10T-Tcell:ATCGAGTCAGACAGGT	GC10T-Tcell	CD8_C9_HAVCR2	#aec7e8	Tumor	clonotype45	0.8566007978373735	0.043596875	0.048034847	-0.5022552	1.0854392	0.83110195	2.2443724707087926	0.1042421249368013	0.0763324918987176
GC10T-Tcell:ATGCGATAGCCCAATT	GC10T-Tcell	CD8_C9_HAVCR2	#aec7e8	Tumor	clonotype71	0.8245577946015162	0.043357193	0.051177654	-0.5022552	0.5647471	2.3609884	1.7792542859707614	0.1351772382500839	0.0719776644876403
GC10T-Tcell:ATTGGTGAGTGAACGC	GC10T-Tcell	CD8_C9_HAVCR2	#aec7e8	Tumor	clonotype45	0.395459353620863	0.010431235	-0.0073106303	-0.5022552	0.529978	0.36523852	0.1649072597318997	0.1074458480436707	0.1028609029029768
GC10T-Tcell:CAACCAACATGGGAAC	GC10T-Tcell	CD8_C9_HAVCR2	#aec7e8	Tumor	clonotype215	0.7073897173220195	0.033487298	0.03457303	-0.15690571	0.9731658	1.2225832	0.7342337736250791	0.1173826621064957	0.0714860923296403
GC10T-Tcell:CAACCAACATGGTCAT	GC10T-Tcell	CD8_C9_HAVCR2	#aec7e8	Tumor	clonotype215	0.8565856562064925	0.042200603	0.045631595	-0.5022552	1.2178746	1.8281721	0.8791461370953678	0.1219876212021192	0.094422136931345
GC10T-Tcell:CAAGATCTCAGGATCT	GC10T-Tcell	CD8_C9_HAVCR2	#aec7e8	Tumor	clonotype45	0.9098689604750133	0.045630336	0.048081957	-0.5022552	0.92972165	1.4866853	2.5146817790279803	0.1085126430117236	0.1038573206657384
GC10T-Tcell:CACACTCGTAAAGTCA	GC10T-Tcell	CD8_C9_HAVCR2	#aec7e8	Tumor	clonotype45	0.875908345307635	0.040027	0.040194925	-0.5022552	1.3102448	2.1420603	2.3360780908514145	0.1024175447576314	0.0858373379633451
GC10T-Tcell:CACAGGCGTAGCCTAT	GC10T-Tcell	CD8_C9_HAVCR2	#aec7e8	Tumor	clonotype71	0.6982116872373322	0.034422312	0.032726742	-0.5022552	1.344458	1.5167332	0.3686005091770912	0.1202897864362779	0.0648320848833208
GC10T-Tcell:CAGCAGCAGTGGACGT	GC10T-Tcell	CD8_C9_HAVCR2	#aec7e8	Tumor	clonotype45	0.725467019347752	0.032529056	0.027068578	-0.5022552	1.2855752	0.0049698884	1.0917066201785104	0.0827962003651873	0.0861620616422729
GC10T-Tcell:CAGCTGGTCACGGTTA	GC10T-Tcell	CD8_C9_HAVCR2	#aec7e8	Tumor	clonotype215	0.8168289853105796	0.0405674	0.045131028	-0.5022552	0.25740343	1.9664187	1.588557114776953	0.0775216677484286	0.0715742234297913
GC10T-Tcell:CAGTCCTAGTGTGAAT	GC10T-Tcell	CD8_C9_HAVCR2	#aec7e8	Tumor	clonotype45	0.7397515494319795	0.03144436	0.027261939	-0.5022552	0.83836913	1.1330309	2.129897750183571	0.0811186112941681	0.0697744529638619
GC10T-Tcell:CCCTCCTCAAAGTGCG	GC10T-Tcell	CD8_C9_HAVCR2	#aec7e8	Tumor	clonotype45	0.7555157970229754	0.03499166	0.0361163	-0.5022552	0.62921715	1.1311345	2.2515481590426547	0.0967244761014725	0.1034488041720481
GC10T-Tcell:CCGGGATCAGATGGGT	GC10T-Tcell	CD8_C9_HAVCR2	#aec7e8	Tumor	clonotype45	0.6849403133180065	0.025850283	0.020825379	-0.5022552	0.2425564	1.475208	1.691454124342132	0.0450110748053794	0.0689735932699549
GC10T-Tcell:CCGGTAGGTTGCGTTA	GC10T-Tcell	CD8_C9_HAVCR2	#aec7e8	Tumor	clonotype215	0.7754793705541837	0.033012316	0.03186637	-0.5022552	1.0586982	1.6658587	0.7193544052690896	0.0960547466176648	0.0800857628503272
GC10T-Tcell:CCTCTGAGTTCCCGAG	GC10T-Tcell	CD8_C9_HAVCR2	#aec7e8	Tumor	clonotype215	0.776212882945493	0.038125258	0.0409288	-0.5022552	1.1939224	0.81572175	0.8785411201339255	0.1083912367451113	0.0819069599513399
GC10T-Tcell:CCTTTCTTCAAAGACA	GC10T-Tcell	CD8_C9_HAVCR2	#aec7e8	Tumor	clonotype71	0.6476327421576105	0.028751865	0.028154166	-0.5022552	0.84812266	2.2261388	1.044444776316186	0.1166967101319365	0.0887516403858491
GC10T-Tcell:CGCTGGACAATCTGCA	GC10T-Tcell	CD8_C8_IL17A	#17becf	Tumor	clonotype45	0.7200503989219057	0.02578946	0.019165192	-0.5022552	-0.23770553	1.6196848	1.5305453440564185	0.0711125454789337	0.0867016256078408
GC10T-Tcell:CGGAGTCAGTTCGCAT	GC10T-Tcell	CD8_C9_HAVCR2	#aec7e8	Tumor	clonotype215	0.8467799974364036	0.032052036	0.035689075	-0.19965625	0.8211842	0.7162075	0.8367137120211379	0.1020746933944545	0.0813549359762965
GC10T-Tcell:CTAGTGAGTCGCTTTC	GC10T-Tcell	CD8_C9_HAVCR2	#aec7e8	Tumor	clonotype71	0.879367690485497	0.037368216	0.037559196	-0.5022552	0.6863015	1.4900994	0.8751829561042632	0.0843331103867943	0.0557647115693734
GC10T-Tcell:CTCATTACATACTACG	GC10T-Tcell	CD8_C9_HAVCR2	#aec7e8	Tumor	clonotype71	0.5113537249377539	0.022318574	0.012844027	-0.5022552	0.20994346	0.79747856	0.2257471456856065	0.1181353747347374	0.0826873199923738
GC10T-Tcell:CTCGGGAGTTTCGCTC	GC10T-Tcell	CD8_C9_HAVCR2	#aec7e8	Tumor	clonotype71	0.9297256208457282	0.03581189	0.040416203	-0.5022552	0.74628705	1.7214546	1.8505164654291784	0.0798374909142788	0.0640477125978423
GC10T-Tcell:CTCGTCACATCGGAAG	GC10T-Tcell	CD8_C9_HAVCR2	#aec7e8	Tumor	clonotype215	0.8552991817951858	0.038650174	0.0433407	-0.11820506	1.0408628	1.8032374	2.08162992244482	0.0849292167630251	0.0833135938764893
GC10T-Tcell:CTGTGCTTCTGATTCT	GC10T-Tcell	CD8_C9_HAVCR2	#aec7e8	Tumor	clonotype45	0.9817244425975905	0.047426138	0.0597495	-0.5022552	0.27775136	1.8299059	2.340153384780721	0.0982188932951094	0.097342911079184
GC10T-Tcell:CTGTTTATCCTAGAAC	GC10T-Tcell	CD8_C9_HAVCR2	#aec7e8	Tumor	clonotype71	0.748491118197561	0.03670509	0.040150736	-0.5022552	1.2307829	1.490681	0.8885461196258231	0.0863466385784529	0.0565915180270486
GC10T-Tcell:CTTCTCTTCGCCAAAT	GC10T-Tcell	CD8_C9_HAVCR2	#aec7e8	Tumor	clonotype215	0.5558392524275103	0.01903716	0.0027775997	-0.5022552	0.64107746	2.344947	0.6913656331848962	0.111574841302423	0.0929791056317721
GC10T-Tcell:CTTGGCTGTTCCTCCA	GC10T-Tcell	CD8_C9_HAVCR2	#aec7e8	Tumor	clonotype45	0.6430899055174351	0.02804927	0.022706462	-0.16369951	0.9677925	1.2035855	0.9761968461552448	0.1356115946786715	0.0756335813374224
GC10T-Tcell:CTTTGCGCACTTAACG	GC10T-Tcell	CD8_C9_HAVCR2	#aec7e8	Tumor	clonotype45	0.7739658172872952	0.041617587	0.046191372	-0.5022552	1.6541065	1.0242934	0.5020867041404244	0.1163294616314542	0.058258552139496
GC10T-Tcell:GAACATCCATTCCTCG	GC10T-Tcell	CD8_C9_HAVCR2	#aec7e8	Tumor	clonotype71	0.609163255440678	0.03397739	0.038273145	-0.5022552	0.44260693	1.424849	0.4545234363619773	0.1437415600502566	0.0625625435270519
GC10T-Tcell:GAATGAACAAGGTTTC	GC10T-Tcell	CD8_C9_HAVCR2	#aec7e8	Tumor	clonotype45	0.9169012427642881	0.04567027	0.053243317	-0.5022552	0.33512488	2.30388	2.3679605401573034	0.0847634875339213	0.1068204670181361
GC10T-Tcell:GACTAACAGCTCAACT	GC10T-Tcell	CD8_C9_HAVCR2	#aec7e8	Tumor	clonotype71	0.8188224884181725	0.045448385	0.053843863	-0.26103368	-0.06363926	1.8690109	0.5562415890650441	0.1102432081257854	0.0816169500601588
GC10T-Tcell:GATCGATGTATTCTCT	GC10T-Tcell	CD8_C9_HAVCR2	#aec7e8	Tumor	clonotype71	0.9628105873206736	0.047126617	0.055991862	-0.5022552	0.4103805	2.3005514	2.4821780087876	0.0900969248643924	0.0998759005842477
GC10T-Tcell:GATCTAGCACCGTTGG	GC10T-Tcell	CD8_C9_HAVCR2	#aec7e8	Tumor	clonotype71	0.6001950882137351	0.02246794	0.011598897	-0.5022552	0.59570664	0.58916014	0.3040306173256718	0.125624195325832	0.0761263934721853
GC10T-Tcell:GCATGTATCGCTGATA	GC10T-Tcell	CD8_C9_HAVCR2	#aec7e8	Tumor	clonotype71	0.8437881755247191	0.037898745	0.042183816	-0.23459598	1.0336872	1.6704911	1.8194279172541312	0.0839923139607872	0.1103709041039663
GC10T-Tcell:GCCAAATCACCACCAG	GC10T-Tcell	CD8_C9_HAVCR2	#aec7e8	Tumor	clonotype71	0.8420046028557043	0.035096083	0.035052445	-0.5022552	1.7020487	2.0622149	1.0987001717061198	0.1033869783288809	0.0853887691058828
GC10T-Tcell:GCCAAATTCGTAGATC	GC10T-Tcell	CD8_C9_HAVCR2	#aec7e8	Tumor	clonotype45	0.3991802220526895	0.011242062	-0.0048263143	-0.5022552	0.73546416	0.8925744	0.4319368670884921	0.0931532965290168	0.11745030458396
GC10T-Tcell:GCCTCTACAACCGCCA	GC10T-Tcell	CD8_C9_HAVCR2	#aec7e8	Tumor	clonotype71	0.8539453565418159	0.036502156	0.039292026	-0.5022552	-0.19963427	1.7577014	1.2168583213360145	0.0804844728173649	0.0649757792571538
GC10T-Tcell:GCTGCTTAGTGCGTGA	GC10T-Tcell	CD8_C9_HAVCR2	#aec7e8	Tumor	clonotype45	0.7291288957022201	0.035036743	0.034195982	-0.5022552	0.5892691	0.7303822	1.1459640908034914	0.068473364531592	0.069660134322523
GC10T-Tcell:GGATTACAGGTGATAT	GC10T-Tcell	CD8_C9_HAVCR2	#aec7e8	Tumor	clonotype45	0.7112815933882055	0.03623195	0.033846766	-0.5022552	-0.15339838	0.99534106	1.819693233539977	0.0867718403593315	0.071935208205806
GC10T-Tcell:GGCAATTCATATGAGA	GC10T-Tcell	CD8_C9_HAVCR2	#aec7e8	Tumor	clonotype45	0.8806508856289761	0.037637975	0.033831723	-0.5022552	0.7287374	0.2612683	1.2015401868165358	0.0944130140937754	0.0808777715554064
GC10T-Tcell:GGGATGATCACAGTAC	GC10T-Tcell	CD8_C9_HAVCR2	#aec7e8	Tumor	clonotype71	0.8719591372814528	0.038125407	0.04194027	-0.5022552	0.12846053	2.3187997	0.8282767224166251	0.110301537023127	0.0592068215542394
GC10T-Tcell:GGGTCTGCACTCAGGC	GC10T-Tcell	CD8_C9_HAVCR2	#aec7e8	Tumor	clonotype215	0.7113057322781262	0.025874909	0.017633311	-0.5022552	-0.085436255	1.1869844	0.6271467755124879	0.1048460648239489	0.098704474040873
GC10T-Tcell:GGTGAAGTCAACGCTA	GC10T-Tcell	CD8_C9_HAVCR2	#aec7e8	Tumor	clonotype71	0.8361481636436259	0.040348455	0.049370676	-0.5022552	-0.05870242	1.3287942	2.1218672053938183	0.1164077000761271	0.0632410986380216
GC10T-Tcell:GTACGTAAGCAGACTG	GC10T-Tcell	CD8_C9_HAVCR2	#aec7e8	Tumor	clonotype71	0.9090465749919543	0.041967403	0.049676146	-0.5022552	-0.33170673	1.530667	1.8201032293632	0.0893888127877546	0.062245777816967
GC10T-Tcell:GTACTTTCACGGTTTA	GC10T-Tcell	CD8_C9_HAVCR2	#aec7e8	Tumor	clonotype45	0.6779610384653031	0.02943326	0.02193188	-0.5022552	0.982338	0.15346311	0.8038320076008447	0.0908721993406377	0.0786032578909421
GC10T-Tcell:GTACTTTGTAAGGATT	GC10T-Tcell	CD8_C9_HAVCR2	#aec7e8	Tumor	clonotype71	0.903038599752428	0.042806797	0.05185488	-0.08554527	1.1979834	2.0700417	2.0838792126706167	0.0765123815787795	0.0824067637764443
GC10T-Tcell:GTAGGCCAGTGTTTGC	GC10T-Tcell	CD8_C9_HAVCR2	#aec7e8	Tumor	clonotype215	0.738468058796598	0.028770972	0.025622966	-0.34645087	0.6759127	0.55516094	0.7385972988407012	0.0871912034672231	0.0666112412082056
GC10T-Tcell:GTAGGCCAGTTCGATC	GC10T-Tcell	CD8_C9_HAVCR2	#aec7e8	Tumor	clonotype45	0.6213689230572342	0.03184272	0.02208641	-0.5022552	0.6512745	0.40695536	1.9641595294927232	0.0889418060640552	0.0704360022954295
GC10T-Tcell:GTATCTTAGAGACGAA	GC10T-Tcell	CD8_C9_HAVCR2	#aec7e8	Tumor	clonotype71	0.7499248462397168	0.028910462	0.023101877	-0.5022552	0.95716304	0.08455361	0.6820822337114802	0.1459826830272731	0.0868830699256588
GC10T-Tcell:GTCAAGTGTTCGGCAC	GC10T-Tcell	CD8_C9_HAVCR2	#aec7e8	Tumor	clonotype71	0.7885308188611492	0.044458903	0.055709418	-0.5022552	0.097278796	0.98670125	1.883500761938145	0.1118999210381107	0.0725156149132086
GC10T-Tcell:GTGAAGGTCAACGCTA	GC10T-Tcell	CD8_C9_HAVCR2	#aec7e8	Tumor	clonotype45	0.9816195008352331	0.049641363	0.06656098	-0.12962256	0.25162667	2.3462749	2.182904456497237	0.0710217687532842	0.0764941117368279
GC10T-Tcell:GTGCAGCCAATCCAAC	GC10T-Tcell	CD8_C9_HAVCR2	#aec7e8	Tumor	clonotype45	0.8641004590338439	0.043523278	0.04840141	-0.5022552	0.72648716	2.5902934	1.7989405908342138	0.0944600557436961	0.0802990455578793
GC10T-Tcell:TACTCGCCAGCTCGCA	GC10T-Tcell	CD8_C9_HAVCR2	#aec7e8	Tumor	clonotype45	0.8481180255159735	0.040630057	0.03812785	-0.5022552	0.2421816	1.013728	1.3461565885451	0.0748120097229613	0.0595725362510558
GC10T-Tcell:TACTTACTCCTTGCCA	GC10T-Tcell	CD8_C9_HAVCR2	#aec7e8	Tumor	clonotype45	0.9058043089003965	0.045317326	0.05058708	-0.5022552	0.15569347	2.5019557	2.5624713819175917	0.0742696696032127	0.0896056315261752
GC10T-Tcell:TACTTGTGTCGAGATG	GC10T-Tcell	CD8_C9_HAVCR2	#aec7e8	Tumor	clonotype45	0.8980869185423224	0.042541943	0.05323644	-0.5022552	0.02490439	0.7066194	2.103275260028045	0.0649426484674133	0.0704136126020301
GC10T-Tcell:TATCTCATCCAAACAC	GC10T-Tcell	CD8_C9_HAVCR2	#aec7e8	Tumor	clonotype45	0.803220176179859	0.034632016	0.029727463	-0.5022552	0.9399843	1.9400038	1.2037400244122198	0.1302578528934282	0.0918034831002263
GC10T-Tcell:TCAGCTCCAAGGCTCC	GC10T-Tcell	CD8_C9_HAVCR2	#aec7e8	Tumor	clonotype45	0.6455135388651757	0.024938041	0.011860305	-0.5022552	1.1486335	1.4757481	0.578745103778401	0.1134157366578172	0.0837684427001824
GC10T-Tcell:TCGCGTTTCCCTCAGT	GC10T-Tcell	CD8_C9_HAVCR2	#aec7e8	Tumor	clonotype45	0.7685062594378518	0.033285234	0.032990154	-0.5022552	1.5490698	1.2015777	1.1818049303411085	0.0709887600844234	0.0682338809114836
GC10T-Tcell:TCTATTGCAGCTCCGA	GC10T-Tcell	CD8_C9_HAVCR2	#aec7e8	Tumor	clonotype45	0.9969766748831496	0.050048403	0.06775522	-0.5022552	-0.27719456	1.8625864	1.9693535138661808	0.0673412049289614	0.0832622989738174
GC10T-Tcell:TCTTTCCAGAGCTTCT	GC10T-Tcell	CD8_C9_HAVCR2	#aec7e8	Tumor	clonotype71	0.9951783247226899	0.05114844	0.06690754	-0.5022552	0.10501631	1.2082207	2.304591772047728	0.0765546721241671	0.0986967486169199
GC10T-Tcell:TGAGCCGCAACACCCG	GC10T-Tcell	CD8_C8_IL17A	#17becf	Tumor	clonotype268	0.1590710005267067	-0.007156778	-0.042108674	-0.5022552	0.44276285	0.14634806	0.0100246999047273	0.0873504786327175	0.0973528591928516
GC10T-Tcell:TGCGTGGAGCACCGCT	GC10T-Tcell	CD8_C9_HAVCR2	#aec7e8	Tumor	clonotype215	0.8207133602164568	0.036380373	0.036719482	-0.5022552	1.0511466	1.1964581	0.90288192617474	0.1088916967595758	0.0809695699870292
GC10T-Tcell:TGTATTCCATCTCGCT	GC10T-Tcell	CD8_C9_HAVCR2	#aec7e8	Tumor	clonotype45	0.8677364157317625	0.03862857	0.036365826	-0.5022552	1.1062573	1.1177598	0.407024336559692	0.1222251270576338	0.0681678472066383
GC10T-Tcell:TGTGTTTGTGATGTGG	GC10T-Tcell	CD8_C9_HAVCR2	#aec7e8	Tumor	clonotype45	0.8738356307748506	0.036120668	0.038461346	-0.5022552	0.051337957	2.0724208	1.6566089657601963	0.04891620168602	0.0903729651923315
GC01T:AAAGATGTCAATAAGG	GC01T	CD8_C9_HAVCR2	#aec7e8	Tumor	clonotype31	0.5635298627033828	0.016093923	0.012969804	-0.5022552	1.357632	0.5527573	0.1968099668965204	0.0942944379095704	0.0894295096527918
GC01T:AAATGCCTCACTTATC	GC01T	CD8_C9_HAVCR2	#aec7e8	Tumor	clonotype26	0.5187790003744924	0.015486393	-0.00035881673	-0.5022552	0.43138137	1.1201644	0.1294249217817377	0.1003209121726111	0.1023880029150649
GC01T:AACGTTGAGGATGCGT	GC01T	CD8_C9_HAVCR2	#aec7e8	Tumor	clonotype89	0.6530275981718343	0.01919122	0.009240211	-0.5022552	-0.014083207	1.4336087	0.372855690335893	0.0690487356228527	0.0635432306342258
GC01T:AACGTTGTCCACTCCA	GC01T	CD8_C9_HAVCR2	#aec7e8	Tumor	clonotype26	0.6793875541958566	0.026133602	0.02206857	-0.5022552	0.20186062	1.4973694	0.3302963383571041	0.1010411856468834	0.0915584315919752
GC01T:AACTCAGAGACTGTAA	GC01T	CD8_C9_HAVCR2	#aec7e8	Tumor	clonotype92	0.6172064583162711	0.014486759	0.0043951515	-0.5022552	0.4322867	1.2546407	0.2644649258517301	0.0924737358334015	0.104654498258677
GC01T:AACTCAGGTGGCCCTA	GC01T	CD8_C9_HAVCR2	#aec7e8	Tumor	clonotype26	0.6679694191120793	0.02171645	0.015283758	-0.5022552	0.2800785	2.2479544	0.4876040217812522	0.0733085488295944	0.090348304786975
GC01T:AACTCCCCAAACCCAT	GC01T	CD8_C9_HAVCR2	#aec7e8	Tumor	clonotype469	0.4825723951972429	0.00692857	0.0075006913	-0.5022552	0.7138634	0.15348947	0.2264804475443932	0.0747706349196146	0.1053450413097027
GC01T:AAGACCTGTTCCACTC	GC01T	CD8_C9_HAVCR2	#aec7e8	Tumor	clonotype1056	0.5062177181119485	0.015275244	0.0024639827	-0.5022552	0.7284313	1.2947086	0.1296685301486334	0.0795218751690316	0.1086193865275321
GC01T:AAGGAGCGTCTAGGTT	GC01T	CD8_C8_IL17A	#17becf	Tumor	clonotype471	0.39935484127656734	0.00782928	0.008933788	-0.5022552	-0.07984456	1.1275688	0.08661544668848	0.0532427455971875	0.0863605442392242
GC01T:AAGTCTGGTTCAGGCC	GC01T	CD8_C9_HAVCR2	#aec7e8	Tumor	clonotype26	0.42018019352681296	0.0064049726	-0.00035187404	-0.5022552	-0.2823259	1.7718877	0.0351385894984044	0.0733160546978715	0.0934775646150885
GC01T:AATCCAGCATGCAATC	GC01T	CD8_C9_HAVCR2	#aec7e8	Tumor	clonotype471	0.5480353383736163	0.013328802	0.0015037335	-0.5022552	1.7050036	1.1286587	0.099550283821085	0.0829637025404223	0.0862537418073238
GC01T:ACACCAACACTAGTAC	GC01T	CD8_C8_IL17A	#17becf	Tumor	clonotype89	0.5376725367299381	0.010450756	-0.0010189888	-0.5022552	0.2824966	0.44740555	0.0807074230886331	0.0664917787173363	0.0879141349133073
GC01T:ACACCAACATGCATGT	GC01T	CD8_C9_HAVCR2	#aec7e8	Tumor	clonotype89	0.45380970438879614	0.012890286	0.001386418	-0.5022552	0.2836761	0.72016114	0.0925986896635838	0.0767188074271793	0.0846117795734212
GC01T:ACACCGGCATCGGTTA	GC01T	CD8_C9_HAVCR2	#aec7e8	Tumor	clonotype92	0.7179842128595104	0.024077516	0.02050247	-0.5022552	1.284253	0.9580551	0.1293084505471474	0.1130754165723694	0.0828526109904793
GC01T:ACACTGACAATTCCTT	GC01T	CD8_C9_HAVCR2	#aec7e8	Tumor	clonotype31	0.4987293940509251	0.0022748234	-0.014886354	-0.5022552	0.65024084	1.1062778	0.1391015648079817	0.1053911027606453	0.1153153296198254
GC01T:ACAGCCGGTCACTTCC	GC01T	CD8_C9_HAVCR2	#aec7e8	Tumor	clonotype92	0.6034226969541684	0.023919605	0.015348034	-0.5022552	0.3625079	2.0608506	0.7725379227144967	0.104013777562744	0.0674384374756238
GC01T:ACATACGCACAGACTT	GC01T	CD8_C9_HAVCR2	#aec7e8	Tumor	clonotype26	0.39446635502679994	0.011917547	0.00389549	0.03440121	0.9862452	1.1558751	0.4044992158728351	0.1005904675768416	0.1073166573799885
GC01T:ACATGGTAGCTCTCGG	GC01T	CD8_C9_HAVCR2	#aec7e8	Tumor	clonotype89	0.5187807934944431	0.011353354	0.008576335	0.03529924	1.6405821	0.47935295	0.0785774577411221	0.1004150930420757	0.0753622834942395
GC01T:ACCAGTACATATGCTG	GC01T	CD8_C9_HAVCR2	#aec7e8	Tumor	clonotype26	0.6517825337094751	0.016530044	0.0127524	0.20669532	1.1324801	0.77052563	0.1764229348131517	0.1276987855864311	0.0733971821559355
GC01T:ACCTTTACACAAGCCC	GC01T	CD8_C9_HAVCR2	#aec7e8	Tumor	clonotype26	0.4897058895803238	0.012630258	-0.001298887	-0.5022552	-0.027373651	0.3385932	0.1501256533699515	0.084473316429294	0.0997397370257827
GC01T:ACGAGGAAGTTACGGG	GC01T	CD8_C9_HAVCR2	#aec7e8	Tumor	clonotype92	0.5181379598515671	0.013661521	0.012712554	-0.5022552	2.0458376	0.8953264	0.0718279882486265	0.0928238275696534	0.0744804066036897
GC01T:ACGAGGAGTTAAGAAC	GC01T	CD8_C8_IL17A	#17becf	Tumor	clonotype185	0.2825288917438794	-0.00036092446	-0.004985893	-0.5022552	-0.09615356	1.1143575	0.0443473997364649	0.0552677262104551	0.1088034450021817
GC01T:ACGGAGAGTGAAATCA	GC01T	CD8_C9_HAVCR2	#aec7e8	Tumor	clonotype471	0.6328398589639953	0.02416589	0.01739786	-0.5022552	0.13021582	1.555259	0.6491140168031827	0.0618974690709325	0.0874947502764934
GC01T:ACGGCCACAGATGAGC	GC01T	CD8_C8_IL17A	#17becf	Tumor	clonotype185	0.5091073844346481	0.007952649	0.01130064	0.41431308	-0.5335017	0.99844277	0.2709670277411291	0.070831260702542	0.066163315171953
GC01T:ACTGAGTTCCTCTAGC	GC01T	CD8_C9_HAVCR2	#aec7e8	Tumor	clonotype74	0.6667857122605857	0.020814536	0.014819224	-0.5022552	0.6543943	1.0516825	0.1251626103278466	0.1129186544661088	0.0864582620691757
GC01T:ACTGATGGTCTAGAGG	GC01T	CD8_C9_HAVCR2	#aec7e8	Tumor	clonotype313	0.47120460699278693	0.015352272	0.009656313	-0.5022552	-0.08667356	1.1234168	0.410799199773273	0.0883453709160521	0.070251882890779
GC01T:ACTGCTCGTTGGACCC	GC01T	CD8_C8_IL17A	#17becf	Tumor	clonotype74	0.41482004463601946	-0.00092371623	0.0042263577	-0.5022552	0.7374754	0.45998943	0.1008179007172739	0.0931207138620093	0.0774091989954998
GC01T:ACTGTCCCACCACGTG	GC01T	CD8_C9_HAVCR2	#aec7e8	Tumor	clonotype74	0.47122057652047367	0.016628899	0.005393936	-0.5022552	0.6504529	0.6131408	0.1663716453898057	0.0893294106251515	0.0897580177276567
GC01T:ACTTACTGTTCGTGAT	GC01T	CD8_C9_HAVCR2	#aec7e8	Tumor	clonotype92	0.5258426224411454	0.00518737	0.003354527	-0.5022552	-0.15561067	1.8545341	0.2847070489970124	0.0594732994659006	0.0877077238661975
GC01T:ACTTACTTCTATCCCG	GC01T	CD8_C9_HAVCR2	#aec7e8	Tumor	clonotype89	0.7286845844045488	0.020417923	0.013015	-0.5022552	-0.3465128	1.1644793	0.1716209934935268	0.0554696282847514	0.0848834044731833
GC01T:AGAGCTTCACTGAAGG	GC01T	CD8_C8_IL17A	#17becf	Tumor	clonotype600	0.29069057729956044	0.0029079658	0.0055808723	-0.124854356	-0.5335017	0.60672176	0.2094408545130558	0.0631629648912077	0.0754104916354356
GC01T:AGATCTGCAGGATTGG	GC01T	CD8_C9_HAVCR2	#aec7e8	Tumor	clonotype185	0.44663859767942665	0.005330941	0.0058432086	-0.5022552	0.20605479	0.2815457	0.144349399853201	0.0939517487050486	0.0654440075313561
GC01T:AGATCTGTCAAACCAC	GC01T	CD8_C9_HAVCR2	#aec7e8	Tumor	clonotype74	0.6216353640198812	0.020356016	0.013184892	-0.5022552	0.83495784	1.0701079	0.3126255768528035	0.1007278844923148	0.0854357858242554
GC01T:AGATTGCAGATGCCAG	GC01T	CD8_C9_HAVCR2	#aec7e8	Tumor	clonotype92	0.5695097276499551	0.0140702585	0.001392659	-0.5022552	0.2148049	1.3954089	0.1400821565285873	0.0959099709598717	0.1083283638706763
GC01T:AGCAGCCCAAGCGTAG	GC01T	CD8_C9_HAVCR2	#aec7e8	Tumor	clonotype185	0.5928759823499186	0.024860738	0.01971557	-0.5022552	0.8537085	1.8114768	0.1866562045244814	0.0838113955805575	0.0799654690589381
GC01T:AGCAGCCGTAGGGTAC	GC01T	CD8_C9_HAVCR2	#aec7e8	Tumor	clonotype471	0.6287944503372727	0.017493652	0.006458353	-0.5022552	-0.014150699	1.4811018	0.2089533079491731	0.1055809954109187	0.0837482417195738
GC01T:AGCAGCCTCTCCAGGG	GC01T	CD8_C9_HAVCR2	#aec7e8	Tumor	clonotype92	0.4457082275996915	-0.004384722	0.015231534	-0.5022552	0.73156685	0.723979	0.0791208431507703	0.0787975805651287	0.0834677424987338
GC01T:AGCGGTCTCGATCCCT	GC01T	CD8_C8_IL17A	#17becf	Tumor	clonotype313	0.32947928249774433	-0.007359774	-0.00070605706	0.42890945	-0.1577519	0.19329663	0.0361127686111442	0.0632264531013265	0.0773220921926248
GC01T:AGCGTATTCCTACAGA	GC01T	CD8_C9_HAVCR2	#aec7e8	Tumor	clonotype31	0.633650773285348	0.021288276	0.01744185	-0.5022552	1.858611	0.95870346	0.1305486950014699	0.108135210321036	0.0758269237410124
GC01T:AGCGTCGCAAGTTAAG	GC01T	CD8_C9_HAVCR2	#aec7e8	Tumor	clonotype313	0.506242158647664	0.014300324	0.0033296703	-0.5022552	0.95493275	0.9427802	0.2429958545188597	0.0856431551344245	0.0966735729644982
GC01T:AGCGTCGCACAAGCCC	GC01T	CD8_C9_HAVCR2	#aec7e8	Tumor	clonotype31	0.574077984644459	0.019497573	0.009676369	-0.5022552	-0.053586382	0.880862	0.1363921131025545	0.046688338475862	0.0667606482997267
GC01T:AGCTCCTAGGTGCTTT	GC01T	CD8_C9_HAVCR2	#aec7e8	Tumor	clonotype31	0.6346199633194219	0.018104639	0.005619586	-0.5022552	0.51133126	2.39016	0.1948926774257681	0.0880020588848234	0.0906102224582123
GC01T:AGCTCCTTCCGTAGTA	GC01T	CD8_C8_IL17A	#17becf	Tumor	clonotype313	0.5625585350280119	0.016861973	0.0040731984	-0.5022552	0.67836374	0.71967196	0.2146807611433588	0.0830485745812317	0.1021900059623279
GC01T:AGCTCCTTCTAACTTC	GC01T	CD8_C9_HAVCR2	#aec7e8	Tumor	clonotype74	0.4131295110411477	0.00468913	-0.014135117	0.2330117	0.055796206	1.2840928	0.1324420239594242	0.0869664967187478	0.1143310866869121
GC01T:AGCTCTCAGACAGAGA	GC01T	CD8_C9_HAVCR2	#aec7e8	Tumor	clonotype26	0.579303487700233	0.017219463	0.0060833315	-0.5022552	0.36682776	1.3288602	0.281649317079315	0.0930862746456046	0.0972340807670434
GC01T:AGCTCTCTCTTGACGA	GC01T	CD8_C9_HAVCR2	#aec7e8	Tumor	clonotype92	0.6328977162768146	0.027411386	0.022719247	-0.5022552	1.6821314	1.68514	0.1141022766814064	0.1017709066875486	0.063756979765079
GC01T:AGCTTGAAGCTGCAAG	GC01T	CD8_C9_HAVCR2	#aec7e8	Tumor	clonotype26	0.6520499027513311	0.024228314	0.020569922	-0.5022552	1.5945588	1.6682894	0.1508753307864695	0.091688951971546	0.0807850056276623
GC01T:AGCTTGATCATTTGGG	GC01T	CD8_C9_HAVCR2	#aec7e8	Tumor	clonotype92	0.551921718804672	0.012266073	0.0004625942	-0.5022552	0.039421067	1.9912415	0.1252784953985339	0.060766517834435	0.1010608698351415
GC01T:AGCTTGATCGGAAATA	GC01T	CD8_C9_HAVCR2	#aec7e8	Tumor	clonotype313	0.44671325403367973	0.015528762	0.0068765734	-0.5022552	0.87646717	0.44237858	0.1210704492365755	0.0852979528063451	0.0828879106337872
GC01T:AGCTTGATCTGCAAGT	GC01T	CD8_C9_HAVCR2	#aec7e8	Tumor	clonotype26	0.8530968001699223	0.02645925	0.0297053	-0.5022552	0.9269139	2.2125087	0.9888103760931078	0.1180247633538934	0.0683673576153325
GC01T:AGGCCACTCTGCTGTC	GC01T	CD8_C9_HAVCR2	#aec7e8	Tumor	clonotype89	0.6021097353257947	0.018814426	0.0075259334	0.25664866	0.7954193	1.337065	0.3123555746171189	0.0882063754817586	0.1098825237693235
GC01T:AGGCCGTGTCGAAAGC	GC01T	CD8_C8_IL17A	#17becf	Tumor	clonotype313	0.5625606184499152	0.010885686	0.0096479785	-0.5022552	-0.5335017	1.1331532	0.1025613657225708	0.0782100372956669	0.0739021947334181
GC01T:AGGTCATCAAGCGCTC	GC01T	CD8_C9_HAVCR2	#aec7e8	Tumor	clonotype74	0.36301690224463157	0.0122926645	-0.0019044572	-0.5022552	0.98029727	1.8826351	0.1361782590895948	0.0693113673615384	0.0636211726387859
GC01T:AGGTCCGGTAGGACAC	GC01T	CD8_C8_IL17A	#17becf	Tumor	clonotype469	0.6751969752084978	0.016957425	0.011564592	-0.5022552	0.73672605	1.3533238	0.1926987117231322	0.0614991692734028	0.0946331994061791
GC01T:AGTAGTCAGACCACGA	GC01T	CD8_C8_IL17A	#17becf	Tumor	clonotype26	0.3967529806006833	0.006859335	-0.0053924182	-0.5022552	-0.03254359	1.4947219	0.1738577204753684	0.0627540020789874	0.0677752178603639
GC01T:AGTAGTCCATACGCTA	GC01T	CD8_C9_HAVCR2	#aec7e8	Tumor	clonotype74	0.4730002245058784	0.017604977	0.0067592217	-0.5022552	0.3251604	1.1023597	0.2474652479101412	0.0909072467220374	0.0725356737501981
GC01T:AGTGAGGGTGCGAAAC	GC01T	CD8_C9_HAVCR2	#aec7e8	Tumor	clonotype26	0.7461276485120415	0.023950547	0.015234185	-0.5022552	0.11541545	1.1721662	0.218543170694928	0.0909603212297201	0.0723314130722285
GC01T:AGTGAGGTCTCGGACG	GC01T	CD8_C9_HAVCR2	#aec7e8	Tumor	clonotype469	0.5238802153316081	0.020184072	0.011885612	-0.5022552	1.4891874	0.87545425	0.118462146393674	0.0993440665393754	0.0649194444095621
GC01T:AGTGGGATCCTGCCAT	GC01T	CD8_C9_HAVCR2	#aec7e8	Tumor	clonotype31	0.7278134580613321	0.020622142	0.00978389	-0.5022552	0.9375298	1.3485402	0.2004461811573368	0.0830264384697903	0.0719883696890592
GC01T:AGTGTCAGTTCAACCA	GC01T	CD8_C9_HAVCR2	#aec7e8	Tumor	clonotype26	0.6448333644664512	0.017258255	0.01021821	-0.5022552	1.114309	1.9271785	0.4053740733113781	0.0841568596064636	0.0955815293719951
GC01T:ATAACGCTCTCGGACG	GC01T	CD8_C9_HAVCR2	#aec7e8	Tumor	clonotype31	0.5226996292708299	0.012686051	0.0013839545	-0.5022552	1.1457232	0.9164084	0.1656948465776186	0.0951315618307107	0.0845386003604441
GC01T:ATAAGAGGTTCGCGAC	GC01T	CD8_C9_HAVCR2	#aec7e8	Tumor	clonotype26	0.3989503780777412	0.013678243	0.011732692	-0.5022552	1.2629968	1.5655291	0.0790917840372281	0.1069775573260871	0.0707275419331788
GC01T:ATAAGAGGTTTGACAC	GC01T	CD8_C9_HAVCR2	#aec7e8	Tumor	clonotype26	0.5842907183465139	0.017750934	0.0101411315	-0.5022552	0.78815955	2.8279097	0.4422433888400208	0.0942979063962279	0.0739932458381815
GC01T:ATAAGAGTCCAGTATG	GC01T	CD8_C9_HAVCR2	#aec7e8	Tumor	clonotype74	0.7310186605163707	0.023175245	0.013945087	-0.5022552	0.037298143	2.0305455	0.2074194300312571	0.1099927520998465	0.0919659539542833
GC01T:ATAGACCCATACGCTA	GC01T	CD8_C9_HAVCR2	#aec7e8	Tumor	clonotype31	0.6097985314776813	0.022103261	0.021635754	-0.5022552	-0.34298277	1.9940256	0.2287638642977048	0.1074352325426261	0.0741580899076141
GC01T:ATCACGAGTATCACCA	GC01T	CD8_C8_IL17A	#17becf	Tumor	clonotype469	0.31731084218767774	0.0032785588	-0.011218481	-0.5022552	-0.012625128	-0.17989744	0.0556351308112268	0.0847233931948491	0.0725083451777853
GC01T:ATCATGGAGATCTGAA	GC01T	CD8_C9_HAVCR2	#aec7e8	Tumor	clonotype31	0.5667744174280153	0.0144429235	0.0052999626	-0.5022552	0.46277165	0.936412	0.1306854103983486	0.0848442073243261	0.0819305490729824
GC01T:ATGGGAGCAGCCAATT	GC01T	CD8_C9_HAVCR2	#aec7e8	Tumor	clonotype31	0.5600971723860141	0.017461352	0.010297948	-0.5022552	0.8808822	0.59063894	0.149870599495076	0.108988062672416	0.0777142561228719
GC01T:ATGTGTGAGTGCTGCC	GC01T	CD8_C9_HAVCR2	#aec7e8	Tumor	clonotype92	0.4323753597756957	0.009944124	0.0006313156	-0.5022552	0.54120666	0.18239444	0.0764634223419738	0.1221774974691326	0.0674526017860577
GC01T:ATGTGTGTCTACTCAT	GC01T	CD8_C9_HAVCR2	#aec7e8	Tumor	clonotype185	0.536902968809274	0.0183227	0.0180988	-0.5022552	0.5652285	1.0074211	0.4793813777968869	0.095505037396449	0.079608645218384
GC01T:ATTATCCAGCGTCAAG	GC01T	CD8_C9_HAVCR2	#aec7e8	Tumor	clonotype26	0.5008462273474454	0.011204139	0.016560126	-0.5022552	1.1418575	1.4517223	0.1267363681768274	0.1062849872016067	0.0489463439853008
GC01T:ATTATCCAGTATCTCG	GC01T	CD8_C9_HAVCR2	#aec7e8	Tumor	clonotype74	0.3593606739282393	-0.0038578224	0.0005290126	-0.5022552	-0.5335017	0.26782152	0.1042564117188511	0.0746592740745396	0.0859316190499694
GC01T:ATTCTACAGTGAACGC	GC01T	CD8_C9_HAVCR2	#aec7e8	Tumor	clonotype185	0.425818660922351	0.009865433	0.018488457	-0.5022552	-0.1303057	1.0022515	0.5322781974605734	0.0777088320855406	0.0888249167580159
GC01T:ATTCTACCAGACGCAA	GC01T	CD8_C8_IL17A	#17becf	Tumor	clonotype600	0.4116420351634286	0.00721591	-0.00047091866	-0.5022552	0.3458588	-0.019879924	0.0698402678516971	0.0689178900744202	0.0749144648684884
GC01T:ATTGGACCATTGGCGC	GC01T	CD8_C9_HAVCR2	#aec7e8	Tumor	clonotype92	0.4814990823850062	0.014775347	-0.002334002	-0.5022552	0.95803785	0.4783962	0.1333638479349621	0.0990585670763016	0.0978967261156022
GC01T:ATTTCTGTCTGTACGA	GC01T	CD8_C8_IL17A	#17becf	Tumor	clonotype31	0.3339023271763954	0.009192105	-0.015446263	-0.5022552	0.12306056	1.1117681	0.1043311177305363	0.0627093878794888	0.0759053104357001
GC01T:CAACCTCGTCAACTGT	GC01T	CD8_C9_HAVCR2	#aec7e8	Tumor	clonotype31	0.5742239940455648	0.014884648	0.0015343052	-0.5022552	0.89437896	0.65836924	0.1317947736440601	0.0880895664559289	0.0871054864365105
GC01T:CAACTAGAGGTGACCA	GC01T	CD8_C9_HAVCR2	#aec7e8	Tumor	clonotype26	0.44556063709198973	0.014284808	-0.00032299262	-0.5022552	0.27053085	1.0146028	0.1516068684355939	0.0858054832960661	0.0834399629208902
GC01T:CAAGAAAGTTACGGAG	GC01T	CD8_C9_HAVCR2	#aec7e8	Tumor	clonotype471	0.663001181274852	0.017477032	0.018694246	-0.5022552	0.1639878	1.8108442	0.1907028353059018	0.0648907437732714	0.0775118507256439
GC01T:CAAGATCCATTGGCGC	GC01T	CD8_C9_HAVCR2	#aec7e8	Tumor	clonotype89	0.4618341147423853	0.01320555	-0.002896655	0.07351786	0.60270166	1.1698709	0.0833277035800057	0.0754902592701604	0.0729535647153309
GC01T:CACACTCTCGACGGAA	GC01T	CD8_C9_HAVCR2	#aec7e8	Tumor	clonotype31	0.5868791630821508	0.02442927	0.017641509	-0.5022552	1.715038	1.8505633	0.2226189345893431	0.1070962628259845	0.0679768132731836
GC01T:CACATTTTCCACGACG	GC01T	CD8_C9_HAVCR2	#aec7e8	Tumor	clonotype26	0.5683916817711782	0.018994711	0.022236004	-0.5022552	1.0933529	1.5925262	0.2473918224822854	0.1085346883512421	0.0736575814695126
GC01T:CACATTTTCCTGCTTG	GC01T	CD8_C9_HAVCR2	#aec7e8	Tumor	clonotype31	0.7407493598052951	0.021195278	0.011833001	-0.5022552	0.98264146	2.4005592	0.5829851464444042	0.0761695911537144	0.0991460567669276
GC01T:CACCAGGTCGTGACAT	GC01T	CD8_C9_HAVCR2	#aec7e8	Tumor	clonotype74	0.549367803982893	0.011355901	-0.003287264	-0.5022552	0.966664	1.0773482	0.1466038022804967	0.0748179033347846	0.0831257717139122
GC01T:CAGCTAAAGTGACATA	GC01T	CD8_C9_HAVCR2	#aec7e8	Tumor	clonotype26	0.6830387899461224	0.024497252	0.018160505	-0.5022552	1.8146766	1.1679403	0.1467011797517188	0.1099388286405078	0.0767418020947151
GC01T:CAGCTAAAGTGTGAAT	GC01T	CD8_C9_HAVCR2	#aec7e8	Tumor	clonotype31	0.642565592546955	0.023474015	0.018963652	-0.5022552	1.224142	1.8058147	0.1918544740217665	0.0761111391086438	0.0666614137711942
GC01T:CAGCTGGTCTCTAAGG	GC01T	CD8_C9_HAVCR2	#aec7e8	Tumor	clonotype31	0.633448616329258	0.021906588	0.013476896	-0.5022552	0.5846248	0.20375904	0.1525163907746571	0.0812882648948524	0.087788146275635
GC01T:CAGGTGCCAAGGGTCA	GC01T	CD8_C9_HAVCR2	#aec7e8	Tumor	clonotype74	0.4849183419730347	0.009234452	0.0009867338	-0.5022552	0.41092452	0.78659225	0.6652045532315696	0.0748603603793429	0.1004547784760496
GC01T:CATATGGAGCGAGAAA	GC01T	CD8_C9_HAVCR2	#aec7e8	Tumor	clonotype31	0.3379111120356838	0.013172547	0.0038277076	-0.5022552	0.38043153	0.33415148	0.1220556766900559	0.0755102139644398	0.0825510090010834
GC01T:CATATGGCACCACGTG	GC01T	CD8_C9_HAVCR2	#aec7e8	Tumor	clonotype92	0.589415430133298	0.015875222	0.00931102	-0.056960374	0.5863352	1.1323825	0.1644222216398031	0.0983817684295675	0.064564042235344
GC01T:CATATTCAGGGAAACA	GC01T	CD8_C9_HAVCR2	#aec7e8	Tumor	clonotype74	0.5498121014384767	0.016841069	0.00462166	-0.5022552	0.49959067	1.7634277	0.1214771448546658	0.0758046856382011	0.0661080969668899
GC01T:CATCAAGGTTATGTGC	GC01T	CD8_C9_HAVCR2	#aec7e8	Tumor	clonotype26	0.7009841283065659	0.025413362	0.018126044	-0.5022552	0.72809297	2.3722413	0.2631713033178291	0.1060084975648945	0.0794659918001525
GC01T:CATCCACAGAGGTACC	GC01T	CD8_C5_TOB1	#8c564b	Tumor	clonotype26	0.31508450199310184	0.010294069	-0.006234907	0.0075214803	0.97504336	0.54676414	0.0668441808487995	0.0882550166360833	0.0845947422152225
GC01T:CATGACATCCGCGCAA	GC01T	CD8_C9_HAVCR2	#aec7e8	Tumor	clonotype74	0.7110592806349293	0.01988769	0.019534023	0.13744783	0.14021838	1.1772804	0.1755392717870353	0.1078902432834658	0.093834872164028
GC01T:CATGCCTAGAGCAATT	GC01T	CD8_C8_IL17A	#17becf	Tumor	clonotype92	0.48021353804662703	0.009651349	0.010763744	-0.5022552	-0.5335017	0.34323537	0.0995456893705087	0.0602789087222887	0.0860796045093739
GC01T:CATGGCGGTAGCGCAA	GC01T	CD8_C8_IL17A	#17becf	Tumor	clonotype31	0.49554962109948825	0.008738223	-0.0033170045	-0.5022552	0.7657526	0.9176109	0.0823889498012474	0.0734096706585726	0.104335361654825
GC01T:CATGGCGTCTGTACGA	GC01T	CD8_C5_TOB1	#8c564b	Tumor	clonotype89	0.27581893955435927	0.0026034554	-0.0072726356	-0.5022552	0.4639769	0.70678943	0.045891197456351	0.1017739773635398	0.0790043402532194
GC01T:CATTATCGTTGTGGCC	GC01T	CD8_C9_HAVCR2	#aec7e8	Tumor	clonotype31	0.4817058074869574	0.018679162	0.014077254	-0.5022552	1.217891	0.86350256	0.1232324407607411	0.1062820243980007	0.0636973342300093
GC01T:CATTATCTCATCATTC	GC01T	CD8_C9_HAVCR2	#aec7e8	Tumor	clonotype26	0.4082295746662163	0.009538504	-0.009265177	-0.5022552	0.6103585	0.41304466	0.0673647300425232	0.0940736406761649	0.0959195003613156
GC01T:CATTCGCGTAAGGATT	GC01T	CD8_C9_HAVCR2	#aec7e8	Tumor	clonotype92	0.7487699877428685	0.02133328	0.012633786	-0.5022552	-0.08601934	1.9984069	0.2012707875958895	0.0943587257543377	0.08554094725586
GC01T:CATTCGCGTAAGTAGT	GC01T	CD8_C9_HAVCR2	#aec7e8	Tumor	clonotype26	0.5443938879064661	0.014490781	0.002457458	-0.5022552	0.6054325	1.8456148	0.1772124144495919	0.1032556351517835	0.089976816888369
GC01T:CATTCGCTCAGGTAAA	GC01T	CD8_C9_HAVCR2	#aec7e8	Tumor	clonotype26	0.5262472797917401	0.020131672	0.008954292	-0.5022552	-0.095831014	1.9814883	0.1874583313974307	0.0793728771616898	0.053363328148684
GC01T:CATTCGCTCTTGAGGT	GC01T	CD8_C9_HAVCR2	#aec7e8	Tumor	clonotype89	0.6562778109949068	0.017757343	0.00801511	-0.5022552	0.33843622	0.98202026	0.2240050903265218	0.0836348441019805	0.0713443464885498
GC01T:CCAATCCAGGTCGGAT	GC01T	CD8_C9_HAVCR2	#aec7e8	Tumor	clonotype89	0.5782136712383001	0.01404682	0.010963529	-0.5022552	0.6916625	0.4830736	0.0721176978939593	0.0796733359420341	0.0772290456895564
GC01T:CCACCTACAGGACGTA	GC01T	CD8_C9_HAVCR2	#aec7e8	Tumor	clonotype89	0.400276314443534	0.014670674	0.0010775219	-0.5022552	0.22565335	0.9544084	0.0545833946846282	0.0786225836925177	0.0694363195826844
GC01T:CCCAGTTGTTCGTTGA	GC01T	CD8_C9_HAVCR2	#aec7e8	Tumor	clonotype89	0.47116987180864295	0.021048507	0.01814764	-0.081985295	1.2157496	0.07299239	0.2130027750500227	0.0775411854078864	0.0636409581030974
GC01T:CCCTCCTGTCAATGTC	GC01T	CD8_C8_IL17A	#17becf	Tumor	clonotype31	0.3879350724192458	0.0069394954	-0.008789321	0.1719608	-0.14113957	0.15061027	0.0475321673424181	0.0527972352756002	0.0968153523152549
GC01T:CCGGTAGAGTTGTCGT	GC01T	CD8_C9_HAVCR2	#aec7e8	Tumor	clonotype31	0.4733862263585464	0.015544487	0.013758436	-0.5022552	0.6096363	2.4022896	0.1636667509050629	0.0731112903914721	0.0765940364704871
GC01T:CCGGTAGCAATCTACG	GC01T	CD8_C8_IL17A	#17becf	Tumor	clonotype26	0.4360354293343674	0.0070133395	-0.016071023	-0.5022552	0.16313654	1.0784676	0.0674404334974668	0.0617805432628467	0.1055405264728314
GC01T:CCGTGGAGTGCGAAAC	GC01T	CD8_C9_HAVCR2	#aec7e8	Tumor	clonotype313	0.5640922598210305	0.016511848	0.010546696	-0.5022552	0.2332033	1.1317115	0.3212225076461523	0.0679042548542118	0.0916023321605748
GC01T:CCGTTCAGTTTAGGAA	GC01T	CD8_C9_HAVCR2	#aec7e8	Tumor	clonotype26	0.6130942665953596	0.020806227	0.013374067	-0.5022552	0.06171614	1.9377961	0.5002604152348792	0.0741415811817698	0.087458220860079
GC01T:CCTAAAGCACGGATAG	GC01T	CD8_C5_TOB1	#8c564b	Tumor	clonotype26	0.2405631351978579	-0.002114301	-0.02114682	-0.5022552	0.4577608	0.15651745	0.0195035762460999	0.0854290237075124	0.0746831195556325
GC01T:CCTAAAGTCCAGTAGT	GC01T	CD8_C9_HAVCR2	#aec7e8	Tumor	clonotype469	0.5986875969380729	0.018129855	0.008234218	-0.5022552	0.47320357	1.1118615	0.762112939161817	0.078834591384878	0.0777408275531442
GC01T:CCTACACTCAGCAACT	GC01T	CD8_C9_HAVCR2	#aec7e8	Tumor	clonotype26	0.5052865789809258	0.008670273	0.0032558148	-0.5022552	0.1201668	1.0152086	0.2118288075763614	0.0606042095620743	0.0734367487410322
GC01T:CCTACCACACATTCGA	GC01T	CD8_C9_HAVCR2	#aec7e8	Tumor	clonotype31	0.490361228319379	0.011161654	-0.0033592926	-0.5022552	0.48687792	1.0091519	0.1938105361991894	0.074296053445109	0.0957077054038105
GC01T:CCTATTATCCTTGCCA	GC01T	CD8_C9_HAVCR2	#aec7e8	Tumor	clonotype89	0.5378207831187342	0.016744822	0.018280728	0.46039253	0.025442367	0.51006305	0.1547615804764854	0.0813106653653765	0.0769800394285365
GC01T:CCTATTATCTGGCGAC	GC01T	CD8_C9_HAVCR2	#aec7e8	Tumor	clonotype74	0.5421285931207286	0.014539903	0.011286723	-0.14298087	0.56975967	0.42815325	0.1953555924409263	0.09190425165904	0.0726873728524473
GC01T:CCTCAGTGTTCCTCCA	GC01T	CD8_C9_HAVCR2	#aec7e8	Tumor	clonotype26	0.5022628358233316	0.018740684	0.008399247	-0.5022552	0.98911554	0.6431962	0.1929396503791432	0.1090508080540475	0.0878229500759033
GC01T:CCTTCGAAGAATGTGT	GC01T	CD8_C8_IL17A	#17becf	Tumor	clonotype1056	0.5549176808693974	0.00908169	-0.0040529934	-0.5022552	0.21651362	0.6476883	0.1028158517007535	0.0739751445342855	0.1103129239946124
GC01T:CCTTTCTGTAGGACAC	GC01T	CD8_C9_HAVCR2	#aec7e8	Tumor	clonotype31	0.6654097889081375	0.023584398	0.013992822	-0.5022552	1.1805643	1.5807109	0.3271418579345012	0.0696488145414302	0.0836031643612102
GC01T:CCTTTCTGTCAACTGT	GC01T	CD8_C8_IL17A	#17becf	Tumor	clonotype31	0.7158473390870036	0.021859271	0.010789715	-0.5022552	0.9519884	1.7251234	0.304539555328311	0.093207646616052	0.0904482263747357
GC01T:CGAATGTCAATAACGA	GC01T	CD8_C9_HAVCR2	#aec7e8	Tumor	clonotype185	0.5683084330968864	0.026465341	0.02727036	-0.5022552	0.98648673	1.1408634	0.2363789537335992	0.0931087285542899	0.0833946957961963
GC01T:CGACCTTCAAAGCGGT	GC01T	CD8_C9_HAVCR2	#aec7e8	Tumor	clonotype31	0.7333797438109336	0.020507023	0.011183593	-0.5022552	0.013357669	2.1115828	0.2761890675509024	0.0874542749796669	0.0808569414321589
GC01T:CGAGAAGGTAGCTGCC	GC01T	CD8_C9_HAVCR2	#aec7e8	Tumor	clonotype26	0.6435867517188705	0.019630427	0.018956572	-0.5022552	0.8028628	1.5223395	0.2911202464761237	0.0932482248187464	0.0759573520253012
GC01T:CGAGCACGTACTCGCG	GC01T	CD8_C9_HAVCR2	#aec7e8	Tumor	clonotype31	0.5554935344434794	0.013902712	0.0017346706	-0.5022552	0.06610837	2.536046	0.2045657829403794	0.0975460585290054	0.0629447195565109
GC01T:CGAGCACGTATAATGG	GC01T	CD8_C9_HAVCR2	#aec7e8	Tumor	clonotype92	0.5207492010736595	0.0035497276	0.014648074	-0.5022552	-0.5335017	0.9130256	0.1641184674425909	0.0725547456335989	0.0754025032917693
GC01T:CGAGCACGTTTAGCTG	GC01T	CD8_C8_IL17A	#17becf	Tumor	clonotype74	0.42976440864594445	0.00878089	0.0025273247	-0.5022552	1.2797354	1.1824858	0.1041791235230095	0.0496525153766989	0.0876197617414462
GC01T:CGATGTAAGTCCGGTC	GC01T	CD8_C9_HAVCR2	#aec7e8	Tumor	clonotype26	0.45640184897265224	0.018528137	0.009374638	-0.5022552	0.81346303	1.5788324	0.3362073851179286	0.0968040187527578	0.0783812761998775
GC01T:CGATGTAGTTACGCGC	GC01T	CD8_C8_IL17A	#17becf	Tumor	clonotype31	0.2825466499174662	0.003240606	-0.009524493	-0.5022552	-0.06385713	0.65967435	0.0357603347452524	0.0701791282022397	0.0734296082838503
GC01T:CGATTGATCTCCTATA	GC01T	CD8_C9_HAVCR2	#aec7e8	Tumor	clonotype313	0.38923773533870715	0.012628219	-0.001105568	-0.5022552	0.5584488	0.6661961	0.1696640554804362	0.0919430928611597	0.0514604153134404
GC01T:CGCCAAGCATGCTAGT	GC01T	CD8_C5_TOB1	#8c564b	Tumor	clonotype469	0.2868623077384845	0.0046882625	-0.009748127	-0.5022552	-0.3639895	0.8213745	0.0241941675626328	0.105959719085046	0.0713678559163765
GC01T:CGCGGTAAGTGGGATC	GC01T	CD8_C9_HAVCR2	#aec7e8	Tumor	clonotype185	0.7067906701558552	0.026281925	0.028934782	-0.5022552	-0.071653344	2.3046453	0.3536154644945696	0.0836936111205705	0.0956155400066643
GC01T:CGCTATCGTATAGGGC	GC01T	CD8_C9_HAVCR2	#aec7e8	Tumor	clonotype26	0.6335881994083513	0.016720356	0.0035757993	-0.5022552	0.30006695	0.50181985	0.2734487649147732	0.0999834853617524	0.0887947245979376
GC01T:CGCTATCTCATGCTCC	GC01T	CD8_C9_HAVCR2	#aec7e8	Tumor	clonotype31	0.6769363108054589	0.020983256	0.011512285	-0.5022552	0.80449885	1.301588	0.4794412858914001	0.111633714395601	0.1128290745544853
GC01T:CGCTGGATCATAAAGG	GC01T	CD8_C9_HAVCR2	#aec7e8	Tumor	clonotype26	0.5022558848745097	0.001986929	-0.01158842	-0.5022552	-0.07504042	-0.15362674	0.1118669098163378	0.0796229010827925	0.0976765476620724
GC01T:CGGACACTCCTGCCAT	GC01T	CD8_C9_HAVCR2	#aec7e8	Tumor	clonotype31	0.592678378921781	0.014404495	0.001908953	-0.5022552	0.78652984	0.8984582	0.2332124468750139	0.0762770784574715	0.0754039921268225
GC01T:CGGACGTCATCTACGA	GC01T	CD8_C9_HAVCR2	#aec7e8	Tumor	clonotype185	0.4946618355960979	0.016096845	0.0039135087	-0.5022552	0.47149184	0.70804906	0.2161936151341339	0.076990575640526	0.1189150749874071
GC01T:CGGAGCTCAAGCGAGT	GC01T	CD8_C9_HAVCR2	#aec7e8	Tumor	clonotype31	0.5479707383404163	0.013797943	0.0050488114	-0.5022552	0.45370713	0.9926549	0.2329260899078044	0.1035247434426958	0.0733428888872315
GC01T:CGGAGTCCAAGTCTAC	GC01T	CD8_C9_HAVCR2	#aec7e8	Tumor	clonotype92	0.5318207291894798	0.014405164	0.0014165329	-0.5022552	0.75226945	1.7524009	0.3893846859369836	0.0892272541736759	0.090308592353068
GC01T:CGGAGTCTCAAACCAC	GC01T	CD8_C9_HAVCR2	#aec7e8	Tumor	clonotype26	0.4284962543139065	0.007298388	0.005910274	-0.5022552	0.40957937	1.3285117	0.2084680136817651	0.0835184079178666	0.0743713706566968
GC01T:CGGCTAGCAGTCACTA	GC01T	CD8_C9_HAVCR2	#aec7e8	Tumor	clonotype26	0.6823386784957439	0.02146309	0.015080917	-0.5022552	0.8069489	1.7852917	0.2212922627984431	0.135607315194812	0.0991080466625393
GC01T:CGGGTCACACATTAGC	GC01T	CD8_C9_HAVCR2	#aec7e8	Tumor	clonotype26	0.5820835816958955	0.027367203	0.02373365	-0.5022552	0.14684282	0.93397045	0.2261355186035021	0.1056495730819427	0.0792027984514493
GC01T:CGTAGGCCAGGACCCT	GC01T	CD8_C9_HAVCR2	#aec7e8	Tumor	clonotype31	0.5661957434552815	0.019914856	0.0085498355	-0.5022552	0.30864277	0.74460816	0.2270054708016067	0.0861363492716287	0.0855428903689595
GC01T:CGTAGGCGTTCTGTTT	GC01T	CD8_C9_HAVCR2	#aec7e8	Tumor	clonotype26	0.5228231955871661	0.015302494	0.008575799	-0.5022552	0.72146153	0.66578895	0.2515971238538665	0.1054131640810309	0.0664390232440098
GC01T:CGTCACTCAACAACCT	GC01T	CD8_C8_IL17A	#17becf	Tumor	clonotype92	0.4357156255594023	0.0059767454	-0.004159324	-0.5022552	0.42148766	0.69307315	0.0882429413864263	0.0514478760093815	0.0844754919956332
GC01T:CGTCCATCATTGGCGC	GC01T	CD8_C9_HAVCR2	#aec7e8	Tumor	clonotype26	0.6266247132439944	0.019352147	0.015455802	-0.5022552	0.0015711685	1.3892163	0.2014402704070645	0.0811737241537387	0.1040301038461662
GC01T:CGTCTACCAATCTACG	GC01T	CD8_C9_HAVCR2	#aec7e8	Tumor	clonotype26	0.6672198252699175	0.015945325	0.010156847	-0.5022552	0.6316036	1.5492814	0.312357999335514	0.0915172616416782	0.0884582740608673
GC01T:CGTGAGCAGATGTTAG	GC01T	CD8_C8_IL17A	#17becf	Tumor	clonotype31	0.39449176099172917	0.005872643	0.009013358	-0.03421083	0.5586276	0.7642872	0.1115177912318061	0.0751229792849337	0.0765757792903844
GC01T:CGTGAGCCAGGAATGC	GC01T	CD8_C9_HAVCR2	#aec7e8	Tumor	clonotype31	0.3829524758266472	0.012216345	0.0065344553	-0.5022552	-0.24640548	0.7260539	0.1034283297668237	0.1088504390139305	0.0760152731782796
GC01T:CTAATGGAGAAGCCCA	GC01T	CD8_C9_HAVCR2	#aec7e8	Tumor	clonotype26	0.372468604569688	0.01387796	0.0010693338	-0.5022552	1.243998	0.56557775	0.0819119466962458	0.0822263598299758	0.0800744873433516
GC01T:CTAATGGAGAGTTGGC	GC01T	CD8_C8_IL17A	#17becf	Tumor	clonotype26	0.4264297159505459	0.007061251	0.008398331	0.11644703	-0.5335017	0.58910304	0.0757064430507296	0.0679846872744251	0.0834903004162368
GC01T:CTACATTCACTTCGAA	GC01T	CD8_C9_HAVCR2	#aec7e8	Tumor	clonotype26	0.4754073125684341	0.015936669	0.0026853979	-0.5022552	0.6270935	1.4017788	0.2157568644815403	0.07018754033609	0.0897010117329642
GC01T:CTACATTCATCGGGTC	GC01T	CD8_C9_HAVCR2	#aec7e8	Tumor	clonotype471	0.5993528229743847	0.02141323	0.0200895	-0.5022552	2.480295	1.7315011	0.1872076442090927	0.0998666312629686	0.0646876797064485
GC01T:CTACCCACACAGACAG	GC01T	CD8_C9_HAVCR2	#aec7e8	Tumor	clonotype92	0.7453701784255945	0.02453614	0.022171702	-0.10814649	0.21703659	1.0535425	0.2793334841349967	0.0647241485228501	0.0912727638101613
GC01T:CTACGTCCACCCATGG	GC01T	CD8_C9_HAVCR2	#aec7e8	Tumor	clonotype31	0.4959501277130133	0.0134722395	0.015660666	0.026555777	0.74067116	1.8085177	0.2880797180151127	0.1098123095552505	0.0876441546699066
GC01T:CTACGTCCACCTCGGA	GC01T	CD8_C9_HAVCR2	#aec7e8	Tumor	clonotype26	0.5769948788892221	0.011279032	-0.0010701804	-0.5022552	-0.029664623	0.8812671	0.178728694372068	0.0629204366196485	0.0884331100224909
GC01T:CTACGTCTCAACGAAA	GC01T	CD8_C9_HAVCR2	#aec7e8	Tumor	clonotype26	0.6889978847025693	0.022294076	0.016864374	-0.5022552	1.2364701	1.514622	0.5228597566506583	0.0999126855902615	0.0909962078367821
GC01T:CTAGCCTTCATTGCCC	GC01T	CD8_C9_HAVCR2	#aec7e8	Tumor	clonotype185	0.5756325367660776	0.024065537	0.019861042	-0.5022552	0.6846077	1.817145	0.4515190154701388	0.1038981997434722	0.0766592054108708
GC01T:CTAGTGAAGGGTTTCT	GC01T	CD8_C8_IL17A	#17becf	Tumor	clonotype1056	0.33858952950468546	0.0012691286	8.339219e-05	0.0052616894	0.46014896	0.4402756	0.0843475184010202	0.0577549974425596	0.0887642673273738
GC01T:CTAGTGATCAGGCGAA	GC01T	CD8_C9_HAVCR2	#aec7e8	Tumor	clonotype31	0.5199407216519636	0.028797988	0.023300765	-0.5022552	1.0574917	0.6154436	0.2475641493130581	0.0906038387963921	0.0765433773313957
GC01T:CTCAGAACATATGGTC	GC01T	CD8_C9_HAVCR2	#aec7e8	Tumor	clonotype26	0.7318555067108345	0.02292895	0.016136318	-0.5022552	1.6329752	2.1794548	0.5669906947328971	0.0809388866820107	0.0778542267930498
GC01T:CTCCTAGTCTTTAGTC	GC01T	CD8_C9_HAVCR2	#aec7e8	Tumor	clonotype600	0.7576575186378047	0.024758263	0.021592297	-0.5022552	1.1897802	2.7694635	0.2195278469359029	0.1325275907973937	0.0851901997986115
GC01T:CTCGGAGGTTTGTTTC	GC01T	CD8_C9_HAVCR2	#aec7e8	Tumor	clonotype74	0.607709916133252	0.029544743	0.028399037	-0.5022552	-0.0732109	2.3051994	0.2653270945595751	0.1095250060192725	0.0609769428451278
GC01T:CTCGTCACACAGATTC	GC01T	CD8_C9_HAVCR2	#aec7e8	Tumor	clonotype185	0.5551729290990018	0.018383129	0.009335155	-0.5022552	0.574107	0.91911536	0.1730607774178167	0.0791294958275679	0.073643878285561
GC01T:CTGAAGTAGGCTCAGA	GC01T	CD8_C9_HAVCR2	#aec7e8	Tumor	clonotype92	0.6283315130916841	0.019949278	0.012778165	-0.5022552	1.2808728	0.6611726	0.0866004193463914	0.1200308909261999	0.0691747060185249
GC01T:CTGATAGAGTGTGAAT	GC01T	CD8_C8_IL17A	#17becf	Tumor	clonotype89	0.35994083381185166	0.0037038692	0.011060179	0.010413498	-0.5335017	0.7325898	0.1922833503723782	0.056739438305434	0.0964384809151245
GC01T:CTGCCTACAGGGTTAG	GC01T	CD8_C9_HAVCR2	#aec7e8	Tumor	clonotype31	0.7342890118319834	0.027254174	0.019835448	-0.5022552	0.43744287	1.7528299	0.25338409143344	0.1231014960977831	0.0987576276562078
GC01T:CTGCCTATCTGCTGTC	GC01T	CD8_C8_IL17A	#17becf	Tumor	clonotype1056	0.30886959186569446	-0.0022966792	-0.016350934	-0.5022552	-0.23604198	0.34963736	0.0442090891022188	0.0517879899895683	0.0657613713665956
GC01T:CTGCTGTTCTTGAGAC	GC01T	CD8_C9_HAVCR2	#aec7e8	Tumor	clonotype92	0.5705973271966064	0.017307559	0.002687279	-0.5022552	0.6082391	2.0658677	0.1821309688462338	0.0962099620014549	0.0771627088041619
GC01T:CTGTGCTAGCTAGTGG	GC01T	CD8_C9_HAVCR2	#aec7e8	Tumor	clonotype26	0.7258378855933704	0.017318994	0.005780344	-0.5022552	0.8333104	0.90830827	0.2805686090074274	0.077794596840485	0.086780167002323
GC01T:CTGTTTAGTAAACCTC	GC01T	CD8_C9_HAVCR2	#aec7e8	Tumor	clonotype31	0.517912697355046	0.012187568	0.019058721	-0.5022552	2.153483	0.47287	0.1632953697752335	0.0939959263099917	0.0828644846670516
GC01T:CTTAGGATCGGTGTTA	GC01T	CD8_C9_HAVCR2	#aec7e8	Tumor	clonotype185	0.410040471601627	0.017114758	0.006065134	-0.5022552	0.9500687	1.1150773	0.1181058992308051	0.0903033970199367	0.0722347359897651
GC01T:CTTCTCTGTGGACGAT	GC01T	CD8_C9_HAVCR2	#aec7e8	Tumor	clonotype31	0.589360382147013	0.009862907	-0.0010114083	-0.5022552	0.14183228	0.25944614	0.1126018507729792	0.0938640840332476	0.1041891184950268
GC01T:CTTGGCTAGACAAGCC	GC01T	CD8_C9_HAVCR2	#aec7e8	Tumor	clonotype31	0.4659543651058941	0.0036903175	-0.004066636	-0.5022552	0.012066175	0.93499076	0.1859811459698586	0.0924055575726608	0.0782952219141352
GC01T:CTTTGCGTCGTAGATC	GC01T	CD8_C8_IL17A	#17becf	Tumor	clonotype92	0.4034059674640955	0.00714187	0.007849411	-0.5022552	-0.5335017	0.6582651	0.1877164223465808	0.0653830855452218	0.0822856234489753
GC01T:GAAACTCAGATAGTCA	GC01T	CD8_C8_IL17A	#17becf	Tumor	clonotype26	0.4848217421378383	0.011547081	-0.008667903	-0.5022552	0.47902027	0.048241634	0.0660932865574822	0.0809108735408642	0.0870201117987974
GC01T:GAAACTCGTAATTGGA	GC01T	CD8_C9_HAVCR2	#aec7e8	Tumor	clonotype26	0.6514746877204649	0.023053685	0.019236883	-0.5022552	0.47627106	2.6798139	0.5771740536568598	0.0979554693100835	0.1073854745030086
GC01T:GAAATGATCAACGAAA	GC01T	CD8_C9_HAVCR2	#aec7e8	Tumor	clonotype185	0.4678353942562827	0.011784688	0.0020347321	-0.5022552	0.83942825	0.60718495	0.1015154732313652	0.1052174128852483	0.0804071861158123
GC01T:GAACGGAGTTTGTTTC	GC01T	CD8_C9_HAVCR2	#aec7e8	Tumor	clonotype600	0.7577350092545505	0.023958404	0.023092978	-0.5022552	0.31400082	0.77530587	0.263975455574373	0.0918888973024851	0.0846397287792739
GC01T:GAACGGATCGCCTGTT	GC01T	CD8_C9_HAVCR2	#aec7e8	Tumor	clonotype74	0.6154233075400866	0.019208161	0.012652354	-0.5022552	0.49819002	2.058846	0.1520128466705707	0.0989934224164471	0.0720143834712175
GC01T:GAAGCAGGTTCAACCA	GC01T	CD8_C8_IL17A	#17becf	Tumor	clonotype469	0.42800503598507134	0.0050651967	0.004910281	-0.5022552	-0.3914034	0.27145803	0.0847143978336131	0.0503400196782563	0.0690438610692344
GC01T:GAAGCAGTCCCAACGG	GC01T	CD8_C9_HAVCR2	#aec7e8	Tumor	clonotype600	0.45796453736019255	0.014475661	0.0043195714	-0.5022552	0.38333306	1.0822952	0.2520767544262487	0.0927777003990021	0.0710401199265836
GC01T:GAATGAATCTGCCCTA	GC01T	CD8_C9_HAVCR2	#aec7e8	Tumor	clonotype26	0.5213005226707014	0.019717325	0.017163573	-0.5022552	1.3209486	1.5149307	0.2441988585193252	0.1019331889397318	0.0704520469772624
GC01T:GACACGCTCCAGTATG	GC01T	CD8_C9_HAVCR2	#aec7e8	Tumor	clonotype26	0.5105333319830514	0.016012004	0.003052517	-0.105545074	0.9693915	0.7667638	0.2361265083351965	0.0925819254260864	0.0877636046039593
GC01T:GACCTGGGTAGCGTCC	GC01T	CD8_C9_HAVCR2	#aec7e8	Tumor	clonotype185	0.7775995724705422	0.030164197	0.035013307	-0.5022552	-0.19100274	1.2581798	0.3933253616816399	0.0801240332592629	0.0862552614388353
GC01T:GACGCGTGTAATCGTC	GC01T	CD8_C9_HAVCR2	#aec7e8	Tumor	clonotype26	0.5258519695574722	0.020531	0.022558698	-0.5022552	-0.5335017	1.2161121	0.4225716218580934	0.1043604824377853	0.0808247159158743
GC01T:GACGGCTGTTCCACTC	GC01T	CD8_C9_HAVCR2	#aec7e8	Tumor	clonotype31	0.524824989119989	0.013897596	0.0042568548	-0.5022552	1.0952818	0.86638045	0.1959667901969848	0.1222508644892444	0.0819422024941073
GC01T:GACGGCTTCTGCGACG	GC01T	CD8_C9_HAVCR2	#aec7e8	Tumor	clonotype31	0.453233208170599	0.014629437	0.0034485345	-0.5022552	1.7741853	0.40775776	0.1307947525346854	0.1076194156904098	0.0855973962002903
GC01T:GACGTGCGTTTAGGAA	GC01T	CD8_C9_HAVCR2	#aec7e8	Tumor	clonotype26	0.5334231434811969	0.017140582	0.005665471	-0.5022552	0.73743886	0.75474286	0.2660714989749825	0.1083633461722005	0.0782047479708464
GC01T:GACTAACGTACCAGTT	GC01T	CD8_C9_HAVCR2	#aec7e8	Tumor	clonotype26	0.8059554708843742	0.023023244	0.018791556	-0.5022552	0.908693	1.8354021	0.6922214351890781	0.0964060787882765	0.0999213216238452
GC01T:GACTACAGTATATCCG	GC01T	CD8_C9_HAVCR2	#aec7e8	Tumor	clonotype26	0.5767643316296895	0.022202695	0.012721671	-0.5022552	2.1760478	1.506032	0.2772341840781659	0.1068473891647758	0.0920865483485696
GC01T:GACTACAGTTGCTCCT	GC01T	CD8_C8_IL17A	#17becf	Tumor	clonotype31	0.44808227062359096	0.0083242515	-0.0023534312	-0.5022552	1.190321	0.81584525	0.1721576996439395	0.0621882762722396	0.0704964884391155
GC01T:GACTGCGGTTATTCTC	GC01T	CD8_C9_HAVCR2	#aec7e8	Tumor	clonotype31	0.6529886874507602	0.020637754	0.010168685	-0.15735134	0.82379895	1.8854463	0.3800236182509158	0.0919426375337697	0.1024342527347105
GC01T:GAGCAGACAGCTTAAC	GC01T	CD8_C9_HAVCR2	#aec7e8	Tumor	clonotype31	0.23945114726217406	0.005817434	-0.0058917333	-0.5022552	0.22503154	0.018430974	0.0976977864285459	0.0583234283059405	0.0731776616241135
GC01T:GATCAGTCACCGATAT	GC01T	CD8_C9_HAVCR2	#aec7e8	Tumor	clonotype26	0.523673472688535	0.013849565	0.005727342	-0.5022552	0.059107322	0.7447166	0.1561363973513493	0.066732469194704	0.0753971979150218
GC01T:GATCGCGAGCGTAGTG	GC01T	CD8_C9_HAVCR2	#aec7e8	Tumor	clonotype313	0.29576352457445426	0.004254373	0.0071338997	-0.5022552	1.134977	0.40534538	0.1409766786404384	0.0735872095674449	0.0703989732061967
GC01T:GATCTAGTCATAGCAC	GC01T	CD8_C9_HAVCR2	#aec7e8	Tumor	clonotype92	0.5411046703354735	0.007949228	0.0025848944	-0.5022552	0.6398007	1.643119	0.325637552402625	0.102797944192703	0.0993184124003144
GC01T:GATTCAGAGGACGAAA	GC01T	CD8_C9_HAVCR2	#aec7e8	Tumor	clonotype26	0.5626101182968138	0.022788096	0.013456582	-0.5022552	0.82455796	1.4873586	0.315232765441316	0.081633562334754	0.0792038876607263
GC01T:GATTCAGAGGCAGTCA	GC01T	CD8_C9_HAVCR2	#aec7e8	Tumor	clonotype26	0.45646545548595924	0.017374372	0.017503593	-0.5022552	1.1084766	0.3997005	0.1647374282306541	0.1083431763356856	0.0636955251749809
GC01T:GATTCAGCACAGATTC	GC01T	CD8_C9_HAVCR2	#aec7e8	Tumor	clonotype74	0.5329098821986662	0.014943244	0.0113668125	-0.5022552	-0.15631276	1.7202411	0.2132336475951305	0.0851924637231813	0.0840923829785117
GC01T:GCAATCAGTCGAGATG	GC01T	CD8_C9_HAVCR2	#aec7e8	Tumor	clonotype89	0.6144951712908675	0.014496478	0.0052944883	-0.5022552	0.36705422	1.0192355	0.1752709280034197	0.0672551790015653	0.0777372201299129
GC01T:GCACATAAGAAGATTC	GC01T	CD8_C9_HAVCR2	#aec7e8	Tumor	clonotype92	0.6739613772985728	0.027850734	0.028809708	-0.5022552	0.9071086	1.4312882	0.1642261832670268	0.1040211149497085	0.0822282151456354
GC01T:GCACTCTCACATCTTT	GC01T	CD8_C9_HAVCR2	#aec7e8	Tumor	clonotype31	0.5357773960045787	0.0114061	0.00067148294	-0.5022552	0.48287746	-0.082221806	0.0989659463572084	0.1051720939704016	0.0969714456527712
GC01T:GCACTCTGTCAGAAGC	GC01T	CD8_C9_HAVCR2	#aec7e8	Tumor	clonotype74	0.4758803004843757	0.010825257	0.004260345	-0.5022552	-0.5335017	1.8618987	0.1278931824591238	0.0432599276818147	0.0831830700511776
GC01T:GCAGCCATCCTATTCA	GC01T	CD8_C9_HAVCR2	#aec7e8	Tumor	clonotype26	0.43687386509845055	0.009413639	-0.019605651	-0.5022552	0.4055182	1.7788588	0.1224315587827343	0.1102604678375999	0.1103094801160803
GC01T:GCAGTTATCGACAGCC	GC01T	CD8_C9_HAVCR2	#aec7e8	Tumor	clonotype31	0.6850512212536513	0.018678421	0.0062622265	-0.5022552	1.4996585	0.97555745	0.1543072975923959	0.1160089767403738	0.0948169460855894
GC01T:GCATGATCATCCCATC	GC01T	CD8_C9_HAVCR2	#aec7e8	Tumor	clonotype31	0.34181802388026117	0.012060152	0.0021555442	-0.5022552	-0.051747445	0.8417071	0.0517370097060407	0.0594325132446938	0.051263219003598
GC01T:GCATGCGAGCAGGTCA	GC01T	CD8_C9_HAVCR2	#aec7e8	Tumor	clonotype89	0.7804117032312694	0.02431265	0.017445397	-0.5022552	-0.3380908	1.9620099	0.4784965364886772	0.0989893649705498	0.1142163686992793
GC01T:GCATGCGCAATGACCT	GC01T	CD8_C8_IL17A	#17becf	Tumor	clonotype31	0.41185304507745857	0.0067713284	0.011126252	-0.14122342	0.087259114	0.36389896	0.0615078299346536	0.0910794899696573	0.0770966693442733
GC01T:GCATGCGGTGAACCTT	GC01T	CD8_C9_HAVCR2	#aec7e8	Tumor	clonotype26	0.6695406219034145	0.02414579	0.026471654	-0.5022552	1.1579685	1.9314722	0.7633659469391126	0.0837017240062456	0.0795184569403426
GC01T:GCATGCGGTTAAGTAG	GC01T	CD8_C9_HAVCR2	#aec7e8	Tumor	clonotype89	0.5899810282451704	-0.0013070549	0.002416195	-0.5022552	1.6299701	1.2485772	0.2111044933778056	0.0971743470292533	0.0967431332090142
GC01T:GCCAAATCATCGGACC	GC01T	CD8_C9_HAVCR2	#aec7e8	Tumor	clonotype471	0.35804523772076785	0.0052385367	-0.0041892007	-0.5022552	0.13107318	0.38091734	0.1527291724687987	0.0760474631192675	0.0888582080038671
GC01T:GCCTCTATCGCGCCAA	GC01T	CD8_C9_HAVCR2	#aec7e8	Tumor	clonotype89	0.34849635396751033	0.013130781	-0.007906237	-0.5022552	0.17063688	0.90464604	0.0706367957811972	0.0780082586380012	0.0700068912049651
GC01T:GCGACCAAGCATGGCA	GC01T	CD8_C9_HAVCR2	#aec7e8	Tumor	clonotype74	0.2928409769614838	0.0032749877	-0.00546972	-0.5022552	0.09197742	-0.040074892	0.0869854354236278	0.1043801586659564	0.1026488735338286
GC01T:GCGAGAACATGCTAGT	GC01T	CD8_C9_HAVCR2	#aec7e8	Tumor	clonotype92	0.6820563531525293	0.024806812	0.02001513	-0.5022552	1.292887	2.499631	0.1535665587551875	0.1189127281956186	0.0789916439810014
GC01T:GCGCAGTAGTGTCCAT	GC01T	CD8_C9_HAVCR2	#aec7e8	Tumor	clonotype469	0.4767466143012219	0.010113169	7.118067e-05	-0.5022552	0.7427315	0.8732276	0.0921872784051901	0.0893437685818647	0.0819922734375901
GC01T:GCGCAGTGTCTCCATC	GC01T	CD8_C9_HAVCR2	#aec7e8	Tumor	clonotype26	0.4157672443945038	0.0067992155	0.0010839157	-0.5022552	1.4916166	0.67921495	0.096111361155088	0.1066112049122227	0.0777385825858649
GC01T:GCGCCAACAGGAATCG	GC01T	CD8_C8_IL17A	#17becf	Tumor	clonotype26	0.3803499422244391	0.00024496467	0.0012702942	-0.5022552	0.37152013	0.7086295	0.0688599055892232	0.0794382043076891	0.0764394954735652
GC01T:GCTCCTACAATCCGAT	GC01T	CD8_C9_HAVCR2	#aec7e8	Tumor	clonotype26	0.3958533764138288	0.006992477	-0.009824789	-0.5022552	0.44108677	0.6412984	0.0429049993474908	0.0837870278753512	0.0754336935270737
GC01T:GCTGCAGTCCAAAGTC	GC01T	CD8_C9_HAVCR2	#aec7e8	Tumor	clonotype92	0.648808128796084	0.019995399	0.0065243565	-0.5022552	0.68703634	1.8211206	0.3869825475843637	0.0767678485811147	0.0797899517085821
GC01T:GCTGCGATCCTTGACC	GC01T	CD8_C9_HAVCR2	#aec7e8	Tumor	clonotype89	0.6213272656984224	0.022213036	0.013614684	-0.5022552	1.7766582	1.1663705	0.146313994464713	0.1114904101168986	0.0752719462225856
GC01T:GCTTGAACACCTGGTG	GC01T	CD8_C9_HAVCR2	#aec7e8	Tumor	clonotype185	0.6256285417662083	0.01590227	0.0056174416	-0.5022552	0.800849	1.1397394	0.1606168347244078	0.1028101195330585	0.0972663813348222
GC01T:GGAAAGCAGTGGAGTC	GC01T	CD8_C9_HAVCR2	#aec7e8	Tumor	clonotype31	0.35658402748821116	0.012824624	0.0053882874	-0.5022552	0.70014685	0.29162645	0.1671633940324109	0.0740335129399829	0.0761877296248893
GC01T:GGAATAAAGAATCTCC	GC01T	CD8_C9_HAVCR2	#aec7e8	Tumor	clonotype600	0.7823850616056316	0.024345951	0.01508981	-0.5022552	0.057124276	1.4198297	0.3224094762681134	0.0810045592826143	0.0895462512300678
GC01T:GGACAAGAGAAGGTGA	GC01T	CD8_C9_HAVCR2	#aec7e8	Tumor	clonotype31	0.6334543031053446	0.015966259	0.008849702	-0.5022552	0.68469125	1.8174632	0.2110780276036237	0.0800608281232209	0.0743273469769202
GC01T:GGACAAGGTTATCGGT	GC01T	CD8_C8_IL17A	#17becf	Tumor	clonotype31	0.3720827830091724	-0.008191613	-0.0051633767	-0.5022552	-0.35782662	0.7827632	0.0465790729367259	0.0375753391278699	0.0834292323538901
GC01T:GGACATTGTAGGAGTC	GC01T	CD8_C9_HAVCR2	#aec7e8	Tumor	clonotype31	0.5658567061519066	0.015892448	0.011756668	-0.5022552	0.37883785	1.5739559	0.2181589233758606	0.0857833519143682	0.0797616468299972
GC01T:GGACATTTCATGCAAC	GC01T	CD8_C9_HAVCR2	#aec7e8	Tumor	clonotype26	0.6552173168358593	0.01731609	0.0047690654	-0.5022552	0.2672548	0.91034997	0.1786041714818712	0.079358807602313	0.0789669837871961
GC01T:GGACGTCAGGCTAGCA	GC01T	CD8_C9_HAVCR2	#aec7e8	Tumor	clonotype74	0.6851560766081635	0.025521584	0.022232668	-0.5022552	0.85368615	0.8934055	0.1708982318158462	0.1121445228688868	0.0864955601632078
GC01T:GGACGTCCAGCCAGAA	GC01T	CD8_C8_IL17A	#17becf	Tumor	clonotype31	0.4982525257663547	0.0121036535	0.008598432	-0.5022552	0.59501505	1.1654488	0.1003566903636301	0.0761250756387805	0.075413821891698
GC01T:GGATGTTCAGCCTTGG	GC01T	CD8_C9_HAVCR2	#aec7e8	Tumor	clonotype89	0.3871263537296748	0.009128797	-0.011481346	-0.17911446	-0.1402069	1.3440598	0.1746807536979938	0.0760435485405677	0.0723021540248192
GC01T:GGCCGATAGTATCTCG	GC01T	CD8_C9_HAVCR2	#aec7e8	Tumor	clonotype26	0.3993371553792236	0.009122208	-0.004239713	-0.5022552	0.60778886	1.3823179	0.1415333220881733	0.0770239187433898	0.0897623899994967
GC01T:GGCTCGACAGCTGGCT	GC01T	CD8_C9_HAVCR2	#aec7e8	Tumor	clonotype89	0.6487803920300239	0.019209059	0.005944111	-0.5022552	0.63594294	0.48550797	0.1304211826235292	0.0880175074542158	0.0869045295187842
GC01T:GGCTCGATCCTATGTT	GC01T	CD8_C5_TOB1	#8c564b	Tumor	clonotype26	0.4091379927707945	0.0018324921	-0.00040209224	0.07887739	0.33366463	0.72989744	0.0447593090849425	0.1119812732672632	0.0728128993124341
GC01T:GGGAATGAGGCCCTCA	GC01T	CD8_C9_HAVCR2	#aec7e8	Tumor	clonotype26	0.3536656311068226	0.005829534	-0.014282478	-0.5022552	0.8799011	0.926203	0.1023017853362848	0.0863224637224811	0.0916196850694649
GC01T:GGGAATGCAGATGGGT	GC01T	CD8_C8_IL17A	#17becf	Tumor	clonotype313	0.6676097923920663	0.018543515	0.0146437865	-0.5022552	0.7808223	0.9767898	0.1770945144066595	0.0585608028829379	0.0924621363483938
GC01T:GGGACCTAGCCTATGT	GC01T	CD8_C9_HAVCR2	#aec7e8	Tumor	clonotype26	0.2783593982550803	0.008838085	-0.0078716455	-0.5022552	2.625244	0.56506735	0.0685727643594067	0.1218215806127654	0.0764096891352227
GC01T:GGGACCTGTGGTGTAG	GC01T	CD8_C9_HAVCR2	#aec7e8	Tumor	clonotype89	0.5107129046143555	0.01987617	0.011361587	-0.09545931	0.20889205	0.8473342	0.2049939686915641	0.0797863442770925	0.0723342685727006
GC01T:GGGACCTTCGTAGGAG	GC01T	CD8_C9_HAVCR2	#aec7e8	Tumor	clonotype92	0.6153415837177201	0.012458302	0.009340695	-0.5022552	0.96441334	1.0491999	0.225090795213062	0.074219061499025	0.1088375153569641
GC01T:GGGATGAGTTCAACCA	GC01T	CD8_C9_HAVCR2	#aec7e8	Tumor	clonotype74	0.6614241545055852	0.021285392	0.011098641	-0.5022552	0.22936565	1.3395762	0.2517098870460715	0.0616239283659497	0.0840627670351171
GC01T:GGGCACTCAGACGCCT	GC01T	CD8_C9_HAVCR2	#aec7e8	Tumor	clonotype26	0.6096525270439902	0.017892662	0.0089582335	-0.5022552	0.39916286	1.302211	0.2329715181366287	0.0828331351247227	0.0959678580440381
GC01T:GGGTCTGCAGTACACT	GC01T	CD8_C9_HAVCR2	#aec7e8	Tumor	clonotype92	0.5628901087012407	0.016568929	0.006347222	-0.5022552	0.07491735	1.0671744	0.3172443765663424	0.1102995759961644	0.1038486835464299
GC01T:GGGTCTGTCGTTTAGG	GC01T	CD8_C8_IL17A	#17becf	Tumor	clonotype89	0.5452061619674868	0.010507306	0.010417953	-0.5022552	-0.19681855	1.3804729	0.1837730761927707	0.0665896488893285	0.1008304944624801
GC01T:GGGTTGCAGCGCTCCA	GC01T	CD8_C9_HAVCR2	#aec7e8	Tumor	clonotype26	0.44253510923273115	0.012343907	-0.00035609788	-0.5022552	0.61152977	0.7923375	0.0668278982397391	0.0820741932388088	0.0691319033187734
GC01T:GGGTTGCTCTTCGAGA	GC01T	CD8_C9_HAVCR2	#aec7e8	Tumor	clonotype185	0.6744032020213354	0.018481255	0.007596923	-0.5022552	0.27248177	1.6259465	0.1810405878265547	0.1016725287468754	0.104433712273057
GC01T:GGTATTGCAGCCTATA	GC01T	CD8_C9_HAVCR2	#aec7e8	Tumor	clonotype26	0.5402949540790145	0.019239534	0.013577014	-0.5022552	1.3350312	1.3956113	0.2615624771041573	0.0866032875034751	0.0808616679901498
GC01T:GGTATTGTCTCAAACG	GC01T	CD8_C9_HAVCR2	#aec7e8	Tumor	clonotype74	0.5192667272315902	0.016727837	0.009290948	-0.5022552	1.2327441	0.9366311	0.0966524865200844	0.1183683080783431	0.079369297464501
GC01T:GGTGAAGAGACTCGGA	GC01T	CD8_C9_HAVCR2	#aec7e8	Tumor	clonotype26	0.5555825586582298	0.012066687	0.0007605003	-0.5022552	0.7218623	1.6440878	0.1752309707701414	0.1001626603018758	0.0789212193407147
GC01T:GGTGCGTAGACAAAGG	GC01T	CD8_C9_HAVCR2	#aec7e8	Tumor	clonotype92	0.6870342695620428	0.022889242	0.013359339	-0.21512476	1.3845388	1.1169549	0.4387691083885643	0.0930417145389496	0.1131836431249209
GC01T:GTAACGTCACGTCAGC	GC01T	CD8_C9_HAVCR2	#aec7e8	Tumor	clonotype31	0.5443030907748092	0.010751313	-0.001336812	-0.5022552	1.5557986	0.78531605	0.2533175894158322	0.0906716726576166	0.0742126089728118
GC01T:GTACGTAGTCCAACTA	GC01T	CD8_C9_HAVCR2	#aec7e8	Tumor	clonotype26	0.5214433444378427	0.010887656	-0.004937831	-0.5022552	0.13241123	1.5239971	0.4242568571697029	0.0805252757476337	0.0992898530038058
GC01T:GTACTTTAGAAGAAGC	GC01T	CD8_C8_IL17A	#17becf	Tumor	clonotype26	0.4848745508083212	0.014574913	0.005133225	-0.5022552	0.6745005	1.0450717	0.2219791251044607	0.081415247093992	0.0983400634715384
GC01T:GTACTTTCATTTGCTT	GC01T	CD8_C9_HAVCR2	#aec7e8	Tumor	clonotype26	0.7234783147501391	0.021045305	0.017175991	-0.5022552	0.35251486	1.094143	0.1877539909654833	0.0931473999600479	0.0779562540380157
GC01T:GTCACAATCTTGACGA	GC01T	CD8_C9_HAVCR2	#aec7e8	Tumor	clonotype471	0.5583387961860014	0.016969483	0.007335392	-0.5022552	-0.0123148905	0.68620974	0.186944386438017	0.0642100005313211	0.0976389974775136
GC01T:GTCACGGCAGCCTTTC	GC01T	CD8_C8_IL17A	#17becf	Tumor	clonotype31	0.3207487674148118	0.008361727	0.0015764389	0.48166972	-0.14315236	0.7592988	0.117667632542754	0.0664304600970922	0.0729362269519646
GC01T:GTCTCGTAGACCGGAT	GC01T	CD8_C9_HAVCR2	#aec7e8	Tumor	clonotype26	0.4000997229494171	0.003343843	0.014494336	-0.5022552	1.6377131	0.59169704	0.1737570258095571	0.0937560181030496	0.0824561671737468
GC01T:GTCTCGTTCCCTGACT	GC01T	CD8_C9_HAVCR2	#aec7e8	Tumor	clonotype74	0.425436791407385	0.011428712	-0.005511873	-0.5022552	-0.041883986	0.67016304	0.1059894473994969	0.0866033487938946	0.0854364599403511
GC01T:GTCTTCGGTCGCCATG	GC01T	CD8_C9_HAVCR2	#aec7e8	Tumor	clonotype26	0.45864515874401335	0.016077703	0.010408427	-0.5022552	0.043723673	0.9551559	0.1945946842041324	0.0700425349210884	0.0708400324541181
GC01T:GTGCAGCGTCTGCCAG	GC01T	CD8_C9_HAVCR2	#aec7e8	Tumor	clonotype31	0.4122393889178829	0.010646215	-0.013571822	-0.5022552	-0.101444185	1.4325784	0.2277272378628392	0.0434027448435141	0.081585584547513
GC01T:GTGCAGCTCCGCATAA	GC01T	CD8_C9_HAVCR2	#aec7e8	Tumor	clonotype600	0.618329492158221	0.019232258	0.027452644	-0.2777198	-0.28010976	1.8840144	0.8143681159726318	0.0900875941426401	0.0980854072974229
GC01T:GTGCATAGTTCCGTCT	GC01T	CD8_C9_HAVCR2	#aec7e8	Tumor	clonotype31	0.5195852217170975	0.013895237	-0.0001978716	-0.5022552	0.32067	0.6297577	0.1706993492739491	0.076943580481084	0.0858194502668694
GC01T:GTGCTTCGTACAAGTA	GC01T	CD8_C9_HAVCR2	#aec7e8	Tumor	clonotype74	0.5939702193035468	0.024094813	0.015790634	-0.5022552	0.2674595	1.8623742	0.2416000825835575	0.0846184849901496	0.0773850329074918
GC01T:GTGCTTCTCAGTTGAC	GC01T	CD8_C8_IL17A	#17becf	Tumor	clonotype185	0.5681653160098278	0.010546756	0.0066061337	-0.5022552	0.42083922	1.0730838	0.1889658662816091	0.0791070361315686	0.1019079357748245
GC01T:GTGTGCGGTAATTGGA	GC01T	CD8_C9_HAVCR2	#aec7e8	Tumor	clonotype74	0.5412642765023167	0.015816899	0.0042294795	-0.5022552	0.5922039	2.267232	0.2975387298692347	0.0905399683395593	0.0700117275089897
GC01T:GTGTTAGCATGGAATA	GC01T	CD8_C9_HAVCR2	#aec7e8	Tumor	clonotype89	0.6817965862375804	0.023940736	0.021897785	-0.5022552	0.4419774	1.9267943	0.1861087308746184	0.0924502102038936	0.076516626589842
GC01T:GTGTTAGCATTAACCG	GC01T	CD8_C9_HAVCR2	#aec7e8	Tumor	clonotype313	0.520542737691904	0.018130386	0.01648763	-0.5022552	0.1540495	2.0606258	0.4368496648390844	0.0734211247293848	0.0712518783399902
GC01T:GTTCGGGGTATGCTTG	GC01T	CD8_C9_HAVCR2	#aec7e8	Tumor	clonotype92	0.592540237151197	0.022222076	0.019311706	-0.5022552	2.4384348	1.0536145	0.0966269108110888	0.1315811933704823	0.0771814431782331
GC01T:GTTCGGGTCGCCAAAT	GC01T	CD8_C9_HAVCR2	#aec7e8	Tumor	clonotype26	0.4473505877466856	0.009655332	-0.004880832	-0.5022552	0.44345942	2.0886543	0.1601777204551434	0.0725551593688193	0.0769131637026238
GC01T:GTTCTCGGTCTAGAGG	GC01T	CD8_C9_HAVCR2	#aec7e8	Tumor	clonotype92	0.6737769324810504	0.019216785	0.015073505	-0.5022552	0.46874288	1.1186347	0.2900022352815255	0.079452609082831	0.0950392821505173
GC01T:TAAACCGAGTACCGGA	GC01T	CD8_C9_HAVCR2	#aec7e8	Tumor	clonotype26	0.5375907699308132	0.015648484	0.017815353	-0.5022552	0.7312424	0.48325455	0.184492794770555	0.0871702158171095	0.066341694220076
GC01T:TAAGAGAAGGATGGTC	GC01T	CD8_C9_HAVCR2	#aec7e8	Tumor	clonotype89	0.7442805207358234	0.031399515	0.030836781	-0.5022552	1.1651484	2.130447	0.1192769486584802	0.1178832576575265	0.0676387253208605
GC01T:TAAGCGTCAATGGTCT	GC01T	CD8_C9_HAVCR2	#aec7e8	Tumor	clonotype31	0.3889465781059199	0.010120315	-0.003945218	-0.5022552	1.2993029	0.8320022	0.0954974089103058	0.0822311259632926	0.0835683495703547
GC01T:TAAGCGTCACTTAAGC	GC01T	CD8_C9_HAVCR2	#aec7e8	Tumor	clonotype31	0.5075676870570782	0.01713765	0.00552447	-0.5022552	0.15200232	0.1298574	0.0640030156438192	0.0703390215035493	0.0917052989791259
GC01T:TAAGTGCCAATGGAGC	GC01T	CD8_C9_HAVCR2	#aec7e8	Tumor	clonotype74	0.578093250882935	0.0012359035	0.017281247	-0.5022552	0.1280922	0.5546865	0.6148581760592411	0.0777907353176031	0.08742511885516
GC01T:TAAGTGCTCAGTTAGC	GC01T	CD8_C9_HAVCR2	#aec7e8	Tumor	clonotype31	0.7749942890363504	0.02514261	0.023238527	-0.5022552	0.15930797	1.3980545	0.2747058340867842	0.0936879444427283	0.0764715906171652
GC01T:TAAGTGCTCGTTGACA	GC01T	CD8_C9_HAVCR2	#aec7e8	Tumor	clonotype89	0.40873142235582083	0.011130624	-0.0039649974	-0.5022552	0.5711492	0.33427075	0.0585875433552796	0.0647396342498155	0.0795089102318384
GC01T:TACAGTGGTCGCTTTC	GC01T	CD8_C8_IL17A	#17becf	Tumor	clonotype185	0.41587002969517683	0.006269937	0.013623859	-0.5022552	-0.2962273	0.8379043	0.1240837496218076	0.0577076752945858	0.0764524473424534
GC01T:TACAGTGGTCTCTTAT	GC01T	CD8_C9_HAVCR2	#aec7e8	Tumor	clonotype74	0.71551139436903	0.021670373	0.01351842	-0.5022552	1.3458532	1.492551	0.2750669819493191	0.0916522014617687	0.0637157494006233
GC01T:TACCTATCAGCGAACA	GC01T	CD8_C9_HAVCR2	#aec7e8	Tumor	clonotype92	0.5834412584506351	0.018860392	0.018132139	0.30558553	1.4224094	1.0638458	0.0609718157416094	0.0850790934368554	0.0715108238534128
GC01T:TACGGTAGTGTGAATA	GC01T	CD8_C9_HAVCR2	#aec7e8	Tumor	clonotype92	0.5970801538345213	0.017588222	0.013912207	-0.5022552	1.0218829	2.7347617	0.1965696812391655	0.0874615334110741	0.0762463115988772
GC01T:TACTCGCAGCACACAG	GC01T	CD8_C8_IL17A	#17becf	Tumor	clonotype92	0.3376344281627489	0.0044011865	-0.011062072	-0.5022552	0.1476997	1.6431462	0.0405449346810466	0.0673583625488115	0.0779383017680578
GC01T:TACTCGCAGTGTCCAT	GC01T	CD8_C9_HAVCR2	#aec7e8	Tumor	clonotype26	0.45387887256785553	0.016095951	0.009716373	-0.5022552	0.94950026	1.7295663	0.3629515911592201	0.0653805182506304	0.085591703540131
GC01T:TACTTACGTTCCATGA	GC01T	CD8_C9_HAVCR2	#aec7e8	Tumor	clonotype74	0.5247356712017304	0.019596694	0.0067081507	-0.5022552	0.6634961	-0.050118923	0.104563981119665	0.0687632841908377	0.0769368222950314
GC01T:TACTTACGTTCGGGCT	GC01T	CD8_C9_HAVCR2	#aec7e8	Tumor	clonotype26	0.36130183003072414	0.006093509	-0.011298583	-0.5022552	0.5977902	0.7677251	0.1241895853283262	0.0961887521525961	0.0782707503213131
GC01T:TAGAGCTGTTGGACCC	GC01T	CD8_C5_TOB1	#8c564b	Tumor	clonotype26	0.2479968869331257	0.0034234694	-0.0054671685	-0.5022552	0.50250167	0.81788945	0.0541609286292026	0.0818210812198934	0.0643715687561348
GC01T:TAGCCGGCAAACGTGG	GC01T	CD8_C9_HAVCR2	#aec7e8	Tumor	clonotype74	0.49256038026521654	0.01927793	0.007963859	-0.5022552	1.2346522	1.1151915	0.3974082547974069	0.0721047077948769	0.0676460499904026
GC01T:TAGGCATGTCATTAGC	GC01T	CD8_C9_HAVCR2	#aec7e8	Tumor	clonotype89	0.5283695303867392	0.014801502	0.003279945	-0.5022552	1.4744757	1.6672288	0.1792316745262779	0.0705800720651625	0.0929814039469838
GC01T:TAGGCATTCACTCTTA	GC01T	CD8_C9_HAVCR2	#aec7e8	Tumor	clonotype74	0.8335603106310068	0.023748549	0.020201169	-0.5022552	0.8862968	0.981411	0.1715051984752774	0.1143863948236087	0.0890907697867126
GC01T:TAGTTGGCACGCGAAA	GC01T	CD8_C8_IL17A	#17becf	Tumor	clonotype31	0.5417700174512723	0.0150010185	0.011024141	-0.5022552	0.31858298	1.3858354	0.1601249794226039	0.0746261008845878	0.0974606851028228
GC01T:TATCAGGCATGGTCTA	GC01T	CD8_C9_HAVCR2	#aec7e8	Tumor	clonotype471	0.6146392144640088	0.021560775	0.015843285	-0.5022552	0.50715137	1.3322847	0.1340749677025448	0.0920128129501373	0.052328260100832
GC01T:TATCTCAGTGCATCTA	GC01T	CD8_C9_HAVCR2	#aec7e8	Tumor	clonotype26	0.568839332015578	0.013677121	0.0016939212	-0.5022552	1.6020747	1.5346429	0.1251480550111189	0.0993808661688525	0.0870071271024317
GC01T:TATTACCGTACAGTGG	GC01T	CD8_C9_HAVCR2	#aec7e8	Tumor	clonotype313	0.5306648120465182	0.014488325	0.009931307	-0.5022552	-0.37253353	1.3342048	0.1957530188657209	0.0817861446400457	0.0782609002094816
GC01T:TCAGATGAGCCCTAAT	GC01T	CD8_C9_HAVCR2	#aec7e8	Tumor	clonotype1056	0.4249885742216156	0.0076308115	-0.008660812	-0.5022552	0.2085857	1.1557403	0.0563718848378137	0.0847483370150467	0.1005448523408134
GC01T:TCAGATGAGTGTACTC	GC01T	CD8_C9_HAVCR2	#aec7e8	Tumor	clonotype74	0.685769478685538	0.022738094	0.016769247	-0.011930615	2.1243033	1.0501819	0.1785173483931376	0.0994032078297571	0.0745581651622175
GC01T:TCAGCAAAGTGACTCT	GC01T	CD8_C8_IL17A	#17becf	Tumor	clonotype31	0.4320182309161946	0.009697531	0.0017177545	-0.5022552	0.10629699	1.361063	0.0420181268231308	0.0715576572462886	0.0674023538485542
GC01T:TCAGGATCAAGCTGAG	GC01T	CD8_C9_HAVCR2	#aec7e8	Tumor	clonotype89	0.7776934719762504	0.023491722	0.031825308	-0.25449502	0.5449328	2.4627006	0.7129190585234431	0.0806691453951492	0.0924392178278306
GC01T:TCAGGATCAGTTAACC	GC01T	CD8_C9_HAVCR2	#aec7e8	Tumor	clonotype26	0.4301579779075472	0.008857529	-0.01072618	-0.5022552	0.2405942	0.35664913	0.0779090482050528	0.085480334269849	0.091323684083777
GC01T:TCAGGTAGTAACGACG	GC01T	CD8_C9_HAVCR2	#aec7e8	Tumor	clonotype31	0.6825630697006558	0.014355505	0.0044153626	-0.5022552	0.70054585	0.9277585	0.1999526228542967	0.0649085564532944	0.0902365956179621
GC01T:TCATTACTCGGTGTCG	GC01T	CD8_C9_HAVCR2	#aec7e8	Tumor	clonotype31	0.5174808965456755	0.017161202	0.0072924257	-0.5022552	0.25485817	0.26553732	0.2474067174420189	0.1113198593607859	0.0822842461190672
GC01T:TCGGGACAGGGTGTTG	GC01T	CD8_C9_HAVCR2	#aec7e8	Tumor	clonotype31	0.20163299697179463	0.00494269	-0.0069404272	-0.5022552	0.25074247	0.9368856	0.1423978168380232	0.0874556942812282	0.0777178310213514
GC01T:TCGGGACTCCGAACGC	GC01T	CD8_C8_IL17A	#17becf	Tumor	clonotype471	0.4832549473791829	0.004658487	0.017276024	0.48665723	-0.39525023	0.8343686	0.2911417224466775	0.0654486884975766	0.0829672909769952
GC01T:TCGGTAACAGGCGATA	GC01T	CD8_C9_HAVCR2	#aec7e8	Tumor	clonotype92	0.6334894352956659	0.022668716	0.016470412	-0.5022552	0.87261456	1.59337	0.3570211979119355	0.0754429508852074	0.0875963493762722
GC01T:TCGTACCTCCAGGGCT	GC01T	CD8_C9_HAVCR2	#aec7e8	Tumor	clonotype74	0.4171725273203694	0.013889252	0.006493641	-0.5022552	0.2547516	0.9822919	0.222516216764902	0.0892888981824468	0.0855527449597485
GC01T:TCGTAGAGTTGGACCC	GC01T	CD8_C8_IL17A	#17becf	Tumor	clonotype185	0.4278516804156991	0.009727885	0.0001364793	-0.5022552	0.4574773	1.2824628	0.0874355425143125	0.0746838375448648	0.0921963430223458
GC01T:TCTGGAAAGAGAACAG	GC01T	CD8_C9_HAVCR2	#aec7e8	Tumor	clonotype74	0.488449115806418	0.015765771	4.2014377e-05	-0.5022552	0.6379296	1.2396201	0.3092886124182722	0.1073205408389733	0.0884917962744668
GC01T:TCTGGAATCAGCTCGG	GC01T	CD8_C9_HAVCR2	#aec7e8	Tumor	clonotype31	0.6203619864644314	0.019233705	0.011458894	-0.5022552	0.36926708	1.5421177	0.3118024384197261	0.0769135674331469	0.071028743316299
GC01T:TGACAACAGCTCTCGG	GC01T	CD8_C9_HAVCR2	#aec7e8	Tumor	clonotype31	0.38038580265578525	0.013253547	0.0030796523	-0.5022552	0.7248308	0.38667768	0.0948771220988329	0.0823877123294106	0.0834960693293527
GC01T:TGACAACCAGTCACTA	GC01T	CD8_C9_HAVCR2	#aec7e8	Tumor	clonotype31	0.3721614001050137	0.009478635	-0.00057760713	-0.5022552	0.4445225	0.68948513	0.2580982669798232	0.0712031248740416	0.0706394885499388
GC01T:TGACGGCTCGGCTTGG	GC01T	CD8_C9_HAVCR2	#aec7e8	Tumor	clonotype74	0.6258723839765482	0.018099314	0.011510809	-0.5022552	0.7971856	0.4002623	0.0681265116735813	0.0912317623003349	0.066360771928958
GC01T:TGACTAGAGCACCGCT	GC01T	CD8_C9_HAVCR2	#aec7e8	Tumor	clonotype92	0.6611663247022503	0.016008422	0.023681194	-0.07333112	0.7964553	0.7381905	0.1469955887654712	0.1046886358331243	0.0746934399310422
GC01T:TGACTTTCACCTCGGA	GC01T	CD8_C9_HAVCR2	#aec7e8	Tumor	clonotype31	0.5803446646634612	0.017691942	0.005207005	-0.5022552	1.0366668	0.7849748	0.2586690053679726	0.0714170895604754	0.0947710094095876
GC01T:TGACTTTTCCACTGGG	GC01T	CD8_C9_HAVCR2	#aec7e8	Tumor	clonotype31	0.860317663564573	0.03126101	0.029112414	-0.5022552	0.65474534	2.37577	0.3288569598387774	0.0778938047342809	0.0885808226863652
GC01T:TGAGCCGCATTGGCGC	GC01T	CD8_C9_HAVCR2	#aec7e8	Tumor	clonotype31	0.6482001803521017	0.019502554	0.010357643	-0.5022552	0.28899166	1.5450609	0.2625879219101516	0.0872883165170713	0.0987427585172003
GC01T:TGATTTCGTAGATTAG	GC01T	CD8_C9_HAVCR2	#aec7e8	Tumor	clonotype313	0.530181669002251	0.014927634	0.0034926736	0.1932207	0.6272288	2.594397	0.2832160037937272	0.099961050281479	0.0875448291204321
GC01T:TGCCCATCAATAGCAA	GC01T	CD8_C8_IL17A	#17becf	Tumor	clonotype313	0.45575019797954414	0.0060292864	0.008845523	-0.5022552	0.007145325	1.2815838	0.1995142166478922	0.0554552276458295	0.0786792180559507
GC01T:TGCCCTACAAGAGTCG	GC01T	CD8_C9_HAVCR2	#aec7e8	Tumor	clonotype26	0.46315397602010816	0.0073665157	-0.0060015926	-0.5022552	0.059273403	-0.16068983	0.0846977763869522	0.0700136694396448	0.1020731090915116
GC01T:TGCGCAGGTAGAGCTG	GC01T	CD8_C9_HAVCR2	#aec7e8	Tumor	clonotype74	0.47833790203096743	0.018121894	0.01052562	-0.5022552	0.3624083	1.444549	0.1978766429449801	0.0828988232805115	0.0756526404503743
GC01T:TGCTACCGTAGTAGTA	GC01T	CD8_C9_HAVCR2	#aec7e8	Tumor	clonotype31	0.5713358772744423	0.014979617	0.0035083354	-0.5022552	-0.10170712	0.9494986	0.1014636374624013	0.0789007597228142	0.0915146324562779
GC01T:TGGACGCTCTGATTCT	GC01T	CD8_C8_IL17A	#17becf	Tumor	clonotype469	0.5262721893109638	0.014473771	0.0075775078	-0.5022552	0.15535602	1.2141092	0.1584290379598202	0.0871947662428833	0.0779935883287392
GC01T:TGGGAAGAGGAGTTTA	GC01T	CD8_C9_HAVCR2	#aec7e8	Tumor	clonotype89	0.6975399385583049	0.02183152	0.016351908	-0.5022552	-0.34359506	2.4666266	0.1734489171162926	0.0892626081525099	0.0664913624474879
GC01T:TGGTTAGCAAGTACCT	GC01T	CD8_C9_HAVCR2	#aec7e8	Tumor	clonotype31	0.5130241163763773	0.012933387	0.0007560995	-0.5022552	0.099622406	0.75876963	0.1312416249577495	0.0817910783702096	0.0898097606954351
GC01T:TGTGTTTTCGCATGAT	GC01T	CD8_C9_HAVCR2	#aec7e8	Tumor	clonotype89	0.46930387520723343	0.013999376	-0.003780035	-0.5022552	0.38846102	1.8248647	0.2244818816032419	0.1141964660688766	0.0718753554841643
GC01T:TTAGTTCGTGATGCCC	GC01T	CD8_C9_HAVCR2	#aec7e8	Tumor	clonotype74	0.5852421963652606	0.020874053	0.015766166	-0.5022552	1.3926989	0.94047236	0.1015089740528915	0.1161206059408755	0.069918625898524
GC01T:TTCTACAAGCGATTCT	GC01T	CD8_C9_HAVCR2	#aec7e8	Tumor	clonotype600	0.37266382014886373	0.012753253	-0.006219183	-0.5022552	0.6095922	0.7438328	0.1750362894350912	0.0768347284618137	0.0932263246990901
GC01T:TTCTACACAATACGCT	GC01T	CD8_C8_IL17A	#17becf	Tumor	clonotype89	0.42688801295297274	0.012264873	-0.00044098374	-0.5022552	0.40042064	0.8130272	0.0580910001783356	0.0509092422824598	0.0904537280638641
GC01T:TTCTCCTCAGCGATCC	GC01T	CD8_C9_HAVCR2	#aec7e8	Tumor	clonotype31	0.5676547430296428	0.01649297	0.00019620528	-0.0012207031	1.1306934	0.60983247	0.2965255256319732	0.1012938916631051	0.0840607301933355
GC01T:TTCTTAGTCATACGGT	GC01T	CD8_C9_HAVCR2	#aec7e8	Tumor	clonotype92	0.7646221664548768	0.02715576	0.027818242	-0.5022552	1.0846773	1.6278843	0.1662490175892228	0.1201416765627692	0.092680547307435
GC01T:TTGACTTGTGTGAAAT	GC01T	CD8_C9_HAVCR2	#aec7e8	Tumor	clonotype89	0.6532152249226265	0.014051696	0.006491116	-0.5022552	1.6282204	1.5944009	0.1096721522495791	0.1394807680264261	0.0892346495384631
GC01T:TTGTAGGAGATACACA	GC01T	CD8_C9_HAVCR2	#aec7e8	Tumor	clonotype26	0.5804320534865227	0.006420823	0.008018399	-0.5022552	0.2723619	0.49118656	0.078380642999917	0.0968072654179136	0.0879005099729995
GC01T:TTGTAGGGTGGTCCGT	GC01T	CD8_C9_HAVCR2	#aec7e8	Tumor	clonotype89	0.5321836526041802	0.017435659	0.006533018	-0.5022552	-0.17497551	1.7810353	0.1344177167441153	0.0572838566554126	0.1001889654125661
GC01T:TTTGCGCCACCAGTTA	GC01T	CD8_C9_HAVCR2	#aec7e8	Tumor	clonotype26	0.7688857206279864	0.029076016	0.025506692	-0.5022552	1.0474194	0.71955943	0.688621963235746	0.1114055719674052	0.0786361095632996
GC01T:TTTGTCAGTCGATTGT	GC01T	CD8_C9_HAVCR2	#aec7e8	Tumor	clonotype89	0.5508622582511489	0.016722154	0.011448732	-0.5022552	1.0808941	0.78739154	0.2275646894408163	0.0933069586634915	0.0781793333719691
GC01T:TTTGTCATCGGTGTTA	GC01T	CD8_C9_HAVCR2	#aec7e8	Tumor	clonotype74	0.44182818950121194	0.011396409	-0.0071170833	-0.5022552	1.4317889	0.7417292	0.1020337578877521	0.114938440111735	0.0917623038953773
GC02T:AACTCAGAGCACCGCT	GC02T	CD8_C8_IL17A	#17becf	Tumor	clonotype19	0.2697309160445112	0.0036592656	-0.0070092715	-0.5022552	-0.34978107	0.5540812	0.0702498237914601	0.0397799316536822	0.107215085481921
GC02T:AATCGGTCACCACCAG	GC02T	CD8_C8_IL17A	#17becf	Tumor	clonotype72	0.21707562831862737	-0.0013286945	0.014041086	-0.5022552	-0.5335017	0.21483836	0.1063902587397085	0.0699990101982357	0.117452522908853
GC02T:ACAGCTATCAGGCAAG	GC02T	CD8_C8_IL17A	#17becf	Tumor	clonotype19	0.1939919070272857	-0.0033161996	-0.018372012	-0.5022552	-0.14982146	-0.41091523	0.0541677063166747	0.0477637756199916	0.1112532813635509
GC02T:ACCGTAATCGTACCGG	GC02T	CD8_C8_IL17A	#17becf	Tumor	clonotype19	0.2216674142217323	0.00594288	-0.010940052	-0.5022552	0.30035493	0.8685435	0.05502065787756	0.064368854942112	0.108904980737562
GC02T:ACGGAGATCACAATGC	GC02T	CD8_C8_IL17A	#17becf	Tumor	clonotype19	0.4284887843205218	0.0083826855	0.0017897092	-0.5022552	0.26537243	0.41080338	0.1241671733061453	0.0713883709619586	0.1243319988677855
GC02T:ACGGGTCTCTGGTATG	GC02T	CD8_C8_IL17A	#17becf	Tumor	clonotype57	0.2823886516769483	-0.0016393815	-0.009916705	-0.5022552	-0.5335017	-0.41091523	0.0405184457169978	0.0391733796739774	0.0983841245633714
GC02T:ACTATCTAGGGCTTCC	GC02T	CD8_C8_IL17A	#17becf	Tumor	clonotype19	0.37602424149500485	-0.0007688658	0.0002574548	-0.5022552	-0.2273956	0.1209847	0.0507073679456901	0.0571416571087446	0.1334573127296565
GC02T:ACTGTCCAGCCGATTT	GC02T	CD8_C8_IL17A	#17becf	Tumor	clonotype19	0.29419680362300804	0.009952876	-0.01568852	-0.5022552	0.4119819	0.9588015	0.1128081203431448	0.0682506756659936	0.1220938022106616
GC02T:AGCCTAATCAAGATCC	GC02T	CD8_C8_IL17A	#17becf	Tumor	clonotype19	0.41348844036105015	0.014608073	-0.008902483	-0.5022552	0.119568706	1.2847383	0.1948115315282522	0.0753470646473072	0.0988317294357529
GC02T:ATCTGCCGTCTAAACC	GC02T	CD8_C8_IL17A	#17becf	Tumor	clonotype72	0.3598121778616399	0.011170854	-0.00025824204	-0.5022552	0.14505717	-0.16693936	0.0919681430430135	0.0601070156878926	0.1240889906367831
GC02T:ATTGGACCAGTGGAGT	GC02T	CD8_C8_IL17A	#17becf	Tumor	clonotype19	0.33568753949462626	0.0076658265	-0.008726953	-0.5022552	0.10011691	0.25499493	0.083303124497827	0.0433788605971407	0.1090131089508335
GC02T:CAACCTCCATTCCTGC	GC02T	CD8_C8_IL17A	#17becf	Tumor	clonotype19	0.4873849796097468	0.010860924	-0.0008678336	-0.5022552	0.7387313	-0.20048109	0.0559455490689834	0.0589344425952259	0.0876473743717378
GC02T:CACAAACCATGGTAGG	GC02T	CD8_C8_IL17A	#17becf	Tumor	clonotype19	0.2651338064380173	0.0051172366	-0.019536983	-0.5022552	-0.20721348	0.6305657	0.0400485903638298	0.0769216558970625	0.1112225707886694
GC02T:CCTTTCTCAACTGGCC	GC02T	CD8_C8_IL17A	#17becf	Tumor	clonotype19	0.21888369289650061	-2.969139e-05	-0.016131602	-0.5022552	-0.5335017	0.488245	0.0219503464015224	0.0559653058815369	0.0840843400689888
GC02T:CGCTATCAGGCTATCT	GC02T	CD8_C8_IL17A	#17becf	Tumor	clonotype72	0.3831039480154623	0.0067786635	-0.007207138	-0.5022552	-0.0015108684	0.29309553	0.0445404415894067	0.0667878509826836	0.1154323725366413
GC02T:CTCGTCACAATGCCAT	GC02T	CD8_C8_IL17A	#17becf	Tumor	clonotype561	0.29163328750593215	-0.0481728	0.011747124	-0.5022552	-0.3027244	-0.011399369	0.009259804088976	0.0578854261011974	0.1272844715510432
GC02T:GAGTCCGTCCACGTTC	GC02T	CD8_C8_IL17A	#17becf	Tumor	clonotype19	0.061762412115003364	0.006171373	-0.02490027	-0.5022552	-0.08734777	0.20814924	0.0362455204515311	0.0783505132198031	0.1128340989055937
GC02T:GATCTAGTCTTGAGGT	GC02T	CD8_C8_IL17A	#17becf	Tumor	clonotype19	0.3179694390678133	0.005771582	-0.007975535	-0.5022552	-0.24268985	0.1773005	0.0464806986994076	0.046210858538629	0.1280497291323573
GC02T:GATGCTACAAGGACTG	GC02T	CD8_C8_IL17A	#17becf	Tumor	clonotype19	0.3250212005661977	0.0059718424	-0.0136150615	-0.5022552	0.43912688	1.2591225	0.1030685452989813	0.0657517344924034	0.1343256084526335
GC02T:GATTCAGAGCGAAGGG	GC02T	CD8_C8_IL17A	#17becf	Tumor	clonotype19	0.3213923218969242	0.009373628	-0.006131236	-0.5022552	0.10369267	0.5337333	0.0807142462231268	0.0513478431232459	0.1045428830368058
GC02T:GCAGCCATCGGCCGAT	GC02T	CD8_C8_IL17A	#17becf	Tumor	clonotype19	0.545709458089427	0.013033376	0.0040409556	-0.5022552	0.1841964	1.389709	0.0627579267162841	0.0769689529572967	0.1485861703541257
GC02T:GCCAAATTCTAACTCT	GC02T	CD8_C8_IL17A	#17becf	Tumor	clonotype19	0.3692919324144308	0.003428138	-0.013004339	-0.5022552	-0.06914946	1.0465974	0.0648524941163318	0.0922515804395139	0.1460665798775944
GC02T:GCCTCTATCCAGTATG	GC02T	CD8_C8_IL17A	#17becf	Tumor	clonotype72	0.317388115264966	-0.004989728	-0.029326797	-0.5022552	-0.11242133	0.51999354	0.0330962195027732	0.067554875369523	0.1120280057677886
GC02T:GCTTGAAGTTTCGCTC	GC02T	CD8_C9_HAVCR2	#aec7e8	Tumor	clonotype72	0.5584056745567145	0.015801225	0.006419749	-0.5022552	-0.10861077	1.2098589	0.1527437132765929	0.0578418765340724	0.1013219432843347
GC02T:GGAACTTGTCCGAATT	GC02T	CD8_C8_IL17A	#17becf	Tumor	clonotype19	0.33617122958993584	0.0028870618	-0.011481201	-0.5022552	-0.25822338	0.24082345	0.0762857383670048	0.0473113233270551	0.1148435600712846
GC02T:GGACAAGGTATCAGTC	GC02T	CD8_C8_IL17A	#17becf	Tumor	clonotype252	0.24179246415060612	-0.0024926262	-0.023889808	-0.5022552	-0.35453677	-0.0739107	0.0172595148180354	0.0477131918669527	0.1212507464317464
GC02T:GGGAGATGTACGCTGC	GC02T	CD8_C8_IL17A	#17becf	Tumor	clonotype19	0.25965433690487605	0.010022714	-0.02163557	-0.5022552	0.3385938	-0.2248823	0.0491488385283364	0.0874991473080369	0.1301551496328693
GC02T:GTAACGTTCCAGTATG	GC02T	CD8_C8_IL17A	#17becf	Tumor	clonotype19	0.3070443264687038	0.0022064317	-0.00662741	-0.5022552	-0.11976843	0.9871969	0.0646393870382819	0.0558189080808385	0.1107016304149842
GC02T:GTTACAGGTCCTCTTG	GC02T	CD8_C8_IL17A	#17becf	Tumor	clonotype72	0.29096835480487515	-0.00064755074	0.0056341677	-0.5022552	-0.5335017	0.102089494	0.0456250315298641	0.0502652701399838	0.104247699789712
GC02T:GTTCTCGAGCCGGTAA	GC02T	CD8_C8_IL17A	#17becf	Tumor	clonotype57	0.1022225610214359	-0.01186923	-0.019906424	-0.5022552	-0.5335017	-0.15590155	0.0270849728307619	0.0508554952600606	0.1167901676015907
GC02T:GTTTCTAAGCCCGAAA	GC02T	CD8_C8_IL17A	#17becf	Tumor	clonotype72	0.3818976286095366	0.009416052	-0.0028126044	-0.5022552	-0.19811182	0.037107773	0.0704927304370173	0.0595505939053696	0.0965114741216696
GC02T:TCGCGTTTCCCAACGG	GC02T	CD8_C8_IL17A	#17becf	Tumor	clonotype57	0.19882843336158623	0.002626833	-0.012831791	-0.5022552	-0.12588628	0.27871937	0.0646814393151674	0.0709107936800278	0.1219369397953296
GC02T:TCGTAGATCCAACCAA	GC02T	CD8_C8_IL17A	#17becf	Tumor	clonotype72	0.45851589547908966	0.011570722	0.011266776	-0.03241539	-0.5335017	0.7028467	0.0912821377961715	0.0490680550118174	0.0906966106684601
GC02T:TGCACCTCAATAGAGT	GC02T	CD8_C5_TOB1	#8c564b	Tumor	clonotype561	0.2879546643038817	-0.04647279	-0.0040303837	0.036817193	-0.5335017	-0.41091523	0.004582106803318	0.0547475691487174	0.1033979823909438
GC02T:TGCGGGTGTAATTGGA	GC02T	CD8_C8_IL17A	#17becf	Tumor	clonotype57	0.34268536302552743	-0.0021643324	-0.01118494	-0.5022552	-0.31391445	0.0025842588	0.0446144960869455	0.0548871620078056	0.1079635240458266
GC02T:TGTGGTAAGCCTTGAT	GC02T	CD8_C8_IL17A	#17becf	Tumor	clonotype57	0.38607102198777477	-0.011734042	-0.010797967	-0.5022552	-0.34896183	-0.06341268	0.0238515443436668	0.039978956363181	0.1057356392415102
GC02T:TTTACTGAGATGTTAG	GC02T	CD8_C8_IL17A	#17becf	Tumor	clonotype72	0.32778012904249393	0.0055288333	-0.0127201015	-0.5022552	0.28592137	0.96603626	0.1097528464043597	0.0448621534597545	0.1307070863105634
GC02T:TTTGTCAGTTGAGTTC	GC02T	CD8_C5_TOB1	#8c564b	Tumor	clonotype57	0.34617068765816494	-0.006567497	-0.006996496	-0.5022552	-0.5335017	-0.41091523	0.0200968222598357	0.0647859419390243	0.1039600455080021
GC02T-Tcell:AAAGATGAGTCCCACG	GC02T-Tcell	CD8_C8_IL17A	#17becf	Tumor	clonotype57	0.326902345577484	0.00081714086	0.001507497	-0.5022552	-0.17402099	0.46423632	0.0572255650376984	0.0562277216773725	0.1140187486621591
GC02T-Tcell:AAATGCCCACGCATCG	GC02T-Tcell	CD8_C8_IL17A	#17becf	Tumor	clonotype72	0.5251442744953054	0.011300497	-0.004020501	-0.5022552	0.0015390018	0.03120625	0.0577138870319153	0.0724166123272551	0.1303942318863448
GC02T-Tcell:AACACGTTCTTTACGT	GC02T-Tcell	CD8_C8_IL17A	#17becf	Tumor	clonotype19	0.4731403131540327	0.010774657	-0.005979184	-0.5022552	0.39648375	0.94203067	0.0818643597739247	0.0799035102630387	0.1512942809169664
GC02T-Tcell:AACCATGGTTGGTAAA	GC02T-Tcell	CD8_C8_IL17A	#17becf	Tumor	clonotype72	0.4351727694710625	0.004555236	-0.0033021045	-0.5022552	-0.056668907	0.58974427	0.088757704029357	0.0772401524971022	0.136799496342767
GC02T-Tcell:AACCGCGCATGTAGTC	GC02T-Tcell	CD8_C8_IL17A	#17becf	Tumor	clonotype19	0.20161134407557246	0.009010521	-0.018710088	-0.5022552	-0.20898126	0.5104878	0.0570533445018286	0.064268431494904	0.1123278894650807
GC02T-Tcell:AACGTTGTCGTACCGG	GC02T-Tcell	CD8_C5_TOB1	#8c564b	Tumor	clonotype561	0.19093283480068676	-0.029653527	-0.009769728	-0.5022552	0.09294268	-0.2778978	0.0049121343954182	0.0414831107850968	0.1223015869559741
GC02T-Tcell:AACTGGTAGAAGGTTT	GC02T-Tcell	CD8_C8_IL17A	#17becf	Tumor	clonotype57	0.42602347330783896	0.009164854	-0.0028450221	-0.5022552	0.70227355	0.7350242	0.0480408954820892	0.0774843528171648	0.1385360912657537
GC02T-Tcell:AAGACCTCAGCCTTTC	GC02T-Tcell	CD8_C8_IL17A	#17becf	Tumor	clonotype19	0.2979755832734252	0.008678355	-0.011428476	-0.5022552	-0.052418023	0.7783749	0.0740639862775911	0.0704304050170655	0.1272141130459014
GC02T-Tcell:AAGGCAGGTCTTCGTC	GC02T-Tcell	CD8_C8_IL17A	#17becf	Tumor	clonotype252	0.17794825554575153	-0.01622014	-0.013850241	-0.5022552	-0.21599662	-0.0572349	0.0360924816035427	0.058330109241993	0.122169175982711
GC02T-Tcell:ACACCCTTCAGTTGAC	GC02T-Tcell	CD8_C8_IL17A	#17becf	Tumor	clonotype19	0.2730172744213716	-0.009147152	-0.015071463	-0.5022552	-0.22852533	0.3311032	0.0274541824448338	0.0382309081597143	0.1258915187330441
GC02T-Tcell:ACACCGGAGAGTGACC	GC02T-Tcell	CD8_C8_IL17A	#17becf	Tumor	clonotype57	0.2539632194099756	0.0013632211	-0.0010208234	-0.5022552	-0.39072546	0.01569132	0.1375657532965945	0.0553436497949477	0.1165659659500096
GC02T-Tcell:ACCCACTTCGGCTACG	GC02T-Tcell	CD8_C8_IL17A	#17becf	Tumor	clonotype19	0.35129273242728093	0.013576922	0.005333637	-0.5022552	-0.11261499	-0.08011378	0.045084228549156	0.0411239151485551	0.12169223752958
GC02T-Tcell:ACGAGGAAGTTATCGC	GC02T-Tcell	CD8_C8_IL17A	#17becf	Tumor	clonotype57	0.37447090205200356	-0.005255369	-0.016798537	-0.5022552	-0.024402777	0.7239733	0.040781915533981	0.0546308032381394	0.1437251127259406
GC02T-Tcell:ACGATACAGGAGTAGA	GC02T-Tcell	CD8_C8_IL17A	#17becf	Tumor	clonotype19	0.3483144362124987	0.0065565673	-0.0042404234	-0.5022552	0.29831022	0.30335906	0.0534695804856208	0.065982838357685	0.1496756968894949
GC02T-Tcell:ACGATACAGTGCCAGA	GC02T-Tcell	CD8_C8_IL17A	#17becf	Tumor	clonotype19	0.31204442645376174	0.0077853054	-0.010965521	-0.5022552	0.6525287	0.5804404	0.0770494915409539	0.0626913351289896	0.1139447160167702
GC02T-Tcell:ACGCCGAGTAAGGGCT	GC02T-Tcell	CD8_C8_IL17A	#17becf	Tumor	clonotype19	0.313976943754563	-0.0014243838	-0.01493998	-0.5022552	-0.086503245	1.7573361	0.0521145852745298	0.0804987283048309	0.1637699582188638
GC02T-Tcell:ACGGCCAGTTGGTAAA	GC02T-Tcell	CD8_C8_IL17A	#17becf	Tumor	clonotype19	0.24899121805174032	0.00035289145	-0.01972464	-0.5022552	0.11791145	0.12699899	0.04042986869579	0.0520226527684695	0.1220362058304305
GC02T-Tcell:ACGGGCTCATTCCTCG	GC02T-Tcell	CD8_C8_IL17A	#17becf	Tumor	clonotype72	0.4118086266630655	0.0014037607	-0.005205727	-0.5022552	-0.033729423	0.712785	0.061500582548353	0.0666979112606205	0.1257128851487607
GC02T-Tcell:ACTGAGTGTGATAAAC	GC02T-Tcell	CD8_C8_IL17A	#17becf	Tumor	clonotype19	0.5405496107182263	0.016532302	-0.0004510879	-0.5022552	0.1982797	1.016164	0.1513899421464132	0.0794964607644619	0.1396378501673608
GC02T-Tcell:ACTTGTTTCCAGGGCT	GC02T-Tcell	CD8_C8_IL17A	#17becf	Tumor	clonotype57	0.20012520439008788	-0.0013439149	-0.019732352	-0.5022552	0.25161284	0.13983828	0.0557226293864104	0.066060640911968	0.1215123587922743
GC02T-Tcell:AGAATAGCAAATACAG	GC02T-Tcell	CD8_C8_IL17A	#17becf	Tumor	clonotype57	0.3229534356820087	-0.00907319	-0.01875302	-0.5022552	-0.082132064	0.14117518	0.0286035381028859	0.0551594273350984	0.1470183107917689
GC02T-Tcell:AGATTGCAGATGTCGG	GC02T-Tcell	CD8_C8_IL17A	#17becf	Tumor	clonotype19	0.274367781169899	0.0056163995	-0.012490919	-0.5022552	-0.16346025	0.11630538	0.0226306507083152	0.0480946615810596	0.1286163531473004
GC02T-Tcell:AGCCTAAAGTAGCCGA	GC02T-Tcell	CD8_C8_IL17A	#17becf	Tumor	clonotype19	0.52616296609941	0.015933491	0.010172643	-0.5022552	0.13148384	0.7322945	0.1051394224036797	0.0728389700839252	0.1304338087576028
GC02T-Tcell:AGCCTAAGTGGCCCTA	GC02T-Tcell	CD8_C8_IL17A	#17becf	Tumor	clonotype19	0.35937616383382925	0.0032546239	-0.0047229137	-0.5022552	0.13037224	0.4222626	0.123914901645781	0.066160973108786	0.148028514973501
GC02T-Tcell:AGCGGTCAGGTAAACT	GC02T-Tcell	CD8_C8_IL17A	#17becf	Tumor	clonotype19	0.4643571709485289	0.012905833	-0.0057653678	-0.5022552	0.16012774	1.316682	0.0633665484852422	0.0783646829489658	0.1444396805438607
GC02T-Tcell:AGCGGTCGTAGTAGTA	GC02T-Tcell	CD8_C8_IL17A	#17becf	Tumor	clonotype72	0.3072840230751142	0.006326742	-0.004085949	-0.5022552	0.35436806	0.7439171	0.0930597157412176	0.0688216916492665	0.1378082631551569
GC02T-Tcell:AGCTCCTCACGGATAG	GC02T-Tcell	CD8_C8_IL17A	#17becf	Tumor	clonotype19	0.3059135770502327	0.006864773	-0.015823783	-0.5022552	-0.059838057	0.8255891	0.0476234868166277	0.0807419949829744	0.1232486863303465
GC02T-Tcell:AGCTTGAAGGAGTACC	GC02T-Tcell	CD8_C8_IL17A	#17becf	Tumor	clonotype252	0.25262767027130895	-0.021188596	-0.008951681	-0.5022552	0.14601116	0.063948445	0.0168713496641638	0.0422493056143641	0.1062775320633183
GC02T-Tcell:AGTGAGGAGGTGGGTT	GC02T-Tcell	CD8_C8_IL17A	#17becf	Tumor	clonotype19	0.3820797646180019	0.014818538	-0.007485962	-0.5022552	0.38079524	0.14207128	0.1155499814134779	0.0845001265153474	0.1295300738991452
GC02T-Tcell:AGTTGGTCAGACGTAG	GC02T-Tcell	CD8_C8_IL17A	#17becf	Tumor	clonotype19	0.41975177168160355	0.011285865	-0.011330544	-0.5022552	0.47847953	0.38243595	0.088146921669363	0.0769670302024089	0.1610104158445451
GC02T-Tcell:ATAAGAGGTATTAGCC	GC02T-Tcell	CD8_C8_IL17A	#17becf	Tumor	clonotype19	0.25349274076782374	0.0017286605	-0.024904707	-0.5022552	0.20847726	0.22532767	0.0268650357664989	0.0879334250321428	0.1405313575423019
GC02T-Tcell:ATAGACCGTATCAGTC	GC02T-Tcell	CD8_C8_IL17A	#17becf	Tumor	clonotype72	0.3037030111543174	-0.0005952793	-0.014879375	-0.5022552	-0.1836992	0.0012495252	0.0615527201940695	0.0548751674168791	0.1368048419353215
GC02T-Tcell:ATCATGGCAACGATGG	GC02T-Tcell	CD8_C8_IL17A	#17becf	Tumor	clonotype19	0.504995416955503	0.009624892	-0.0011662223	-0.5022552	-0.300002	0.76497847	0.04234775217326	0.0618762246129144	0.1316735794009673
GC02T-Tcell:ATCCACCAGCGGCTTC	GC02T-Tcell	CD8_C8_IL17A	#17becf	Tumor	clonotype72	0.4575811360433683	0.0052730506	-0.004038965	-0.5022552	-0.009025738	0.302945	0.0752656862244042	0.0603293539038398	0.1279853966082025
GC02T-Tcell:ATGCGATGTCTCCATC	GC02T-Tcell	CD8_C8_IL17A	#17becf	Tumor	clonotype19	0.17081486222687947	-0.0054480922	-0.0071817683	-0.5022552	-0.294089	0.6446199	0.0302917655246417	0.0698177024758157	0.1098667759593709
GC02T-Tcell:ATTACTCAGTTGTAGA	GC02T-Tcell	CD8_C8_IL17A	#17becf	Tumor	clonotype72	0.3525397153570709	0.0030186167	-0.0046054185	-0.5022552	-0.052754045	0.4496039	0.0527325527780218	0.0662833763286041	0.1404171845363661
GC02T-Tcell:ATTCTACGTTGAACTC	GC02T-Tcell	CD8_C8_IL17A	#17becf	Tumor	clonotype19	0.43522078013993937	0.00031700823	0.000902344	-0.5022552	-0.3078381	-0.41091523	0.0353847187761229	0.0411770759108376	0.1228613082794384
GC02T-Tcell:CAACCAATCCTTAATC	GC02T-Tcell	CD8_C8_IL17A	#17becf	Tumor	clonotype19	0.47202420982711707	0.015495264	0.0008669744	-0.5022552	0.37028718	1.5126576	0.0784727836912756	0.0726182341388558	0.1329584512023039
GC02T-Tcell:CAACCTCGTGAGGCTA	GC02T-Tcell	CD8_C8_IL17A	#17becf	Tumor	clonotype19	0.21804452421327775	-0.0028469241	-0.01477248	-0.5022552	-0.20606686	-0.018601563	0.0363479840270918	0.0898212147623632	0.1301288259726954
GC02T-Tcell:CAACTAGGTACTTGAC	GC02T-Tcell	CD8_C8_IL17A	#17becf	Tumor	clonotype57	0.31214082552084166	-0.007400483	-0.0065791733	-0.5022552	-0.32572365	0.596397	0.0569537360480972	0.05608498841834	0.1504160681948229
GC02T-Tcell:CAAGAAAGTATAGTAG	GC02T-Tcell	CD8_C8_IL17A	#17becf	Tumor	clonotype19	0.4152692678782316	0.008795822	-0.0026213222	-0.5022552	-0.13314706	0.018965866	0.0625062037839028	0.0524258725216288	0.1219018891012821
GC02T-Tcell:CACACAAGTCAATGTC	GC02T-Tcell	CD8_C8_IL17A	#17becf	Tumor	clonotype19	0.396628400531436	0.012897977	-0.004792022	-0.5022552	0.19158018	1.1765705	0.0906904099249004	0.0576049975659311	0.1377015251113588
GC02T-Tcell:CACACCTCATGAGCGA	GC02T-Tcell	CD8_C5_TOB1	#8c564b	Tumor	clonotype252	0.2886096329534153	-0.03847503	-0.020583004	-0.5022552	0.09498504	1.1083763	0.004896905244649	0.0711185448429346	0.1228601864537262
GC02T-Tcell:CACAGTAAGCTGCCCA	GC02T-Tcell	CD8_C8_IL17A	#17becf	Tumor	clonotype72	0.36736136339724135	0.0058657215	0.00098357	-0.5022552	0.3404654	0.90533924	0.1958495670687173	0.0608236904954195	0.151476756699346
GC02T-Tcell:CACCACTAGATCGGGT	GC02T-Tcell	CD8_C8_IL17A	#17becf	Tumor	clonotype19	0.2699917047314367	-0.0039468557	-0.003827033	-0.5022552	-0.3115323	-0.15393113	0.0645051317662572	0.0491680050276397	0.0949805545060796
GC02T-Tcell:CACCACTGTCAAAGAT	GC02T-Tcell	CD8_C8_IL17A	#17becf	Tumor	clonotype252	0.32109545269077866	-0.032987997	-0.021272	-0.5022552	-0.21763112	0.16423663	0.0189449453177802	0.0432188804973262	0.1253701112961661
GC02T-Tcell:CACCAGGAGCCTCGTG	GC02T-Tcell	CD8_C8_IL17A	#17becf	Tumor	clonotype19	0.21487939824197003	-0.001963844	-0.019133696	-0.5022552	0.04287693	0.28884187	0.0243841710639273	0.0775890444833775	0.1300930888075956
GC02T-Tcell:CACCTTGAGGTCGGAT	GC02T-Tcell	CD8_C8_IL17A	#17becf	Tumor	clonotype19	0.23332472210375674	0.008167354	-0.008423032	-0.5022552	-0.22175492	0.10905956	0.0512826274263234	0.046851263778493	0.0928834196303088
GC02T-Tcell:CAGCCGACACCGTTGG	GC02T-Tcell	CD8_C8_IL17A	#17becf	Tumor	clonotype19	0.47589595238631377	0.009521799	0.002034073	-0.5022552	-0.10917244	0.76419914	0.0826103282939047	0.0599713527661545	0.1572584482971489
GC02T-Tcell:CAGCGACCAAGCCCAC	GC02T-Tcell	CD8_C8_IL17A	#17becf	Tumor	clonotype252	0.3368708619467226	-0.005276485	-0.008713941	-0.5022552	-0.5335017	-0.260084	0.0236395645515891	0.0485598944606608	0.1106026975266856
GC02T-Tcell:CAGGTGCTCCACTCCA	GC02T-Tcell	CD8_C8_IL17A	#17becf	Tumor	clonotype19	0.36084125597946537	0.006591091	-0.0019283438	-0.5022552	-0.5335017	0.3236742	0.0749334085303034	0.0561549117190988	0.1322619617142693
GC02T-Tcell:CAGTAACTCAGGTAAA	GC02T-Tcell	CD8_C8_IL17A	#17becf	Tumor	clonotype19	0.33109176433203724	0.005580428	-0.006233349	-0.5022552	-0.098849	0.038581803	0.0616987851272833	0.0513968366216945	0.1238263651651886
GC02T-Tcell:CAGTCCTAGTCCCACG	GC02T-Tcell	CD8_C8_IL17A	#17becf	Tumor	clonotype19	0.1418605822045327	-0.0014394573	-0.030144734	-0.5022552	0.35108045	0.10982687	0.0462716297388242	0.0840646704413834	0.1328777295801901
GC02T-Tcell:CATATTCTCTGTGCAA	GC02T-Tcell	CD8_C8_IL17A	#17becf	Tumor	clonotype19	0.34214092730639445	0.001345092	-0.007629775	-0.5022552	-0.21265678	0.24381055	0.0399792329552311	0.0674538661420645	0.1338291582158259
GC02T-Tcell:CCACTACGTCGCGGTT	GC02T-Tcell	CD8_C8_IL17A	#17becf	Tumor	clonotype19	0.28807742985588203	0.008160278	-0.015734956	-0.5022552	-0.18303023	0.37458932	0.1106737125853052	0.0620000383481606	0.1059542075614305
GC02T-Tcell:CCAGCGAAGCGGCTTC	GC02T-Tcell	CD8_C8_IL17A	#17becf	Tumor	clonotype72	0.3274615162377012	-0.008546613	0.0019344466	-0.009018987	-0.33510932	1.2587348	0.0444336222646495	0.0482622018449827	0.1103948704232465
GC02T-Tcell:CCAGCGAAGGATGGTC	GC02T-Tcell	CD8_C8_IL17A	#17becf	Tumor	clonotype57	0.5897478650003195	0.019159276	0.019054148	-0.5022552	0.15861106	0.87004715	0.3338864211812815	0.0596620899954006	0.1113513282932457
GC02T-Tcell:CCATTCGAGCTAGCCC	GC02T-Tcell	CD8_C8_IL17A	#17becf	Tumor	clonotype19	0.30315495561377725	0.003045197	-0.00435259	-0.5022552	0.2762799	0.10206441	0.0452436682216808	0.0640221101601165	0.1125003699141218
GC02T-Tcell:CCATTCGCATTACGAC	GC02T-Tcell	CD8_C8_IL17A	#17becf	Tumor	clonotype57	0.14940641599914134	-0.007862239	-0.027622284	-0.5022552	-0.15513949	0.35269007	0.0197946166316141	0.0622554132069286	0.1083331804753122
GC02T-Tcell:CCGTACTCAAACGTGG	GC02T-Tcell	CD8_C8_IL17A	#17becf	Tumor	clonotype252	0.3101748134488897	-0.021658972	-0.010573128	-0.5022552	0.112181194	0.3027014	0.0476916056618665	0.053304293611755	0.1352020508217127
GC02T-Tcell:CCTAGCTCATAGACTC	GC02T-Tcell	CD8_C8_IL17A	#17becf	Tumor	clonotype57	0.6337617125884684	0.016073052	0.008523164	-0.5022552	0.033800047	0.5796335	0.2008121820325311	0.0669723569063321	0.1476375133777892
GC02T-Tcell:CCTCAGTTCTGTCCGT	GC02T-Tcell	CD8_C8_IL17A	#17becf	Tumor	clonotype252	0.2672539396776505	0.0027051843	-0.018969469	-0.5022552	-0.06756357	0.6378507	0.1507357962277041	0.0841584336015903	0.1367356945835044
GC02T-Tcell:CCTCTGAGTAGAGTGC	GC02T-Tcell	CD8_C8_IL17A	#17becf	Tumor	clonotype19	0.2853201874099734	-0.003586623	-0.025425324	-0.5022552	0.10491279	0.5571788	0.0792709785292058	0.0559138479155006	0.1370578521322561
GC02T-Tcell:CCTTCCCAGGTCGGAT	GC02T-Tcell	CD8_C8_IL17A	#17becf	Tumor	clonotype19	0.27960260439982165	0.0014312146	-0.022578463	-0.5022552	-0.15446316	0.7725829	0.0413712620147153	0.0777781668105831	0.1544753049432146
GC02T-Tcell:CCTTCCCGTCTCTTAT	GC02T-Tcell	CD8_C5_TOB1	#8c564b	Tumor	clonotype561	0.2905454240523373	-0.035073485	-0.021948008	-0.1569698	-0.5335017	-0.41091523	0.0026054161761786	0.0819739790537475	0.1250862252566717
GC02T-Tcell:CCTTCGACATTAACCG	GC02T-Tcell	CD8_C8_IL17A	#17becf	Tumor	clonotype72	0.26264734990778144	0.0030632815	-0.009497437	-0.5022552	0.17078526	0.14857657	0.0620624307112193	0.0518504648748324	0.1007723603754102
GC02T-Tcell:CCTTCGAGTAGCGTAG	GC02T-Tcell	CD8_C8_IL17A	#17becf	Tumor	clonotype72	0.4428763290687215	0.012224275	0.0013532464	-0.5022552	-0.09080621	0.32634825	0.1647733738865714	0.074801461905405	0.1308192683931139
GC02T-Tcell:CCTTTCTTCCGCATAA	GC02T-Tcell	CD8_C8_IL17A	#17becf	Tumor	clonotype19	0.28270958282268194	-0.0058559217	-0.0067715324	-0.5022552	-0.1605234	1.3043456	0.0509678451219437	0.0809783005327224	0.1163793113016344
GC02T-Tcell:CGAATGTAGAAGGCCT	GC02T-Tcell	CD8_C8_IL17A	#17becf	Tumor	clonotype57	0.3599425175813907	0.0023897856	-0.013559478	-0.5022552	0.035722345	-0.22250853	0.0261073243669114	0.0696884247318432	0.1098073150851947
GC02T-Tcell:CGAGCACGTTAAAGAC	GC02T-Tcell	CD8_C8_IL17A	#17becf	Tumor	clonotype19	0.3711815246089133	0.0019555879	-0.0026862305	-0.5022552	-0.22647266	0.55394626	0.0556194764099182	0.0626786950540955	0.1111013415383281
GC02T-Tcell:CGATCGGAGAGACTAT	GC02T-Tcell	CD8_C8_IL17A	#17becf	Tumor	clonotype19	0.4328436010779852	0.007623957	-0.0049238233	-0.5022552	-0.0033941865	0.66294336	0.1330291205808577	0.0709636034855022	0.0873730141020242
GC02T-Tcell:CGCGGTAAGGTCATCT	GC02T-Tcell	CD8_C8_IL17A	#17becf	Tumor	clonotype72	0.355851356024624	-0.017262766	-0.0029100226	-0.16221407	-0.5335017	-0.41091523	0.0306883151770044	0.0513516734581366	0.1165044089303947
GC02T-Tcell:CGCTATCTCATCATTC	GC02T-Tcell	CD8_C8_IL17A	#17becf	Tumor	clonotype57	0.3031587659494013	0.0021812196	-0.013679977	-0.5022552	0.47303417	0.7631744	0.0329023525096366	0.0622327290929102	0.1529628051800353
GC02T-Tcell:CGCTGGAAGTCGTTTG	GC02T-Tcell	CD8_C8_IL17A	#17becf	Tumor	clonotype19	0.47514783636411345	0.010222316	-0.0018245153	-0.5022552	0.60156465	1.0365539	0.0788282053911438	0.0750527493215892	0.1439415022915521
GC02T-Tcell:CGGACACGTCGAGATG	GC02T-Tcell	CD8_C8_IL17A	#17becf	Tumor	clonotype57	0.33923819646501724	-0.015613903	0.00059404835	-0.5022552	-0.5335017	-0.23154508	0.0452629299567039	0.0531344609184696	0.1440899565418742
GC02T-Tcell:CGGAGCTCAGCTCCGA	GC02T-Tcell	CD8_C8_IL17A	#17becf	Tumor	clonotype72	0.3839766036364978	-0.0054832157	0.0020777546	-0.18782675	-0.5335017	0.68873245	0.0430061318819584	0.0550618353688942	0.1300625993820912
GC02T-Tcell:CGGAGCTGTAAAGTCA	GC02T-Tcell	CD8_C8_IL17A	#17becf	Tumor	clonotype19	0.34270173606171783	0.0057373485	-0.011277231	-0.5022552	0.22602205	1.3412662	0.0372065716028886	0.0668134733205708	0.117580502523
GC02T-Tcell:CGGCTAGAGAGACGAA	GC02T-Tcell	CD8_C8_IL17A	#17becf	Tumor	clonotype72	0.3280977957607449	0.001385703	-0.010190174	-0.5022552	-0.23733829	0.1152772	0.0578803732340772	0.0928579316457794	0.1194298256073375
GC02T-Tcell:CGGGTCAAGGTTCCTA	GC02T-Tcell	CD8_C8_IL17A	#17becf	Tumor	clonotype72	0.3053772859021669	-0.0002598159	-0.016893255	-0.5022552	-0.5335017	0.679889	0.0432101416112711	0.0710944729877326	0.1503472838422131
GC02T-Tcell:CGTAGGCTCCACGAAT	GC02T-Tcell	CD8_C8_IL17A	#17becf	Tumor	clonotype57	0.27982096675394974	0.0013478703	-0.0123142	-0.5022552	0.025923112	0.13685276	0.0661849895258063	0.0659947862146469	0.1155105828756503
GC02T-Tcell:CGTCACTTCAACCATG	GC02T-Tcell	CD8_C8_IL17A	#17becf	Tumor	clonotype252	0.19588889971609783	-0.006566687	-0.01668504	-0.5022552	-0.1513852	-0.41091523	0.0292148392379925	0.0511741649717194	0.1401643469524812
GC02T-Tcell:CGTCAGGAGCCAACAG	GC02T-Tcell	CD8_C8_IL17A	#17becf	Tumor	clonotype72	0.16146958266858624	0.0066457856	-0.010623773	-0.5022552	-0.1176543	0.5147734	0.0625909399903184	0.0616712065623634	0.1132408937235727
GC02T-Tcell:CGTGAGCTCTGAGGGA	GC02T-Tcell	CD8_C8_IL17A	#17becf	Tumor	clonotype19	0.30376051009686017	0.011594077	-0.006993911	-0.5022552	0.20786138	1.0636572	0.0853854444465978	0.0660908265266928	0.1054819563942202
GC02T-Tcell:CGTGTAAGTGACCAAG	GC02T-Tcell	CD8_C9_HAVCR2	#aec7e8	Tumor	clonotype72	0.5408224843177125	0.011785508	0.0037912326	-0.5022552	-0.036693882	0.12510799	0.1029961800509291	0.0429842757462571	0.101252798290878
GC02T-Tcell:CGTTCTGAGGAGCGAG	GC02T-Tcell	CD8_C5_TOB1	#8c564b	Tumor	clonotype561	0.21300491465853863	-0.023676798	-0.02025473	-0.5022552	-0.1805049	-0.41091523	0.0024839214512467	0.064862480442452	0.1255188177137026
GC02T-Tcell:CTACACCAGCCACGTC	GC02T-Tcell	CD8_C8_IL17A	#17becf	Tumor	clonotype252	0.35282835126471707	-0.021475647	-0.016004022	-0.5022552	-0.22429757	-0.013153646	0.0219013199366624	0.0584375079090968	0.1467518343640858
GC02T-Tcell:CTACATTTCTTACCGC	GC02T-Tcell	CD8_C8_IL17A	#17becf	Tumor	clonotype19	0.18246840005465886	-0.0033708361	-0.024465999	-0.5022552	-0.030099034	0.8995413	0.0464631005837258	0.0709165099339468	0.1145629441820636
GC02T-Tcell:CTACCCAAGTACTTGC	GC02T-Tcell	CD8_C8_IL17A	#17becf	Tumor	clonotype57	0.3484008765882065	-0.0040701516	-0.0065119155	-0.5022552	0.06563324	0.45681587	0.0640995155245348	0.0636032175052782	0.1279876502949663
GC02T-Tcell:CTACCCAGTCTCTCTG	GC02T-Tcell	CD8_C8_IL17A	#17becf	Tumor	clonotype72	0.4378622039516501	0.0023382027	-0.0045835287	-0.5022552	-0.1817681	0.09122782	0.0677567392982059	0.0565917683444959	0.1443811030009315
GC02T-Tcell:CTAGCCTGTTGGTTTG	GC02T-Tcell	CD8_C8_IL17A	#17becf	Tumor	clonotype57	0.3740479474824421	0.004723835	-0.016351698	-0.5022552	-0.18729557	0.39652008	0.0589174588123472	0.061937713136552	0.129123924968062
GC02T-Tcell:CTCGAAAAGGACAGAA	GC02T-Tcell	CD8_C8_IL17A	#17becf	Tumor	clonotype19	0.4613237212438575	0.0121333	-0.0024937599	-0.5022552	0.12560995	0.34280887	0.0705935136568796	0.0688502744445212	0.1124870062158633
GC02T-Tcell:CTCGAAAGTCTTGTCC	GC02T-Tcell	CD8_C8_IL17A	#17becf	Tumor	clonotype19	0.3044931231947009	0.010374884	-0.0013032046	-0.5022552	0.24598575	0.41867262	0.1721797578808143	0.0636118880241774	0.0924591711280677
GC02T-Tcell:CTCGAGGTCATCGGAT	GC02T-Tcell	CD8_C8_IL17A	#17becf	Tumor	clonotype19	0.47923758136379935	0.01299374	0.0024342306	-0.5022552	0.9654317	0.32575917	0.0548666169521235	0.0658321350721507	0.1307878882093202
GC02T-Tcell:CTCTACGAGAGGTTAT	GC02T-Tcell	CD8_C8_IL17A	#17becf	Tumor	clonotype57	0.3405882453643348	-0.008059609	-0.023485657	-0.5022552	-0.4050943	0.7517938	0.0327358118891342	0.0593284326176816	0.1513511324792156
GC02T-Tcell:CTGAAACTCTGCGTAA	GC02T-Tcell	CD8_C8_IL17A	#17becf	Tumor	clonotype19	0.29926857036638455	0.007053564	-0.0052629756	-0.5022552	-0.35937586	0.61104816	0.0584408780736315	0.063742587478183	0.1093987176353648
GC02T-Tcell:CTGAAGTAGCGTTTAC	GC02T-Tcell	CD8_C8_IL17A	#17becf	Tumor	clonotype19	0.3707524116511093	0.007928698	-0.003831081	-0.5022552	-0.13598208	-0.09537009	0.0389042517457645	0.0684611492852849	0.1232418758309395
GC02T-Tcell:CTGTGCTAGATCCCAT	GC02T-Tcell	CD8_C8_IL17A	#17becf	Tumor	clonotype19	0.27006260438069324	-0.0036474126	-0.009730635	-0.5022552	0.04585886	0.7620994	0.0380114589660326	0.0613065766081347	0.1172002090704874
GC02T-Tcell:CTTAGGACATAGAAAC	GC02T-Tcell	CD8_C8_IL17A	#17becf	Tumor	clonotype252	0.2550690456192589	0.002894341	-0.015241905	-0.5022552	0.12237749	0.43336478	0.0755338668951796	0.0700703132789677	0.1176812209243046
GC02T-Tcell:CTTAGGATCCAAACAC	GC02T-Tcell	CD8_C8_IL17A	#17becf	Tumor	clonotype57	0.4479101509519226	0.00508205	0.0055524246	-0.5022552	0.07120461	0.9993981	0.1142982404493583	0.0667056755778952	0.1344689831522621
GC02T-Tcell:CTTCTCTTCAGGCAAG	GC02T-Tcell	CD8_C8_IL17A	#17becf	Tumor	clonotype19	0.35569105864429934	0.009236604	-0.0056879935	-0.5022552	0.63676023	0.117084704	0.1018174478233278	0.0687052089754538	0.1072064486577602
GC02T-Tcell:GAACCTACATCACCCT	GC02T-Tcell	CD8_C8_IL17A	#17becf	Tumor	clonotype19	0.4642024201169269	0.009838058	0.0020373235	-0.5022552	-0.39110658	0.40205014	0.0976136531359527	0.0577346893846491	0.1226691813336549
GC02T-Tcell:GAACGGATCGAGAGCA	GC02T-Tcell	CD8_C8_IL17A	#17becf	Tumor	clonotype57	0.30725529990277606	-0.02069296	-0.0035970858	0.0633657	-0.5335017	0.7591068	0.02691959889661	0.0479872760105819	0.1009620175181578
GC02T-Tcell:GAATAAGGTATATGGA	GC02T-Tcell	CD8_C8_IL17A	#17becf	Tumor	clonotype19	0.06662914185521716	-0.0019780996	-0.023161553	-0.5022552	-0.1861198	0.18766305	0.0385165822953	0.0626432331813941	0.122229966025114
GC02T-Tcell:GACGCGTCAGCGTTCG	GC02T-Tcell	CD8_C8_IL17A	#17becf	Tumor	clonotype72	0.3000756548108368	-0.0013751774	-0.012551813	-0.5022552	-0.11194664	0.31032407	0.0581829406781064	0.05081683490802	0.1160194808909017
GC02T-Tcell:GACGCGTTCCGCAAGC	GC02T-Tcell	CD8_C8_IL17A	#17becf	Tumor	clonotype19	0.3458442061705335	0.013787111	-0.008627108	-0.5022552	-0.01854667	0.048682418	0.0619591026889283	0.0747172886101658	0.1401269042870467
GC02T-Tcell:GACGTGCGTCTACCTC	GC02T-Tcell	CD8_C8_IL17A	#17becf	Tumor	clonotype72	0.2828899258465979	-0.022697298	-0.0042860275	-0.5022552	-0.5335017	0.26784104	0.0177017125538049	0.0573129254197823	0.117086024765287
GC02T-Tcell:GACTAACCACCTCGTT	GC02T-Tcell	CD8_C8_IL17A	#17becf	Tumor	clonotype19	0.23374522026024303	0.0013597774	-0.009712973	-0.5022552	-0.23246534	-0.27028918	0.040501727453854	0.0599121185106277	0.1071894743416107
GC02T-Tcell:GATCAGTTCTGCTTGC	GC02T-Tcell	CD8_C8_IL17A	#17becf	Tumor	clonotype19	0.4641388081565447	0.011363942	-0.0006236273	-0.5022552	0.7052421	0.7055586	0.1292469676077144	0.073648343578431	0.1425564420929748
GC02T-Tcell:GATCGCGGTTAAGTAG	GC02T-Tcell	CD8_C8_IL17A	#17becf	Tumor	clonotype72	0.4093725325475457	0.005365893	-0.007833929	-0.5022552	-0.26693818	0.7009828	0.0860801050036753	0.0719823573856988	0.1402916543550691
GC02T-Tcell:GATGAAAGTTGAGTTC	GC02T-Tcell	CD8_C8_IL17A	#17becf	Tumor	clonotype19	0.3413043748865222	0.01286186	-0.0130077	-0.5022552	0.5342005	0.642753	0.0664254273589126	0.066909922403996	0.127255574602846
GC02T-Tcell:GATGAAATCCACGTTC	GC02T-Tcell	CD8_C8_IL17A	#17becf	Tumor	clonotype72	0.4303239727487641	0.0073591406	0.0023316797	-0.5022552	0.14510562	0.6836761	0.070951638490287	0.0583328586244454	0.1311071183467747
GC02T-Tcell:GATGCTATCACGATGT	GC02T-Tcell	CD8_C8_IL17A	#17becf	Tumor	clonotype72	0.3602313690095661	-0.00013620636	-0.00543189	-0.5022552	-0.09513233	0.69904876	0.0441731338264732	0.0751559199986259	0.1355142297526436
GC02T-Tcell:GATTCAGGTCTCAACA	GC02T-Tcell	CD8_C8_IL17A	#17becf	Tumor	clonotype19	0.3494664724681699	0.009609315	-0.002455327	-0.5022552	-0.060137045	-0.01349218	0.0813126369562734	0.0641115465100212	0.1177594990547248
GC02T-Tcell:GCAAACTGTCATATGC	GC02T-Tcell	CD8_C8_IL17A	#17becf	Tumor	clonotype19	0.2567068669761198	-0.015132854	-0.017089415	-0.5022552	-0.39267185	0.49510035	0.020791706927997	0.0595374817271425	0.1327048257833453
GC02T-Tcell:GCAGTTAGTAGCCTAT	GC02T-Tcell	CD8_C8_IL17A	#17becf	Tumor	clonotype19	0.29297959445628086	-0.0013019954	-0.007873753	-0.5022552	-0.015084565	0.13337372	0.0621288827213021	0.0733033616618305	0.1058498227589443
GC02T-Tcell:GCATACACACATCCAA	GC02T-Tcell	CD8_C8_IL17A	#17becf	Tumor	clonotype19	0.2599802376264741	-0.005343503	-0.021720856	-0.5022552	0.13237251	0.39872876	0.0567432180584135	0.0801701032182929	0.1256399428867534
GC02T-Tcell:GCGAGAAGTTCTGAAC	GC02T-Tcell	CD8_C8_IL17A	#17becf	Tumor	clonotype19	0.36906944641253475	-0.0002279328	-0.017526396	-0.5022552	0.104836434	1.179362	0.0582939494390081	0.0737471722074362	0.1588443929256841
GC02T-Tcell:GCGCAGTTCCTAGGGC	GC02T-Tcell	CD8_C8_IL17A	#17becf	Tumor	clonotype57	0.26909115632896785	-0.01585352	0.0009336307	-0.5022552	-0.5335017	-0.41091523	0.0275062813307384	0.0504458779563878	0.0965069518468497
GC02T-Tcell:GCTCCTACAAGGCTCC	GC02T-Tcell	CD8_C8_IL17A	#17becf	Tumor	clonotype72	0.38537267827573185	0.0012810885	-0.010062848	-0.5022552	-0.052111704	0.120423466	0.0486223923863771	0.0578184016284072	0.1277321931813434
GC02T-Tcell:GCTCCTATCGTACCGG	GC02T-Tcell	CD8_C8_IL17A	#17becf	Tumor	clonotype72	0.43789077353034844	-0.0007494088	-0.006123923	-0.5022552	0.010393217	0.6623151	0.0727965270378005	0.0704023209724315	0.1429207664393197
GC02T-Tcell:GCTGCGATCGAATGGG	GC02T-Tcell	CD8_C8_IL17A	#17becf	Tumor	clonotype57	0.5458087428401144	0.01220497	0.003455793	-0.5022552	0.9314201	1.3058169	0.114450509320403	0.0637077786688876	0.1359935159678552
GC02T-Tcell:GCTTGAAAGAGCTATA	GC02T-Tcell	CD8_C8_IL17A	#17becf	Tumor	clonotype57	0.3196222141160963	-0.0055995267	-0.01738426	-0.5022552	0.0019773245	-0.20641963	0.0292728358882439	0.0665033865259637	0.1518965610515448
GC02T-Tcell:GGAATAATCTACCTGC	GC02T-Tcell	CD8_C8_IL17A	#17becf	Tumor	clonotype72	0.34048664633318854	-0.039159033	0.022163177	-0.5022552	-0.23252511	-0.24987586	0.0259000289203619	0.0591788584073469	0.1134660689989658
GC02T-Tcell:GGCAATTAGAGCAATT	GC02T-Tcell	CD8_C9_HAVCR2	#aec7e8	Tumor	clonotype19	0.35158061329833024	0.012716217	-0.0011874184	-0.5022552	0.47949782	1.3403991	0.3682009673054448	0.080319535703183	0.1134416869947907
GC02T-Tcell:GGCGACTTCTCAAGTG	GC02T-Tcell	CD8_C8_IL17A	#17becf	Tumor	clonotype57	0.329017085562962	-0.001676496	-0.013797677	-0.5022552	-0.26695886	-0.04688034	0.0470167899902067	0.0517486874358917	0.1185836759590946
GC02T-Tcell:GGCTGGTTCATGTAGC	GC02T-Tcell	CD8_C8_IL17A	#17becf	Tumor	clonotype19	0.40834509746978764	0.007916247	-0.010263006	-0.5022552	0.02704682	-0.2429454	0.0880477497662245	0.0590804043666989	0.1487928196523424
GC02T-Tcell:GGGACCTCAACGATCT	GC02T-Tcell	CD8_C8_IL17A	#17becf	Tumor	clonotype19	0.1686152142168588	0.0031599316	-0.0115967635	-0.5022552	-0.25973275	0.0052477918	0.1369218492092505	0.072488583640972	0.1020410932091685
GC02T-Tcell:GGGATGATCGTTTAGG	GC02T-Tcell	CD8_C8_IL17A	#17becf	Tumor	clonotype19	0.4100705652094044	0.0093724495	-0.002044591	-0.5022552	0.43787146	1.1118611	0.128925954260415	0.0733470305298525	0.1184164188069194
GC02T-Tcell:GGGTTGCTCGAGCCCA	GC02T-Tcell	CD8_C8_IL17A	#17becf	Tumor	clonotype57	0.2534185085655403	-0.00223417	-0.019111548	-0.5022552	0.04492563	-0.08492837	0.0651838675252554	0.073732994820841	0.1323362619946551
GC02T-Tcell:GGTGCGTAGTATCTCG	GC02T-Tcell	CD8_C8_IL17A	#17becf	Tumor	clonotype72	0.40170780452226706	0.0042132917	-0.0030011872	-0.5022552	-0.07609279	-0.09269006	0.0630195268576021	0.0637499316140813	0.132069189251406
GC02T-Tcell:GTACTTTGTCAAAGAT	GC02T-Tcell	CD8_C8_IL17A	#17becf	Tumor	clonotype19	0.2003181994851113	0.006935625	-0.028104287	-0.5022552	0.4765732	0.5418161	0.063062106017596	0.0953420563695758	0.1224659971393371
GC02T-Tcell:GTCCTCAAGCCTTGAT	GC02T-Tcell	CD8_C8_IL17A	#17becf	Tumor	clonotype19	0.29184888060497416	0.00554536	-0.010092527	-0.5022552	0.93896693	-0.25251707	0.0682708471853373	0.0723170378025895	0.1295499008371031
GC02T-Tcell:GTGGGTCTCCGCTGTT	GC02T-Tcell	CD8_C8_IL17A	#17becf	Tumor	clonotype19	0.310827981786128	0.0072174356	-0.0116319815	-0.5022552	0.057913523	-0.41091523	0.0507356108354656	0.0519326846789917	0.1354441835960304
GC02T-Tcell:GTTAAGCAGTGTACCT	GC02T-Tcell	CD8_C8_IL17A	#17becf	Tumor	clonotype19	0.19901382910358661	0.005331889	-0.03383826	-0.5022552	1.6264433	1.7585629	0.0629386187493042	0.1071316619916791	0.132917731091702
GC02T-Tcell:GTTCTCGCAATGTTGC	GC02T-Tcell	CD8_C8_IL17A	#17becf	Tumor	clonotype57	0.34887742959937984	-0.0045355703	-0.010469251	-0.5022552	-0.19630235	-0.20993203	0.012620853494798	0.0634874358568259	0.1297864742152752
GC02T-Tcell:GTTCTCGCATTCACTT	GC02T-Tcell	CD8_C8_IL17A	#17becf	Tumor	clonotype57	0.4338919598115907	0.006907262	-0.006702671	-0.5022552	0.25368014	0.6148442	0.0610628357048593	0.0647845589296853	0.1327164207936897
GC02T-Tcell:TAAACCGCAGATGGCA	GC02T-Tcell	CD8_C5_TOB1	#8c564b	Tumor	clonotype57	0.15514097377548697	-0.004416868	-0.013597806	-0.5022552	-0.2436557	-0.069616795	0.0105521064091751	0.0632509089347181	0.1263350685367606
GC02T-Tcell:TACACGACAAGCTGTT	GC02T-Tcell	CD8_C8_IL17A	#17becf	Tumor	clonotype57	0.3397893253458008	-0.011025293	-0.015051391	-0.5022552	0.048904676	0.08188586	0.0386760124828995	0.0589308510884896	0.1399015609133045
GC02T-Tcell:TACAGTGTCAGGATCT	GC02T-Tcell	CD8_C8_IL17A	#17becf	Tumor	clonotype57	0.30007520833452117	-0.0008217344	-0.011343141	-0.5022552	-0.17226268	-0.028005693	0.0769001434445383	0.0593104946490742	0.139655382474137
GC02T-Tcell:TACCTATTCATGCATG	GC02T-Tcell	CD8_C8_IL17A	#17becf	Tumor	clonotype561	0.29831182677740575	-0.035414834	-0.025058318	-0.5022552	0.20182383	-0.41091523	0.0059685232509668	0.0552533190233463	0.1241223591929042
GC02T-Tcell:TACGGATGTCTAGTGT	GC02T-Tcell	CD8_C8_IL17A	#17becf	Tumor	clonotype57	0.20106850873703047	0.0011430426	-0.012331358	-0.5022552	0.11968732	0.2533777	0.0573595068992713	0.0521054061260991	0.1053013205916138
GC02T-Tcell:TACTTACGTAAGAGAG	GC02T-Tcell	CD8_C8_IL17A	#17becf	Tumor	clonotype252	0.2854977411834021	-0.0077147847	-0.022101035	-0.5022552	0.14399682	0.3054632	0.0286954437351828	0.0583490176906838	0.1235053271937608
GC02T-Tcell:TACTTGTAGCCCAGCT	GC02T-Tcell	CD8_C8_IL17A	#17becf	Tumor	clonotype57	0.31228935611112596	-0.0061524427	-0.01681927	-0.5022552	0.6631046	-0.048097994	0.0105803478664353	0.0749858289997765	0.1641581874555671
GC02T-Tcell:TAGACCAGTGACGCCT	GC02T-Tcell	CD8_C8_IL17A	#17becf	Tumor	clonotype57	0.29977529122203034	-0.027460689	0.020454546	-0.5022552	-0.5335017	-0.13248938	0.0940099744282894	0.0477269311163157	0.1219023752480887
GC02T-Tcell:TAGGCATTCATAAAGG	GC02T-Tcell	CD8_C8_IL17A	#17becf	Tumor	clonotype57	0.33445758814934945	-0.021686591	-0.00699376	-0.5022552	-0.5335017	0.02345501	0.0272560079277494	0.0360187581340595	0.1166812398151772
GC02T-Tcell:TAGTTGGTCAAGATCC	GC02T-Tcell	CD8_C8_IL17A	#17becf	Tumor	clonotype57	0.4673074305145192	0.0030653991	0.0010245868	-0.5022552	0.49379435	0.6268513	0.1069424670930296	0.054119968458453	0.1036119237552047
GC02T-Tcell:TATCAGGGTGAGGGTT	GC02T-Tcell	CD8_C8_IL17A	#17becf	Tumor	clonotype252	0.29084033760552325	-0.021643948	-0.0049854824	-0.5022552	-0.5335017	-0.2526999	0.0136295466598774	0.0648729469156261	0.1081469906876162
GC02T-Tcell:TATGCCCCAGTCGTGC	GC02T-Tcell	CD8_C8_IL17A	#17becf	Tumor	clonotype57	0.3262249043968889	0.008387169	0.0034907872	-0.5022552	-0.014872044	0.62671894	0.0891062947439775	0.0564390851364954	0.1078887484551591
GC02T-Tcell:TATGCCCGTGACTCAT	GC02T-Tcell	CD8_C8_IL17A	#17becf	Tumor	clonotype72	0.31895761389223654	-0.011292614	0.020946471	-0.5022552	-0.37174425	0.6416673	0.0433521245578585	0.0635522414951883	0.1094074390825836
GC02T-Tcell:TATTACCCAAGCGAGT	GC02T-Tcell	CD8_C5_TOB1	#8c564b	Tumor	clonotype19	0.26400189771326776	-0.0012482731	-0.01580067	-0.5022552	0.84465414	0.104102425	0.0114724368219462	0.0954718296878897	0.0902008544013028
GC02T-Tcell:TCACAAGGTTCCAACA	GC02T-Tcell	CD8_C9_HAVCR2	#aec7e8	Tumor	clonotype19	0.7712916352977981	0.029271655	0.03407149	-0.5022552	-0.0892998	1.5793785	0.3293665868646614	0.0790243236784201	0.1170935442172395
GC02T-Tcell:TCACGAAGTTGGGACA	GC02T-Tcell	CD8_C8_IL17A	#17becf	Tumor	clonotype19	0.18513683721978536	0.0058228173	-0.015975164	-0.5022552	0.05218001	-0.25757393	0.0408965760878186	0.0728210552464396	0.081579985056894
GC02T-Tcell:TCAGGTAAGCTGAACG	GC02T-Tcell	CD8_C8_IL17A	#17becf	Tumor	clonotype19	0.34430132446260664	0.0059526213	-0.01191842	-0.5022552	-0.17616297	0.012481319	0.0699642496953452	0.0702296674755137	0.1475612774051981
GC02T-Tcell:TCATTACGTGGCAAAC	GC02T-Tcell	CD8_C8_IL17A	#17becf	Tumor	clonotype57	0.36021521632383025	-0.011575371	-0.017396076	-0.5022552	0.24455972	0.0017748806	0.0386031198757998	0.0582602493294715	0.1492697201817031
GC02T-Tcell:TCCACACGTTCCCGAG	GC02T-Tcell	CD8_C9_HAVCR2	#aec7e8	Tumor	clonotype19	0.1871283827999344	-0.0034343486	-0.02092047	-0.5022552	0.3207849	0.0149890315	0.116744909791836	0.0908999485792843	0.1212428897805668
GC02T-Tcell:TCCACACTCATCATTC	GC02T-Tcell	CD8_C8_IL17A	#17becf	Tumor	clonotype72	0.26928917268528085	-0.010725725	-0.016935823	-0.5022552	-0.41775241	-0.41091523	0.0519330931832414	0.0631226276353597	0.1424700457433676
GC02T-Tcell:TCGGGACCACTATCTT	GC02T-Tcell	CD8_C8_IL17A	#17becf	Tumor	clonotype19	0.4399887136575901	0.0071046567	-0.0055685053	-0.5022552	0.46753144	0.98011005	0.0868551700974229	0.0860675674079676	0.139474437055162
GC02T-Tcell:TCGGGACTCCGTTGCT	GC02T-Tcell	CD8_C8_IL17A	#17becf	Tumor	clonotype57	0.32848204332042735	0.0052113314	-0.006053146	-0.5022552	-0.03917873	0.25016186	0.0749985493029811	0.0593074604024289	0.1372826148051976
GC02T-Tcell:TCGGTAATCCTTTCTC	GC02T-Tcell	CD8_C8_IL17A	#17becf	Tumor	clonotype19	0.302301376051102	0.007085165	-0.008606362	-0.5022552	0.6159618	0.8796954	0.0453046256686691	0.0724607476295127	0.1144212044299207
GC02T-Tcell:TCGTAGAAGCGATATA	GC02T-Tcell	CD8_C8_IL17A	#17becf	Tumor	clonotype19	0.33479659005422835	0.0036339138	-0.008856826	-0.5022552	-0.06523929	0.20704702	0.0304936816437257	0.077564563572936	0.1425430871073449
GC02T-Tcell:TCTCATATCTCGATGA	GC02T-Tcell	CD8_C8_IL17A	#17becf	Tumor	clonotype19	0.6433400294495674	0.020164251	0.019544998	-0.5022552	-0.2962085	0.9206476	0.2430463309793237	0.0527430716538477	0.1185858355455549
GC02T-Tcell:TCTCTAAAGATATGGT	GC02T-Tcell	CD8_C5_TOB1	#8c564b	Tumor	clonotype561	0.09619025774418265	-0.027123481	-0.019818382	-0.5022552	0.1744288	-0.31962955	0.0026744119899966	0.0607801713494435	0.0905539598050103
GC02T-Tcell:TCTTCGGTCACTTATC	GC02T-Tcell	CD8_C8_IL17A	#17becf	Tumor	clonotype57	0.2845319130396568	-0.0014319404	-0.012659099	-0.5022552	-0.36787271	0.4562424	0.0605110521477808	0.0490504995465143	0.1069548752917704
GC02T-Tcell:TGACAACTCAGTGCAT	GC02T-Tcell	CD8_C9_HAVCR2	#aec7e8	Tumor	clonotype19	0.33054304319173905	0.008892254	-0.013052715	-0.5022552	0.7246678	0.24229008	0.118648044892736	0.0975765027462379	0.1323397887109662
GC02T-Tcell:TGACAACTCCGGGTGT	GC02T-Tcell	CD8_C8_IL17A	#17becf	Tumor	clonotype19	0.31486582348009906	0.007386772	-0.011843797	-0.5022552	0.35054982	-0.009364645	0.039346626759127	0.0730561260869742	0.1041478407723632
GC02T-Tcell:TGACTAGTCGTCTGCT	GC02T-Tcell	CD8_C8_IL17A	#17becf	Tumor	clonotype252	0.23639343197401178	-0.007423578	-0.013645624	-0.5022552	0.04139043	0.12851106	0.0273468237513808	0.0558341172497078	0.1396312392272128
GC02T-Tcell:TGAGCCGAGCTAGTGG	GC02T-Tcell	CD8_C8_IL17A	#17becf	Tumor	clonotype57	0.4565820672867173	0.006610153	-0.006136032	-0.5022552	-0.37820402	0.43891954	0.0650367472821284	0.0564201297418997	0.1353351679025628
GC02T-Tcell:TGAGGGACACTTAAGC	GC02T-Tcell	CD8_C5_TOB1	#8c564b	Tumor	clonotype252	0.20818213300237035	-0.023970544	-0.006813785	-0.5022552	-0.18174769	0.019672602	0.0044586406207167	0.0762097453434367	0.1158258957949159
GC02T-Tcell:TGATTTCCATGGTAGG	GC02T-Tcell	CD8_C8_IL17A	#17becf	Tumor	clonotype19	0.45545590834044336	0.009784003	-0.0018559039	-0.5022552	0.41151956	0.46256033	0.0724898373674936	0.0668205138049767	0.111372333469035
GC02T-Tcell:TGCACCTCACCTGGTG	GC02T-Tcell	CD8_C8_IL17A	#17becf	Tumor	clonotype252	0.4341506445977553	-0.004083865	-0.0077563394	-0.5022552	-0.211443	0.20126815	0.0419200225232469	0.0497742936622554	0.1195746769000052
GC02T-Tcell:TGCCAAAAGAAGGCCT	GC02T-Tcell	CD8_C8_IL17A	#17becf	Tumor	clonotype72	0.3683626375746198	0.0027950127	-0.008219417	-0.5022552	-0.31515	-0.21064262	0.0422536026066363	0.0690536435924472	0.1414099301684122
GC02T-Tcell:TGGACGCCAGGCTCAC	GC02T-Tcell	CD8_C8_IL17A	#17becf	Tumor	clonotype19	0.36137397166892965	-0.006296148	-0.007899672	-0.5022552	-0.24614859	0.52616787	0.0688147945806282	0.0598755293427668	0.1252130864756829
GC02T-Tcell:TGGCGCACACTGTTAG	GC02T-Tcell	CD8_C8_IL17A	#17becf	Tumor	clonotype19	0.5221338535871521	0.015606098	0.0061138137	-0.5022552	0.34447566	0.9432779	0.0813406809246218	0.0552270837634433	0.105998981743577
GC02T-Tcell:TGGCGCATCACTGGGC	GC02T-Tcell	CD8_C8_IL17A	#17becf	Tumor	clonotype72	0.3703969110511356	0.00015783904	-0.0053636176	-0.5022552	-0.24791491	0.66353065	0.0533564448453548	0.0797978327468543	0.1135248476334504
GC02T-Tcell:TGGCTGGTCATTTGGG	GC02T-Tcell	CD8_C8_IL17A	#17becf	Tumor	clonotype72	0.3448728183218734	-0.0024154764	-0.010923784	-0.5022552	-0.3228034	0.54959744	0.040030549425586	0.0697852816427146	0.1311869443903178
GC02T-Tcell:TGGGAAGGTGTGGTTT	GC02T-Tcell	CD8_C8_IL17A	#17becf	Tumor	clonotype19	0.2665850021810678	-0.0010771092	-0.015917253	-0.5022552	-0.29958725	0.7134149	0.0577074225310126	0.0764472731605257	0.1207310432283391
GC02T-Tcell:TGTCCCACAGACGTAG	GC02T-Tcell	CD8_C8_IL17A	#17becf	Tumor	clonotype72	0.3459312076107321	-0.015593919	0.0034308387	-0.5022552	-0.26666838	0.49302286	0.0768673385289554	0.0511568765279328	0.1344077765394738
GC02T-Tcell:TGTGGTACAGCTTAAC	GC02T-Tcell	CD8_C8_IL17A	#17becf	Tumor	clonotype72	0.31235650250599295	-0.0019341945	-0.005789604	-0.5022552	-0.2208507	-0.15159126	0.0426339414682825	0.0548889450282678	0.1120424810607777
GC02T-Tcell:TTAACTCAGTTAGGTA	GC02T-Tcell	CD8_C8_IL17A	#17becf	Tumor	clonotype19	0.30742905951548116	8.0589016e-05	-0.013439921	-0.5022552	0.33107433	-0.41091523	0.0503997761043642	0.056561294152848	0.1145401428271518
GC02T-Tcell:TTAGGCACACCATCCT	GC02T-Tcell	CD8_C8_IL17A	#17becf	Tumor	clonotype19	0.17404341720690306	0.008376889	-0.017253734	-0.5022552	-0.091410436	0.7932355	0.0950606510064597	0.0867421183081075	0.1247585394343011
GC02T-Tcell:TTCCCAGTCTCTTGAT	GC02T-Tcell	CD8_C8_IL17A	#17becf	Tumor	clonotype19	0.3349677653223656	-0.0026208342	-0.010804845	-0.5022552	0.5551989	1.1345052	0.0465894885596239	0.0747353068296791	0.1404835623490848
GC02T-Tcell:TTCGGTCAGGATGGAA	GC02T-Tcell	CD8_C8_IL17A	#17becf	Tumor	clonotype19	0.316939660219532	-0.00093008607	-0.013012406	-0.5022552	-0.28178212	0.4386791	0.0383662564514177	0.0510260090098744	0.1537024217958244
GC02T-Tcell:TTGTAGGAGGCGTACA	GC02T-Tcell	CD8_C8_IL17A	#17becf	Tumor	clonotype57	0.532785947810799	0.010882187	0.00039851354	-0.5022552	0.24695025	0.5707009	0.0494301843586605	0.0465021558740428	0.1306380344637472
GC02T-Tcell:TTTGCGCCACAGGTTT	GC02T-Tcell	CD8_C8_IL17A	#17becf	Tumor	clonotype57	0.3891995270884455	0.006020855	0.0004005014	-0.5022552	0.05457552	0.24099816	0.0729949253479922	0.0558357491494901	0.1066709627596088
GC02T-Tcell:TTTGGTTCAAGCGAGT	GC02T-Tcell	CD8_C8_IL17A	#17becf	Tumor	clonotype19	0.20936757105450166	-0.014412822	0.005036472	-0.5022552	0.2361085	-0.15792361	0.0433295889516239	0.0806301978363242	0.1171667403215006
GC02T-Tcell:TTTGTCATCGAGCCCA	GC02T-Tcell	CD8_C5_TOB1	#8c564b	Tumor	clonotype561	0.23073876527871437	-0.03758066	-0.0045286026	-0.5022552	0.10807938	-0.41091523	0.0030203246193927	0.0616382624758553	0.1152434947678581
GC04P:AAAGATGTCTTGACGA	GC04P	CD8_C5_TOB1	#8c564b	Paratumor	clonotype51	0.3065176964002072	0.005183276	-0.018527174	-0.5022552	0.03913197	-0.06762852	0.0487322405432536	0.1114000607809981	0.088893804875399
GC04P:AAAGCAACATGGTCTA	GC04P	CD8_C5_TOB1	#8c564b	Paratumor	clonotype17	0.24656349405964556	-0.07673716	0.057222612	-0.5022552	0.3334622	-0.41091523	0.0057539502948954	0.0794314268332155	0.0774018839460694
GC04P:AAATGCCTCAACACCA	GC04P	CD8_C5_TOB1	#8c564b	Paratumor	clonotype30	0.0074060420584549065	-0.0052252756	-0.012827079	-0.5022552	1.1483668	-0.18969244	0.0054597020091224	0.1100998109214255	0.0705484035825851
GC04P:AAATGCCTCCCAAGAT	GC04P	CD8_C5_TOB1	#8c564b	Paratumor	clonotype146	0.06741421231554834	-0.004574288	-0.04897471	-0.5022552	-0.22080533	-0.41091523	0.0111773096000342	0.0874968045774608	0.0837069167712277
GC04P:AACACGTCATTGTGCA	GC04P	CD8_C5_TOB1	#8c564b	Paratumor	clonotype220	0.22870711631021942	-0.059068963	0.04292177	-0.112725586	0.6428516	-0.1384476	0.0041868306824583	0.0947669195403162	0.0837896496171631
GC04P:AACTCCCGTTCGTGAT	GC04P	CD8_C5_TOB1	#8c564b	Paratumor	clonotype147	0.20996848305855118	-0.0033308417	-0.014323609	-0.5022552	-0.022250136	0.023777962	0.0101957541624799	0.0757931639961048	0.0853946215188439
GC04P:AACTTTCAGTCGATAA	GC04P	CD8_C5_TOB1	#8c564b	Paratumor	clonotype159	0.1876528937237335	-0.009051525	-0.020856403	-0.5022552	-0.30588987	-0.41091523	0.0076297217660187	0.0693725320829343	0.0996704264378632
GC04P:AAGACCTCACAGCCCA	GC04P	CD8_C5_TOB1	#8c564b	Paratumor	clonotype42	0.3130106462543238	0.0049871686	-0.010798329	-0.5022552	0.04274605	-0.22924002	0.0228684346040001	0.0756548366857312	0.0779646038683729
GC04P:AAGGAGCAGTGGGATC	GC04P	CD8_C5_TOB1	#8c564b	Paratumor	clonotype147	0.11551541084504438	-0.0034543187	-0.0336108	-0.5022552	-0.1978239	-0.009497947	0.0173001988390588	0.0839521692209359	0.091204214641673
GC04P:AAGGCAGTCTTGACGA	GC04P	CD8_C5_TOB1	#8c564b	Paratumor	clonotype30	0.157332847828272	-0.0021993807	-0.037677303	-0.5022552	0.0021651548	-0.1855858	0.0116512321639043	0.068697184717844	0.0983590653122096
GC04P:AAGGTTCCATGGTCAT	GC04P	CD8_C8_IL17A	#17becf	Paratumor	clonotype42	0.24463368716658843	0.0069625913	-0.016695838	-0.5022552	0.6287747	0.09027803	0.0510912576335515	0.1015964540329002	0.0834892548258811
GC04P:AAGTCTGCACACGCTG	GC04P	CD8_C8_IL17A	#17becf	Paratumor	clonotype95	0.7298898692323141	0.02624835	0.027126588	-0.5022552	-0.2454278	1.052496	0.6570543206313433	0.0605274113520119	0.1001247832998028
GC04P:AATCCAGAGCATCATC	GC04P	CD8_C5_TOB1	#8c564b	Paratumor	clonotype42	0.16692889297213964	-0.00791927	-0.03133928	-0.5022552	-0.022052368	-0.41091523	0.0130012806834273	0.0774133168378995	0.0802064028581336
GC04P:AATCGGTGTACGCTGC	GC04P	CD8_C8_IL17A	#17becf	Paratumor	clonotype147	0.20883480961362771	0.0014129168	-0.008055494	-0.5022552	-0.5335017	-0.41091523	0.0415805994257871	0.0772361485389657	0.070994826217611
GC04P:ACACCAATCCATTCTA	GC04P	CD8_C8_IL17A	#17becf	Paratumor	clonotype95	0.8105878423806937	0.028392224	0.026078183	-0.5022552	-0.041065138	2.2260163	0.8359898237957991	0.0668755971422672	0.1311623636997418
GC04P:ACACCGGGTGATAAAC	GC04P	CD8_C5_TOB1	#8c564b	Paratumor	clonotype42	0.22054972323691777	0.0010947147	-0.036704972	-0.5022552	-0.1387093	-0.41091523	0.0074682948216335	0.1010132918426425	0.0952777812672235
GC04P:ACAGCCGAGCCAGGAT	GC04P	CD8_C8_IL17A	#17becf	Paratumor	clonotype17	0.3281086246500668	-0.07120614	0.04718769	-0.5022552	0.96522063	-0.41091523	0.0133575073088913	0.0863569289137279	0.0881347376196552
GC04P:ACAGCTATCACTATTC	GC04P	CD8_C8_IL17A	#17becf	Paratumor	clonotype159	0.17381137881341116	-0.0059519596	-0.03360384	-0.5022552	0.33088252	-0.1733306	0.0123926357624956	0.0719694927283091	0.1091499675082137
GC04P:ACAGCTATCATGCATG	GC04P	CD8_C5_TOB1	#8c564b	Paratumor	clonotype30	0.19617578433479674	-0.0074874177	-0.026835376	-0.5022552	0.7924581	-0.13008875	0.0020035381685383	0.1132662003381261	0.0971906265899072
GC04P:ACAGCTATCGGACAAG	GC04P	CD8_C5_TOB1	#8c564b	Paratumor	clonotype42	0.11233489746471553	-0.0007493462	-0.035670176	-0.5022552	0.25369453	0.3246342	0.009616880857415	0.1175813439165025	0.0968202214404923
GC04P:ACATCAGAGCGAAGGG	GC04P	CD8_C5_TOB1	#8c564b	Paratumor	clonotype51	0.07924301656694367	-0.006815561	-0.031000242	-0.5022552	0.555412	-0.24782416	0.0056617883376504	0.1109370620422559	0.0903608411395054
GC04P:ACCAGTAGTATGAATG	GC04P	CD8_C8_IL17A	#17becf	Paratumor	clonotype652	0.19192101052783356	-0.026572665	-0.008759291	-0.5022552	-0.2667991	-0.14935613	0.023162003035983	0.0810219720954143	0.0978527684799093
GC04P:ACCAGTAGTGACAAAT	GC04P	CD8_C5_TOB1	#8c564b	Paratumor	clonotype30	0.043057891348639556	-0.0030099934	-0.036210287	-0.5022552	0.12792361	-0.2778618	0.0085071498484829	0.110836435733087	0.1065290980080756
GC04P:ACCAGTAGTGAGGCTA	GC04P	CD8_C8_IL17A	#17becf	Paratumor	clonotype220	0.3284922496964939	-0.07284058	0.057265054	-0.5022552	1.244258	-0.41091523	0.0076782802026402	0.1142914760266692	0.090564957424991
GC04P:ACGAGCCGTGGTAACG	GC04P	CD8_C5_TOB1	#8c564b	Paratumor	clonotype146	0.13015722780921246	-0.0044249767	-0.032843575	-0.5022552	0.09639952	-0.24740356	0.0169105842926951	0.0556296492685653	0.0962216458167637
GC04P:ACGATGTTCCCTCAGT	GC04P	CD8_C5_TOB1	#8c564b	Paratumor	clonotype30	0.09159144000688314	-0.008316057	-0.03379508	-0.5022552	0.65816045	-0.41091523	0.0120851570869074	0.0858932828662681	0.0945384984524013
GC04P:ACGATGTTCGCAGGCT	GC04P	CD8_C5_TOB1	#8c564b	Paratumor	clonotype51	0.22689662457719117	0.0013393606	-0.017197164	-0.5022552	0.17843692	0.20063454	0.0214145631877488	0.0878015435353224	0.0884083345276577
GC04P:ACGCCAGCACAAGACG	GC04P	CD8_C5_TOB1	#8c564b	Paratumor	clonotype146	0.30237114629294415	-0.008619916	-0.021147482	-0.5022552	-0.23037767	-0.41091523	0.0028183067545518	0.0622256990433893	0.0786260151142317
GC04P:ACGGCCACACAGTCGC	GC04P	CD8_C8_IL17A	#17becf	Paratumor	clonotype17	0.13862889481504798	-0.05462775	0.033848654	0.098430425	0.7039304	-0.41091523	0.0045443517470111	0.1055055267987537	0.0807461824366062
GC04P:ACTGCTCGTCTCAACA	GC04P	CD8_C5_TOB1	#8c564b	Paratumor	clonotype42	0.09661324002144903	-0.006264208	-0.031222917	-0.5022552	0.12885164	-0.28377733	0.0199632735127601	0.0959770023418064	0.0885010194241841
GC04P:ACTTGTTAGAGCCTAG	GC04P	CD8_C5_TOB1	#8c564b	Paratumor	clonotype159	0.1788019232778983	-0.007259951	-0.02445683	-0.5022552	-0.25445554	-0.16732714	0.0131531924841669	0.0934934498150313	0.0832026280174512
GC04P:AGAATAGGTCTCTTTA	GC04P	CD8_C5_TOB1	#8c564b	Paratumor	clonotype51	0.07480353187809595	-0.007963768	-0.027807863	-0.5022552	0.11341556	-0.26681587	0.0068690567993932	0.0702583083394927	0.0865452862497981
GC04P:AGAGCGATCCCAAGTA	GC04P	CD8_C5_TOB1	#8c564b	Paratumor	clonotype329	0.1437426254921687	0.000104532715	-0.027840348	-0.5022552	0.07435124	-0.20738725	0.0146600994182577	0.0648176224102579	0.0673570229813837
GC04P:AGAGTGGGTAGCTAAA	GC04P	CD8_C5_TOB1	#8c564b	Paratumor	clonotype147	0.0932537315712026	-0.0042829206	-0.04013647	-0.5022552	0.10804919	-0.26191887	0.0077754084187293	0.0973270805277581	0.1043839029907013
GC04P:AGATCTGTCACAGGCC	GC04P	CD8_C5_TOB1	#8c564b	Paratumor	clonotype30	0.14601523428485644	-0.003074493	-0.017392386	-0.5022552	0.62771076	-0.16669819	0.0199770113789112	0.0855289899065688	0.0805432164882721
GC04P:AGCAGCCAGCATCATC	GC04P	CD8_C8_IL17A	#17becf	Paratumor	clonotype17	0.31773967330749836	-0.042100158	0.027285472	-0.5022552	-0.01845476	-0.41091523	0.007031714329279	0.103509025610304	0.0955854761572959
GC04P:AGCTCCTGTTATCGGT	GC04P	CD8_C8_IL17A	#17becf	Paratumor	clonotype51	0.24712391180597987	-0.0142876515	-0.031700604	-0.5022552	0.525956	-0.41091523	0.0231912350564487	0.0682024887140791	0.1093989992585459
GC04P:AGCTTGAGTACTTGAC	GC04P	CD8_C5_TOB1	#8c564b	Paratumor	clonotype42	0.0786819214323619	-0.0010952994	-0.03340496	-0.5022552	0.49375227	-0.280918	0.0070576059525943	0.1047716593387624	0.0978568877256033
GC04P:AGGCCACGTAAACACA	GC04P	CD8_C5_TOB1	#8c564b	Paratumor	clonotype443	0.2131855138402037	-0.009024141	-0.030396407	-0.5022552	-0.38739765	-0.41091523	0.0110539404428942	0.0598203263987548	0.0853135897533159
GC04P:AGGCCGTCAACACCTA	GC04P	CD8_C5_TOB1	#8c564b	Paratumor	clonotype159	0.13863476949499703	-0.0024466845	-0.037875652	-0.5022552	0.5116932	-0.050860338	0.0335629675653174	0.1182765562514184	0.0897057086000793
GC04P:AGGTCCGGTTGTCTTT	GC04P	CD8_C5_TOB1	#8c564b	Paratumor	clonotype30	0.2580229602985121	0.008458024	-0.008740568	-0.5022552	0.95585436	-0.41091523	0.0081107025699127	0.0985774134633715	0.0768138169421659
GC04P:AGTAGTCAGATGAGAG	GC04P	CD8_C5_TOB1	#8c564b	Paratumor	clonotype51	0.13074499182670724	-0.005929972	-0.044462506	-0.5022552	0.47890726	-0.102661505	0.0072546689956136	0.0690456522368572	0.0754155901355403
GC04P:AGTAGTCAGGCTATCT	GC04P	CD8_C5_TOB1	#8c564b	Paratumor	clonotype30	0.2386975069029663	-0.0003594338	-0.012052222	-0.5022552	0.92844075	-0.22514766	0.0030585056589367	0.0874579884832984	0.0826188529637521
GC04P:AGTAGTCTCGAACGGA	GC04P	CD8_C8_IL17A	#17becf	Paratumor	clonotype95	0.5119739458129666	0.018369345	0.011802822	-0.5022552	-0.3107359	-0.057771273	0.5733635486462434	0.0444619246582926	0.0898672471192098
GC04P:AGTCTTTAGATAGTCA	GC04P	CD8_C8_IL17A	#17becf	Paratumor	clonotype17	0.27748942003215943	-0.044985835	0.012238763	0.29946092	-0.098029286	-0.15627497	0.0040990112779318	0.1056705367621113	0.0842591617621665
GC04P:AGTGAGGTCTCACATT	GC04P	CD8_C9_HAVCR2	#aec7e8	Paratumor	clonotype51	0.15474111946919683	-0.004877163	-0.040304676	-0.5022552	0.5156746	-0.41091523	0.0434027698658304	0.0798167012488463	0.0749211250379042
GC04P:ATAACGCCAAGGACTG	GC04P	CD8_C8_IL17A	#17becf	Paratumor	clonotype146	0.11781747283412687	-0.0001772798	-0.033583988	-0.5022552	0.082470894	-0.41091523	0.0172152226239331	0.0786313276281252	0.0807300269634816
GC04P:ATAACGCCATACTCTT	GC04P	CD8_C8_IL17A	#17becf	Paratumor	clonotype51	0.23831621295032296	0.00065273663	-0.021572163	-0.5022552	-0.13804044	-0.22729032	0.0186819723504611	0.0593716756968481	0.0834273034686488
GC04P:ATAGACCAGCTCCTTC	GC04P	CD8_C8_IL17A	#17becf	Paratumor	clonotype42	0.1926639459703551	-0.0022890186	-0.021008626	-0.5022552	-0.12782551	0.16722621	0.0173664345419415	0.0943214033115013	0.0805607967761058
GC04P:ATCACGAAGACTAGGC	GC04P	CD8_C5_TOB1	#8c564b	Paratumor	clonotype442	0.10607281416390901	-0.014721207	-0.012812623	-0.5022552	0.36254385	-0.41091523	0.013444311396688	0.0676317367638182	0.09811092779362
GC04P:ATCACGACAACGCACC	GC04P	CD8_C8_IL17A	#17becf	Paratumor	clonotype17	0.3291445010589081	-0.06896731	0.038620427	-0.0034561455	0.86295074	-0.11339307	0.0213524829840058	0.1055171291391318	0.0824942173763702
GC04P:ATCATGGAGCTGAACG	GC04P	CD8_C5_TOB1	#8c564b	Paratumor	clonotype329	0.16075170974334843	0.0010599376	-0.032134116	-0.5022552	0.24454634	-0.2463852	0.0222400037752494	0.072132675468506	0.0850024156662085
GC04P:ATCATGGGTAAGCACG	GC04P	CD8_C5_TOB1	#8c564b	Paratumor	clonotype51	0.1979845351624769	-0.0006061276	-0.030335875	-0.5022552	0.8194162	0.010623296	0.0086998720386661	0.0841828807841504	0.0812696365241704
GC04P:ATCCACCAGCTACCGC	GC04P	CD8_C9_HAVCR2	#aec7e8	Paratumor	clonotype95	0.9991908518738083	0.042900678	0.056838788	-0.5022552	-0.3505063	0.6244759	1.2483108660077014	0.0711466509876133	0.0762004939616191
GC04P:ATCCACCCACGCTTTC	GC04P	CD8_C5_TOB1	#8c564b	Paratumor	clonotype51	0.16842377851901516	-0.0013486865	-0.027360363	-0.5022552	-0.0028701425	-0.41091523	0.0096637545269424	0.0697955399427132	0.0803006174794124
GC04P:ATCCACCTCCCAAGAT	GC04P	CD8_C8_IL17A	#17becf	Paratumor	clonotype17	0.3206423683127608	-0.076461256	0.05717949	-0.5022552	0.23710316	-0.2650266	0.0044834360856548	0.097019768280548	0.1027220705251231
GC04P:ATCGAGTCAAGAGTCG	GC04P	CD8_C8_IL17A	#17becf	Paratumor	clonotype400	0.5024306126343051	0.014972693	0.010228764	-0.5022552	-0.27885437	0.18489127	0.2710870905098027	0.0684394752805345	0.0923894855814072
GC04P:ATCTACTGTTAAGAAC	GC04P	CD8_C5_TOB1	#8c564b	Paratumor	clonotype51	0.1515964062589594	-0.0015065024	-0.034593057	-0.5022552	0.3828074	0.27914965	0.0164862168622727	0.1005947436435478	0.1003678586214973
GC04P:ATCTACTTCATGTAGC	GC04P	CD8_C5_TOB1	#8c564b	Paratumor	clonotype30	0.15319396372134536	-0.007890394	-0.031673297	-0.5022552	0.8336866	-0.24439427	0.0057532974520532	0.1071449497709518	0.0961132881837859
GC04P:ATGAGGGCAAACAACA	GC04P	CD8_C8_IL17A	#17becf	Paratumor	clonotype17	0.38416928418814605	-0.054690253	0.047614083	-0.0257366	0.19466533	-0.24751851	0.019561670742285	0.0904910700268359	0.1234160632585695
GC04P:ATTATCCAGCTAAACA	GC04P	CD8_C8_IL17A	#17becf	Paratumor	clonotype17	0.3357615603631831	-0.059178792	0.03171196	-0.5022552	0.091641806	-0.41091523	0.0092019468647183	0.0839521907284104	0.1099985164330252
GC04P:ATTATCCAGTAGGCCA	GC04P	CD8_C5_TOB1	#8c564b	Paratumor	clonotype159	0.2093786206753581	0.0015904835	-0.02574819	-0.5022552	0.18800505	-0.013895094	0.0172146936294833	0.101803728979426	0.0973049574502166
GC04P:ATTGGACAGTCCGTAT	GC04P	CD8_C8_IL17A	#17becf	Paratumor	clonotype42	0.1686124460468941	-0.0009853485	-0.02659953	-0.5022552	0.69483787	-0.24628371	0.0452482465686157	0.0945156760119662	0.0950646217532398
GC04P:CAACCTCGTCCGAACC	GC04P	CD8_C5_TOB1	#8c564b	Paratumor	clonotype30	0.11916089790950123	-0.010368993	-0.010255001	-0.5022552	0.27585062	0.072623074	0.0074870631629198	0.1135351484863203	0.0709629948341728
GC04P:CAACCTCGTCTTCGTC	GC04P	CD8_C5_TOB1	#8c564b	Paratumor	clonotype51	0.04717012353387196	-0.004677348	-0.040398587	-0.5022552	0.8231401	-0.41091523	0.0225888920347881	0.0847882057158181	0.0964346380949306
GC04P:CAACTAGCATTACCTT	GC04P	CD8_C9_HAVCR2	#aec7e8	Paratumor	clonotype400	0.7177871275302713	0.028562231	0.026284488	-0.5022552	0.18775485	0.8879838	0.1715288353507839	0.1028008097331014	0.084491246151818
GC04P:CACACAACAAGCGATG	GC04P	CD8_C5_TOB1	#8c564b	Paratumor	clonotype42	0.2039070282740816	0.00019179673	-0.03550601	-0.5022552	-0.09884692	-0.2574144	0.0172814838083081	0.0770719921412566	0.1074192912679801
GC04P:CACACTCAGTGTGGCA	GC04P	CD8_C8_IL17A	#17becf	Paratumor	clonotype95	0.6969362060757398	0.028041165	0.025673043	-0.5022552	-0.29491296	1.0247414	0.5412135691341762	0.0747863039596895	0.1064385412239607
GC04P:CACACTCCATCCCACT	GC04P	CD8_C8_IL17A	#17becf	Paratumor	clonotype17	0.24300326385354756	-0.04252343	0.016614974	0.24630415	0.37472975	-0.1542366	0.013240641129755	0.0949434338951803	0.101723720848014
GC04P:CACAGGCCATGCCCGA	GC04P	CD8_C5_TOB1	#8c564b	Paratumor	clonotype159	0.1796620987927237	-0.0009932017	-0.01682476	-0.5022552	0.17742805	-0.15489568	0.0086811616032117	0.1061284363278971	0.0820036704993335
GC04P:CACAGTATCAGGTAAA	GC04P	CD8_C8_IL17A	#17becf	Paratumor	clonotype147	0.08691719704403207	-0.005011054	-0.03970968	-0.5022552	-0.020048976	0.0944328	0.0153417118028122	0.0855454615563014	0.1107612167470972
GC04P:CACATAGCAGCTCGCA	GC04P	CD8_C5_TOB1	#8c564b	Paratumor	clonotype146	0.11437418256475637	-0.00034228267	-0.033793066	-0.5022552	0.059318185	-0.41091523	0.0092771532075228	0.0917670910352856	0.0981751676125706
GC04P:CACCAGGTCGGTCTAA	GC04P	CD8_C5_TOB1	#8c564b	Paratumor	clonotype159	0.175929018422483	-0.0055772173	-0.044318084	-0.12657651	0.42675662	-0.014436643	0.0152787281890768	0.0992770089766785	0.0956618161567039
GC04P:CACTCCATCCCAACGG	GC04P	CD8_C5_TOB1	#8c564b	Paratumor	clonotype329	0.3060078440729869	-0.0009291933	-0.016595574	-0.5022552	0.60229963	0.24635108	0.0150096723593375	0.1097948665419161	0.0918593833342981
GC04P:CAGAATCCAGTGAGTG	GC04P	CD8_C5_TOB1	#8c564b	Paratumor	clonotype146	0.15075139411471444	-0.00037849962	-0.029130965	-0.5022552	0.28853092	-0.21847671	0.0086363548041098	0.105257650002504	0.0748807760910048
GC04P:CAGAATCCATATGAGA	GC04P	CD8_C5_TOB1	#8c564b	Paratumor	clonotype146	0.1434798357691393	0.0052449605	-0.016451253	-0.5022552	0.6037951	-0.074816056	0.0142172386737331	0.1026694313394443	0.0829477380414341
GC04P:CAGCAGCAGCAGGCTA	GC04P	CD8_C5_TOB1	#8c564b	Paratumor	clonotype159	0.08626565909072215	-0.006746181	-0.044437427	-0.5022552	0.40250826	-0.2912282	0.0145217985456524	0.0877543803901554	0.0946943985100646
GC04P:CAGCAGCTCAACACAC	GC04P	CD8_C8_IL17A	#17becf	Paratumor	clonotype95	0.9388242437285773	0.03883922	0.04650539	-0.5022552	-0.09460467	1.5284948	1.0292329216406708	0.0795857586907537	0.1282595564416006
GC04P:CAGCTAATCTTGTATC	GC04P	CD8_C8_IL17A	#17becf	Paratumor	clonotype42	0.22144316111274898	0.0064822915	-0.027027002	-0.5022552	0.034197226	-0.18405955	0.0301480888526572	0.0841743613960602	0.1067011760983095
GC04P:CAGCTGGAGAGCTGCA	GC04P	CD8_C8_IL17A	#17becf	Paratumor	clonotype17	0.45235302174164876	-0.069099754	0.057651963	-0.5022552	1.1121112	-0.41091523	0.0064005044882479	0.0989297235924321	0.0966044572981953
GC04P:CAGTAACCAGGCAGTA	GC04P	CD8_C5_TOB1	#8c564b	Paratumor	clonotype30	0.08487696286530809	-0.0033011336	-0.021536918	-0.5022552	-0.052223932	-0.41091523	0.0042020973541614	0.0745051115918695	0.0670645025505406
GC04P:CATATGGCATGCGCAC	GC04P	CD8_C5_TOB1	#8c564b	Paratumor	clonotype30	0.13352285185262974	-0.00030404143	-0.018766144	-0.5022552	0.52234465	-0.24862088	0.0081300134304021	0.0983675581718256	0.0837710019156713
GC04P:CATATTCGTTAAGTAG	GC04P	CD8_C8_IL17A	#17becf	Paratumor	clonotype17	0.2058806671752182	-0.084167436	0.07590055	-0.5022552	0.7690452	-0.15035833	0.0043374437749384	0.1174619157877708	0.0887063864722417
GC04P:CATCGAAAGCGAGAAA	GC04P	CD8_C8_IL17A	#17becf	Paratumor	clonotype220	0.2609202865117564	-0.08067149	0.0667777	-0.5022552	-0.2832544	-0.41091523	0.007345904378526	0.0826277587587372	0.0832904633002386
GC04P:CCAATCCAGTGACATA	GC04P	CD8_C5_TOB1	#8c564b	Paratumor	clonotype42	0.16687338472214727	-0.0015490496	-0.027921088	-0.5022552	0.9886083	0.027582638	0.0113470674139686	0.0810312961641384	0.0962095285287332
GC04P:CCACTACAGAGTACCG	GC04P	CD8_C8_IL17A	#17becf	Paratumor	clonotype95	0.6996202046535647	0.026819434	0.028269477	-0.5022552	-0.33647785	0.566643	0.7309600121880331	0.0440977034705606	0.1324014384464226
GC04P:CCAGCGATCCGCAAGC	GC04P	CD8_C5_TOB1	#8c564b	Paratumor	clonotype51	0.1572381951512951	-0.0005437012	-0.041770514	-0.5022552	0.19135995	-0.1071256	0.0099158401492311	0.1019187947532365	0.0969849675316266
GC04P:CCATGTCAGATCCCAT	GC04P	CD8_C5_TOB1	#8c564b	Paratumor	clonotype42	0.050099392790168916	0.00092431565	-0.02171055	0.040319175	-0.023037175	-0.24211508	0.0167823089819766	0.0817071599667728	0.0583791822449833
GC04P:CCATGTCAGTGGGCTA	GC04P	CD8_C5_TOB1	#8c564b	Paratumor	clonotype30	0.10958452217838453	-0.0099143	-0.013908604	-0.5022552	1.2736002	-0.41091523	0.0067023714540963	0.0907473768300142	0.0812586289194878
GC04P:CCATGTCTCTTTAGGG	GC04P	CD8_C8_IL17A	#17becf	Paratumor	clonotype95	0.7107750460623281	0.028734146	0.029027864	-0.5022552	0.003995081	1.2690148	0.8425867140118203	0.0689800285636697	0.1472660899994158
GC04P:CCATTCGGTGTGGCTC	GC04P	CD8_C8_IL17A	#17becf	Paratumor	clonotype396	0.12572919240837213	-0.022917708	-0.009130983	-0.5022552	0.21097845	-0.41091523	0.0059287598763618	0.0535912982282282	0.07138670980336
GC04P:CCATTCGTCAAGCCTA	GC04P	CD8_C8_IL17A	#17becf	Paratumor	clonotype17	0.31975756455720755	-0.050213326	0.021732414	0.390626	-0.07751075	-0.41091523	0.0116909032657011	0.0670356996429226	0.0885342422086507
GC04P:CCGGGATCAATGGATA	GC04P	CD8_C8_IL17A	#17becf	Paratumor	clonotype396	0.267981193293486	-0.013353026	-0.008150311	-0.5022552	0.29408786	-0.07467971	0.013524572426492	0.0616440788042538	0.1055184595108607
GC04P:CCGGTAGCACTAAGTC	GC04P	CD8_C8_IL17A	#17becf	Paratumor	clonotype95	0.6105355673194963	0.021216765	0.0211296	-0.5022552	-0.5335017	0.92979825	0.5903047369611467	0.0649357490720178	0.0869237785536738
GC04P:CCGGTAGCATGGGACA	GC04P	CD8_C5_TOB1	#8c564b	Paratumor	clonotype30	0.051446506841201764	-0.0044431463	-0.03907183	-0.5022552	0.49049315	-0.11905703	0.0112405689360724	0.1077816782774136	0.108321959696254
GC04P:CCGTACTCACAACGTT	GC04P	CD8_C5_TOB1	#8c564b	Paratumor	clonotype30	0.20024622697402486	0.0045856363	-0.01673405	-0.5022552	0.6188353	0.020725105	0.007948859119608	0.091865705426431	0.0938969228016163
GC04P:CCTACCATCAGAGCTT	GC04P	CD8_C5_TOB1	#8c564b	Paratumor	clonotype51	0.19405308325224796	-0.0010041826	-0.019110916	-0.5022552	0.32877436	-0.024471495	0.0133713925813082	0.0935599488135061	0.0929929407519855
GC04P:CCTATTATCACCTCGT	GC04P	CD8_C8_IL17A	#17becf	Paratumor	clonotype146	0.21272184860392143	-0.012943705	-0.01734373	-0.5022552	-0.35775766	-0.41091523	0.0105383402905784	0.0954077959159632	0.1066072686013837
GC04P:CGACCTTGTGCAACGA	GC04P	CD8_C5_TOB1	#8c564b	Paratumor	clonotype652	0.2519016634138865	-0.017500808	-0.03708203	-0.5022552	-0.2616008	-0.41091523	0.0031826571178552	0.0878826253303473	0.1011228505242068
GC04P:CGAGCCAAGAGGTAGA	GC04P	CD8_C5_TOB1	#8c564b	Paratumor	clonotype30	0.1468526785542785	-0.019103302	-0.01666794	-0.100140214	0.59430856	-0.27303126	0.0033889934310833	0.0891836900810956	0.0757328609106377
GC04P:CGCTATCAGCGTAATA	GC04P	CD8_C8_IL17A	#17becf	Paratumor	clonotype95	0.44654516654832077	0.003570436	-0.0019521151	-0.5022552	-0.5335017	-0.06301716	0.1306589140507513	0.0525571704535194	0.0950416390132463
GC04P:CGCTATCTCGAGAGCA	GC04P	CD8_C5_TOB1	#8c564b	Paratumor	clonotype51	0.22272510785605093	-0.003366291	-0.02562949	-0.5022552	-0.14973445	-0.27417663	0.0173858462761527	0.0812784727148894	0.0970242235090288
GC04P:CGCTGGAAGGGTTTCT	GC04P	CD8_C8_IL17A	#17becf	Paratumor	clonotype17	0.24286600595215466	-0.08333655	0.07050666	-0.5022552	0.46576023	-0.41091523	0.0072272019077297	0.1029567378171689	0.0922763497755914
GC04P:CGCTTCACACTAAGTC	GC04P	CD8_C5_TOB1	#8c564b	Paratumor	clonotype51	0.18743716102283756	0.0005538734	-0.03123817	-0.5022552	0.47160652	-0.41091523	0.0137298642504864	0.0822567223556443	0.084698855299441
GC04P:CGTAGCGTCCGCGCAA	GC04P	CD8_C5_TOB1	#8c564b	Paratumor	clonotype146	0.1212791666477734	-0.0034812472	-0.035219017	-0.5022552	0.93488646	-0.41091523	0.0122340427139851	0.0854140135584804	0.0881940548619991
GC04P:CGTCAGGGTAAGTTCC	GC04P	CD8_C5_TOB1	#8c564b	Paratumor	clonotype51	0.08345815548293106	0.006116595	-0.02043344	-0.5022552	0.46378317	-0.20245102	0.0264068422572514	0.0958353812465477	0.0758762052906564
GC04P:CGTCAGGTCGTACCGG	GC04P	CD8_C5_TOB1	#8c564b	Paratumor	clonotype30	0.15419687285255876	-0.014949206	-0.009447075	-0.5022552	0.26644483	-0.16388111	0.0122051568978734	0.0956183786763519	0.1003386387888023
GC04P:CGTCTACAGTCAAGGC	GC04P	CD8_C5_TOB1	#8c564b	Paratumor	clonotype147	0.13003133463112596	-0.005373585	-0.03513519	-0.5022552	0.25316688	-0.41091523	0.0138178502526061	0.0868365955497913	0.1062599786322242
GC04P:CGTGTAAGTGCAGGTA	GC04P	CD8_C5_TOB1	#8c564b	Paratumor	clonotype42	0.20717134840449777	-0.005655942	-0.02541154	-0.5022552	0.32497784	-0.41091523	0.005653238955375	0.0887304402418326	0.0949705575387354
GC04P:CTAAGACAGACTAGGC	GC04P	CD8_C5_TOB1	#8c564b	Paratumor	clonotype30	0.08732356969445798	-0.0079262955	-0.031752862	-0.5022552	1.1172717	-0.26604617	0.0084058145904987	0.1184529407942843	0.1081464470248938
GC04P:CTACGTCGTCATCGGC	GC04P	CD8_C8_IL17A	#17becf	Paratumor	clonotype147	0.09945723007715136	0.0025841936	-0.019639531	-0.5022552	-0.16390254	-0.15444475	0.0344405605791846	0.0722730732517383	0.0820534315633242
GC04P:CTAGCCTAGCGACGTA	GC04P	CD8_C8_IL17A	#17becf	Paratumor	clonotype401	0.1958261502526218	-0.022311814	-0.021997048	-0.5022552	-0.4092404	-0.41091523	0.0069345921654043	0.0653171730951096	0.0941986922442472
GC04P:CTCAGAAAGATAGGAG	GC04P	CD8_C8_IL17A	#17becf	Paratumor	clonotype17	0.313194358104124	-0.0645727	0.047896475	-0.5022552	0.9927519	-0.18307965	0.0129795426196287	0.1020826003259768	0.0926780995900651
GC04P:CTCAGAAAGCTAGTGG	GC04P	CD8_C5_TOB1	#8c564b	Paratumor	clonotype51	0.1925176357115794	0.0016179172	-0.020840561	-0.5022552	0.104733616	-0.41091523	0.0262180610318857	0.0727960589763417	0.0826232154766745
GC04P:CTCAGAAGTGCTCTTC	GC04P	CD8_C5_TOB1	#8c564b	Paratumor	clonotype42	0.26137713299144466	0.0009567678	-0.013893853	-0.5022552	0.7409763	-0.41091523	0.0079073182496146	0.0941606327199322	0.0740535326429388
GC04P:CTCATTAGTTTGCATG	GC04P	CD8_C5_TOB1	#8c564b	Paratumor	clonotype30	0.14182713953038964	-0.008633338	-0.02573019	-0.5022552	0.19192214	-0.22897016	0.0072854920379889	0.10987870027052	0.0869095506618688
GC04P:CTCGAAAGTGGGTATG	GC04P	CD8_C8_IL17A	#17becf	Paratumor	clonotype95	0.7464925667972667	0.030650748	0.033190757	-0.5022552	-0.29141203	2.0242205	0.7981313876535809	0.0722136987179848	0.1198240573644087
GC04P:CTCTAATAGTACATGA	GC04P	CD8_C5_TOB1	#8c564b	Paratumor	clonotype396	0.28727808972789026	0.0017706528	-0.013725101	-0.5022552	0.05582996	-0.41091523	0.006334722488982	0.0935005023121145	0.0938089523929685
GC04P:CTCTACGCATTAGGCT	GC04P	CD8_C5_TOB1	#8c564b	Paratumor	clonotype30	0.07003157985482251	-0.01146826	-0.025906023	-0.096422285	0.71631473	-0.070408374	0.0038069401063084	0.1120585237249288	0.0693837640177292
GC04P:CTCTACGTCGGAGGTA	GC04P	CD8_C5_TOB1	#8c564b	Paratumor	clonotype30	0.12693182492820637	0.00013551042	-0.024913529	-0.5022552	0.6490702	-0.2717838	0.0369394473386013	0.0762374110406612	0.0971305309371463
GC04P:CTGAAGTGTCCGCTGA	GC04P	CD8_C5_TOB1	#8c564b	Paratumor	clonotype396	0.10012353206167908	-0.015109159	-0.023862073	-0.5022552	0.67856187	-0.15509774	0.0153365068248747	0.0736734856404262	0.0991677585890624
GC04P:CTGATCCAGCCCTAAT	GC04P	CD8_C5_TOB1	#8c564b	Paratumor	clonotype147	0.06122842588556451	-0.0067194058	-0.032108314	-0.5022552	0.7380028	-0.11536145	0.0064586513442863	0.0600464857492521	0.0665412656550649
GC04P:CTGCGGAGTGTTTGGT	GC04P	CD8_C5_TOB1	#8c564b	Paratumor	clonotype51	0.25340325478081727	-0.005053611	-0.017241014	-0.5022552	0.08905091	-0.14823541	0.0107557394738173	0.0541424360287747	0.0678130001726222
GC04P:CTGTGCTCACATGTGT	GC04P	CD8_C5_TOB1	#8c564b	Paratumor	clonotype30	0.11611695661743983	-0.0044272956	-0.017582996	-0.5022552	0.48356223	-0.41091523	0.0079685427448058	0.0986245956339241	0.0622471143755917
GC04P:CTGTGCTCATGTCTCC	GC04P	CD8_C5_TOB1	#8c564b	Paratumor	clonotype17	0.13545403938606862	-0.05670849	0.043130327	-0.5022552	0.60498273	-0.25348297	0.0034081071269589	0.1104821914711307	0.0749860910497323
GC04P:CTGTGCTGTATTACCG	GC04P	CD8_C5_TOB1	#8c564b	Paratumor	clonotype30	0.24857695343626215	-0.0020662257	-0.017717246	-0.5022552	-0.5335017	-0.28892586	0.01189005235551	0.0932279696708194	0.0944923706134435
GC04P:CTTAACTGTTGGGACA	GC04P	CD8_C8_IL17A	#17becf	Paratumor	clonotype17	0.26887421805663975	-0.07634816	0.06455828	-0.5022552	1.2632927	-0.41091523	0.0093842167515144	0.0946933603680435	0.0820063395409051
GC04P:CTTCTCTTCTGTCCGT	GC04P	CD8_C5_TOB1	#8c564b	Paratumor	clonotype42	0.19871054587531348	-0.00026945374	-0.0341282	-0.5022552	-0.17373805	-0.22832516	0.0138874252533086	0.1061480077004073	0.0906110894996137
GC04P:CTTTGCGGTTAAGACA	GC04P	CD8_C5_TOB1	#8c564b	Paratumor	clonotype42	0.251670881411283	0.004462312	-0.023198068	-0.5022552	-0.009671728	-0.115509085	0.0796404207062387	0.0696801037120457	0.0990184077183166
GC04P:GAAACTCCATTCTCAT	GC04P	CD8_C8_IL17A	#17becf	Paratumor	clonotype401	0.2094340776211431	-0.047424868	0.0034236526	-0.5022552	-0.5335017	-0.26490566	0.0060430655970697	0.0488389306421099	0.0968886416209727
GC04P:GAAATGACAGACAAAT	GC04P	CD8_C5_TOB1	#8c564b	Paratumor	clonotype51	0.11467279743886041	-0.002804967	-0.035696473	-0.5022552	0.15556397	-0.09538056	0.0157406581787902	0.0649860887228012	0.0833091034899147
GC04P:GAACATCTCGGAGCAA	GC04P	CD8_C8_IL17A	#17becf	Paratumor	clonotype42	0.30111521026324684	0.0013688272	-0.019233072	-0.5022552	-0.19370395	-0.054493707	0.0258049957128956	0.0792964395020623	0.0984506948629586
GC04P:GAATGAAGTACTCTCC	GC04P	CD8_C5_TOB1	#8c564b	Paratumor	clonotype42	0.16745266325506702	-0.0031119639	-0.024512334	-0.5022552	0.15069543	-0.057295375	0.0097468216358027	0.062463453764047	0.0874096083549739
GC04P:GAATGAATCTAACTTC	GC04P	CD8_C5_TOB1	#8c564b	Paratumor	clonotype30	0.1556893501493705	5.962667e-05	-0.024675308	-0.5022552	0.63746244	-0.10126057	0.0206458826724151	0.0833233497097751	0.1059510206391495
GC04P:GACGCGTAGAGGTTAT	GC04P	CD8_C8_IL17A	#17becf	Paratumor	clonotype146	0.12158666542341245	-0.0010030775	-0.021058075	-0.5022552	-0.22256292	-0.18840033	0.0360202457294424	0.0847788140174013	0.092751276043249
GC04P:GACGGCTCAGTGGGAT	GC04P	CD8_C8_IL17A	#17becf	Paratumor	clonotype95	0.6520535859018696	0.024565473	0.020718418	-0.5022552	-0.5335017	-0.2389118	0.3156585345030738	0.0629225448127108	0.11961032071707
GC04P:GACTGCGGTACAAGTA	GC04P	CD8_C8_IL17A	#17becf	Paratumor	clonotype95	0.8716490290324305	0.033383034	0.034884308	-0.5022552	0.08301014	1.8060174	0.8854184936082238	0.0975551890856395	0.1187403075328166
GC04P:GATCGATCACAGACTT	GC04P	CD8_C5_TOB1	#8c564b	Paratumor	clonotype51	0.14073801194159483	-0.0021448522	-0.038681753	-0.5022552	0.9381129	-0.1517042	0.0118134027023794	0.0707725364971395	0.0864045559306745
GC04P:GATCGATTCTGATACG	GC04P	CD8_C5_TOB1	#8c564b	Paratumor	clonotype442	0.2406026298990115	-0.027965877	0.0013745935	-0.5022552	0.34653524	-0.41091523	0.0024861376988279	0.1070239541043085	0.082829326327482
GC04P:GATCGCGAGTACGTTC	GC04P	CD8_C5_TOB1	#8c564b	Paratumor	clonotype51	0.07540723067712997	-0.0018869573	-0.032387428	-0.5022552	0.09245636	-0.023424003	0.01069897116331	0.1044853635589448	0.1067180258043032
GC04P:GATTCAGGTTGGTAAA	GC04P	CD8_C5_TOB1	#8c564b	Paratumor	clonotype30	0.24891609493255004	0.004379548	-0.016728228	-0.5022552	1.0187974	-0.41091523	0.0058900194422822	0.1227322832264382	0.0852619821735195
GC04P:GCACTCTTCAAACCGT	GC04P	CD8_C5_TOB1	#8c564b	Paratumor	clonotype30	0.11204128318545538	-0.010068832	-0.033528376	-0.5022552	0.44848707	-0.28435776	0.0059055327417023	0.072771407132775	0.1011474678783521
GC04P:GCAGCCAAGTACGCGA	GC04P	CD8_C5_TOB1	#8c564b	Paratumor	clonotype30	0.29158676237944225	-0.007672787	-0.01885202	-0.5022552	0.28179005	-0.28217205	0.0045339462755896	0.1011583775934823	0.1024084095977512
GC04P:GCAGCCACACGCATCG	GC04P	CD8_C5_TOB1	#8c564b	Paratumor	clonotype42	0.1285104451836781	-0.0007461694	-0.040359184	-0.5022552	-0.03627497	0.07759097	0.0129062107861237	0.1206360276480652	0.0754287709934367
GC04P:GCATGATTCCGTTGTC	GC04P	CD8_C5_TOB1	#8c564b	Paratumor	clonotype51	0.11177696550237239	-0.003870941	-0.02849953	-0.5022552	0.06079438	-0.25453788	0.0141617068506261	0.0698243309493493	0.0775996992539578
GC04P:GCCAAATAGACCACGA	GC04P	CD8_C8_IL17A	#17becf	Paratumor	clonotype17	0.24321314317418083	-0.046355642	0.025055958	-0.5022552	-0.03730178	-0.41091523	0.0163893187958179	0.095345209657422	0.0824017043498738
GC04P:GCGACCAAGTTACCCA	GC04P	CD8_C8_IL17A	#17becf	Paratumor	clonotype159	0.17053789085538926	-0.0062631965	-0.023436511	-0.5022552	0.2980397	-0.0049714246	0.0210108196255093	0.0621613414118672	0.0999520062458963
GC04P:GCGCCAACAGGGATTG	GC04P	CD8_C5_TOB1	#8c564b	Paratumor	clonotype42	0.2641841391869319	0.005403076	-0.025093602	-0.5022552	1.4162818	-0.021318223	0.0171243994403941	0.1171369175350719	0.0811892467609675
GC04P:GCTGCGAAGTGGGTTG	GC04P	CD8_C5_TOB1	#8c564b	Paratumor	clonotype146	0.09336406076966298	-0.0125281	-0.025831752	-0.5022552	0.88174033	-0.19881397	0.0109629051415602	0.0930138343963768	0.0863837820989358
GC04P:GCTGCGACACCGTTGG	GC04P	CD8_C5_TOB1	#8c564b	Paratumor	clonotype17	0.24989640731872942	-0.070084095	0.053737	-0.5022552	0.896753	-0.199612	0.0044516132553887	0.0910017193934876	0.0897549819736522
GC04P:GCTGCTTCATCCGCGA	GC04P	CD8_C8_IL17A	#17becf	Paratumor	clonotype17	0.28596149226642154	-0.08664943	0.07257526	-0.5022552	0.3273259	-0.41091523	0.0052902386381925	0.093349684761833	0.1006501872298869
GC04P:GGAACTTGTTATCCGA	GC04P	CD8_C8_IL17A	#17becf	Paratumor	clonotype95	0.740064843724463	0.030425712	0.037148513	-0.5022552	-0.5335017	1.2196879	0.3702425536384063	0.062557550765838	0.0758142604875107
GC04P:GGAATAAAGCAGGTCA	GC04P	CD8_C5_TOB1	#8c564b	Paratumor	clonotype443	0.19594528331228653	-0.0012771259	-0.017857268	-0.5022552	-0.07375562	0.1237904	0.0105415079427933	0.0452772976243945	0.082759755509711
GC04P:GGACAAGAGGCATTGG	GC04P	CD8_C5_TOB1	#8c564b	Paratumor	clonotype30	0.04471275971433367	-0.0040806266	-0.033240177	-0.5022552	0.34583047	-0.21773762	0.0091587818901638	0.0875292889075605	0.0798746539547522
GC04P:GGACAAGGTCAGATAA	GC04P	CD8_C8_IL17A	#17becf	Paratumor	clonotype95	0.7519796891949362	0.025331775	0.025371887	-0.5022552	-0.35990667	1.1845868	0.8593237634972796	0.0644857490170676	0.1253908840031989
GC04P:GGAGCAAAGGGATCTG	GC04P	CD8_C8_IL17A	#17becf	Paratumor	clonotype17	0.1876591996101475	-0.060385644	0.043565404	-0.07811305	0.7315338	-0.26547825	0.0100533637292274	0.1242543402357698	0.0882504908138902
GC04P:GGATGTTGTGGCTCCA	GC04P	CD8_C8_IL17A	#17becf	Paratumor	clonotype443	0.1908813579992161	-0.0021109732	-0.02222225	-0.5022552	0.1252505	-0.41091523	0.0235397494265296	0.0886224465088651	0.1021980763129707
GC04P:GGATTACAGAAGGTGA	GC04P	CD8_C8_IL17A	#17becf	Paratumor	clonotype30	0.19441289323638472	0.0016421657	-0.02591619	-0.5022552	-0.3483561	-0.2063549	0.0300804946232886	0.0721860978255685	0.0935013167577076
GC04P:GGCGACTAGCGATCCC	GC04P	CD8_C5_TOB1	#8c564b	Paratumor	clonotype42	0.21436140944998153	0.0043708477	-0.016374586	-0.5022552	0.655899	-0.21989363	0.0167685404225426	0.0868535837933727	0.0689462050600744
GC04P:GGGACCTCAAACTGTC	GC04P	CD8_C8_IL17A	#17becf	Paratumor	clonotype95	0.620545497414757	0.02109112	0.019227017	-0.5022552	0.02973027	0.38748085	0.5579806949745203	0.0532280701766433	0.0974451120061249
GC04P:GGGCATCGTGAGTGAC	GC04P	CD8_C8_IL17A	#17becf	Paratumor	clonotype17	0.2757066428109211	-0.056513708	0.03788853	-0.5022552	0.80639523	-0.20076415	0.0100717515456247	0.1066729703967259	0.0798700424519906
GC04P:GGGTTGCTCATGCATG	GC04P	CD8_C5_TOB1	#8c564b	Paratumor	clonotype147	0.1690594512069604	-0.0039629866	-0.035418384	-0.058189988	0.28490958	-0.16922824	0.0113474612127481	0.0674815676840934	0.0787830924289453
GC04P:GGTGCGTTCTCCCTGA	GC04P	CD8_C5_TOB1	#8c564b	Paratumor	clonotype147	0.0699839661497292	-0.008244227	-0.031424273	-0.5022552	0.2801055	-0.19107336	0.0113770475699983	0.0933718354006819	0.0746662564766901
GC04P:GGTGTTAGTTCGAATC	GC04P	CD8_C8_IL17A	#17becf	Paratumor	clonotype17	0.3473038594818541	-0.082680404	0.065443985	-0.5022552	1.3562074	-0.24359345	0.0166528745092908	0.1094466862486394	0.0846461882779486
GC04P:GTAACGTGTGAACCTT	GC04P	CD8_C8_IL17A	#17becf	Paratumor	clonotype17	0.31739401080764884	-0.078420214	0.061773993	-0.5022552	0.78444123	-0.41091523	0.0125531163805794	0.1151905486047312	0.100979649868704
GC04P:GTACGTAGTTACGCGC	GC04P	CD8_C5_TOB1	#8c564b	Paratumor	clonotype51	0.10027692236697514	-0.004746263	-0.030116547	-0.5022552	0.36759695	-0.14425845	0.0099505438717105	0.0946081924806936	0.0866422719145786
GC04P:GTATCTTAGGTGATAT	GC04P	CD8_C5_TOB1	#8c564b	Paratumor	clonotype42	0.19201940286844707	-0.009123167	-0.03159893	-0.5022552	0.3326704	-0.27223885	0.0204197253873407	0.0736537416676218	0.0994712344510769
GC04P:GTATCTTTCAGGATCT	GC04P	CD8_C5_TOB1	#8c564b	Paratumor	clonotype30	0.23487599312245033	0.0036487512	-0.021458806	-0.5022552	0.54508924	-0.056190867	0.0109423519836662	0.1219915262380666	0.0829454652871356
GC04P:GTATCTTTCTGTCTCG	GC04P	CD8_C8_IL17A	#17becf	Paratumor	clonotype95	0.6480477077146246	0.02176552	0.0187885	-0.5022552	0.06686938	0.6750783	0.4839449048614402	0.0803405452724734	0.1014988723010113
GC04P:GTATTCTGTTTAAGCC	GC04P	CD8_C5_TOB1	#8c564b	Paratumor	clonotype30	0.14980296324966297	-0.0041177557	-0.016902188	-0.5022552	-0.21585524	-0.41091523	0.0082686156686499	0.0689570817111123	0.0958274309835787
GC04P:GTCATTTTCAACGGGA	GC04P	CD8_C5_TOB1	#8c564b	Paratumor	clonotype30	0.07401224366583334	-0.00484009	-0.026192596	-0.5022552	0.9161949	-0.17869586	0.0108306247706766	0.1167336616933343	0.0821133111982058
GC04P:GTCGGGTGTCTAGTCA	GC04P	CD8_C5_TOB1	#8c564b	Paratumor	clonotype42	0.06087731935341517	-0.0041650254	-0.048027813	-0.5022552	-0.3633003	-0.058563575	0.0140618646434338	0.0769486588468309	0.0917256940914759
GC04P:GTGCAGCAGCAATCTC	GC04P	CD8_C8_IL17A	#17becf	Paratumor	clonotype95	0.5640007789434582	0.019102499	0.015376428	-0.5022552	0.024033135	1.2000818	0.6283000016708374	0.0652929643390952	0.1338024533760068
GC04P:GTGCAGCAGTCCAGGA	GC04P	CD8_C8_IL17A	#17becf	Paratumor	clonotype17	0.3181907277629181	-0.06486132	0.029267633	-0.5022552	0.2934131	-0.28543594	0.0070305667834613	0.1127264761200954	0.1093277878269941
GC04P:GTGCAGCTCCGAGCCA	GC04P	CD8_C5_TOB1	#8c564b	Paratumor	clonotype146	0.20394316547626318	0.0021409825	-0.019635066	-0.5022552	0.44784775	-0.10838225	0.0111333622773101	0.0830080579126451	0.0762238473698927
GC04P:GTGCGGTGTCTCCACT	GC04P	CD8_C8_IL17A	#17becf	Paratumor	clonotype652	0.21504517697235626	-0.043748062	0.0030217601	-0.5022552	-0.5335017	-0.18668456	0.0028677449893684	0.0793736200861891	0.0779896597642265
GC04P:GTGTTAGAGCAGCCTC	GC04P	CD8_C5_TOB1	#8c564b	Paratumor	clonotype30	0.21199201470624957	-0.0042575006	-0.014051988	-0.5022552	0.5534966	-0.2512914	0.0079257002799668	0.0799774691005563	0.0736585850527437
GC04P:GTGTTAGTCTAACTTC	GC04P	CD8_C5_TOB1	#8c564b	Paratumor	clonotype51	0.12634319716335107	-0.0059026633	-0.027873931	-0.5022552	0.54886377	-0.17750898	0.0041576026976587	0.0649721838188253	0.1007005116495704
GC04P:GTTAAGCAGGACAGAA	GC04P	CD8_C5_TOB1	#8c564b	Paratumor	clonotype17	0.14063224038051572	-0.058538895	0.04573719	-0.5022552	0.50556695	-0.41091523	0.013579476446267	0.1085657922069864	0.0898309388459755
GC04P:GTTTCTAAGGATGGTC	GC04P	CD8_C5_TOB1	#8c564b	Paratumor	clonotype30	0.027168282419198577	-0.0049888073	-0.043890078	-0.5022552	0.22699814	-0.41091523	0.0062919424384572	0.0856234217380751	0.0826175153896862
GC04P:TAAGCGTCAGACAAGC	GC04P	CD8_C8_IL17A	#17becf	Paratumor	clonotype30	0.2961386187077205	0.0030455594	-0.005873314	-0.5022552	-0.16905367	-0.17820638	0.0343253159128254	0.0573219833471645	0.0911723717668599
GC04P:TAAGTGCTCTAACGGT	GC04P	CD8_C5_TOB1	#8c564b	Paratumor	clonotype51	0.14437401442123307	-0.0038456495	-0.032259304	-0.5022552	0.15490133	-0.41091523	0.0086291788418492	0.0771597013075533	0.0820568401214396
GC04P:TACGGGCCAAGCGTAG	GC04P	CD8_C5_TOB1	#8c564b	Paratumor	clonotype652	0.3812794746766003	-0.03684441	-0.016640063	-0.5022552	0.7261432	-0.41091523	0.0022966918990943	0.0606889439991945	0.1126846621151138
GC04P:TACTCATAGTGCGTGA	GC04P	CD8_C5_TOB1	#8c564b	Paratumor	clonotype30	0.12076883368644634	-0.0013727973	-0.038932435	-0.5022552	0.20792757	-0.24512318	0.0168498568881333	0.0823619002327519	0.0977624692523775
GC04P:TACTTGTAGGTAGCTG	GC04P	CD8_C5_TOB1	#8c564b	Paratumor	clonotype30	0.07794394135209175	-0.0041935095	-0.037967082	-0.5022552	1.7229447	-0.058169246	0.0050814658474673	0.1225981808777236	0.0905683247829398
GC04P:TAGACCATCACCACCT	GC04P	CD8_C8_IL17A	#17becf	Paratumor	clonotype443	0.1964775283405013	-0.0053099017	-0.011853097	0.060245097	-0.37553895	-0.29180777	0.0126197674182714	0.0732849273617902	0.0879748283562562
GC04P:TAGGCATGTAAGGGAA	GC04P	CD8_C5_TOB1	#8c564b	Paratumor	clonotype443	0.1775798650671683	-0.020289196	-0.017039867	-0.5022552	0.16697192	-0.41091523	0.0062098729839739	0.0727758636521579	0.0969674244763839
GC04P:TAGTTGGCATACTCTT	GC04P	CD8_C5_TOB1	#8c564b	Paratumor	clonotype30	0.16216394313661533	-0.018114528	-0.020997632	-0.5022552	0.7229007	-0.273085	0.0042803083901753	0.1121244576026457	0.0812855256189662
GC04P:TCACAAGCAGATGGCA	GC04P	CD8_C5_TOB1	#8c564b	Paratumor	clonotype51	0.07662645096434109	-0.0036461926	-0.039845996	-0.5022552	0.25064924	-0.41091523	0.0063952009046882	0.0754351708474099	0.0854709366937054
GC04P:TCAGCTCAGCCACGCT	GC04P	CD8_C8_IL17A	#17becf	Paratumor	clonotype159	0.035049841998027034	-0.013824898	-0.038625218	-0.5022552	-0.23944421	0.18007043	0.0101014520879739	0.0542083113913269	0.1025182762585146
GC04P:TCCACACCACCACGTG	GC04P	CD8_C5_TOB1	#8c564b	Paratumor	clonotype30	0.16450390013309424	-0.008511074	-0.01661282	-0.5022552	1.1574495	0.16874507	0.0256710805739738	0.1157388762036426	0.0789281445219414
GC04P:TCCACACTCACAATGC	GC04P	CD8_C8_IL17A	#17becf	Paratumor	clonotype652	0.26093973066190257	-0.037359256	-0.0009573036	-0.5022552	0.46444514	-0.07801746	0.0158764051240096	0.060460651160043	0.1106795535328181
GC04P:TCGAGGCAGGAACTGC	GC04P	CD8_C5_TOB1	#8c564b	Paratumor	clonotype42	0.22678913343940318	-0.0017166819	-0.022284407	-0.5022552	0.61191505	-0.16892023	0.0078015152528999	0.0918954496502156	0.0966838771255106
GC04P:TCGCGAGAGCGATCCC	GC04P	CD8_C5_TOB1	#8c564b	Paratumor	clonotype51	0.19870801653116046	-0.0016997084	-0.0135300215	-0.5022552	-0.22773993	-0.23332463	0.0093805082275962	0.091769252510414	0.0686304424385345
GC04P:TCGCGAGTCCAAGTAC	GC04P	CD8_C5_TOB1	#8c564b	Paratumor	clonotype30	0.28290849715440475	-0.002847254	-0.0033167405	-0.5022552	0.8773491	-0.15311247	0.0123310562140236	0.098563070116295	0.0726478391797188
GC04P:TCGCGTTCAGCTCGAC	GC04P	CD8_C8_IL17A	#17becf	Paratumor	clonotype42	0.31783417686155485	0.005788764	-0.0026038813	-0.5022552	-0.17099011	-0.41091523	0.0249265873544039	0.0895404933143276	0.0854923758823358
GC04P:TCGGGACGTACCGGCT	GC04P	CD8_C8_IL17A	#17becf	Paratumor	clonotype95	0.7702928060377321	0.032644127	0.036972594	-0.5022552	-0.0572321	0.90216136	0.674963691729556	0.0664093006177016	0.1196008974832614
GC04P:TCGTACCTCCAAACAC	GC04P	CD8_C8_IL17A	#17becf	Paratumor	clonotype95	0.5780120274435832	0.011174662	0.004765504	-0.5022552	0.0034485261	-0.21111733	0.3147694337574931	0.0629308127778917	0.0898314318162271
GC04P:TCTATTGGTGATGATA	GC04P	CD8_C5_TOB1	#8c564b	Paratumor	clonotype159	0.146615741534834	-0.0049407873	-0.02779419	-0.5022552	0.26463372	-0.2665436	0.0088212205388902	0.0945767018755416	0.0982068816112708
GC04P:TCTCATAGTAAGCACG	GC04P	CD8_C5_TOB1	#8c564b	Paratumor	clonotype42	0.1504258861596105	0.0023185816	-0.03371384	-0.5022552	0.11976335	-0.07462093	0.0110293242006646	0.1112544527097976	0.0605598382789829
GC04P:TCTTCGGTCATATCGG	GC04P	CD8_C5_TOB1	#8c564b	Paratumor	clonotype147	0.16447642609386667	-0.0054839416	-0.042252406	-0.5022552	1.0311185	-0.08778352	0.0045157031151242	0.0961301321298753	0.1022552547308363
GC04P:TGAAAGAGTACTTCTT	GC04P	CD8_C8_IL17A	#17becf	Paratumor	clonotype17	0.30799888176168594	-0.057427946	0.03321469	-0.5022552	0.99714047	-0.41091523	0.0071341532328875	0.126593643456098	0.0916446819551884
GC04P:TGACAACTCATATCGG	GC04P	CD8_C5_TOB1	#8c564b	Paratumor	clonotype442	0.16484670707727747	0.0035160237	-0.0038772596	-0.5022552	0.95379394	-0.19225746	0.0142249929372113	0.1087360933962007	0.0946717879825283
GC04P:TGACTAGCAGGATCGA	GC04P	CD8_C5_TOB1	#8c564b	Paratumor	clonotype42	0.1752202482909946	0.00083227636	-0.02802312	-0.5022552	0.063045174	0.16386056	0.0102699155485516	0.0896129270983971	0.1032412779790039
GC04P:TGAGAGGCACTGAAGG	GC04P	CD8_C8_IL17A	#17becf	Paratumor	clonotype51	0.10997702046565873	0.00074343674	-0.010427898	-0.5022552	0.117750406	-0.41091523	0.0136626068654816	0.0734187064735853	0.0715861846957641
GC04P:TGAGAGGCATCCCATC	GC04P	CD8_C5_TOB1	#8c564b	Paratumor	clonotype329	0.12764083567091367	-0.005215495	-0.01742423	-0.5022552	0.09778217	-0.21470363	0.0141072457682535	0.0850745523043905	0.0794266945583851
GC04P:TGAGCATCAAGCTGAG	GC04P	CD8_C5_TOB1	#8c564b	Paratumor	clonotype42	0.11999521597125701	-0.0030932333	-0.02579958	-0.5022552	0.17672102	-0.15670122	0.0084552613922549	0.0905985920412692	0.1018929757990489
GC04P:TGAGCCGGTCGGCATC	GC04P	CD8_C5_TOB1	#8c564b	Paratumor	clonotype30	0.11535144798483829	-0.0012014534	-0.019477038	-0.5022552	0.94308406	-0.41091523	0.0158163406330863	0.1003481904368433	0.0689319394281454
GC04P:TGAGCCGTCCTTGGTC	GC04P	CD8_C5_TOB1	#8c564b	Paratumor	clonotype329	0.288464309723311	0.00041299468	-0.015232748	-0.5022552	0.1636076	-0.14726728	0.0071301162724979	0.09071699643202	0.0787495555322873
GC04P:TGAGGGAAGGTGCTAG	GC04P	CD8_C5_TOB1	#8c564b	Paratumor	clonotype30	0.23060247154483435	-0.003269333	-0.014615974	-0.5022552	0.6149478	-0.24843189	0.0045777985701871	0.0997653490406842	0.0858271590594371
GC04P:TGATTTCGTACCGCTG	GC04P	CD8_C5_TOB1	#8c564b	Paratumor	clonotype159	0.1339215173761722	-0.0030895737	-0.031926353	-0.5022552	0.47385088	-0.24831833	0.0123604283338471	0.1002353558242287	0.0796292112134419
GC04P:TGATTTCGTTGTTTGG	GC04P	CD8_C5_TOB1	#8c564b	Paratumor	clonotype30	0.05250328113592445	-0.008377471	-0.020342102	-0.5022552	0.54258364	-0.037708852	0.0066891186479565	0.1225112928180782	0.0985660943063166
GC04P:TGCACCTAGTAACCCT	GC04P	CD8_C5_TOB1	#8c564b	Paratumor	clonotype147	0.14401657841168283	-0.0012768528	-0.033177197	-0.5022552	-0.008136054	0.07801487	0.0108641359216214	0.0948820638192018	0.0962672618515089
GC04P:TGCCCATTCTCCAACC	GC04P	CD8_C5_TOB1	#8c564b	Paratumor	clonotype30	0.09444414054569876	-0.0027942406	-0.016678067	-0.5022552	1.3550863	0.17665026	0.0034266835693982	0.1195926282278776	0.0932291821472971
GC04P:TGCCCTATCAGTGCAT	GC04P	CD8_C5_TOB1	#8c564b	Paratumor	clonotype30	0.1167951263052127	-0.008132098	-0.041088663	-0.5022552	0.75966674	-0.062620156	0.0051756613785392	0.095643194523798	0.0978487459405618
GC04P:TGCGCAGGTCGCTTCT	GC04P	CD8_C5_TOB1	#8c564b	Paratumor	clonotype443	0.12030774191405892	0.0014698937	-0.009511984	-0.5022552	0.41820845	-0.41091523	0.0064035186614667	0.0781358332080463	0.0817649558537486
GC04P:TGCGTGGAGCAGCGTA	GC04P	CD8_C5_TOB1	#8c564b	Paratumor	clonotype51	0.13896720060343362	-0.009739061	-0.023917306	-0.5022552	0.06602683	-0.41091523	0.0064407257986842	0.1132231982953892	0.0951991590357316
GC04P:TGCTACCAGCCCGAAA	GC04P	CD8_C5_TOB1	#8c564b	Paratumor	clonotype443	0.17404417648842282	-0.0035172827	-0.020401543	-0.5022552	-0.16004218	-0.24314588	0.0131655895624132	0.0733630955182975	0.0634873031607503
GC04P:TGGACGCGTAAGTTCC	GC04P	CD8_C5_TOB1	#8c564b	Paratumor	clonotype17	0.2905132211484013	-0.08936122	0.07896043	-0.089000314	-0.113871336	-0.21490785	0.0060373511359728	0.0915322019609108	0.0800364894597462
GC04P:TGGACGCTCCCAAGAT	GC04P	CD8_C5_TOB1	#8c564b	Paratumor	clonotype42	0.090400616130363	-0.0022849333	-0.029431166	-0.5022552	0.2590048	-0.41091523	0.014277789436777	0.0841622298300672	0.0497054786768623
GC04P:TGGCGCATCAAAGTAG	GC04P	CD8_C5_TOB1	#8c564b	Paratumor	clonotype51	0.1777303008525829	0.0011957908	-0.028731931	-0.5022552	0.9734934	-0.102304265	0.0154075064760696	0.083437499643919	0.0939824882565397
GC04P:TGGGCGTTCGGAAATA	GC04P	CD8_C8_IL17A	#17becf	Paratumor	clonotype17	0.38010790584999526	-0.073909566	0.057924166	-0.5022552	0.30529907	-0.41091523	0.0104857177207752	0.1038164131385011	0.0957588430553205
GC04P:TTAACTCAGTGGGATC	GC04P	CD8_C8_IL17A	#17becf	Paratumor	clonotype442	0.17189493060899144	-0.011561374	-0.024603665	-0.5022552	0.011547725	-0.41091523	0.0406978744653788	0.1101538692818111	0.1033314579696073
GC04P:TTAGGACTCCGTAGTA	GC04P	CD8_C5_TOB1	#8c564b	Paratumor	clonotype401	0.11292298794981352	-0.011428052	-0.028997952	-0.5022552	0.38396946	-0.17868751	0.0073337534027276	0.0728715611074865	0.0755497351084757
GC04P:TTAGTTCAGCGCCTCA	GC04P	CD8_C5_TOB1	#8c564b	Paratumor	clonotype42	0.21543737135278693	0.005600682	-0.018490834	-0.5022552	-0.22536786	0.3184284	0.0278059832906742	0.1016268536690066	0.08998106234331
GC04P:TTCGAAGTCTGCTGTC	GC04P	CD8_C8_IL17A	#17becf	Paratumor	clonotype17	0.2678968346745386	-0.058355026	0.0475183	-0.11963913	0.41837427	-0.2797174	0.0069091805787104	0.1118785550610858	0.0753816240944635
GC04P:TTCGGTCCACTTAAGC	GC04P	CD8_C5_TOB1	#8c564b	Paratumor	clonotype146	0.0	-0.002571521	-0.037969977	-0.5022552	0.39140037	-0.27628386	0.0084145993614649	0.1082846637673065	0.0801328815821661
GC04P:TTCGGTCGTCATGCAT	GC04P	CD8_C5_TOB1	#8c564b	Paratumor	clonotype401	0.13463700481283794	-0.013777204	-0.023669828	-0.5022552	-0.14780702	-0.41091523	0.0113498436284395	0.0743537505025354	0.0726196565615783
GC04P:TTCTTAGCACATTAGC	GC04P	CD8_C5_TOB1	#8c564b	Paratumor	clonotype146	0.1855606495934835	-0.004102465	-0.035222333	-0.5022552	0.18550186	0.097193666	0.0129479385607305	0.1094121554870843	0.1058812703916784
GC04P:TTCTTAGGTTGTCGCG	GC04P	CD8_C5_TOB1	#8c564b	Paratumor	clonotype442	0.21377209853140194	-0.0047008353	-0.014906596	-0.5022552	0.6771393	0.031863198	0.0221798411453165	0.0829898986111227	0.093028780368798
GC04P:TTGCGTCCAATAAGCA	GC04P	CD8_C8_IL17A	#17becf	Paratumor	clonotype400	0.6078623239175792	0.015893716	0.0042796717	-0.5022552	0.20345886	1.093995	0.610222730070179	0.0838262806983271	0.1306216652841698
GC04P:TTGGAACTCATGTAGC	GC04P	CD8_C8_IL17A	#17becf	Paratumor	clonotype17	0.26659412814867306	-0.036391377	0.025267845	-0.5022552	-0.14728916	-0.2060491	0.0104078542441569	0.0840470827733108	0.0839350268222949
GC04P:TTGGCAAAGGTCGGAT	GC04P	CD8_C5_TOB1	#8c564b	Paratumor	clonotype147	0.14399980794610173	-0.006041871	-0.024952296	-0.5022552	-0.20565982	-0.41091523	0.023633557296406	0.0713633373309721	0.0633748294459999
GC04P:TTGTAGGAGGAACTGC	GC04P	CD8_C8_IL17A	#17becf	Paratumor	clonotype17	0.20784218581616593	-0.065263994	0.051573575	-0.5022552	0.33586565	-0.24502915	0.0209395682510118	0.0826779688842224	0.0817009257330384
GC04P:TTTACTGGTCGTGGCT	GC04P	CD8_C5_TOB1	#8c564b	Paratumor	clonotype42	0.21861165065715832	0.0034885705	-0.010656111	-0.5022552	0.4269165	-0.41091523	0.0269601358769598	0.0725946797021665	0.0627538747888987
GC04P:TTTATGCGTGAAAGAG	GC04P	CD8_C5_TOB1	#8c564b	Paratumor	clonotype159	0.10969779977956075	-0.0017249916	-0.03706234	-0.5022552	-0.14108913	-0.26750225	0.0090645646286531	0.0957784345727541	0.1196650398760381
GC04P:TTTGCGCGTTGGACCC	GC04P	CD8_C5_TOB1	#8c564b	Paratumor	clonotype42	0.1265702295456294	-0.004426907	-0.024234744	-0.5022552	0.10704321	-0.10882767	0.0121555021205382	0.0693778109054473	0.0762926833283512
GC04P:TTTGGTTCAACTTGAC	GC04P	CD8_C5_TOB1	#8c564b	Paratumor	clonotype146	0.19815506837977456	-0.0014138153	-0.030803045	-0.5022552	0.22086702	-0.41091523	0.0213942954442603	0.0739731542108802	0.0806824887379692
GC04P:TTTGGTTGTAAATACG	GC04P	CD8_C5_TOB1	#8c564b	Paratumor	clonotype42	0.12432228106301375	-0.0011582094	-0.030083645	-0.5022552	0.44890937	0.1693781	0.0154150568532483	0.0807430039677899	0.0960145814951019
GC04T:AAACGGGCACATCCGG	GC04T	CD8_C8_IL17A	#17becf	Tumor	clonotype147	0.1894123506980783	-0.009315546	-0.026815481	-0.5022552	-0.38386783	-0.2471732	0.0170021985588453	0.082390683054625	0.0996415051715305
GC04T:AAAGATGCATTGGGCC	GC04T	CD8_C5_TOB1	#8c564b	Tumor	clonotype42	0.24441354725584533	0.004031863	-0.0073167873	-0.5022552	-0.5335017	-0.24327084	0.0129468132740855	0.0689888803075398	0.0628479877274213
GC04T:AAATGCCAGCCCAATT	GC04T	CD8_C8_IL17A	#17becf	Tumor	clonotype30	0.007895887106265879	-0.0081694815	-0.0332403	-0.5022552	0.39625946	-0.24229516	0.0132785430289179	0.081010054002579	0.1010356880724988
GC04T:AACTCAGCAAGCGAGT	GC04T	CD8_C8_IL17A	#17becf	Tumor	clonotype95	0.3574468789658799	0.01645849	0.007879734	-0.5022552	-0.06363076	1.0621371	0.4568074851511605	0.0603238084484075	0.090118558927478
GC04T:AACTCCCGTCAATGTC	GC04T	CD8_C5_TOB1	#8c564b	Tumor	clonotype51	0.24208615113237206	-0.013118918	-0.025605502	-0.5022552	0.06729304	-0.41091523	0.0065716876059648	0.0809537161029504	0.1098568807264703
GC04T:AACTGGTCACGAAAGC	GC04T	CD8_C5_TOB1	#8c564b	Tumor	clonotype51	0.1327464358703625	-0.008039119	-0.05186254	-0.5022552	0.13490248	-0.18550959	0.0084719442724122	0.0920043901628304	0.098029140106146
GC04T:AACTTTCGTAGCGTAG	GC04T	CD8_C5_TOB1	#8c564b	Tumor	clonotype220	0.23199888727181564	-0.08628623	0.074279524	-0.5022552	0.074418776	-0.22100598	0.0154064138476652	0.0745739828216853	0.0674477405881177
GC04T:AAGGAGCCACACTGCG	GC04T	CD8_C5_TOB1	#8c564b	Tumor	clonotype30	0.2577759761171021	-0.015904246	-0.011826347	-0.5022552	1.067203	-0.2427845	0.0047123393651528	0.0839374074277941	0.0879116660417675
GC04T:AAGGTTCCACGTAAGG	GC04T	CD8_C5_TOB1	#8c564b	Tumor	clonotype30	0.048546001018234766	-0.010178062	-0.029220995	-0.5022552	0.6820267	-0.25612694	0.0081653550816539	0.0867750039008379	0.0939758071393404
GC04T:AAGGTTCGTTAAGATG	GC04T	CD8_C8_IL17A	#17becf	Tumor	clonotype442	0.2059957436804486	-0.0036166394	-0.033679686	-0.5022552	0.21461715	-0.2581496	0.0169351336812448	0.0745802311278511	0.0889910310242923
GC04T:AATCCAGGTCAAACTC	GC04T	CD8_C5_TOB1	#8c564b	Tumor	clonotype159	0.13329210758403356	-0.008883952	-0.03984512	-0.5022552	0.19250374	-0.11444373	0.0080342547457857	0.0801451903276084	0.0982962060994941
GC04T:AATCCAGTCAAGGCTT	GC04T	CD8_C8_IL17A	#17becf	Tumor	clonotype95	0.9894997125966966	0.040487394	0.05119212	-0.5022552	-0.25755128	1.6674957	1.200375350103677	0.0784152241189434	0.1147006444855212
GC04T:AATCGGTTCGCCGTGA	GC04T	CD8_C8_IL17A	#17becf	Tumor	clonotype17	0.3379424284346278	-0.0978556	0.08981006	-0.5022552	0.34501338	-0.23839831	0.0057605394828496	0.1063251840474336	0.0735248807185972
GC04T:ACACCAATCTCGCTTG	GC04T	CD8_C5_TOB1	#8c564b	Tumor	clonotype42	0.15923596272695553	-0.0031176696	-0.025978748	-0.5022552	-0.080331646	-0.055782456	0.0062907225230966	0.0885910158601918	0.0672272943288081
GC04T:ACCAGTAGTCTAGTGT	GC04T	CD8_C8_IL17A	#17becf	Tumor	clonotype220	0.35741875581717897	-0.08119299	0.06580123	-0.5022552	0.763558	-0.41091523	0.0059038728212868	0.1050524795209809	0.096812504692548
GC04T:ACCCACTTCCAAAGTC	GC04T	CD8_C8_IL17A	#17becf	Tumor	clonotype146	0.14574787469775136	0.00033110095	-0.033148598	-0.5022552	0.016998222	-0.15047434	0.0381205578817096	0.0727176722962364	0.1025035499899186
GC04T:ACCCACTTCGGAGCAA	GC04T	CD8_C8_IL17A	#17becf	Tumor	clonotype95	0.7168674198449019	0.025802221	0.02928894	-0.5022552	-0.20135085	1.0470576	0.6494523163747286	0.0366892895300187	0.0881298992420215
GC04T:ACGAGCCAGACTAGGC	GC04T	CD8_C8_IL17A	#17becf	Tumor	clonotype17	0.27010711627461004	-0.06871745	0.05454902	-0.5022552	0.32764077	-0.27485964	0.0138257874215023	0.1177740074198658	0.0904843569529602
GC04T:ACGAGGAGTCGCTTTC	GC04T	CD8_C8_IL17A	#17becf	Tumor	clonotype396	0.20552154576044654	-0.01088965	-0.016765878	-0.5022552	-0.16087617	-0.41091523	0.024245982684663	0.068519580216628	0.0843895397803476
GC04T:ACGATGTCACCATCCT	GC04T	CD8_C5_TOB1	#8c564b	Tumor	clonotype147	0.18346340445221165	-0.00014142135	-0.028268399	-0.5022552	0.14533854	0.20414512	0.021184433283884	0.0866095766140089	0.0965033219338063
GC04T:ACGCAGCAGGGAACGG	GC04T	CD8_C8_IL17A	#17becf	Tumor	clonotype329	0.22940108025918213	0.005981305	-0.0045002885	-0.5022552	0.12963487	-0.15620254	0.0327323699130676	0.0870303121891161	0.0978846189397465
GC04T:ACGCAGCTCACCACCT	GC04T	CD8_C8_IL17A	#17becf	Tumor	clonotype146	0.15108138314599848	0.0029828208	-0.031683363	-0.5022552	-0.11117023	-0.27115378	0.0225778836427277	0.1131892920223197	0.09683895430372
GC04T:ACGCCAGAGCTGTTCA	GC04T	CD8_C5_TOB1	#8c564b	Tumor	clonotype329	0.28416211037628836	0.005938468	-0.015812691	-0.5022552	-0.5335017	-0.11427477	0.0175204351832455	0.0738597863150447	0.0817544707780781
GC04T:ACGCCAGCAGTCACTA	GC04T	CD8_C8_IL17A	#17becf	Tumor	clonotype42	0.1787264059926335	0.0055187	-0.034416873	-0.5022552	0.48121658	0.056912754	0.0255823651922948	0.1171161468815228	0.1198615559415371
GC04T:ACGGAGACAGTCCTTC	GC04T	CD8_C5_TOB1	#8c564b	Tumor	clonotype147	0.08134807193154861	-0.0011322764	-0.03049177	-0.5022552	0.28757814	0.054117244	0.0075207727647077	0.0960451132667584	0.0824334663818012
GC04T:ACGGCCAGTTAGTGGG	GC04T	CD8_C5_TOB1	#8c564b	Tumor	clonotype147	0.21594354376028072	-0.006628706	-0.030256072	-0.5022552	1.1423463	-0.059766665	0.0048384625395859	0.0833731239270846	0.0929539357066313
GC04T:ACGGGCTCATATACGC	GC04T	CD8_C5_TOB1	#8c564b	Tumor	clonotype159	0.20469150879926878	-0.009064025	-0.039809115	-0.5022552	0.83475596	-0.07688824	0.0102854192497	0.1046148269774016	0.1165195474945127
GC04T:ACTGAGTGTCCGTGAC	GC04T	CD8_C8_IL17A	#17becf	Tumor	clonotype220	0.21097061071640016	-0.059913207	0.05080081	-0.10775608	0.44062316	-0.41091523	0.0077369553734411	0.0759400903217016	0.0855044338504593
GC04T:ACTGCTCCAAAGCGGT	GC04T	CD8_C8_IL17A	#17becf	Tumor	clonotype220	0.22022666287672826	-0.08981337	0.08299678	-0.5022552	1.0078851	-0.41091523	0.007905227400412	0.1249328056875929	0.0925824419783748
GC04T:ACTTACTGTAAACACA	GC04T	CD8_C5_TOB1	#8c564b	Tumor	clonotype51	0.2087060852620522	0.0054371813	-0.025102464	-0.5022552	0.6289996	0.11145331	0.0370558778960196	0.1177385628403082	0.0906716469475813
GC04T:AGAGCTTGTATGGTTC	GC04T	CD8_C5_TOB1	#8c564b	Tumor	clonotype30	0.2535187370396954	0.0064883605	-0.010970548	-0.5022552	1.4793221	0.32061717	0.010061166329359	0.092852394457994	0.076425327639131
GC04T:AGATTGCTCGAATGGG	GC04T	CD8_C8_IL17A	#17becf	Tumor	clonotype17	0.2797988961977419	-0.052941993	0.039879948	-0.5022552	0.6645842	-0.24479164	0.007377359610772	0.1064210252840804	0.0945398955145379
GC04T:AGCAGCCAGCTAACTC	GC04T	CD8_C5_TOB1	#8c564b	Tumor	clonotype159	0.20201563481787588	-0.009137726	-0.03554612	-0.5022552	0.4196353	-0.2773383	0.0193719988685165	0.0777542938117754	0.0882983441425412
GC04T:AGCATACAGGGAAACA	GC04T	CD8_C5_TOB1	#8c564b	Tumor	clonotype159	0.09106150993015999	-0.004813085	-0.045812823	-0.5022552	0.5558649	-0.20271434	0.0156139733073917	0.0731325270887813	0.0985671540940829
GC04T:AGCGTATGTGTAACGG	GC04T	CD8_C8_IL17A	#17becf	Tumor	clonotype95	0.8928668101423838	0.037700158	0.044232983	-0.5022552	-0.5335017	0.73785454	0.6622567257134505	0.0567842425687742	0.0830841257993857
GC04T:AGCTCTCCACCTCGGA	GC04T	CD8_C5_TOB1	#8c564b	Tumor	clonotype443	0.13120989415870102	-0.0011760638	-0.018477105	-0.5022552	-0.2221867	-0.12650701	0.0122572635272085	0.0704361015976147	0.0821552674268703
GC04T:AGCTCTCTCCCTGACT	GC04T	CD8_C9_HAVCR2	#aec7e8	Tumor	clonotype400	0.9944436088539069	0.04360427	0.05536766	-0.5022552	0.29710808	2.2911777	1.5117171616961216	0.0857643449502571	0.1148535640992508
GC04T:AGGGAGTGTCCATCCT	GC04T	CD8_C5_TOB1	#8c564b	Tumor	clonotype51	0.05843981830778722	-0.0033206423	-0.02969325	-0.5022552	0.17645077	-0.41091523	0.0129567060984044	0.0718497446144189	0.0589325565183149
GC04T:AGGGATGAGATGTCGG	GC04T	CD8_C5_TOB1	#8c564b	Tumor	clonotype30	0.08406927635154095	-0.003688727	-0.028096672	-0.5022552	0.9099231	-0.16003504	0.014224474836791	0.1304370498546867	0.0907580135927272
GC04T:AGGGTGAAGGCAATTA	GC04T	CD8_C5_TOB1	#8c564b	Tumor	clonotype30	0.15098325030550744	-0.015106304	-0.022964865	-0.5022552	-0.012270709	-0.21051255	0.0101851602095686	0.0766734529313077	0.0791493272630978
GC04T:AGGGTGACAGGCTGAA	GC04T	CD8_C5_TOB1	#8c564b	Tumor	clonotype652	0.0773384943104822	-0.012791706	-0.032986276	-0.5022552	-0.2433253	-0.021892177	0.0031955913271968	0.0834968860215893	0.0810533122964734
GC04T:AGGTCATGTGAAGGCT	GC04T	CD8_C5_TOB1	#8c564b	Tumor	clonotype30	0.17766750561385228	-0.025320867	-0.025086794	-0.5022552	-0.14331172	-0.16303784	0.0043613023173111	0.0788583204977603	0.0881117606364292
GC04T:AGTGAGGTCAAACCGT	GC04T	CD8_C8_IL17A	#17becf	Tumor	clonotype17	0.49421927992517956	-0.08296877	0.06712217	0.078556776	0.47514758	-0.21175665	0.0081975732777511	0.1230230492287576	0.1138842605919186
GC04T:ATCATCTCATTCTCAT	GC04T	CD8_C5_TOB1	#8c564b	Tumor	clonotype146	0.1397151282180494	-0.0025214679	-0.043752056	-0.5022552	1.2099687	0.0103393	0.006739853570021	0.0989243203716945	0.1000914075458349
GC04T:ATCATCTGTACTCTCC	GC04T	CD8_C5_TOB1	#8c564b	Tumor	clonotype30	0.23052148154072924	-0.010957872	-0.041045118	-0.5022552	1.0933491	0.12946698	0.0123053531314506	0.119172312259609	0.0991136658907209
GC04T:ATCCGAATCATGCTCC	GC04T	CD8_C5_TOB1	#8c564b	Tumor	clonotype401	0.35456604991575624	-0.017112508	-0.0028752256	-0.5022552	-0.009732667	-0.17632787	0.0029744681332369	0.0942343428067033	0.0868448627528001
GC04T:ATCGAGTCAAACCTAC	GC04T	CD8_C5_TOB1	#8c564b	Tumor	clonotype42	0.11994708579527188	0.0009791683	-0.02372471	0.0057936013	-0.5335017	-0.23670691	0.0121411007340527	0.0687875171507648	0.0790216206122854
GC04T:ATTATCCTCTTGAGAC	GC04T	CD8_C8_IL17A	#17becf	Tumor	clonotype95	0.8038547753480825	0.034353208	0.041488174	-0.5022552	-0.14068358	1.2353333	0.843080853382329	0.0648824311064517	0.1174278983837068
GC04T:ATTCTACCACGCATCG	GC04T	CD8_C5_TOB1	#8c564b	Tumor	clonotype30	0.02674754851042764	-0.012929843	-0.017201552	-0.5022552	0.72340375	-0.2635615	0.0095054760922611	0.0865003156749699	0.0660764157272362
GC04T:ATTGGACAGAGCTGCA	GC04T	CD8_C8_IL17A	#17becf	Tumor	clonotype95	0.6166041508089447	0.023476083	0.020182123	-0.5022552	-0.37165472	1.0477672	0.2420433604935585	0.0452233090508837	0.1005731196910202
GC04T:ATTGGACAGGGTTCCC	GC04T	CD8_C8_IL17A	#17becf	Tumor	clonotype400	0.748956436917817	0.02974757	0.031192942	-0.5022552	-0.1705481	1.4467686	0.6347760761395496	0.0961466417036414	0.0877211866324452
GC04T:ATTGGACAGTAACCCT	GC04T	CD8_C5_TOB1	#8c564b	Tumor	clonotype42	0.13534749325167678	0.0037378597	-0.028840102	-0.5022552	0.39798585	-0.13020283	0.0041026472851008	0.083727422670216	0.0721427059376829
GC04T:CAAGATCGTATGAATG	GC04T	CD8_C8_IL17A	#17becf	Tumor	clonotype17	0.3404202624492027	-0.074362665	0.058800824	-0.5022552	0.089302085	-0.20632702	0.016256551915582	0.1045772373569725	0.0884813497485189
GC04T:CAAGTTGAGGGAAACA	GC04T	CD8_C8_IL17A	#17becf	Tumor	clonotype401	0.13056062229505688	-0.050955262	0.02695361	-0.5022552	-0.094342	-0.41091523	0.017186215990434	0.0694078296496697	0.1083187599283515
GC04T:CACAGTACAGGATCGA	GC04T	CD8_C8_IL17A	#17becf	Tumor	clonotype17	0.3283232647490026	-0.085438184	0.07482152	-0.5022552	0.285158	-0.41091523	0.0096765265476638	0.1151687187819077	0.0965692055148851
GC04T:CACCACTTCATGGTCA	GC04T	CD8_C8_IL17A	#17becf	Tumor	clonotype95	0.8226018542117792	0.033812873	0.036608044	-0.5022552	-0.27680182	1.5150731	0.9236715625169698	0.0517084724644271	0.12311443871117
GC04T:CACTCCAGTACAGTTC	GC04T	CD8_C8_IL17A	#17becf	Tumor	clonotype147	0.25080342944779327	-0.011355312	-0.030744748	-0.5022552	-0.025209546	-0.26210606	0.0114255801085499	0.069482694689687	0.0932713062714451
GC04T:CAGATCAAGTGTACTC	GC04T	CD8_C9_HAVCR2	#aec7e8	Tumor	clonotype17	0.28346616165398575	-0.0475072	0.03321827	-0.5022552	0.7524356	-0.41091523	0.039855071400747	0.0995817682283802	0.0884118478249373
GC04T:CAGCGACGTAACGTTC	GC04T	CD8_C5_TOB1	#8c564b	Tumor	clonotype42	0.33757677627527005	0.006071374	-0.0064841034	-0.5022552	0.51495415	-0.41091523	0.0422251237447344	0.0835175718033806	0.0782416573444766
GC04T:CAGCTAAAGTTGAGAT	GC04T	CD8_C5_TOB1	#8c564b	Tumor	clonotype159	0.1893599230955329	-0.0016377763	-0.021768853	-0.17099771	0.44030666	-0.27367297	0.0038794211066121	0.0706708267853235	0.084793075306235
GC04T:CAGCTAAGTGAGTATA	GC04T	CD8_C5_TOB1	#8c564b	Tumor	clonotype147	0.1167893172776358	-0.010760597	-0.041725367	-0.5022552	-0.1879247	-0.25481808	0.0090870501375655	0.0597754559318276	0.0840205720005091
GC04T:CAGCTAAGTGTTTGGT	GC04T	CD8_C5_TOB1	#8c564b	Tumor	clonotype329	0.1825217302216335	0.0014274245	-0.026776271	-0.5022552	0.26717845	-0.080819726	0.0260152331197489	0.0690173756182161	0.1031369023567204
GC04T:CATATGGCAAGTAGTA	GC04T	CD8_C9_HAVCR2	#aec7e8	Tumor	clonotype42	0.3885708361273273	0.010422891	-0.007145269	-0.5022552	0.1430642	-0.17945142	0.0591174993228909	0.0779820576529261	0.0771050745584107
GC04T:CATATTCCAGATGGGT	GC04T	CD8_C5_TOB1	#8c564b	Tumor	clonotype42	0.14799674550292374	1.6918495e-05	-0.034376804	-0.5022552	-0.18675739	0.1342389	0.0205502020416426	0.0948002030855477	0.0865457397106085
GC04T:CATCAGAAGACTTGAA	GC04T	CD8_C5_TOB1	#8c564b	Tumor	clonotype30	0.18603553267299106	-0.004046702	-0.017638765	-0.5022552	0.080667816	-0.1231761	0.0070672011394987	0.1073160881471219	0.0880066911118601
GC04T:CATGCCTCACGGATAG	GC04T	CD8_C8_IL17A	#17becf	Tumor	clonotype147	0.15134410914104593	-0.0039853365	-0.032314908	-0.5022552	-0.32758686	-0.26921725	0.0302353765665246	0.0987746124791477	0.088342236133005
GC04T:CCAATCCAGCCATCGC	GC04T	CD8_C8_IL17A	#17becf	Tumor	clonotype95	0.9034048586540447	0.035356738	0.042257514	-0.5022552	-0.3142348	1.9405997	0.8641958011239278	0.0649118192030257	0.1003958371001022
GC04T:CCAGCGATCCTTTCTC	GC04T	CD8_C8_IL17A	#17becf	Tumor	clonotype17	0.28603489090814266	-0.083057225	0.06719195	-0.5022552	0.25033724	-0.41091523	0.0087059312832915	0.1207456554082842	0.0976057934752528
GC04T:CCCTCCTCAGATTGCT	GC04T	CD8_C8_IL17A	#17becf	Tumor	clonotype147	0.21750402063578042	-0.0018547598	-0.02955574	-0.5022552	0.30536944	-0.41091523	0.0081622576334366	0.0885660737190193	0.0995051386945662
GC04T:CCGGGATCAGTGGAGT	GC04T	CD8_C5_TOB1	#8c564b	Tumor	clonotype146	0.18511968659145556	-0.0047277827	-0.038806636	-0.5022552	-0.08315766	-0.010086404	0.018560924946887	0.077209171139645	0.0849853429953879
GC04T:CCGTGGATCCAACCAA	GC04T	CD8_C5_TOB1	#8c564b	Tumor	clonotype30	0.1614612135201308	-0.012794783	-0.030188613	-0.5022552	-0.05558153	-0.27286988	0.0042082706000301	0.0770291861358499	0.0920751961548103
GC04T:CCGTTCAGTCTGATTG	GC04T	CD8_C8_IL17A	#17becf	Tumor	clonotype17	0.31117462931988243	-0.09051248	0.081975915	-0.5022552	1.4810132	-0.41091523	0.0093922744958928	0.1099454962259825	0.1119633899938223
GC04T:CCTACACAGTACGCCC	GC04T	CD8_C5_TOB1	#8c564b	Tumor	clonotype42	0.02556426795980298	-0.0023298087	-0.041073162	-0.5022552	0.8593499	0.17089117	0.0130909688960506	0.1274112281487907	0.0992112938629468
GC04T:CCTACACCAGAGTGTG	GC04T	CD8_C5_TOB1	#8c564b	Tumor	clonotype147	0.1981351398251181	-0.013499723	-0.00030697224	-0.5022552	0.9360221	-0.41091523	0.0059953897778481	0.107809892185627	0.0848351243760663
GC04T:CCTACCAGTACTCGCG	GC04T	CD8_C5_TOB1	#8c564b	Tumor	clonotype51	0.15902473035493067	1.3107021e-05	-0.029889926	-0.5022552	0.6522994	-0.27292374	0.009924744471288	0.0763182471064568	0.0843878306645179
GC04T:CCTCTGACATTTGCCC	GC04T	CD8_C8_IL17A	#17becf	Tumor	clonotype220	0.331890064200928	-0.04737932	0.02175231	-0.1523402	0.40408787	-0.15367594	0.0124706265545958	0.0912659711469658	0.1082092288918596
GC04T:CCTTACGAGCTCTCGG	GC04T	CD8_C8_IL17A	#17becf	Tumor	clonotype159	0.14205518607185696	-0.013339991	-0.02416898	-0.5022552	0.4311467	-0.23882644	0.018958206721138	0.082009218881162	0.0829016931250857
GC04T:CCTTCGATCACGAAGG	GC04T	CD8_C5_TOB1	#8c564b	Tumor	clonotype147	0.23183802924349858	-0.007175736	-0.023511657	-0.5022552	0.17984124	-0.11075674	0.0154694271256089	0.0515578221282395	0.0940569898549521
GC04T:CCTTTCTAGAGATGAG	GC04T	CD8_C8_IL17A	#17becf	Tumor	clonotype17	0.3441244149235398	-0.039273188	0.001697068	-0.5022552	0.2747705	-0.41091523	0.0100874284821419	0.0949654497761877	0.1162191510909624
GC04T:CCTTTCTAGTGCCAGA	GC04T	CD8_C8_IL17A	#17becf	Tumor	clonotype17	0.4322784224634356	-0.061500266	0.036436062	0.027429938	0.052856226	-0.2292879	0.0142811458674939	0.118431602293414	0.1193646667234313
GC04T:CGATGGCTCGTTTGCC	GC04T	CD8_C8_IL17A	#17becf	Tumor	clonotype17	0.3014149854148165	-0.07759372	0.06360969	-0.5022552	0.44041285	0.099566065	0.0067008979600069	0.121687048225214	0.0931526715473291
GC04T:CGCTGGACAATAGCGG	GC04T	CD8_C8_IL17A	#17becf	Tumor	clonotype17	0.2645340986509615	-0.07902788	0.072741315	-0.5022552	0.25019148	-0.2276935	0.0130937267550493	0.0870572660406941	0.0825643115133482
GC04T:CGCTTCACACACCGCA	GC04T	CD8_C5_TOB1	#8c564b	Tumor	clonotype51	0.21413192120231941	-0.0051686564	-0.030732684	-0.5022552	0.26302475	0.4576505	0.0165753068087961	0.0936137320848102	0.0931630310706098
GC04T:CGCTTCAGTAGATTAG	GC04T	CD8_C5_TOB1	#8c564b	Tumor	clonotype30	0.08085991646155732	-0.01083398	-0.036508728	-0.5022552	0.79716676	-0.017015524	0.0070165921702835	0.1231336018447213	0.091431619094013
GC04T:CGGACACTCTTAACCT	GC04T	CD8_C5_TOB1	#8c564b	Tumor	clonotype30	0.17769909944763618	0.00023870723	-0.020763213	-0.5022552	1.0453001	-0.11310776	0.010348752799125	0.1228694419417155	0.0906779767069142
GC04T:CGGAGTCCAAGCTGGA	GC04T	CD8_C5_TOB1	#8c564b	Tumor	clonotype30	0.16337189089577558	-0.022590183	-0.022503844	-0.5022552	0.41635165	-0.25358915	0.0031397510571503	0.0862895675717001	0.0664829335449181
GC04T:CGGTTAACAAATTGCC	GC04T	CD8_C8_IL17A	#17becf	Tumor	clonotype17	0.23914185951090494	-0.055036236	0.039124608	-0.5022552	-0.5335017	-0.41091523	0.011736710717116	0.0554983800433006	0.0717986065285796
GC04T:CGTCAGGCACATGACT	GC04T	CD8_C5_TOB1	#8c564b	Tumor	clonotype147	0.12280287223882659	-0.019995928	-0.020930042	-0.5022552	0.083666764	-0.119798526	0.00594814579484	0.0783479912672626	0.0821350568493962
GC04T:CGTCAGGTCACTTCAT	GC04T	CD8_C5_TOB1	#8c564b	Tumor	clonotype329	0.34755502025394724	0.009056293	-0.007999922	-0.5022552	0.4831948	0.1490659	0.0273103651413623	0.1152493417669684	0.0655014655801557
GC04T:CGTCCATCAGTAGAGC	GC04T	CD8_C8_IL17A	#17becf	Tumor	clonotype30	0.16630127523813618	-0.007937604	-0.041179918	-0.5022552	-0.152492	-0.10439149	0.0181715278235989	0.0817138036324023	0.1056985068979626
GC04T:CGTGTCTAGTCAAGGC	GC04T	CD8_C5_TOB1	#8c564b	Tumor	clonotype30	0.15770264712428123	-0.004685068	-0.014717212	-0.5022552	1.089724	-0.41091523	0.0079857687394116	0.0993779678156714	0.0810555969655091
GC04T:CGTGTCTCACTGTTAG	GC04T	CD8_C5_TOB1	#8c564b	Tumor	clonotype42	0.18400438580831013	0.0017093911	-0.021182705	-0.5022552	-0.23907828	-0.21320453	0.0123524031780082	0.0796831622116096	0.07235246622822
GC04T:CTAAGACCATAGGATA	GC04T	CD8_C8_IL17A	#17becf	Tumor	clonotype42	0.21107602263834163	0.0029137824	-0.02787236	-0.5022552	-0.18311246	-0.41091523	0.0276662692265517	0.0508804561031397	0.0771137618635967
GC04T:CTAATGGGTCTGGTCG	GC04T	CD8_C8_IL17A	#17becf	Tumor	clonotype17	0.3233129981507179	-0.08278917	0.071825944	-0.5022552	2.2057688	0.085998565	0.0073892273564108	0.1041397876211071	0.0833847646297006
GC04T:CTACCCAAGTGACTCT	GC04T	CD8_C5_TOB1	#8c564b	Tumor	clonotype51	0.1845768328885631	-0.0049935444	-0.036543753	-0.5022552	0.07229364	-0.19013055	0.0522567349251163	0.0912198558427536	0.1074804510936668
GC04T:CTCACACTCACGACTA	GC04T	CD8_C5_TOB1	#8c564b	Tumor	clonotype30	0.07653072054427966	-0.011212424	-0.05215988	-0.5022552	0.16038203	-0.41091523	0.0081834721783564	0.0843556739124003	0.1073031891528034
GC04T:CTCGGAGTCTTGAGAC	GC04T	CD8_C5_TOB1	#8c564b	Tumor	clonotype159	0.08271733130771922	-0.0066335406	-0.04410284	-0.5022552	0.87247634	-0.227791	0.0096772659128135	0.0855173584196553	0.0882361697165736
GC04T:CTCTAATTCGTTTATC	GC04T	CD8_C8_IL17A	#17becf	Tumor	clonotype42	0.3218514383471432	0.003963814	-0.02503812	-0.5022552	0.9931788	-0.16988532	0.0367202066121028	0.1072705151419252	0.0803096318042234
GC04T:CTGAAACCACAGGTTT	GC04T	CD8_C5_TOB1	#8c564b	Tumor	clonotype329	0.220687541244236	-0.011913185	-0.009076551	-0.5022552	-0.5335017	-0.41091523	0.007609289351848	0.0368659861860885	0.0802913324144189
GC04T:CTGAAGTGTCAAGCGA	GC04T	CD8_C5_TOB1	#8c564b	Tumor	clonotype30	0.16837941442244747	-0.0034044143	-0.022350607	-0.5022552	0.7545149	-0.27630916	0.0047449227303137	0.0964580682024846	0.0814313350800609
GC04T:CTGCGGAGTAAGGATT	GC04T	CD8_C5_TOB1	#8c564b	Tumor	clonotype442	0.300707596890109	-0.05421334	0.009582497	-0.5022552	0.29893073	-0.26508698	0.0022328535556248	0.0864464410138177	0.1018380595582507
GC04T:CTGGTCTCAACGCACC	GC04T	CD8_C5_TOB1	#8c564b	Tumor	clonotype42	0.36229568544506185	0.0037666392	-0.018308569	-0.5022552	0.034002542	-0.41091523	0.0313013548662512	0.0926079204722435	0.0874392594208734
GC04T:CTGGTCTTCTCGCTTG	GC04T	CD8_C8_IL17A	#17becf	Tumor	clonotype17	0.38792892987554783	-0.076028615	0.05796284	-0.5022552	1.1308099	-0.41091523	0.0106595165227573	0.0880861114514574	0.0907130399696432
GC04T:CTGTGCTTCCTTTCGG	GC04T	CD8_C5_TOB1	#8c564b	Tumor	clonotype17	0.22592044594285582	-0.089204445	0.08076686	-0.5022552	0.37948212	-0.41091523	0.0101404388603851	0.0836827691413688	0.0658135514230105
GC04T:CTTAGGAGTCGATTGT	GC04T	CD8_C8_IL17A	#17becf	Tumor	clonotype17	0.31337980687050637	-0.08880993	0.077967376	-0.5022552	0.99824876	0.12558284	0.0055494502400728	0.1031157610112777	0.0948534995036226
GC04T:CTTGGCTGTGTGCGTC	GC04T	CD8_C5_TOB1	#8c564b	Tumor	clonotype42	0.3899438151043501	0.011333254	-0.003943044	-0.5022552	1.019663	-0.41091523	0.037628671644453	0.0966299199085556	0.0864608471042465
GC04T:CTTGGCTTCTTTCCTC	GC04T	CD8_C8_IL17A	#17becf	Tumor	clonotype17	0.27564849559949495	-0.033836063	0.019931674	-0.5022552	-0.035807338	-0.41091523	0.0123649632504852	0.0834232039918115	0.0929460478210741
GC04T:GAAATGAAGAAACGCC	GC04T	CD8_C5_TOB1	#8c564b	Tumor	clonotype396	0.19060033526937906	0.006294323	-0.006713113	-0.5022552	0.7428782	0.022564875	0.0062448629490166	0.0904821781634691	0.0698615390393311
GC04T:GAACGGAGTACGAAAT	GC04T	CD8_C5_TOB1	#8c564b	Tumor	clonotype51	0.1130111546354745	-0.008067204	-0.04438853	-0.5022552	0.038557332	-0.27674395	0.0092579254253597	0.0650398349846141	0.0857495487451229
GC04T:GAACGGATCAGTCAGT	GC04T	CD8_C8_IL17A	#17becf	Tumor	clonotype17	0.2517148704353634	-0.0629633	0.042516768	-0.5022552	-0.07036114	-0.03864708	0.0350269664735239	0.0851993871030515	0.1047674288499148
GC04T:GAATAAGTCGGTGTTA	GC04T	CD8_C5_TOB1	#8c564b	Tumor	clonotype146	0.10385202130317922	-0.010881647	-0.04140157	-0.5022552	-0.26024115	0.117789425	0.0082052904915128	0.0924769124419846	0.0823178786802631
GC04T:GACCAATAGTCCATAC	GC04T	CD8_C5_TOB1	#8c564b	Tumor	clonotype396	0.12111812763583009	-0.008314136	-0.0336269	-0.5022552	0.63551784	-0.07134524	0.0034076173229187	0.0914330299304748	0.0773220972299596
GC04T:GACCAATCACTGAAGG	GC04T	CD8_C5_TOB1	#8c564b	Tumor	clonotype51	0.1858480759539264	-0.0023528	-0.03480197	-0.5022552	-0.12721904	-0.17352547	0.0094729838880277	0.0781761367105634	0.101995632858248
GC04T:GACCAATTCGATCCCT	GC04T	CD8_C5_TOB1	#8c564b	Tumor	clonotype443	0.05430045824691159	-0.0028132899	-0.03509078	-0.5022552	0.7507399	-0.020774683	0.0079412105772567	0.121672043743291	0.1033269137200224
GC04T:GACGCGTGTCTCTTTA	GC04T	CD8_C5_TOB1	#8c564b	Tumor	clonotype159	0.10277897442108438	-0.0061561544	-0.02123331	-0.5022552	0.341489	-0.41091523	0.0058719018111196	0.0816850438455785	0.0872612410040334
GC04T:GACGGCTTCTCTGTCG	GC04T	CD8_C5_TOB1	#8c564b	Tumor	clonotype51	0.10181514330522759	-0.0087556215	-0.054572403	-0.5022552	0.026692947	-0.17009634	0.0082873136998396	0.0836937005145615	0.0938643704995052
GC04T:GACGTGCCACACAGAG	GC04T	CD8_C8_IL17A	#17becf	Tumor	clonotype17	0.30671718247757723	-0.064441115	0.029563973	-0.5022552	-0.4038855	-0.1945675	0.004330690294728	0.0592007918228705	0.0905376938451748
GC04T:GACTAACTCTCAAACG	GC04T	CD8_C5_TOB1	#8c564b	Tumor	clonotype146	0.214821592567062	-0.0013112637	-0.031865947	-0.5022552	-0.07231085	-0.20620342	0.0080238393146998	0.0707090922432068	0.1047659589019211
GC04T:GATCAGTCAGGGTATG	GC04T	CD8_C8_IL17A	#17becf	Tumor	clonotype17	0.2708434969245588	-0.084112555	0.0778961	-0.5022552	0.45039842	-0.41091523	0.0057228962255373	0.1089962322797209	0.1237316855630387
GC04T:GATCGTATCTCTTGAT	GC04T	CD8_C8_IL17A	#17becf	Tumor	clonotype17	0.19767541172256428	-0.08454019	0.07529967	-0.5022552	0.089302085	-0.28696442	0.0070505771238492	0.1156907308529934	0.1001862042392756
GC04T:GATCTAGTCTTCAACT	GC04T	CD8_C5_TOB1	#8c564b	Tumor	clonotype17	0.44821241652334814	-0.0547884	0.04300913	-0.5022552	0.9108972	-0.09966186	0.0040047970982687	0.1027285432202702	0.0876108942965284
GC04T:GATGAAAAGATCGGGT	GC04T	CD8_C8_IL17A	#17becf	Tumor	clonotype652	0.30224198589105256	-0.032802615	-0.012467599	-0.5022552	-0.5335017	-0.16818325	0.0119250845536027	0.0707201567481646	0.0802279400634669
GC04T:GATGAGGGTAAGAGAG	GC04T	CD8_C8_IL17A	#17becf	Tumor	clonotype442	0.21090043320559188	-0.020767711	0.009580088	-0.5022552	-0.26681373	-0.41091523	0.0250544650759083	0.0723188553827331	0.0852560716262146
GC04T:GATGCTAAGGATGGAA	GC04T	CD8_C8_IL17A	#17becf	Tumor	clonotype17	0.3503177533159528	-0.06595866	0.045020718	-0.5022552	0.6596761	-0.2677807	0.0116615150973822	0.0794241337473224	0.0870026592588148
GC04T:GATTCAGTCCAGTAGT	GC04T	CD8_C8_IL17A	#17becf	Tumor	clonotype401	0.31980827333730527	-0.025602339	0.009714687	-0.09409252	0.06370642	0.241633	0.0320366592554457	0.0766814697293723	0.1052795423587644
GC04T:GCACTCTTCTCTGAGA	GC04T	CD8_C5_TOB1	#8c564b	Tumor	clonotype329	0.1842417574096487	0.0013724318	-0.022219298	-0.5022552	0.25151184	-0.41091523	0.0279939020087163	0.0624024226351432	0.0787556611739787
GC04T:GCAGCCACAGATCTGT	GC04T	CD8_C8_IL17A	#17becf	Tumor	clonotype17	0.39706685590397783	-0.07930482	0.06401219	-0.19332534	0.99505854	-0.26438937	0.008050274544099	0.1209259093567518	0.1078616924955255
GC04T:GCATGATCAACTGCGC	GC04T	CD8_C5_TOB1	#8c564b	Tumor	clonotype30	0.17332237356190053	-0.0033302887	-0.01866276	-0.5022552	0.9716143	-0.2853917	0.0073445925936443	0.1026647433190715	0.0870908149176627
GC04T:GCATGATTCCCTCAGT	GC04T	CD8_C5_TOB1	#8c564b	Tumor	clonotype147	0.16305628038816455	-0.0039657657	-0.024655445	-0.08028957	0.9304311	-0.18158594	0.0128583959584302	0.0862055691180361	0.0933649622539924
GC04T:GCGCAACCAATAAGCA	GC04T	CD8_C8_IL17A	#17becf	Tumor	clonotype401	0.22094879069191578	-0.028790029	-0.012046122	-0.5022552	0.08321368	-0.100649804	0.0320427327542992	0.0690004603348053	0.0945636431827837
GC04T:GCGCAACGTCAAAGCG	GC04T	CD8_C5_TOB1	#8c564b	Tumor	clonotype51	0.014746704760962405	-0.017241031	-0.0023693482	-0.5022552	0.08949069	-0.41091523	0.0074574031496309	0.0850415664505104	0.0800974556034324
GC04T:GCGCAACTCCGTCAAA	GC04T	CD8_C5_TOB1	#8c564b	Tumor	clonotype51	0.18663652319265917	-0.0016076853	-0.02253514	-0.5022552	-0.15274787	-0.41091523	0.0121260666584989	0.071009768665166	0.1039868991497753
GC04T:GCGCAGTGTGTTCGAT	GC04T	CD8_C5_TOB1	#8c564b	Tumor	clonotype30	0.07731743355763714	-0.011840288	-0.009969778	-0.5022552	0.901738	-0.070401296	0.0058803138278956	0.1088885310809441	0.0990596459629073
GC04T:GCGCAGTGTTGCCTCT	GC04T	CD8_C8_IL17A	#17becf	Tumor	clonotype17	0.27861746833599044	-0.081452474	0.06959035	-0.5022552	0.11061103	-0.41091523	0.0076479225624838	0.0987855283582686	0.0803804019187631
GC04T:GCGCCAAAGATAGCAT	GC04T	CD8_C8_IL17A	#17becf	Tumor	clonotype401	0.2977275596058508	-0.03787486	0.0095348805	-0.5022552	-0.5335017	-0.17501532	0.0227471065573012	0.0658628488697541	0.1027325980279609
GC04T:GCGCCAAAGCCAGGAT	GC04T	CD8_C9_HAVCR2	#aec7e8	Tumor	clonotype95	0.7972470499997392	0.034275852	0.040874355	-0.5022552	0.3018352	1.089876	1.6631987946707267	0.0950971659411277	0.109236483369327
GC04T:GCGCCAACACGTTGGC	GC04T	CD8_C5_TOB1	#8c564b	Tumor	clonotype51	0.16743841171692503	0.0009708115	-0.026358988	-0.5022552	0.4648888	-0.10624371	0.0142377850167771	0.0716330555268375	0.0946057124988407
GC04T:GCTGCAGCAGTATGCT	GC04T	CD8_C8_IL17A	#17becf	Tumor	clonotype95	0.8410675791096746	0.0327867	0.036165673	-0.5022552	-0.070937306	1.8322103	0.4232997910555627	0.081947086589861	0.0927259661590437
GC04T:GCTGCTTTCTTGCAAG	GC04T	CD8_C8_IL17A	#17becf	Tumor	clonotype159	0.11645408917558386	-0.0067492933	-0.03913329	-0.5022552	0.14560172	-0.27871794	0.0130183188218588	0.0758903043495591	0.0811519564686563
GC04T:GGAAAGCCAATCCAAC	GC04T	CD8_C5_TOB1	#8c564b	Tumor	clonotype42	0.1668071504154862	-0.0037708539	-0.03894068	-0.5022552	0.2736604	-0.2749902	0.0200524194263006	0.0996235542356769	0.0958690752009225
GC04T:GGAACTTTCTTGAGGT	GC04T	CD8_C8_IL17A	#17becf	Tumor	clonotype42	0.2109157674685973	0.00089891534	-0.038872853	-0.5022552	-0.22802623	-0.23524809	0.019122061859328	0.0895540170447955	0.1032628043308834
GC04T:GGACGTCTCGTGACAT	GC04T	CD8_C5_TOB1	#8c564b	Tumor	clonotype30	0.1643613944371741	-0.00077611115	-0.015736828	-0.09481853	0.4560211	-0.08570436	0.0103370651181629	0.1093579575747772	0.0974005636492369
GC04T:GGAGCAACAAAGGAAG	GC04T	CD8_C5_TOB1	#8c564b	Tumor	clonotype51	0.12179727919915452	-0.0016739316	-0.024852581	-0.5022552	0.19120489	-0.41091523	0.0276425239366996	0.0607586248647009	0.0779549187360006
GC04T:GGCCGATAGTACGATA	GC04T	CD8_C8_IL17A	#17becf	Tumor	clonotype95	0.5487031601309029	0.019775577	0.017906372	-0.5022552	-0.5335017	1.3923838	0.4009790345792864	0.0461060244655272	0.0948172831546248
GC04T:GGCCGATCATTCGACA	GC04T	CD8_C5_TOB1	#8c564b	Tumor	clonotype17	0.3100042168857531	-0.046741664	0.028261196	0.033220023	0.007388612	-0.22730249	0.0050772856887445	0.0822080343061391	0.0849511187380428
GC04T:GGCTCGACAAAGCGGT	GC04T	CD8_C8_IL17A	#17becf	Tumor	clonotype17	0.25181019870243965	-0.068186544	0.062719464	-0.5022552	0.06733829	-0.23253801	0.0186326781496661	0.0869246801933761	0.071559148035815
GC04T:GGCTCGACAGCTGTTA	GC04T	CD8_C5_TOB1	#8c564b	Tumor	clonotype30	0.09655972631714461	-0.014699265	-0.029590052	-0.5022552	0.33150294	-0.059352092	0.0097990390620229	0.0943029086231467	0.0994762796485268
GC04T:GGCTGGTCAAGTTGTC	GC04T	CD8_C8_IL17A	#17becf	Tumor	clonotype17	0.4417786990586066	-0.07702558	0.05353345	-0.5022552	0.2509473	-0.033107772	0.0059971767326228	0.1322814307394983	0.1027093832197269
GC04T:GGGAATGCATTCTCAT	GC04T	CD8_C5_TOB1	#8c564b	Tumor	clonotype329	0.10276894988357003	-0.014397597	-0.027899535	-0.5022552	-0.19789593	-0.26890162	0.0093134042125241	0.0654239773703081	0.0946372858421515
GC04T:GGGCACTTCTCCGGTT	GC04T	CD8_C5_TOB1	#8c564b	Tumor	clonotype17	0.3368826474088074	-0.0644058	0.03155464	-0.5022552	1.0005481	-0.18455215	0.0025648040154151	0.1225880218549074	0.1037662600121917
GC04T:GGGTTGCAGCTAGTCT	GC04T	CD8_C8_IL17A	#17becf	Tumor	clonotype17	0.2453740800563439	-0.09208562	0.083352834	-0.5022552	1.1383376	-0.41091523	0.0186257226381539	0.110052359427723	0.0904239499579145
GC04T:GGGTTGCTCTTATCTG	GC04T	CD8_C5_TOB1	#8c564b	Tumor	clonotype51	0.13011223644094969	-0.0076611126	-0.036359783	-0.5022552	0.35274062	-0.081848465	0.0123890086918463	0.0978743803725148	0.0924866933209597
GC04T:GGTGAAGTCAGATAAG	GC04T	CD8_C8_IL17A	#17becf	Tumor	clonotype17	0.18340160796759483	-0.080668576	0.07270231	-0.5022552	0.47886765	-0.20672762	0.0085036780004841	0.1126209208799842	0.1124122807071451
GC04T:GGTGCGTCAGCGTTCG	GC04T	CD8_C8_IL17A	#17becf	Tumor	clonotype17	0.2679242299753546	-0.086384825	0.07420968	-0.5022552	0.26256537	-0.41091523	0.0140798748125883	0.1047978516323639	0.0895098640583808
GC04T:GGTGTTAAGTTTCCTT	GC04T	CD8_C8_IL17A	#17becf	Tumor	clonotype159	0.17673207065845137	-0.009111373	-0.0016607031	-0.5022552	0.01075383	-0.41091523	0.0115256617955953	0.0909782612514695	0.0850158687877662
GC04T:GTAACGTGTGATGATA	GC04T	CD8_C8_IL17A	#17becf	Tumor	clonotype17	0.26116845964261165	-0.061169684	0.05068163	-0.5022552	0.7608032	-0.13474438	0.0134554462645917	0.1296576670750692	0.071437707326071
GC04T:GTAACTGGTCCTCTTG	GC04T	CD8_C5_TOB1	#8c564b	Tumor	clonotype42	0.27638351728143346	0.00035415552	-0.024205262	-0.101778716	-0.0071999826	-0.41091523	0.0051183815956436	0.0924673430689504	0.0767174320934833
GC04T:GTACTTTTCCCTGACT	GC04T	CD8_C5_TOB1	#8c564b	Tumor	clonotype51	0.09744125351676261	-0.0046835383	-0.031301577	-0.5022552	0.6238205	-0.17869586	0.0190325827130309	0.0615204236043524	0.0856731208028315
GC04T:GTATTCTGTGTAATGA	GC04T	CD8_C5_TOB1	#8c564b	Tumor	clonotype147	0.18173279826263936	-0.004191099	-0.03627308	-0.5022552	-0.0033640463	-0.2506692	0.0108309075845652	0.0822885475128337	0.1142719172903144
GC04T:GTCACAAAGCGTAATA	GC04T	CD8_C8_IL17A	#17becf	Tumor	clonotype17	0.3522213419138603	-0.063428946	0.02892682	-0.5022552	-0.408448	-0.19211465	0.0067198666896317	0.0837184229280952	0.0791588581109632
GC04T:GTCATTTTCGTATCAG	GC04T	CD8_C5_TOB1	#8c564b	Tumor	clonotype42	0.27420078946548937	0.0056225564	-0.022210564	-0.5022552	0.34534946	-0.096090026	0.0115782244730103	0.0813006522528262	0.0946450030687343
GC04T:GTCTTCGCACTTAACG	GC04T	CD8_C8_IL17A	#17becf	Tumor	clonotype17	0.22566339702624885	-0.09213957	0.082099855	-0.15564844	0.903186	-0.29206488	0.0078146243800975	0.0980042836563944	0.0944904039472714
GC04T:GTCTTCGTCCACGCAG	GC04T	CD8_C5_TOB1	#8c564b	Tumor	clonotype30	0.09969793008710684	-0.0058811307	-0.039938934	-0.5022552	0.80967283	-0.028682841	0.0030464296143686	0.1109265852388979	0.0777713964360704
GC04T:GTGGGTCTCTGGTTCC	GC04T	CD8_C5_TOB1	#8c564b	Tumor	clonotype42	0.24264650909621208	-0.002393093	-0.03046215	-0.5022552	-0.5335017	-0.23255354	0.020549288415999	0.0674871377927429	0.0914624199959395
GC04T:GTGTGCGTCTGTTTGT	GC04T	CD8_C5_TOB1	#8c564b	Tumor	clonotype42	0.12382583672315621	-0.00087712763	-0.021956425	-0.5022552	0.36929616	-0.41091523	0.016955535508734	0.0725972972078834	0.0814601469489605
GC04T:GTTAAGCAGCGTTGCC	GC04T	CD8_C5_TOB1	#8c564b	Tumor	clonotype42	0.1545017442171542	-0.0018150649	-0.020706441	-0.5022552	0.10568436	-0.120100416	0.0247876549254634	0.0793932359920364	0.0860098771877861
GC04T:GTTACAGCAGGTGGAT	GC04T	CD8_C5_TOB1	#8c564b	Tumor	clonotype443	0.1922194079996036	0.002345714	-0.01878426	-0.5022552	-0.2070791	-0.16135184	0.0136313178526107	0.0834208660517482	0.0911167475027797
GC04T:GTTCGGGAGCTAGTTC	GC04T	CD8_C5_TOB1	#8c564b	Tumor	clonotype30	0.3006315072210961	-0.0055711824	-0.007486048	-0.5022552	0.9725742	0.0505345	0.0050198980216913	0.0792959163863486	0.0615984811486036
GC04T:GTTCTCGGTTACGACT	GC04T	CD8_C8_IL17A	#17becf	Tumor	clonotype51	0.10755586746488938	-0.00846432	-0.028729606	-0.5022552	-0.33325896	-0.41091523	0.0182323524577938	0.0623877369506711	0.087386894992462
GC04T:TAAGAGAGTCAACTGT	GC04T	CD8_C8_IL17A	#17becf	Tumor	clonotype17	0.22217097367818486	-0.04606248	0.035073735	-0.5022552	1.2649182	-0.41091523	0.0075458812025851	0.0882560142569623	0.0853285296270538
GC04T:TAAGCGTTCACATAGC	GC04T	CD8_C8_IL17A	#17becf	Tumor	clonotype329	0.11173300125422976	0.00021937636	-0.023658182	-0.5022552	-0.044957858	-0.0418678	0.0243578929675078	0.0986941854722634	0.0944939081529393
GC04T:TAAGTGCAGTACGTAA	GC04T	CD8_C8_IL17A	#17becf	Tumor	clonotype42	0.23720182022683217	0.0036940207	-0.027450947	-0.5022552	-0.24146347	-0.15206316	0.0274572019991696	0.0766977922361991	0.090373538347434
GC04T:TAAGTGCTCCTTAATC	GC04T	CD8_C5_TOB1	#8c564b	Tumor	clonotype146	0.13135125207713977	0.0010829178	-0.024365973	-0.5022552	0.6801424	-0.41091523	0.0293260051074771	0.0787426590578128	0.0843556729207806
GC04T:TAAGTGCTCGCCCTTA	GC04T	CD8_C5_TOB1	#8c564b	Tumor	clonotype146	0.12616639338311406	0.0006405471	-0.014056797	-0.5022552	0.052431688	-0.41091523	0.0097082104109347	0.0538920144260691	0.0743380053543242
GC04T:TACGGATAGACTTTCG	GC04T	CD8_C5_TOB1	#8c564b	Tumor	clonotype51	0.21630066351765959	-0.0058082454	-0.023627583	-0.5022552	-0.2820609	-0.22313827	0.0097296535866524	0.069301025806326	0.0860515521514121
GC04T:TACTCATGTCCAGTGC	GC04T	CD8_C5_TOB1	#8c564b	Tumor	clonotype30	0.1267858853816162	-0.0011867837	-0.028187301	-0.5022552	1.021992	-0.117423944	0.009379968324605	0.0995724813112087	0.0852451059420241
GC04T:TACTCATTCCGCAGTG	GC04T	CD8_C9_HAVCR2	#aec7e8	Tumor	clonotype95	0.9686012676643763	0.040800184	0.048432827	-0.046779335	-0.33895144	2.333309	0.9519188075688156	0.0716669533642218	0.0651346179578361
GC04T:TACTTGTCAACTGCGC	GC04T	CD8_C8_IL17A	#17becf	Tumor	clonotype400	0.8368947347014744	0.033386268	0.03960926	-0.5022552	0.58391327	0.4768471	0.7619126951499913	0.0851668372466845	0.0783854927939236
GC04T:TACTTGTTCCCTAACC	GC04T	CD8_C8_IL17A	#17becf	Tumor	clonotype17	0.2258209979142175	-0.053280544	0.033761155	-0.5022552	0.89249593	-0.41091523	0.0077929824112372	0.1112513147331447	0.1041523964447603
GC04T:TAGAGCTAGAGTGAGA	GC04T	CD8_C8_IL17A	#17becf	Tumor	clonotype95	0.8217994952276944	0.03197779	0.03366404	-0.5022552	-0.17423303	2.1386235	0.9121567483369566	0.0799297412081379	0.1249579981949222
GC04T:TAGAGCTGTGCGCTTG	GC04T	CD8_C8_IL17A	#17becf	Tumor	clonotype95	0.6132010588168576	0.020782199	0.018422892	-0.09861103	-0.35854813	0.20813984	0.3210924902387989	0.0530896605114259	0.098092146951098
GC04T:TAGTGGTGTTGAACTC	GC04T	CD8_C8_IL17A	#17becf	Tumor	clonotype400	0.645453654456953	0.026649749	0.02483746	-0.5022552	-0.5335017	1.5725522	0.6231888165980521	0.0543135201525971	0.1021204476016862
GC04T:TAGTTGGCAGCGTAAG	GC04T	CD8_C8_IL17A	#17becf	Tumor	clonotype220	0.2570071596815456	-0.07935582	0.071429044	-0.014289826	0.82354563	-0.41091523	0.0103831360382977	0.1136968729056764	0.0734418873091303
GC04T:TCAATCTAGTGCAAGC	GC04T	CD8_C5_TOB1	#8c564b	Tumor	clonotype51	0.18058926841501097	-6.243541e-05	-0.03235602	-0.5022552	0.32001117	-0.41091523	0.010962620595574	0.0734291029340507	0.0792262085575727
GC04T:TCACAAGTCACCGGGT	GC04T	CD8_C5_TOB1	#8c564b	Tumor	clonotype146	0.12376406327609865	-0.0044354503	-0.03938344	-0.5022552	-0.10830995	-0.41091523	0.0094358569265503	0.075078407377787	0.0964346822004564
GC04T:TCAGCAAAGCCCGAAA	GC04T	CD8_C5_TOB1	#8c564b	Tumor	clonotype51	0.0908658158726403	0.0015495067	-0.025036065	-0.5022552	0.17247087	-0.27904212	0.0179872219393324	0.0826031250041822	0.1083801460059011
GC04T:TCAGCTCTCTTGTACT	GC04T	CD8_C8_IL17A	#17becf	Tumor	clonotype17	0.33692451893864495	-0.065735035	0.038563743	-0.5022552	0.48696494	-0.28125015	0.008140410387837	0.0876335206539262	0.1238022677535099
GC04T:TCTATTGGTTAAGTAG	GC04T	CD8_C8_IL17A	#17becf	Tumor	clonotype17	0.22468909516274652	-0.048621032	0.023963409	-0.5022552	1.228778	-0.22370169	0.0140724683611077	0.0924048512165706	0.0840228347664454
GC04T:TCTCTAACAATGAAAC	GC04T	CD8_C8_IL17A	#17becf	Tumor	clonotype17	0.38279311871549565	-0.070485115	0.04862535	-0.5022552	-0.11207513	-0.41091523	0.0117587936817899	0.0828051625948605	0.0996048486475884
GC04T:TCTCTAACATACAGCT	GC04T	CD8_C5_TOB1	#8c564b	Tumor	clonotype159	0.25647681625331764	-0.00794514	-0.037908442	-0.5022552	0.35219023	-0.41091523	0.0077711374563115	0.0647506916358601	0.1159897269648705
GC04T:TCTGAGAAGTTTGCGT	GC04T	CD8_C8_IL17A	#17becf	Tumor	clonotype17	0.19035311015679954	-0.08570308	0.080563076	-0.5022552	1.2279351	0.1237904	0.0114058273666885	0.1025256982173495	0.0797674644651343
GC04T:TCTTTCCTCGTCTGAA	GC04T	CD8_C8_IL17A	#17becf	Tumor	clonotype220	0.3906910617084696	-0.070521176	0.047274176	-0.5022552	0.5761767	-0.41091523	0.0119890374793208	0.0995728283673417	0.1146571973745967
GC04T:TCTTTCCTCTCGATGA	GC04T	CD8_C8_IL17A	#17becf	Tumor	clonotype17	0.3128559887530754	-0.08024073	0.06934085	-0.5022552	0.6760993	-0.41091523	0.0126148388373057	0.1103192374727247	0.1109643826807923
GC04T:TGACGGCGTTCAGTAC	GC04T	CD8_C5_TOB1	#8c564b	Tumor	clonotype51	0.11010428988069829	-0.00594642	-0.03016298	-0.5022552	-0.28961757	-0.41091523	0.0115056162671251	0.060582086292874	0.0904673065464784
GC04T:TGACTTTAGATCTGAA	GC04T	CD8_C5_TOB1	#8c564b	Tumor	clonotype147	0.129361289111775	-0.003048931	-0.035150662	-0.5022552	0.5812137	-0.41091523	0.0132498033955365	0.1008100005642273	0.0870295812664065
GC04T:TGAGCATAGTCAAGGC	GC04T	CD8_C8_IL17A	#17becf	Tumor	clonotype401	0.291458734242802	-0.00068864494	0.0053226994	-0.5022552	-0.19623373	-0.06388156	0.0393204898093702	0.0610772756866402	0.097204870792823
GC04T:TGAGGGAAGACACTAA	GC04T	CD8_C8_IL17A	#17becf	Tumor	clonotype17	0.4740551711275684	-0.06840173	0.050691474	-0.5022552	1.3397431	-0.20912613	0.0067282292469686	0.1148657871824806	0.1126573599494323
GC04T:TGCCAAAAGCACCGCT	GC04T	CD8_C8_IL17A	#17becf	Tumor	clonotype17	0.19937055867349535	-0.081308454	0.07123097	-0.5022552	0.24530338	-0.1687652	0.011603645764203	0.0956420340135246	0.0932018054469628
GC04T:TGCCCTAAGATCGGGT	GC04T	CD8_C5_TOB1	#8c564b	Tumor	clonotype17	0.37234297761010415	-0.0766594	0.06020916	-0.5022552	0.7792694	-0.41091523	0.0092640136951351	0.10251868900575	0.0955375095821166
GC04T:TGCCCTACACAGGAGT	GC04T	CD8_C8_IL17A	#17becf	Tumor	clonotype42	0.2165000157598861	-0.0018417725	-0.035968635	-0.5022552	0.3407812	-0.2540766	0.0353041431098782	0.0939693276740103	0.0946967606222147
GC04T:TGCCCTATCTTCCTTC	GC04T	CD8_C8_IL17A	#17becf	Tumor	clonotype17	0.40015888624935964	-0.07441382	0.053172633	-0.5022552	0.09211933	-0.25443304	0.0107393394778894	0.1163508882939505	0.1244370015570512
GC04T:TGCGCAGTCAGGCAAG	GC04T	CD8_C9_HAVCR2	#aec7e8	Tumor	clonotype17	0.24285920933464578	-0.065283686	0.030103447	-0.5022552	0.71316195	-0.41091523	0.0144589469189074	0.0963696055400639	0.0831310086282485
GC04T:TGCTACCAGTTGTAGA	GC04T	CD8_C8_IL17A	#17becf	Tumor	clonotype17	0.27034813123687945	-0.06266935	0.043765318	-0.5022552	0.33541808	-0.41091523	0.0102451810206506	0.0876413810202205	0.1067821089598575
GC04T:TGGACGCGTTAAAGTG	GC04T	CD8_C8_IL17A	#17becf	Tumor	clonotype17	0.29249649351614654	-0.05778001	0.03162678	-0.5022552	-0.0533832	-0.41091523	0.0065701665321563	0.0725024166842832	0.0891983580791604
GC04T:TGGACGCGTTAAGAAC	GC04T	CD8_C8_IL17A	#17becf	Tumor	clonotype17	0.17055720341722694	-0.07510717	0.06522268	-0.5022552	0.95597726	-0.41091523	0.0082737213778765	0.1123027469798674	0.0902025924693396
GC04T:TGGACGCTCTTTACGT	GC04T	CD8_C5_TOB1	#8c564b	Tumor	clonotype51	0.016394569392661235	-0.003461606	-0.03543879	-0.5022552	0.73998886	0.16640997	0.0121635862564929	0.070186527397667	0.0939338005176771
GC04T:TGGCGCATCGAACTGT	GC04T	CD8_C8_IL17A	#17becf	Tumor	clonotype442	0.16382847456518	-0.019309679	-0.004467918	-0.5022552	1.0217924	0.1020343	0.0570368466700502	0.0675682064642914	0.0972817909506847
GC04T:TGGTTAGAGGCATGTG	GC04T	CD8_C5_TOB1	#8c564b	Tumor	clonotype147	0.19040924394593398	-8.356827e-05	-0.028208869	-0.5022552	-0.15659882	-0.41091523	0.0235528191655725	0.0804565093286557	0.0947844906244131
GC04T:TGTCCCACAGGTCGTC	GC04T	CD8_C5_TOB1	#8c564b	Tumor	clonotype442	0.2480142481294661	-0.009265643	-0.021414815	-0.5022552	-0.09544337	-0.1175749	0.0082071578013968	0.0675531362787942	0.0908105093872937
GC04T:TGTTCCGAGGCCCGTT	GC04T	CD8_C5_TOB1	#8c564b	Tumor	clonotype30	0.23083953201844912	-0.010058628	-0.018696254	-0.5022552	0.3752366	-0.26526785	0.0023506927595754	0.0948968183790609	0.0755219974075497
GC04T:TGTTCCGGTCTAGTCA	GC04T	CD8_C5_TOB1	#8c564b	Tumor	clonotype159	0.07920190195881927	-0.002692133	-0.03990525	-0.5022552	0.30872855	-0.0407726	0.0129004870503049	0.0819773981060237	0.0894831806209008
GC04T:TGTTCCGTCTACTCAT	GC04T	CD8_C5_TOB1	#8c564b	Tumor	clonotype42	0.25700135862823925	-0.008393414	-0.020593518	-0.5022552	-0.25292364	-0.41091523	0.0209317868290385	0.0863392530916659	0.0985409100190892
GC04T:TTAACTCTCCCTCAGT	GC04T	CD8_C5_TOB1	#8c564b	Tumor	clonotype401	0.17949858310950406	-0.004687351	-0.027905643	-0.5022552	0.30620465	0.15039426	0.0102749728859945	0.0756498759573744	0.0931976941640195
GC04T:TTAGGACAGCGGCTTC	GC04T	CD8_C8_IL17A	#17becf	Tumor	clonotype17	0.23281947175327714	-0.059951484	0.033512127	-0.5022552	0.9448735	-0.16266099	0.0089630138453182	0.0927621001754866	0.1047662428433593
GC04T:TTAGGACGTGTGACGA	GC04T	CD8_C5_TOB1	#8c564b	Tumor	clonotype30	0.031477967520547816	-0.016460232	-0.022727747	-0.5022552	0.8519848	0.13283223	0.0042552850774457	0.1175061738550083	0.0765761993888562
GC04T:TTAGGCACAGGTCTCG	GC04T	CD8_C5_TOB1	#8c564b	Tumor	clonotype443	0.15053909488837786	-0.0017593594	-0.024833472	-0.5022552	-0.30339536	-0.15667947	0.0128013403940039	0.0670928209388652	0.0858708469243897
GC04T:TTAGGCATCTCCCTGA	GC04T	CD8_C5_TOB1	#8c564b	Tumor	clonotype220	0.2313516053621789	-0.04831808	0.017223759	-0.18205097	0.46071562	0.18146436	0.0057915861264425	0.1232245013641406	0.0735002589397811
GC04T:TTAGTTCGTTATGTGC	GC04T	CD8_C8_IL17A	#17becf	Tumor	clonotype42	0.19529190867936685	-0.00032175783	-0.010006459	-0.5022552	-0.3607212	-0.41091523	0.039862554557814	0.0700912890098694	0.0788577736335124
GC04T:TTCGGTCAGTGTGAAT	GC04T	CD8_C5_TOB1	#8c564b	Tumor	clonotype30	0.12313153201250922	-0.00493176	-0.043487992	-0.5022552	0.45832136	-0.26377708	0.0082188189877389	0.0876169533147049	0.089201311476466
GC04T:TTCTACATCTTCATGT	GC04T	CD8_C5_TOB1	#8c564b	Tumor	clonotype329	0.14932014301825408	-0.0023705023	-0.033814352	-0.5022552	-0.33501053	-0.27525052	0.010414371179258	0.0703758046677373	0.0815610833646797
GC04T:TTCTCCTGTGTTAAGA	GC04T	CD8_C5_TOB1	#8c564b	Tumor	clonotype42	0.20521532835885536	-0.0054990062	-0.02955298	-0.5022552	-0.5335017	0.04489834	0.007185686744928	0.0564405228554209	0.0855285887452585
GC04T:TTGGCAAGTGTGAATA	GC04T	CD8_C8_IL17A	#17becf	Tumor	clonotype442	0.18715606500825907	-0.015476776	-0.018815545	-0.5022552	0.5638482	-0.27558738	0.0086400024066965	0.0915540124137675	0.1027095304041301
GC04T:TTTATGCAGTAACCCT	GC04T	CD8_C8_IL17A	#17becf	Tumor	clonotype396	0.05962099053764467	-0.015262154	-0.0015366365	-0.094576836	1.1281006	-0.27112362	0.0293645633096574	0.0856473249745701	0.1072702467281916
GC04T:TTTGGTTGTACAGCAG	GC04T	CD8_C8_IL17A	#17becf	Tumor	clonotype17	0.3787229842239045	-0.08913272	0.07351513	-0.5022552	0.23972441	-0.41091523	0.0104536656901961	0.1091787538118355	0.113678922677351
GC05P:ATCTGCCTCACAACGT	GC05P	CD8_C9_HAVCR2	#aec7e8	Paratumor	clonotype254	0.48231165654087443	0.0088165235	0.0061390926	-0.5022552	0.7187354	1.4761411	0.4549965155609369	0.084366237202552	0.1457428279482917
GC05P:ATTACTCAGCTAACTC	GC05P	CD8_C9_HAVCR2	#aec7e8	Paratumor	clonotype446	0.5518062004684353	0.012904931	0.008798716	-0.5022552	0.16640168	1.622569	0.5197183856688944	0.0809332421317564	0.1310573094014376
GC05P:ATTGGTGCAAGGACTG	GC05P	CD8_C9_HAVCR2	#aec7e8	Paratumor	clonotype58	0.4654405820971323	0.016948096	0.0029419642	-0.5022552	-0.12592202	0.39280748	0.1240518724323475	0.1427771861381735	0.0872406944072055
GC05P:CAAGAAAAGCTACCGC	GC05P	CD8_C9_HAVCR2	#aec7e8	Paratumor	clonotype58	0.5788675180015647	0.021146579	0.016876137	-0.5022552	0.13851863	0.8229314	0.3495649696337994	0.096936417213194	0.1193850674389696
GC05P:CATTCGCCAATGTAAG	GC05P	CD8_C9_HAVCR2	#aec7e8	Paratumor	clonotype58	0.5520575220899611	0.027273124	0.018450305	-0.5022552	0.47653726	0.5990853	0.6143728381370819	0.0947877455348339	0.1218594521515749
GC05P:CTGAAACAGAGGGATA	GC05P	CD8_C9_HAVCR2	#aec7e8	Paratumor	clonotype804	0.4486204810479002	0.017487673	0.0024264567	-0.5022552	0.8026981	1.250729	0.5252062437560049	0.1112482066442734	0.1187813844257944
GC05P:CTGGTCTTCCGCGTTT	GC05P	CD8_C9_HAVCR2	#aec7e8	Paratumor	clonotype58	0.48113044984451775	0.020362595	0.0072882557	-0.5022552	0.4301118	0.80431765	0.4385130154654171	0.0832085487025008	0.1116799767501389
GC05P:GACTAACAGATCTGCT	GC05P	CD8_C9_HAVCR2	#aec7e8	Paratumor	clonotype254	0.6065021678165748	0.022020936	0.009580194	-0.5022552	0.13681363	1.6380286	0.9207053383489152	0.0620232409871556	0.0895216986392948
GC05P:GCAGTTACAGCCTTTC	GC05P	CD8_C9_HAVCR2	#aec7e8	Paratumor	clonotype58	0.49694426711406126	0.01751534	0.014075832	-0.5022552	-0.33431235	0.3914858	0.986305503983094	0.051964315483632	0.0930012325885162
GC05P:GCTCCTAGTAAACCTC	GC05P	CD8_C8_IL17A	#17becf	Paratumor	clonotype58	0.4868062661931925	0.0115200225	0.0016373186	-0.5022552	0.6331745	0.74843484	0.2659944963948339	0.0775647090833416	0.1386722141444438
GC05P:TATCAGGAGGTAGCTG	GC05P	CD8_C9_HAVCR2	#aec7e8	Paratumor	clonotype254	0.4686548963536958	0.016802333	0.018071897	-0.5022552	0.6608255	1.1210235	0.2663501676558233	0.0898893344307722	0.0732124217773223
GC05P:TTCTACAAGTGTACCT	GC05P	CD8_C9_HAVCR2	#aec7e8	Paratumor	clonotype58	0.6363255378198867	0.028409453	0.025848757	-0.5022552	1.3161099	1.3995795	0.4817758075615644	0.1076049067983512	0.0967381798985737
GC05P:TTTGGTTAGATAGGAG	GC05P	CD8_C8_IL17A	#17becf	Paratumor	clonotype275	0.6081530952494233	0.015061155	0.011166433	-0.5022552	0.6182073	2.1837475	0.6324659291665224	0.0849724244869382	0.161854587434732
GC05T:AACACGTTCAAAGACA	GC05T	CD8_C9_HAVCR2	#aec7e8	Tumor	clonotype254	0.27987361660771265	0.0031329738	0.0003084969	-0.5022552	-0.26056597	0.74279875	0.1408756934569763	0.0649418465791934	0.1089508701951026
GC05T:AACTCAGCACAAGTAA	GC05T	CD8_C9_HAVCR2	#aec7e8	Tumor	clonotype275	0.3803824881205897	0.010097669	-0.011896074	-0.5022552	0.57207745	1.7613355	0.2325610583125929	0.0942646190475341	0.1247996245922708
GC05T:AAGACCTCACGAAGCA	GC05T	CD8_C5_TOB1	#8c564b	Tumor	clonotype58	0.19687092050364005	0.005356912	-0.014707454	-0.5022552	0.33879888	0.37936747	0.0281884410679567	0.0875210620342413	0.1075191301779779
GC05T:AATCCAGTCTCGGACG	GC05T	CD8_C9_HAVCR2	#aec7e8	Tumor	clonotype275	0.39613335562762897	0.015405697	0.0013249408	-0.5022552	-0.4551619	0.6965387	0.3820600706759746	0.0769905216482242	0.1295166947723218
GC05T:ACCCACTCATTAACCG	GC05T	CD8_C9_HAVCR2	#aec7e8	Tumor	clonotype254	0.40317251693409306	0.021483023	0.004151465	-0.5022552	0.95089126	1.4594827	0.5074906638367143	0.0843429233172302	0.099689546750619
GC05T:ACGTCAAAGGTGCACA	GC05T	CD8_C9_HAVCR2	#aec7e8	Tumor	clonotype58	0.37116241109298215	0.011799706	-0.007675605	-0.5022552	-0.017008185	0.24690872	0.1555046951444893	0.0845858438962738	0.1148984642418634
GC05T:ACTGATGCACGAAGCA	GC05T	CD8_C9_HAVCR2	#aec7e8	Tumor	clonotype58	0.5014520844961315	0.010553238	0.012347834	-0.5022552	1.3749862	0.46019936	0.0754611817842355	0.1220745704320419	0.0905991749970315
GC05T:ACTGCTCGTGAAGGCT	GC05T	CD8_C9_HAVCR2	#aec7e8	Tumor	clonotype58	0.32624362200143237	0.0077852225	-0.014801837	-0.5022552	-0.008911054	0.8221905	0.0998919640083486	0.0767602226255364	0.1179328193347668
GC05T:AGACGTTAGCGCTTAT	GC05T	CD8_C8_IL17A	#17becf	Tumor	clonotype58	0.31487278800552426	-0.0024252846	-0.0048592333	-0.5022552	-0.22705026	0.5859231	0.0336830290903234	0.0798872446169916	0.1137158159269379
GC05T:AGAGTGGCAGCTTAAC	GC05T	CD8_C8_IL17A	#17becf	Tumor	clonotype275	0.5662348908712124	0.013775474	0.008275796	-0.5022552	-0.5335017	1.0898502	0.2007830740584243	0.0646624434902559	0.0992117278165496
GC05T:AGGTCCGCAGGGTTAG	GC05T	CD8_C9_HAVCR2	#aec7e8	Tumor	clonotype58	0.4418674638774081	0.015331168	0.0047533526	-0.5022552	-0.40598157	0.82785463	0.1352309884378921	0.1024708391500737	0.0890010092182972
GC05T:AGTCTTTAGACAAAGG	GC05T	CD8_C8_IL17A	#17becf	Tumor	clonotype58	0.26032411971770103	-0.0018989439	-0.015710318	-0.07608816	0.18695009	-0.061735246	0.0736520901734383	0.0811620820621018	0.1288212258259855
GC05T:AGTCTTTTCGCCATAA	GC05T	CD8_C9_HAVCR2	#aec7e8	Tumor	clonotype446	0.4383498333543898	0.021044977	0.008144658	-0.5022552	0.3522865	0.33565998	0.3918103742868326	0.081633561579008	0.0986793463361226
GC05T:ATCCGAATCAGGTAAA	GC05T	CD8_C9_HAVCR2	#aec7e8	Tumor	clonotype58	0.5049544680993263	0.014897962	0.0006158433	-0.5022552	0.46844187	0.7782199	0.1160305571996919	0.0745556091680277	0.1058253294408641
GC05T:CAAGAAACAGAGCCAA	GC05T	CD8_C9_HAVCR2	#aec7e8	Tumor	clonotype446	0.33333987688285943	0.011782753	-0.0047850525	-0.5022552	0.97756356	0.04730765	0.365631333778311	0.1081206101814603	0.0934536466679915
GC05T:CACCAGGTCACAGTAC	GC05T	CD8_C9_HAVCR2	#aec7e8	Tumor	clonotype446	0.513104325759584	0.017620642	0.0077348435	-0.5022552	-0.20892972	1.6502419	0.347810450137559	0.0758638306505387	0.143504572344154
GC05T:CAGCATATCATGTAGC	GC05T	CD8_C9_HAVCR2	#aec7e8	Tumor	clonotype254	0.8434004431652649	0.03341938	0.03115707	-0.5022552	1.1538247	2.334162	1.2085494131840495	0.0730551488928569	0.1097657076914095
GC05T:CAGCTGGAGTTAGGTA	GC05T	CD8_C9_HAVCR2	#aec7e8	Tumor	clonotype254	0.4179207494888407	0.01439973	-0.005878922	-0.5022552	0.78213406	0.551862	0.2599999564541628	0.0750765596102395	0.117019684451216
GC05T:CAGCTGGTCTCGAGTA	GC05T	CD8_C9_HAVCR2	#aec7e8	Tumor	clonotype804	0.553632355652815	0.018394556	0.013855568	-0.5022552	-0.40314922	0.670172	0.2581110784689152	0.0754121471053995	0.1051189114157224
GC05T:CCAGCGAGTTAGGGTG	GC05T	CD8_C9_HAVCR2	#aec7e8	Tumor	clonotype58	0.33538909181735893	0.0014250409	-0.0042142374	-0.5022552	0.23940913	1.5661378	0.1132014429346595	0.094784478003608	0.1194983171388777
GC05T:CCGTTCAAGCTACCTA	GC05T	CD8_C9_HAVCR2	#aec7e8	Tumor	clonotype58	0.327260594473014	0.014144304	-0.0027369119	-0.5022552	-0.20093964	1.1836102	0.1720165083533566	0.0766524042115752	0.1034513391717237
GC05T:CGAGCCACATACTCTT	GC05T	CD8_C9_HAVCR2	#aec7e8	Tumor	clonotype58	0.4030836866290781	-0.0068942565	-0.005651421	-0.5022552	-0.22229443	0.75724673	0.0932711928677149	0.0838781981699065	0.1052662515099498
GC05T:CGCTATCTCCCAGGTG	GC05T	CD8_C5_TOB1	#8c564b	Tumor	clonotype254	0.2895764950935937	0.00765892	-0.015304648	-0.5022552	0.057561517	0.67111784	0.0495246747350516	0.0864963993283099	0.1012006801221061
GC05T:CGGGTCAGTCTTGTCC	GC05T	CD8_C9_HAVCR2	#aec7e8	Tumor	clonotype275	0.5104051938932688	0.017938321	0.0025636435	-0.5022552	0.26562208	0.73532575	0.1318116967800934	0.0697134436961337	0.0954189822274517
GC05T:CGGTTAATCGTGGTCG	GC05T	CD8_C8_IL17A	#17becf	Tumor	clonotype275	0.5959574403486639	0.016849477	0.0155296	-0.5022552	0.0028987366	1.2093812	0.2710478094187827	0.0633147622115371	0.0985944618375057
GC05T:CGTCCATAGCTGTTCA	GC05T	CD8_C8_IL17A	#17becf	Tumor	clonotype254	0.42437815336928925	0.0058938866	-0.005169413	-0.5022552	-0.5335017	0.31915876	0.0886128035804665	0.0405591675838619	0.1103853614647275
GC05T:CGTCCATAGTACGATA	GC05T	CD8_C9_HAVCR2	#aec7e8	Tumor	clonotype58	0.3072788224608818	0.0063922945	-0.008851845	-0.5022552	-0.28046593	0.5354631	0.1363516397793878	0.1112510745702538	0.087613952717454
GC05T:CTAATGGAGTTGAGAT	GC05T	CD8_C8_IL17A	#17becf	Tumor	clonotype804	0.3486735070801437	0.0055317953	0.00657311	-0.5022552	-0.5335017	0.7533195	0.0915151727613917	0.0977354105046481	0.0924346873978493
GC05T:CTACGTCTCATGCATG	GC05T	CD8_C8_IL17A	#17becf	Tumor	clonotype254	0.34850452035478857	0.014748122	0.008689411	-0.5022552	-0.3455565	1.0323738	0.0923712152570329	0.0548995179761203	0.1092601749656629
GC05T:CTAGAGTTCTTCGGTC	GC05T	CD8_C9_HAVCR2	#aec7e8	Tumor	clonotype58	0.19478468947626987	0.007034999	-0.011419537	-0.5022552	-0.3889837	0.31632483	0.0948363525153882	0.0499647381190053	0.1053619268127375
GC05T:CTCACACTCATGTCCC	GC05T	CD8_C9_HAVCR2	#aec7e8	Tumor	clonotype254	0.24439564409402229	0.007840712	-0.00951342	-0.5022552	0.37318322	0.32838404	0.228628539590939	0.0862146733383629	0.1178804906155975
GC05T:CTCAGAATCTGTACGA	GC05T	CD8_C8_IL17A	#17becf	Tumor	clonotype446	0.3586503072612409	0.007098607	-0.00906679	-0.5022552	0.5194835	1.2987223	0.140330399218058	0.0645141392832807	0.1179100601318925
GC05T:CTCGTACTCAGGCAAG	GC05T	CD8_C9_HAVCR2	#aec7e8	Tumor	clonotype254	0.10630204770800215	0.0033981071	-0.023218585	-0.5022552	-0.27039912	0.27199358	0.1696932779681656	0.0709460857861865	0.1080676569989599
GC05T:CTCTACGTCAATACCG	GC05T	CD8_C9_HAVCR2	#aec7e8	Tumor	clonotype254	0.40693394233841484	0.011828381	-0.0080932705	-0.5022552	0.3730569	1.5201126	0.4025710312728722	0.0983576931450302	0.1280224974603626
GC05T:CTGAAACCATATGCTG	GC05T	CD8_C8_IL17A	#17becf	Tumor	clonotype804	0.5039394529890938	0.014230805	0.0056927	-0.5022552	-0.14211428	0.056820538	0.124897525806321	0.0806775538106311	0.0992046257408619
GC05T:CTGATAGGTCATCGGC	GC05T	CD8_C9_HAVCR2	#aec7e8	Tumor	clonotype58	0.5634059983654427	0.01475462	0.00675919	-0.5022552	1.1668662	1.2629408	0.1526747621650714	0.1098359470676189	0.1229324041312483
GC05T:CTTACCGGTGCTAGCC	GC05T	CD8_C8_IL17A	#17becf	Tumor	clonotype804	0.28927287060141005	0.006171011	-0.010848206	-0.5022552	0.19026323	0.36840943	0.0505403441794831	0.1027221589619845	0.0824812158997676
GC05T:GAAACTCAGAGGTTAT	GC05T	CD8_C9_HAVCR2	#aec7e8	Tumor	clonotype275	0.5014239891801108	0.01658353	3.3787546e-05	-0.5022552	0.56688124	1.3315159	0.4283589457517813	0.1122819577169937	0.1264953073513608
GC05T:GAAGCAGGTCGGATCC	GC05T	CD8_C9_HAVCR2	#aec7e8	Tumor	clonotype58	0.7280791899755517	0.028169904	0.028957553	-0.5022552	-0.11505147	1.5057857	1.6444012925216065	0.0923526812761957	0.1034023745127326
GC05T:GACACGCGTCTGGAGA	GC05T	CD8_C5_TOB1	#8c564b	Tumor	clonotype58	0.10336183084993666	-0.0070837056	-0.010843763	-0.5022552	0.58177376	-0.2069733	0.0266863423208398	0.0817548371687361	0.0652245507191406
GC05T:GACTAACAGGTAGCCA	GC05T	CD8_C9_HAVCR2	#aec7e8	Tumor	clonotype254	0.4258572656978637	0.012822011	-0.0030371891	-0.5022552	0.41905364	0.6508096	0.2812844059707748	0.0803571219100397	0.088824812786553
GC05T:GAGTCCGCAGATGGCA	GC05T	CD8_C9_HAVCR2	#aec7e8	Tumor	clonotype275	0.438626816869508	0.013705848	-0.0037542165	-0.5022552	0.35164586	0.4212772	0.597888180265302	0.0884248740439368	0.1006763731094447
GC05T:GATCAGTCAATGCCAT	GC05T	CD8_C9_HAVCR2	#aec7e8	Tumor	clonotype58	0.48913568588827216	0.0125727	0.0066665253	-0.5022552	1.2501947	0.8023462	0.0550954836894103	0.1107448036452998	0.0927848525421916
GC05T:GCACTCTTCGCACTCT	GC05T	CD8_C9_HAVCR2	#aec7e8	Tumor	clonotype275	0.709241794258205	0.030147286	0.02581222	-0.5022552	0.8577156	1.3802545	0.6034933091960819	0.0811312408462791	0.1157166151404482
GC05T:GCATGTAAGGAGTTTA	GC05T	CD8_C8_IL17A	#17becf	Tumor	clonotype58	0.741055306503846	0.025202964	0.023870673	-0.5022552	-0.17183697	1.1969267	0.9634275591364092	0.1144190797171482	0.1425316493418004
GC05T:GCCTCTAGTACCGCTG	GC05T	CD8_C8_IL17A	#17becf	Tumor	clonotype58	0.28844212020153775	0.0022108897	-0.0027358225	-0.5022552	-0.08786758	0.3891141	0.0758951202625205	0.0793514410452671	0.1191780151885946
GC05T:GCTCCTAGTGATGTGG	GC05T	CD8_C9_HAVCR2	#aec7e8	Tumor	clonotype804	0.40146385329719303	0.01532138	0.005832562	-0.5022552	0.42016006	0.71648335	0.1800329684116458	0.1147976941763629	0.1157400149846508
GC05T:GCTTGAAAGGTGATAT	GC05T	CD8_C9_HAVCR2	#aec7e8	Tumor	clonotype446	0.4522288032950042	0.01265917	-0.0036737933	-0.5022552	0.6158911	0.48794207	1.065268436153516	0.0954181758859849	0.1406470897298969
GC05T:GGAATAAAGAGACTAT	GC05T	CD8_C9_HAVCR2	#aec7e8	Tumor	clonotype58	0.3345111341655782	0.007003184	-0.005470535	-0.5022552	0.7739658	1.4135807	0.1574132397067333	0.0934987353327924	0.1191426012249513
GC05T:GGATTACAGTACGCCC	GC05T	CD8_C8_IL17A	#17becf	Tumor	clonotype58	0.5326962006107013	0.01559406	0.008801765	-0.5022552	0.044189572	0.6017684	0.1490979823497124	0.0871417549149383	0.105084598988118
GC05T:GGCCGATCAGTCGTGC	GC05T	CD8_C9_HAVCR2	#aec7e8	Tumor	clonotype58	0.3711894454585478	0.008095054	-0.008029421	-0.5022552	0.24669796	-0.105067864	0.1027846477873057	0.0958553382835781	0.1090946054585818
GC05T:GGTGAAGCAAGCGAGT	GC05T	CD8_C9_HAVCR2	#aec7e8	Tumor	clonotype446	0.7205610197934761	0.025650587	0.015461025	-0.5022552	0.9706726	1.7884775	0.6195686380503564	0.1132315394419523	0.118508992026305
GC05T:GGTGCGTAGAACTCGG	GC05T	CD8_C9_HAVCR2	#aec7e8	Tumor	clonotype446	0.5732042205307725	0.021794569	0.005064964	-0.5022552	0.30315092	0.8216169	0.6219567114289691	0.1095989045643156	0.115893020049239
GC05T:GTATTCTTCTAACTGG	GC05T	CD8_C9_HAVCR2	#aec7e8	Tumor	clonotype58	0.4448568055752021	0.011408244	-0.00088085746	-0.5022552	0.21489953	0.4206737	0.1221118881744192	0.1020078657195338	0.1062468261278696
GC05T:GTCACGGAGGCATGTG	GC05T	CD8_C9_HAVCR2	#aec7e8	Tumor	clonotype58	0.3901498612907004	0.012315544	-0.00076181674	-0.5022552	0.49402532	0.7893861	0.1121303348770825	0.0716133392228591	0.1035582885862683
GC05T:GTCATTTAGGCTATCT	GC05T	CD8_C9_HAVCR2	#aec7e8	Tumor	clonotype58	0.42000178133709504	0.0077873785	-0.008248521	-0.5022552	0.46933594	1.058559	0.2105378122607551	0.0837118920838842	0.1562383833281895
GC05T:GTCGGGTTCCATGAAC	GC05T	CD8_C9_HAVCR2	#aec7e8	Tumor	clonotype58	0.3524446187443595	0.013673931	-2.1854374e-05	-0.5022552	0.52136403	0.99170715	0.0903623975579595	0.0849422716424068	0.1250718143854539
GC05T:GTCTCGTTCTCGCATC	GC05T	CD8_C9_HAVCR2	#aec7e8	Tumor	clonotype254	0.26808586359327213	0.007338801	-0.012936004	-0.5022552	0.7483719	0.89938766	0.2647588321124055	0.0820012565119898	0.1081462021560124
GC05T:GTCTTCGTCTGACCTC	GC05T	CD8_C8_IL17A	#17becf	Tumor	clonotype446	0.34974604105740115	0.0052735726	-0.0012421397	-0.5022552	-0.15600228	1.1366898	0.0792671961106514	0.0896090998978507	0.125174361405057
GC05T:GTGCGGTCAGACACTT	GC05T	CD8_C9_HAVCR2	#aec7e8	Tumor	clonotype254	0.45143547555816677	0.01940696	0.009347869	-0.5022552	0.03683157	1.3684062	0.3457278687581905	0.1109133399473482	0.108507886411156
GC05T:GTTTCTAAGATAGGAG	GC05T	CD8_C9_HAVCR2	#aec7e8	Tumor	clonotype58	0.330578214630026	5.6745157e-05	-0.016412174	-0.5022552	0.7912907	1.0072056	0.1828281029241809	0.0760587410033934	0.1392044543147862
GC05T:TAAGAGATCCCTAACC	GC05T	CD8_C8_IL17A	#17becf	Tumor	clonotype58	0.2588506338116443	0.0053314897	-0.015448943	-0.5022552	0.8258958	-0.1767313	0.1297869651577159	0.1009508146821694	0.1131775741375489
GC05T:TAAGCGTCACCGAAAG	GC05T	CD8_C9_HAVCR2	#aec7e8	Tumor	clonotype58	0.45714922526625945	0.017190589	0.0050278157	-0.5022552	0.30024326	1.085408	0.4945367360078211	0.1245805823348951	0.1373416768202816
GC05T:TACGGTATCTGTCTCG	GC05T	CD8_C9_HAVCR2	#aec7e8	Tumor	clonotype58	0.28181909172335223	0.010308333	-0.012832904	-0.5022552	0.43397364	0.67896265	0.1410086799434951	0.0712398802297846	0.1269479648059523
GC05T:TCAGGATCAATGGACG	GC05T	CD8_C9_HAVCR2	#aec7e8	Tumor	clonotype58	0.44330173374344956	0.0079636	0.009274514	-0.5022552	-0.26282343	1.1059555	0.2163144281617282	0.1310103545831194	0.1035123534119487
GC05T:TCATTTGCAGTTAACC	GC05T	CD8_C9_HAVCR2	#aec7e8	Tumor	clonotype58	0.3217491472639819	0.010046322	-0.012398479	-0.5022552	0.8110223	0.010102894	0.0551624727174884	0.1121990442173164	0.1065095349699239
GC05T:TCCCGATAGTCCCACG	GC05T	CD8_C9_HAVCR2	#aec7e8	Tumor	clonotype804	0.4742864119712646	0.022184249	0.016998323	-0.5022552	0.60254645	1.1472731	0.2644407332040219	0.1246467017780835	0.0933980941417419
GC05T:TCTTCGGTCCTGTACC	GC05T	CD8_C8_IL17A	#17becf	Tumor	clonotype446	0.44708266787876383	0.018784212	0.010994244	-0.5022552	-0.18284214	0.38729483	0.502188766301472	0.0731497791362537	0.1116809732193863
GC05T:TGACGGCGTCCAGTTA	GC05T	CD8_C9_HAVCR2	#aec7e8	Tumor	clonotype58	0.3580121397995564	0.007611421	-0.010496977	-0.5022552	0.42112756	0.6743429	0.1349851998645618	0.0886175008243796	0.1111221464238206
GC05T:TGATTTCCATAAGACA	GC05T	CD8_C8_IL17A	#17becf	Tumor	clonotype58	0.49276196470138867	0.0054891277	0.0071250256	-0.5022552	-0.5335017	0.76675963	0.0761958847557608	0.0648803159467141	0.1149701508437702
GC05T:TGCACCTAGAGATGAG	GC05T	CD8_C9_HAVCR2	#aec7e8	Tumor	clonotype275	0.5037847882036613	0.01709136	0.0031013715	-0.5022552	0.5403443	1.1144189	0.4439114026544994	0.1170040686473974	0.1253402902393668
GC05T:TGCCCTATCACAACGT	GC05T	CD8_C9_HAVCR2	#aec7e8	Tumor	clonotype58	0.40599322195601856	-0.005949622	0.007442595	-0.5022552	-0.5335017	0.8268152	0.1088309532174723	0.1189949653566563	0.1163392919566097
GC05T:TGCGTGGCACTAGTAC	GC05T	CD8_C9_HAVCR2	#aec7e8	Tumor	clonotype58	0.30494795978903866	0.01089684	-0.0055805254	-0.5022552	0.36318383	0.4205817	0.0801321296833102	0.0665673480329263	0.0926246382588726
GC05T:TGGGAAGAGCTAAGAT	GC05T	CD8_C9_HAVCR2	#aec7e8	Tumor	clonotype58	0.3878836412897993	0.005570257	-0.004855036	-0.5022552	-0.34346792	1.1564555	0.1885715356699025	0.06269608960559	0.0970777853343176
GC05T:TGTGGTATCTTTACGT	GC05T	CD8_C9_HAVCR2	#aec7e8	Tumor	clonotype275	0.5707083271081991	0.019789414	0.008519536	-0.5022552	-0.024112629	1.1382376	0.3818871172998586	0.083946962824862	0.1269188470496518
GC05T:TGTGTTTGTGCAGTAG	GC05T	CD8_C9_HAVCR2	#aec7e8	Tumor	clonotype58	0.4146414278094627	-0.002307617	-0.000830271	-0.5022552	0.2464364	-0.08073568	0.0532867827024544	0.0986435580170086	0.0778839943451647
GC05T:TGTGTTTGTGTGCGTC	GC05T	CD8_C9_HAVCR2	#aec7e8	Tumor	clonotype446	0.521594147584279	0.014395601	0.0049734316	-0.5022552	-0.5335017	1.266139	0.2110486808877351	0.0660172646001971	0.1007544564113127
GC05T:TTAACTCTCGCGTTTC	GC05T	CD8_C9_HAVCR2	#aec7e8	Tumor	clonotype275	0.8550903208412578	0.034940217	0.036504596	-0.5022552	0.65646595	1.761686	1.5045506988558697	0.0933637376147159	0.1446032082107053
GC05T:TTATGCTTCTGTTGAG	GC05T	CD8_C8_IL17A	#17becf	Tumor	clonotype275	0.4087064812586003	-0.004088404	0.005083393	-0.5022552	0.8819848	0.7519124	0.1363979728621839	0.0763933581442916	0.1203596694436635
GC05T:TTCTTAGTCGAATGGG	GC05T	CD8_C8_IL17A	#17becf	Tumor	clonotype254	0.48232385687971774	0.008363892	-0.0013372676	-0.5022552	-0.2157137	1.5141113	0.2577960889654991	0.087671860717643	0.1335078163321715
GC05T:TTGGAACGTCGTTGTA	GC05T	CD8_C9_HAVCR2	#aec7e8	Tumor	clonotype58	0.28706205608663504	0.0071406006	-0.0077536176	-0.5022552	-0.21648295	0.10455946	0.1433821307125262	0.0960138673027268	0.0989258728343129
GC06P:AAAGTAGGTCGCGAAA	GC06P	CD8_C8_IL17A	#17becf	Paratumor	clonotype124	0.30588980907332053	-0.0368407	-0.0141755305	-0.5022552	-0.08049258	-0.20106845	0.0067556885630132	0.0737126138118561	0.1166736527354455
GC06P:ACATGGTAGATGAGAG	GC06P	CD8_C5_TOB1	#8c564b	Paratumor	clonotype124	0.33429414554695025	-0.046633728	-0.015930563	-0.09465742	-0.5335017	0.2573427	0.0054048181423364	0.0647847169614949	0.1173524075508443
GC06P:ACCAGTAGTAAGTGTA	GC06P	CD8_C8_IL17A	#17becf	Paratumor	clonotype669	0.29799576608158046	-0.03733343	-0.021548308	-0.5022552	-0.19074321	-0.118406415	0.0146324583249238	0.0753733572147739	0.1331250481769073
GC06P:ACGATGTTCAATCACG	GC06P	CD8_C8_IL17A	#17becf	Paratumor	clonotype124	0.2493464689114568	-0.03965585	-0.01391728	-0.5022552	0.20623456	-0.021476269	0.0080429640036523	0.0765839328350905	0.1284017555824449
GC06P:ACGTCAACATCTGGTA	GC06P	CD8_C5_TOB1	#8c564b	Paratumor	clonotype510	0.19610926364060755	-0.0045120073	-0.020111775	-0.5022552	0.10520358	-0.24204935	0.0060877130249131	0.1041203575670836	0.1162651237033662
GC06P:ACTGAACCATGCTGGC	GC06P	CD8_C5_TOB1	#8c564b	Paratumor	clonotype669	0.20712637011235363	-0.023447452	-0.025393683	-0.5022552	-0.5335017	-0.28307098	0.0064576864604109	0.0609031952593992	0.0877024027652184
GC06P:AGAATAGGTAGTGAAT	GC06P	CD8_C8_IL17A	#17becf	Paratumor	clonotype124	0.2505139614030706	-0.038442466	-0.014553448	-0.5022552	-0.5335017	-0.12808906	0.0068115632909546	0.0747852370876536	0.128589354964085
GC06P:AGATTGCTCAAAGTAG	GC06P	CD8_C5_TOB1	#8c564b	Paratumor	clonotype143	0.32054082334862954	-0.03941929	-0.009572461	-0.5022552	-0.26359415	-0.41091523	0.00276264747204	0.0836277434705879	0.0962761359500312
GC06P:AGCTCTCTCTGTGCAA	GC06P	CD8_C5_TOB1	#8c564b	Paratumor	clonotype124	0.32701186322588444	-0.026041048	-0.022257198	-0.5022552	-0.15878469	-0.13883838	0.0030293222842845	0.0585759076291748	0.1096247255602189
GC06P:ATCTGCCAGGCTAGAC	GC06P	CD8_C5_TOB1	#8c564b	Paratumor	clonotype124	0.2817978561808811	-0.007817385	-0.02343021	-0.5022552	0.9549599	-0.12734467	0.0161634210774662	0.0906998349510002	0.1327684517497243
GC06P:ATCTGCCGTGTGAAAT	GC06P	CD8_C5_TOB1	#8c564b	Paratumor	clonotype143	0.2690422689651402	-0.03340343	-0.012600543	-0.5022552	0.11547943	-0.20937762	0.0096958149770062	0.0828997145502556	0.1340649462243571
GC06P:ATGAGGGAGCTGAACG	GC06P	CD8_C5_TOB1	#8c564b	Paratumor	clonotype143	0.053100005647752434	-0.013377918	-0.03019619	-0.5022552	0.31171	-0.078168415	0.003853202526796	0.0707149055171775	0.0974520495287376
GC06P:ATTGGTGGTCTGATCA	GC06P	CD8_C5_TOB1	#8c564b	Paratumor	clonotype143	0.18742752898356277	-0.016510313	-0.027910952	-0.5022552	-0.5335017	0.012575494	0.0051087579187436	0.0863453625714357	0.1212054964980799
GC06P:CAACCAATCAGATAAG	GC06P	CD8_C5_TOB1	#8c564b	Paratumor	clonotype124	0.23050756885069862	-0.009913367	-0.027616959	-0.5022552	0.30508247	-0.21873711	0.0060120760609459	0.078180465366866	0.1469825700430017
GC06P:CCTTACGAGGCAGGTT	GC06P	CD8_C8_IL17A	#17becf	Paratumor	clonotype669	0.25875689272631286	-0.027225256	-0.013185139	-0.5022552	0.11233442	0.02785655	0.0204926046661169	0.0693686016349789	0.0945094069870811
GC06P:CCTTCGATCTGGCGTG	GC06P	CD8_C5_TOB1	#8c564b	Paratumor	clonotype143	0.2682722430638615	-0.018093258	-0.029228833	-0.5022552	0.94148785	0.13071959	0.0016554495935176	0.0856060177902055	0.1162900679138435
GC06P:CGAATGTAGTGCGTGA	GC06P	CD8_C5_TOB1	#8c564b	Paratumor	clonotype510	0.24070292753702874	-0.032288466	-0.019564504	-0.5022552	0.60752803	-0.06825689	0.0029963124956951	0.0819213081994329	0.1160101498452556
GC06P:CGCTTCACAAACGCGA	GC06P	CD8_C8_IL17A	#17becf	Paratumor	clonotype143	0.21937819907394732	-0.04369046	0.01452366	-0.5022552	0.3136241	0.036057048	0.0109569436163215	0.0649867126949944	0.1023175127632418
GC06P:CGGGTCAAGTACGCGA	GC06P	CD8_C8_IL17A	#17becf	Paratumor	clonotype124	0.24469362706864642	-0.032843653	-0.0044303196	-0.5022552	-0.060694396	-0.05949178	0.0153723219730836	0.0717922901468385	0.1178943267648171
GC06P:CGTTCTGAGCTTATCG	GC06P	CD8_C5_TOB1	#8c564b	Paratumor	clonotype124	0.1860719324358847	-0.005761045	-0.02147262	-0.5022552	-0.5335017	0.16890901	0.0092032056864378	0.0798417775406713	0.0985733606184627
GC06P:CTAATGGGTAAGGGAA	GC06P	CD8_C5_TOB1	#8c564b	Paratumor	clonotype124	0.2387808075417009	-0.04085008	-0.0026774073	0.47839624	-0.5335017	-0.21574882	0.0040645524387663	0.0734453372973373	0.0806713775646914
GC06P:CTAATGGGTGGCGAAT	GC06P	CD8_C5_TOB1	#8c564b	Paratumor	clonotype124	0.2805978793285247	-0.011228515	-0.01902362	-0.5022552	0.18993096	0.07299978	0.0098040258349719	0.0727502292326617	0.0942085779943316
GC06P:CTACACCAGATCCCGC	GC06P	CD8_C8_IL17A	#17becf	Paratumor	clonotype124	0.22328792676426437	-0.032373585	-0.0012499715	-0.5022552	0.5217937	-0.09956071	0.0152628607634868	0.0937930994678348	0.1068570817733612
GC06P:CTACACCTCGGAAATA	GC06P	CD8_C8_IL17A	#17becf	Paratumor	clonotype669	0.31135280250911823	-0.036267404	-0.02288027	0.19940954	-0.5335017	0.1403767	0.0049874016022211	0.0668960497300754	0.128409844482972
GC06P:CTGATAGTCTTTACGT	GC06P	CD8_C5_TOB1	#8c564b	Paratumor	clonotype124	0.23923934878425637	0.0013849528	-0.0189467	-0.5022552	0.47786388	-0.25870168	0.0086971849992382	0.1126625523176542	0.1054830180794256
GC06P:CTGCGGAGTGATGCCC	GC06P	CD8_C5_TOB1	#8c564b	Paratumor	clonotype143	0.12441546445517267	-0.0026761098	-0.0192806	-0.5022552	0.92607117	0.3332358	0.0116256275843306	0.0845334250115062	0.0911760752700345
GC06P:GATCGTAAGACAAAGG	GC06P	CD8_C5_TOB1	#8c564b	Paratumor	clonotype124	0.19629288476948448	-0.008740772	-0.03303144	-0.5022552	0.35946432	-0.03695923	0.0050286161719206	0.0669357366859202	0.103841266222379
GC06P:GATCGTACAGACACTT	GC06P	CD8_C5_TOB1	#8c564b	Paratumor	clonotype124	0.20869901342418196	-0.013725148	-0.031314813	-0.5022552	0.016639812	0.25543082	0.0183140436004804	0.0904783265626528	0.1050907132191271
GC06P:GATGAGGAGAAGGCCT	GC06P	CD8_C5_TOB1	#8c564b	Paratumor	clonotype143	0.15461358593227856	-0.012276898	-0.032967586	-0.5022552	0.14252335	-0.25960174	0.0050572134233919	0.074231689952829	0.1052936807801393
GC06P:GCAAACTCAATCCGAT	GC06P	CD8_C8_IL17A	#17becf	Paratumor	clonotype143	0.19732690973713865	-0.02370184	-0.01422723	-0.5022552	0.322684	0.10828961	0.0248344980663404	0.0734299628082397	0.101467420116201
GC06P:GCAATCACACGCATCG	GC06P	CD8_C5_TOB1	#8c564b	Paratumor	clonotype143	0.14662517783706855	-0.012945007	-0.030864509	-0.5022552	0.11553564	-0.26693356	0.003754647326978	0.095059736341553	0.105812888983187
GC06P:GCAGCCACATGGTCAT	GC06P	CD8_C5_TOB1	#8c564b	Paratumor	clonotype143	0.18427001380276506	-0.014162201	-0.02192745	-0.5022552	0.15246798	0.064731084	0.017158451274958	0.0908980688102526	0.1115663905908518
GC06P:GCCTCTATCTCCGGTT	GC06P	CD8_C8_IL17A	#17becf	Paratumor	clonotype143	0.37377181822200645	-0.041976295	-0.007991728	-0.5022552	-0.5335017	-0.41091523	0.0094691876825501	0.0549747786381119	0.1441520158438242
GC06P:GCGCGATTCGGTTAAC	GC06P	CD8_C5_TOB1	#8c564b	Paratumor	clonotype124	0.0962022899317375	-0.01818771	-0.02494279	-0.5022552	0.4820772	-0.09957526	0.004093530869708	0.0833098282892126	0.1010366993436173
GC06P:GGACATTAGGCTCAGA	GC06P	CD8_C8_IL17A	#17becf	Paratumor	clonotype124	0.3017734738315883	-0.03141636	-0.018848382	-0.5022552	0.20779306	-0.16535236	0.0171876923926428	0.0841686785075304	0.1434558906035362
GC06P:GGCTCGATCTCATTCA	GC06P	CD8_C5_TOB1	#8c564b	Paratumor	clonotype143	0.17361096125916634	-0.021866312	-0.039596956	-0.5022552	0.5289958	-0.27583545	0.0046573489785924	0.0954705699275671	0.1031746534966918
GC06P:GGGAGATAGAAACCTA	GC06P	CD8_C5_TOB1	#8c564b	Paratumor	clonotype124	0.24103894413139063	-0.0142569095	-0.018432328	-0.5022552	-0.5335017	-0.0528681	0.0023381212086704	0.08913700078403	0.0921548138620367
GC06P:GGGATGAGTGATGTCT	GC06P	CD8_C5_TOB1	#8c564b	Paratumor	clonotype669	0.22747794643860417	-0.01107231	-0.023833327	-0.5022552	0.26294017	0.18025966	0.005286668056046	0.090193505425339	0.1016057740872335
GC06P:GTAACTGAGGAGTCTG	GC06P	CD8_C5_TOB1	#8c564b	Paratumor	clonotype124	0.19373343361915585	-0.011729937	-0.017993435	-0.5022552	0.18178563	-0.26876011	0.0049539223773968	0.1003728808405757	0.1092660888407938
GC06P:GTCGTAAAGATCCTGT	GC06P	CD8_C5_TOB1	#8c564b	Paratumor	clonotype143	0.15559236428632253	-0.024202077	-0.010436336	-0.5022552	0.25098723	-0.2679547	0.0056989532777704	0.0789826256526875	0.0850519016624037
GC06P:GTGAAGGTCAGCGACC	GC06P	CD8_C5_TOB1	#8c564b	Paratumor	clonotype143	0.15128766740603028	-0.00030109452	-0.02826278	-0.5022552	-0.009115498	-0.2187673	0.0315416627276721	0.0642288704398458	0.0950565946312245
GC06P:TAAGCGTGTAAGAGGA	GC06P	CD8_C5_TOB1	#8c564b	Paratumor	clonotype510	0.17302412405105247	-0.025901927	-0.011278115	-0.5022552	-0.38618398	0.30678347	0.0066225268851629	0.0694484845409814	0.1135792657080852
GC06P:TACGGGCAGCAGGTCA	GC06P	CD8_C5_TOB1	#8c564b	Paratumor	clonotype143	0.038770808587970586	-0.014568625	-0.016912265	-0.5022552	-0.18503512	0.042197507	0.0082855486516509	0.0893932426084331	0.0855736403468409
GC06P:TACTCATTCCAGTATG	GC06P	CD8_C5_TOB1	#8c564b	Paratumor	clonotype143	0.2126983315440342	-0.03807015	-0.004768644	-0.13560551	-0.41861108	-0.41091523	0.0042702694673488	0.0591581278523591	0.0909830121587045
GC06P:TACTTGTCACGTGAGA	GC06P	CD8_C5_TOB1	#8c564b	Paratumor	clonotype124	0.2177403454394115	-0.026571207	-0.026443666	-0.5022552	0.7101261	-0.21968655	0.004500304510659	0.0955356847691491	0.1290244226115367
GC06P:TAGACCACACCCAGTG	GC06P	CD8_C8_IL17A	#17becf	Paratumor	clonotype669	0.3176847204511717	-0.030859878	-0.016325483	-0.5022552	-0.20477098	0.20234768	0.0166793386757495	0.0663226931656014	0.1192941383837367
GC06P:TAGAGCTAGGGTATCG	GC06P	CD8_C8_IL17A	#17becf	Paratumor	clonotype143	0.18898097822087376	-0.013157321	-0.03726785	-0.5022552	0.26538002	-0.2194102	0.0127504190936186	0.075141190819216	0.1334346519836566
GC06P:TATCTCATCCGTCAAA	GC06P	CD8_C5_TOB1	#8c564b	Paratumor	clonotype143	0.2819521005224308	-0.030122427	-0.013800363	0.1793893	-0.0077846446	-0.122464575	0.0005047913988464	0.0681374767472479	0.0894519725009902
GC06P:TCAGATGGTTGGAGGT	GC06P	CD8_C5_TOB1	#8c564b	Paratumor	clonotype510	0.15629118592683242	-0.03069542	-0.024002718	-0.5022552	-0.013949305	-0.23774661	0.0084709256673374	0.0996819054831426	0.1135310816278556
GC06P:TCGGTAATCGTTACAG	GC06P	CD8_C5_TOB1	#8c564b	Paratumor	clonotype124	0.34172114696658235	-0.05412731	0.0003528712	-0.5022552	0.34346414	-0.08105337	0.0013020102727649	0.1008958698182401	0.0922681735221392
GC06P:TGAGCCGCAGGGTATG	GC06P	CD8_C5_TOB1	#8c564b	Paratumor	clonotype124	0.34146762121309765	-0.025363144	-0.02456177	-0.5022552	0.31935188	-0.26441982	0.0056321287913727	0.0667220677269172	0.1262651684513173
GC06P:TGCCCATAGGGAACGG	GC06P	CD8_C5_TOB1	#8c564b	Paratumor	clonotype669	0.1840471868970335	-0.006453088	-0.018952768	-0.5022552	0.29566896	-0.19760296	0.0079378668256028	0.0858389033685687	0.0710662224769125
GC06P:TGGCCAGAGTAGATGT	GC06P	CD8_C8_IL17A	#17becf	Paratumor	clonotype510	0.3415915965892081	-0.047260597	-0.014966953	-0.5022552	-0.5335017	-0.2594205	0.0042531691624825	0.0632851575709387	0.1459842081032333
GC06P:TGTGGTATCAGTTCGA	GC06P	CD8_C5_TOB1	#8c564b	Paratumor	clonotype143	0.10047304730597949	-0.014907477	-0.040438805	-0.5022552	0.90744805	-0.41091523	0.0118042448423896	0.0936146214656988	0.1034392579505088
GC06P:TGTGGTATCTTGAGGT	GC06P	CD8_C5_TOB1	#8c564b	Paratumor	clonotype124	0.17507411935589576	-0.026834037	-0.034547273	-0.5022552	0.8840909	-0.056856077	0.0024493821987356	0.0846533960043602	0.09369245761716
GC06P:TGTTCCGAGGCCCTCA	GC06P	CD8_C5_TOB1	#8c564b	Paratumor	clonotype143	0.05917983379954134	-0.012014505	-0.024559334	-0.5022552	0.6339096	-0.41091523	0.0143908201873221	0.0811770898224176	0.0859108356608827
GC06P:TTCTCAACAAGTAGTA	GC06P	CD8_C5_TOB1	#8c564b	Paratumor	clonotype510	0.15003878724707548	-0.0104951775	-0.031447824	-0.5022552	0.32245517	-0.2792307	0.0042175308031857	0.0802759504077094	0.1205063515231904
GC06P:TTCTCCTCATTCCTGC	GC06P	CD8_C5_TOB1	#8c564b	Paratumor	clonotype143	0.1377616432466837	-0.0025332621	-0.0169589	-0.5022552	0.47196445	-0.41091523	0.0075376703986233	0.0671177381536834	0.0981527912575219
GC06P:TTGAACGTCAAGGCTT	GC06P	CD8_C5_TOB1	#8c564b	Paratumor	clonotype124	0.1676263259883277	-0.014003396	-0.026006985	-0.5022552	-0.31147942	-0.41091523	0.004939006385468	0.0997386667561089	0.1115156001533048
GC06P:TTGCGTCAGAAGCCCA	GC06P	CD8_C5_TOB1	#8c564b	Paratumor	clonotype143	0.15758921111430962	-0.016082825	-0.010854052	-0.5022552	-0.28166893	-0.25341314	0.0028936767819808	0.0713077772272312	0.0861688216109189
GC06P:TTTACTGCAATGAATG	GC06P	CD8_C5_TOB1	#8c564b	Paratumor	clonotype143	0.13432838703740693	-0.020148529	-0.010086729	0.21899533	0.025625372	-0.25106212	0.0015703831351328	0.1059524150317196	0.1013699880634869
GC06P:TTTATGCAGAGCAATT	GC06P	CD8_C5_TOB1	#8c564b	Paratumor	clonotype669	0.3060532455657211	-0.04204095	-0.009479782	-0.5022552	-0.22689702	-0.41091523	0.0017047304724798	0.0650139454512285	0.1087401558829277
GC06T:CTCGTACAGCCCAACC	GC06T	CD8_C8_IL17A	#17becf	Tumor	clonotype510	0.17417259815624583	-0.030551355	-0.015040979	-0.5022552	0.3607907	-0.2056501	0.0127532102239478	0.0607523673662891	0.1126249096433865
GC06T:GCTGGGTAGAGTCTGG	GC06T	CD8_C5_TOB1	#8c564b	Tumor	clonotype143	0.32259180924835723	-0.012542707	-0.038058117	-0.5022552	1.2366141	-0.41091523	0.0080724873717352	0.1177526647393629	0.1109914769952389
GC06T:TTAGGCAGTTAAGGGC	GC06T	CD8_C8_IL17A	#17becf	Tumor	clonotype124	0.1777779089516446	-0.027914284	-0.010962575	-0.14246345	-0.5335017	-0.16297981	0.0063310187639379	0.0519416812644734	0.0822275630664144
GC08P:AAATGCCGTTGTTTGG	GC08P	CD8_C8_IL17A	#17becf	Paratumor	clonotype110	0.22043944761655582	-0.011886575	-0.009165106	-0.5022552	-0.05048122	-0.41091523	0.0254301617023816	0.0753585700243207	0.1180504490770675
GC08P:ACTGCTCAGTGTACCT	GC08P	CD8_C8_IL17A	#17becf	Paratumor	clonotype110	0.32054880261043245	-0.036639284	-0.019967569	-0.5022552	-0.08488616	0.09507491	0.0045019385917374	0.0623286961310406	0.1287572038314103
GC08P:AGCATACTCCTTTCTC	GC08P	CD8_C5_TOB1	#8c564b	Paratumor	clonotype110	0.3776527228309414	-0.03810174	-0.018885698	-0.5022552	0.42152858	-0.26319042	0.0043137198414068	0.0984405978149502	0.1357447052466683
GC08P:CACATTTAGGCCATAG	GC08P	CD8_C5_TOB1	#8c564b	Paratumor	clonotype110	0.2541868532208728	-0.02949538	-0.0024071527	-0.5022552	0.5337809	-0.41091523	0.0093956017955241	0.1022368479903408	0.1107498177261702
GC08P:CAGGTGCAGGAGCGAG	GC08P	CD8_C5_TOB1	#8c564b	Paratumor	clonotype110	0.2713164234120519	-0.046356767	0.009353012	-0.5022552	0.21265084	-0.41091523	0.0044059358173744	0.0665309385328485	0.1130369812475596
GC08P:CGTTCTGGTTTCGCTC	GC08P	CD8_C5_TOB1	#8c564b	Paratumor	clonotype110	0.2633068612674191	-0.02083146	-0.009676101	-0.5022552	0.7694402	-0.41091523	0.0082035895831381	0.0831982846339223	0.0903732776206098
GC08P:CTAGAGTCACGCGAAA	GC08P	CD8_C5_TOB1	#8c564b	Paratumor	clonotype110	0.12325000659302225	-0.039250888	-0.007726842	-0.5022552	0.080372535	-0.41091523	0.0016933626023697	0.0714661678860976	0.0835246313439219
GC08P:CTGCGGATCAGAGACG	GC08P	CD8_C5_TOB1	#8c564b	Paratumor	clonotype110	0.37622309026536277	0.0056002373	-0.0078597255	-0.5022552	0.7652127	-0.41091523	0.0070056683745225	0.0940234316321218	0.0989056397281555
GC08P:CTGCTGTCACGAAATA	GC08P	CD8_C5_TOB1	#8c564b	Paratumor	clonotype110	0.32650503679042864	-0.036698103	-0.0110398345	-0.5022552	1.3519143	-0.1675991	0.0025041058276573	0.1017554653095986	0.1396154579964966
GC08P:GAAATGATCATGCATG	GC08P	CD8_C8_IL17A	#17becf	Paratumor	clonotype110	0.2554285306792762	-0.031643752	-0.013359527	-0.5022552	0.045057442	0.062256005	0.019036883744089	0.0786204738011671	0.1441662457228805
GC08P:GACGGCTAGTACGCCC	GC08P	CD8_C5_TOB1	#8c564b	Paratumor	clonotype110	0.18671265485778052	-0.028689183	-0.0025569494	-0.5022552	1.6263442	0.0068358183	0.0030576809721784	0.1306089754923102	0.1012106045099412
GC08P:GACTAACAGCGTGTCC	GC08P	CD8_C5_TOB1	#8c564b	Paratumor	clonotype90	0.08013552260407454	-0.038634464	-0.0061895833	-0.5022552	0.5602677	-0.41091523	0.0046571918378273	0.0980691747991088	0.0941509806808947
GC08P:TAAGTGCCAATAAGCA	GC08P	CD8_C5_TOB1	#8c564b	Paratumor	clonotype110	0.23197291649839574	-0.029143065	-0.0060356674	-0.5022552	1.072385	-0.015287783	0.0071684461884612	0.0996820398761931	0.1081116759609655
GC08P:TAAGTGCCAGATCGGA	GC08P	CD8_C5_TOB1	#8c564b	Paratumor	clonotype110	0.2013616697670772	-0.03967726	-0.005814865	-0.5022552	0.08680584	-0.41091523	0.0044947344559006	0.0685301946199728	0.0975536719661933
GC08P:TCTTCGGGTCCGAAGA	GC08P	CD8_C5_TOB1	#8c564b	Paratumor	clonotype110	0.1547043160593767	-0.041676782	-0.0050015366	-0.20558715	0.3006993	-0.26884508	0.0033324952516648	0.0733254580175713	0.1119753555417121
GC08P:TGAAAGAAGCTAGTTC	GC08P	CD8_C5_TOB1	#8c564b	Paratumor	clonotype110	0.12816417002279534	-0.021002635	-0.0055197263	-0.5022552	1.5881214	-0.090973146	0.0297451472082286	0.0935181450943982	0.1053550786014148
GC08P:TGACAACCAAACGCGA	GC08P	CD8_C8_IL17A	#17becf	Paratumor	clonotype90	0.16309543850116387	-0.028765986	-0.0073640146	-0.5022552	0.20248353	-0.1854073	0.0212784490419243	0.077659635476942	0.1057439315227926
GC08T-S1:AAAGATGGTATTCGTG	GC08T-S1	CD8_C9_HAVCR2	#aec7e8	Tumor	clonotype53	0.664744691913635	0.03032382	0.023863226	-0.5022552	0.390301	-0.15349506	0.3360410128914692	0.1068823411807252	0.1024145219342549
GC08T-S1:AACCATGAGTGGAGTC	GC08T-S1	CD8_C5_TOB1	#8c564b	Tumor	clonotype110	0.20267925293517478	-0.034953088	-0.011377586	-0.5022552	-0.089562446	-0.41091523	0.0034628532534524	0.0624371583092399	0.0952563351662932
GC08T-S1:AAGGCAGTCTGAAAGA	GC08T-S1	CD8_C9_HAVCR2	#aec7e8	Tumor	clonotype53	0.7716213288655681	0.03215322	0.02318332	-0.5022552	1.0618795	1.4142118	0.4273225847847799	0.0805315042933688	0.1059032856277177
GC08T-S1:ACGCCGAGTGGTGTAG	GC08T-S1	CD8_C8_IL17A	#17becf	Tumor	clonotype90	0.3281150807468696	-0.015631013	-0.0036911934	-0.5022552	0.06971004	-0.41091523	0.0161583517809169	0.0811773472034145	0.1025343510844217
GC08T-S1:ACTTTCATCGTCACGG	GC08T-S1	CD8_C5_TOB1	#8c564b	Tumor	clonotype110	0.16482820731786885	-0.040706582	0.001463629	-0.5022552	1.0060849	-0.28649202	0.0026776950984527	0.0953837532369023	0.0952492825152328
GC08T-S1:AGCGTATCACCAGATT	GC08T-S1	CD8_C9_HAVCR2	#aec7e8	Tumor	clonotype53	0.5702809085813222	0.02596685	0.014238082	-0.5022552	0.5717793	0.941149	0.2899025323864807	0.0817110033672893	0.1124210096878456
GC08T-S1:ATGTGTGGTTGGTGGA	GC08T-S1	CD8_C9_HAVCR2	#aec7e8	Tumor	clonotype53	0.39437832083565466	0.0061765043	-0.0023482325	-0.5022552	-0.03324874	0.36782998	0.0523945202621747	0.0718004515196965	0.1056453662787282
GC08T-S1:ATTATCCAGAGGTTGC	GC08T-S1	CD8_C9_HAVCR2	#aec7e8	Tumor	clonotype53	0.4667994429659444	0.012455224	0.0034082085	-0.5022552	0.9622769	0.26648632	0.0796491140847152	0.0982308439856265	0.0953700128075368
GC08T-S1:ATTATCCGTAGCGCAA	GC08T-S1	CD8_C9_HAVCR2	#aec7e8	Tumor	clonotype53	0.4412132255764935	0.014796979	0.0004291131	-0.5022552	0.10574726	0.5849769	0.3052211742527785	0.0731387439662733	0.0872642923634648
GC08T-S1:CAACCAACAATCCGAT	GC08T-S1	CD8_C9_HAVCR2	#aec7e8	Tumor	clonotype53	0.7980291753746883	0.029984714	0.02358999	-0.5022552	0.097916864	1.1898341	0.4067332841041455	0.0872822847356958	0.0981039462049062
GC08T-S1:CAAGGCCTCACTTCAT	GC08T-S1	CD8_C9_HAVCR2	#aec7e8	Tumor	clonotype53	0.5526489313936318	0.020090044	0.00609563	-0.5022552	0.13597657	1.3304389	0.2517776802221892	0.0656571137895726	0.0867963341029508
GC08T-S1:CACAGGCCATCGATTG	GC08T-S1	CD8_C9_HAVCR2	#aec7e8	Tumor	clonotype53	0.614348158117285	0.018306766	0.008556661	-0.5022552	0.55875707	0.69050264	0.4825621815235936	0.0660514086680803	0.1035176397032547
GC08T-S1:CAGGTGCAGGGCACTA	GC08T-S1	CD8_C9_HAVCR2	#aec7e8	Tumor	clonotype53	0.6463950839937124	0.030304438	0.02648906	-0.5022552	0.26031205	0.20704201	0.264456645394622	0.0740138239546555	0.1054911572612273
GC08T-S1:CATGACATCCATGCTC	GC08T-S1	CD8_C9_HAVCR2	#aec7e8	Tumor	clonotype53	0.841846435706813	0.031077344	0.028152963	-0.5022552	0.6282292	1.2998807	1.4030185896598693	0.0854118786382007	0.0913878202799713
GC08T-S1:CCAGCGAAGATGTGTA	GC08T-S1	CD8_C9_HAVCR2	#aec7e8	Tumor	clonotype53	0.7225529365828581	0.026708262	0.019146357	-0.5022552	0.8954401	1.1724992	0.5067533819787622	0.086593290851037	0.139653836482137
GC08T-S1:CCCTCCTAGTGGGCTA	GC08T-S1	CD8_C5_TOB1	#8c564b	Tumor	clonotype110	0.29698297824643755	-0.04261145	-0.01340881	-0.010264784	0.104622304	-0.24221328	0.0042704145113876	0.0796837523261537	0.1054564864772451
GC08T-S1:CCGGGATCATATACGC	GC08T-S1	CD8_C5_TOB1	#8c564b	Tumor	clonotype53	0.4539743554890407	0.014256159	0.0065097506	-0.5022552	-0.27171695	0.32276648	0.032299999085257	0.0845053135765702	0.1027953456583792
GC08T-S1:CGCTATCCAGTAAGAT	GC08T-S1	CD8_C9_HAVCR2	#aec7e8	Tumor	clonotype53	0.5828553405522984	0.02221663	0.010239992	-0.5022552	0.90290767	1.5213387	0.4482865800827573	0.1031949704946069	0.1145328041654035
GC08T-S1:CGGAGCTAGCGGCTTC	GC08T-S1	CD8_C9_HAVCR2	#aec7e8	Tumor	clonotype53	0.7970504353711242	0.028042575	0.017718112	-0.06559259	0.020915011	0.6159695	0.7223349129833055	0.0858651070312847	0.0923345810859454
GC08T-S1:CGTTCTGCACAGCGTC	GC08T-S1	CD8_C5_TOB1	#8c564b	Tumor	clonotype90	0.14814029649835853	-0.01765722	-0.017181396	-0.5022552	0.7116725	-0.41091523	0.008219574319528	0.0866125935316167	0.0924045280154321
GC08T-S1:CTAAGACCACGGTGTC	GC08T-S1	CD8_C8_IL17A	#17becf	Tumor	clonotype90	0.12524263493259952	-0.026990049	-0.0005355489	-0.5022552	0.2804849	-0.042599335	0.0079978143255473	0.0681082108491347	0.0959329013103346
GC08T-S1:CTACACCGTACAGCAG	GC08T-S1	CD8_C9_HAVCR2	#aec7e8	Tumor	clonotype53	0.6361385864370817	0.021858547	0.015013697	-0.5022552	0.36206284	1.0702668	0.2932063921755405	0.0812045073267338	0.116017040576529
GC08T-S1:CTACCCAAGTGGAGAA	GC08T-S1	CD8_C9_HAVCR2	#aec7e8	Tumor	clonotype53	0.30078691183401046	0.01058251	-0.0059031546	-0.5022552	0.12442341	0.33552727	0.1435702524958692	0.0801160019197183	0.095879640842335
GC08T-S1:CTACGTCTCCACGAAT	GC08T-S1	CD8_C9_HAVCR2	#aec7e8	Tumor	clonotype53	0.2885141630564324	0.014572224	-0.0018054419	-0.5022552	0.2738804	-0.17427354	0.1756590090490713	0.0908664416164805	0.1231747141667153
GC08T-S1:CTAGCCTGTGGCCCTA	GC08T-S1	CD8_C9_HAVCR2	#aec7e8	Tumor	clonotype53	0.5681230828006043	0.022194179	0.01313815	-0.5022552	-0.34028015	0.4189141	0.2088774142111115	0.0536585546006816	0.1012004281673315
GC08T-S1:CTCGTCATCAACACAC	GC08T-S1	CD8_C9_HAVCR2	#aec7e8	Tumor	clonotype53	0.6118016033118834	0.027367461	0.015498759	-0.5022552	0.4304513	1.0849175	0.2934771020894915	0.1015852432921368	0.1106705367661052
GC08T-S1:CTGAAACGTCGTGGCT	GC08T-S1	CD8_C5_TOB1	#8c564b	Tumor	clonotype90	0.47317103697479135	0.016918365	0.007143173	-0.5022552	0.18430811	0.064339675	0.0425677942828766	0.0855867191337128	0.1034939507164177
GC08T-S1:CTGCGGACACGACGAA	GC08T-S1	CD8_C8_IL17A	#17becf	Tumor	clonotype53	0.4005814578620075	0.007534006	0.00392766	-0.5022552	0.07322392	-0.41091523	0.0710892534406489	0.0729536796315432	0.1428092331693276
GC08T-S1:CTGCGGAGTGAAAGAG	GC08T-S1	CD8_C9_HAVCR2	#aec7e8	Tumor	clonotype53	0.8380967936252232	0.036355615	0.03177727	-0.5022552	0.6739841	0.99822766	0.5238245772107031	0.0916995245597099	0.1002937296887198
GC08T-S1:CTTAACTAGAATTGTG	GC08T-S1	CD8_C9_HAVCR2	#aec7e8	Tumor	clonotype53	0.3492005228886011	0.0040661274	-0.005290296	-0.5022552	0.15543808	0.514437	0.0658960344029197	0.0670686712025157	0.1467923372531755
GC08T-S1:GAATAAGAGCAACGGT	GC08T-S1	CD8_C9_HAVCR2	#aec7e8	Tumor	clonotype53	0.6913139976774881	0.029083038	0.019724442	-0.5022552	0.5423965	1.2825229	0.2760628818307228	0.082972543876791	0.0981411957092438
GC08T-S1:GACCTGGCACGGCGTT	GC08T-S1	CD8_C9_HAVCR2	#aec7e8	Tumor	clonotype53	0.4694708562452267	0.019780813	0.0077670314	-0.5022552	0.47420764	0.014678134	0.265204071517291	0.1046436964426737	0.1082069946427511
GC08T-S1:GACTGCGGTCTAGTCA	GC08T-S1	CD8_C9_HAVCR2	#aec7e8	Tumor	clonotype53	0.6086454814456358	0.023270914	0.011661467	-0.5022552	0.08110046	0.2655795	0.3879229456455272	0.0486611525906388	0.0772240580118778
GC08T-S1:GAGCAGAGTCTCTTTA	GC08T-S1	CD8_C9_HAVCR2	#aec7e8	Tumor	clonotype53	0.5226191602651897	0.020221721	0.009382696	-0.5022552	1.3202568	0.70046234	0.3458041614119367	0.0824069808930175	0.0715331038638432
GC08T-S1:GATGCTATCTGCGTAA	GC08T-S1	CD8_C5_TOB1	#8c564b	Tumor	clonotype110	0.22544505023013744	-0.025521658	-0.014874844	-0.5022552	0.36124882	-0.41091523	0.004456307579134	0.0762943654075147	0.1049486261314909
GC08T-S1:GCATGTACAAGACACG	GC08T-S1	CD8_C8_IL17A	#17becf	Tumor	clonotype90	0.2835065330192142	-0.020715484	-0.021309413	-0.5022552	0.111047365	-0.26420623	0.016275942523055	0.0664427228578979	0.1363462585353641
GC08T-S1:GCTGGGTTCCAAGTAC	GC08T-S1	CD8_C8_IL17A	#17becf	Tumor	clonotype90	0.3620811563162322	-0.0065409453	-0.009520087	-0.5022552	0.9999619	0.61736417	0.0447689064919519	0.0963088552340089	0.1401821934035545
GC08T-S1:GGACAAGAGCGCTCCA	GC08T-S1	CD8_C5_TOB1	#8c564b	Tumor	clonotype110	0.26979780347748755	-0.0033999581	-0.010769006	-0.5022552	0.38134798	-0.2067891	0.0164706522157031	0.0738972179837824	0.0970297172993039
GC08T-S1:GGGTTGCCATGACGGA	GC08T-S1	CD8_C9_HAVCR2	#aec7e8	Tumor	clonotype53	0.5856543024058162	0.025072437	0.017454121	-0.5022552	0.21672021	0.54123986	0.4003861622428523	0.0977632964094901	0.1406791251455772
GC08T-S1:GTAGTCATCCCGGATG	GC08T-S1	CD8_C9_HAVCR2	#aec7e8	Tumor	clonotype53	0.5642146725047035	0.023976268	0.011235716	-0.5022552	0.6524457	0.113045044	0.366283888161321	0.0977132965242257	0.093537170246164
GC08T-S1:GTGCGGTTCAACACAC	GC08T-S1	CD8_C9_HAVCR2	#aec7e8	Tumor	clonotype53	0.8040071736921913	0.035874285	0.039252914	-0.5022552	0.8755427	1.2907377	0.6490283106638879	0.0964359320512258	0.0904233172397394
GC08T-S1:GTGGGTCGTCGCTTCT	GC08T-S1	CD8_C9_HAVCR2	#aec7e8	Tumor	clonotype53	0.3553937730628709	0.0111378655	-0.0012022615	-0.5022552	-0.059909318	0.56402564	0.2244626523967974	0.0562208949196687	0.0876919354055041
GC08T-S1:GTGTTAGGTCAGGACA	GC08T-S1	CD8_C9_HAVCR2	#aec7e8	Tumor	clonotype53	0.6975949048447004	0.028345479	0.023128169	-0.5022552	0.26702592	1.0828023	0.2193545810813295	0.0715648519326154	0.0929738331220317
GC08T-S1:GTTCGGGTCTTGAGGT	GC08T-S1	CD8_C9_HAVCR2	#aec7e8	Tumor	clonotype53	0.49328195951226556	0.019081142	0.00665116	-0.5022552	0.31581113	0.60480857	0.192918208475349	0.0621419953115236	0.0696597751081415
GC08T-S1:TAGGCATAGCCACCTG	GC08T-S1	CD8_C5_TOB1	#8c564b	Tumor	clonotype110	0.22584851758610167	-0.04876769	0.008831741	-0.5022552	-0.023349067	-0.41091523	0.00252012210362	0.1051907462184273	0.1105386425759234
GC08T-S1:TAGGCATTCCAGTAGT	GC08T-S1	CD8_C9_HAVCR2	#aec7e8	Tumor	clonotype53	0.8177633493467323	0.033391252	0.028511245	-0.5022552	0.20958875	0.689677	0.4435852933219127	0.0922128620508909	0.109128925608388
GC08T-S1:TAGTGGTTCACCAGGC	GC08T-S1	CD8_C9_HAVCR2	#aec7e8	Tumor	clonotype53	0.7057213649888278	0.030752834	0.025361447	-0.5022552	1.3927635	0.023877025	0.2268233064197483	0.1010517592721216	0.0942830077355129
GC08T-S1:TCTGAGACATTCCTCG	GC08T-S1	CD8_C9_HAVCR2	#aec7e8	Tumor	clonotype53	0.7791805932288672	0.032240957	0.027426787	-0.5022552	0.522548	0.63059795	0.3045798253630451	0.1061270722937609	0.0944810414585108
GC08T-S1:TGATTTCCATCACCCT	GC08T-S1	CD8_C9_HAVCR2	#aec7e8	Tumor	clonotype53	0.4155297197047719	0.0064574773	-0.0077232216	-0.5022552	1.8048662	0.3681608	0.0445906357404533	0.0955715340985751	0.1204071752045203
GC08T-S1:TGCCCATAGCTACCGC	GC08T-S1	CD8_C8_IL17A	#17becf	Tumor	clonotype110	0.24760176576880638	-0.02480536	-0.00911459	-0.5022552	0.39143908	0.023877025	0.0115985751821094	0.0748608134595413	0.1127719502483177
GC08T-S1:TTAGGACGTTCCGTCT	GC08T-S1	CD8_C9_HAVCR2	#aec7e8	Tumor	clonotype53	0.3210249652816621	0.013376344	0.0027585677	-0.5022552	0.5082986	0.30963406	0.2009660573639061	0.0763640846312409	0.0894909764918396
GC08T-S1:TTCGGTCGTGCTCTTC	GC08T-S1	CD8_C9_HAVCR2	#aec7e8	Tumor	clonotype53	0.27828666759015497	0.009944132	-9.6387696e-05	-0.5022552	0.19642206	0.5939842	0.0790624147365942	0.0879617052461375	0.1092584941748225
GC08T-S1:TTGAACGAGAAGCCCA	GC08T-S1	CD8_C9_HAVCR2	#aec7e8	Tumor	clonotype53	0.734238269498814	0.027330115	0.01860501	-0.5022552	0.53158426	1.3200153	0.2715271108945295	0.0870095907380414	0.0984922886944488
GC08T-S1:TTGCGTCAGAGCTGGT	GC08T-S1	CD8_C5_TOB1	#8c564b	Tumor	clonotype110	0.1659257511691983	-0.036599558	-0.012332473	-0.5022552	0.6753969	-0.41091523	0.0034551806099676	0.0894597593091133	0.1052747009286694
GC08T-S2:AGACGTTGTAACGCGA	GC08T-S2	CD8_C5_TOB1	#8c564b	Tumor	clonotype110	0.1886599214014869	-0.03808643	0.0059063584	-0.5022552	0.01976659	-0.41091523	0.003840052136432	0.0576198593905468	0.0836083990047833
GC08T-S2:AGAGCGACAGTCGTGC	GC08T-S2	CD8_C9_HAVCR2	#aec7e8	Tumor	clonotype53	0.6307332012389804	0.025449764	0.016558519	-0.5022552	0.71236753	1.0646447	0.8125143321513509	0.0805442761708043	0.112471702509638
GC08T-S2:ATCTGCCCAATGACCT	GC08T-S2	CD8_C9_HAVCR2	#aec7e8	Tumor	clonotype53	0.5862505473941418	0.025029888	0.013953927	-0.5022552	0.17747307	1.6753887	0.3421669954912272	0.1012537303698807	0.134571677686739
GC08T-S2:CACATTTAGTGAAGAG	GC08T-S2	CD8_C9_HAVCR2	#aec7e8	Tumor	clonotype53	0.8457791045717207	0.040789146	0.038207028	-0.5022552	-0.20284636	0.8266392	0.6174300452650147	0.0740053885660041	0.1042783044277727
GC08T-S2:CCAATCCTCCAGATCA	GC08T-S2	CD8_C5_TOB1	#8c564b	Tumor	clonotype110	0.21998908576940812	-0.044229183	0.019269006	-0.5022552	0.3997897	-0.15709952	0.0089655229614902	0.0912379046828478	0.1167098559622692
GC08T-S2:CCACTACGTCTCTCTG	GC08T-S2	CD8_C9_HAVCR2	#aec7e8	Tumor	clonotype53	0.7398341127658294	0.03070523	0.022260666	-0.5022552	0.41712222	1.1944194	0.403650216604543	0.0953874236208856	0.117255465097088
GC08T-S2:CCTCTGAAGAGCCCAA	GC08T-S2	CD8_C9_HAVCR2	#aec7e8	Tumor	clonotype53	0.7607942450776194	0.028468728	0.02023421	-0.5022552	0.27843043	0.30168855	0.2444163353628192	0.0806055155360113	0.1128124850765609
GC08T-S2:CGCGTTTGTACTTGAC	GC08T-S2	CD8_C9_HAVCR2	#aec7e8	Tumor	clonotype53	0.8999996694795546	0.042770453	0.042929668	-0.27277833	0.696479	1.4887896	1.558157858212892	0.1070976977139584	0.127472885186208
GC08T-S2:CTGATAGTCTCGATGA	GC08T-S2	CD8_C9_HAVCR2	#aec7e8	Tumor	clonotype53	0.8004153630433699	0.040251773	0.037028313	-0.18611266	0.3637793	0.6082947	0.3155448149864359	0.0947368571235721	0.1192665365818336
GC08T-S2:GTCACAATCCAAATGC	GC08T-S2	CD8_C8_IL17A	#17becf	Tumor	clonotype53	0.5183828004034546	0.018138338	0.0031864417	-0.5022552	-0.25497353	0.5907502	0.1388066445329482	0.0700032060797463	0.1277582985195696
GC08T-S2:TCAGCAAAGAGTAATC	GC08T-S2	CD8_C9_HAVCR2	#aec7e8	Tumor	clonotype53	0.7618371049598575	0.036662746	0.02986387	-0.5022552	0.0010880008	0.6133559	0.3395484643244568	0.0814777491613889	0.1208504689157042
GC08T-S2:TGAGCCGAGAGACTAT	GC08T-S2	CD8_C5_TOB1	#8c564b	Tumor	clonotype110	0.2572733671442611	-0.044971917	0.002057801	0.019009471	-0.17781962	-0.41091523	0.0034869447357514	0.0810855312664736	0.1023588954669264
GC09P:AACCATGGTTACTGAC	GC09P	CD8_C5_TOB1	#8c564b	Paratumor	clonotype226	0.14550631446546053	-0.0030234663	-0.014721165	-0.5022552	0.5672328	-0.018108819	0.0079992219503152	0.0683441364791975	0.0712291638448598
GC09P:AACTCCCAGTCGAGTG	GC09P	CD8_C5_TOB1	#8c564b	Paratumor	clonotype60	0.2730884230206519	-0.012079847	-0.020809112	-0.5022552	0.085279934	-0.41091523	0.0018681366829476	0.0796580751743683	0.0872313641316261
GC09P:AATCCAGGTTCGTCTC	GC09P	CD8_C5_TOB1	#8c564b	Paratumor	clonotype154	0.29526076092735337	-0.027588863	-0.019683648	-0.5022552	-0.16719216	-0.17345421	0.0050023189985697	0.0780526954445796	0.0909869270408922
GC09P:ACAGCTACAGTCGTGC	GC09P	CD8_C5_TOB1	#8c564b	Paratumor	clonotype60	0.11853329209605512	-0.0033705756	-0.025528215	-0.5022552	-0.15975834	-0.19163185	0.0096049848429587	0.0719574911497196	0.1079720891673482
GC09P:ACCGTAAGTGAAGGCT	GC09P	CD8_C5_TOB1	#8c564b	Paratumor	clonotype60	0.18669582894075518	-0.005533008	-0.035805773	-0.5022552	-0.3998231	-0.07181622	0.0216677554076485	0.0780718147297958	0.0770797337883437
GC09P:ACGAGCCGTAGTACCT	GC09P	CD8_C5_TOB1	#8c564b	Paratumor	clonotype202	0.1771249574180433	-0.029984547	-0.013624945	-0.5022552	0.454067	-0.41091523	0.0073356886689023	0.0447873486010171	0.0709059092137827
GC09P:ACGTCAATCTATGTGG	GC09P	CD8_C5_TOB1	#8c564b	Paratumor	clonotype60	0.06976156769626017	-0.0036587892	-0.04816601	-0.5022552	0.47351965	-0.2883498	0.0100192927328462	0.0685113718910908	0.1061911947512793
GC09P:ACTGTCCTCAGAGACG	GC09P	CD8_C5_TOB1	#8c564b	Paratumor	clonotype60	0.0673469753645433	-0.0027039854	-0.03995242	-0.5022552	0.2640061	-0.41091523	0.0303492542494499	0.0795744758604286	0.093953910303624
GC09P:ACTTTCATCCAAATGC	GC09P	CD8_C5_TOB1	#8c564b	Paratumor	clonotype226	0.18631674574755086	-0.0017312651	-0.01973888	-0.5022552	0.25879428	-0.41091523	0.0120044134857044	0.0500863469029373	0.0750659123694761
GC09P:AGCATACTCCAGAGGA	GC09P	CD8_C5_TOB1	#8c564b	Paratumor	clonotype1044	0.3274851892860134	-0.036785644	-0.017224774	-0.5022552	0.14116018	-0.010619336	0.0050262348840384	0.0679523795621585	0.1112725881619163
GC09P:AGCCTAAAGCGCCTTG	GC09P	CD8_C8_IL17A	#17becf	Paratumor	clonotype60	0.11077564860399888	-0.0049115103	-0.019930946	-0.5022552	-0.023799837	0.008385884	0.0432631674808706	0.0635262122879656	0.0770436615512908
GC09P:AGCTCTCTCTTTACAC	GC09P	CD8_C5_TOB1	#8c564b	Paratumor	clonotype60	0.13837642081885237	-0.009421747	-0.04571414	-0.5022552	0.2477361	-0.41091523	0.0082699038540215	0.09983220248112	0.0980174932601458
GC09P:AGGCCGTCAGTCAGCC	GC09P	CD8_C8_IL17A	#17becf	Paratumor	clonotype60	0.12862131505549992	-0.002423968	-0.028317643	-0.5022552	-0.36671415	-0.28515372	0.0252551062705825	0.0575696755653141	0.0803232794460751
GC09P:AGGCCGTCATGATCCA	GC09P	CD8_C5_TOB1	#8c564b	Paratumor	clonotype60	0.12490874653630082	-0.00094236794	-0.028879503	-0.5022552	0.038186777	0.18539141	0.0159649349181681	0.082150088068814	0.0860037911261801
GC09P:AGGGAGTCAGGTCTCG	GC09P	CD8_C8_IL17A	#17becf	Paratumor	clonotype60	0.0646590258909797	-0.0038364155	-0.04338862	-0.5022552	-0.20840995	-0.27982938	0.0216365516251578	0.0624770328474031	0.0779511403148713
GC09P:AGTCTTTGTATATCCG	GC09P	CD8_C5_TOB1	#8c564b	Paratumor	clonotype60	0.12391207614395806	-0.002248033	-0.039212234	-0.5022552	0.10655422	0.045183633	0.0095152546730374	0.0967782219096443	0.1025115284530607
GC09P:AGTTGGTGTCTAGTGT	GC09P	CD8_C5_TOB1	#8c564b	Paratumor	clonotype154	0.11099703934343653	-0.014879659	-0.022190332	-0.5022552	-0.1113778	-0.41091523	0.0071288984234272	0.0612626617812114	0.0630543107230244
GC09P:ATAAGAGTCGGTCTAA	GC09P	CD8_C5_TOB1	#8c564b	Paratumor	clonotype60	0.15359953082052394	-0.0121858	-0.01936291	-0.5022552	0.22366484	-0.41091523	0.0150888524789633	0.0929359937500766	0.085212935928217
GC09P:ATCATGGCATTCGACA	GC09P	CD8_C5_TOB1	#8c564b	Paratumor	clonotype60	0.23931174621085663	-0.0021356428	-0.027955396	-0.5022552	-0.18630297	-0.2713444	0.0076574486490161	0.0671028436830038	0.0899297512483734
GC09P:ATCCACCCACATAACC	GC09P	CD8_C8_IL17A	#17becf	Paratumor	clonotype60	0.0887616968226903	-0.0041405726	-0.02292996	-0.5022552	-0.1486537	-0.21111733	0.0246556173697663	0.046524858069429	0.0652366936979309
GC09P:ATCCACCTCAAGCCTA	GC09P	CD8_C5_TOB1	#8c564b	Paratumor	clonotype226	0.11309906670451525	-0.0006394494	-0.032933917	-0.5022552	0.33209828	-0.12959582	0.0239210349298481	0.0913489616405485	0.1055910481943878
GC09P:ATTTCTGTCACCTTAT	GC09P	CD8_C5_TOB1	#8c564b	Paratumor	clonotype154	0.09872581704694901	-0.01717289	-0.010844372	-0.019398063	-0.40987548	-0.3185907	0.004661184240271	0.0548829082809737	0.0891238768889278
GC09P:CACACAACAAGACGTG	GC09P	CD8_C8_IL17A	#17becf	Paratumor	clonotype202	0.28426971943014134	-0.036002193	-0.011542235	-0.5022552	-0.38395575	-0.41091523	0.0164549157626918	0.0676403270113522	0.0904868934924147
GC09P:CACACAAGTGGGTATG	GC09P	CD8_C5_TOB1	#8c564b	Paratumor	clonotype202	0.25324916460717745	-0.02981952	-0.014867058	-0.5022552	-0.30052498	-0.22350216	0.00767059524155	0.0631928623829722	0.0854039264249321
GC09P:CAGAGAGTCGGCGCAT	GC09P	CD8_C5_TOB1	#8c564b	Paratumor	clonotype60	0.1340054479345372	-0.0040397723	-0.027713344	-0.5022552	-0.08566179	-0.27003682	0.0124434650838889	0.0897681749753456	0.0835849953509924
GC09P:CATTATCTCTGCCAGG	GC09P	CD8_C5_TOB1	#8c564b	Paratumor	clonotype226	0.2530910871364205	-0.012158257	-0.018598318	-0.5022552	-0.5335017	-0.22587903	0.0032758220940843	0.0505325473448345	0.0817560081773986
GC09P:CATTCGCAGCGGATCA	GC09P	CD8_C5_TOB1	#8c564b	Paratumor	clonotype226	0.08847617554803748	-0.0009156404	-0.025607359	-0.5022552	0.17521036	-0.052631512	0.0225103331689441	0.0844603819480576	0.0764962929049549
GC09P:CCACCTATCTTGTCAT	GC09P	CD8_C8_IL17A	#17becf	Paratumor	clonotype154	0.3271796056618495	-0.03122749	-0.010786459	-0.5022552	-0.2414983	-0.41091523	0.0198906559259085	0.0453131082027531	0.1013185165460337
GC09P:CCATGTCTCGCCAGCA	GC09P	CD8_C5_TOB1	#8c564b	Paratumor	clonotype60	0.07274681393400058	-0.0037574472	-0.033400923	-0.5022552	0.5794587	-0.03701635	0.0269508246997561	0.0876767295766141	0.0645703170948922
GC09P:CCGTGGACATCACCCT	GC09P	CD8_C8_IL17A	#17becf	Paratumor	clonotype154	0.2313878799685944	-0.02883634	-0.013954541	-0.20234118	-0.3567636	-0.41091523	0.0058966386279595	0.0449865718155643	0.07651238053203
GC09P:CCTTACGGTGCCTGTG	GC09P	CD8_C5_TOB1	#8c564b	Paratumor	clonotype60	0.07178938785583103	-0.003124913	-0.02628404	-0.5022552	0.5873222	-0.3041484	0.0238788606681678	0.0602332861128335	0.0681671608137249
GC09P:CCTTACGTCTGACCTC	GC09P	CD8_C5_TOB1	#8c564b	Paratumor	clonotype202	0.08389267309503151	-0.029224921	-0.0040782527	-0.5022552	0.30177256	0.012467424	0.0067311374242973	0.0712116812225557	0.068304865046504
GC09P:CCTTCGAAGAAGGGTA	GC09P	CD8_C8_IL17A	#17becf	Paratumor	clonotype1044	0.2359915616188844	-0.015792819	-0.035446122	-0.5022552	0.31569245	-0.06276071	0.0220994056087052	0.0777516052690603	0.1044418039436207
GC09P:CGCTATCAGTCCAGGA	GC09P	CD8_C5_TOB1	#8c564b	Paratumor	clonotype202	0.25074639702704976	-0.044382036	-0.013862202	-0.5022552	0.25974146	-0.41091523	0.0034714384444441	0.0552884820473023	0.0883942421334648
GC09P:CGCTATCTCCGTAGTA	GC09P	CD8_C8_IL17A	#17becf	Paratumor	clonotype202	0.2118410664329788	-0.026461912	-0.020637868	-0.5022552	0.40482426	0.18837656	0.0239324098360673	0.0477206899772461	0.0979461296350865
GC09P:CGCTGGAGTGATGATA	GC09P	CD8_C5_TOB1	#8c564b	Paratumor	clonotype226	0.10140781644236538	0.00021250191	-0.02862407	-0.5022552	-0.2715896	-0.41091523	0.0172178098865929	0.06347746324409	0.0956823476786888
GC09P:CGTAGGCCATACCATG	GC09P	CD8_C5_TOB1	#8c564b	Paratumor	clonotype60	0.08601520680203407	0.0009287313	-0.023685621	-0.5022552	0.46392417	-0.26031175	0.0110934027743442	0.0882868409343723	0.0868043994432158
GC09P:CGTGTCTAGTCGTACT	GC09P	CD8_C5_TOB1	#8c564b	Paratumor	clonotype60	0.016649988653871645	-0.008132478	-0.02665175	-0.5022552	0.28857997	-0.41091523	0.006703125218408	0.0770998508353369	0.0682535541273425
GC09P:CGTTCTGGTGCAACTT	GC09P	CD8_C5_TOB1	#8c564b	Paratumor	clonotype60	0.11646689880095631	0.0025834446	-0.02095266	-0.5022552	0.019001445	-0.1966964	0.0229828864002542	0.0969418158351346	0.0756170043280522
GC09P:CTAAGACAGCGTTGCC	GC09P	CD8_C5_TOB1	#8c564b	Paratumor	clonotype60	0.053300397044845294	-0.0038543495	-0.032306638	-0.5022552	0.010077913	-0.41091523	0.0093166559043182	0.0643776683509288	0.0784570813795662
GC09P:CTAATGGCACTCTGTC	GC09P	CD8_C5_TOB1	#8c564b	Paratumor	clonotype226	0.09759472558935428	-0.0023450078	-0.04078872	-0.5022552	0.07210897	-0.26162308	0.0161643069327552	0.0680351084794061	0.0891684270030648
GC09P:CTAGCCTGTAGGCATG	GC09P	CD8_C5_TOB1	#8c564b	Paratumor	clonotype226	0.1408820986259834	-0.0016629327	-0.0117314765	-0.5022552	0.36527786	-0.41091523	0.0086827339323581	0.0875890381277188	0.1088844815888643
GC09P:CTGATAGGTATTCGTG	GC09P	CD8_C8_IL17A	#17becf	Paratumor	clonotype60	0.2983653195738021	0.004054517	-0.02607482	-0.5022552	-0.07112334	0.27207428	0.0600335280493151	0.0656526733176478	0.1091883432022461
GC09P:CTGATAGTCGGTCTAA	GC09P	CD8_C5_TOB1	#8c564b	Paratumor	clonotype226	0.26295426236131203	-0.0123377675	-0.023996316	-0.5022552	0.19678248	-0.18244182	0.0037129276878558	0.0804544602187961	0.0978838231501629
GC09P:CTTGGCTTCACAGTAC	GC09P	CD8_C5_TOB1	#8c564b	Paratumor	clonotype226	0.17437031759847277	-0.0038510498	-0.0309745	-0.5022552	0.016568204	-0.2165544	0.0080318754003302	0.078698525346104	0.1068379866493313
GC09P:GACAGAGCAGATTGCT	GC09P	CD8_C8_IL17A	#17becf	Paratumor	clonotype202	0.28192585694774064	-0.011535965	-0.021557022	-0.5022552	0.22775608	-0.2219029	0.0090778439993129	0.0977806090723384	0.0983115171611957
GC09P:GACCTGGTCAGTTCGA	GC09P	CD8_C8_IL17A	#17becf	Paratumor	clonotype60	0.09402962413731329	-0.0018737224	-0.02109668	-0.5022552	-0.280245	-0.41091523	0.0199947826975165	0.0566028473950838	0.0644232675918567
GC09P:GACCTGGTCTGAGGGA	GC09P	CD8_C8_IL17A	#17becf	Paratumor	clonotype154	0.38998583248652036	-0.05725361	0.021588944	-0.1030564	-0.42709255	-0.20193118	0.0176927385702912	0.0747697290196681	0.1180323134135938
GC09P:GAGCAGATCCGTCATC	GC09P	CD8_C5_TOB1	#8c564b	Paratumor	clonotype226	0.2025433161823312	0.00021953897	-0.008774672	-0.5022552	0.08107544	-0.2836173	0.0242673337299532	0.0575099208040957	0.0714795585535294
GC09P:GATCAGTAGTCTCGGC	GC09P	CD8_C5_TOB1	#8c564b	Paratumor	clonotype60	0.09068192122882127	0.0011672742	-0.016925996	-0.5022552	-0.18142311	-0.41091523	0.0303081588369075	0.051558225394756	0.0678132695911647
GC09P:GATCGCGAGACTAGAT	GC09P	CD8_C5_TOB1	#8c564b	Paratumor	clonotype202	0.33600985181764875	-0.051452074	-0.0077119265	0.67189306	-0.5335017	-0.29329753	0.0041345364365877	0.0582060507818722	0.0800775555189339
GC09P:GATTCAGAGCTGCGAA	GC09P	CD8_C8_IL17A	#17becf	Paratumor	clonotype202	0.2666698744571765	-0.046517543	0.010284185	-0.5022552	-0.31703305	-0.26053736	0.0087855985483059	0.0646882200189568	0.0967586325427556
GC09P:GCAATCATCACCTCGT	GC09P	CD8_C8_IL17A	#17becf	Paratumor	clonotype1044	0.2153998644283647	-0.019834172	-0.011349224	0.28127113	-0.35321847	0.10187778	0.0178690818847192	0.0669140514283735	0.0867136661517832
GC09P:GCACATAAGGCGCTCT	GC09P	CD8_C5_TOB1	#8c564b	Paratumor	clonotype60	0.09717621259294326	-0.0044574556	-0.042339142	-0.5022552	-0.05566153	-0.41091523	0.0065748653977744	0.1016085119584778	0.1019964123746777
GC09P:GCACTCTTCCGAACGC	GC09P	CD8_C8_IL17A	#17becf	Paratumor	clonotype202	0.20871678264504176	-0.017341152	-0.013849018	-0.5022552	0.47016785	-0.41091523	0.0344518115379225	0.0649306601681038	0.1031970434065081
GC09P:GCATGTATCAAGAAGT	GC09P	CD8_C8_IL17A	#17becf	Paratumor	clonotype60	0.11661776608411717	-0.00843619	-0.04055129	-0.5022552	0.7219201	-0.41091523	0.0265434495049536	0.0950052910355514	0.1019385871284435
GC09P:GCATGTATCCGCTGTT	GC09P	CD8_C8_IL17A	#17becf	Paratumor	clonotype202	0.1464763863516738	-0.006479333	-0.015916137	-0.5022552	0.44844362	-0.04735961	0.013213962109777	0.0526391374347316	0.0788528146719002
GC09P:GCCAAATTCAGCTTAG	GC09P	CD8_C5_TOB1	#8c564b	Paratumor	clonotype60	0.02668234606642065	-0.0043170266	-0.029863546	-0.18192674	-0.19017589	-0.3010756	0.014704928661896	0.0598059157923499	0.07167354228659
GC09P:GCGCGATTCGGCGGTT	GC09P	CD8_C5_TOB1	#8c564b	Paratumor	clonotype1044	0.2882575171652299	-0.03135954	-0.0026787762	-0.5022552	-0.052333552	-0.27797255	0.0057425109231829	0.0584269047656814	0.0747148876528757
GC09P:GCGGGTTTCAATCTCT	GC09P	CD8_C8_IL17A	#17becf	Paratumor	clonotype60	0.08454206464492821	-0.002960426	-0.04470815	-0.5022552	0.38530472	-0.2804405	0.0356184553527113	0.0703730788159648	0.0987799104014629
GC09P:GCTGCAGAGATCTGAA	GC09P	CD8_C8_IL17A	#17becf	Paratumor	clonotype60	0.2700519392878025	-0.014238513	0.0040897094	-0.5022552	-0.10454384	-0.25466526	0.0372992397649684	0.0761840270492649	0.108892664957953
GC09P:GCTGCTTAGTACACCT	GC09P	CD8_C5_TOB1	#8c564b	Paratumor	clonotype60	0.21803439020629797	-0.0057967864	-0.03451934	-0.15507066	-0.04801781	0.011684935	0.0091998830524967	0.0784176032146868	0.1106732931797858
GC09P:GGGTCTGGTTAGAACA	GC09P	CD8_C5_TOB1	#8c564b	Paratumor	clonotype60	0.269779819485606	-0.014985146	-0.026060173	0.09873232	-0.37334347	-0.29015228	0.0031043247243115	0.0715952455427809	0.0862414528670484
GC09P:GGGTTGCTCTGGCGTG	GC09P	CD8_C5_TOB1	#8c564b	Paratumor	clonotype60	0.19927564059995123	-0.0018788222	-0.023108633	-0.5022552	0.57242465	0.017239042	0.0458521650706542	0.0816766059187982	0.0816378523208885
GC09P:GGTGTTACACATCCAA	GC09P	CD8_C5_TOB1	#8c564b	Paratumor	clonotype226	0.09785359372413413	-0.0011455321	-0.030988783	-0.5022552	0.37436092	-0.17062598	0.0362757101433132	0.0528341858671725	0.0970765756188145
GC09P:GTACGTAAGTTTAGGA	GC09P	CD8_C8_IL17A	#17becf	Paratumor	clonotype202	0.16674016424798419	-0.010170363	-0.027024612	-0.5022552	-0.11119606	-0.21541774	0.0321082773263998	0.0758630037834205	0.0849249694664711
GC09P:GTAGGCCAGTAGCGGT	GC09P	CD8_C8_IL17A	#17becf	Paratumor	clonotype226	0.16906786088693257	0.0035023545	-0.02979348	-0.5022552	0.7457431	-0.112282395	0.0271413114511246	0.0811688021397537	0.0881196798465973
GC09P:GTAGTCAGTCGACTGC	GC09P	CD8_C5_TOB1	#8c564b	Paratumor	clonotype60	0.0941999135443215	-0.0021862453	-0.030329818	-0.5022552	0.36684775	-0.20318888	0.0205484635582483	0.0820020351143543	0.0945109913563626
GC09P:GTATCTTAGCGTTGCC	GC09P	CD8_C8_IL17A	#17becf	Paratumor	clonotype60	0.11162656030305482	-0.0043600695	-0.021286622	-0.06659272	0.16351727	-0.41091523	0.0140829983892251	0.0760384685152019	0.0684455654040571
GC09P:GTCTCGTGTTACGGAG	GC09P	CD8_C8_IL17A	#17becf	Paratumor	clonotype202	0.18782438596732712	-0.03247209	-0.015785567	-0.5022552	0.42389545	-0.41091523	0.0117465752993729	0.0640147019262572	0.0896629824978535
GC09P:GTTACAGTCAGCATGT	GC09P	CD8_C8_IL17A	#17becf	Paratumor	clonotype60	0.1125766019534165	-0.0069064116	-0.038909983	-0.5022552	-0.29279998	-0.41091523	0.0233697485806998	0.0744439425003409	0.1083917014147768
GC09P:GTTACAGTCGAACTGT	GC09P	CD8_C5_TOB1	#8c564b	Paratumor	clonotype226	0.057172146194262786	-0.0038112549	-0.036554366	-0.5022552	0.42107645	-0.300125	0.0146950688841126	0.0585236783393826	0.0963654170527315
GC09P:TAAGAGACAAAGGCGT	GC09P	CD8_C8_IL17A	#17becf	Paratumor	clonotype60	0.12339151728825483	-0.0029897194	-0.035172716	-0.5022552	-0.023592988	-0.22470188	0.035715667914988	0.1023987764548844	0.0943325910769968
GC09P:TAGACCAGTGCGAAAC	GC09P	CD8_C5_TOB1	#8c564b	Paratumor	clonotype226	0.07637780009314038	-0.00688988	-0.028908731	-0.5022552	0.43551874	-0.28968313	0.0216190399122507	0.0653779825913254	0.0801131699678627
GC09P:TATCAGGCAAGGTTCT	GC09P	CD8_C8_IL17A	#17becf	Paratumor	clonotype154	0.16994638931139627	-0.011254124	-0.022427669	-0.5022552	-0.23607449	-0.26681587	0.0165344879177718	0.05683548849626	0.0891084620601693
GC09P:TCAACGAGTGTTGGGA	GC09P	CD8_C5_TOB1	#8c564b	Paratumor	clonotype154	0.32087671242618493	-0.0030694287	-0.022298327	-0.5022552	0.92510206	-0.27684167	0.0022189180904645	0.0860470119690778	0.099317182527537
GC09P:TCGGTAACAGTATGCT	GC09P	CD8_C5_TOB1	#8c564b	Paratumor	clonotype60	0.1604770748466735	-0.014405706	-0.032506082	-0.5022552	0.5042204	0.16632195	0.0042001919525283	0.0805976291085428	0.0841069186614993
GC09P:TCTGAGATCCCTTGCA	GC09P	CD8_C5_TOB1	#8c564b	Paratumor	clonotype60	0.1028665033570031	-0.0018178555	-0.04586999	-0.5022552	-0.022114536	0.015885247	0.0192811977185561	0.0906688118292771	0.1035650508289837
GC09P:TCTTCGGAGCGTCTAT	GC09P	CD8_C5_TOB1	#8c564b	Paratumor	clonotype226	0.16369135244898636	-0.0026611427	-0.023968374	-0.5022552	0.2292241	0.3660495	0.0279510847045996	0.0756696218747382	0.0727644822898347
GC09P:TCTTTCCGTTGGGACA	GC09P	CD8_C5_TOB1	#8c564b	Paratumor	clonotype60	0.09837956645730857	-0.0036151127	-0.03683428	-0.5022552	0.3106987	0.10035549	0.0254647714207049	0.0773927421622377	0.0941166533794272
GC09P:TGAGCCGTCATGTCCC	GC09P	CD8_C8_IL17A	#17becf	Paratumor	clonotype202	0.15678485126976519	-0.034377296	-0.009070316	-0.5022552	-0.3542595	-0.061517715	0.0097121941960551	0.0643820668727235	0.0779476497101269
GC09P:TGAGGGAAGTCGAGTG	GC09P	CD8_C5_TOB1	#8c564b	Paratumor	clonotype202	0.2830060196438546	-0.035595156	-0.0077202613	-0.5022552	-0.5335017	-0.41091523	0.0043476266382889	0.0396734041373516	0.0860855790940259
GC09P:TGCACCTCAGATCCAT	GC09P	CD8_C5_TOB1	#8c564b	Paratumor	clonotype60	0.1445606363965634	-0.008747396	-0.032781478	-0.091079414	0.19895494	-0.26992434	0.006310488069291	0.0767465380802044	0.1014154716383299
GC09P:TGGCTGGGTGGTCTCG	GC09P	CD8_C5_TOB1	#8c564b	Paratumor	clonotype60	0.10385114197782726	-0.0050993995	-0.035795026	-0.5022552	0.18255894	-0.23564012	0.0179699267098242	0.0820479029257191	0.0909262780995909
GC09P:TGTGTTTTCCCATTAT	GC09P	CD8_C8_IL17A	#17becf	Paratumor	clonotype60	0.08550813033908267	-0.0010391689	-0.024056125	-0.5022552	0.28986737	-0.0070809256	0.0257049159318687	0.0923176515906624	0.0824787487522079
GC09P:TTAGTTCTCCCTCAGT	GC09P	CD8_C5_TOB1	#8c564b	Paratumor	clonotype60	0.069603252763426	-0.0016664482	-0.017653132	-0.5022552	0.34788883	0.12956098	0.0281146439646525	0.0771266889234297	0.0804306500126843
GC09P:TTCTACAAGCTGATAA	GC09P	CD8_C8_IL17A	#17becf	Paratumor	clonotype226	0.21099228793256064	-0.009873265	-0.024094237	-0.5022552	0.9237509	-0.042577207	0.0291124258948387	0.1043927986641971	0.1100494630763092
GC09P:TTCTCCTCAGTACACT	GC09P	CD8_C5_TOB1	#8c564b	Paratumor	clonotype202	0.3194797613836349	-0.028791089	-0.020656213	-0.5022552	0.7668822	-0.41091523	0.0028840985657315	0.071982490788787	0.0989376270430934
GC09P:TTGAACGCAGTAAGAT	GC09P	CD8_C5_TOB1	#8c564b	Paratumor	clonotype60	0.15765883099826306	-0.013760747	-0.025154214	-0.5022552	0.2304579	-0.12126517	0.0130230012430297	0.0739930372433843	0.0876136173146306
GC09P:TTGACTTCACAGTCGC	GC09P	CD8_C8_IL17A	#17becf	Paratumor	clonotype202	0.2252814636788777	-0.014399675	-0.008424928	-0.5022552	-0.22484268	-0.41091523	0.032224255801886	0.0481052319251771	0.0725847857936062
GC09P:TTGACTTTCAGGCAAG	GC09P	CD8_C5_TOB1	#8c564b	Paratumor	clonotype154	0.2708739560583627	-0.023581725	-0.022586692	-0.5022552	0.19892491	-0.41091523	0.0041766686541772	0.0642250004012667	0.0841968802077715
GC09P:TTGACTTTCCTTCAAT	GC09P	CD8_C5_TOB1	#8c564b	Paratumor	clonotype154	0.0656168466858399	-0.010064869	-0.021557264	-0.5022552	0.0020477984	-0.41091523	0.013391311290551	0.0731246218577426	0.0806380098139437
GC09T:AGGCCGTTCAACGGCC	GC09T	CD8_C5_TOB1	#8c564b	Tumor	clonotype154	0.23622202716992555	-0.028648652	-0.012155369	-0.07694867	-0.5335017	-0.41091523	0.0060916231920546	0.066064750460042	0.081908809103508
GC09T:ATTATCCGTGTGAATA	GC09T	CD8_C5_TOB1	#8c564b	Tumor	clonotype60	0.3108476687968318	-0.009063686	-0.027144479	-0.5022552	-0.22341011	-0.1680632	0.004146270337338	0.0658939291174049	0.0885495834751157
GC09T:ATTTCTGAGACGCTTT	GC09T	CD8_C8_IL17A	#17becf	Tumor	clonotype1044	0.19749362582605548	-0.010935969	-0.014746739	-0.5022552	0.08949534	-0.20855482	0.017659625811774	0.0815368035457426	0.107332435818223
GC09T:CAACCTCGTCTAACGT	GC09T	CD8_C8_IL17A	#17becf	Tumor	clonotype202	0.236658672627882	-0.012939585	-0.027681174	-0.5022552	-0.0048772693	-0.23984483	0.0157948515046015	0.1096937380058732	0.1233231006236809
GC09T:CATCGGGTCAAGGCTT	GC09T	CD8_C5_TOB1	#8c564b	Tumor	clonotype154	0.17548852932522105	-0.026272891	-0.015387982	0.08353254	0.342319	-0.41091523	0.0025004572749255	0.0763417347926177	0.0756547943439861
GC09T:CCAGCGACACGGACAA	GC09T	CD8_C5_TOB1	#8c564b	Tumor	clonotype154	0.20127353035361606	-0.032438036	-0.009950902	-0.14126278	-0.37721565	-0.29307207	0.0039676039969457	0.0654647292775102	0.087956090084789
GC09T:CCGTACTAGGGTTTCT	GC09T	CD8_C8_IL17A	#17becf	Tumor	clonotype154	0.3030472342130826	-0.048982657	0.012205042	-0.5022552	-0.5335017	-0.26266137	0.0095099656757951	0.0583672912162612	0.089395209270558
GC09T:CTCCTAGGTACTTGAC	GC09T	CD8_C8_IL17A	#17becf	Tumor	clonotype154	0.28144974883517987	-0.021021103	-0.008899775	-0.5022552	0.1262033	-0.41091523	0.0073810703188416	0.0602786201639553	0.1037239111535058
GC09T:CTCTAATAGGGTTCCC	GC09T	CD8_C8_IL17A	#17becf	Tumor	clonotype202	0.22842270709707693	-0.0098483125	-0.007943713	-0.5022552	-0.5335017	-0.1609971	0.0281831403189138	0.0572397238206147	0.0715651614204833
GC09T:TAAGAGACAGACAAAT	GC09T	CD8_C8_IL17A	#17becf	Tumor	clonotype154	0.28230268377520273	-0.031344872	-0.0028499227	-0.060869783	-0.19252928	-0.25956556	0.0079485088994981	0.0559720961265381	0.0677527139004593
GC09T:TAGGCATCAGTTAACC	GC09T	CD8_C5_TOB1	#8c564b	Tumor	clonotype60	0.128199994341694	-0.0039003827	-0.029852843	-0.5022552	-0.30679527	-0.41091523	0.0161610888403446	0.0587752485569085	0.0769016729064119
GC09T:TGGGCGTCATCGGAAG	GC09T	CD8_C5_TOB1	#8c564b	Tumor	clonotype60	0.14118786994964366	-0.006263177	-0.024792634	-0.5022552	-0.5335017	-0.13688567	0.0202804184882727	0.0630910220399708	0.0754477357433936
GC09T:TTCGGTCTCTTACCTA	GC09T	CD8_C8_IL17A	#17becf	Tumor	clonotype202	0.3344772592275685	-0.011575401	-0.021785729	-0.5022552	0.5340426	-0.41091523	0.0307135841670137	0.0456773636512646	0.0852026883509846
