# Supplementary material for: scRNA-seq of gastric tumor shows complex intercellular interaction with an alternative T cell exhaustion trajectory
Source: Nat Commun. 2022 Aug 23;13:4943. doi: 10.1038/s41467-022-32627-z (PMC9399107; doi:10.1038/s41467-022-32627-z)
Supplement: Supplementary file 13 — Source Data [file 41467_2022_32627_MOESM13_ESM.zip › Source Data/Fig6/Fig6g_PCA.csv]

	0	1	2
Cycling_T_cells	-1.7204966315455181	-0.03922572816945544	1.1708326491665353
CD8_C1_LEF1	-1.43228701496759	-0.24296364396693454	-3.5592140762403885
CD8_C2_CX3CR1	0.5533634826108538	0.41854431734718694	0.2801987157200301
CD8_C3_GZMH	2.793895844011161	-1.4831078913244011	-0.1368472802219185
CD8_C4_GZMK	0.9991219237950529	-0.5808345474759832	-0.857171660853275
CD8_C5_TOB1	-1.093807779072087	-3.6230305032459076	-2.2226901493516906
CD8_C6_GNLY	5.742870714593158	0.3268896859269371	-4.570341164863463
CD8_C7_CD160	17.3945970490952	14.270149001479634	-0.8308052507513681
CD8_C8_IL17A	2.4770492142870197	-6.0055516866387	-9.039402898701887
CD8_C9_HAVCR2	2.955076045402253	-5.881006571438589	-9.390599317263083
CD8_C10_SLC4A10	13.967267168758463	-10.907267553958548	12.053426402985604
CD4_C1_CCR7	-4.719243517791536	2.091539664903969	1.6531303284612548
CD4_C2_LTB	-4.859553661392581	1.7272585484717444	1.8719509454125234
CD4_C3_SLC2A3	-4.824796073620391	1.6263503273722428	1.8812387867979539
CD4_C4_CD69	-4.825395692042397	1.1711431012586115	1.794736607311731
CD4_C5_CXCL13	-5.351043630327308	2.0590026608407888	1.937335057773923
CD4_C6_IL17A	-5.073864011751614	1.2282629658604836	2.4627721488513017
Treg_C1_SELL	-3.7078077390097204	1.2289217029697497	1.6624258772917602
Treg_C2_LAG3	-5.124537805083454	0.9911472234664478	2.412052845734839
Treg_C3_CTLA4	-4.150407885948974	1.6237789263207314	1.4269714327396126
