# Supplementary material for: scRNA-seq of gastric tumor shows complex intercellular interaction with an alternative T cell exhaustion trajectory
Source: Nat Commun. 2022 Aug 23;13:4943. doi: 10.1038/s41467-022-32627-z (PMC9399107; doi:10.1038/s41467-022-32627-z)
Supplement: Supplementary file 13 — Source Data [file 41467_2022_32627_MOESM13_ESM.zip › Source Data/Fig7/Fig7c_Tc17.csv]

Gene	GC04P:TTCGGTCCACTTAAGC	GC04P:AAATGCCTCAACACCA	GC04T:AAATGCCAGCCCAATT	GC04T:GCGCAACGTCAAAGCG	GC04T:TGGACGCTCTTTACGT	GC09P:CGTGTCTAGTCGTACT	GC04T:CCTACACAGTACGCCC	GC09P:GCCAAATTCAGCTTAG	GC04T:ATTCTACCACGCATCG	GC04P:GTTTCTAAGGATGGTC	GC04T:TTAGGACGTGTGACGA	GC04P:TCAGCTCAGCCACGCT	GC06P:TACGGGCAGCAGGTCA	GC04P:ACCAGTAGTGACAAAT	GC04P:GGACAAGAGGCATTGG	GC04P:CAACCTCGTCTTCGTC	GC04T:AAGGTTCCACGTAAGG	GC04P:CCATGTCAGATCCCAT	GC04P:CCGGTAGCATGGGACA	GC04P:TGATTTCGTTGTTTGG	GC06P:ATGAGGGAGCTGAACG	GC09P:CTAAGACAGCGTTGCC	GC04T:GACCAATTCGATCCCT	GC09P:GTTACAGTCGAACTGT	GC10P-R1:TACCTATGTGACGCCT	GC04T:AGGGAGTGTCCATCCT	GC06P:TGTTCCGAGGCCCTCA	GC04T:TTTATGCAGTAACCCT	GC04P:GTCGGGTGTCTAGTCA	GC04P:CTGATCCAGCCCTAAT	GC02T:GAGTCCGTCCACGTTC	GC09P:AGGGAGTCAGGTCTCG	GC09P:TTGACTTTCCTTCAAT	GC02T-Tcell:GAATAAGGTATATGGA	GC09P:ACTGTCCTCAGAGACG	GC04P:AAATGCCTCCCAAGAT	GC09P:TTAGTTCTCCCTCAGT	GC09P:ACGTCAATCTATGTGG	GC04P:GGTGCGTTCTCCCTGA	GC04P:CTCTACGCATTAGGCT	GC09P:CCTTACGGTGCCTGTG	GC09P:CCATGTCTCGCCAGCA	GC04P:GTCATTTTCAACGGGA	GC04P:AGAATAGGTCTCTTTA	GC04P:GATCGCGAGTACGTTC	GC09P:TAGACCAGTGCGAAAC	GC04T:CTCACACTCACGACTA	GC04P:TCACAAGCAGATGGCA	GC04T:GCGCAGTGTGTTCGAT
CCL5	1.0	0.9616859229087904	0.959178514509123	0.9244596655334885	0.9162059550217116	0.9149300171054362	0.8709702301941875	0.8655351110810132	0.8652186952731893	0.8631783842804017	0.8424222314448202	0.8254176633376828	0.8078947420365088	0.7879485064197937	0.7803186177022905	0.7690603949953472	0.7627943318478607	0.7557521307743982	0.749672830509482	0.7449218386696663	0.7422461298308152	0.7413487119817845	0.7368786514453887	0.7241219357648991	0.7189546512280147	0.7185279980893173	0.7152730683252062	0.7133363703077515	0.707836229615793	0.7063031272016231	0.7039748527105254	0.6914159817678858	0.6872894935704297	0.6829425548486041	0.6798689434720271	0.6795814259932769	0.6702559664292997	0.6695841889090905	0.6686410908442015	0.6684392730586555	0.6610112206820351	0.6569839606530894	0.651681241931914	0.648377025939527	0.6458621576236205	0.6418299201179192	0.6411958399154964	0.6407990667864962	0.6379390453251945
LITAF	1.0000000000000002	0.9657747729451496	0.96352978346863	0.9323775187697751	0.9249530074132262	0.9238046043237034	0.8841302183205182	0.8792100042387656	0.8789234614414381	0.877075504048632	0.8582490225931043	0.8427879200344546	0.826819455952861	0.8085970950522394	0.8016135570928091	0.7912956202899626	0.7855458856460735	0.7790779171018991	0.7734891383753293	0.7691181129188027	0.766655084696372	0.7658287861515445	0.761711376074053	0.7499463126158237	0.7451744305860524	0.7447802618768977	0.741772332316289	0.7399819081781385	0.7348943480926231	0.7334754983763216	0.7313201081292118	0.7196806272902669	0.7158513332637193	0.7118148218524138	0.7089590592278732	0.7086918501252388	0.7000185421077527	0.6993932511765928	0.6985153026277995	0.6983274094268379	0.691407660788365	0.6876525471698665	0.6827044438739909	0.679619041511214	0.6772695996073115	0.6735005788733723	0.6729076628166604	0.6725366164650868	0.6698613195513479
HOPX	0.9999999999999999	0.9730094369197065	0.9712359514538839	0.9465861514719139	0.9407000127738777	0.939789161367872	0.9082539077781838	0.9043336418494273	0.9041052680373088	0.9026322762341222	0.8876083539048517	0.875245706048252	0.8624535508098786	0.8478252778338579	0.8422102697971162	0.8339050781331602	0.8292721163374935	0.8240562173438369	0.8195456836747649	0.816015588895383	0.8140254910822095	0.813357701345366	0.8100290027825435	0.8005070921262439	0.7966405245191926	0.796321019297976	0.7938822575554724	0.7924301208157772	0.788301762015751	0.7871498745984337	0.7853995715242935	0.775937973874489	0.772821575854422	0.7695345746846808	0.7672078508096004	0.7669900907108264	0.7599169384061507	0.7594066382690311	0.7586900594432885	0.7585366887350443	0.752885156788243	0.7498156470834371	0.7457681192684796	0.7432426215447955	0.7413186725994488	0.7382306756436613	0.7377447175699524	0.737440581009429	0.7352471551034591
TRBC2	1.0	0.9740479883882136	0.9723396331613312	0.9485551482683015	0.9428645807888749	0.9419836109212385	0.9114194853794286	0.9076112940216667	0.9073893898825638	0.9059579702457281	0.8913425430620565	0.879294755113591	0.8668080842901027	0.8525037036574057	0.8470057835394118	0.8388663917431147	0.8343220818594879	0.8292026931786185	0.8247727985768809	0.821303987351409	0.8193477301791865	0.81869118139356	0.8154176563351423	0.8060456608580542	0.802236615518102	0.8019217767252775	0.7995181966254599	0.7980866412958361	0.7940152959700195	0.792878920402182	0.791151856748805	0.7818089618490602	0.7787290989759907	0.7754792544203997	0.7731779756485424	0.7729625606222648	0.7659621916982253	0.7654568881235106	0.7647472677504141	0.7645953775881678	0.7589962404135959	0.7559534220339685	0.7519391868539995	0.749433364369203	0.7475238373618369	0.7444579622623118	0.743975370313148	0.7436733244944529	0.7414946133168487
MAP3K8	0.9999999999999999	0.9740042944084869	0.972292416063207	0.9484504921418541	0.9427438469064854	0.9418603069177115	0.9111934559756553	0.9073706064082058	0.9071478353494401	0.9057107896823454	0.8910345527790516	0.8789320054747561	0.8663841322672458	0.8520040390693763	0.846475419144494	0.8382889398505587	0.8337174875664829	0.8285667875690262	0.8241091697569684	0.8206182418113522	0.8186493534543985	0.8179885398431627	0.8146935582868157	0.8052583592451822	0.8014228728209024	0.8011058290082261	0.7986853167771671	0.7972435941441475	0.7931429953934469	0.791998365490635	0.790258682250102	0.7808459556446546	0.7777424935205574	0.7744674351501039	0.7721481079746072	0.7719309952585683	0.7648746878509937	0.7643652887546876	0.7636499037194028	0.763496777669954	0.7578515907712783	0.7547833455041552	0.7507351329056874	0.7482078505836297	0.7462818413041606	0.7431892690595979	0.7427024485238488	0.7423977524721507	0.7401998417745476
LDLRAD4	0.9999999999999998	0.974644847444617	0.9729734680127378	0.9496740141366538	0.9440912477349597	0.9432266818046979	0.9131842751491674	0.9094346227062251	0.9092160853979381	0.9078062667992481	0.893399780937232	0.8815082984725116	0.8691684090049743	0.8550131072433771	0.8495670607755132	0.8414989275018845	0.8369915242177643	0.8319112407580385	0.8275130697247273	0.8240677290131166	0.8221241771206438	0.8214718065548159	0.818218469857398	0.8088983368201543	0.8051078534782772	0.8047944838319749	0.8024017919424107	0.8009764461406428	0.7969216365056673	0.7957895792809342	0.7940688303757824	0.7847549019275777	0.7816826652702422	0.7784398336702594	0.7761428785013675	0.7759278409255688	0.768937196660308	0.7684324041768347	0.7677234581556946	0.7675717057477158	0.7619760254051766	0.7589337613725322	0.7549188304009695	0.7524117503062577	0.7505008400156459	0.7474319750075662	0.7469488260875228	0.7466464197200382	0.7444648353049803
NR4A2	1.0	0.9751119913379558	0.9734710599006537	0.950591595337591	0.9451082226719629	0.9442590062392879	0.9147427949102878	0.9110578352256966	0.9108430615927108	0.9094575051738869	0.8952971689083089	0.8836064162589197	0.8714724727299599	0.8575504472362696	0.8521933014437453	0.8442560003648514	0.8398212344625358	0.8348224287868513	0.8304944597266202	0.8271038938750888	0.825191156236432	0.8245491150218545	0.8213471871110318	0.8121733758645386	0.8084419955358042	0.808133501565103	0.805777984140351	0.804374738792395	0.8003826175745625	0.7992680138910213	0.7975737542121699	0.7884023542622911	0.7853768153457246	0.7821831038861866	0.779920835133884	0.7797090403321092	0.7728233929918398	0.772326150527257	0.7716278007412587	0.7714783153952287	0.7659659588521848	0.7629687741848392	0.7590130948735334	0.7565428747372214	0.7546599873194952	0.7516359956162937	0.7511598966675628	0.7508619008925583	0.7487120883779395
FOSL2	0.9999999999999998	0.9760955114982461	0.9745189915069492	0.952531847161814	0.9472607036175988	0.9464442981008983	0.9180587443578387	0.9145135832517188	0.9143069481269344	0.9129738699817533	0.8993473331754624	0.8880937575220353	0.8764101106478477	0.8630003022687482	0.8578389677732419	0.8501904476982145	0.8459163269906014	0.8410979866590362	0.8369257364205511	0.8336568167222242	0.8318125693229363	0.8311934961060223	0.828105947445243	0.8192583119035137	0.8156589449254275	0.8153613481028665	0.8130889496595617	0.8117351475415528	0.8078833887896786	0.806807894919938	0.8051730175649985	0.7963216578973031	0.7934011698978349	0.7903180621571266	0.7881339606916193	0.7879294763262887	0.7812807823628265	0.7808005972886227	0.7801261913146438	0.7799818293866401	0.7746579374448417	0.7717628432879808	0.7679414877945177	0.7655549083400774	0.7637356495531029	0.7608136201537543	0.7603535485311563	0.7600655808790038	0.7579880321739194
CD160	0.9999999999999999	0.9765091759292733	0.9749638366080232	0.9534613137855318	0.9483200611466843	0.9475242445584836	0.9199325067520138	0.9164970534529685	0.9162968846286593	0.9150057128358823	0.9018263287792284	0.8909676863416051	0.8797183971499701	0.8668373962472774	0.8618881546160745	0.8545626223812711	0.8504734924303338	0.8458675491667053	0.8418825019606101	0.8387623781726438	0.8370028993024207	0.8364124136391172	0.833468435567898	0.8250413525330301	0.8216169340479235	0.8213339016072129	0.8191732149043082	0.8178863864282998	0.8142268904108502	0.8132055324235729	0.8116533252295918	0.8032574244158792	0.8004901200465527	0.7975702833125728	0.7955028103375978	0.7953092861404675	0.7890207647468194	0.7885668777471035	0.7879294714482913	0.7877930394250556	0.7827640097158517	0.780031229986714	0.7764262375950524	0.7741760038660401	0.7724613075638139	0.7697083570740207	0.7692750340045658	0.7690038263721742	0.7670475940601492
TRBV5-4	0.9999999999999999	0.9771352520962725	0.9756293591468911	0.9546532631339226	0.9496316474194081	0.9488541336109945	0.9218609947189894	0.9184951522473893	0.9182990055763081	0.9170336889263968	0.9041093395412424	0.8934486236591215	0.8823926905299978	0.8697183956534618	0.8648443834963565	0.8576259104772536	0.8535943080055126	0.8490512415817176	0.8451189492047383	0.8420390622283556	0.8403018591891589	0.8397187823399034	0.8368112393488036	0.8284838096528907	0.8250979153955393	0.8248180159683783	0.8226809896810613	0.8214080362727031	0.8177871149448974	0.8167762895202468	0.8152398938086021	0.8069254248860558	0.8041834435948106	0.8012895082766641	0.7992398672467963	0.7990479906060438	0.7928109919440125	0.7923606723002115	0.7917282412817522	0.791592868948638	0.7866016121086934	0.7838883046760519	0.7803078624303103	0.778072296177646	0.7763684372959173	0.7736322717475108	0.7732015216302353	0.7729319147916679	0.7709870109181589
XCL1	0.9999999999999999	0.9772176992956626	0.9757161096408499	0.9547855048659714	0.9497707839667734	0.948994199871097	0.9220104577098053	0.9186426727000746	0.9184463915651703	0.9171801512471881	0.9042407919906889	0.893560061504259	0.8824760962341	0.8697605701777619	0.8648681200665788	0.8576197090921408	0.8535700202198452	0.8490054011539957	0.8450534520923793	0.84195752089634	0.8402110170189111	0.8396247778402509	0.8367011613852217	0.8283248929253143	0.8249179541030175	0.824636284319264	0.8224855870309834	0.8212043605815565	0.8175593773975608	0.8165416950631376	0.8149947604987139	0.8066208175594544	0.8038583200330579	0.800942246493895	0.7988766248653093	0.7986832394290923	0.7923960068607186	0.7919419709348029	0.7913043004540138	0.7911678035293676	0.7861343243421609	0.7833974455323275	0.7797852325234859	0.7775294450307203	0.7758099761792104	0.7730483847472133	0.772613591650989	0.7723414487427506	0.7703781231224384
BCL3	1.0	0.9790227863929577	0.9776367176202889	0.958271908662049	0.9536200193180624	0.952899198029008	0.9277821490403024	0.9246376703728909	0.9244543377797556	0.9232714553061043	0.9111665144068517	0.90115067811617	0.8907338785792269	0.8787550799293689	0.8741379385838695	0.8672890781383116	0.8634582849886152	0.8591366703011925	0.8553919206957703	0.852456240840938	0.8507993379646679	0.8502430450594236	0.8474678003287408	0.8395076509847765	0.8362661574557357	0.8359980674039875	0.8339505624726031	0.8327303934278243	0.8292574105723416	0.8282873008093234	0.8268123029137091	0.8188198894038783	0.8161803361343172	0.8133924700291861	0.8114166882423994	0.8112316722236983	0.8052126725047615	0.80477771650842	0.8041667767088434	0.8040359915995712	0.7992106703046946	0.7965849539331027	0.7931172771783266	0.7909504930197679	0.7892982170640008	0.7866433659090821	0.7862252461895489	0.7859635210832641	0.7840749354863554
XCL2	1.0	0.9788147869640166	0.9774174066413984	0.9579256312211585	0.9532518021078408	0.9525278753542424	0.927351378811066	0.9242060665084381	0.9240227302225458	0.9228399426944803	0.9107477377246697	0.9007585084712614	0.8903846371775416	0.8784742068630712	0.873888791719904	0.8670924525098395	0.8632938645851179	0.8590110034906017	0.8553019018549844	0.852395504739684	0.850755646099966	0.8502051591582135	0.8474595051032418	0.8395899887301225	0.8363878362469795	0.8361230627162929	0.8341012030411642	0.8328965819206114	0.8294689344406067	0.8285117734974318	0.8270567017051883	0.819177235725688	0.8165768209906826	0.8138312776553537	0.811886101298598	0.8117039771317481	0.8057814674043652	0.8053536649370802	0.8047528140295029	0.8046241948964038	0.7998803190255571	0.7973001706596164	0.7938940168765708	0.7917664489085628	0.7901444757310713	0.7875390349388466	0.7871287777738413	0.7868719854625005	0.7850192491864986
TRAV25	1.0	0.9784376806846451	0.9770172236861432	0.9572266319432061	0.9524875330324944	0.9517537168194082	0.9262698921243269	0.923091168556298	0.9229059187944858	0.9217108765845407	0.9095023168740928	0.8994292061960624	0.888979898302197	0.8769974696549176	0.8723884864349573	0.8655614481633823	0.8617479001132516	0.8574500585868515	0.8537295970869295	0.8508153438218885	0.8491714574343315	0.8486196838519966	0.8458681033189509	0.8379861253229235	0.8347808190858389	0.8345158343458668	0.8324926112846223	0.831287387472603	0.8278588806589622	0.8269017057412349	0.8254468015622588	0.8175721954881995	0.814974846755891	0.812233326654158	0.8102914889202832	0.8101096980615274	0.8041999584797054	0.8037732234331764	0.8031739046799964	0.8030456185244949	0.7983152553102539	0.7957434620647365	0.79234942181647	0.7902300452546855	0.7886146394115571	0.7860203316102546	0.7856118929799585	0.7853562480105357	0.7835119965161403
GZMA	1.0	0.978799667263671	0.977402994371956	0.9579431003378476	0.9532830252055651	0.9525614402555038	0.9275016912772158	0.9243757895403446	0.9241936177421106	0.9230184304310232	0.9110126270561505	0.9011067326894531	0.8908308630256054	0.8790473509418133	0.8745149032339876	0.8678012691655472	0.864051091212569	0.8598246907466978	0.8561660952295322	0.8533003178437428	0.8516837825904671	0.8511411905807509	0.8484354053032157	0.840684695247961	0.83753281066276	0.8372722434278637	0.8352827548194184	0.834097631354533	0.8307263248412271	0.8297851248137333	0.8283545072902707	0.8206114583378521	0.8180575438849984	0.8153618926968424	0.8134525594174677	0.8132738122160807	0.8074630804414977	0.8070434994936257	0.8064542292930357	0.8063280942363065	0.8016770930689296	0.7991484836258742	0.7958114745062987	0.7937277346194191	0.7921395040763848	0.789588862754917	0.7891873014992146	0.78893596150753	0.7871227752109116
LGALS1	0.9999999999999999	0.9770785388715851	0.97558210620326	0.9549085533733527	0.9500068489732353	0.9492495485541269	0.9232335042490113	0.9200272301732638	0.9198406418057047	0.9186376715470222	0.9064184551994302	0.8964334388365885	0.8861686480624881	0.87451526154576	0.8700664320748076	0.8635110721360203	0.8598672419689172	0.8557761468147568	0.8522479313133492	0.8494928878606581	0.8479421565589834	0.8474221924160453	0.8448333076854501	0.8374549805018795	0.8344704808765339	0.8342241651128984	0.8323455746942373	0.8312282660816886	0.8280570411372076	0.8271735963557828	0.8258323537515272	0.8186063350963214	0.8162353126225986	0.8137393718326907	0.8119756432209183	0.81181070350598	0.8064652966682112	0.80608055465303	0.805540495269896	0.8054249367723253	0.8011744863956701	0.798872286132093	0.7958434084258358	0.7939574748498991	0.7925228044546918	0.7902238359044408	0.7898624657321388	0.7896363604237139	0.7880070177234691
LINC02446	0.9999999999999998	0.977107433978355	0.9756201858037217	0.9551689632412341	0.9503467598882265	0.9496026813057863	0.9241983884242961	0.9210893505796667	0.9209085729330464	0.9197434689783235	0.9079490444612761	0.8983668228655473	0.8885701893542859	0.8775171596322144	0.8733174301362057	0.8671497018046261	0.8637321286052002	0.8599044090576158	0.856611381880027	0.85404523754597	0.8526028766078937	0.8521195810194768	0.8497157618376587	0.8428879643642075	0.8401360244615168	0.8399091597588602	0.8381802181578564	0.83715300951187	0.8342419975112556	0.8334322325569159	0.8322038481435257	0.8256068226070614	0.8234500065759962	0.8211838010302179	0.8195850604805119	0.8194356628737507	0.8146045004313172	0.8142575680667619	0.8137707637829983	0.8136666281206881	0.8098431492343325	0.8077778083786351	0.8050666259301187	0.80338202786988	0.8021023448502083	0.8000550529326584	0.7997336172911418	0.7995325504700477	0.7980848231773361
NR4A3	1.0	0.9809823092380086	0.9797236304994437	0.9621116718067775	0.9578733923205194	0.9572164026142889	0.9342804009947572	0.9314030761785268	0.9312352790521232	0.930152526151655	0.9190616128588405	0.9098701636870858	0.9002967178264312	0.8892700691979636	0.8850148872463612	0.8786977801923852	0.8751617267325773	0.8711703018868586	0.8677096842140717	0.8649954611805595	0.863463049575075	0.8629484729090757	0.8603807363165583	0.853010170119832	0.8500063820855936	0.8497578899272205	0.8478597505445526	0.8467283313724818	0.8435068894395052	0.8426067600211242	0.8412379268087848	0.8338158137113842	0.8313627655947406	0.8287708915265037	0.8269333933053777	0.8267613001971379	0.8211602623904746	0.820755325702186	0.8201865091253646	0.8200647350517993	0.8155703064046216	0.813123362003209	0.8098903944637046	0.8078694668343347	0.8063279988327261	0.8038504407297196	0.8034601589269605	0.8032158474719566	0.8014526503062591
CCL3L1	1.0	0.9786361728614099	0.9772406062504966	0.9579497810259983	0.9533729056082514	0.9526656847870532	0.9283523638533977	0.9253534866665019	0.9251789506704415	0.924053639102909	0.9126187462129005	0.9032684158677631	0.893650050810898	0.882722847830784	0.8785490275308134	0.8723965996006464	0.8689755388175691	0.8651335158921951	0.8618192071974942	0.8592306105875549	0.8577733396174383	0.8572846760429218	0.8548513582851704	0.8479138280492324	0.8451065306256307	0.8448748110210638	0.8431073973725389	0.842056090405231	0.8390716974632584	0.8382401684328009	0.836977633230976	0.8301733254797152	0.8279398072580679	0.8255881438418022	0.8239260730817424	0.823770627638742	0.8187317416969218	0.818368973465929	0.8178597383086761	0.8177507723141366	0.8137420490871694	0.8115701559208681	0.8087120420331335	0.8069320437754841	0.8055777578878767	0.8034072320803447	0.8030660100578404	0.8028525054652436	0.8013138335777104
HIST1H4C	1.0	0.9811349476908465	0.9798867276172923	0.9624256157817036	0.958224869783313	0.9575737403077101	0.9348492404285696	0.9319993776017262	0.9318331882334686	0.9307608263121762	0.919777980792705	0.9106783022060415	0.9012025175062764	0.8902909128409805	0.8860808427037764	0.8798314287339125	0.876333638623299	0.8723857210185911	0.8689630934548157	0.8662788397319444	0.8647634150562146	0.8642545532663831	0.8617154142753981	0.8544276726040284	0.851457948120835	0.8512122818526769	0.8493357682275225	0.8482172728622014	0.8450327641106526	0.8441429902257666	0.8427899344965798	0.8354539891882852	0.8330296470977664	0.8304682246335148	0.8286523897288641	0.8284823286865121	0.8229477209016433	0.8225476087985603	0.8219855742955556	0.8218652529015004	0.8174246239885227	0.8150071200414643	0.8118132100994958	0.8098167891442888	0.8082940607770562	0.805846707187721	0.8054611928923135	0.8052198671463643	0.80347824766949
IFITM1	0.9999999999999998	0.9807056493813511	0.9794326899269572	0.9616724910588752	0.9574127613042827	0.956752935477865	0.9337991710689069	0.9309306382098901	0.9307634287404813	0.9296846660530969	0.918654281681021	0.9095398782126336	0.9000722434834116	0.889199365680678	0.8850125550318373	0.878806136642243	0.8753368047162666	0.8714247755933149	0.8680364814779258	0.8653812386438748	0.8638829992129125	0.8633800383762138	0.8608713218186488	0.8536799076976311	0.8507532497835217	0.850511244621466	0.8486631917572487	0.8475620767272469	0.8444287509918358	0.8435537265237951	0.8422234745153243	0.8350190059763547	0.8326410114991669	0.8301301137830632	0.8283510628796507	0.8281844878020281	0.8227671499006333	0.8223758021490231	0.8218261439639909	0.8217084819945233	0.8173684350797863	0.815007674102499	0.8118908685678183	0.8099438756717585	0.8084594831185605	0.8060748931782109	0.8056993946013022	0.805464356381185	0.8037685203045213
RPS29	1.0	0.9818471544069527	0.9806446247930674	0.9638042779644962	0.959747794430412	0.9591188511955979	0.9371395324650769	0.934379163773513	0.9342181662671094	0.9331792342358631	0.9225316833286021	0.9137000999509175	0.9044942346623355	0.8938818661313417	0.889783963954587	0.8836977001111743	0.8802894848142289	0.8764411757278245	0.8731036260104594	0.870485268762657	0.869006726266562	0.8685101973010221	0.8660322086812398	0.8589163958750567	0.8560152140313491	0.8557751786331118	0.8539414787977941	0.8528483366774391	0.8497353347681587	0.8488653615012665	0.8475422665564216	0.8403656308159404	0.8379927783314849	0.8354851342160425	0.8337070369585182	0.8335404938070485	0.8281188447558412	0.827726783868016	0.8271760327370536	0.8270581229454221	0.822705521510541	0.8203351429174415	0.8172026338704397	0.81524409720513	0.8137500084929477	0.8113482220579855	0.8109698336647397	0.8107329614273557	0.8090233183280993
RPL36A	1.0	0.9822291366837643	0.9810518378833841	0.9645638065765754	0.9605918938077476	0.9599760523795249	0.9384527373884488	0.9357493731608557	0.9355916985316097	0.934574204309097	0.9241458497652386	0.9154953534791479	0.9064775238582783	0.8960809668330254	0.8920661177960219	0.8861029093228783	0.8827634459611311	0.878992628789133	0.8757221662487973	0.8731563611320186	0.8717074630961499	0.8712208844098095	0.8687925159575234	0.8618188376527343	0.8589754520404225	0.8587401945126354	0.8569429738169256	0.8558715611563457	0.8528203685068472	0.8519676498532724	0.850670780612391	0.8436360588720944	0.8413100013780095	0.8388517410836958	0.8371086169409969	0.8369453476425657	0.8316301005295297	0.8312457207284016	0.830705756633652	0.8305901557665001	0.8263226728655786	0.823998554322483	0.820927075655491	0.8190066367525588	0.8175415799222461	0.8151864057582523	0.8148153544127046	0.8145830742903055	0.8129065545711778
JUNB	1.0	0.9818842092584656	0.9806849413689047	0.9639007629460137	0.9598607280893425	0.9592344363643504	0.9373647848700086	0.9346205185531984	0.9344604762007975	0.9334277502219921	0.9228480229858214	0.914078513807298	0.904942945575355	0.8944186665885772	0.8903567934388521	0.884326104191338	0.8809500848434908	0.8771390547499882	0.8738346298199104	0.8712427746079312	0.8697793972113494	0.8692879933674025	0.8668358250870591	0.8597964029089749	0.8569273196647096	0.8566899647030821	0.8548768659165562	0.8537961095280586	0.8507188068373841	0.8498589233048435	0.848551267880957	0.8414603631498725	0.8391165922801322	0.8366400783128123	0.8348843011185485	0.8347198590163778	0.829367585671827	0.8289806151112522	0.8284370313861009	0.8283206585963985	0.8240254209261	0.8216867938521313	0.8185967976965793	0.8166651604526933	0.8151917570918696	0.812823521578256	0.8124504524996139	0.8122169148137699	0.81053144509539
IFITM2	1.0	0.981811545710463	0.980609899462118	0.9638233349416889	0.9597912072527071	0.9591664315549038	0.9373976898649392	0.934672557966779	0.934513675284599	0.9334885481500561	0.9229981118837034	0.9143182012115436	0.9052907015578988	0.894909186576563	0.8909075587566835	0.8849715262973401	0.8816511894363952	0.8779053179541403	0.8746593510060632	0.872114613748828	0.8706783284731119	0.8701961011018111	0.8677903156857745	0.8608894775716127	0.8580791690905234	0.8578467354855808	0.8560715262739766	0.8550136040682643	0.8520023324041832	0.8511611670695658	0.8498822000265145	0.8429515148030211	0.8406624163079206	0.8382445889634833	0.8365309875170834	0.836370519586491	0.8311498383130778	0.8307725496922032	0.8302426043871678	0.8301291571417342	0.8259433182720191	0.8236654116355138	0.8206568857477761	0.818776891566197	0.8173432476815672	0.8150395820600986	0.8146767590623052	0.8144496456024879	0.8128107745676343
ITGA1	1.0	0.982285854415448	0.981113712566813	0.9647157692319142	0.9607704748447963	0.9601589292276067	0.9388137299419916	0.9361365229941416	0.9359803996717404	0.9349729841119991	0.9246546534176483	0.9161046077551642	0.9072002037104774	0.8969452519186922	0.8929881474258039	0.8871138130115688	0.8838257283748014	0.8801143028392528	0.8768965254754453	0.8743728128227042	0.8729479776070885	0.8724695272231793	0.8700820796912085	0.8632291834527017	0.8604364243552061	0.860205391160417	0.8584406205563044	0.8573887031664422	0.8543936417457934	0.8535567715993775	0.8522841405493102	0.8453837124088797	0.8431030984946042	0.8406934213661266	0.8389850921839825	0.8388250965755033	0.833617786726536	0.8332413146326823	0.8327124821811136	0.8325992679999141	0.8284207555131018	0.8261457959477208	0.8231400415333636	0.8212611325945207	0.8198279825369457	0.8175245063398249	0.8171616453580299	0.8169344987362677	0.8152951742851913
MT-ND3	1.0	0.9829686037415137	0.9818378491361757	0.9659704492129939	0.9621394505832628	0.9615451628585463	0.940726189186758	0.9381046649570561	0.9379517187053992	0.936964618383652	0.9268359851676822	0.9184180102906123	0.9096272907398673	0.8994735249168899	0.8955470521044613	0.8897096389798258	0.8864377895495306	0.8827408938252925	0.8795324729964489	0.8770140029057192	0.8755913167916178	0.8751134571357251	0.8727279757506703	0.8658716845140688	0.8630737207171002	0.8628421583722297	0.8610728499873033	0.8600178113571686	0.8570121646158411	0.8561718885556573	0.8548937039117934	0.8479553389597236	0.8456592978657125	0.8432317706339489	0.8415098252542541	0.8413485136436889	0.8360945755742364	0.8357144477066178	0.8351804153402167	0.8350660781371344	0.8308437038176835	0.8285428952162834	0.8255008704209397	0.8235980689036184	0.8221460658950193	0.8198111510575816	0.8194432101417615	0.8192128659115512	0.8175500621749272
EMP3	0.9999999999999999	0.9828484938455463	0.9817125722330132	0.9658083656125221	0.9619782756050644	0.9613844637522301	0.9406376269294533	0.9380326642713291	0.9378807347917918	0.9369003301622366	0.9268536255238914	0.9185217576254215	0.9098379868755834	0.8998288786284964	0.8959642931152952	0.8902249100081202	0.8870111191953655	0.8833824848094641	0.8802355729382848	0.8777668481645485	0.8763728285355706	0.8759046887416343	0.8735684123474362	0.8668598291278405	0.864124793391282	0.863898507261513	0.8621698558940377	0.8611393488078903	0.8582047612864697	0.8573846600606553	0.8561374221499668	0.84937242952129	0.847135744474235	0.8447720340737969	0.8430960143591179	0.8429390329162055	0.8378287212641643	0.8374591790415437	0.8369400621961246	0.8368289251064728	0.8327263700863107	0.8304921897913443	0.8275396941316576	0.825693719549701	0.8242855056118586	0.8220217742559769	0.8216651366208872	0.8214418805410438	0.8198305156365854
PDE4B	1.0	0.9828839118630885	0.9817508549605451	0.9658934184899854	0.9620764310189156	0.9614847138684102	0.9408216043379993	0.9382285863041699	0.9380773632209496	0.9371015427752531	0.9271043747977741	0.9188170943666387	0.9101831337507489	0.9002356117208123	0.8963959882158474	0.8906948815985221	0.8875031488996428	0.8838999559884455	0.880775566188345	0.8783248062931135	0.8769410457003579	0.8764763696384221	0.8741575182495018	0.8675002525851137	0.8647866811072231	0.8645621848537048	0.8628472772358602	0.8618250224701063	0.8589141768028645	0.8581007742750497	0.8568637772548588	0.8501554461172827	0.8479379069450841	0.8455946510423686	0.8439332722073973	0.8437776679017428	0.8387127300083872	0.8383465096331546	0.8378320684244909	0.8377219337403059	0.8336567275113369	0.8314431688524317	0.8285182286493427	0.8266896574761471	0.8252948101125819	0.8230527290541334	0.8226995206141992	0.8224784137530607	0.8208826187641407
SLC2A3	0.9999999999999999	0.9830873278955167	0.9819676106046115	0.9662952076078378	0.9625222943942245	0.9619373935083936	0.9415095646008943	0.9389456924801566	0.9387961665400769	0.9378312905410152	0.9279455500245001	0.9197496710290128	0.9112099957258001	0.9013699060710646	0.8975714051656397	0.891931001380928	0.8887730662149661	0.8852078663032669	0.8821162818273237	0.8796911636893553	0.878321845817598	0.8778620140031014	0.8755672936453133	0.8689789074458266	0.8662932415697565	0.8660710495406171	0.864373721316292	0.8633619267678242	0.8604807890980203	0.859675667670276	0.8584512471321263	0.8518107578147666	0.8496155101552888	0.8472957365923558	0.8456509613594082	0.8454969102074857	0.8404823463030865	0.8401197545554523	0.8396104074759628	0.839501362900042	0.8354762768983331	0.8332844682399249	0.8303881638375435	0.8285774344453657	0.8271961656562185	0.8249758540351989	0.8246260686722612	0.824407103755265	0.822826747573559
ITM2C	1.0000000000000002	0.9827699515366903	0.9816312756271692	0.9657197644600393	0.9618965215722555	0.9613040666617154	0.9406536587673273	0.9380674403022526	0.9379166490832611	0.9369437087804373	0.9269852999985255	0.9187427820993459	0.9101674395222876	0.9003023696204633	0.8964987858257374	0.8908554703715212	0.8876983074592733	0.8841360376643361	0.881048751619868	0.8786281420556064	0.8772618096901856	0.8768030514653327	0.8745142212153179	0.8679476511085635	0.8652729522499725	0.8650517210651882	0.8633620019115762	0.8623549692894856	0.859488313657927	0.8586874825573672	0.8574697899307113	0.8508700390573327	0.848689828640522	0.8463867876374573	0.8447543987966806	0.8446015299231933	0.8396275151990575	0.8392680102899748	0.8387630345651407	0.8386549311730702	0.8346658992376725	0.8324947945508887	0.8296270013855211	0.8278347608229872	0.8264679380717035	0.8242714665821069	0.8239255063921678	0.8237089456281301	0.8221461601529934
ARL4C	1.0	0.9833207468256094	0.9822163598758765	0.9667568969912085	0.9630347857964748	0.9624577444114882	0.9423016586587377	0.9397715104966887	0.9396239486906511	0.9386717399928076	0.9289150757675352	0.9208252221658436	0.9123950564806339	0.9026799185790547	0.8989292949056057	0.8933596140441561	0.8902410808044657	0.8867201958019221	0.8836668939477702	0.8812717108276579	0.8799192585035388	0.8794650843301658	0.8771985524439642	0.8706906788295391	0.8680376533544784	0.8678181570742473	0.8661413980962472	0.8651418451842227	0.8622954845824703	0.8615000598109507	0.8602903676865713	0.8537293728598087	0.8515602619551624	0.8492680301881818	0.8476427343244733	0.8474905055664111	0.8425350695204	0.8421767385890003	0.8416733735167922	0.8415656091048457	0.837587651780988	0.83542140369656	0.8325587640411539	0.8307690166627203	0.8294037198995915	0.8272090213785847	0.8268632642012229	0.8266468199668525	0.8250846347581441
S100A10	1.0	0.9832495990739942	0.9821416946714805	0.9666483078293242	0.9629222575902929	0.9623447510880396	0.9421966560856856	0.9396708036458525	0.9395235147949559	0.9385731267891371	0.9288410069511941	0.9207795705391297	0.9123867025902441	0.9027241565970927	0.8989965614134712	0.8934638537586497	0.8903674626963594	0.8868728123245821	0.8838433173121336	0.8814674934443045	0.8801262371593781	0.8796758655605412	0.8774286310643309	0.8709791240826896	0.8683511449071439	0.8681337531609514	0.8664732337402361	0.8654834983398034	0.8626656525731544	0.8618783437425581	0.8606811175672882	0.854190311667006	0.8520453585696381	0.8497791677269686	0.8481726538516621	0.8480221977351672	0.8431257225575433	0.8427717494314344	0.8422745274051919	0.8421680813968664	0.8382395915244651	0.8361009352703355	0.8332754614799931	0.8315093563865608	0.8301623043394495	0.827997312746342	0.8276562781595593	0.827442796150305	0.8259021249152689
TENT5C	1.0	0.9847821147339804	0.9837716440404232	0.9695902765690023	0.9661657806934043	0.9656345306020129	0.9470198804119461	0.9446753279563072	0.9445385365023831	0.9436556858207985	0.9345955324457758	0.9270637869579461	0.9191966785134849	0.9101072113584632	0.9065915410780705	0.9013640398528955	0.898433603243675	0.8951220825726893	0.892247774008069	0.8899913402419417	0.8887165891707702	0.8882884041326429	0.8861507882273751	0.880005859178008	0.8774977371783679	0.8772901503885131	0.8757039717507384	0.8747580815134068	0.8720631675326191	0.8713097044208722	0.8701635267250336	0.8639406992795162	0.8618810518028497	0.8597032396857438	0.8581582916085844	0.8580135552615125	0.8532989242382492	0.8529577739228691	0.8524784905323666	0.8523758737087481	0.8485859581542847	0.8465204980951717	0.8437893086480379	0.8420807419838694	0.8407768555608319	0.8386799359950092	0.8383494778636995	0.8381425962771352	0.8366490970895104
KLRC1	1.0	0.9847585984319209	0.9837492537197552	0.9696179649713201	0.9662149834295892	0.9656873936050903	0.9472545643780999	0.9449401499707666	0.9448051659057239	0.9439341096462821	0.9350078385284954	0.9276049189773532	0.9198889844333464	0.9109948425843435	0.9075605515369123	0.9024599699785283	0.8996037435464972	0.8963787031208807	0.8935816916363415	0.8913873827187881	0.890148286653694	0.8897321681148347	0.8876554667342436	0.8816918636563071	0.8792603772125052	0.8790592008764515	0.8775223448571514	0.8766061528894054	0.8739970159467487	0.8732678421042364	0.8721588698545859	0.8661433966157492	0.8641543562530429	0.8620522612222596	0.8605616837919563	0.8604220689089681	0.8558768556387926	0.8555481585681917	0.8550864148403043	0.8549875600245078	0.851338230313315	0.8493507290539559	0.8467240672421303	0.8450817203485623	0.8438287967445779	0.8418146084071776	0.8414972746661373	0.8412986215078628	0.8398647971760171
MATK	1.0000000000000002	0.984844023196052	0.9838410686092993	0.9698085853156491	0.9664319655309768	0.9659085507938314	0.9476361735423282	0.9453438765753466	0.9452101958260299	0.944347585210205	0.935511358800309	0.9281878867396489	0.9205592769296447	0.9117714098667398	0.9083797390996413	0.9033440638337897	0.900525015118701	0.8973426642593019	0.8945832831162146	0.8924188877689718	0.8911968349420476	0.8907864643817411	0.8887386323343678	0.8828596178553965	0.8804633314673829	0.8802650858477292	0.8787507107461217	0.877847998082363	0.8752775629596479	0.8745592882669888	0.87346696151602	0.8675432295096135	0.8655850584293039	0.863515873692168	0.8620488102187205	0.8619114052927339	0.8574388382626215	0.8571154472341387	0.8566611691753188	0.8565639144920059	0.8529740995115525	0.851019373277621	0.8484364156163702	0.8468216190501112	0.845589828501419	0.8436098217574994	0.8432978966471596	0.8431026325577686	0.8416933431886189
PGA3	1.0000000000000002	0.9858967677416838	0.9849603001579023	0.9718172118215141	0.968643320785774	0.9681509425094911	0.9508972589460382	0.948723947235143	0.9485971453183213	0.9477787632230589	0.9393798094948145	0.9323971096706092	0.9251028259520795	0.916674242919064	0.91341389901084	0.9085657233063436	0.9058477535249817	0.9027761718430567	0.9001099840550447	0.8980168391459307	0.896834299602611	0.8964370820784058	0.8944540183104113	0.8887529363526332	0.886425782892449	0.8862331689882943	0.8847613725835802	0.8838836700342387	0.881382935909063	0.8806837383077619	0.8796200890864244	0.8738448757705769	0.8719332096981066	0.869911773993747	0.8684776999966184	0.8683433481645547	0.8639667371541552	0.8636500273218193	0.8632050761630728	0.8631098093777713	0.859591187420642	0.8576734437789983	0.8551374325695399	0.8535508770075252	0.8523400569415491	0.8503927230186327	0.8500858288553761	0.8498936980357957	0.8485066555804686
AOAH	0.9999999999999999	0.9854032301904682	0.9844373217338399	0.9709236387214976	0.9676719843764149	0.967167944880673	0.9495726049139158	0.9473653254341946	0.9472366032001821	0.9464059900763865	0.9378976617129148	0.9308461155295581	0.9235008997499335	0.9150396414142742	0.9117740618111198	0.906925628670202	0.9042114159396492	0.9011474229858075	0.8984906772527107	0.8964067916801656	0.8952301976907914	0.8948350926590295	0.8928634404694477	0.8872031402434114	0.8848960058965188	0.8847051359285304	0.8832471028450274	0.8823779756101794	0.8799031739459658	0.8792116228087347	0.8781599362495106	0.8724565940437349	0.8705712733736207	0.8685790671039578	0.8671665802999936	0.8670342869460453	0.8627280953391493	0.8624167335264109	0.8619793531436281	0.861885715995827	0.8584294230436688	0.8565473963269309	0.8540604959559482	0.8525057473365677	0.8513197597413943	0.8494133728493242	0.8491130450571024	0.8489250407701302	0.8475681460766799
RPS4Y1	0.9999999999999999	0.9868316005052195	0.985953228966228	0.9735746593698006	0.9705713952726983	0.9701050070381628	0.9536822359511236	0.9516027859614843	0.9514813871499092	0.9506976830760897	0.942635403830758	0.9359063354189917	0.9288520525738423	0.9206696948653567	0.9174958057896351	0.9127672567266435	0.9101117239585063	0.9071067386120911	0.9044949734014448	0.9024423655862898	0.9012818813396827	0.9008919355594877	0.898944150295191	0.893335046308504	0.8910414458705168	0.8908515061346348	0.8893996257242412	0.8885333651312682	0.8860634570469356	0.8853724101547219	0.8843207692681455	0.8786025777679091	0.8767067668925838	0.8747004768757435	0.8732761427929877	0.8731426608500511	0.868790416677025	0.8684751724577572	0.8680322127992018	0.8679373621534804	0.8644315858585555	0.8625187838517315	0.8599870915913018	0.8584019615871904	0.8571915715379862	0.8552437395220885	0.8549366334375254	0.854744351493056	0.8533557971808144
PGC	1.0	0.9870629704936131	0.9862024589765879	0.9741063428372363	0.9711800170506981	0.9707258632261013	0.9547813146801587	0.9527687823018323	0.9526513329600779	0.9518932382088376	0.9441056094806042	0.9376209982391461	0.9308373277164994	0.9229865916982029	0.9199463119585252	0.9154218428458459	0.9128835129148584	0.910013365211611	0.9075206755952792	0.9055628637757503	0.9044564426494803	0.9040847386402807	0.9022286366940026	0.8968887537043053	0.8947074277011922	0.8945268419606033	0.893146744911547	0.8923235505921626	0.8899773992371579	0.889321231974084	0.8883228830381089	0.8828988838699078	0.8811022365380561	0.8792017580425185	0.8778530811971582	0.8777267122653487	0.8736085093604153	0.8733103757931896	0.8728914947333528	0.8728018054634817	0.8694881370988023	0.8676812413818832	0.8652908897406635	0.8637949263563948	0.8626529682212952	0.8608158838046663	0.8605263085468622	0.8603450124483873	0.859036011441757
SPRY1	1.0	0.9870375442835664	0.9861771752246089	0.9741064587679142	0.9711927071527748	0.9707407248896935	0.9549089980436072	0.9529156466693465	0.9527993501448546	0.9520487848164048	0.9443472713991021	0.9379463378729329	0.9312615512444149	0.9235393728305339	0.9205528621420169	0.9161124536489873	0.9136233760366739	0.9108107096495497	0.9083694695760516	0.9064530545493692	0.9053704096852373	0.9050067549476135	0.9031913087759533	0.8979726432461352	0.8958426305199871	0.895666339142122	0.8943192937650473	0.8935160093795731	0.8912273994161486	0.8905875354263848	0.8896141671161455	0.8843295565535609	0.882580434071631	0.880730952482309	0.8794189155132097	0.8792959987428757	0.8752920734880172	0.8750023460344629	0.8745953058504212	0.8745081564863795	0.8712894553463206	0.8695352635173732	0.8672156227982422	0.8657644819106542	0.8646570326989365	0.8628759933064192	0.8625953117124221	0.862419591937456	0.8611510406692768
AL157402.2	0.9999999999999999	0.9872326268307817	0.9863846138870399	0.9744795927464714	0.971603715795801	0.9711575353570151	0.9555167400295786	0.9535457516096483	0.9534307483235157	0.9526884990570391	0.9450692929882659	0.9387326079324251	0.9321109325574514	0.9244566445564065	0.9214949614779612	0.9170900054870551	0.9146200402003112	0.9118283164483899	0.9094046928100165	0.907501743279948	0.9064265644875432	0.9060653947594998	0.9042621830595613	0.8990771034093669	0.8969601268271828	0.8967848970005522	0.8954458753401225	0.8946473020767195	0.8923718132926556	0.8917355382125226	0.8907675628210413	0.88551083418489	0.8837704223908627	0.8819298723788863	0.8806239981319071	0.880501651347722	0.8765156051111279	0.8762271197222534	0.8758218127690398	0.8757350327140113	0.8725295312608021	0.8707821733573397	0.8684711809087764	0.8670252259043016	0.8659216184212456	0.8641465474072043	0.8638667828060974	0.8636916338456729	0.8624271288413389
TRBC1	1.0	0.9860700474575457	0.9851516524219059	0.9723464021640145	0.9692773130136962	0.9688019909087222	0.9522789692977423	0.9502157320631133	0.9500954750648587	0.9493196583923385	0.9413897695364906	0.9348411651084163	0.9280423652935648	0.9202388391739853	0.9172351619887982	0.9127838096663323	0.9102961688513669	0.9074916267626687	0.9050629989196559	0.9031600870898333	0.9020864658870744	0.9017260676312469	0.8999285706724662	0.8947771225621506	0.8926811633361105	0.8925078614332866	0.8911845196589194	0.8903960940453697	0.8881527729154053	0.8875263516307759	0.886574084887291	0.881417713925134	0.8797160963950077	0.8779195661746111	0.8766467833993374	0.8765276158212298	0.8726525107936096	0.8723726072795475	0.871979482998952	0.8718953304298771	0.868791581363126	0.8671035280892481	0.8648751071500049	0.8634832027730677	0.8624220806570189	0.8607175743655304	0.8604491816202406	0.8602811867442655	0.8590691217839512
GPR65	1.0	0.9885265845941398	0.9877579958187412	0.9768846936561277	0.9742351331478507	0.9738232793261359	0.9592552382389492	0.9574017773597345	0.9572935119166417	0.9565944333551806	0.9493869885956983	0.9433498755094891	0.9370005583257426	0.9296104246497585	0.926736637222134	0.9224478721274947	0.920035529735969	0.9173024897771338	0.9149243109276164	0.9130534867604763	0.9119950837755171	0.9116393272921666	0.9098614777023533	0.9047339910446834	0.9026340491644034	0.9024600623251444	0.9011296989906468	0.9003355839758327	0.898069921342534	0.8974356347396477	0.8964700507640102	0.8912130522033039	0.8894676584166188	0.8876192162725534	0.8863061154145591	0.886183022612101	0.8821662449100913	0.8818750536948377	0.8814658358968543	0.8813782019081176	0.878137074853719	0.876366966512649	0.8740223033001964	0.8725532182498847	0.8714308940802249	0.8696237970007239	0.8693387693739063	0.8691602956574864	0.8678711077220884
PABPC1	1.0000000000000002	0.9888037459868462	0.9880546153677197	0.977467821851717	0.9748911324409206	0.9744907093536261	0.9603440855097236	0.9585465207672603	0.9584415355945246	0.9577636782001491	0.9507789988201998	0.944933865070235	0.9387914980379819	0.9316484379986829	0.928872458317145	0.9247313964778117	0.9224030275648889	0.9197658842768586	0.9174717957116096	0.9156675369993421	0.914646952591667	0.914303933623535	0.9125899306518919	0.9076483493462437	0.9056252851270996	0.9054576868223687	0.9041762675976452	0.903411447898437	0.9012296912618443	0.9006189800338802	0.8996893562430157	0.894629618576041	0.8929502608386566	0.8911720424657219	0.8899090058425705	0.8897906137082277	0.8859279292147659	0.8856479610885641	0.8852545271758163	0.8851702750978652	0.8820546675215011	0.8803534679179095	0.878100462583731	0.876689026274913	0.8756108559268749	0.8738750551067673	0.8736012954496879	0.8734298804408358	0.8721917515653665
PIK3R1	0.9999999999999999	0.9878106155135454	0.987001806645552	0.9756575827776434	0.9729200479220482	0.9724954292401838	0.9576268861069525	0.9557554358262029	0.9556462554738142	0.9549416282169764	0.947712571635441	0.9417057766560345	0.9354339714856935	0.928190527808416	0.9253896264975549	0.9212256465829333	0.9188917571521854	0.9162546534084562	0.9139659606724407	0.9121694059009774	0.9111545154407589	0.9108136257177494	0.9091118773635326	0.9042205002417266	0.9022242604260134	0.902059045644208	0.9007966608645782	0.9000438823879607	0.897899248929317	0.8972996602708138	0.896387577064849	0.8914360642003248	0.889797326092531	0.8880646333406313	0.8868354909437725	0.8867203419014257	0.8829696145047131	0.8826982212853908	0.8823169418383897	0.8822353084087328	0.8792204333079264	0.8775774116171492	0.8754048658749941	0.8740457972427397	0.8730086398517335	0.8713406931750364	0.8710778395681685	0.8709132816640252	0.8697253261930681
ANXA1	1.0	0.9879054717818043	0.9871020085586648	0.9758206737837001	0.9730949930357631	0.9726720992704176	0.9578450838642911	0.955976311162172	0.9558672697600619	0.9551634936322984	0.9479386471866813	0.9419291806093117	0.9356487408160126	0.928388056709903	0.9255784383882018	0.9213994191686423	0.9190560239220968	0.9164072585016763	0.9141076593131963	0.9123020357837268	0.9112818261196967	0.9109391180750452	0.9092280551860736	0.9043077202978047	0.902298739905661	0.9021324469055463	0.9008617040999407	0.9001038412695899	0.8979443136055787	0.8973404529776661	0.8964217812848188	0.8914326184393044	0.8897807254780561	0.8880337515960248	0.8867942477403776	0.886678118237257	0.8828945441571872	0.8826207060219451	0.8822359762473051	0.8821536017408629	0.8791107795595605	0.8774520564116677	0.8752582424954067	0.8738855777649381	0.8728378945247655	0.8711527489390345	0.870887154518333	0.8707208765387284	0.8695204078208789
VIM	1.0	0.9891685973440714	0.9884436036873505	0.978194423872405	0.9756989494576307	0.9753111147825355	0.9616038104240503	0.9598613394550237	0.959759567070726	0.9591024406859154	0.9523300846505762	0.9466608728777195	0.940701705526263	0.9337696147515806	0.9310750374642103	0.9270548125427598	0.9247940777499015	0.9222332739279975	0.9200053688122076	0.9182530164386908	0.9172617366413367	0.916928557867466	0.9152636562714767	0.910463007218643	0.9084973736155022	0.9083345262084164	0.9070893967116511	0.9063462076161657	0.9042260367264632	0.9036325331008137	0.9027290765488991	0.8978112130184703	0.8961787415151297	0.8944500606432428	0.8932221420461546	0.8931070388734437	0.8893513931160348	0.8890791631079038	0.888696598868917	0.8886146737902312	0.885584947118669	0.8839305012802199	0.8817392646956121	0.8803664379171838	0.879317715976998	0.8776292446914846	0.8773629404686192	0.8771961924344942	0.8759917443830134
AUTS2	1.0	0.9893437933215719	0.9886342998508191	0.9786519001553224	0.9762343700704064	0.9758590898248496	0.962668412908215	0.9610013676668769	0.9609040659920072	0.9602759786649369	0.9538199781700478	0.9484387717359672	0.9428041144597477	0.9362763764801847	0.9337464907764199	0.9299795567149887	0.9278651611435949	0.9254734464933991	0.9233954777837345	0.9217628794170221	0.9208400452142707	0.920529984872003	0.9189814542643953	0.9145241448970891	0.9127023686270115	0.9125515234943835	0.9113985853919209	0.9107107773546952	0.9087500394973664	0.908201545919898	0.9073669218716347	0.902830342947223	0.9013268645539941	0.8997360741848099	0.8986069034647515	0.8985010906608494	0.8950517289421617	0.8948019358353235	0.8944509554745776	0.894375802088277	0.891598493793887	0.8900835056016397	0.8880787095201281	0.886823685720687	0.885865467394631	0.8843236336341008	0.8840805603988072	0.8839283728766483	0.8828294233722723
S100A4	1.0	0.9925368553298224	0.9920305743059923	0.9847873828847336	0.98300024398117	0.9827216910691807	0.9727426508092125	0.971456046265939	0.9713807776786796	0.9708944592421527	0.9658504103643404	0.9615842090895548	0.9570583068552398	0.9517417899447485	0.9496606206023275	0.946540771653797	0.9447786866715164	0.9427761528655862	0.9410283385774494	0.9396499762129467	0.9388688556806954	0.9386060872744468	0.9372913310503725	0.9334846511362547	0.9319193836164765	0.9317895349562537	0.9307958558541607	0.9302020312671875	0.9285050272157904	0.9280292056943336	0.927304242099348	0.9233444097399937	0.9220249419294482	0.9206250226328692	0.9196289619416929	0.9195355220573043	0.9164801185453926	0.9162581513280061	0.9159461090190817	0.9158792689824136	0.9134032139286252	0.9120476848829688	0.910248660335736	0.9091194314635032	0.908255701301711	0.9068630887553879	0.9066432247001348	0.9065055247039915	0.9055101934624972
MCL1	1.0	0.9939653016830579	0.9935493088379697	0.9875150479127357	0.9860038316226456	0.9857675346506527	0.9771779858964331	0.9760540695776769	0.9759882094449588	0.9755623923314403	0.9711173380978897	0.9673191814394242	0.963253795739123	0.9584340202875552	0.9565350040267488	0.9536758658977207	0.9520546817115756	0.9502068778238284	0.9485895289248143	0.9473111065693796	0.9465854871686772	0.9463412065893957	0.9451175857196934	0.9415621950802961	0.9400949747968399	0.9399731245705949	0.9390399758006174	0.9384817552611664	0.9368841823641771	0.9364356308298913	0.9357517085000353	0.9320054467184078	0.9307532523167725	0.9294226345432084	0.9284746005815991	0.928385611863006	0.9254707129192101	0.9252585762004779	0.9249602684471614	0.9248963574584095	0.9225256279845238	0.9212251733276222	0.9194964714967377	0.9184097931322341	0.9175777921689843	0.9162348632406934	0.9160226782661982	0.9158897648820026	0.914928513463686
YPEL5	0.9999999999999998	0.993149882623326	0.9926845790428007	0.9860199155348635	0.9843734153931736	0.9841167119418552	0.9749084948126285	0.9737196768357348	0.9736501182340522	0.9732006643638507	0.9685361543230109	0.964587115419816	0.9603940397140824	0.9554639520815755	0.9535327739479695	0.9506364764683541	0.9489999807925906	0.9471395979947415	0.9455153614035987	0.9442341367802036	0.9435079413321172	0.943263629823951	0.9420410731846605	0.9384999639473681	0.9370433129105329	0.936922459629155	0.9359975428372629	0.9354447471496197	0.9338647336864139	0.9334216464650089	0.9327464996815651	0.9290575678484456	0.9278279223986738	0.9265230629913177	0.9255944900931128	0.9255073749024658	0.9226581942782774	0.9224511644405184	0.9221601111187632	0.9220977654391882	0.9197878254941234	0.9185229296185711	0.9168438596017283	0.9157897336021465	0.9149833497322135	0.9136830190183953	0.9134777042301081	0.9133491136044796	0.9124195638000121
CD55	0.9999999999999998	0.991540557310816	0.9909773213187887	0.9830525434187263	0.9811332516988471	0.9808353110553529	0.9703622929418811	0.9690385833673507	0.9689613204235632	0.9684625814289405	0.963335840207407	0.9590621518112068	0.9545866831386653	0.9494011591438001	0.9473912404311149	0.9443982797186634	0.9427181852964965	0.9408176136482465	0.9391662530709792	0.9378687566816775	0.9371353121713191	0.936888879664558	0.9356580893823208	0.9321150298648535	0.930666773855561	0.9305468526557867	0.9296302517938797	0.9290834182138668	0.927524485424166	0.9270883729584329	0.9264247391554146	0.9228172229128615	0.9216215136132411	0.9203562911465342	0.9194581671585891	0.919374003359793	0.9166301791019267	0.9164314643754614	0.9161522500549344	0.9160924629983711	0.913882891662724	0.9126774900232122	0.9110822539178827	0.9100835494461992	0.909320995975119	0.9080939322411246	0.9079004755345441	0.907779351732106	0.9069046897048243
TC2N	1.0	0.9935703474064429	0.9931367706715647	0.9869659285617919	0.9854520196784188	0.9852163424202335	0.9768207226559644	0.9757445004426099	0.9756815805515023	0.9752751562775653	0.9710704163965087	0.967528404350904	0.9637839989396204	0.9594015515762481	0.9576904487787862	0.9551297625660712	0.9536857402222858	0.9520465711736683	0.9506175075740392	0.9494915462592596	0.9488538561622771	0.9486394009809417	0.9475668520621925	0.944465774890964	0.9431924486794269	0.9430868643158028	0.9422791000059568	0.9417965710056078	0.9404184034676705	0.9400321851837351	0.9394439115547517	0.9362342300097506	0.9351660112929888	0.9340333423490802	0.9332278536274177	0.9331523088875904	0.9306837006947809	0.9305044846326813	0.9302525695132372	0.9301986129933363	0.9282008420034978	0.9271079785713636	0.9256584365757595	0.9247490762430735	0.9240537768909896	0.9229331904136815	0.9227563249372449	0.9226455618646755	0.9218450988667095
AHNAK	1.0	0.9941218227898775	0.993723445372772	0.9880285068264335	0.9866245428014017	0.9864057510813399	0.9785734800837936	0.9775643861292457	0.9775053568703759	0.977123974153551	0.973169422941841	0.9698261108518021	0.9662804471108298	0.9621166558660538	0.9604870287501056	0.9580443441809189	0.9566648421925142	0.9550971890100214	0.9537290085249152	0.9526500727930095	0.9520386516451568	0.9518329720578006	0.9508038728934406	0.947824379005041	0.9465992751734204	0.9464976457918265	0.9457199196759364	0.9452551505961259	0.9439269589913689	0.9435545488293496	0.9429871429534481	0.9398878831690803	0.938855151311731	0.9377594361096423	0.9369798095060545	0.9369066726596474	0.9345151043864574	0.9343413583675607	0.9340971044000453	0.9340447845675691	0.9321065742072653	0.9310454471809263	0.929637092365137	0.9287530493576329	0.9280768396973401	0.9269865354489747	0.9268143953392468	0.9267065840753538	0.9259272826170094
PFKFB3	1.0	0.9947831747540552	0.9944262710766001	0.989282096844454	0.9880024983568991	0.9878027030543337	0.980586582938026	0.9796483815139747	0.9795934427839055	0.9792383395211335	0.9755414791495585	0.972395948218709	0.9690412095384007	0.9650784176223848	0.9635209795951774	0.9611799741034721	0.9598545340106699	0.958345452565112	0.9570259556258707	0.9559838426776084	0.9553926838808451	0.9551937230536822	0.954197510719522	0.9513065109724654	0.9501149673315572	0.9500160494729051	0.9492587094421148	0.9488058176213086	0.9475103234772737	0.9471467535887563	0.9465925437088263	0.9435596484274238	0.9425469296374485	0.9414713262993337	0.9407053154397254	0.9406334265211118	0.9382799285340306	0.9381087436871329	0.937868043933626	0.9378164783989584	0.9359044813220616	0.9348562965202976	0.9334636073625799	0.9325885292125826	0.9319187300540213	0.9308379551059853	0.9306672291834559	0.9305602911485997	0.9297870171894265
CAPG	0.9999999999999999	0.9935556208373421	0.9931225303311894	0.9869772587856268	0.9854746902778994	0.985240949649301	0.9769427244983159	0.9758827722526254	0.9758208288111337	0.9754207784467345	0.9712885904042204	0.9678166626671806	0.9641547585160194	0.9598792409022382	0.9582127841917981	0.9557218286227455	0.9543186309745685	0.9527270832485432	0.9513406248060398	0.9502489326963773	0.9496309210483181	0.9494231272260906	0.9483842193831414	0.9453834065190113	0.9441525096771594	0.9440504758728699	0.9432700370387405	0.9428039673783807	0.9414733642228131	0.9411006213214105	0.9405329944630086	0.9374385044946724	0.9364095564455172	0.935319025712512	0.9345438114681198	0.9344711191287033	0.9320969336573047	0.9319246632038499	0.9316825317041683	0.9316306738047059	0.9297113714897326	0.9286620572044076	0.9272709459001692	0.926398625533383	0.9257318443582868	0.924657575627501	0.9244880604737767	0.9243819060888067	0.9236148746570813
ZFP36	1.0	0.9956096270129944	0.9953062645259863	0.9908964338876451	0.9897894621325438	0.9896162855103348	0.9833060282602819	0.9824782878400629	0.9824297692236552	0.9821160360787502	0.9788372572165658	0.9760304239491795	0.9730210459665654	0.9694467702041973	0.9680366316066427	0.9659116234729179	0.9647056994364975	0.9633303323424425	0.9621257475936598	0.9611731018497958	0.9606321992202198	0.9604500728537859	0.9595375544398381	0.9568839353692722	0.9557879227222545	0.955696876501456	0.9549995075413085	0.954582230221309	0.953387599641875	0.9530520702265406	0.9525403825016405	0.9497355558144718	0.9487972917676535	0.9477998605677938	0.947088961335167	0.9470222208866974	0.9448350683714115	0.9446758182193209	0.9444518623881866	0.9444038782884046	0.9426232869090527	0.941646009357513	0.9403463202331204	0.9395289815712258	0.9389030196059185	0.9378923341726755	0.9377326078319288	0.9376325496674047	0.9369087970880607
TNFAIP3	1.0	0.9967695596673396	0.9965405848871542	0.9931409768640775	0.9922686371762746	0.9921315393594141	0.9870320575274096	0.9863495691236621	0.986309475849565	0.9860499893572596	0.9833149522632838	0.9809423790514948	0.9783696770919224	0.9752787585570921	0.9740495728849239	0.9721875090530396	0.9711258114837356	0.9699107018889368	0.9688428864395857	0.9679961007003652	0.967514418490909	0.9673520896926013	0.9665376978555318	0.9641596238746022	0.9631733100303856	0.9630912716219173	0.9624623718147807	0.9620856224656422	0.961005224300647	0.9607013066749941	0.9602374346992733	0.957686498746702	0.9568301560169985	0.9559182107791311	0.9552672505404107	0.955206095484439	0.9531980899950985	0.9530515934345525	0.952845507574775	0.9528013422958828	0.9511600101784121	0.9502571731730116	0.9490543507694977	0.9482967056579663	0.9477158321158474	0.946776813811796	0.9466282868762432	0.9465352269267671	0.9458616959424138
KLRB1	1.0	0.996925748722518	0.9967069718821104	0.9934481584527499	0.992609157364104	0.9924772081322104	0.9875541161260688	0.9868932833704898	0.9868544496557032	0.9866030819154965	0.9839503123278233	0.9816446568739323	0.979140406279146	0.9761267111393153	0.974926852858703	0.9731078329848315	0.9720699687002146	0.9708815341473647	0.9698366493755775	0.969007719576537	0.9685360681950159	0.968377099517671	0.9675794129675508	0.9652487150864439	0.9642814615700936	0.9642009934888358	0.9635840561258684	0.9632144096236097	0.9621541217671183	0.961855793230656	0.9614003953280474	0.9588948725926199	0.9580533389453347	0.9571569318610711	0.9565169191465472	0.9564567864877991	0.9544817833338257	0.9543376521013196	0.9541348841101065	0.9540914284140629	0.9524761079819721	0.9515872867240753	0.9504028233359043	0.9496565620602226	0.9490843235766291	0.9481590967896094	0.9480127325388674	0.9479210250353225	0.9472572234019507
PTGER4	1.0	0.9952611359833312	0.9949387956724234	0.9903158192783916	0.989172019724968	0.9889936321467243	0.9825843082887953	0.9817553951500491	0.9817068847994663	0.9813934078074342	0.9781373817449373	0.9753769745522176	0.9724422250755367	0.9689867647353354	0.9676317989470844	0.9655981987237712	0.9644483722489654	0.9631405585854851	0.9619981616693776	0.961096633975683	0.9605854991932192	0.9604135153498965	0.9595527080148278	0.9570576663936112	0.9560305761285743	0.9559453426073514	0.9552929334041858	0.9549029246100413	0.953787851083745	0.9534750575152362	0.9529983673096736	0.9503921614437454	0.9495228184865749	0.9485999697659047	0.9479430390515486	0.9478813994873347	0.9458645904690692	0.9457179804023375	0.9455118539765783	0.9454676980560799	0.9438311561049122	0.9429345585054583	0.941743894428333	0.9409961080623916	0.9404239201637605	0.9395009725076424	0.9393552140648163	0.939263919947458	0.9386038811263104
GPR183	1.0	0.9980664916235069	0.9979238549723111	0.9957385836157175	0.9951601699795034	0.9950686920893508	0.991571196800273	0.9910909225630542	0.9910626301182452	0.9908793132984461	0.9889266485957429	0.9872053414675159	0.9853136463980359	0.9830103569388327	0.9820860157092244	0.980677409057394	0.9798699952842649	0.9789423024298052	0.97812400727021	0.977473133397571	0.9771021403210656	0.9769769932841059	0.9763482343527523	0.9745038845809226	0.9737354478195241	0.9736714428448294	0.9731803401230443	0.9728857659347636	0.9720394986852818	0.9718010426750463	0.971436752797163	0.9694264782588862	0.9687490837887371	0.9680263495834038	0.9675096129975103	0.9674610323285668	0.9658626032326971	0.9657457417449427	0.9655812898253688	0.9655460384930492	0.9642339017070152	0.9635104531400451	0.9625448145482101	0.9619355303787744	0.9614678691968934	0.9607109028259682	0.9605910638480759	0.9605159635579363	0.9599720784735248
AC016831.7	1.0	0.999751583529376	0.9997173298274606	0.9990081686983132	0.9987737971819171	0.9987352649255152	0.9970218495962393	0.9967566360796474	0.9967408256092991	0.9966378937434526	0.9954929254631955	0.9944194345442467	0.9931818896254467	0.9916062312455285	0.9909553430001217	0.9899452016829984	0.9893569373195175	0.9886732693548412	0.9880636828470779	0.9875746463468424	0.9872943049307863	0.9871994819950156	0.9867211674118392	0.9853006038372369	0.9847014596054087	0.9846513711971832	0.9842661269720412	0.9840342775538706	0.9833650760562787	0.9831756917303494	0.9828856879947288	0.9812711350631644	0.9807219093336115	0.9801331876182258	0.9797105825493548	0.9796707806946239	0.9783546010046964	0.9782578845485803	0.9781216711763834	0.9780924562446978	0.9770008932132535	0.9763957213633374	0.9755843981799008	0.9750704481198951	0.974674920550793	0.9740328372243579	0.9739309768992319	0.9738671146132492	0.9734039599455939
MT-ND6	0.9258341362151916	0.9330169127417114	0.9334601925417525	0.939249339304276	0.940528065285958	0.9407223368394555	0.9468453645403403	0.9475236795578912	0.9475626232722947	0.9478122929994757	0.950208272735138	0.9519722002767477	0.9535973769399395	0.9552030358620556	0.9557468948739225	0.9564768611162431	0.9568452000177401	0.9572263564897314	0.957527182661011	0.957743904214337	0.9578588109029038	0.9578961911786474	0.9580736743846869	0.9584996063708129	0.9586377510578039	0.9586482621565935	0.958723933498709	0.9587651555687722	0.9588666593436712	0.9588908279678283	0.9589240745893597	0.959030812112093	0.9590388474614571	0.9590326672497849	0.9590191659873772	0.9590175143227966	0.9589276065737691	0.9589183904953615	0.9589048267854183	0.9589018292349061	0.9587680788291948	0.9586763579326756	0.9585347746208419	0.958434491259208	0.9583519146061157	0.9582081682646377	0.958184286196623	0.9581691649058302	0.9580561223509827
CD69	1.0	0.9972984974183353	0.99711272288131	0.9944228594366143	0.9937504168601358	0.9936453085335583	0.989829758279657	0.9893310821591191	0.9893018634105945	0.9891129580650332	0.9871416780952259	0.9854579804475284	0.9836561711129003	0.9815200543655443	0.9806783326764926	0.9794108809104306	0.978692098876261	0.9778727198251792	0.9771554128087382	0.9765883353491603	0.976266431489995	0.9761580560193065	0.9756151461710715	0.9740371575718713	0.9733857298936611	0.9733316234506125	0.9729172338840216	0.9726693122564215	0.9719596613903335	0.9717603786338186	0.97145649611657	0.969791297085825	0.9692344463413519	0.9686425743975154	0.9682207854372563	0.9681811894665732	0.9668837947902812	0.9667893441467875	0.966656520021164	0.9666280620075313	0.9655721583149045	0.9649927143763372	0.9642221952811548	0.9637376844111382	0.9633666427757367	0.9627675936233792	0.9626729254752818	0.9626136225936753	0.9621846783135818
ARL4A	0.9737072693194999	0.9792000191425447	0.9795400938934347	0.9839959603639585	0.9849844096773948	0.9851347362240854	0.9898985269054756	0.9904300714375942	0.99046061754274	0.9906565271479006	0.9925442467563699	0.9939450228820694	0.99524723495373	0.9965499721265096	0.9969965107993686	0.9976019336972588	0.9979109006114457	0.9982339093256967	0.9984919013318272	0.998679934385102	0.9987805435650665	0.9988134297087023	0.9989707890887056	0.9993601745772336	0.9994924064646591	0.9995026603822759	0.99957753440558	0.9996192618531297	0.9997262065956336	0.9997529522017008	0.9997910003992281	0.9999422487453093	0.9999718249826122	0.9999920737361856	0.999999586917397	0.9999999999999998	0.9999862997853095	0.9999832691144219	0.9999785476128211	0.9999774663323222	0.9999201787983958	0.9998747716723477	0.9997994241066677	0.999743453132542	0.9996961761814587	0.9996118803277374	0.9995976678942438	0.9995886418121362	0.9995205496593711
LTB	0.990611076744604	0.9933903275487964	0.9935567862268798	0.9956600647845307	0.9961035656814284	0.9961701480881103	0.9981320004059725	0.9983285812725441	0.9983397060418701	0.9984105930102171	0.9990473026899599	0.9994519364565645	0.9997553578979751	0.9999562171373403	0.9999913218791671	1.0000000000000002	0.9999822349701918	0.9999427043084249	0.9998917325661473	0.9998409142776025	0.9998080172696072	0.9997962901898788	0.9997326618974122	0.9995027720981516	0.9993890074863384	0.9993790760217219	0.9993005919848937	0.9992516057212159	0.9991031155951203	0.999059241049607	0.9989905260550974	0.9985760660883515	0.9984235521547146	0.9982540301828441	0.998128636653916	0.9981166713895805	0.9977065541333788	0.9976753485113997	0.9976311597024198	0.9976216458592219	0.9972572501143987	0.9970480077144829	0.9967598262124041	0.996572907049072	0.9964268301547586	0.9961856931826251	0.9961469938154203	0.9961226696372668	0.9959448649566757
CXCR4	0.9400286382354361	0.9484678141809402	0.9490026838450183	0.9561814214895417	0.95782434772456	0.9580760998941675	0.9663761754124025	0.9673507191987716	0.96740709537858	0.9677696684854042	0.9713634143060028	0.9741764417964747	0.9769480503306334	0.9799412586695231	0.9810395812389177	0.9826120337941651	0.9834619955695405	0.9843954013344727	0.9851823856446862	0.9857851666501511	0.9861198782122884	0.9862313653755714	0.9867808724285554	0.9882952370398248	0.988885657885018	0.9889338086899666	0.9892981257151108	0.9895123493444473	0.9901103064631622	0.9902742157239752	0.9905208210314569	0.9918023075617841	0.9922052081885167	0.9926197866342201	0.9929067818083788	0.9929333668609968	0.9937711689069875	0.9938296760390666	0.993911391735397	0.9939288144079919	0.9945542718288005	0.9948804156826017	0.9952957946998422	0.9955464744747038	0.9957330430786959	0.9960245039554894	0.9960694723895906	0.9960974912692986	0.9962967182846552
IL7R	0.8997638912508787	0.9098595040992752	0.9105078835896168	0.9193245699040836	0.9213753662101041	0.9216908148506021	0.9322929219455067	0.9335668885218353	0.9336407985083556	0.9341167042811422	0.9388903328469321	0.9427071598953762	0.9465490247332164	0.9508058568603563	0.9524005724825161	0.9547188757787607	0.9559909623058603	0.9574048238522336	0.9586117627074833	0.9595461179377127	0.9600688819312697	0.9602436536123089	0.9611099807930156	0.9635432622321174	0.9645121984519273	0.9645917662967078	0.965196589153556	0.9655546096784197	0.9665637861015027	0.9668430708208093	0.9672655238380452	0.9695087724759026	0.9702326009898373	0.9709879140303928	0.9715174925023118	0.9715668402939918	0.9731495291624018	0.9732621922049703	0.9734200498272945	0.9734537836566396	0.9746838251419991	0.9753412295861683	0.9761965421418052	0.976723529387432	0.9771215255823522	0.9777540263784115	0.9778528544704059	0.977914607730712	0.9783577275230216
CCR6	0.7652724841491078	0.7835439318304094	0.7847254615370233	0.8008996390344745	0.8046926066348278	0.8052771351630867	0.8251094009744552	0.8275189918651121	0.8276589757459702	0.8285608364706588	0.8376575335110596	0.8450019776967592	0.8524653850689774	0.8608273447993486	0.8639873999469463	0.8686103114925583	0.8711624130492199	0.874012524133178	0.876457341290894	0.8783578073688494	0.8794241712133313	0.8797811816240955	0.8815546309758213	0.886570995045354	0.8885838238795283	0.888749520995743	0.890011104693188	0.8907596332958572	0.892876740962071	0.8934645588895127	0.8943553283726764	0.8991196019304999	0.9006698665833308	0.9022947371991021	0.9034385162115737	0.9035452913752813	0.9069880497754776	0.90723451405522	0.9075801692285956	0.9076540840246847	0.91036137034384	0.9118183423685828	0.9137249891284127	0.9149062342401579	0.915801753208983	0.9172311653985401	0.9174552202904593	0.9175953212807715	0.9186029035901089
MYADM	0.9578737362981575	0.962895028347694	0.963215773074068	0.9675538809245954	0.9685562324754067	0.968710170634542	0.9738430366240098	0.9744539681655306	0.9744893697500097	0.9747172083511715	0.976991381413036	0.9787939366661047	0.9805925145692995	0.9825646460340938	0.9832972811566618	0.984355800165966	0.9849331355461648	0.9855717425118853	0.9861142064726047	0.9865323853617509	0.9867656557817206	0.986843529370173	0.9872286814837616	0.9883024495731298	0.9887265341511091	0.9887612666932883	0.9890248094650873	0.9891804131155859	0.9896173805916568	0.9897378699457688	0.9899197536338553	0.9908777120357788	0.99118383539303	0.991501624114546	0.9917233970218404	0.9917440177838965	0.9924011620429343	0.9924476192303255	0.9925126382542055	0.9925265213550101	0.9930299426738387	0.9932966776026431	0.9936411513436296	0.9938518886943946	0.9940102535904303	0.9942604811810984	0.9942994144849568	0.9943237191597205	0.9944975946198411
RORA	0.6493703805578745	0.6739743033600243	0.6755688010066725	0.6974423628074635	0.7025850129528723	0.7033780063371036	0.7303621603182326	0.7336518293229262	0.7338430198438775	0.735074994733754	0.7475223838000387	0.7576014660224739	0.7678728289923733	0.7794183868168791	0.783792603628704	0.790203325356978	0.7937485296485824	0.7977130701591062	0.8011184929501332	0.8037687359875199	0.805257001391738	0.8057554561203879	0.8082329991636843	0.8152546142920474	0.8180779515685765	0.8183105254794352	0.8200820822860382	0.821133854669335	0.8241113745764419	0.8249388143044274	0.8261933153048397	0.8329159213312458	0.8351082778080872	0.8374088073457482	0.8390298697094201	0.8391812723147007	0.8440696758705921	0.8444201429594587	0.8449117748138049	0.8450169230695217	0.8488726105256117	0.8509512523875147	0.8536754195193148	0.8553654760545426	0.8566479454940195	0.8586972152752415	0.8590186810883182	0.8592197277876428	0.8606664187482906
BTG2	1.0	0.9976863314735316	0.9975323521446966	0.995366308043228	0.994841774353763	0.9947603481673237	0.9918975476980965	0.9915355695888404	0.9915144400517475	0.9913780431167263	0.9899755132938921	0.9888055972291245	0.9875795310400997	0.9861575541222232	0.9856059394835399	0.9847840158301056	0.9843223430855828	0.983799823099258	0.9833455827856645	0.9829885209069471	0.9827866185554011	0.9827187702290949	0.982379826373267	0.9814033435312566	0.9810038555723168	0.9809707672388672	0.9807178141150388	0.9805668651406942	0.9801363672667684	0.980015890267623	0.9798325217574368	0.9788349010914699	0.978503922354018	0.9781535242295574	0.9779046797137019	0.9778813554754775	0.9771204982485324	0.977065359592395	0.9769878759841362	0.9769712834757067	0.9763577554145857	0.9760227926223815	0.9755792113110111	0.9753013347152177	0.9750890743747216	0.9747473503194994	0.9746934559552858	0.9746597099222347	0.9744159621875839
AC020916.1	0.7737998272909387	0.7900511525140089	0.7911040547368945	0.8055439160612036	0.8089376798134368	0.8094609538569332	0.8272597320619383	0.8294285493803756	0.8295545901132414	0.8303667388326798	0.8385703224085649	0.8452101322365327	0.851973665916001	0.8595723408309205	0.8624500536943566	0.8666663048370059	0.8689972793708926	0.8716033840937524	0.8738414409307648	0.8755828537513711	0.8765606255693691	0.8768880824536115	0.8785155259701541	0.8831263374187192	0.8849796423066326	0.8851322916210499	0.8862949588075565	0.8869851578254021	0.8889387667690042	0.8894815824818011	0.8903044875747929	0.8947127623537884	0.8961498079658733	0.8976574453994176	0.8987196009282911	0.8988187947607721	0.9020207123140279	0.9022502084383971	0.9025721293704209	0.9026409783990875	0.9051650787497073	0.9065254101665584	0.9083077131867489	0.9094131609670545	0.9102518627543866	0.9115917618465686	0.911801919118488	0.9119333484984368	0.9128789896725767
CRYBG1	0.7845561654167357	0.7993906327943385	0.8003528907557667	0.8135646069288189	0.8166739240969703	0.8171534876342514	0.8334900284660605	0.835484075057882	0.8355999827715326	0.8363469020394931	0.8438978533279831	0.8500180939418283	0.8562607833959572	0.8632850009784152	0.8659482596501002	0.8698535142062371	0.8720142369416766	0.8744314550124179	0.8765085594252828	0.8781255582837519	0.8790337943287083	0.8793380156333392	0.8808503706599593	0.8851387340214281	0.8868639807776906	0.8870061229868806	0.8880889666125431	0.8887319521097214	0.8905526295701813	0.8910586974502026	0.8918260505649345	0.895940039604658	0.8972823869639437	0.898691346636882	0.8996844022406145	0.8997771608183107	0.9027730278469759	0.9029878821158346	0.9032892935205215	0.9033537606007729	0.9057182997586279	0.9069935309614967	0.908665307235454	0.90970276694077	0.9104901796959961	0.9117486736797697	0.9119461231503452	0.9120696136207604	0.9129583249876585
ABLIM1	0.7993304040988877	0.8126714566734717	0.8135375399395349	0.8254379639236539	0.8282412651578309	0.8286737219967447	0.8434209136233836	0.8452231101633781	0.8453278813149964	0.8460030756845504	0.8528329155080724	0.8583742291646764	0.864031842620618	0.8704047074730771	0.8728230346803755	0.8763712491242318	0.8783355397159139	0.8805339759606928	0.8824239189823823	0.883895762743656	0.8847226819603792	0.8849997002778219	0.8863770845727957	0.890285157168443	0.8918584517265263	0.8919881019945378	0.8929759198298589	0.8935625961261767	0.8952243063244324	0.8956863153304445	0.8963869685407339	0.9001456069022898	0.9013728489577163	0.9026614504841374	0.9035699632162751	0.9036548371492067	0.9063971990238983	0.9065939596790747	0.9068700081460926	0.9069290535319462	0.9090954826245609	0.9102644857365348	0.9117976720824271	0.9127495169963414	0.9134721528790622	0.9146274861715756	0.9148087921889884	0.9149221918968241	0.9157384167763426
GIMAP7	0.9230461385114443	0.9288717848811241	0.9292491388265951	0.9344229437799325	0.9356384985373132	0.9358259042930501	0.9421971760660428	0.9429730337703011	0.9430181189016715	0.9433086165672058	0.9462418947178883	0.9486144448793645	0.9510295111307885	0.9537404252923793	0.9547663493832452	0.956268667107496	0.9570987925375385	0.9580265059896353	0.9588228541771433	0.9594422524763435	0.9597899407061532	0.9599063666578016	0.9604848817853862	0.9621228121591994	0.9627806903695455	0.9628348641954712	0.9632474177123092	0.9634922673465351	0.9641850808853585	0.9643775183390848	0.9646691989640708	0.9662305803364828	0.9667391350852048	0.9672724273874334	0.9676479859170062	0.9676830523554525	0.9688143436011023	0.9688953800154314	0.9690090409307999	0.9690333478088466	0.9699240455309179	0.9704037207985401	0.9710317967898492	0.9714211198780154	0.9717163766709769	0.9721878505154651	0.9722617735545152	0.9723080004046043	0.9726405230869766
CCNH	0.6607776523053768	0.6798053356138962	0.681044405712117	0.6981203139100256	0.7021570476875698	0.7027802878053828	0.7241185797816845	0.7267381931358772	0.7268905691844634	0.7278727754574241	0.7378304635433444	0.7459406686922765	0.7542516891314928	0.7636528209956142	0.7672318150207942	0.772495006082462	0.7754150516639915	0.7786886997166038	0.7815077622469617	0.7837063187491489	0.7849427498016397	0.7853571542002316	0.7874191484183337	0.7932836234269864	0.7956505204534401	0.7958457265922401	0.7973338184625394	0.7982182858771338	0.8007262256002037	0.8014242482186114	0.8024834425169702	0.8081784858041525	0.8100428742892543	0.8120031483442736	0.8133868882101671	0.8135162296870981	0.8177020830192447	0.818002919888535	0.8184251002517922	0.8185154202345295	0.8218337176922457	0.8236278713955658	0.8259848954613771	0.8274504927780517	0.8285643601821362	0.8303473596512205	0.8306274108416474	0.8308026059057436	0.8320644004642692
ANKRD28	0.6025436714072044	0.6238664559367081	0.6252560369971885	0.6444200317405722	0.6489542915401468	0.6496544832040854	0.6736505183631099	0.6765996305939834	0.6767711952636424	0.6778771499864198	0.6890953712517036	0.6982405296710494	0.7076202266106484	0.7182405753628027	0.7222867367227375	0.7282400643084319	0.7315446475108127	0.7352508292359927	0.7384435979930215	0.7409344114035921	0.7423355179076534	0.74280516640265	0.7451424294774465	0.7517933632208953	0.7544792067339343	0.7547007575878844	0.7563898827474331	0.7573940078620685	0.7602419420995732	0.7610347798324786	0.7622380049561814	0.7687107590711653	0.7708309782901115	0.7730609110554256	0.7746354199251331	0.7747826109299372	0.7795478008404142	0.7798904012998711	0.7803712197544233	0.7804740890036768	0.7842545272138015	0.7862994488481545	0.7889868874154333	0.7906585030203379	0.7919292407627203	0.7939638830613576	0.7942835196417368	0.7944834870278215	0.7959238894350764
FOSB	0.7306933585450397	0.7449917011274318	0.7459240055263889	0.7587879960762167	0.7618334290066846	0.7623037738295764	0.7784329544332409	0.7804166182953929	0.7805320275180163	0.7812760134721222	0.7888251064972938	0.7949825806634396	0.8013012237903896	0.8084596991670008	0.8111881063329043	0.8152037332683977	0.8174333469184929	0.8199344461651381	0.8220895203971232	0.8237710755574628	0.8247170792309029	0.8250341962650325	0.8266125044639179	0.8311050044524366	0.8329197398088644	0.8330694481223715	0.8342109079620863	0.8348895235292382	0.836814473144768	0.8373504233034887	0.8381638433705956	0.8425407283932183	0.8439748260235262	0.8454833492525202	0.8465486202014458	0.8466482114319673	0.8498729264858929	0.8501048119578047	0.8504302578461036	0.8504998871071525	0.8530590946306422	0.8544437005363237	0.8562636467493485	0.8573958430136757	0.8582566098326818	0.8596349855783667	0.8598515423310276	0.859987024554788	0.860962984423322
FOS	0.9363444337013547	0.9406598229130372	0.9409404464866507	0.9448021673667144	0.9457134121589401	0.9458540398770079	0.9506579044310794	0.9512460582578293	0.9512802579179054	0.9515006754315667	0.9537320990735383	0.955544923712059	0.9573979259117786	0.9594876624113688	0.9602813174275284	0.9614464096626154	0.962091714843619	0.9628141943733841	0.9634355000233021	0.9639194871068877	0.9641914515291714	0.9642825673603554	0.9647356673251433	0.9660217405965965	0.9665396741558971	0.9665823601015728	0.9669076111319699	0.9671008000988481	0.9676480640611589	0.9678002396001171	0.9680310340871034	0.9692694105162247	0.9696738505527311	0.9700985562645292	0.9703980152249199	0.9704259919169886	0.97133003086796	0.9713949000917763	0.9714859105330789	0.9715053773802373	0.9722196706407642	0.9726051275130583	0.9731106855899825	0.9734245572435478	0.9736628489901171	0.9740438250276358	0.9741036113127721	0.9741410052156425	0.9744101565266161
GPR171	0.5118888682418631	0.5350085317724472	0.5365182888682732	0.5573800323118393	0.562327350810682	0.5630917278784641	0.5893546551221164	0.5925917257343566	0.5927801078279172	0.59399464618802	0.606331591214818	0.6164127992525653	0.6267760245067348	0.6385400172993846	0.6430306034087324	0.6496468821250106	0.6533242114962877	0.6574525666050147	0.6610125878428886	0.6637922380393012	0.6653567259677257	0.6658812870749703	0.6684929388034625	0.6759349600265657	0.6789446767074038	0.6791930586131777	0.6810873289633043	0.6822138965892587	0.6854111193945353	0.6863017301436259	0.6876537862471183	0.6949366192599687	0.6973257190084808	0.6998403671682366	0.7016171085020718	0.7017832561762977	0.7071669486620588	0.7075543797771676	0.7080981982547573	0.7082145587252028	0.7124939105504976	0.7148112632862279	0.7178595130492343	0.7197571736444671	0.721200587440218	0.7235132379205359	0.7238767211682245	0.7241041433431125	0.725742854517602
SOCS1	1.0	0.9942663499802951	0.9938976717478907	0.9888775963601955	0.9877078162075721	0.9875278032468313	0.9814629853391934	0.9807319979843889	0.9806895723246711	0.9804163482769277	0.9776710657471002	0.9754691462998473	0.9732455048060142	0.9707716493969576	0.969841771476776	0.9684865676537155	0.9677410965324955	0.9669108806015569	0.966200698176086	0.965649923727133	0.9653413785920315	0.9652381607230245	0.9647260306888552	0.9632829798284654	0.9627063153060933	0.9626589054798778	0.9622982465704841	0.9620845192020773	0.9614810840315453	0.9613138206893979	0.9610605880805723	0.9597110835456442	0.95927378635616	0.9588164293665822	0.9584950996409161	0.9584651286491297	0.9575011974272465	0.9574323731542638	0.9573358918860613	0.9573152666962734	0.9565613801623878	0.9561569351191461	0.955629037536905	0.9553027781640449	0.9550558474614381	0.9546624455968713	0.9546008652008819	0.9545623707521618	0.9542857902352762
TSC22D3	0.4688228335910516	0.49001396657665675	0.4914015377587917	0.5106240153633184	0.5151963699184114	0.5159032973358733	0.5402735078586709	0.5432885521569191	0.5434640918545972	0.5445960408690431	0.5561148027736156	0.56555619267824	0.575289671025738	0.5863744572519543	0.5906160932232747	0.5968762564809347	0.6003612589720511	0.6042785542289617	0.607660755828517	0.6103042956500291	0.6117932396230135	0.6122926440398508	0.6147803455357079	0.6218811922759759	0.6247580764814005	0.6249956304758535	0.6268080007762373	0.6278864318745612	0.630949383253026	0.6318032126927644	0.633099951443858	0.6400957740183411	0.6423948108518975	0.6448168843372355	0.6465296032613255	0.6466898231358051	0.651886966993998	0.6522613908894366	0.6527870472279202	0.6528995360622125	0.6570400805811827	0.6592852047071089	0.6622416356732548	0.6640839872222104	0.6654862925750389	0.6677348256140254	0.668088428321429	0.6683096958251726	0.6699046831151825
ERN1	0.4546687295902818	0.4750451172049095	0.47638094193925906	0.49490731858947423	0.49931988319154297	0.5000023071768723	0.5235614318357743	0.5264807573382557	0.5266507561318143	0.5277470599350068	0.5389115095498769	0.5480740914328079	0.5575313237279924	0.568315657019708	0.572446384454595	0.5785470356700502	0.5819454199329777	0.5857672355246024	0.5890686171394881	0.5916500399356147	0.5931044061555834	0.593592279156577	0.5960230364842735	0.6029659424208681	0.605780797475838	0.6060132804839443	0.6077872197740719	0.6088429992210178	0.6118425003291509	0.6126788766551914	0.6139493050917789	0.6208073029600288	0.6230625780679443	0.6254393763808677	0.6271205961388336	0.6272778913218853	0.6323822169896113	0.632750108448201	0.6332666291163401	0.6333771683009853	0.6374472690979809	0.6396552780702827	0.6425640057911516	0.644377308129454	0.6457578537525266	0.647972132995741	0.6483204206616527	0.6485383722079251	0.6501096835702896
TAGAP	0.43457555918614643	0.4515989437245117	0.45271895979372456	0.46830442088486424	0.47203108237258984	0.4726079359028966	0.492607489774726	0.4950974518690002	0.49524252898535015	0.4961783306196669	0.5057296621703258	0.5135979293579825	0.5217477925188743	0.5310775113399858	0.5346614929830792	0.5399653875968541	0.5429255469546468	0.5462593841548697	0.5491434056411213	0.5514011988557679	0.552674288375084	0.5531015223942789	0.55523143988015	0.5613269552554004	0.5638033251211877	0.5640079840989519	0.5655702805805564	0.5665006588521991	0.5691461848810407	0.5698844668904958	0.5710064024558529	0.5770735017282035	0.579072667205336	0.5811817104284679	0.5826748777717682	0.5828146359034115	0.5873552171696913	0.5876828797830264	0.5881430109459561	0.588241496324719	0.5918712131406719	0.5938431379697909	0.5964439167202594	0.5980670144971262	0.5993036666865851	0.601288818394358	0.6016012536928007	0.6017967955329656	0.6032071387246213
CEBPD	0.24733214103643092	0.2713820901916957	0.27296204573354876	0.29491732883552846	0.3001586443390579	0.30096966017504756	0.32903890218654774	0.33252688169604205	0.33273006234737634	0.334040532379655	0.34740392152507815	0.3583959889028043	0.36976561237076067	0.38276130716845347	0.3877478811130087	0.39512164303278136	0.39923399078447336	0.403862859776727	0.40786495086553987	0.4109965915948685	0.4127618512158624	0.4133541609459826	0.4163063592397082	0.42474883107061034	0.42817600564557534	0.4284591744005271	0.43062043881339623	0.4319072210067221	0.4355649817779938	0.4365854294675534	0.43813589514150725	0.44651480865785964	0.44927368030932063	0.45218307531167373	0.4542421885653552	0.45443488904982515	0.46069277290080124	0.4611441559518132	0.46177797888879524	0.4619136337398347	0.4669114966580145	0.4696252670394552	0.47320292445609685	0.47543478216676016	0.4771347928845968	0.47986292189596064	0.4802921976843361	0.480560852726682	0.48249822759414385
DDIT4	0.5057563361693402	0.5170769190749227	0.5178259836882615	0.5283045283336179	0.5308253706720916	0.5312161053997306	0.5448516392517302	0.5465614418677032	0.546661146850203	0.5473045029776173	0.5538930050238318	0.5593508836487464	0.565033274040019	0.5715751070617938	0.574098661658125	0.5778440455548282	0.5799400170512137	0.5823054301825372	0.5843558567790299	0.5859637657075984	0.5868714592403534	0.5871762407106544	0.5886969649311169	0.5930608608670782	0.5948387622901661	0.5949858268089394	0.5961091236978218	0.5967786215102	0.5986845939780077	0.5992170878168686	0.6000267962415871	0.6044159575318466	0.605866123885811	0.607398098019456	0.6084840197600176	0.6085857160076558	0.6118949099510826	0.6121341030300333	0.6124700870391906	0.6125420137922042	0.6151962384589074	0.6166409365058709	0.6185493066710162	0.6197419926672283	0.6206515937419426	0.6221133440061313	0.622343583274577	0.622487706572938	0.6235277636492607
NFKBIA	0.08388855597903078	0.11338716767913248	0.11532391070114723	0.14222238101002782	0.14863969624700824	0.1496325405927892	0.1839717846182678	0.18823576792085817	0.18848413082056026	0.19008596006059197	0.20641490062007062	0.21983871265912924	0.23371643234696493	0.24957001592445938	0.2556506710068178	0.2646397211904712	0.2696515931272532	0.27529183769164156	0.2801673931956543	0.28398189761240067	0.28613183646490103	0.28685318136657	0.29044822716178387	0.300726389663998	0.3048976228610165	0.3052422399787016	0.3078723579758811	0.30943816511942024	0.3138885713312163	0.31513002033948334	0.31701616462314397	0.3272068297868822	0.33056139779280613	0.33409853602690176	0.3366016506702829	0.33683589074162934	0.34444164993930637	0.3449901725273916	0.345760377974605	0.3459252194236908	0.351997686492314	0.35529437931036223	0.3596399084680706	0.3623504353527469	0.3644148671347709	0.3677274796604002	0.3682486880385214	0.36857487244667486	0.37092699746339775
CITED2	0.35694007440340114	0.3732114624514994	0.37428505273257406	0.3892640411228967	0.39285670753071544	0.39341320283520653	0.41277104272998666	0.41518991688767914	0.4153309127668041	0.41624054970562807	0.4255408279064039	0.43322434994456027	0.44120412050735935	0.4503660028300436	0.45389321695901197	0.4591210219700762	0.4620428495129726	0.4653370836040003	0.46818990881967104	0.4704252716727829	0.47168648746078357	0.47210986213320516	0.47422148104129325	0.48027333795408844	0.48273568010777934	0.48293927610935816	0.48449394403953316	0.48542018814183696	0.4880556310341201	0.4887915418767077	0.48991024488786106	0.49596764849091535	0.49796651291132343	0.5000768027195391	0.5015718269037915	0.5017118002637626	0.5062632466299937	0.5065919848698376	0.5070536929920106	0.5071525259941553	0.5107975440175092	0.5127798208599178	0.5153964598726043	0.517030733021294	0.5182765610118651	0.520277641796599	0.5205927190497106	0.5207899330948245	0.5222127640184584
TXNIP	0.24005058787381162	0.26160291835727595	0.26302148270160725	0.28276898527261013	0.2874929888607141	0.28822429758929224	0.31359167984322733	0.31675173280411173	0.3169358651455556	0.318123620837279	0.3302498721072786	0.3402439757239775	0.35060031147195636	0.36246178839132387	0.36702003874033545	0.37376751326591123	0.3775342814052885	0.38177736041992955	0.385448644937503	0.38832321496713346	0.3899442617247825	0.3904882951547383	0.39320071887004165	0.4009653161222407	0.4041206411512484	0.40438143500880025	0.40637236122624526	0.40755809413238026	0.4109301188828251	0.4118712494984435	0.41330153443965906	0.42103797660637615	0.42358790927632767	0.42627837370995886	0.42818341696801604	0.42836173625015245	0.43415608340909356	0.43457429412365783	0.43516159705287266	0.4352873044922078	0.4399209237893524	0.44243875344732436	0.44576008579975784	0.4478331919635043	0.449412877935856	0.45194899578575237	0.45234818010047856	0.4525980197853164	0.4544000953698218
HERPUD1	0.17842914803405185	0.2008237058958502	0.20229816146767132	0.22282979616661325	0.22774310256389918	0.2285037774962373	0.2549001811935747	0.2581898716354203	0.2583815679589885	0.2596181425440738	0.2722455141676965	0.2826564159105336	0.29344837639327737	0.3058135788937577	0.3105667996440318	0.31760433501355334	0.3215337927297879	0.32596079764983465	0.3297917962038548	0.3327917956624693	0.33448372188147757	0.33505156668364067	0.3378828874855462	0.34598950687862184	0.3492845354908718	0.34955689480298857	0.35163620730811185	0.3528746599186474	0.3563969374738185	0.35738009034996066	0.35887431158819916	0.36695812511299253	0.369623126768553	0.3724353149059587	0.37442674303455203	0.3746131566099471	0.38067130446113384	0.3811086142907747	0.381722752073981	0.38185420535204107	0.38670012649794594	0.3893337352443458	0.392808249313229	0.3949772324400824	0.39663011289482397	0.39928399101441836	0.3997017389158606	0.3999632010022547	0.4018491974464704
DUSP1	0.2755987588945481	0.29304045420773916	0.2941918360759037	0.3102637154239173	0.3141206151636149	0.314718113121496	0.33551466079379233	0.33811502549424133	0.3382666123194138	0.339244608426408	0.3492469510088757	0.3575148590825876	0.36610578740981325	0.37597476403983576	0.3797757579572676	0.3854109500330094	0.38856130939992584	0.39211393275796524	0.3951911526811446	0.3976027519708216	0.3989635616288343	0.3994203945790872	0.4016990840007528	0.408231565087641	0.4108902310392971	0.41111007990918025	0.41278895672219307	0.41378928759601474	0.4166358791223662	0.4174308429228313	0.4186393936316072	0.42518492865164526	0.4273454798708851	0.42962680018134813	0.4312431963163815	0.43139454204447925	0.43631660080385004	0.43667216935516895	0.437171574421536	0.4372784789623829	0.4412217112881067	0.44336660257977334	0.4461983685023684	0.44796727769056244	0.4493158827417887	0.4514823051192032	0.4518234450937496	0.4520369764279245	0.453577623145786
TOB1	0.0	0.033122087354330976	0.03529250951164142	0.06538267905188588	0.07254664305774705	0.07365449440393901	0.11188746892753665	0.11662355747888542	0.11689934145126246	0.11867781939791788	0.13678726743865655	0.15164722084807947	0.166983491258327	0.18447078598362276	0.19116886308481762	0.20106132465316806	0.20657206846123133	0.21276960069728057	0.21812336468055493	0.2223097295532166	0.2246683766131663	0.2254596048500308	0.2294018708252179	0.24066294706854796	0.24522894886538937	0.24560607418240954	0.24848375890831553	0.25019650184282627	0.25506270266450715	0.2564196548038278	0.25848088046116	0.2696090805322009	0.2732691626169763	0.2771267784550058	0.27985565289858405	0.28011097571715693	0.28839722577315685	0.2889945202010007	0.28983313923455567	0.2900126122483182	0.2966215023401051	0.3002073137697736	0.30493168691608785	0.30787721895442877	0.310119969706514	0.31371750657585595	0.3142834096002374	0.3146375462244735	0.31719080845109504
FKBP5	0.0	0.028737620850917592	0.03062719357910329	0.05690685676934337	0.06318667927551744	0.06415860499450216	0.09783354278465856	0.10202319336113108	0.10226728300729612	0.10384170114661956	0.11990609032365213	0.13313297342687028	0.14682696535817558	0.16249583408618776	0.16851287771871673	0.1774153434328287	0.18238283615712705	0.1879765039121171	0.19281469127611875	0.19660184364951042	0.19873709880696924	0.19945363575019406	0.20302561167148267	0.21324607377497826	0.21739741096910112	0.21774047590604742	0.22035920971062348	0.22191862831160938	0.2263524685039647	0.22758971803189124	0.22946983537428786	0.23963536044467462	0.24298441545516306	0.2465172360767572	0.24901822743026716	0.24925230846834648	0.2568566129134381	0.25740531006339507	0.25817582439215436	0.2583407416337281	0.2644183899068254	0.26771985409023935	0.27207379442664203	0.2747907968367105	0.27686079732176705	0.2801835012376708	0.2807064274951955	0.2810337050306626	0.2833941244899998
TUBA1A	0.03436844364948177	0.05958067598236827	0.06124105077240527	0.08436699664282776	0.08990266708392225	0.09075975031630912	0.12051094523473616	0.12422003539997495	0.12443618008454171	0.1258304879660268	0.14007101270529287	0.15181534533319296	0.16399292582140768	0.17795011539001937	0.18331657720699446	0.1912633991533852	0.19570126622869943	0.20070166762083153	0.2050293964582095	0.20841872533776873	0.21033035941551903	0.2109719646705508	0.21417122722415938	0.22333288272014484	0.22705740791835716	0.2273652858074411	0.22971585103163172	0.23111593785929663	0.23509822370292532	0.23620985708673525	0.23789941448634466	0.2470414473714999	0.2500558532380617	0.2532370371118269	0.2554899506222865	0.25570084916859637	0.2625554577347067	0.2630503161678621	0.2637452853284863	0.2638940421196747	0.2693783238738905	0.27235925722247156	0.27629242653865793	0.27874797806622453	0.2806193691393435	0.2836243269232699	0.2840973651668819	0.2843934363579801	0.2865291625997033
TIFA	0.0	0.026084139821917512	0.027801838185540564	0.05172482556365391	0.05745088386554902	0.05833743015106297	0.08910878992404939	0.0929446967523006	0.0931682289537111	0.0946101852575649	0.10933664660170517	0.1214807245790882	0.1340717829414054	0.14850154671288235	0.15404931916903616	0.1622642199180749	0.16685157650293253	0.17202022583708618	0.17649340399357097	0.17999653532632878	0.18197231332582361	0.1826354404235858	0.18594196618457987	0.19541030322363034	0.19925929592632427	0.1995774571145638	0.2020065048662191	0.20345331552449336	0.20756840251445086	0.20871708108295683	0.21046292151764465	0.21990904254312546	0.22302354546872935	0.22631027180574295	0.22863787248658526	0.2288557601364131	0.23593729579465308	0.236448519349263	0.2371664673392073	0.23732014209356186	0.24298558558317088	0.2460648636349355	0.25012765796499953	0.25266405829195787	0.2545970239410895	0.25770077992302803	0.25818936253620195	0.25849516167380093	0.26070103444760195
RUNX2	0.0	0.027378880743869953	0.029179118771134986	0.05421666577561233	0.060199804554235896	0.06112581877266665	0.09321136551543768	0.09720349699387573	0.09743608097324645	0.09893629063343645	0.11424403059675903	0.12684872808480885	0.1398994627405224	0.15483359486911055	0.16056889573282107	0.16905496056499475	0.173790351237824	0.1791228810430461	0.1837353965963634	0.1873460334889059	0.18938181893812975	0.1900649850077901	0.19347067086056044	0.20321595316833904	0.2071745578304662	0.2075017027858735	0.20999895147828032	0.21148605936337314	0.2157144337930812	0.21689438434682384	0.21868746074065065	0.22838301828202026	0.23157748988461585	0.2349473832910002	0.2373331210506378	0.23755641865656782	0.24481077275221147	0.24533424615888397	0.24606934607405348	0.24622668434425482	0.2520252669007142	0.25517533827269956	0.259329843964338	0.26192252245319725	0.2638978725619566	0.26706877173905924	0.26756782122720824	0.2678801572802558	0.2701328599843845
SAT1	0.6500742872490637	0.6491044866103461	0.649051116440539	0.648444206531698	0.648336968644541	0.6483216880107427	0.6480130857795228	0.6480051011143093	0.6480048459990204	0.6480037573285653	0.6480480940498179	0.6481612059540769	0.6483522881722124	0.6486646316745599	0.6488114858863003	0.6490564568024322	0.6492076181849846	0.6493903295531318	0.6495591001204861	0.6496981926818819	0.649779330301353	0.6498069978216563	0.6499482269488386	0.6503829054081862	0.6505724941805671	0.6505885003974097	0.6507123897267739	0.6507876016027385	0.6510073314011073	0.6510702039470555	0.6511670496307094	0.6517180853009936	0.651909816399332	0.6521175792734475	0.6522680945854216	0.6522823281522143	0.6527583697010808	0.6527937471815921	0.6528436608806558	0.6528543797802087	0.653258182033456	0.6534847283290173	0.6537912843570677	0.6539870941340435	0.6541386099179753	0.6543860540223179	0.6544254732292298	0.6544502101004763	0.6546301274623065
AREG	0.0	0.021947177244284355	0.023396967533687973	0.04364722821644512	0.04851048396159302	0.04926401034169342	0.07551281155006423	0.07879789533865839	0.07898941815825972	0.08022512506685314	0.09286866127204446	0.10332739735580937	0.11420216821112888	0.12670422661406094	0.1315220795538649	0.13866765925702224	0.14266388960508453	0.14717168128019958	0.15107736278417333	0.15413894792399935	0.15586681208917902	0.1564469135304996	0.15934081289814134	0.16764016430988044	0.17101930252531167	0.17129876398883365	0.1734330530852542	0.17470488582722193	0.17832470009776763	0.1793357661144543	0.1808729868651922	0.1892015309219615	0.1919517096953695	0.1948562088022458	0.19691451918966868	0.19710725780673594	0.20337697209181865	0.2038300065053525	0.2044663303263649	0.20460254808456407	0.2096279710685423	0.2123622974985741	0.21597311135121583	0.21822916102205953	0.21994941591400236	0.222713330426411	0.2231486083402074	0.22342107117947568	0.22538708069409136
PPP1R15A	0.0025936107456469015	0.021211486241963395	0.022445369483687028	0.039731804628146905	0.04389767218918611	0.044543641311836635	0.0671289551858178	0.06996691910985003	0.07013245242533211	0.07120068114796035	0.0821511247792186	0.09123754877979645	0.10071247060371408	0.11163924513037088	0.11585974876023425	0.12212931287197926	0.12564079931132427	0.12960624929520465	0.13304584805640107	0.13574455819515469	0.13726858811978737	0.1377804111303227	0.1403348636722963	0.14767151062586165	0.1506632593797541	0.1509108016777691	0.15280191747613403	0.1539293451086311	0.15714021810890844	0.15803760460488536	0.15940244230343226	0.16680656921821746	0.1692550332576399	0.1718427950545086	0.17367783198123665	0.1738497138385824	0.1794456726496455	0.17985037697588613	0.18041889779148967	0.18054061319755654	0.1850340216905968	0.18748134588834953	0.19071582273331555	0.19273827482580663	0.1942812053850752	0.19676165663772993	0.19715245506678458	0.197397098345659	0.19916288244097857
CCL20	0.0	0.02232023268408072	0.02379181687309929	0.04431003486403798	0.04922758808829522	0.049989181638924504	0.07646161681387854	0.07976690287074938	0.07995955052628988	0.0812023747750219	0.09390485070478741	0.10439336214855761	0.11528105194645738	0.1277754643265787	0.13258400153439567	0.13970928795916407	0.1436908121373505	0.1481791387433715	0.152065498956249	0.1551103497794966	0.15682815490884414	0.15740477991387639	0.16028059239407427	0.16852122052585503	0.17187355158255477	0.17215072125228267	0.1742671314423125	0.17552799414105208	0.1791152977194469	0.1801169429896019	0.18163955654040692	0.18988302505031074	0.19260291919582584	0.19547425824039075	0.19750833970400108	0.19769877860628463	0.20389080300104556	0.2043380076643996	0.20496609406895439	0.2051005410001733	0.2100588021976956	0.21275509188395278	0.2163140691428781	0.218536805337107	0.22023118124396676	0.22295265361204666	0.22338115071825349	0.22364935571750383	0.22558433678830284
PRDM1	0.0	0.02510748635437765	0.02675832757461083	0.049717899653495046	0.055204494513728664	0.05605366156067704	0.08547758067682709	0.08913876101967366	0.08935206550929409	0.09072792418629039	0.10476740362696413	0.11632873402997168	0.1283002773479267	0.1420011011878135	0.1472632858335936	0.15504990777460037	0.15939532085284935	0.16428899200773506	0.16852216904271544	0.17183604098352845	0.17370457239972903	0.174331623265487	0.17745765540314218	0.18640356724871276	0.19003783919812012	0.19033819093619653	0.19263096641953137	0.19399635481435462	0.197878820880522	0.19896229308694435	0.20060880093151146	0.20951273275261628	0.21244672687201138	0.21554203184050835	0.21773349523573304	0.2179386146280211	0.22460290715485964	0.22508384006851134	0.22575921035657753	0.22590376565232484	0.23123157836364983	0.2341261853433263	0.2379440798848933	0.24032687440777134	0.24214241103759004	0.2450569489673844	0.245515671318429	0.24580277095526037	0.24787352198945922
CDC42EP3	0.11969342028052221	0.13197515449172326	0.13279534864198522	0.14436622151444833	0.14717684106622098	0.14761342533585858	0.16300525879691197	0.1649566473298213	0.16507058643873557	0.16580617723671015	0.1733778110860661	0.17970320630882392	0.18633976268119384	0.19404428488521114	0.1970346872269481	0.2014917409164501	0.20399576225529303	0.2068301124040065	0.20929426121547678	0.21123129931440443	0.21232661434157785	0.21269468940401276	0.21453343519694545	0.2198304117589978	0.22199716715610668	0.22217662258426846	0.2235484626942566	0.2243670518281214	0.22670138023991476	0.22735458379923584	0.22834870922215922	0.2337557210675148	0.23554893205349076	0.23744694496370822	0.2387945955457093	0.2389208989254697	0.24303981028945904	0.24333820786148525	0.24375750799695683	0.24384729429973007	0.2471663420398334	0.2489776308169745	0.2513753577457269	0.2528768345570056	0.2540234627508791	0.25586889192739243	0.2561598756645151	0.25634206643699103	0.25765782017742656
AHR	0.0	0.022054978491802366	0.023509187399422926	0.043786645797368434	0.04864692131551676	0.0493996590781646	0.07556682213937593	0.07883434801253542	0.07902479731034864	0.08025344593209596	0.09281169919299878	0.10318204890071889	0.11394798479552082	0.12630383846065138	0.13105938826941604	0.13810650890124457	0.14204453947387236	0.14648399655289498	0.15032817996278672	0.15334007695315602	0.1550393258909318	0.15560972776468837	0.1584545466374093	0.16660676388690762	0.16992330083344523	0.17019751554395693	0.17229138495892718	0.17353883798515432	0.17708806790527862	0.17807910308305716	0.17958560557997535	0.18774221734055588	0.19043359133786728	0.1932748971447568	0.19528774961730908	0.19547620297048626	0.20160385542485074	0.20204642510275303	0.20266800503108154	0.2028010596896884	0.20770809670411625	0.21037663055162895	0.2138990798262341	0.21609906567297701	0.21777613184417313	0.22046986113594683	0.22089399678365954	0.22115947278834766	0.22307478662143684
RGS1	0.0	0.026371898134200933	0.028102709703832218	0.05213383071011002	0.05786523108025987	0.058751897857949764	0.08941057093450544	0.09321657589124	0.09343825771052261	0.09486799227419063	0.10944140507372246	0.12142072767141787	0.13380437230226283	0.14795086363876608	0.15337683240695554	0.16139826998835938	0.16587080538157872	0.1709042709824753	0.17525549372855975	0.17865990866414405	0.1805787692864973	0.1812225928716269	0.184431364246882	0.1936059656434872	0.19732971264435317	0.1976373702106322	0.19998546881926949	0.20138342752858485	0.20535697366156436	0.2064654582508645	0.20814963767806338	0.2172502017245166	0.2202463655916609	0.22340584638236027	0.22564186867409974	0.2258511215013299	0.23264623670893458	0.23313634971643538	0.2338245522217557	0.23397184510178315	0.23939833949853284	0.2423447495302189	0.24622901836880784	0.2486521112894855	0.2504977710190177	0.2534596136351479	0.2539256630796487	0.2542173321424879	0.25632066751930704
MYLIP	0.0	0.017174747902298143	0.018314400059173508	0.03429890711987443	0.038156076480638235	0.03875435280500772	0.05970142328008135	0.06233752926971717	0.06249131593093385	0.06348381293482233	0.07366514082086753	0.08212329777073321	0.09095261572845745	0.10114685762699518	0.10508784150166509	0.11094568596340773	0.11422840143785448	0.11793707820788504	0.1211553028558128	0.12368119857866192	0.12510797562764261	0.1255871926662764	0.1279793253179706	0.13485359259764193	0.1376584146768978	0.13789053240544566	0.13966402314730716	0.14072150445541462	0.14373390193145644	0.14457601058357614	0.1458569374142392	0.15280924401557186	0.15510955336874213	0.15754140991723978	0.15926631314475873	0.15942789706971192	0.1646902620641312	0.16507096663265344	0.16560580174350262	0.16572030968677362	0.1699487125140949	0.17225258164043142	0.17529841354219297	0.17720345944766805	0.1786571049340073	0.180994534746412	0.1813628578749568	0.18159343943948122	0.1832579121730101
DAPK2	0.0	0.01600385405571042	0.01706764452803622	0.03201168440247376	0.03562428395764869	0.036184849340914316	0.055848887290510824	0.05832859797033313	0.05847329526736453	0.05940722333242099	0.06899680896289886	0.07697581661578182	0.08531682710509847	0.09496213490418098	0.09869512484356643	0.10424811094990041	0.10736221896510278	0.11088232814768859	0.11393856307694594	0.11633838053915499	0.11769435277958759	0.11814985487924723	0.12042410778469193	0.12696423358834044	0.12963467322869518	0.1298557203926686	0.1315448808391457	0.13255229200774513	0.13542292931227398	0.13622563965656512	0.13744683052281811	0.14407895334488288	0.14627481729946365	0.14859705896534728	0.1502447120375556	0.15039908057029747	0.1554284359161708	0.15579243185935973	0.1563038274902255	0.15641332217162526	0.16045786348641086	0.16266258571885248	0.16557845214373015	0.16740285135605285	0.1687952905462878	0.17103490160448306	0.1713878781499322	0.17160886159919872	0.17320426211421833
IL6ST	0.0	0.01724868430315323	0.018392455148192405	0.034424684699846934	0.03829060787529804	0.03889014734581514	0.05986573861504041	0.0625033113667456	0.06265716922032837	0.06365008767531076	0.07383197184886639	0.0822854498686362	0.09110501169779267	0.10128193023387194	0.10521450741824354	0.11105812175188731	0.11433196515735432	0.11802985072121755	0.12123805623747035	0.12375566502285598	0.1251775975320816	0.12565516101425556	0.12803884163387036	0.13488699893704484	0.13768039867233195	0.13791155131118163	0.13967756869498174	0.1407305102188847	0.14372963446320847	0.1445679426870686	0.14584301366780758	0.15276196893506014	0.15505066493388026	0.157469934106856	0.1591857170711037	0.15934643849615132	0.1645799562446746	0.1649585170796118	0.16549032767325597	0.16560418611438765	0.16980812415172591	0.17209827151587517	0.17512554133774422	0.17701873498598034	0.17846321174992935	0.18078567286708744	0.18115161199917193	0.18138069761249812	0.18303429198966534
SIAH2	0.010504072233040285	0.024225279349722406	0.025141131283424767	0.0380555368182659	0.041190883832964986	0.04167785420829717	0.058836974587537005	0.06101120766553392	0.061138150265282465	0.06195767015052622	0.07039108964497631	0.0774335561031837	0.08481976912020417	0.09339127729906516	0.0967172652093301	0.1016735654181753	0.10445759161400625	0.10760847873542068	0.11034747621266772	0.1125003478987846	0.11371762251859685	0.11412666773466795	0.11616998003683143	0.1220553191359185	0.12446235127006855	0.12466169679754846	0.1261855351135699	0.12709478025445609	0.12968745422287264	0.13041290369883385	0.13151694384714774	0.1375209867121261	0.13951191018140208	0.1416190361507731	0.14311506833541698	0.14325527417826	0.14782718782985227	0.14815837552696232	0.14862374513506516	0.1487233955081253	0.15240684399135895	0.15441680440117211	0.15707732226685645	0.15874324387966032	0.16001539304477352	0.16206273245066816	0.1623855409053041	0.1625876561037609	0.16404726295443395
PLK3	0.0	0.01429463985460322	0.015247562693111005	0.02866942031517772	0.03192378361280235	0.032429096618769915	0.05021090291915786	0.05246085842269266	0.052592200674787426	0.053440067422766635	0.06215958968262503	0.06943333693619591	0.07705491180628399	0.08589061421399902	0.08931660420250509	0.09441938150675733	0.0972843719546419	0.10052576953559877	0.10334248904089471	0.10555583325105489	0.106807061682199	0.10722747804778976	0.10932730458105078	0.11537276710168176	0.11784416847847656	0.11804881613732987	0.11961304031045317	0.12054626141867208	0.123206806572838	0.12395111635182832	0.12508375053539744	0.13124101773206376	0.13328191088272545	0.1354414739327201	0.13697445744791636	0.13711811452592348	0.14180147012822553	0.14214064842267504	0.14261722740913751	0.1427192752373172	0.14649064661091704	0.14854801691451236	0.15127068025224388	0.1529751645032773	0.15427658074354245	0.15637069504394896	0.1567008420417988	0.15690754695851017	0.15840018396672217
ATF3	0.0	0.013755331276950895	0.014673343591134362	0.027616724465529895	0.030758699227665873	0.031246685151642903	0.04843929780990165	0.05061746742423177	0.05074463779580012	0.05156562269180619	0.06001357914799591	0.06706745350958312	0.07446494456659225	0.08304869484588634	0.08637919674143527	0.09134198586144927	0.09412953469074743	0.09728430463007944	0.10002658906577094	0.10218198754495647	0.10340066899549782	0.10381018343313825	0.10585581331230826	0.1117475862935144	0.11415714855474819	0.11435670102920442	0.11588210829042567	0.11679227869341358	0.11938754672000876	0.12011371038669973	0.12121882775458019	0.12722852724410427	0.12922125260373976	0.13133024638365676	0.1328275804642974	0.1329679072956977	0.13754367133418727	0.13787513087462883	0.13834088086547117	0.13844061244842215	0.14212700332465839	0.14413852110662745	0.14680104897919843	0.14846819975131476	0.149741272459478	0.15179007104523456	0.15211310654155602	0.1523153634768455	0.1537759843915254
DNAJB1	0.0	0.01331187154963437	0.014200981578884471	0.026745752377753635	0.02979341459684455	0.030266836651887143	0.04696037753588784	0.04907722007991706	0.04920082282975477	0.04999881004789713	0.058213515266840085	0.06507728268719035	0.07227983901622571	0.08064294147117664	0.08388940343547997	0.0887285660611687	0.09144750635305302	0.09452534288555234	0.09720136299522007	0.09930507368914228	0.10049468337788264	0.10089445352379103	0.1028915936518548	0.10864542109647829	0.1109992933998176	0.11119425254442232	0.11268464208193735	0.11357399761665608	0.11611023782048581	0.11681997086109065	0.11790015464161685	0.12377576321915038	0.1257245807770035	0.1277874031168246	0.12925214185215597	0.12938942177778093	0.13386656655958135	0.13419093739173407	0.13464673920837877	0.1347443424766909	0.1383525326198256	0.1403217621418018	0.14292872826327005	0.14456132699910762	0.14580813794083505	0.14781489518106714	0.148131326974565	0.14832945269822312	0.149760318523541
TRGV2	0.06719663140236692	0.07730630493111862	0.07798636168408285	0.08764308737546972	0.0900060196519819	0.09037365385177115	0.10343322229947854	0.10510224305632926	0.10519978521521106	0.1058297556969417	0.11233790773666025	0.11780727953285125	0.12357650672984338	0.13031257478464248	0.13293795531325242	0.13686201870818188	0.13907233213754217	0.14157914199990157	0.14376272935573015	0.14548193778071522	0.14645513018214035	0.14678233629184095	0.14841819177018062	0.1531424457397969	0.15507989920978466	0.15524049164650694	0.15646877996464287	0.15720225292253825	0.1592960747081848	0.15988256312717125	0.1607756416087021	0.16564330061138416	0.16726142129122895	0.1689761429991356	0.17019491242026225	0.17030919039894593	0.174040931678274	0.17431165496312545	0.17469215300170543	0.1747736433752512	0.17778920499649437	0.1794374724055538	0.18162219651625228	0.18299190354483114	0.18403873635781126	0.18572505829808067	0.18599112344974483	0.18615773559285104	0.18736151683874674
ANKRD37	0.0	0.013984589999279595	0.014916753591362575	0.02804506373669237	0.03122793440554701	0.03172213574988873	0.04911113133082172	0.05131114286584433	0.051439567993204316	0.05226859925635879	0.06079399264392315	0.06790522518956889	0.07535597596464007	0.08399298142594355	0.08734174409475817	0.09232931253317701	0.09512952378480438	0.0982975514194597	0.10105044604208718	0.10321359407274677	0.10443642938511505	0.1048473029052316	0.10689944641524345	0.11280744572491533	0.11522257571120303	0.11542256180517049	0.11695114561673396	0.11786309546156049	0.12046296494639008	0.12119029158552755	0.12229707497107409	0.12831366339825145	0.13030787332008742	0.13241801037818968	0.13391589105981033	0.13405625789228232	0.1386322809393684	0.13896368098161233	0.13942932963237903	0.13952903682415962	0.14321386396652536	0.14522398889189123	0.14788409370390754	0.14954939400304706	0.15082088210205474	0.15286682065609597	0.15318937049185039	0.1533913185501784	0.1548495994796032
ODC1	0.0	0.020074116937562447	0.021398814451181636	0.03988486283587234	0.04431983487977442	0.04500684652286546	0.0689134479570539	0.07190206057648707	0.07207627670026096	0.07320026214047815	0.08469495182829068	0.09419568513597598	0.10406726479329675	0.1154074633587645	0.11977522253258366	0.12625091462797355	0.12987131609276537	0.1339541685117407	0.13749082854301387	0.14026260812620972	0.1418267093911827	0.14235179719885815	0.1449710093874681	0.1524803637551302	0.15553692526418184	0.15578968553061223	0.1577199365355857	0.1588700842404296	0.16214317100366848	0.16305728774400263	0.16444702171682968	0.17197473613685332	0.17445983555682743	0.177084047090875	0.17894352363220545	0.1791176350045922	0.18478062341837642	0.18518975885976507	0.18576440990042098	0.185887423392038	0.19042522469442025	0.19289384906690987	0.19615338224146228	0.1981897195215021	0.19974232486468857	0.2022366698447935	0.20262947114510865	0.20287534250432815	0.20464940381313035
CLIC3	0.0	0.01364921519724871	0.014559382924406505	0.027382561350904056	0.030492744342645206	0.030975704055022646	0.04797664374848282	0.05012858200216669	0.05025420785512913	0.05106518728961934	0.059406791241723156	0.0663672671833907	0.0736625094414386	0.08212233227447097	0.08540327734583919	0.09029074203682935	0.0930352212482759	0.09614060115170642	0.09883940456618157	0.100960274743705	0.10215929773453974	0.10256218445316567	0.10457454355495771	0.11036899102836573	0.11273812087282703	0.11293430874459581	0.11443391569635186	0.11532862398816968	0.11787952781595196	0.11859320581737193	0.11967926151585478	0.12558404772227805	0.12754152547100123	0.12961297029855295	0.13108349436284433	0.1312213022311945	0.13571433531410104	0.13603975772662674	0.1364970146543542	0.13659492609146473	0.1402136664831028	0.14218796777816228	0.1448009113632654	0.14643682968309812	0.14768595765965448	0.14969605020079685	0.1500129637742343	0.15021138505241	0.15164424628334566
DNAJB4	0.0	0.012956840454508373	0.013822204679097921	0.02603157660533348	0.028997667574208852	0.029458415737797672	0.0457046909580594	0.047764778435255284	0.04788506705525944	0.04866165756130311	0.05665606050742272	0.06333572472954174	0.07034509228349961	0.07848391889886341	0.08164334083535774	0.0863527923992091	0.08899887181508498	0.09199424865323022	0.0945985920837617	0.09664596787637877	0.0978037264039904	0.09819279378891432	0.10013647267400236	0.1057363439136435	0.10802726439707275	0.10821701042612605	0.10966755212784166	0.11053313321859934	0.11300159033783262	0.11369235960211614	0.11474368511895155	0.12046240462555488	0.12235921827974838	0.12436701334173275	0.12579269119089045	0.1259263107310803	0.13028412902571518	0.13059985851079203	0.131043518526976	0.1311385219461932	0.13465063612201994	0.13656746009452814	0.13910508222785878	0.14069427436755347	0.14190794626013048	0.14386138514940558	0.14416941174479098	0.144362275076555	0.14575514297382658
DDIT3	0.0	0.012086827006055123	0.012895836067635946	0.02433249775283397	0.027117027836187746	0.027549783378958248	0.04284419873531892	0.044788340747972055	0.04490189148850737	0.04563506694416708	0.05319100624531381	0.059515891575489754	0.06616397026206944	0.07389702379155355	0.07690281050711534	0.0813872016937125	0.08390887437298938	0.0867651766437636	0.0892501000950891	0.09120456506928304	0.09231015925907232	0.09268175729716671	0.09453861854427398	0.09989255850719414	0.10208464302379827	0.10226624872759149	0.10365479089539115	0.10448356860285013	0.10684786041899924	0.10750968882038264	0.10851714163393794	0.11400086632402234	0.11582108522305729	0.11774852862612695	0.1191176008549103	0.11924593418782287	0.12343313007214052	0.12373663124172518	0.12416313845997368	0.12425447345350499	0.12763210605106223	0.12947645924574075	0.13191913692024299	0.133449444811453	0.1346184431518736	0.13650051540703767	0.1367973488189399	0.13698321214123865	0.1383257157078953
AZIN1	0.0	0.013028013427901997	0.013897711290143694	0.026162925017918892	0.029141136357772962	0.029603718194612327	0.04590653886805657	0.047972710989799605	0.048093347615104864	0.048872165650580224	0.056887597937342216	0.06358225291403774	0.07060492760009823	0.0787562164275617	0.0819196395606665	0.08663421205896499	0.08928273425509992	0.09228050610524241	0.09488661708257379	0.09693517962969561	0.09809353105391488	0.09848278508263397	0.10042730204591077	0.10602872111237771	0.1083199102993434	0.1085096692276103	0.10996026256200725	0.11082583505788579	0.1132941072514137	0.11398478252761013	0.11503592980763228	0.12075294548304083	0.12264892410997075	0.12465569123279391	0.12608055004750401	0.12621408905443682	0.13056893026276312	0.13088441783907373	0.13132773199378434	0.1314226604519766	0.1349317821940868	0.1368467929356757	0.13938182166313812	0.14096927888440652	0.14218156886464078	0.14413268078490638	0.14444032895379633	0.14463295375512886	0.1460240627734829
HSPA1B	0.0	0.012481691928713123	0.01331606258621637	0.025097623309098926	0.02796238864667766	0.028407486212850552	0.04411679800841167	0.04611080885885932	0.04622725288814061	0.04697905852420331	0.054721903762182666	0.06119628535821603	0.06799490133132027	0.0758948415231008	0.07896317752549667	0.08353853284079457	0.08611013772222717	0.08902195459194223	0.09155428367518467	0.09354545860997351	0.09467159605413583	0.09505006288075526	0.09694097758498188	0.10239061761173915	0.10462083399735994	0.10480557169922378	0.10621792465481397	0.10706079987298872	0.10946484138813908	0.11013767360933277	0.11116177389154624	0.11673395864630723	0.11858274480054298	0.12054001168119602	0.12193000301598236	0.12206028603687644	0.12631004895404016	0.12661800675079893	0.1270507590262701	0.12714342867607267	0.13056975233197535	0.13244015012417532	0.1349167370101473	0.1364679518803445	0.13765274742981232	0.13955993901163788	0.13986069894094724	0.1400490159976355	0.1414091319681052
TRBV4-1	0.0	0.009528530762161647	0.01017228925043237	0.019348985282796133	0.021604114073630387	0.02195530351657199	0.03448522723558092	0.03609386276181767	0.036187924831460716	0.036795548762190544	0.0430856936969031	0.04838935829711391	0.054000307878834475	0.06057205076365088	0.0631391364322034	0.06698188929158014	0.06914940988708476	0.07161025617397537	0.07375599659414692	0.07544682080441106	0.0764044918056585	0.07672656739244726	0.07833743332361207	0.08299560660093314	0.08490852768927623	0.08506715272197007	0.08628072541356799	0.08700568971380163	0.08907635924937335	0.08965666241613815	0.09054057238883784	0.09536349763949153	0.0969686789057613	0.09867072291220186	0.09988112253681705	0.09999464287272156	0.10370417594989126	0.1039734777803073	0.10435202098456398	0.10443309922004834	0.10743501726881621	0.10907713853968043	0.11125512604672633	0.11262142127298891	0.11366606467552459	0.11534961579072894	0.11561532850701639	0.11578173166717959	0.11698427026248676
ZFAND2A	0.0	0.012161726666817113	0.012975351436034926	0.024472172473516296	0.027269950247539004	0.02770471678117936	0.043062198749948016	0.045013275947618586	0.04512722443140371	0.04586294869320151	0.05344323040409499	0.05978585785318494	0.06645008195305702	0.07419879153831466	0.07720978089331954	0.08170103639256898	0.08422610392337596	0.08708585301074234	0.08957343471833881	0.09152977030880458	0.09263633749521855	0.09300824881447123	0.09486657235564575	0.10022377646819297	0.1024167948746802	0.102598467569961	0.103987469742019	0.10481647815213604	0.10718124906348483	0.1078431643313724	0.10885070992334947	0.11433411270767252	0.11615391938391398	0.11808076242539378	0.11944930653994815	0.11957758605883073	0.12376262397282739	0.12406593857748419	0.124492176775249	0.1245834531213088	0.12795866097382064	0.12980148125159618	0.13224190386027357	0.13377066941373011	0.13493842276632984	0.13681836976279776	0.13711485443462867	0.13730049751727508	0.13864136751643097
HSPA6	0.0	0.011836455372958521	0.012629001288838038	0.02383665705945104	0.026566446683741474	0.026990729296811733	0.04199141289560543	0.043898983245808265	0.044010403098521056	0.044729833394325624	0.05214546357746053	0.058354729244982584	0.06488300404341552	0.07247883558031301	0.0754318840859084	0.07983819998852579	0.08231628208223968	0.08512347647120891	0.0875659047793855	0.08948709302879282	0.09057392011557697	0.09093921955004727	0.09276467551267487	0.0980286955553015	0.10018423026385453	0.10036281481234677	0.10172829193339314	0.10254333175779726	0.10486855084196542	0.10551947283870902	0.10651034957469638	0.11190439094411125	0.11369504128073321	0.11559128148780173	0.11693825637613653	0.1170645211748158	0.12118448830973486	0.12148313617796616	0.12190282755577589	0.12199270363769421	0.1253165511779392	0.12713167091378944	0.1295357775762262	0.1310420052800314	0.1321926521461915	0.13404525709152582	0.13433745180970377	0.1345204118111875	0.13584197218464988
NR4A1	0.0	0.011517826625720484	0.012289568357861283	0.023209812843378877	0.025871464035475647	0.026285219882554445	0.04092438651601396	0.04278742428972317	0.042896252766085025	0.04359897648798093	0.05084496464778964	0.05691569442207554	0.063301652347347	0.07073606196448745	0.0736275326877499	0.07794316636301583	0.08037087133171207	0.08312153135928528	0.08551522716778817	0.08739837794880186	0.08846380118504726	0.08882192489017299	0.09061166102251629	0.09577395475696181	0.09788837498047594	0.09806356717607594	0.09940317621964972	0.1002028346570439	0.10248441335759649	0.10312318229092982	0.10409561198460421	0.1093903483030001	0.11114844478087306	0.11301043298940662	0.11433321484184067	0.11445721762824215	0.11850392091214033	0.11879729889224067	0.11920959374806653	0.11929788728795344	0.12256355565580739	0.1243471880479074	0.1267098958339118	0.128190362554156	0.1293214209265076	0.13114265206748507	0.13142991696438208	0.13160979267691494	0.13290913293098
MRPL18	0.0	0.011513825668669653	0.012285366568895395	0.02320361428915209	0.025865008324679264	0.026278731956597412	0.04091803832735262	0.042781264303117614	0.042890104910877705	0.04359290995975641	0.050840033201936655	0.05691211508852205	0.06329987033953022	0.0707368327590775	0.07362942459930089	0.07794686039531945	0.08037564532883085	0.08312758525966313	0.08552244263180125	0.08740653793662587	0.08847250737594156	0.08883081658081926	0.09062149399807103	0.09578663341558757	0.09790227401039087	0.09807756872430756	0.09941796871796625	0.10021810520293978	0.1025010718682209	0.10314023570110975	0.10411327182346346	0.10941141954336135	0.11117068891288366	0.113033940696093	0.11435763341477252	0.11448172214673769	0.11853128202582863	0.11882487097327621	0.11923746318402734	0.11932582053511592	0.12259388164459885	0.12437884736720782	0.1267433496682825	0.1282249570540253	0.129356895209324	0.13117955798216754	0.1314670503701333	0.13164706876151994	0.13294744493705576
SERPINH1	0.0	0.01158736666624216	0.01236359413332988	0.023345092125499733	0.02602106354974959	0.026437024668153508	0.04115073825254817	0.04302279399546699	0.04313214608343857	0.043838242469137645	0.051118173556143676	0.057216200911871434	0.06362979157735185	0.07109502089488257	0.07399809722819423	0.07833066536244146	0.08076769592554503	0.0835287502011394	0.08593134452777446	0.08782140092410254	0.0888906943966232	0.08925011308556277	0.09104627646054064	0.0962266982100837	0.09834836985793	0.09852415840146778	0.09986830491327606	0.10067065300549621	0.10295982858863975	0.10360070402928237	0.10457632354746804	0.10988807124876218	0.11165168453648733	0.11351944485628698	0.11484628341854644	0.1149706646366144	0.11902954405950314	0.11932379177051819	0.11973730593737703	0.11982586014631977	0.12310105923259274	0.12488980686084472	0.12725919345323758	0.12874378910878237	0.12987797306696844	0.1317041847871483	0.1319922294172524	0.13217259256298663	0.13347543531685654
PLIN2	0.0	0.01246768034537473	0.013300793581559965	0.02506057094047466	0.02791894512038657	0.02836301267664465	0.044029878634991554	0.04601769021417218	0.04613376681175081	0.0468831858867033	0.05460004125002592	0.06105078384164864	0.06782279611127112	0.0756896395375159	0.07874451297709975	0.08329918377120063	0.08585884960158364	0.08875688191524948	0.09127699732155584	0.09325842364121212	0.09437899181797654	0.09475557797093048	0.09663702919174316	0.10205877977970532	0.10427732464113543	0.10446108893928771	0.10586596694269287	0.10670435344721427	0.10909547949928913	0.10976466734297735	0.11078319594349936	0.11632455139474954	0.11816292061784017	0.1201090592874067	0.12149108593156341	0.12162061981736702	0.12584570420566574	0.12615185560937583	0.12658206540172023	0.12667418998516583	0.13008020869957648	0.13193939887594827	0.13440101405923954	0.13594277591088452	0.1371203126796743	0.1390157499577804	0.13931464847140781	0.1395017989512868	0.14085346487977402
HSPA1A	0.0	0.011898075411499343	0.012694429724007028	0.023951925193512857	0.02669275852876485	0.027118720433677468	0.04217261344225587	0.04408612510869794	0.044197886457221086	0.044919507155573246	0.05235626754804806	0.05858125900386599	0.0651242171273107	0.07273484684831175	0.07569300797518744	0.08010630606786442	0.08258798153398395	0.08539896222992746	0.08784444294009192	0.08976787624697646	0.09085591322207623	0.09122160962294298	0.09304897665961914	0.09831783966346586	0.10047507633920819	0.10065379467390842	0.1020202584754068	0.10283585681062363	0.10516254531662508	0.10581384601597568	0.1068052720286691	0.11220173506134842	0.11399298021809667	0.11588973861483731	0.11723701244618659	0.11736330234154907	0.12148381602375768	0.12178248313829099	0.12220219695013695	0.12229207713655044	0.12561590433448153	0.12743087279560142	0.12983462875752233	0.13134055034723705	0.13249091893198556	0.13434299561740026	0.1346350980364203	0.13481799900361394	0.13613910467390236
HSPH1	0.0	0.012056015367980788	0.01286246830303392	0.024256717579203724	0.027029203585432177	0.02746002879720727	0.042676496385168045	0.04460942341094201	0.04472231033005111	0.04545117639080837	0.0529603992314614	0.05924304000578259	0.06584375200740752	0.07351803496024714	0.07649994598863605	0.0809476726640084	0.08344818900246315	0.08628006710107847	0.08874334989618424	0.09068054086401228	0.0917762658900802	0.09214453108265369	0.09398462020404191	0.0992891142280545	0.10146049610446461	0.10164037490623312	0.10301565419894956	0.10383646608085254	0.1061778311763183	0.10683318848199916	0.10783074638545889	0.11325968256342468	0.11506137345449392	0.11696901454011076	0.11832390783339808	0.11845090727513163	0.12259413520323452	0.12289441602992829	0.12331639016471482	0.12340675326697957	0.12674816212888806	0.12857250526274883	0.1309884344637736	0.132501842779763	0.13365785852598472	0.13551889706217332	0.1358123983406728	0.13599617319439686	0.13732354507051867
HSP90AA1	0.0	0.01261166739347655	0.0134539873633307	0.025338450917002042	0.028225688672280813	0.028674191184236086	0.04448935095029671	0.04649487888271686	0.04661198260717403	0.04736801349987885	0.05515101024384916	0.061654396497310526	0.0684791735924391	0.0764042082449708	0.07948080527753432	0.08406698020863734	0.08664389363832259	0.08956106261064739	0.09209748589443545	0.09409151899188056	0.09521913362308376	0.09559807444578527	0.09749118923143979	0.10294562448937394	0.10517715298878655	0.10536198267951136	0.10677495505828943	0.10761812958865713	0.11002273830945086	0.1106956538268733	0.11171981801682845	0.11729103772230526	0.11913902094106299	0.12109517996648922	0.12248422498283845	0.12261441255515304	0.12686043390730195	0.1271680735984127	0.1276003682269511	0.12769293826322292	0.13111518213987905	0.132983029882089	0.1354558940163087	0.13700457822222922	0.13818733860813293	0.14009106955611988	0.14039126308566963	0.14057922264344397	0.14193669152191185
NEU1	0.0	0.011760662714842135	0.012547858022248129	0.02367640879874383	0.026386000770118545	0.02680711280203358	0.04169056633601814	0.04358254930333747	0.04369305420102441	0.044406564812492555	0.051760006247045985	0.0579156247186898	0.06438603533038209	0.07191276226064275	0.0748384532186951	0.07920345795435728	0.08165805612388878	0.0844384355393659	0.08685735385249864	0.08875993449999543	0.08983619105121794	0.09019793047609154	0.0920055435979241	0.09721762705937885	0.09935169269865321	0.09952849340291772	0.1008803052975209	0.10168716691920093	0.10398896703298251	0.10463331017138952	0.10561415307903582	0.1109531779959662	0.11272542043865993	0.11460209098970019	0.11593511779462319	0.11606007312553118	0.12013712964018713	0.12043265336805668	0.12084795130384052	0.12093688607297852	0.12422580744612982	0.12602176206100651	0.1284003865984204	0.12989059316296972	0.13102897242974434	0.13286177446196362	0.13315084011249795	0.13333184003431803	0.13463922436201045
BAG3	0.0	0.01162599830970601	0.012404511566942	0.02341452592436427	0.026096403920376543	0.026513247786875527	0.04125232216572494	0.04312681953596281	0.043236308982904925	0.04394327840799278	0.051230833210434146	0.05733337500380628	0.0637499531838513	0.07121648472629771	0.07411945818736246	0.07845125788620591	0.08088753915199445	0.08364747413144158	0.0860488644263771	0.08793782537033443	0.08900644189699619	0.08936562382797492	0.09116053497099813	0.09633671000937497	0.0984563751107394	0.09863199054068739	0.09997477889184703	0.10077628734865629	0.1030629495658048	0.1037030903395291	0.10467756559838781	0.10998254320058534	0.11174370999197572	0.11360877321780138	0.1149336301032643	0.11505782277434731	0.11911029073943105	0.1194040543045532	0.11981688370808827	0.11990529061010471	0.1231748780559703	0.12496042780062905	0.1273254357270155	0.1288072058148119	0.12993918895507087	0.13176178089161264	0.13204924605742563	0.13222924518630808	0.13352943164521142
GADD45B	0.0	0.008560745040490758	0.009141319092318356	0.017445151116451008	0.01949334838648381	0.019812568752822113	0.0312445453489395	0.03271792201637197	0.03280411318877907	0.03336099322257252	0.039135840327117255	0.044018637799177196	0.04919716707865529	0.05527834015557326	0.057658255153599736	0.061225335256857416	0.06323968973809874	0.06552863100239797	0.06752617311815601	0.06910131207813808	0.06999388203279244	0.07029413149274943	0.07179634427725223	0.07614503161584596	0.07793284489595148	0.07808114665927168	0.0792159969681186	0.07989414949308582	0.08183199226153698	0.08237530248498948	0.0832030585306478	0.08772363693854496	0.08922968234133805	0.09082740715970833	0.09196411595609894	0.09207074598366466	0.09555707923721907	0.0958103238710808	0.0961663295400873	0.09624258561362181	0.09906720517481254	0.10061335280255851	0.10266513706684727	0.10395288941849862	0.10493780337826358	0.1065256782738998	0.10677635598160246	0.10693335248163438	0.10806811878612516
FKBP4	0.0	0.011374096311645848	0.012136289251231669	0.022922474440116275	0.025551743141004446	0.025960475176784098	0.04042359356817363	0.04226445841149645	0.04237199324868837	0.04306636790689883	0.050226685130599025	0.056226217049638594	0.06253783576796434	0.06988640351128789	0.07274468832973097	0.07701099679854156	0.0794110619892992	0.0821304980745727	0.0844971016328975	0.08635899037231262	0.08741240436687145	0.08776649462613889	0.08953609793591538	0.09464054793936821	0.09673137269129405	0.09690461236956449	0.09822930411794324	0.09902006855657339	0.10127631458430834	0.10190800272264318	0.10286966263575471	0.10810596287349504	0.10984473162573681	0.1116862909102098	0.11299458528593843	0.1131172310423765	0.11711975073402892	0.11740993313986409	0.11781773888166075	0.1179050713356689	0.1211352579599864	0.12289956470841026	0.12523673071071345	0.12670122668034423	0.12782010102935115	0.1296217451072675	0.12990592407562712	0.1300838679756955	0.13136926497452853
CHORDC1	0.0	0.011292687090840067	0.01204952530102893	0.02276123167768973	0.0253727039153539	0.02577868173715559	0.04014641679721578	0.0419754232639583	0.042082267308544474	0.04277218645597005	0.04988706600402043	0.05584922402495434	0.06212219283472499	0.06942660135328411	0.07226794916702518	0.07650922184782516	0.07889533008378588	0.08159906146384777	0.08395209172463407	0.08580336274034765	0.08685079306507164	0.08720287581219571	0.08896247503213071	0.09403833350242807	0.09611755960194074	0.09628984116329753	0.09760722127600548	0.09839363344032416	0.10063751186957241	0.10126575076534534	0.10222217084257143	0.107430174739649	0.10915963446276863	0.1109913813114035	0.11229273384119709	0.1124147300751474	0.11639616861962314	0.11668483135130145	0.11709050341005756	0.11717737923206462	0.12039075054380013	0.12214593363680554	0.12447107923320364	0.1259280810030416	0.1270412493894306	0.12883374110342846	0.12911648043290025	0.12929352342971215	0.13057242527842877
CACYBP	0.0	0.011457743990927527	0.01222526936916421	0.02308346188285894	0.025729340499848867	0.026140622599676172	0.04068866327441141	0.042539625267313586	0.04264774515767535	0.04334588501218294	0.05054377780648022	0.05657309277841566	0.06291444153034116	0.07029564105201656	0.0731660621682995	0.07744992346938649	0.07985957322344531	0.08258962174674145	0.08496525007187257	0.08683410297120264	0.08789140466260337	0.08824679325679849	0.09002282175042749	0.09514522186901048	0.09724315334589673	0.09741697555014596	0.09874608989629152	0.09953946773401752	0.10180306187796191	0.10243677868729828	0.10340150312929301	0.10865399124943696	0.11039795176640313	0.11224491155811081	0.11355698179334442	0.1136799789435389	0.1176937265089459	0.1179847049916165	0.11839362542799861	0.11848119597971106	0.1217200373757204	0.12348894761731355	0.12583207904808974	0.12730023666278836	0.12842186920733328	0.1302278836246622	0.13051274398820195	0.13069111345811796	0.13197955954829685
PDE3B	0.0	0.020542297994870284	0.021896045119272234	0.04076364773245966	0.045283546268637176	0.04598348491490711	0.0703017195919291	0.07333657228300106	0.07351344813991278	0.0746544986388783	0.08631430057795753	0.09593857528645333	0.10592613458577549	0.1173840054225731	0.1217926521973478	0.12832442955303092	0.13197382744180242	0.13608735102733716	0.13964884135242572	0.14243895401655882	0.1440129635401709	0.14454130699522671	0.14717622834173805	0.15472572443547705	0.1577965469516317	0.1580504327260721	0.15998900795422255	0.1611438879167204	0.16442951127609007	0.1653468833419851	0.16674136073480628	0.17429045883185623	0.17678102094251646	0.17941014119013965	0.18127256154391203	0.18144692586875022	0.18711602411587902	0.18752544188970688	0.1881004532919014	0.18822353843201045	0.19276262936507849	0.19523084898730692	0.19848865418008566	0.2005232228679833	0.2020741238534377	0.20456508619780422	0.20495728242444622	0.2052027650212076	0.20697379260281834
HSPD1	0.0	0.011607478117956316	0.012384607747154483	0.02337325773263081	0.026049444657552115	0.02646538752811682	0.04116990261757461	0.043039645962878334	0.04314885534034442	0.043854010072973265	0.05112223744693276	0.05720775628288879	0.06360565478896289	0.0710494955261309	0.07394338186444802	0.07826135655350572	0.08068972635811236	0.08344058349187461	0.0858339775202217	0.08771658578319358	0.0887815843733091	0.08913954636871531	0.09092833221905428	0.09608657754886465	0.09819878922404547	0.09837378429306715	0.09971181501593528	0.10051047172658806	0.10278894962988719	0.10342678651663582	0.10439774403046398	0.10968335130441477	0.11143800699442964	0.11329613228929131	0.11461603442926362	0.11473976152793618	0.11877693449714416	0.1190695816385053	0.11948084038255384	0.11956891066666203	0.12282598431531971	0.12460464782721027	0.1269604789324321	0.12843646744270337	0.129564017443805	0.13137944220167835	0.13166577364953752	0.13184506243614225	0.1331401075673554
AHSA1	0.0	0.01162502266401333	0.012403296842350933	0.023407744783191242	0.02608767287839575	0.026504193573395618	0.041228525740496805	0.043100706289833035	0.04321005746149255	0.04391612626158886	0.05119362755566597	0.05728670877516108	0.06369236486981872	0.07114498976248544	0.07404222257423321	0.078365120731892	0.08079622318861218	0.08355014476196376	0.08594617840740673	0.0878308457183932	0.08889700244581804	0.08925535262953582	0.09104607021966503	0.09620981119476632	0.0983242415423097	0.09849941960822618	0.09983884542282882	0.10063833138636	0.10291916090146504	0.1035576523603433	0.10452960318396938	0.10982055216132018	0.11157695686578421	0.11343692126641293	0.11475812169243152	0.11488197014829686	0.11892307082987161	0.1192160002726615	0.1196276551887682	0.11971581022946833	0.12297599788160136	0.12475634516196225	0.12711438832879388	0.12859175231804193	0.1297203477001839	0.13153744583079494	0.13182404011053322	0.13200349331956115	0.13329972265637854
HSD17B7	0.0	0.011913723292712425	0.012710557650985	0.023967675310921227	0.026706464201225744	0.027132042129669187	0.042161406951580035	0.044070335412196196	0.044181819258189606	0.04490162226348096	0.052317084699399594	0.058520767193736126	0.06503805886484952	0.0726148027779849	0.07555866547373997	0.07994949552283406	0.08241795158239526	0.08521346018386984	0.08764505673287859	0.08955729683276198	0.09063889686465688	0.09100241281201682	0.09281875727941091	0.09805467242606965	0.10019792884983648	0.10037547639490424	0.1017329252953811	0.10254308994700345	0.1048540619143444	0.10550090636967813	0.10648550168427659	0.11184379735954736	0.1136220110226899	0.1155047768398669	0.1168419920256073	0.11696733398872916	0.12105644841381781	0.1213528044346793	0.12176926252978483	0.12185844430910865	0.12515614713001064	0.12695660894511734	0.12934089351706818	0.13083446802203533	0.13197532839093679	0.13381195932683196	0.13410161029684087	0.13428297415270407	0.13559292868936057
TSPYL2	0.0	0.013048699600269054	0.01391865699867273	0.026173347711880457	0.029145131737720764	0.02960658363199009	0.04584780994581017	0.04790325844372634	0.048023249373091936	0.04879784714683494	0.05676472686620032	0.06341187889449573	0.07037818758670744	0.07845598387585362	0.08158862582670134	0.08625504488020985	0.08887534105201278	0.0918401635827133	0.09441677853978914	0.09644160677330837	0.09758632613688878	0.09797096512902481	0.0998921723636258	0.10542409898685146	0.10768587637739346	0.1078731740512131	0.10930482538288389	0.11015898843600547	0.1125942909840093	0.11327562626023702	0.11431246357519553	0.11994966101412496	0.12181843789639413	0.12379602358787789	0.12519992138500025	0.12533148569460373	0.1296209803490478	0.12993166286854563	0.1303682090226852	0.13046168578667472	0.13391654500425376	0.1358014557819618	0.13829611665703034	0.13985799513534558	0.1410505972355811	0.14296974442303723	0.14327232130477474	0.1434617665692023	0.14482981541702844
DEDD2	0.0	0.011541152716625508	0.012313751622614555	0.023237212613160335	0.025897219479627615	0.026310637365299844	0.04092421617644168	0.04278217543985116	0.042890695060226774	0.043591392238144344	0.050813294633628645	0.05685951669625547	0.06321562975975017	0.07061028196091411	0.07348488802403713	0.07777393786336292	0.08018596074822723	0.08291823259347288	0.08529539947081322	0.08716520728791222	0.0882229506603001	0.08857847182658113	0.09035504379859448	0.09547791608175034	0.09757557969035936	0.09774936785047005	0.09907816235848607	0.09987129932369943	0.10213400270458116	0.10276741651645833	0.10373163500084366	0.10898043424801875	0.11072282620473889	0.11256794106802848	0.11387858691555308	0.11400144572509174	0.11801023056525206	0.11830081573467377	0.1187091758411978	0.11879662524552789	0.12203070241726519	0.12379677972227139	0.126135910805669	0.1276014194549637	0.12872095499074215	0.1305234605728633	0.1308077526759991	0.13098576427470981	0.13227157862191763
MBNL2	0.0	0.011680077662322999	0.012461472465555429	0.023502930224902338	0.026189936421670196	0.026607491701377495	0.04135758517857614	0.04323159892069088	0.043341047530685364	0.04404772004787007	0.05132892871155066	0.05742170740979784	0.06382385558489724	0.07126847661868198	0.07416150347310939	0.07847702541198158	0.08090341349145942	0.08365151303151681	0.08604207221136896	0.08792217026215059	0.0889856407779251	0.08934307176226823	0.09112907381572115	0.09627809542742898	0.09838602761807176	0.09856065524959652	0.09989581184405284	0.10069269878453292	0.10296590703800161	0.10360221065700372	0.10457078576100827	0.10984241499811008	0.11159205996726805	0.1134446815594538	0.11476055207098369	0.11488389608329046	0.11890808902894869	0.11919975940367532	0.11960963737954779	0.11969741074450431	0.12294320109929445	0.12471545693577772	0.12706253776805077	0.12853289288633496	0.12965606174654382	0.13146429261159182	0.1317494737662504	0.131928040124713	0.13321781771418917
PPP1R2	0.0	0.014416079183872332	0.015374277237040546	0.028834628367850557	0.03208852207255841	0.03259342790937436	0.05030550302069853	0.052539186651007874	0.05266952885474896	0.05351080733977748	0.062149442150944645	0.06933783809020627	0.07685311442600012	0.0855446937597581	0.08890893156299101	0.09391379777995029	0.0967207506934355	0.09989386907984782	0.10264902675298376	0.10481255889350088	0.106035073046641	0.10644575183889077	0.10849627228525177	0.11439361461727487	0.11680186579490354	0.11700121740938413	0.11852462565374061	0.11943321417387504	0.12202238606032129	0.12274642617500914	0.12384796339635001	0.12983091375331496	0.13181208896054525	0.1339074250711068	0.1353941746167469	0.1355334718975582	0.14007216485115764	0.14040067709645282	0.14086222634898066	0.140961049419503	0.14461164369285168	0.14660182410238703	0.1492341719559404	0.1508813116440509	0.15213853030696795	0.15416077941792966	0.15447951289726197	0.154679060259525	0.1561197484273022
DOK2	0.0	0.00923673193513172	0.009860274897498134	0.018742628639432712	0.0209237731442512	0.02126338616615206	0.03337134103519365	0.03492463533024251	0.03501545379543927	0.03560210456631327	0.04167316412176361	0.046789476180550765	0.05219981921765904	0.05853372882413174	0.06100712768382355	0.06470886653992014	0.06679645659009509	0.06916622764665986	0.07123227963031964	0.0728601350065069	0.07378207405989834	0.07409212188536207	0.07564275108200685	0.080126013064099	0.0819668062670929	0.08211944268977356	0.08328716140573272	0.08398470200236441	0.08597691601592022	0.08653519893777162	0.08738554056944403	0.0920247407488845	0.09356857030245913	0.09520545385669071	0.09636944980531237	0.09647861532282492	0.10004559365291404	0.10030452782959998	0.10066849362565394	0.10074644897169588	0.10363258898068706	0.10521125383803498	0.10730494817866942	0.10861829149366159	0.1096224118089199	0.11124058973009998	0.11149597735891525	0.11165591340640241	0.11281169362230409
HSP90AB1	0.0	0.01415236034749634	0.015093543229553252	0.02832145207657355	0.03152096852024566	0.03201749890461403	0.04944614072812237	0.05164548683149295	0.051773834888509396	0.052602267658603985	0.06111150690148548	0.06819566664628951	0.07560523786972917	0.08417865437031014	0.08749831268170083	0.09243803811757789	0.09520906854104838	0.09834210270145327	0.10106290414294417	0.10319974756577721	0.10440729340706267	0.10481296203560497	0.10683860278480317	0.11266564586616623	0.11504572080650666	0.11524275374782045	0.116748512143243	0.11764663196465397	0.12020620833563966	0.12092203482118657	0.1220111282439813	0.12792758469415222	0.12988714574054727	0.13195983947215761	0.13343065795684383	0.1335684683372923	0.13805924764551414	0.13838433192473165	0.13884107408876745	0.13893886928578658	0.14255183327802723	0.14452177666612998	0.14712765684357132	0.1487584074171202	0.15000320569357617	0.15200563753980667	0.15232126562561188	0.15251887131472097	0.15394559807547648
CLK1	0.0	0.011682264220278904	0.012463683997806563	0.023503972563775066	0.02619028099245979	0.02660771387348293	0.04135118504276403	0.04322405146244368	0.04333343102511744	0.044039652349931735	0.051315680741140623	0.057403406532423484	0.06379957480412113	0.07123642044282058	0.07412619706043361	0.07843664123643573	0.0808600565537807	0.08360468912015262	0.08599214753736734	0.08786975240925499	0.08893179168215753	0.08928873824988609	0.09107229452100912	0.09621403341690737	0.09831888711146025	0.09849325722623065	0.09982643246334627	0.10062212639268936	0.102891889014876	0.10352721699451317	0.10449429770840601	0.10975760023840353	0.11150441078192808	0.11335399346621444	0.1146676822634457	0.11479082078861058	0.11880821838736277	0.11909938943577225	0.11950856418208522	0.11959618672035621	0.12283634241850383	0.1246054751708291	0.12694837031369377	0.12841607481767225	0.12953720434837956	0.13134212575003545	0.13162678202330003	0.13180501932219113	0.13309241089792034
HSPB1	0.0	0.010938352432975043	0.011671856988088036	0.02205861676540427	0.024592324927340148	0.024986263424959118	0.03893626305846613	0.040713219353340185	0.040817030443412755	0.04148738521820597	0.0484025147879979	0.05420003994296113	0.06030241630921014	0.06741146421160746	0.07017774774568167	0.07430791909435688	0.07663201397335564	0.0792658989593032	0.08155850335423817	0.08336246733821595	0.08438322229074291	0.08472635300544912	0.08644132249373433	0.09138945346179182	0.09341678821185104	0.09358478122764936	0.09486942411703393	0.09563634069790311	0.09782478404847941	0.0984375529624443	0.09937046416171277	0.10445134442843731	0.10613891842098667	0.1079264792604217	0.1091965501113189	0.10931561848680628	0.11320194030358229	0.11348373960347401	0.11387977357816163	0.11396458650657429	0.11710193389417461	0.11881581953997747	0.12108650284341414	0.12250951883610325	0.12359679487947524	0.1253477258369955	0.1256239244602244	0.12579687392089606	0.12704625244064707
HSPE1	0.0	0.009967192716652681	0.010637828785646015	0.020163025750372036	0.022494415441914974	0.02285716490946784	0.03574721745259741	0.03739513904876709	0.03749145210053279	0.03811349507601421	0.04454082802202667	0.049943810518613956	0.05564453514580537	0.06230262018836465	0.06489819442552164	0.06877832572005399	0.07096422102973149	0.07344362416654568	0.07560358789005503	0.07730436053301876	0.07826718113498901	0.07859091047765931	0.08020946282933678	0.08488448664458542	0.08680206976426136	0.08696102354377255	0.0881768210501741	0.08890287093758628	0.09097565001270927	0.0915562835662597	0.09244047960536197	0.09726042996765594	0.09886295588590957	0.1005612965880425	0.10176851369112755	0.10188171234036769	0.10557857417750627	0.10584679478822837	0.10622378169817567	0.10630452106706476	0.10929253144620227	0.11092593759083574	0.11309117996513382	0.11444879912929429	0.1154864592097756	0.11715812498716541	0.11742189126112434	0.11758706571161709	0.11878050266554654
IFRD1	0.0	0.012423218145771797	0.013252452389732605	0.02494601871500285	0.02778517686824944	0.028226153128321996	0.04376645556085068	0.04573586861972967	0.04585085517886195	0.04659319532549133	0.05423306519377219	0.06061390349119555	0.06730732347143092	0.07507645570293503	0.0780915934512707	0.08258521574386934	0.08510964414236999	0.08796699005577918	0.09045105275285903	0.09240370026118844	0.09350782626986004	0.09387885989500822	0.095732369279873	0.10107175486590769	0.10325582117126814	0.10343670969177621	0.1048195025930368	0.10564462572592381	0.10799758338171228	0.10865599968426493	0.10965805897614617	0.11510825630351873	0.11691581209755347	0.11882902640854004	0.12018748391153161	0.12031480075866774	0.12446683074157205	0.12476763330460078	0.12519031429956057	0.12528082477930197	0.12862670107053265	0.13045268334417448	0.13286992484857557	0.1343836618266278	0.13553967479021695	0.13740025053426336	0.13769362749906267	0.13787731742263754	0.13920391419102957
STIP1	0.0	0.01215757689154957	0.012969708650855016	0.02443009543448345	0.027214828041907755	0.027647425653241523	0.04290486529204546	0.044840100927343376	0.0449531032519699	0.04568266315349383	0.05319395455591254	0.05947142627316761	0.06606021938716594	0.07371263280404634	0.07668380240787652	0.08111324377227151	0.08360231312293716	0.08642023243745986	0.0888705270075784	0.0907969583381015	0.09188638709384703	0.09225250225595989	0.09408159455944841	0.09935205372093527	0.10150852150661345	0.10168713960088392	0.10305265344193712	0.10386753075913643	0.10619153495639183	0.10684191896341672	0.1078318117920779	0.1132170508784324	0.11500351133245082	0.11689463719720422	0.11823755981291595	0.11836342700751626	0.12246876860185404	0.12276623272506201	0.12318423259745018	0.12327374220264695	0.126582992193629	0.12838928996865995	0.13078079982926258	0.13227861110664416	0.13342255879870324	0.13526389090592333	0.13555425315114855	0.13573605820446186	0.13704910446257934
SLBP	0.0	0.011242054415851854	0.011994875740322875	0.02264189031048397	0.025235460763132656	0.02563858354624665	0.03989339239673717	0.04170643999404955	0.04181234121506494	0.04249614443702948	0.04954519646440658	0.055448462130862575	0.061655980536842125	0.0688798937092962	0.07168873623989108	0.07588028973750588	0.07823781026612131	0.08090862485118488	0.08323256351610986	0.08506066065957818	0.086094869416735	0.08644249015975747	0.08817965715266596	0.09318959028095963	0.09524130132363895	0.09541128996782916	0.09671107139785567	0.09748692308287749	0.09970044585488386	0.10032012706596932	0.10126347019149329	0.10639924750366025	0.10810434897321075	0.10991009814680897	0.1111928580035696	0.11131310606510103	0.11523700978552354	0.11552146514318562	0.11592121624143892	0.11600682284042096	0.11917294520181809	0.12090207432484879	0.12319244241176697	0.12462750085920093	0.12572382690080441	0.12748905867202598	0.12776748256250148	0.12794182120920683	0.12920113872025307
ID2	0.42850198985690113	0.42207522918722695	0.4216724437863766	0.41632759440596345	0.4151220238342237	0.414937930359085	0.4089768408848773	0.4082925676942928	0.408253097552838	0.40799955741116456	0.4055169318737475	0.4036168096480086	0.4017883967908311	0.39987184896101713	0.3991862194324636	0.39822356014133753	0.3977134293050417	0.39716231473514796	0.3967056602620662	0.39636123172411164	0.39617209780439033	0.3961094488235464	0.3958032972411907	0.3949842509534154	0.394675822282351	0.3946509638005926	0.3944643871745317	0.39435595635846354	0.3940585934655845	0.3939785099561206	0.39385924001608164	0.3932652610558307	0.39308849143011315	0.3929122477922373	0.3927938484053879	0.39278303761182354	0.392457152328169	0.39243554338443243	0.39240563323482824	0.39239929738231716	0.39218207249964543	0.3920773986588806	0.39195377541047627	0.39188497502876185	0.39183687739627526	0.3917675075956204	0.39175747156497387	0.3917513125876688	0.3917096808280709
DNAJA1	0.0	0.011809998421058898	0.01259949903352213	0.023748052729691452	0.026459085033313484	0.026880304561158627	0.041748311962373275	0.04363575819458028	0.04374598088447225	0.04445762383986586	0.051787313368243104	0.05791693784859589	0.06435428759562156	0.07183548218112443	0.07474149614224287	0.07907515028529749	0.08151109215736405	0.08426946454776071	0.08666849331735049	0.0885549511785006	0.08962190275738047	0.08998048495780323	0.09177209873343639	0.09693600361997026	0.09904948261604615	0.09922455571294014	0.1005630476095078	0.10136186594659441	0.10364034206978578	0.10427805654195649	0.10524872610218153	0.11053064338105267	0.11228329345586735	0.1141388778653204	0.11545671699362617	0.11558023978521981	0.11960972975751202	0.11990174394198558	0.12031209597438555	0.12039996947644505	0.12364912324281171	0.1254229387549848	0.1277717877932298	0.12924307955713069	0.13036687582515358	0.13217595764536744	0.13246125517566168	0.13263989193896536	0.13393012185829098
NUDT4	0.0	0.010506395630919485	0.011211191981779112	0.021194851535000336	0.023631188821437776	0.024010021687195904	0.03743085294098114	0.039141197855868226	0.03924112295523885	0.03988639872872812	0.04654429011210226	0.05212819745941322	0.05800771899367263	0.06485970513802264	0.06752669810118062	0.07150938884301172	0.0737508954623618	0.07629153110818587	0.07850326841050237	0.0802437966376931	0.08122873322405388	0.08155983579636628	0.0832147815024572	0.08799059419398325	0.08994769732987629	0.09010988030307132	0.09135014243637118	0.09209060522016788	0.09420372927563092	0.09479545321425398	0.09569636186292108	0.10060373874331041	0.10223397987106864	0.10396097087365685	0.10518810638483866	0.10530315384643152	0.10905863448396924	0.1093309764944469	0.10971372628611498	0.10979569537346257	0.11282810331467796	0.11448487414232955	0.11668011773224496	0.11805598992275412	0.11910731432150101	0.12080047532474525	0.12106757527189804	0.12123482930946872	0.12244310932860103
JUN	0.0	0.011454278718668331	0.012220403155161264	0.02304407171061096	0.02567754032849462	0.026086758129831855	0.04053946015077481	0.04237531672266087	0.04248253440022087	0.043174796167172735	0.050306901523622216	0.05627409190656518	0.06254353419588338	0.06983296683873058	0.07266545173182698	0.07689043550193775	0.07926580443889536	0.0819560254422802	0.0842961574992721	0.08613654653111114	0.08717753694357494	0.08752740939192094	0.08927562088682334	0.0943154932330117	0.09637866007485629	0.09654957717650775	0.09785635400044912	0.09863629414940472	0.10086112638288353	0.1014838801915614	0.10243182280307939	0.10759101230881851	0.1093032876660141	0.11111631411355904	0.11240404542516191	0.11252475113461419	0.11646280818915522	0.11674823117882827	0.11714932888947882	0.11723522185952873	0.12041144212189547	0.1221456842598041	0.12444239392705442	0.12588117806948007	0.12698022298379835	0.12874960249253709	0.12902865483586734	0.12920338343815568	0.13046543663524846
TUBB4B	0.0	0.012362670481083693	0.01318749166034322	0.024814128741493857	0.02763575454396494	0.028073964114480487	0.04350956364535574	0.045464743109425165	0.04557889215182137	0.04631580829905374	0.05389816573187772	0.060228674815355154	0.06686714448009085	0.07456983693488178	0.07755844615264929	0.0820117820154766	0.08451319220225334	0.08734415542947366	0.08980500251730572	0.09173922091006165	0.09283285676238634	0.0932003540637561	0.09503611393800371	0.10032360007199315	0.10248611392199969	0.10266520913752558	0.10403425161162694	0.10485113486425929	0.10718045330646603	0.10783221738633997	0.10882412137071568	0.11421843476119314	0.11600721820539306	0.11790043567551461	0.11924461599038133	0.11937059143031853	0.12347856663546086	0.12377615445651319	0.12419431294407185	0.1242838542074054	0.12759370699116018	0.12939987137735892	0.13179070833402912	0.13328781281946678	0.1344310738732722	0.13627103559578563	0.13656115204294322	0.13674279909116321	0.13805461062587637
SERTAD1	0.0	0.010763293037443528	0.011484648152124827	0.02169426180942935	0.024183380349826256	0.02457033985517751	0.038265638680981845	0.04000915262272611	0.04011100338829418	0.04076868208286946	0.0475513385192467	0.05323550323964349	0.0592164358029017	0.06618143244808819	0.06889095356737984	0.07293567151427036	0.0752113210140809	0.07778999942189971	0.08003429427240213	0.08180008142878711	0.08279917157672159	0.08313500949550312	0.08481345425909945	0.08965551528400667	0.09163910547228077	0.09180346636673353	0.09306029805006635	0.09381058124501984	0.09595143696262748	0.09655084892753701	0.09746339802465245	0.10243282615355973	0.10408318033750313	0.10583120961650991	0.1070731276166196	0.10718955392182389	0.11098938540668521	0.11126489431826408	0.111652083678702	0.11173500183763704	0.1148021013555933	0.11647748420927143	0.11869702102247967	0.12008790703042163	0.12115059442788087	0.12286185787616086	0.12313179135589855	0.12330081664463963	0.12452182262013448
RHOB	0.0	0.010406418211253182	0.011104738426237992	0.020999526673612212	0.023414949036428684	0.02379055570791827	0.0371013347096284	0.03879821464396599	0.038897356768408026	0.0395375861634755	0.04614437061428503	0.05168670667833111	0.05752365199248771	0.06432747400231698	0.0669761218051253	0.07093181784299038	0.07315833644915787	0.07568215733146849	0.07787940325700429	0.0796086214438261	0.08058719394678299	0.08091616292758969	0.0825604876638519	0.08730604677905315	0.0892509176655327	0.08941209118841248	0.09064465489842297	0.09138053926914583	0.09348066937504759	0.09406877357626531	0.09496418679502211	0.09984195498065626	0.10146247901907404	0.1031792393283932	0.10439914417136419	0.10451351537700397	0.10824707310716747	0.1085178366257497	0.10889837055808611	0.10897986548761111	0.1119948271341096	0.11364214307088931	0.11582494084295177	0.11719305951286325	0.11823848335540864	0.11992218470059053	0.12018779718897918	0.12035412046744892	0.12155569161301435
HMGB2	0.0	0.013102172329139225	0.013974608937166053	0.026250415643810143	0.02922353677057407	0.029685067164375314	0.045907627070133364	0.04795782901119504	0.04807749421558333	0.04884993789544914	0.056789567774600494	0.06340704301367632	0.07033569246680947	0.0783616870967115	0.08147195214134383	0.08610272242037696	0.08870180446398938	0.09164160125184821	0.09419559618987776	0.09620208629944767	0.09733622123561812	0.09771726871479948	0.09962027450484533	0.10509737666663584	0.10733572027986545	0.10752105120704726	0.1089375376349485	0.10978254238543596	0.1121912833789848	0.11286506871262873	0.11389031773681645	0.11946244157595574	0.12130888389894547	0.12326242683065701	0.12464900393629587	0.12477893436462405	0.12901416233068508	0.12932083982135556	0.12975174153296432	0.129844007099931	0.13325347024961415	0.13511309976774039	0.13757374932713712	0.13911401635508563	0.14028995327907684	0.14218198768640028	0.14248025685801613	0.14266700047078512	0.14401543563480068
BCL2L11	0.0	0.016052545671868257	0.017115300829343205	0.03199044563567509	0.03557147855347291	0.036126636009885596	0.05551646839370495	0.05795020971289764	0.05809214763659508	0.059008062359566044	0.06839253869945092	0.07617342905928298	0.08428137503135955	0.09362495927808204	0.0972321040358374	0.10258870345308542	0.10558792968134363	0.10897412124941021	0.11191062738927374	0.11421419855498428	0.11551492609577478	0.11595173108246651	0.11813158945792268	0.1243906702257929	0.12694230881452645	0.12715341801265398	0.12876611288716155	0.1297274808701626	0.13246512698629476	0.13323017732011175	0.1343936810537352	0.1407042885966047	0.1427906700900196	0.14499550638763742	0.14655885430642523	0.14670528173343025	0.15147195281569123	0.15181664051896235	0.15230084181364872	0.1524045037260802	0.15623108316392345	0.15831494711451138	0.1610687759977657	0.16279052856375414	0.16410397443838232	0.1662153577488132	0.16654799323542757	0.1667562238373727	0.16825914000329364
IFNG	0.0	0.005569104068879838	0.005954437622650577	0.011562069821768939	0.012971335317041754	0.01319185532770234	0.02123550660528134	0.022291660372485533	0.022353574078524008	0.02275394002936404	0.026939742615178286	0.030525147799689734	0.03437109177418102	0.03894099509207888	0.040744447648654536	0.043462633284479635	0.045005408387610246	0.04676513787274966	0.04830650241467527	0.049525577926737285	0.05021778875251731	0.05045086683116673	0.05161870784276501	0.05501511811817389	0.05641803871344381	0.05653458258563093	0.05742726368039913	0.05796141817701406	0.05949069748783892	0.05992022746587827	0.060575274945123325	0.06416606365317296	0.06536728490279686	0.06664427041573429	0.06755442364465908	0.06763987064998228	0.0704400701190549	0.07064395771256865	0.0709306878111679	0.0709921217285806	0.07327180240616343	0.07452299584407218	0.07618695080810994	0.07723335326740655	0.07803473652157161	0.07932864221337765	0.07953312592058764	0.07966122135715992	0.08058776908598969
CTSW	0.14092479377689893	0.14074058509886944	0.14074960504265377	0.1411493063987912	0.1413212533416779	0.14135052365376266	0.14280961869065267	0.1430523035341107	0.14306686404230895	0.14316189912771815	0.14424273964764955	0.14528603310561072	0.14651397701207847	0.14810587828214716	0.14877077205143285	0.14980958258697408	0.15041798041491905	0.15112787781636117	0.15176319881720568	0.15227435640776044	0.1525679367957382	0.15266732642630254	0.15316933705113067	0.1546662880961973	0.15530010410935136	0.15535315220198154	0.15576146426271098	0.15600745000938243	0.15671847755534563	0.15691996493637772	0.15722872139492372	0.15895222588059355	0.15954014671405403	0.16017119540780023	0.16062470285906771	0.16066743685963436	0.16208258385509877	0.16218672055003935	0.16233341739514806	0.16236488580230768	0.16354186957411354	0.16419538372768328	0.16507255374727636	0.16562880305167926	0.1660571814202667	0.16675312625940153	0.16686359027592834	0.1669328548320883	0.16743537328245672
HSPA5	0.0	0.01443760814004369	0.015395258579842253	0.028822862481917344	0.03206198593355003	0.032564366257463284	0.05014925824757466	0.05236171909230691	0.05249078798981932	0.05332375590738936	0.061867937841603826	0.06896535086038735	0.07637384457836438	0.08492751557458478	0.08823433027256833	0.0931496880504481	0.09590433514070495	0.09901652874341504	0.10171725872562609	0.10383706580126173	0.10503449291726863	0.105436682969962	0.10744436042724104	0.11321427222913494	0.11556871222379606	0.11576356385490305	0.11725235525178634	0.11814010567787125	0.12066911443962436	0.12137612457776203	0.12245158124155209	0.12828929746181839	0.1302210641073036	0.13226344158996017	0.1337121791748901	0.13384789660827145	0.13826823646761355	0.1385880542303788	0.13903735901786485	0.1391335560082836	0.14268606015738827	0.14462188547683397	0.14718139667818964	0.14878241864557706	0.15000415838122594	0.15196883685011509	0.1522784401745425	0.15247226371105072	0.15387145004328495
H2AFX	0.0	0.011316373657473233	0.012072905823967806	0.022756383758234286	0.025354466086211738	0.02575814172756645	0.04000790156599106	0.041817013113124135	0.041922662338426564	0.042604780093801115	0.04963067689812321	0.0555066966527035	0.06167817596504961	0.06885102014340076	0.07163744861077183	0.07579297364860131	0.07812889957419146	0.0807741152567656	0.08307481440598209	0.08488400835065942	0.08590728303416327	0.08625118991241572	0.08796950789146075	0.09292241701095434	0.09494965398749293	0.09511758611664368	0.0964014982909719	0.09716775617578617	0.09935341360047294	0.0999651637305702	0.10089632491659141	0.10596351621800844	0.10764501397976596	0.10942532139044615	0.11068973275729642	0.1108082491530691	0.11467456169024394	0.11495476103066295	0.11534851270677256	0.11543283174757969	0.11855064961245261	0.12025284055508441	0.12250692920527502	0.1239189129490215	0.12499743429911082	0.1267336794682703	0.1270074957271714	0.1271789443196848	0.12841727348811077
ZFAND5	0.0	0.014101726753929844	0.015037767051857776	0.028170862017308673	0.031341271361008394	0.0318330739293744	0.049060885642854934	0.05123019570986487	0.05135675930459205	0.05217359052482906	0.060555387868604704	0.06752218595468129	0.07479837813620338	0.0832043058176466	0.08645541387497802	0.09128939574527761	0.09399917670901203	0.09706131162886278	0.099719138946613	0.10180561884109784	0.10298435437476483	0.10338028796800036	0.10535689618889377	0.1110390088629234	0.11335825120569343	0.11355020610794497	0.11501694605407597	0.11589161578485974	0.11838363902552884	0.1190803829274889	0.12014028454422632	0.1258948458786182	0.12779956737250875	0.129813603721179	0.13124239437587693	0.13137624981608642	0.13573656151854419	0.13605208239776112	0.13649536107482763	0.13659026945434594	0.1400955772039496	0.14200600327754342	0.14453227470279062	0.14611270171110835	0.1473188269527992	0.14925857916533802	0.14956427504756675	0.14975565521729983	0.15113726799242277
TUBA1B	0.0	0.013196178955678484	0.01407370509568695	0.026406278458776855	0.029389083677286765	0.02985197877348522	0.04609955547774436	0.04814983315750854	0.048269481996147556	0.04904176511205338	0.05697430552884564	0.0635784708192344	0.07048620328407207	0.07847932331674756	0.08157442001663884	0.08618015097157583	0.08876391148556584	0.09168529581200491	0.094222372865012	0.09621497719817529	0.09734103388683657	0.09771933021261159	0.09960831904251743	0.10504252845621265	0.10726226850041876	0.10744603145535647	0.10885039506453231	0.10968805146599392	0.11207537098140863	0.11274303914436667	0.11375887586759803	0.11927766737918244	0.12110563530072915	0.12303920362772858	0.12441133781463076	0.12453990361958289	0.12872960446176718	0.12903290702103742	0.12945904900435123	0.12955029271855922	0.1329213340712343	0.1347594682873121	0.1371910972126258	0.13871286611041245	0.13987450937966472	0.1417432371175975	0.14203779753225176	0.14222221434689497	0.14355373927735715
BATF	0.0	0.016176474823240153	0.01724686425392158	0.03222154271703001	0.03582451515211296	0.03638300420881163	0.05587760260290359	0.05832291794263891	0.05846552013835801	0.0593856929556779	0.06881097789539123	0.0766218401478839	0.08475733508820182	0.09412805980919833	0.0977443753356145	0.1031132613562264	0.10611867565152866	0.10951126043267281	0.11245280355314402	0.11475999758315783	0.11606264362138552	0.11650007232014731	0.11868288914280273	0.1249490428410053	0.12750296279261045	0.1277142451848501	0.1293281848373409	0.1302902290891405	0.1330295324876401	0.13379497505342694	0.13495901605797406	0.1412712971013195	0.14335777313119377	0.1455624627998547	0.14712555366821647	0.1472719505254707	0.15203702082398468	0.15238154732056142	0.15286551183279745	0.15296912148535285	0.15679338579697102	0.15887567374572217	0.16162708033630768	0.1633471225988203	0.16465916272120054	0.16676810343028595	0.16710033358078374	0.16730830760218948	0.16880930711625455
SIRPG	0.0	0.014231148561746391	0.015175455709184993	0.028420303903701448	0.031616509495206245	0.03211227257491411	0.04947188127781208	0.051656833513278176	0.05178430315091892	0.05260696449848251	0.06104684846321721	0.0680595225045063	0.07538130627267697	0.08383696246000448	0.08710646070542843	0.0919669195966176	0.09469109024226163	0.09776909543017451	0.10044036220461561	0.1025371744334187	0.10372166241653141	0.10411951452890039	0.10610559745693929	0.11181399190452507	0.11414355509498236	0.11433635367241549	0.115809487029644	0.11668792464727443	0.11919049988657071	0.11989014556943495	0.12095442086880048	0.12673187518298903	0.1286438572134642	0.13066539967627744	0.13209940875370993	0.1322337485518836	0.1366094144793991	0.13692601455699407	0.13737080215516836	0.13746603250096912	0.14098295959975182	0.14289949555548068	0.14543360549392773	0.14701879689183275	0.14822848605629627	0.1501738391908941	0.15048040305368718	0.15067232458424049	0.1520577990585072
HSPA4	0.0	0.010120650815619428	0.010799353724154637	0.02041070049228841	0.022755456495539686	0.02312002484403501	0.03603154851670262	0.03767646640711865	0.03777256557257458	0.038393125988560914	0.044795119927273225	0.05016322343150692	0.05581442914206668	0.06239902916496959	0.06496159052216699	0.06878797861846953	0.0709413375070978	0.07338191219369339	0.07550641609921471	0.07717821588189583	0.07812422958940543	0.07844224270260297	0.08003172709104983	0.08461830230619438	0.0864977204732634	0.08665346233217935	0.08784445014870024	0.08855548078636014	0.09058455392569187	0.09115272655869117	0.09201776552655141	0.09672949912348239	0.09829465485375535	0.09995264969698683	0.10113072971040613	0.10124117684598838	0.10484637667640218	0.10510781220472643	0.1054752321538023	0.10555391794503916	0.10846479342509521	0.11005510956726891	0.11216224241886255	0.1134828587271969	0.11449194494128634	0.11611705219303908	0.11637341329695161	0.11653394239014056	0.11769362996969773
CKS2	0.0	0.009799482094233099	0.010457441667499623	0.019785115388797538	0.022063421193616775	0.022417751335988133	0.03498224413726541	0.036585038532654685	0.036678690792433535	0.037283487367952346	0.04352653223618497	0.04876636547406442	0.054287263782960754	0.06072589554346085	0.0632332963461641	0.06697898575256603	0.06908779104347279	0.0714786050203125	0.07356041931499183	0.07519903062481942	0.07612642034350203	0.07643819798946104	0.07799670530632957	0.08249563402280977	0.08433987152589356	0.084492716938803	0.08566164993818129	0.08635959328515548	0.08835164386424013	0.08890953519385358	0.08975899235163247	0.09438734869597445	0.09592535866077473	0.09755489234973802	0.09871293212691923	0.09882150819034519	0.10236635393885674	0.10262346681546627	0.10298482397492409	0.10306221323012188	0.10592558248002479	0.10749031716363561	0.10956395589260323	0.11086381083292987	0.11185715198884133	0.11345711686896173	0.1137095358089576	0.1138675997088048	0.11500955417147576
SOD1	0.0	0.009752337648179121	0.010406773645667888	0.019680016742789408	0.021943816070535915	0.022295849318835215	0.03477218827792672	0.03636284841928561	0.0364557857689351	0.03705594997856543	0.04324964178819579	0.04844598293504321	0.053919131742154514	0.06029972681291279	0.06278387510262057	0.06649417744915548	0.06858272629520124	0.07095029213597431	0.07301162353613772	0.07463395899579606	0.07555207818062859	0.07586072968660024	0.07740353915177328	0.08185650328347288	0.0836816268728664	0.08383288123665911	0.08498961142411099	0.08568023962659849	0.08765129325134119	0.08820327313351334	0.08904370357770697	0.09362234006651943	0.09514363176299512	0.09675534817376497	0.0979006617540985	0.09800804191837675	0.1015135920804699	0.10176783606384021	0.10212515693743235	0.10220168113038319	0.10503288635362246	0.10657991709698977	0.10862995816553178	0.10991494329802304	0.11089688125575425	0.1124784075638039	0.11272790954809953	0.1128841457588573	0.11401287075427369
CDKN1A	0.0	0.009252519481508292	0.009874483003091128	0.018701226926986392	0.020859762563229634	0.02119555419242769	0.03311756763954954	0.034640422258671366	0.03472941728438572	0.03530417417219134	0.04124074943767664	0.04622832964702883	0.05148819180874331	0.05762835636721331	0.06002121676274941	0.06359752762735005	0.06561187165446114	0.06789636399530474	0.06988625905159063	0.07145294852118667	0.07233979931419166	0.0726379750749897	0.07412869111936349	0.07843379311977294	0.08019936684606921	0.08034571326162532	0.08146504614519168	0.08213346098493712	0.08404158622272517	0.08457606708087273	0.08538995719588927	0.08982616766112284	0.09130093645269943	0.09286379356683794	0.09397465303646768	0.09407881419686681	0.09748032933969264	0.09772710700698384	0.09807395244833339	0.0981482359309872	0.10089721073161217	0.10239985627434911	0.10439166972361225	0.10564049682466103	0.10659497926082906	0.10813260208860986	0.10837521338583889	0.1085271396163694	0.10962483941631274
PDCD1	0.0	0.011787793546062141	0.012573559998355625	0.023640894805269083	0.02632439660256522	0.026741074114124984	0.04140493481053589	0.04326059057371362	0.043368917327980344	0.04406821517444666	0.05126043391059143	0.057261068442031396	0.06354974983055081	0.07084185046716347	0.07366983855966047	0.0778825177651689	0.0802480785862844	0.08292472322403188	0.0852509431836506	0.08707903455840148	0.08811254525092209	0.08845981934053639	0.09019441470103322	0.0951892075619228	0.09723146492692042	0.09740058671481046	0.09869331994902764	0.09946461203409365	0.10166368994370803	0.10227894887684906	0.10321524447912293	0.10830605908633549	0.10999380555475635	0.1117798777392211	0.11304785601472957	0.11316668441605568	0.11704109507728526	0.11732172556023517	0.11771604780292513	0.1178004836710943	0.12092130314560387	0.12262405841570659	0.12487774036127397	0.1262888054847815	0.12736628340414363	0.12910023137035764	0.12937361616595947	0.12954478503909103	0.13078087583278972
HMOX1	0.0	0.008619687902580941	0.009200606158543956	0.017463756083951204	0.019489622212122082	0.019804949996024834	0.031029456930880883	0.03246710247503837	0.032551143958555684	0.033093978140673885	0.03870765452077607	0.04343323827827014	0.048425547292449966	0.05426420637894905	0.0565426038962413	0.059950909560552434	0.06187220885379832	0.06405252989536667	0.06595283846361025	0.06744973718555033	0.0682973684393749	0.06858240408137403	0.0700077731347602	0.0741273480245492	0.07581817960361029	0.07595836528554764	0.077030751352266	0.07767127745474542	0.07950038294640924	0.08001288636276371	0.08079344053971266	0.0850506824035322	0.0864669616246389	0.08796837403141863	0.08903589295943731	0.08913600436059443	0.09240658584906389	0.09264396289263382	0.09297761810494701	0.0930490800383584	0.09569447321727731	0.09714117886473464	0.09905957223658579	0.1002627865888934	0.10118262336501951	0.10266482466671054	0.10289873516060172	0.10304521889083143	0.1041037334910404
ID3	0.0	0.00889528153262259	0.009494046009007051	0.018001834058682803	0.0200851670968549	0.02040935453116796	0.03193506044526401	0.033409387537135266	0.03349556063616707	0.0340521296304544	0.039804509798430504	0.04464231537679464	0.0497489007754163	0.05571590601330656	0.0580428994395365	0.06152239546974339	0.06348304820837508	0.06570736417803211	0.06764545174097791	0.06917174435614198	0.07003587916823106	0.07032644178125691	0.07177927895575933	0.07597667040375422	0.07769877840714703	0.07784154016575795	0.07893354698907731	0.07958572051736859	0.08144779363349311	0.08196945710530545	0.08276389780869198	0.08709552879974228	0.08853605810862988	0.0900629120814336	0.0911483552306957	0.09125014057142011	0.09457475714718322	0.09481600725156328	0.09515509535042296	0.09522771921684142	0.09791571179158065	0.09938537707220091	0.10133385367597197	0.1025557277347758	0.10348972218093065	0.10499454271148628	0.1052320010646472	0.10538070359481266	0.10645518302039503
FABP5	0.0	0.011508956710731023	0.01227608483053988	0.023080271568539534	0.02569979827954158	0.02610653647912601	0.040419698031095935	0.0422308551922827	0.04233658349632908	0.04301910513850344	0.050038583204516464	0.05589483359633744	0.06203196345917615	0.06914805286790987	0.07190770663858827	0.07601852051489436	0.07832684459801334	0.08093869591374303	0.08320858071965613	0.0849923849641884	0.08600085213611439	0.08633971032752812	0.08803226239198186	0.09290593024666687	0.09489863786223014	0.09506365576990516	0.09632501677789265	0.09707758856810034	0.0992232820770991	0.09982360256642053	0.10073716291442861	0.10570432043337118	0.1073510567631499	0.10909372241934584	0.11033088100601299	0.11044682096777612	0.11422703814960238	0.11450084490607644	0.11488557868431507	0.11496796134666587	0.11801288397564001	0.11967422238497634	0.12187308050226572	0.12324981609259647	0.12430107859042977	0.12599283617724266	0.12625956868295965	0.12642657245355127	0.12763258421648924
PMAIP1	0.0	0.008046387227374836	0.008589546590258797	0.016326802751324525	0.018226801392559118	0.01852264214933682	0.029070946335443944	0.030424331759869493	0.03050346340227459	0.031014626128017177	0.036304938020439874	0.04076400681238541	0.045480158545922196	0.05100257795809627	0.05315947026731651	0.05638794443354659	0.05820887093035799	0.06027614431209096	0.0620786556678538	0.06349899173024251	0.06430345189612571	0.0645739998252089	0.06592714251519796	0.06984002085058283	0.07144688347146988	0.0715801296941184	0.07259954307978869	0.0732085236052114	0.07494793262612773	0.07543540555290912	0.07617792282318483	0.08022949294991594	0.08157801030056142	0.08300794202078443	0.08402485748525568	0.0841202326434769	0.08723695533495995	0.08746323073537632	0.08778129640428464	0.08784942163604531	0.09037185157582289	0.09175176519033595	0.09358207848240205	0.09473033109165394	0.0956082960363282	0.09702328955409578	0.09724662334306602	0.0973864876217777	0.09839726233527007
RHBDD2	0.0	0.010722341795519952	0.011438269723683642	0.021537170669616384	0.023990057960818545	0.024371071518370674	0.03780401985596066	0.03950719239817066	0.03960664005066428	0.04024867842513091	0.046857874563624474	0.05238016018348143	0.058175247934969615	0.06490467715010431	0.06751720142722983	0.07141172383727395	0.07360008714242924	0.07607748473648551	0.07823161537757675	0.07992516314439146	0.08088287898072741	0.08120472846415439	0.08281265757282602	0.08744573438694864	0.08934137531205583	0.08949838872619506	0.0906987347212555	0.09141504537263959	0.09345793528273955	0.09402964724112339	0.09489979999907405	0.09963364045511541	0.10120402384606936	0.10286642499717355	0.10404693511345134	0.10415758041288309	0.1077664853275459	0.1080279827455364	0.10839544282718583	0.10847413010680473	0.11138331118847375	0.11297127619413039	0.11507376354349272	0.11639058836437283	0.117396324637743	0.11901521890466901	0.11927050828449773	0.11943035362234664	0.12058481294102089
TGIF1	0.0	0.013680529918334194	0.014587657993290554	0.02730290515025115	0.03036908698206921	0.030844606384623035	0.04748289022488397	0.049575379830837624	0.04969744396547156	0.05048518965538014	0.0585639304212911	0.06527255155218767	0.0722731430427924	0.08035326288003884	0.08347626670425139	0.08811764908524773	0.09071836490530767	0.09365631173877288	0.09620554517694681	0.0982062565618426	0.09933633749276218	0.09971589578503397	0.1016105114048799	0.10705468784886585	0.10927586958819106	0.10945968408239955	0.11086410046314459	0.11170150182485002	0.11408692542836203	0.11475375486428215	0.11576805790926124	0.12127312508161665	0.12309455605215926	0.12502014153964774	0.12638594802992267	0.1265138928501495	0.13068073761710702	0.1309821891838773	0.1314056859353349	0.13149635649971067	0.13484455673212695	0.13666887692790425	0.13908076877817172	0.14058934302586434	0.14174047972163145	0.14359151994927513	0.14388320423571221	0.14406580819384582	0.14538396598378198
SQSTM1	0.0	0.008777819688290056	0.009367655864226332	0.01773581315657402	0.01978150209192514	0.020099715627003578	0.031393924972165255	0.032836109352713694	0.03292038696498517	0.033464669292463	0.039085692478405265	0.043807134221030164	0.0487854123910158	0.054595800153520446	0.0568598620677539	0.06024340346651763	0.062149036438421346	0.0643101279739608	0.06619244455387246	0.0676743782943337	0.06851323032836781	0.06879526462304048	0.07020525715283793	0.07427701251612856	0.0759467990452149	0.07608520357900633	0.07714378208545075	0.07777590825791952	0.07958040484014423	0.0800858494153141	0.0808555166388954	0.08505053754073594	0.08644507453038935	0.08792288219706273	0.08897327451192233	0.0890717652734539	0.09228805159960735	0.0925213871227219	0.09284933881833796	0.09291957572238957	0.09551877071167753	0.09693952061815586	0.09882275594806028	0.10000349488930577	0.10090593169370571	0.1023597022018779	0.10258908200216316	0.1027327223717796	0.10377055214577108
RGS2	0.0	0.00864809727811788	0.009229479758781052	0.01748101490633748	0.019499094386415453	0.019813043615713725	0.03096093738108613	0.032385109657000644	0.0324683391684889	0.03300586446806686	0.038558276609359635	0.04322367622134987	0.04814435320261427	0.053889347126254275	0.05612844048918822	0.05947518388699882	0.06136035791872386	0.06349847443363293	0.06536097230545568	0.06682742696402925	0.06765756484730628	0.06793667702104447	0.06933211849832306	0.07336238415290064	0.07501537928827878	0.07515239774829886	0.07620040369849632	0.07682624062144576	0.07861288182819358	0.07911335091948725	0.07987546325384254	0.08402975686640797	0.08541092049210192	0.08687464458535801	0.08791508128363928	0.08801264086241292	0.09119873404720655	0.09142989521236758	0.09175479450447178	0.09182437823299211	0.09439953772476498	0.09580726027857117	0.09767334630823046	0.09884340131399103	0.09973770748676977	0.10117844337882452	0.10140577363290053	0.1015481315315629	0.10257671753127096
HLA-DQB1	0.0	0.007219530493983398	0.007708138345777521	0.014684386200191621	0.01640189710721529	0.016669472543222166	0.026234882909043453	0.027465501894948965	0.027537477904839958	0.028002477065116632	0.032820921292744665	0.03689032765984025	0.04120198369797766	0.046260254070227644	0.048238537917726546	0.05120238184091494	0.05287545588674747	0.0547760766781853	0.05643430546573637	0.05774161372048093	0.058482312844458643	0.05873145868968868	0.059977869619883585	0.06358498082421904	0.06506748927409438	0.06519045486230395	0.06613137227950425	0.06669359255093721	0.0682999806607685	0.06875031632755922	0.06943638490383161	0.0731824313156004	0.07443017824228086	0.07575374903913942	0.07669533063104839	0.07678365329844078	0.07967112280317004	0.07988084516847789	0.08017566355738256	0.08023881267425308	0.08257776690174967	0.08385793902857086	0.08555663430818894	0.0866227072370794	0.08743803859743404	0.08875245243636029	0.08895995231905751	0.08908990617382141	0.09002918931034379
TUBA4A	0.0	0.006150501317861878	0.006569713671265021	0.012592514294628043	0.01408545503613623	0.014318387774003183	0.022702649620186977	0.023788955676269596	0.02385254224849309	0.02426347656260075	0.028535098379281143	0.03216093861296798	0.0360198135499763	0.04056818657759087	0.04235301581567208	0.045033059048296464	0.04654904203843657	0.04827386463414296	0.04978097976129092	0.05097061458190155	0.05164520583482468	0.051872206171202806	0.05300851065501333	0.05630326110839268	0.05766004039194528	0.057772645547142676	0.05863462841828937	0.05914997074055872	0.060623589993817784	0.061037013998931355	0.061667106694144325	0.06511291307415035	0.06626264324863307	0.06748330494286015	0.06835233687565301	0.06843388211856594	0.07110238654229761	0.0712963999916919	0.07156917965690501	0.07162761485364233	0.07379362395157629	0.07498048555843162	0.07655681227684785	0.07754692186832357	0.07830458558015041	0.07952680774387844	0.07971984069497018	0.07984074615225356	0.08071490313014984
DYNLL1	0.0	0.006218675547433938	0.006642102813379069	0.012720020838044577	0.014225151747000675	0.014459936889843261	0.02290261384653214	0.023995391091366503	0.024059349157379062	0.024472665032604035	0.028767127678015814	0.032409753565776134	0.03628404948319397	0.04084758042552494	0.04263751452124798	0.04532437225852526	0.046843771390867706	0.0485721067480106	0.050081972942760955	0.05127357412535416	0.05194920128337244	0.0521765374515788	0.05331442743207693	0.05661289351987986	0.05797083180748264	0.058083523632113665	0.05894612211695438	0.0594617923343711	0.060936185464771975	0.06134978345310138	0.0619801053615715	0.06542641184428732	0.06657603164402193	0.06779642797396457	0.06866517921098514	0.06874669423254731	0.07141384740793244	0.07160773552037514	0.07188033282840589	0.07193872803007562	0.07410302521484835	0.07528876180690813	0.07686339354015259	0.07785232301215295	0.07860902422983163	0.0798295863516254	0.08002234509517292	0.08014307714199809	0.08101594243682408
SRGAP3	0.0	0.010978271497564654	0.011709832931394243	0.02201072807735214	0.0245075953591974	0.024895266944831414	0.03853409011985456	0.040259478151577495	0.040360196728246804	0.041010370915608906	0.0476964364674106	0.05327356202203347	0.05911731367712674	0.06589220996180818	0.06851927526211762	0.07243232085891446	0.07462946167232973	0.07711540135190141	0.07927576999697665	0.08097345370317906	0.0819332115743772	0.08225569940155676	0.0838664585029207	0.0885043809283485	0.09040060796819246	0.0905576339777993	0.09175789552103067	0.09247400401146144	0.09451569844992688	0.09508691264489406	0.09595617162057006	0.10068230001462103	0.10224907429480723	0.10390709201177234	0.10508414043018445	0.10519444649631693	0.10879090910496421	0.10905140178045572	0.10941742658469988	0.1094958029661467	0.11239261551528197	0.11397311634961531	0.11606495480096929	0.11737466898649054	0.11837474728217268	0.11998412352481738	0.12023786595130896	0.12039673632741055	0.12154400902970061
IRF1	0.05118954433431622	0.04239539023784289	0.041843628707999514	0.03451415175393446	0.03285874896859031	0.032605887315074966	0.024405422304552893	0.02346231358139761	0.02340790056540687	0.02305833952310543	0.019632168005106365	0.01700526621196463	0.01447292936281741	0.011812583887187422	0.010859073866972935	0.009518379104338948	0.00880688635532767	0.008037310859215552	0.007398826564412708	0.0069167098234261815	0.0066517507402288345	0.006563949415296477	0.006134612208703594	0.004983477979048523	0.004548860345177985	0.004513799986409772	0.004250491200771478	0.004097329106135028	0.0036767212466077837	0.0035632899548083685	0.0033942195645471074	0.002549366579022383	0.002296793859567714	0.002044296640298704	0.0018742276630892007	0.0018586792557799825	0.0013880984543153119	0.0013567429143854781	0.0013133043994217886	0.00130409705721668	0.0009869877560575446	0.0008329246543823388	0.0006494452478342794	0.0005463508857008748	0.0004737104909358081	0.0003678230233781221	0.00035236379601411016	0.0003428555893654206	0.000278094092250214
UBC	0.0	0.009269369522412974	0.00988980578518317	0.018661357113952004	0.020797284073814537	0.02112925041845959	0.03286443548792872	0.034356624107899636	0.034443781624200476	0.035006551488313664	0.04080744433743988	0.04566493844535113	0.050772528156841856	0.05671636069705699	0.05902752447997284	0.06247651488693162	0.06441646019100211	0.06661428954604942	0.06852675436838729	0.07003123066016392	0.07088238273372383	0.07116847830311335	0.07259821884108508	0.07672188627393506	0.0784108076550295	0.07855074292347364	0.07962075135162194	0.08025946971733255	0.08208183467218422	0.08259203398496229	0.08336873290876767	0.08759771790096094	0.08900194065526079	0.09048915487555875	0.09154570218957858	0.09164474761084185	0.09487705389963919	0.09511139508922539	0.09544072479313115	0.0955112514459332	0.09811984513545091	0.09954465423031589	0.10143211305666211	0.10261483492112522	0.103518445117747	0.10497348800202977	0.10520299936981614	0.1053467125701798	0.10638485059005676
INPP5F	0.0	0.00805765051118068	0.008599649178221258	0.016296223931607928	0.018179685916570723	0.018472731083817473	0.028884803064701786	0.03021585040421236	0.03029364362235519	0.03079607528882415	0.03598757107350148	0.040351900747673974	0.044957138742470454	0.05033651087152005	0.052433863394013194	0.0555695278849475	0.057336210439786345	0.059340287350942114	0.06108632516688475	0.062461279496899835	0.06323969634002743	0.06350143094921283	0.06481008442169661	0.0685905497572812	0.07014145544482647	0.07027002106283398	0.07125342190741682	0.07184071879716536	0.0735175002658644	0.07398723926205905	0.07470259237525813	0.07860276877128389	0.07989973243410309	0.08127437766355297	0.0822515918663172	0.08234322728558952	0.08533623254677788	0.08555341336431636	0.0858586696993459	0.08592404748852435	0.08834379959156974	0.08966676990272632	0.09142072649301844	0.09252060178427471	0.09336133314443043	0.094715878498933	0.09492962233535542	0.09506347405270747	0.09603064226214732
IER2	0.0	0.0037077798023972264	0.003967405068322272	0.00778430118504847	0.008753944810828695	0.008906021600658232	0.014511623254086281	0.01525539553187949	0.015299048157647821	0.015581463980266275	0.018547635687918174	0.02110678863302029	0.023869285483677505	0.02717337847118051	0.02848334608747427	0.030463877793658778	0.031591149359522674	0.03287965791828995	0.03401059154872943	0.03490655149579336	0.035415870567351515	0.03558745947911035	0.03644790891259975	0.038956829493711265	0.03999590671852715	0.04008229583305667	0.040744358288225424	0.04114081572831374	0.042277089760597075	0.04259655790718586	0.04308402627950869	0.04576185295004054	0.04665975331158734	0.04761540921468965	0.04829723639164696	0.048361277224726607	0.050462737484632925	0.05061595595574486	0.05083147638790386	0.05087766028013174	0.05259321078129853	0.05353622698143523	0.054791895664692	0.055582439615995405	0.05618833825861369	0.05716745663463074	0.05732228687186236	0.05741929075325425	0.05812124305274535
KLRD1	0.0	0.0025212287370126596	0.0027041890404324587	0.005472227128120455	0.006196044871050299	0.006310241491595425	0.010630982145151568	0.011218663008395247	0.011253247483109519	0.011477240431334135	0.013854059507638405	0.015937225707385316	0.018215780088427946	0.020977236512576658	0.022081984170907676	0.023762111334292513	0.02472343774465746	0.025826524899410508	0.026798314315814142	0.027570502307231015	0.02801034702986116	0.028158672296650256	0.02890352756856318	0.03108516979776299	0.03199278564880359	0.03206834896890354	0.03264796632997147	0.03299549024719206	0.03399329218511604	0.034274294267633065	0.03470345545505915	0.0370690718536113	0.03786524313842765	0.0387141961573787	0.03932086313137395	0.03937788537701348	0.04125283829020754	0.04138982536714053	0.041582578273802184	0.041623892998299716	0.0431609582072745	0.0440078007456739	0.04513748023032371	0.04584988992736161	0.04639651214371732	0.04728093743895623	0.04742091609944654	0.04750863209237899	0.048143759188509216
NFAT5	0.0	0.009536295449916854	0.010173321320954942	0.019163173475637896	0.02134781310538325	0.021687198935330443	0.03365947323901719	0.03517842231028023	0.035267120083762205	0.03583977503308444	0.04173658032565941	0.04666623624155608	0.0518419987351213	0.05785560240194887	0.060191206098642036	0.06367394486667799	0.06563146488197136	0.06784800212416242	0.06977572028752077	0.07129153381553432	0.07214884416057943	0.07243696844357483	0.07387653809748007	0.07802570575904832	0.07972386953092603	0.0798645396620371	0.08094001179555044	0.08158186114248822	0.08341262732191723	0.08392503845028088	0.08470498753343925	0.08894922092180901	0.09035760465946063	0.09184874279375799	0.09290777840923936	0.09300704441904639	0.09624536806407225	0.09648005704610563	0.09680985546412268	0.0968804794508884	0.09949192406232465	0.10091767952972597	0.10280573572638974	0.10398845426607328	0.10489186746125856	0.1063462416950387	0.10657560821359224	0.10671922527080757	0.10775654464417306
PELI1	0.0	0.009035778808733954	0.00964064444880557	0.01819284908664277	0.020275573394669556	0.020599277925563812	0.03204352415692148	0.03349886444391174	0.0335838706321397	0.03413275202881904	0.039790731085805456	0.044528879209762146	0.0495112752772327	0.05530977265236357	0.057564522352776884	0.06092942094944682	0.06282211609522949	0.06496645516182205	0.06683240935108113	0.06830031920659728	0.06913079238266225	0.06940993856014809	0.07080496013748189	0.07482858279193567	0.0764765672600684	0.07661311167969577	0.07765719699865517	0.07828044518801208	0.08005868772980658	0.08055653860313317	0.08131444253174336	0.08544116631764904	0.08681146053406587	0.0882627552755528	0.08929379345141647	0.08939044790380243	0.09254476021552345	0.09277344942019418	0.09309483672268339	0.09316366258051821	0.09570936975874345	0.09709984767464534	0.0989418460917194	0.10009609204302745	0.10097795178530486	0.10239798060375137	0.10262197010818597	0.10276222583154213	0.10377539155154152
SMC4	0.0	0.007346074492855098	0.007841323284287549	0.014888244498373587	0.016616618704175717	0.016885666573993388	0.026467267106520323	0.027695132074455148	0.02776691487988686	0.02823058108860238	0.03302681034270413	0.0370660783415363	0.04133516493190781	0.04633042124121478	0.048280420690775316	0.051198231164193225	0.052843438783459734	0.05471080343151932	0.056338658748397885	0.05762114730721135	0.058347447410943	0.05859169572923459	0.059813199875163786	0.06334450035251873	0.0647942847139894	0.06491449591857415	0.0658341358622814	0.06638347353605467	0.06795236600666621	0.06839200932439127	0.06906163799446627	0.07271477522283584	0.07393042142799142	0.07521932568869522	0.07613586537958733	0.07622182298087768	0.0790304771264082	0.07923436324990954	0.0795209520485484	0.07958233458387967	0.08185491451760857	0.08309799148173658	0.08474664306337526	0.08578083816062404	0.08657154732316366	0.08784583050207515	0.08804694631354262	0.08817289518422117	0.08908307729811188
GBP5	0.0	0.007735247211271723	0.00825518522537838	0.01563393241995925	0.017438405293564885	0.017719120580580006	0.027686657086817612	0.028960041847094886	0.029034459568934357	0.02951507623285865	0.03447977961285653	0.03865162705691616	0.04305211661921138	0.048190389227779185	0.050193221615101646	0.05318707035371184	0.054873599555067654	0.056786543606497486	0.058453008729849376	0.05976519227547705	0.060508030510185495	0.06075779555730154	0.06200655302119573	0.06561354874507319	0.06709311026401632	0.06721575716964034	0.06815386344379815	0.0687140914733868	0.07031351505998129	0.07076156355593566	0.07144386901801647	0.07516354610732512	0.07640037282571621	0.0777112208687889	0.07864304735094074	0.07873042519985696	0.08158423615053834	0.08179130691055292	0.08208235100669636	0.08214468458809887	0.08445168672774017	0.0857129504604448	0.08738503465418967	0.08843353392567144	0.08923497650261725	0.09052619087432079	0.09072993786786254	0.09085752885436416	0.09177944876840616
CCL4L2	0.90289859983017	0.8634188948744086	0.86085784742794	0.8256914098150876	0.8174138855971567	0.8161371527508159	0.7726335481806159	0.7673216472763742	0.7670128683196338	0.76502303035232	0.7449026334558018	0.7285880989563736	0.7119400690827624	0.6931977453906257	0.6860883264373214	0.6756599175865419	0.6698880760534163	0.6634293077621947	0.6578777488239802	0.6535548775135327	0.6511263865894255	0.6503128739843294	0.6462681867510547	0.6347942512051676	0.6301759646808787	0.6297954067124096	0.6268959992471212	0.6251740905710585	0.6202972554742514	0.618941420596256	0.6168853147912277	0.605856665668886	0.6022561075046879	0.5984757358119186	0.5958105501949849	0.5955615713791205	0.5875172204452723	0.5869400772779851	0.5861303708787307	0.5859571795799257	0.5796028227418115	0.5761741515652408	0.5716774462597689	0.5688858148624254	0.5667664406315525	0.5633780566509876	0.5628463203437728	0.5625137405359206	0.5601199089900701
DUSP2	0.7342024357964796	0.7001851946602242	0.6979813748351908	0.6677583651171535	0.6606552903478065	0.659560091210583	0.622307306140331	0.6177678179003827	0.617504003859703	0.6158041018130538	0.5986326255159948	0.5847332893409964	0.5705735502561442	0.554663165919866	0.548636942794837	0.5398067908240538	0.5349244933698492	0.5294654568452684	0.524776946663299	0.5211285643822032	0.5190799454918578	0.5183938411140421	0.5149837880528274	0.5053211008908809	0.5014365495531248	0.5011165766701069	0.49867938213917373	0.49723250129334584	0.4931367732901686	0.49199867432668487	0.4902732470250166	0.4810285252393678	0.4780142068878952	0.47485144858496753	0.4726229977153249	0.4724148743248433	0.4656957993585573	0.4652141370965408	0.46453847772918433	0.464393972195162	0.4590955274281807	0.45623943399854294	0.4524967538952147	0.4501750339888906	0.4484133485563415	0.445598533514616	0.44515699996672264	0.44488086522480597	0.44289392553720486
GLUD1	0.0	0.006681981252764535	0.007132983497794898	0.01355725191653745	0.015134848889815533	0.015380493352405544	0.024140189814092716	0.025264320518428196	0.025330049822876566	0.02575464376376635	0.030149629906972564	0.03385505393025445	0.03777526262358277	0.04236735627118793	0.04416142840497539	0.04684742700320843	0.048362715172494575	0.050083299029166195	0.0515837872098186	0.052766313810836074	0.053436152307455576	0.05366143721249328	0.05478828561690596	0.05804763395960766	0.05938649010397867	0.059497522276245274	0.06034703552940668	0.06085456353538099	0.0623043762440898	0.06271073713762565	0.06332974547232295	0.06670826250113171	0.06783309644312085	0.0690260258742339	0.06987451124573552	0.06995409460061053	0.07255524345891073	0.07274412449457746	0.07300963492637269	0.07306650484177712	0.07517251167172878	0.07632488423569983	0.07785368165646922	0.07881294990885568	0.07954650601321367	0.08072892547504695	0.08091557002107042	0.08103246003581788	0.08187726385590244
CXCL13	0.0	0.00832919566914847	0.00888732235226894	0.01678587816670296	0.018711399493667347	0.01901073884307458	0.029604953812263912	0.030953737708897894	0.0310325304017203	0.03154131915485464	0.03678876871820494	0.04118690567950367	0.04581536647261156	0.051206470757707845	0.05330408586179808	0.05643578949368677	0.05819799516991392	0.060195078280976755	0.06193339249677618	0.06330121366475516	0.06407518663963177	0.06433536168597756	0.06563572772461143	0.06938774313480237	0.07092507907332521	0.07105247105090934	0.07202664981977411	0.07260823368280322	0.07426786648744532	0.07473258079023537	0.07544009803338586	0.07929370621245066	0.08057376885619835	0.08192974446719892	0.08289321842857553	0.08298354558044854	0.08593197394195584	0.08614578203814555	0.08644626660592605	0.08651061766613494	0.08889120074335216	0.09019180450958854	0.09191508720302015	0.09299514052846308	0.09382041828008006	0.09514952023034558	0.0953591880985744	0.09549047890710761	0.09643895046148794
GALNT2	0.0	0.004926506778006351	0.005264098750868709	0.010137033051296096	0.011351113550579828	0.011540745540703834	0.018401127041083556	0.01929460862086202	0.01934693902072873	0.019685210416858834	0.023209590586316525	0.026212156748504092	0.029418057067313264	0.03320961690899853	0.03470106023128565	0.03694420163338477	0.038214926582036235	0.039662309516389965	0.04092837149047848	0.041928615158566884	0.04249615175517815	0.042687183123856415	0.043643848831745186	0.04642154156636444	0.04756700378213993	0.047662112107872134	0.048390366020498926	0.04882593207469377	0.0500721437906341	0.050421956404309076	0.05095525675446666	0.05387502215793541	0.054850446479745046	0.05588669880349531	0.05662484643136231	0.05669412727619286	0.05896288449962592	0.059127953854199666	0.05936006570211588	0.05940979310022937	0.06125404610387722	0.062265430175703185	0.06360958848834644	0.06445438399569994	0.06510111346145517	0.06614486166837369	0.06630976086434265	0.0664130522779244	0.06716002774006952
CCL3	0.0005453442686647048	1.6561276457327523e-05	0.0	6.430205512830689e-06	7.403088138402403e-05	8.679366958519452e-05	0.0009146136495559176	0.001070681632626913	0.0010801406636711253	0.0011421244105539463	0.0018712753836391816	0.0026052198841207685	0.0034940493869218825	0.0046743962205514356	0.0051745688412419	0.005962865841273812	0.006427950233658608	0.006973442212807157	0.007463976182593868	0.007860125909101456	0.008088214988988596	0.008165522686918947	0.008556668557586522	0.00972917822274233	0.010228154975259418	0.010269980975135429	0.01059223337511439	0.010786637889759532	0.011349644444343165	0.011509467436767506	0.011754610574059354	0.013127892623890802	0.013598113097813225	0.014103757814755036	0.014467715136536885	0.01450203488081403	0.015640786512419402	0.01572475058716105	0.015843067773664066	0.015868454037128776	0.016819352882484262	0.01734847038687759	0.018059882679967054	0.018511711484034965	0.018860028622023628	0.019426545937286877	0.019516537949022084	0.019572975725187347	0.019982659739587905
CARS	0.0	0.008820241341429419	0.009409154601980538	0.01771651321398285	0.019734343490471054	0.02004778302924036	0.031099462061704525	0.032500907683463545	0.03258273924508413	0.03311105183626627	0.03855002929752073	0.04309530155236305	0.047865961625500136	0.053407022523518755	0.05555858128365784	0.05876636687420775	0.06056908272146869	0.0626101098117782	0.06438499918190627	0.06578051923093095	0.06656974808474422	0.06683498416693434	0.06816014097917156	0.07197903934138766	0.07354182042466931	0.07367127054677611	0.0746609349666778	0.07525155120792215	0.07693609266463286	0.07740755325530235	0.07812515108544657	0.08202967907770381	0.0833251876000467	0.08469673939946382	0.08567079403485942	0.08576209252954498	0.08874030617554321	0.08895613037953892	0.08925941578405605	0.08932436172083288	0.09172573403156781	0.09303670340209491	0.09477265440279889	0.09586003423324674	0.09669059451377743	0.098027633450918	0.09823848947527888	0.09837051545624562	0.09932409658501967
RAB11FIP1	0.0	0.0073782300547354795	0.007873719757417241	0.014899836283076562	0.0166165339309009	0.01688354235558609	0.026355791529009687	0.027564759156089913	0.027635404676020325	0.028091639019577008	0.03280249048560724	0.03675833962321717	0.04092848414720274	0.04579471540142488	0.04769065396017724	0.05052385880443544	0.052119451621417956	0.05392887701248461	0.05550484436345504	0.056745565656392216	0.05744787008459229	0.05768399380226441	0.05886445393447626	0.06227330944895926	0.06367123278534825	0.06378710309557678	0.06467332981043827	0.06520253690980304	0.06671323891292158	0.06713639210322475	0.06778075142368556	0.07129283930138841	0.07246037677398742	0.07369764851720506	0.07457708615699699	0.07465954782231254	0.07735245413628522	0.07754782445464381	0.0778224175230211	0.07788122688438137	0.08005758299852817	0.08124724855261967	0.08282422933426126	0.08381298749701127	0.08456871165138213	0.08578617121292187	0.08597826921048957	0.0860985638333509	0.08696772910194372
NAB1	0.0	0.012891282349203545	0.013744053910810995	0.025671479066241384	0.02854054342877552	0.028985247542354358	0.044504504997769714	0.04645073035420942	0.046564224672862586	0.04729656532600979	0.05479723585552307	0.06101233418229444	0.06748509749194659	0.07493999064033292	0.07781681252085562	0.0820877152654733	0.08447845200741289	0.08717714621797362	0.08951703472238738	0.0913523159185351	0.09238851803362091	0.09273647479067935	0.09447281755208975	0.09945731657229984	0.10148888964183748	0.10165695977166858	0.1029408150562544	0.10370610532561136	0.10588519518772621	0.10649410313722622	0.10742010049620981	0.11244166111580818	0.11410155368057796	0.11585552465371887	0.11709908548106034	0.11721555661283198	0.1210066751294937	0.12128079044831609	0.12166584863170793	0.12174828419379571	0.12479108170597583	0.12644793098241255	0.1286372648359297	0.13000597327419697	0.1310500424777232	0.1327283001824095	0.1329926884588812	0.13315819464829065	0.13435271103944674
TSPAN13	0.0	0.006534953573122393	0.006975619054267135	0.013247261716513886	0.014785886579937235	0.015025411383346204	0.02355814847430379	0.024651964213612793	0.02471591286036101	0.025128982756670887	0.02940253202035953	0.03300260217059678	0.03680849579881246	0.04126307802203305	0.04300239986965082	0.04560537733861578	0.047073282170974895	0.048739591630052786	0.050192343912860066	0.05133698774108744	0.05198526592655783	0.05220328306582553	0.053293655328892964	0.056446351622293306	0.057740910980076415	0.05784825700715157	0.05866950392903614	0.05916009131971503	0.06056129285725481	0.06095397105985173	0.061552088320938836	0.06481556643049505	0.06590172296443159	0.06705343064078828	0.06787247037482355	0.06794928653384619	0.07045948935541659	0.07064172874706368	0.07089789444946645	0.07095276150932986	0.07298427759100448	0.07409562736877127	0.07556971813520603	0.07649449596560456	0.07720159246029533	0.07834120819451629	0.07852107895473213	0.07863372436070888	0.07944779648138077
GEM	0.0	0.006240654711967053	0.006662259490570033	0.012672578561969072	0.014149807364760597	0.014379866451331602	0.02259075426241089	0.023645367927670025	0.0237070384529795	0.02410542945835234	0.0282307328858864	0.031710851396797524	0.03539459018330621	0.039711971542070124	0.04139934367583181	0.04392621708596242	0.04535205214733459	0.04697133009638535	0.04838369605812606	0.04949691758979294	0.05012755345466102	0.050339662276245395	0.051400671356087224	0.05447018431423631	0.055731311199594624	0.05583590359720829	0.05663617758938762	0.05711431500779933	0.058480277958537136	0.05886316529207897	0.059446439874836235	0.0626304103311512	0.0636906496337762	0.0648151675517124	0.06561505198533044	0.0656900792596158	0.06814253898714558	0.06832063973299399	0.06857100004788363	0.06862462551487618	0.07061062345522363	0.07169744201735401	0.07313939211155561	0.07404423512567675	0.07473620705641391	0.07585165985046607	0.07602774074087178	0.07613801601267561	0.07693503481986083
GNLY	0.0	0.0020754962591532852	0.0022265792873708	0.004518010680328324	0.005118680411976155	0.0052134959898300914	0.008809021395543681	0.009299107453318106	0.009327955337164323	0.009514812007272236	0.011499365186447008	0.013241164518247694	0.015148617505397435	0.017463158485304428	0.018389905561785144	0.01980012940896908	0.020607440283720573	0.02153415724811547	0.02235087486841722	0.0230000399858529	0.02336988640110957	0.023494619060860464	0.024121090674715587	0.025956859737114105	0.0267209512758209	0.026784574978114747	0.027272655812961483	0.02756533689341864	0.028405840111221603	0.028642587058243546	0.029004195874422004	0.03099822253486205	0.03166961779954794	0.03238567715872054	0.03289747361777512	0.03294558280778241	0.03452784882351781	0.03464348056234473	0.03480619118336674	0.03484106763006703	0.03613885159907697	0.03685406554170652	0.03780837374339549	0.03841031644863606	0.03887224481403195	0.03961975689171848	0.039738079677551094	0.039812227136824654	0.04034915100518949
FAM3C	0.0	0.00392204049830705	0.004192751023949143	0.008124776685199037	0.009111040386357211	0.009265310339812621	0.014883374458478593	0.015619958692060482	0.01566313223805324	0.01594229809312231	0.018859404170975452	0.02135620258770396	0.02403296881068681	0.027212182403500845	0.028466511296394575	0.030356824036658597	0.03142962980680261	0.032653247655406226	0.03372499821676228	0.034572644238795136	0.035053950901440645	0.03521601449820985	0.036028040090858166	0.03838971646235609	0.03936528577131876	0.03944633050056465	0.0400671127147641	0.04043858056358529	0.04150213440625489	0.04180086862051699	0.04225645999209571	0.044754169356595874	0.04558984462173185	0.04647830193927338	0.04711158619446784	0.047171042351102976	0.04911970752112926	0.049261610439212705	0.04946117466414893	0.04950393331161232	0.051090775264531985	0.05196184488697697	0.05312043460983687	0.05384912719949614	0.05440724546601114	0.055308475243431215	0.05545091321432227	0.055540142701575784	0.05618559936999348
LAT2	0.0	0.005295121207568129	0.005654410374965932	0.01079624099395092	0.012065436590815368	0.012263281445909713	0.019355238830107854	0.02027026727324531	0.02032380302178445	0.020669716726921944	0.024258919055492642	0.027296743173083657	0.030521736842349878	0.03431319426271885	0.03579831934120635	0.03802567269579567	0.0392842306497429	0.04071501985766195	0.041964247783266684	0.04294970242094209	0.04350827493229359	0.04369619688562526	0.04463660131755855	0.047360738842619626	0.04848145962266806	0.04857444578694052	0.04928610970128974	0.04971146795279208	0.05092731243869379	0.05126829565118211	0.05178788130374882	0.05462725286337221	0.05557387461081464	0.05657849350568661	0.05729346864954853	0.05736054758248523	0.05955468538868275	0.05971413812257768	0.05993830982917453	0.05998632971946025	0.06176567558590528	0.06274017996894288	0.0640339494392671	0.06484628752369825	0.06546776468578483	0.06647002878508929	0.0666282924293447	0.06672741613460291	0.06744399522190259
GZMH	0.22775614558516288	0.206943775528583	0.2056037879297623	0.18733764416706933	0.18307594556056728	0.18241995573825287	0.16029318958071537	0.15762307022583055	0.15746807988870648	0.15646988080063773	0.14643554208692233	0.13838161943024474	0.13024394923271432	0.12118667596223709	0.11778145447332333	0.11281825525670985	0.11008799314592199	0.10704737217132587	0.10444645444604417	0.10242944171489654	0.1012995593208208	0.10092158872244816	0.09904631863691593	0.09376327576703147	0.09165262711944733	0.09147911889203719	0.09015928524683492	0.08937722643330304	0.08716951526506866	0.08655766719611835	0.08563143056936351	0.08069740617713261	0.07909939758731355	0.07742858392162422	0.07625503334819106	0.07614558875887889	0.07262704989741708	0.07237594096536837	0.07202395116827454	0.0719487090385762	0.06919953374622478	0.06772556185548373	0.06580272148210176	0.06461497309180819	0.06371636362915511	0.06228537170806936	0.06206144848845385	0.06192148260711239	0.06091607776217245
MYO1E	0.0	0.005694125001390993	0.006078970344183088	0.011567428603800695	0.01291700481070418	0.013127205031876157	0.020633019645314513	0.021597585158450713	0.021653993496740506	0.022018400245220338	0.025792751971682085	0.028978140192303256	0.03235121156281681	0.03630617162884381	0.03785238558282068	0.040168379037345686	0.04147548784297922	0.04296016376745847	0.044255327500413236	0.0452763016029043	0.045854730681333916	0.04604928848907798	0.04702256646335835	0.04983885567996697	0.050996194147100674	0.051092185293718326	0.05182668096351721	0.05226554576217336	0.0535194271993385	0.05387092771616392	0.05440641436379062	0.057330060079309325	0.05830381459692603	0.05933671396645235	0.060071497361958964	0.06014042122639521	0.06239364972408194	0.06255730274394734	0.06278735828682057	0.06283663532925021	0.06466176926924044	0.06566070310268159	0.06698621054368262	0.06781807689506866	0.06845428858315412	0.06947994397269497	0.06964185967699507	0.06974326499898392	0.07047620723508831
CD70	0.0	0.006022504429362349	0.006428574812692711	0.012207479993211465	0.013625141771159144	0.013845833746754077	0.021707509623108717	0.0227152997947246	0.022774219185332914	0.023154803496946333	0.027092319438331694	0.03040943241019839	0.033916361994815875	0.038021307988434505	0.039624209309728015	0.04202314124486384	0.043376042480745364	0.04491186387398827	0.046250905627055056	0.047305992058690766	0.047903563434529506	0.04810453021384736	0.04910964691434208	0.052016016340132865	0.05320950971579766	0.05330847743238251	0.05406563754284707	0.054517950956719186	0.055809875185754976	0.056171939779491864	0.056723436298853874	0.059732738115050005	0.06073437541388729	0.06179650564980968	0.0625518692544994	0.06262271451727683	0.06493791164139276	0.06510600225254762	0.06534228162699676	0.06539288961851891	0.06726678419116794	0.068291969338928	0.06965184144387307	0.07050500481400201	0.07115736565255534	0.07220880467471966	0.07237476262468082	0.07247869566035911	0.07322981923339383
SLA	0.0	0.010782917136840098	0.011497676093623954	0.021513766164511616	0.023928369645603742	0.024302816619216183	0.03740125747194323	0.039048157218011026	0.03914422569382281	0.03976420106296574	0.046121784602941585	0.05140044745434169	0.05690831406662533	0.06326503162536146	0.06572183544676424	0.06937305626302448	0.07141893439977165	0.0737300940639416	0.0757354730419687	0.07730935902608782	0.07819835623294591	0.07849694296727605	0.07998738537555683	0.08427025691283363	0.08601768314115166	0.086162293347956	0.08726718129680755	0.08792599203782758	0.08980271329237244	0.0903273471721544	0.09112536681243011	0.09545675207316573	0.09688992893842396	0.09840510417713255	0.09947983886106482	0.09958051822214609	0.10285952420203992	0.10309675497831106	0.10343003303203269	0.10350138816186727	0.1061364198012612	0.10757223928996074	0.10947059568921669	0.11065802293331795	0.11156413425070322	0.11302122699783124	0.11325084003345198	0.11339458625174303	0.11443226373206927
CD27	0.0	0.0038747807872546447	0.004141118036003394	0.007995947418875715	0.008959210127785888	0.009109762165279034	0.014572617761328316	0.015286273376857007	0.015328086207912706	0.015598409294766774	0.018418737483103492	0.02082683112434347	0.023403090480218908	0.026456373369331404	0.027659216985726293	0.029470148794234652	0.030496989199845392	0.03166740723415157	0.03269190775798467	0.03350176572080041	0.033961455349030556	0.034116214393618144	0.034891447716521556	0.037144352581556184	0.03807425353331645	0.03815148564841481	0.03874297031569013	0.0390968282718028	0.04010964362720085	0.04039404245121728	0.04082770171055597	0.04320372095659605	0.043998151989176754	0.04484247954986578	0.04544413564226382	0.0455006150874428	0.047351042118963044	0.047485740889962075	0.0476751622592165	0.04771574597656336	0.0492214499173603	0.05004763727888892	0.05114616452855367	0.05183687188498254	0.052365789562053316	0.0532196746390427	0.05335460835844841	0.05343913388627769	0.05405049618328822
MIR155HG	0.0	0.007630675643214582	0.008140594265694662	0.01533927240643454	0.01708937973542625	0.017361287103485723	0.026957830311607714	0.02817602483800176	0.0282471649706936	0.02870647585463941	0.03343740586661803	0.03739419723717513	0.04155031685205984	0.0463815669758193	0.04825865082808545	0.05105839404003157	0.052632412513368865	0.05441504110080797	0.05596568301230559	0.05718518470074918	0.057874983137890246	0.058106822406685826	0.05926526520491862	0.06260503121299685	0.06397229985152711	0.06408556958693185	0.06495160602951272	0.06546850479232302	0.06694304421763014	0.06735579760091037	0.06798409493182658	0.07140391493195508	0.072539040394931	0.07374103391391157	0.07459481985866603	0.07467485185915296	0.07728613964868258	0.07747541833046373	0.07774141103415727	0.07779837261193245	0.07990490692688251	0.08105523123244013	0.08257880118141345	0.0835333454788624	0.08426254592729746	0.08543660138730563	0.0856217752307579	0.08573772339889824	0.08657524594439056
PDLIM4	0.0	0.007003582478811166	0.007472905627511767	0.014115204757398497	0.015734637152301945	0.01598639888405956	0.024898072900520152	0.026032854792345128	0.0260991476058742	0.026527225093607776	0.03094270432453136	0.03464420893101419	0.038540284643428735	0.04307934048158349	0.04484574501662636	0.0474832962290051	0.048967626571910186	0.05064996141390743	0.05211445498044816	0.053266912149914844	0.05391906082328389	0.05413829022206318	0.055234055466870005	0.05839617466400403	0.05969200550715471	0.05979939027587419	0.060620598552036095	0.06111088167318522	0.0625100680981593	0.06290187969079185	0.06349842530400315	0.06674806223001835	0.0678276744858525	0.0689714074029105	0.06978413464757503	0.06986033163793356	0.07234777252973325	0.07252817026882821	0.07278170441139613	0.07283600133170154	0.07484480719964626	0.07594242962047043	0.07739691316986039	0.07830858583507856	0.07900524804860008	0.08012729936304705	0.08030431412591492	0.08041515937546702	0.08121595821929596
RBPJ	0.0	0.009539238448099372	0.010172976463418484	0.019071972127251705	0.021222332120781767	0.02155597572379499	0.03325625047766288	0.03473132887713863	0.03481740164325141	0.03537294178456647	0.041076913287539915	0.04582269948728822	0.05078393913848743	0.056521573444481304	0.05874246190302526	0.06204650035822565	0.06389962489798519	0.06599456931399776	0.06781365143284777	0.0692421762276095	0.07004939698745484	0.07032057083964482	0.07167457772184542	0.07556909102485168	0.07715963411810668	0.0772913018560605	0.07829750777278816	0.07889764922936891	0.08060794416496676	0.08108623938175943	0.08181392848124863	0.08576683693921619	0.08707598795772437	0.08846069017592013	0.08944328189405043	0.08953534657589039	0.09253538188243834	0.09275254969077419	0.09305766922722075	0.09312299973963734	0.09553657411139349	0.09685255815936077	0.09859337712403103	0.09968278503393675	0.10051436797164823	0.10185210093148683	0.10206295961517182	0.10219497249308113	0.10314812203847051
HAVCR2	0.0	0.004888816328457293	0.005220486933849855	0.009966552197373704	0.011137938353414173	0.011320533086238052	0.017865407964620217	0.018709811357801767	0.01875921489834244	0.01907842861957673	0.022390577213486362	0.02519392644514458	0.028170065444389186	0.03166910436029689	0.03303974482983216	0.03509546806831172	0.03625708844140042	0.037577713714336686	0.03873079334495705	0.03964042637927492	0.04015603207719892	0.040329500285255566	0.04119758788445438	0.0437123675998842	0.04474701550375224	0.044832861772294515	0.045489889021555395	0.04588259809187612	0.04700514715273457	0.047319973535730434	0.04779970847405365	0.050421455489272314	0.051295579999033	0.05222329201296796	0.05288355390371824	0.05294550052330789	0.054971846220175695	0.055119111636242696	0.05532615092308908	0.05537050110224098	0.05701392599219655	0.05791403811728295	0.059109096979627275	0.05985948803432016	0.06043358956846727	0.061359481366817285	0.06150568887811712	0.061597262076186585	0.06225926880351258
ARID5B	0.0	0.006509206560934372	0.006945773720983872	0.013129366913515184	0.014638325781388267	0.01487296017414691	0.02318640235107075	0.024246108845016462	0.02430802339306129	0.024707848833048884	0.028833927844728352	0.032295614584024634	0.03594196232454891	0.04019350280412495	0.041849001083723775	0.04432196174159572	0.04571419451898487	0.047292603218139884	0.04866702066093684	0.049748849724199046	0.05036113096128919	0.05056697442084834	0.051595954328278015	0.05456647166885997	0.055784263747968965	0.05588519392269631	0.0566571044578309	0.05711800834955211	0.058433567859667856	0.05880201887842462	0.05936304529802561	0.06242020718027047	0.06343625102975697	0.0645128437595423	0.0652779886746519	0.06534972999389388	0.06769222212665593	0.06786214576367305	0.068100968096931	0.06815211565085155	0.07004473130578937	0.07107913398281812	0.07245013317809074	0.07330964535416445	0.07396653549777166	0.07502468715359129	0.07519163883682295	0.0752961851218017	0.07605153338742127
HLA-DRB5	0.0	0.006360323626979483	0.006787372148165091	0.012842045877789768	0.014321154497350164	0.014551201951339882	0.022711176643843624	0.02375253202128469	0.023813382497368536	0.024206357904099543	0.028263870382930073	0.03167091685059204	0.035262423052330134	0.039453371847711034	0.04108621491346659	0.043526280453771445	0.04490048204373351	0.0464588645905673	0.04781619819061944	0.048884808493913655	0.04948969636477542	0.04969306842897872	0.05070980049419839	0.05364593794218951	0.05485004716793312	0.05494985387691069	0.05571322523933925	0.05616907495343826	0.05747038966775535	0.057834898886594696	0.05838996308278489	0.06141546741690062	0.062421295906557844	0.0634872279508278	0.06424489737854347	0.06431594206330439	0.06663608627523059	0.06680441860631497	0.06704101115686889	0.06709168219112821	0.06896691705484738	0.06999202542661179	0.07135092593284982	0.07220297957111634	0.0728542344743254	0.07390342598087125	0.07406897710334732	0.07417264816280905	0.07492171430102447
SNAP47	0.0	0.004937594007761559	0.005272202921657615	0.010055630618395778	0.011234966663146977	0.011418757705067013	0.01799936073072648	0.0188474210476327	0.018897032193938363	0.019217570564526436	0.022541796892417296	0.025353102582499794	0.02833555810777824	0.031839389598984254	0.033211170792999706	0.035267861321416266	0.0364296448579256	0.037750128549063434	0.03890280612208709	0.03981194247410612	0.04032719739115862	0.04050053642465872	0.041367893943154585	0.04387978740600806	0.04491292309366179	0.04499863555728821	0.04565459684973258	0.046046633642691376	0.0471671176938566	0.047481327178350526	0.04796009060804404	0.05057586901271781	0.05144776086281022	0.05237297364166555	0.05303137647028351	0.05309314527138809	0.055113357263855974	0.05526015319553074	0.05546652706749645	0.05551073389239747	0.05714864593126798	0.05804557501257605	0.05923623210259135	0.05998375818175601	0.06055561580567563	0.06147779472684328	0.06162340541400643	0.061714603353246536	0.0623738640647168
SLC38A2	0.0	0.0036982045504529992	0.0039515789703648	0.0076088425170826035	0.008520123781511124	0.00866246629508316	0.0138136835931153	0.014484870204661604	0.014524183574727623	0.014778318031135385	0.017426867289941583	0.01968450046328174	0.02209640021012893	0.024950904756080305	0.026074375450669596	0.027764777200935953	0.028722757449031633	0.02981425832734841	0.03076932372084329	0.03152406887174397	0.031952390168100475	0.03209657515197373	0.03281873894083054	0.03491650810696045	0.03578200403639897	0.03585387775707316	0.03640427889206421	0.03673352008601549	0.03767572301762323	0.03794025380818633	0.0383435848300171	0.04055276290170884	0.0412911699596501	0.042075831035714994	0.04263489450699742	0.042687372508636745	0.04440641502725917	0.04453152891656087	0.04470746681137738	0.04474516097867198	0.04614348887901798	0.04691062289662673	0.04793049023292939	0.04857166095244869	0.04906260588704159	0.049855118053456327	0.04998034575414412	0.050058790166700895	0.05062614487617978
HLA-DRB1	0.0	0.0016122222227404892	0.0017309367184964453	0.0035475326891766523	0.004027876744058245	0.004103831559585602	0.007006143925314012	0.007404537723965932	0.00742800614545483	0.0075800651764736104	0.009199705924166579	0.010627476006106279	0.012196769146734565	0.014107946545065336	0.014875096304949542	0.016044369185074403	0.01671471909939154	0.01748504581135929	0.018164638652897608	0.018705261700167952	0.019013442288426774	0.019117405704870805	0.019639772539744832	0.02117241212210952	0.021811144090434748	0.02186435014819907	0.022272617292668412	0.022517524710624598	0.02322119016357957	0.023419487179285103	0.02372244524340439	0.025394691296484473	0.025958343852529014	0.026559814162310375	0.02698990804971843	0.02703034554946185	0.028361083193130465	0.02845839202083894	0.028595332936679235	0.02862468775338034	0.029717505041245873	0.030320167284322908	0.03112473470670235	0.031632477651427904	0.03202224684382665	0.03265322190803743	0.03275312439339623	0.03281573231498641	0.0332691776271794
MTHFD2	0.0	0.0030741316315016087	0.003287192164774022	0.0063928725914995654	0.007174836820168895	0.007297250104870534	0.011771911529726453	0.012360801947492728	0.012395333407249187	0.012618657251442567	0.014956132447645543	0.016962109768773492	0.01911767141336712	0.021684054784833318	0.022698338684443653	0.024228662059275263	0.02509807702065575	0.026090493728221587	0.026960405829694556	0.027648849631310812	0.02803992557379842	0.028171633960659415	0.028831765740428672	0.030753550089905157	0.0315481987039023	0.03161423393585355	0.03212014968530902	0.032422969106372046	0.03329032706502627	0.03353404611939176	0.033905813001229856	0.03594560229317262	0.036628672237495996	0.037355209909116394	0.03787328077300217	0.03792192860873339	0.03951715270989892	0.03963337779688997	0.039796843783479585	0.039831870084334975	0.0411322629070332	0.04184650873384582	0.04279696122361909	0.0433950063219225	0.04385319361976697	0.044593301649704764	0.044710301871791425	0.04478359979645258	0.045313899069403474
CSF1	0.0	0.002544975399376228	0.002723540730078168	0.005353360619505459	0.006022699877214151	0.006127720164157635	0.010006127227891962	0.01052171381643097	0.010551980665640264	0.010747813197513448	0.012806390712282515	0.014584956012778618	0.016507225638075548	0.018809403343184063	0.01972301451546275	0.021105198190014645	0.021892376143046535	0.022792555651760225	0.02358300298468707	0.024209449769751885	0.024565650578989632	0.02468566868722889	0.025287620932451963	0.02704383636102378	0.02777161813898561	0.027832137503884188	0.028295999101755818	0.02857381828090363	0.029370267542887355	0.029594245734653208	0.02993605306317045	0.031814665602199796	0.03244493711772549	0.03311594255591313	0.03359480225682697	0.03363978444320917	0.03511633230172315	0.035224024703715856	0.03537551553597054	0.035407979789471744	0.036614215307389536	0.037277527627625415	0.03816104143456173	0.03871744895366677	0.03914398347388989	0.03983340977435232	0.03994244794400398	0.04001076472719446	0.04050518361797656
MT2A	0.0	0.005625401933351287	0.006004107034296685	0.011386183275501949	0.01270449983539057	0.01290965930799659	0.02020696369449987	0.021140943108444665	0.02119553753483011	0.021548159580134063	0.025193851943515283	0.028261714480935174	0.031501963380869524	0.03529088587099166	0.036769315334476	0.03898088991618598	0.04022758077645852	0.04164236689558387	0.042875487873534346	0.04384686265981577	0.04439692516611282	0.04458189884708724	0.0455069110375535	0.04818058505830519	0.04927807645619031	0.04936907204025026	0.05006518369872254	0.05048098011531138	0.05166840827902175	0.05200113665801642	0.05250790593021587	0.055272267502991745	0.056192055165017685	0.05716722177880185	0.05786063349805892	0.05792566387573389	0.06005042078524525	0.06020465415017068	0.06042144793722798	0.06046788131868802	0.06218694256135143	0.06312721158880635	0.06437422303955143	0.06515645216055771	0.06575450889317697	0.0667183064790754	0.06687041813436495	0.06696567797066927	0.06765407936076023
HLA-DQA1	0.0	0.0033062534394234996	0.0035342955403869685	0.006844686863878263	0.007674552009026476	0.007804343523335266	0.012528720520663544	0.013147865061206326	0.013184153516816007	0.013418795390616092	0.015870272623841664	0.017968073206775688	0.020216732554491103	0.022887151139078517	0.023940672301199378	0.02552831544626062	0.02642933144010103	0.027457002286716478	0.028357123452131434	0.029069029337567828	0.029473261908048123	0.029609373717761827	0.03029136961980395	0.03227490739342856	0.033094295662070596	0.03316236645327707	0.033683775371662505	0.03399578292517629	0.03488911043366576	0.03514003524917029	0.03552271765834186	0.03762080554830689	0.03832281447692672	0.03906918570171746	0.0396012072690236	0.0396511569949841	0.041288316086270704	0.041407540094757805	0.04157521120884986	0.041611136622343114	0.04294443420556793	0.04367636599165186	0.04464993875547068	0.04526229373863315	0.04573132226112785	0.04648872159703288	0.04660843066764225	0.04668342222047401	0.04722589702972313
PRF1	0.05770167177031427	0.049817723422342475	0.04931703629875317	0.04258417889036137	0.04103968371247291	0.04080288711326885	0.032975123243385696	0.032053138018145244	0.0319997818008928	0.03165657664001831	0.028249460079653232	0.02557513393455313	0.022932970375250772	0.020070312908780252	0.01901716708466239	0.017506531746797727	0.016688464716243967	0.015788752111207227	0.015029016087894753	0.014446340511051314	0.014122491765500289	0.014014573538886577	0.01348228601440038	0.012011940477680838	0.011437182580214866	0.011390268991850139	0.011035108809817729	0.010826096801335616	0.010241975433837425	0.01008166790667131	0.009840319593054314	0.008582749214656626	0.008186065466377457	0.007777154346102044	0.007493619187129763	0.007467334576472862	0.006637117513222268	0.0065789946454031245	0.006497781560857785	0.006480460851984837	0.005857381984430976	0.005531406310266274	0.005115041866721182	0.0048630524398696195	0.004675128239288728	0.004380845190647076	0.004335360146287659	0.0043070079241243064	0.0041051484246712455
STAT1	0.0	0.01340099123727434	0.014284187762177547	0.026594902003088672	0.029544492115641807	0.03000127573670608	0.04587516364904176	0.04785676573358466	0.04797226106157404	0.04871734953615925	0.056332303153103336	0.06261979065517642	0.06914667797748453	0.0766373005580876	0.07952035987637096	0.08379282637102503	0.08618044310236161	0.0888721865195854	0.09120311642605605	0.0930294721948659	0.0940598996871671	0.09440579850078246	0.09613098047070556	0.10107521910129247	0.10308690084208783	0.10325323540478104	0.1045233801790042	0.10528011725104713	0.10743329924490164	0.10803455742932933	0.10894857857335571	0.11389801460398274	0.11553141082723739	0.11725595640813902	0.11847776833059331	0.11859216486842916	0.12231224828069642	0.12258096418304731	0.1229583778188914	0.12303916771119816	0.12601898528015143	0.1276397145206416	0.1297793518823922	0.13111585643138524	0.13213477434941634	0.13377154336948616	0.13402927665205544	0.13419060037403563	0.13535455484500147
CD7	0.04883392654394303	0.04186980538754659	0.04142836059167454	0.03550335991036091	0.034147433788223935	0.03393966627183431	0.027091640417043816	0.026287969347335682	0.026241481455715032	0.025942512729441702	0.022980253543395612	0.020663236972908283	0.018382358083896655	0.015922163664837008	0.015020437116090246	0.013730614982714329	0.013034079977393809	0.012269769957294674	0.01162590489346016	0.011133119838538708	0.010859638499530089	0.010768571392667514	0.01031990531539595	0.009085289996554113	0.008604775608944237	0.008565611177384191	0.008269405887863623	0.008095334837352475	0.007609881512154804	0.007476927437874092	0.007276994894537037	0.006240197342627152	0.005915074746290827	0.005581017547327427	0.005350079018947351	0.005328700420890176	0.0046562905190747905	0.004609436329996441	0.004544020502923907	0.004530076876912759	0.0040304449379657825	0.00377070201270735	0.003440791753982708	0.0032422359133952305	0.003094753711399001	0.002864901951113552	0.0028295025308748833	0.002807454914624863	0.002650893456865866
ACP5	0.0006010029856577948	0.00012297431636570932	0.00010391042756108249	0.0	2.022599365014699e-05	2.4927529682805538e-05	0.0004517145586879212	0.0005411993086109623	0.0005466643993664588	0.0005825824841313443	0.0010155602831394828	0.0014640442701490675	0.0020173549432593862	0.002763401890238437	0.003082383511593789	0.0035878183083961623	0.0038873619248053215	0.00423980596217538	0.004557669894848793	0.0048149605582683	0.0049633226040279865	0.005013643487097708	0.00526851302285869	0.006034971654963639	0.006362161797337951	0.006389613506222858	0.006601245277741419	0.006729022626690062	0.0070995074868689945	0.0072047922237502005	0.007366376593440249	0.00827355177574457	0.008584897773449285	0.008920081998350815	0.009161579997992497	0.009184362253772449	0.009941224987831898	0.009997100437793505	0.010075852427261	0.010092751907607111	0.01072634643974546	0.011079381392782972	0.011554558885021826	0.011856645858005721	0.01208967759696672	0.012468963861295146	0.012529244589910893	0.012567053394994754	0.012841605570239223
CTLA4	0.0	0.009535991332031625	0.010167810741353513	0.01901801193079032	0.021150552668626487	0.021481224291555558	0.03304270923215582	0.0344956001593203	0.03458034637373118	0.03512724019243552	0.040734054161554456	0.04538752091926432	0.05024131137081515	0.05584100300619305	0.05800462131369462	0.06121951015678821	0.06302058521790828	0.0650549308613192	0.06681989178579126	0.06820494282011591	0.06898722131525181	0.06924995537530124	0.07056136503640016	0.07432914679942121	0.07586614999141475	0.07599333960569804	0.07696509214878905	0.0775444897052081	0.07919487407237963	0.07965620522029035	0.08035790962825093	0.08416599516627069	0.08542582589239271	0.08675763264645181	0.08770223693940099	0.08779072316869517	0.09067235970751161	0.09088082247604488	0.09117368096792816	0.09123638158234225	0.09355165583425673	0.09481311065774391	0.09648079318776737	0.09752385345893695	0.09831975909568784	0.09959955922638775	0.09980122569459411	0.09992747519102829	0.10083882106374953
STMN1	0.0	0.006393773564568293	0.006821183803037235	0.012857015426256176	0.014324964332174263	0.014553052950745562	0.022606354876817843	0.0236291019147137	0.02368883144411224	0.024074478969625154	0.028047510707781824	0.031371592394015664	0.034864273641301714	0.038925785184979196	0.04050422846423469	0.042858979832130696	0.04418305576310256	0.04568281789664582	0.04698757916808185	0.04801382203326946	0.048594350031642884	0.04878947102404655	0.04976449608348133	0.05257597912363048	0.053727190707214594	0.05382256710957629	0.0545518235161243	0.054987108449384	0.0562289299542788	0.05657656717155524	0.057105766096046735	0.059986661190858416	0.060943078367231625	0.06195593117833142	0.06267542825433733	0.06274287484145605	0.06494376297202017	0.06510331185826229	0.06532752947912152	0.06537554566540021	0.06715141885860682	0.06812130461366595	0.0694060273416601	0.07021100981515987	0.07082599792510466	0.07181624077727239	0.0719724319705122	0.07207023359491865	0.07277670629581481
AC243829.4	0.0	0.0023460540888167094	0.002509760185262666	0.004909880434891543	0.005517918140025611	0.0056132281268541275	0.009117987147874856	0.009581981215093923	0.009609207133107228	0.009785332051997593	0.01163357012441049	0.013226197443188136	0.014943697003611138	0.016996096354459832	0.017809358611312553	0.01903852431848907	0.019737947753300455	0.020537266115800538	0.021238720071774353	0.021794366028092024	0.022110205490808426	0.022216607686250275	0.02275014552593227	0.024305632538909563	0.024949765941171893	0.02500331769417699	0.025413716128430075	0.02565946578040141	0.026363780228623682	0.02656179638702423	0.026863940894528735	0.028523674647270028	0.029080191684435323	0.0296725076729033	0.03009510791163071	0.030134800977085312	0.031437332574854315	0.031532303450909946	0.03166589229084294	0.03169451917107321	0.03275792820291325	0.03334250173919454	0.03412092838672333	0.03461103671556426	0.03498668673720754	0.035593758075037854	0.03568975914954532	0.03574990602010634	0.03618516050273918
HLA-DRA	0.0	0.0018653062168387663	0.0019976779627959296	0.003965545945450042	0.004471270238173303	0.004550778974821455	0.007513658763378346	0.007910997410089528	0.007934345181942876	0.008085469206911396	0.009679978797589056	0.01106556392382654	0.012570492258890311	0.014381894436701226	0.015103244472324664	0.016197068511594564	0.016821308227723843	0.01753625379461787	0.01816497679096268	0.018663851328251543	0.018947744040986234	0.019043435725223008	0.019523656075519872	0.020927277103659787	0.021510018515069337	0.02155850443192271	0.021930271704682276	0.02215304908906118	0.022792178044885734	0.022972038934741593	0.023246623671866324	0.024757949539563204	0.02526579674550138	0.025806892560541677	0.026193307152574636	0.026229616581511166	0.02742252349575292	0.027509606464443028	0.02763212366433092	0.02765838158876748	0.02863467661575331	0.029172082531710813	0.029888470867140044	0.03033996096345998	0.030686238356845936	0.031246251039152493	0.031334856076765866	0.031390375468913045	0.03179228695359988
PLPP1	0.0	0.003099709003455315	0.0033122415496948977	0.006381952596629083	0.007147352384655024	0.007266925154346324	0.011596891407887387	0.012161427543386363	0.012194496376189318	0.012408270135658588	0.014636779432949495	0.016537157060828388	0.01856810713698197	0.020972615080153714	0.021919211481561784	0.023343715697630843	0.024151125162390385	0.025071168538720337	0.025876292122011146	0.026512598601458916	0.02687372595077699	0.026995294859872142	0.02760420857879825	0.02937323009338718	0.030103185601970145	0.03016380597908224	0.030628042213715616	0.030905750973988455	0.031700522210392934	0.03192367111077721	0.03226391590947958	0.03412773519163462	0.03475077554609178	0.03541287931289305	0.03588464409850538	0.035928928511063704	0.037379657683361864	0.0374852499272944	0.03763373752646798	0.03766555077300094	0.03884577097597843	0.03949329394929335	0.040354191983879066	0.04089544920988928	0.04130990438530964	0.041978967706227825	0.04208469165426582	0.042150919031076525	0.04262992213437635
DUSP10	0.0	0.004902118207100958	0.005231668821574442	0.00990947468948733	0.011053758106134792	0.011231783375276305	0.017555707445882862	0.0183640274453698	0.018411269598470448	0.018716385265771907	0.02186910403877812	0.02451971369428263	0.02731706397932465	0.030585462784598894	0.03186007100073179	0.033766049497659656	0.03484011754970634	0.03605870887097373	0.03712057882200298	0.037956895046049544	0.038430417475648015	0.03858964281952959	0.03938582169700966	0.04168646479926846	0.0426305670375422	0.042708838031713214	0.04330757368639221	0.043665178193681875	0.04468630963316167	0.044972410722690204	0.045408139016382354	0.04778448294414189	0.04857498601455884	0.04941299066734672	0.05000881367423682	0.050064689483234004	0.051890117833882365	0.05202260720201263	0.052208833556944	0.0522487193932209	0.053725244471460765	0.05453274840168493	0.05560357222168022	0.056275219410426736	0.056788698707059715	0.05761613962327933	0.05774672455056917	0.05782850243767096	0.058419456440553075
HLA-DPA1	0.0025514253664572495	0.0014303761469769416	0.0013675621948825434	0.0006361634335410038	0.0005011506071400662	0.00048164209373380285	3.8902608129887106e-05	1.5993505261824303e-05	1.48815235098132e-05	8.299613570961206e-06	0.0	7.463482654435083e-05	0.0002307804673965519	0.0005096262857519074	0.0006455447099364964	0.0008763821695594309	0.0010207484696947988	0.0011967695483880991	0.0013605926085806797	0.0014963665115008684	0.0015758507824824575	0.001602998999619909	0.001741908056551278	0.0021724720659448415	0.002361485408664765	0.002377472988552065	0.0025013669783040537	0.0025767058583535674	0.002797309711644269	0.0028605630077129796	0.002958102831660425	0.0035153524595616936	0.0037100607412320352	0.003921476120251621	0.00407489926057647	0.00408941877656932	0.004576052927688701	0.0046122937461663405	0.004663442590464473	0.004674429319441953	0.005088963190791773	0.005322051896533897	0.005638018865432914	0.0058401595296874165	0.005996738116052169	0.0062527471459834505	0.006293563914148703	0.006319182368689669	0.0065056161962024905
NEAT1	0.0	0.004939592209308508	0.0052706302639733416	0.009956583839464184	0.011099342366533094	0.011277011654353908	0.017568677127375754	0.01837026582320389	0.018417097207534594	0.01871951411091355	0.021839815286843978	0.024457040094859606	0.027213430771064306	0.030426945749799206	0.03167819537940053	0.03354728250992345	0.03459955335942544	0.035792558095025795	0.03683140550116004	0.03764912241872853	0.03811193416126257	0.03826752902910058	0.03904533785930098	0.041290911874002356	0.04221158261480529	0.04228788969777186	0.04287149546456037	0.04321997377551701	0.044214681057344274	0.04449328276342346	0.04491750984082876	0.04722946639648695	0.04799794119371947	0.048812269601436364	0.049391058447001424	0.04944532834407056	0.05121750627176058	0.0513460720497525	0.05152677017205587	0.051565469965280775	0.05299759522034986	0.05378041579975634	0.05481807820850526	0.05546867983368631	0.055965943465698276	0.05676702647283127	0.056893426238423084	0.056972579691877634	0.057544488781637204
CD74	0.00047039567232265433	9.208715403574708e-05	7.717963923337123e-05	0.0	1.7966438592642575e-05	2.201798878442851e-05	0.00037611382391955495	0.00044967144968888206	0.00045416124292430027	0.0004836629749378485	0.0008386948367253844	0.0012058101172263136	0.0016583433115389123	0.002268214469941743	0.002528929722539708	0.0029420264772910265	0.0031868487450938954	0.0034749169704197946	0.00373473434617555	0.003945051259064858	0.004066331886779295	0.004107468305031281	0.0043158270045708935	0.004942497406811297	0.005210054675208298	0.0052325042698155855	0.005405579739823585	0.005510083240704011	0.005813109909442504	0.005899230735518346	0.006031409148690825	0.006773620422061644	0.007028401369804982	0.007302719322391349	0.007500382771731484	0.007519030629806744	0.00813862405529564	0.008184371913471322	0.008248851349907493	0.00826268829249921	0.00878151991604681	0.009070658421381772	0.009459887735210115	0.00970736727636301	0.009898291927544323	0.01020907640639468	0.010258473700621051	0.010289456799459362	0.010514455401172906
CHN1	0.0	0.021599349723658425	0.0230157703892026	0.04266643988678159	0.04734878548747883	0.048073008239569566	0.07308913009328254	0.07619109861000059	0.07637174880425358	0.07753678443877027	0.0894055166399407	0.09915244920508134	0.10921944992668112	0.1207081439915425	0.12511141085104677	0.13161754224379646	0.135243399679568	0.1393224535979215	0.14284729483958797	0.14560427658018363	0.1471578803352777	0.14767909664151527	0.15027638921881312	0.157698807445613	0.16070975013927882	0.16095847288368131	0.16285655494524157	0.16398641155183724	0.16719716382140376	0.16809265790614397	0.16945306441511812	0.17680062771871594	0.1792183587845975	0.1817671748364243	0.18357058034239465	0.1837393290998534	0.18921739990645392	0.1896123864220718	0.19016698498488327	0.1902856786479598	0.19465740664895415	0.19703018768338681	0.20015723478534186	0.2021073743096888	0.2035924858493024	0.20597518705962609	0.2063500462367171	0.2065846368768629	0.20827616288908984
ZC3H12A	0.0	0.0029404322885558942	0.0031414751901077675	0.0060382353289160084	0.006758646689190906	0.0068711295625800695	0.01093422592458504	0.011462648876298331	0.011493593719894446	0.011693614337152658	0.013776521164098887	0.01554975003107728	0.017442075450073036	0.019679154608097105	0.02055893394475683	0.021881991219602215	0.022631444353973684	0.023485062140722324	0.0242317331981986	0.02482163649207747	0.025156349098750863	0.025269013114396888	0.025833229168727545	0.027471527335493073	0.02814718158617935	0.02820328327337074	0.02863286922298469	0.028889811703388224	0.029624996992222097	0.029831375214585343	0.030146015328189835	0.0318688752453985	0.03244454089084525	0.033056165365123125	0.0334918798902929	0.03353277680134459	0.0348722118322039	0.03496967956525443	0.03510673681594645	0.0351361003138817	0.03622523928098009	0.036822629584441824	0.037616703726091605	0.038115850340900814	0.03849801046640089	0.03911484982823599	0.03921231150037807	0.03927336186893171	0.03971489001377859
NELL2	0.0	0.0028317306153081145	0.0030249867378015494	0.005805158533820742	0.0064953998568640925	0.0066031330265250154	0.010488229369377322	0.010992661172351897	0.011022195570562193	0.011213084885304064	0.013199469921369889	0.014888603853438709	0.016689412686521937	0.018816152334584252	0.019651947861573732	0.020908273191887816	0.021619626217736693	0.022429595654060996	0.023137873471521936	0.023697307876682755	0.02401468001728549	0.024121498843412026	0.024656379692515967	0.026208923505702808	0.02684897226451094	0.026902111431045345	0.02730898210340646	0.027552312711951688	0.028248447162477847	0.02844383607683537	0.028741699612240712	0.030372228961714348	0.030916873392080296	0.03149544883685915	0.031907564157178464	0.031946243671359814	0.033212839165951025	0.03330499043363605	0.03343456815241452	0.033462328667528074	0.03449187582214516	0.035056471169277154	0.035806837122038415	0.03627844310677747	0.036639483588912225	0.037222173328653685	0.037314232536505065	0.03737189784911757	0.03778892340672757
LAYN	0.0	0.0068713561039395465	0.007328039764883082	0.01374341708143742	0.015294383969153391	0.015535054473726106	0.02397968921910669	0.025045001279978177	0.02510716848709678	0.025508427707359532	0.02962964316204421	0.033060422978273385	0.03664883329597273	0.04080127173311271	0.04240930220864168	0.044802356181796024	0.046144949171109804	0.04766310015057812	0.04898165328530279	0.05001731825292651	0.05060262505994945	0.050799263314072314	0.051781203152047976	0.054606473673181666	0.05576073276369692	0.05585629473608751	0.05658663352714763	0.057022281913460864	0.05826398723821611	0.058611287790186026	0.05913972036159859	0.06201112636631116	0.0629624314966338	0.06396881901934803	0.06468307119290173	0.0647499984847848	0.06693136388185364	0.06708930439985786	0.06731121794123562	0.06735873406264842	0.0691144748625297	0.0700720293917145	0.07133898098299901	0.07213200083376284	0.07273742333457804	0.07371149267832834	0.07386504636994143	0.07396118452767553	0.07465536844941731
AHI1	0.0	0.0034879674617825374	0.003724189986073212	0.007099489812186166	0.007931253701775928	0.0080608659024992	0.012699865428297832	0.01329751295990797	0.013332474048807733	0.013558355588137727	0.015900695195621664	0.01788139412386254	0.01998257655923688	0.022451092970401473	0.02341757784188661	0.02486668351911185	0.025685300940387887	0.026615790475088025	0.027428081588167563	0.028068783713649445	0.028431917322784397	0.02855408302152669	0.029165397286871633	0.03093597349909949	0.03166429687544406	0.03172472356241768	0.03218718468151277	0.03246358680829635	0.03325362182232444	0.03347517875128078	0.03381277794622102	0.03565753814441901	0.036272531767118935	0.03692519158988686	0.03738967540337604	0.037433253033364394	0.038858655284014706	0.03896224184083351	0.03910787230019451	0.03913906784810907	0.04029500255716904	0.04092808674437545	0.041768593865512155	0.04229634559723203	0.04270010709511077	0.04335127182460498	0.0434540963872225	0.04351849772479956	0.04398406982670132
MYO7A	0.0	0.004556720816666776	0.004862568973052525	0.00919779165098708	0.010256594650385184	0.01042126400831482	0.0162612452090789	0.01700643304099929	0.017049976884607992	0.017331184236865	0.02023461530294833	0.022672579245180277	0.025242624336478697	0.02824186341774259	0.029410500891053716	0.03115700145594351	0.03214067558121825	0.0332562625039553	0.03422799432432812	0.03499307308104578	0.03542616600154627	0.03557178134158555	0.036299791152752316	0.03840239695391128	0.03926478709781788	0.03933627231347821	0.039883042634360655	0.04020956185223911	0.041141733671285444	0.04140285829978423	0.041800504652122046	0.04396825799358882	0.044689040381499935	0.04545295739609813	0.04599599408160035	0.046046914982522544	0.04771003636598866	0.04783071311342919	0.04800032837427209	0.04803665534456899	0.04938116151371127	0.0501162417693828	0.05109078566156758	0.051701906014817015	0.05216904126908961	0.05292167365600829	0.05304043814313504	0.05311481158509265	0.0536522135111881
KIR2DL4	0.0036396412518065052	0.0023456695407570727	0.0022700795331066087	0.0013427276713815633	0.0011557951527963878	0.0011280737595580764	0.00037107683117328094	0.00030498446509273636	0.00030132843145661004	0.0002782622624216552	9.433261668308213e-05	1.4095666482180635e-05	0.0	7.152595333642653e-05	0.0001242363259411211	0.00022826729677204172	0.00029994608747874185	0.00039245052768636934	0.00048260524685118933	0.0005597832434033195	0.0006058684130605257	0.0006217501435303446	0.0007040548165781618	0.0009685840170926691	0.0010884223431654183	0.0010986482426891542	0.001178333948489832	0.0012271561023685096	0.0013715830848802513	0.0014133722086319134	0.0014781215927447133	0.0018544328345221628	0.0019881753334603097	0.002134546967232573	0.002241467225065699	0.002251614878428565	0.002594411180141226	0.002620136588399158	0.002656487892944051	0.00266430269562766	0.0029607757627379133	0.003128776357393115	0.0033578712142795647	0.003505202040159472	0.003619712717859311	0.00380763319840155	0.0038376709403857706	0.003856534486912297	0.003994049781568948
ADGRG1	0.0	0.0037172313782822706	0.003967703599702143	0.007530530374993371	0.008404145692418727	0.008540132576210793	0.01338288050241522	0.014003532616369625	0.014039817843609172	0.014274197617871288	0.016699009569587718	0.018741782343758735	0.020901633054773883	0.02343022923100544	0.02441777076678029	0.02589596584617907	0.026729738939654336	0.0276763679029342	0.028501824089213833	0.029152315364731042	0.02952076798422163	0.02964468619494886	0.03026449347788488	0.032057123379056536	0.03279344914687894	0.03285451236874396	0.03332170750484294	0.033600823652615776	0.03439814609924262	0.034621623013586456	0.03496204477409076	0.036820073881519956	0.03743869960426473	0.03809479187499931	0.038561457379131726	0.03860522865555651	0.04003593673327336	0.04013983204849467	0.04028587920982624	0.04031716138436191	0.041475657156252066	0.04210961589395236	0.04295071808635731	0.04347851843257706	0.04388215007680663	0.044532803882060754	0.04463551402961548	0.04469983904862765	0.04516475320949994
CARD16	0.0	6.989187188355395e-05	8.255199346274278e-05	0.00036405159444563573	0.00046083282347914034	0.0004768425212542948	0.0012050523527915025	0.0013196244372752353	0.0013264655714365081	0.0013710326768003323	0.0018697148770777106	0.0023412078622173094	0.002888396648586755	0.0035896061512167843	0.003880527169815018	0.004333306533674752	0.00459765563252168	0.004905454165509027	0.005180397529653991	0.005401292883572717	0.005528047514048007	0.005570941454709766	0.005787464808754472	0.006431976812404372	0.00670442940758087	0.006727222448817349	0.006902611396515046	0.0070082332293859295	0.0073133786223033015	0.007399809761493403	0.007532224410458033	0.008270771897610552	0.008522508684365493	0.008792622128461602	0.008986690291056532	0.009004975330096865	0.00961032226222508	0.009654856905794762	0.009717590432564704	0.009731047274535998	0.01023428921719527	0.010513663150474528	0.010888612224317307	0.011126368449282609	0.011309464839275252	0.011606920954334299	0.011654134831162677	0.01168373952839491	0.01189852518874912
ENTPD1	0.0	0.00865554814842058	0.009227808024980945	0.01722801784400401	0.01915140794286313	0.019449499472752617	0.029847014942703	0.03115026003366269	0.031226254543079313	0.03171661013681079	0.036737758642036475	0.040896886730596535	0.04522719663173666	0.05021313872419177	0.052136831972498764	0.05499238581286865	0.05659068100427353	0.05839472285508914	0.059958799421830876	0.06118550966218933	0.061878087311961705	0.062110651097275024	0.06327114212714446	0.06660230962745338	0.06795992835225585	0.06807224068549711	0.06893016241495277	0.06944155039274388	0.07089764522994987	0.07130451685410295	0.07192326082461618	0.07527850743892026	0.07638755707693504	0.07755944856686625	0.07839030789147394	0.07846812532958689	0.0810010472598898	0.08118418771850817	0.08144145049102794	0.08149652681239108	0.08352945565473266	0.084636414661318	0.08609913559262292	0.0870135905317078	0.08771115207540305	0.08883243348249464	0.08900907810752594	0.08911965720049268	0.08991774883473193
VCAM1	0.0	0.004014825552098745	0.004284570667095294	0.008111559693417168	0.00904720884337356	0.009192758429285207	0.014360362839153387	0.015020534179065521	0.015059115554644387	0.015308289280488184	0.017882392824260043	0.020045784175151016	0.022328270040833355	0.02499432175173722	0.026033819247503327	0.027588027288023648	0.0284637648051904	0.029457257806152153	0.03032291228579086	0.031004649860855264	0.031390634157319186	0.03152042168595863	0.03216938352616152	0.034044465068036385	0.03481386696388227	0.03487765279315709	0.03536557602888484	0.03565698955237035	0.036489088495128594	0.03672221977857685	0.0370772703899199	0.03901351384347837	0.03965757853350653	0.04034032713544819	0.04082575205160316	0.040871274375999724	0.04235842208668674	0.04246635633469185	0.042618067553369623	0.042650560872227	0.043853403177635364	0.044511215619321184	0.04538351971185327	0.04593064248604577	0.04634891821927771	0.047022938210030285	0.04712930994295887	0.04719592440512667	0.04767730067924503
RNF19A	0.0	0.016400040628819168	0.017476549616505688	0.03242531822195571	0.035991216272327264	0.03654289527365251	0.05562249365211058	0.057991622246792884	0.05812961684190865	0.059019622301196506	0.06809261793226251	0.07555215689687134	0.08326502740151231	0.09207790386713033	0.09545874482330319	0.10045743147858799	0.10324490794872576	0.10638228354657464	0.109094679377428	0.11121704365860585	0.11241335917374895	0.11281476277770852	0.11481541446449528	0.12053652079354582	0.12285892157404255	0.12305080836430382	0.12451536926119544	0.12538734577202015	0.12786600468732445	0.12855750915725916	0.1296081846127658	0.13528633841259408	0.13715603691425504	0.13912780915323686	0.14052336831517398	0.14065397267454005	0.14489552166631492	0.1452014835898351	0.14563111351564217	0.14572306634401888	0.14911101482510913	0.15095078064180145	0.1533763954232582	0.1548896886492982	0.15604243140658225	0.15789244258583313	0.15818355927161798	0.1583657517827345	0.15967965909931703
TOX2	0.0	0.007692435498177989	0.008201924125347676	0.015336327938785088	0.01705482784979994	0.01732127821064265	0.026634135732748497	0.02780403034305544	0.027872266828442203	0.028312611028894753	0.03282637014170435	0.03657172166508944	0.040477482780858186	0.044982497704457426	0.04672289716364347	0.049308685577438185	0.05075719776424808	0.052393216943684574	0.053812514217694306	0.05492625425816881	0.05555527645067062	0.05576653514009894	0.05682098800463517	0.05985031064468968	0.06108599071381232	0.06118824333102763	0.06196946271068225	0.06243524868497419	0.06376198409833185	0.06413283754186529	0.0646969147813475	0.06775797709264254	0.06877062372285271	0.06984110156663549	0.07060034083996702	0.07067146236487559	0.07298755247576785	0.07315509913156025	0.07339047596285428	0.07344086971834407	0.07530167640617544	0.07631549906093787	0.07765578503981363	0.07849406352290784	0.07913370602341924	0.08016223047904367	0.0803243009941282	0.080425762084313	0.08115816783549806
PHLDA1	0.0	0.005242272231819112	0.005590616010054339	0.010483445161874494	0.011666197685245239	0.011849727840836266	0.01828925564722128	0.019101636210123007	0.019149043779354835	0.019455037855311053	0.02259796464351793	0.025214642565781098	0.027951938930713294	0.03112012176808232	0.03234721521112488	0.03417361404336133	0.03519843352780916	0.03635738925420673	0.037364089923053845	0.038154888732760184	0.038601841395633496	0.03875200383286326	0.03950190100107154	0.04165992291158538	0.04254175411350969	0.04261476629977751	0.04317279108428751	0.04350567449371828	0.04445456056606384	0.04471998384629544	0.045123856465892676	0.047318856181995994	0.0480462311764574	0.04881581517031147	0.049362062230955295	0.049413249537226867	0.05108184271328453	0.051202674772056644	0.05137245355042691	0.0514088072315374	0.05275225484527779	0.053485087474012705	0.05445485853295878	0.055061954332415564	0.05552548214657749	0.05627134252989052	0.05638893086973862	0.05646255291699365	0.05699418649397081
LAG3	0.052891973699057626	0.047328886175104556	0.0469717490406979	0.04211781560656591	0.0409895478889678	0.04081603101639619	0.03498994787132026	0.034290769789316555	0.03425021344008683	0.03398909008489659	0.03137178595701162	0.029281944042494845	0.027181455457009673	0.024858352787316518	0.023989390996207338	0.022727608632007068	0.02203604871494702	0.02126813227139157	0.02061323979638041	0.02010668010607053	0.019823434185738953	0.01972876671403534	0.019259721239482497	0.017944307812777782	0.017421398020478707	0.017378481269908264	0.017052378634147103	0.016859448541322264	0.016316055526894413	0.01616579034119725	0.015938594395968675	0.014734286025631094	0.014346504757103862	0.013942311984649125	0.0136592067980702	0.013632838672460013	0.012788342226632055	0.01272831820658027	0.012644236880117954	0.012626272118476667	0.01197202423318644	0.011623027854160473	0.011169714820428056	0.01089085516060917	0.010680485656128669	0.010346593783946978	0.010294472368116536	0.010261910901686822	0.010028418887148893
NKG7	0.3459282772176089	0.326353517261035	0.32507862196356196	0.3075067124079305	0.3033521375535324	0.3027106849683614	0.2807460879838337	0.2780492535868908	0.2778923838116578	0.27688120615094935	0.2666293370660471	0.2582789841502604	0.2497214716635081	0.24004117752204257	0.23635584875536564	0.2309362595618223	0.22792944272562443	0.22455852544817256	0.22165571592645295	0.21939186017478596	0.21811871266332172	0.2176920035290122	0.21556879342583013	0.20953032732634735	0.20709326534065653	0.20689227417314737	0.2053600911653457	0.20444942560198154	0.20186723503074067	0.20114855628943307	0.20005802655497185	0.1941946959791534	0.19227529509567054	0.19025722672809464	0.1888327213269898	0.18869957075606414	0.18439057747125975	0.18408090095902385	0.18364631792583652	0.18355334493150832	0.18013767329196084	0.17829095236827985	0.1758649625612032	0.17435653839994925	0.1732101522063214	0.17137515497636824	0.17108694306431582	0.17090664370219577	0.16960810770393953
DUSP4	0.00024564864255222085	3.020903196038205e-05	2.2506466646560197e-05	0.0	1.83324820303421e-05	2.199874370625854e-05	0.00028870357400351265	0.00034120390681086077	0.0003443966172369528	0.00036534567458665346	0.0006145731930956022	0.0008689790135497089	0.0011801331595918396	0.0015969927090425662	0.0017746231589287342	0.00205557116325103	0.0022218394224299276	0.002417294000642667	0.0025934348913131955	0.002735930001512482	0.002818068900275167	0.0028459241372853494	0.0029869767567403116	0.003410901431440738	0.003591777833258869	0.003606951651235979	0.0037239211742704503	0.0037945369296675524	0.00399925821986058	0.004057430007348095	0.004146703950059227	0.0046478391942754715	0.004819814535071881	0.005004954343953538	0.005138346536866983	0.005150930451696206	0.005569002465884265	0.00559986824489192	0.0056433715769407256	0.005652707083069558	0.0060027358308090695	0.006197791931155799	0.0064603633398302995	0.006627309135922743	0.006756103615146919	0.006965754319182754	0.006999077223542899	0.007019978141208444	0.007171761242080077
APOBEC3G	0.06075400438468703	0.054924265911222236	0.05454888589959217	0.049432025766950494	0.04823836255423375	0.04805463521862752	0.041859851232987855	0.04111274959326805	0.04106938706608787	0.0407901259179132	0.03798402638219045	0.03573359317525404	0.03346188596433475	0.030936607702934604	0.029988211826564193	0.02860705763817284	0.027847925807930496	0.02700308835323928	0.02628094998782271	0.025721288575043744	0.025407922754381307	0.025303118612540976	0.024783321894270793	0.02332066564897206	0.02273708502887739	0.022689132026030734	0.02232447277837979	0.022108487575690616	0.021499153351506872	0.021330384387364454	0.021074983868803132	0.019716365141639103	0.019277072432312692	0.018818177716473983	0.01849612064126427	0.018466097161232153	0.01750195273121502	0.017433227547779095	0.017336912049662367	0.01731632639557834	0.01656491252030201	0.01616265997081745	0.01563860006351847	0.01531529508749252	0.01507091037506858	0.014682139507817937	0.014621349890826196	0.014583359016029585	0.014310609335688729
LINC01480	0.0	0.0003727426384284166	0.0004028353368444315	0.0008945447050785413	0.0010325659233508047	0.0010546453494702443	0.0019407167189985364	0.0020677149860743593	0.0020752302827740585	0.0021240138830673563	0.002652584994504978	0.003130553621177	0.003666951359236219	0.004333670676812701	0.004604992015396138	0.0050222361335489005	0.00526334260012451	0.005542021131487045	0.005789245455496049	0.005986796325241336	0.006099748878159936	0.006137907515416416	0.006330046076124314	0.006897578986930317	0.007135693751027523	0.007155569340422267	0.007308285941795924	0.007400068092222774	0.0076644780563429535	0.007739175249818056	0.007853451749355499	0.008487475699151016	0.00870237752675649	0.008932337411313787	0.009097171378319217	0.009112685858073954	0.009624815486580951	0.00966238194289689	0.009715275131696045	0.0097266174145611	0.010149865456042753	0.010384092360402504	0.010697669147470557	0.010896066138103025	0.01104862668284175	0.011296071013310413	0.011335301931363187	0.011359894890383592	0.011538179667495992
FASLG	0.22733187909558383	0.21340438022144492	0.212498353457105	0.20002474982658525	0.19707960965762283	0.19662503272736886	0.18108369788268197	0.17917893128002294	0.1790681587053713	0.1783541862668716	0.17112195997438961	0.16524015336604037	0.15922129254514372	0.15242419465870838	0.14983986973548746	0.1460429134953234	0.14393819800942076	0.14158023880941495	0.1395511246427279	0.137969570583111	0.13708049601375039	0.1367825716387756	0.13530060732675642	0.131089967949914	0.1293923664148271	0.1292524070060168	0.12818571250685018	0.12755191220698858	0.12575558755424687	0.12525584885336927	0.1244977231920501	0.1204254430314009	0.11909380018814475	0.11769449400927057	0.11670725295143525	0.11661499526392438	0.11363135544668146	0.11341707920083155	0.11311641019494956	0.11305209149236428	0.11069042787209638	0.1094146371848268	0.10773983068250059	0.10669915484798254	0.10590860655288714	0.10464383746624972	0.10444526079217797	0.10432104550906085	0.10342666515216781
IGFLR1	0.0	0.0001193042249909293	0.00013267916119641399	0.0003912056996141777	0.00047331967985839163	0.0004867400131957078	0.001071752233268164	0.0011611539152466543	0.0011664778794293618	0.0012011245169048779	0.0015852034214973165	0.0019438661616186237	0.0023564284232741595	0.0028810626990968813	0.0030977117659776454	0.0034339550721959877	0.0036298066011276053	0.0038574767747519556	0.004060540379461741	0.004223497100266677	0.004316934596455463	0.004348542812623396	0.004508014685223299	0.004981964310151993	0.005182019336267801	0.005198748443405871	0.005327440630414265	0.005404911363588727	0.005628608935141999	0.005691939862983358	0.0057889395848192415	0.006329453389954387	0.006513512370803387	0.006710917945170591	0.0068526939099946005	0.006866049768766397	0.0073080084928226485	0.007340508213240865	0.007386285591932634	0.007396104721153568	0.007763191098310723	0.007966886345617069	0.00824017270829741	0.008413412463209952	0.00854679893501692	0.008763451992302551	0.008797835463016074	0.00881939439807189	0.008975792125011622
RPS26	0.3160941494961653	0.2988448456004189	0.29772037912087734	0.2822085323525232	0.2785373099105892	0.27797035569296114	0.2585351623255474	0.25614591565845446	0.25600691706060896	0.25511088178454866	0.24602096778218074	0.23860957278632844	0.23100709354526172	0.2223980004425603	0.21911785241524262	0.21429140719566986	0.21161225313207055	0.20860745162390915	0.2060188642673224	0.20399938024958342	0.2028633959662307	0.20248261534842493	0.20058761071894793	0.19519516875323362	0.1930175558264775	0.19283792879076067	0.19146843924554746	0.19065433029778944	0.1883453466562024	0.1877025537374193	0.18672704516468475	0.1814794389401877	0.17976059486056917	0.1779528485202566	0.17667646480116606	0.17655714491746366	0.17269438761649658	0.17241667911999947	0.17202693498290467	0.17194355111209614	0.1688792972986244	0.16722186062107536	0.16504375509186353	0.16368901125576008	0.16265918801653445	0.1610103488208221	0.16075132809128112	0.16058928352985724	0.1594220701173521
LYST	0.00023148247283756584	3.921920589905481e-05	3.190185004080248e-05	0.0	1.1980071588146846e-05	1.4520477678692245e-05	0.0002183609102684586	0.00025976513445667704	0.0002622888291082537	0.00027886286447389996	0.0004775085300847831	0.0006820768828970369	0.0009337506487322317	0.0012725985355458158	0.001417420543591355	0.0016468996207550796	0.001782921305966495	0.0019429994502220271	0.0020874113775821157	0.002204335460807963	0.0022717716343624433	0.0022946468055003166	0.0024105264459348963	0.0027592156646383398	0.002908167546329915	0.002920667682885486	0.003017049333253724	0.003075254945107686	0.00324407598779497	0.003292067176267427	0.0033657344647942677	0.0037796273682833836	0.003921798267554927	0.00407492441409163	0.004185295875077905	0.004195709967578731	0.004541874471494761	0.0045674448693501235	0.004603487756966507	0.004611222768208023	0.004901357626181435	0.005063132298013473	0.005281005367632902	0.005419591023692744	0.005526537186836322	0.005700679478604642	0.005728364802194408	0.005745730566935808	0.0058718612658320846
ITGB2	0.02063113779489556	0.01780076954708043	0.017620746849195346	0.015196812270215854	0.014639964005785266	0.014554564048133267	0.011727809326571248	0.011394420854452747	0.011375124722750485	0.011250998820718783	0.010018169511974873	0.009049846623937818	0.008092772192137443	0.007055629673166974	0.006674093543697857	0.006126909265699254	0.005830662267759301	0.00550493596807744	0.0052299768417291	0.005019167647537737	0.004902030789000866	0.004863001704881964	0.00467053885097124	0.004139320594612417	0.003931875815620822	0.003914949580309357	0.0037868413306779702	0.0037114773864561634	0.0035009793156881575	0.0034432431078963432	0.0033563486266831033	0.002904230680883302	0.0027618833534351905	0.002615308028514174	0.0025137789253297793	0.0025043714946421103	0.0022076828777461976	0.00218694771716732	0.0021579838014360586	0.002151807845621523	0.0019299723249592837	0.001814200553401757	0.0016666583781665967	0.0015775666136945699	0.0015112356891715528	0.0014075716155831364	0.001391573327540585	0.0013816045557418777	0.0013107094373051575
ZFP36L1	0.0	0.009521444330256479	0.010145076839432221	0.01878831691291971	0.02084557960381872	0.02116370663370226	0.032141792638546995	0.033501767307202	0.0335809607605988	0.034091669136336655	0.039292632161924246	0.04356161105269418	0.04796913463079289	0.052997636140912796	0.054924632739457024	0.05777175151589642	0.059358411999239635	0.061143397547068545	0.06268589372022682	0.06389240606975122	0.06457231430038224	0.06480041928680702	0.06593712782556693	0.0691859071372587	0.07050397710370948	0.0706128635708243	0.07144384101596302	0.07193851707892396	0.0733443718443354	0.0737365041817295	0.07433224835711272	0.07755053462480088	0.07860979264517987	0.07972664534883567	0.08051697764198806	0.08059093554594376	0.08299228576746742	0.0831654671822104	0.08340863896241402	0.08346068324086087	0.08537791511235504	0.08641879045494338	0.08779087003871755	0.08864674611525025	0.0892986369234956	0.09034472336801702	0.09050932198248329	0.09061233264983404	0.09135516942735933
LRRN3	0.0	0.003974348832945174	0.004238610246976027	0.007952784828025167	0.008851302992789495	0.008990752500164206	0.013887951533957416	0.014506376526682963	0.01454246995586797	0.014775448184668194	0.01716960610745691	0.019164583327250018	0.02125322046741218	0.023672870182767064	0.024610702513588212	0.02600726169024853	0.02679126042285035	0.027678198084910732	0.028448897397558293	0.029054493596610775	0.02939684370827733	0.029511874659438553	0.030086417439364216	0.03174064617374417	0.032416972669346816	0.032472979307162364	0.03290108027101454	0.03315649950646851	0.033884740062452845	0.034088488489864704	0.03439855291242383	0.03608450944661329	0.03664349666493685	0.037235084449694256	0.03765509283081869	0.03769445502021043	0.03897798696945759	0.039070965753079806	0.03920161557354443	0.03922959189751363	0.04026372420927421	0.04082805162157738	0.04157507928500809	0.042042874760173515	0.04240011808947877	0.04297509100983171	0.0430657533209953	0.043122519092001155	0.0435324797385189
GZMB	0.26214570875682475	0.2472959980183872	0.24632861053645827	0.2329921691597846	0.22983819906731218	0.22935120922924046	0.21267129884085945	0.21062272988700137	0.2105035644911425	0.20973541752406688	0.20194649391318398	0.19560087206740573	0.1890965353545847	0.18173723500521366	0.17893508321256024	0.17481384734379612	0.17252714223017018	0.1699633491084308	0.1677554233893328	0.1660333957654032	0.16506492293483732	0.16474032259074323	0.1631251369014115	0.15853108673887095	0.15667680173035103	0.1565238693323857	0.15535802269831744	0.15466507364610138	0.15270014310695357	0.15215324142663633	0.15132335157440124	0.14686104243553744	0.14540015495243064	0.14386410676830275	0.14277980894476294	0.14267845643603427	0.13939835681392854	0.13916261324383294	0.138831781168407	0.1387610038723469	0.1361606738229092	0.13475470328806105	0.13290763912981574	0.1317591340681078	0.130886260513273	0.12948903028455683	0.1292695714420019	0.12913228197047522	0.12814349448238427
SNX9	0.0	0.0044232517963976314	0.00471667091696118	0.00883166222674553	0.009824642539627115	0.00997866584441967	0.015373048107900938	0.016052255923582476	0.01609188311730006	0.01634763493796043	0.018972188297602777	0.021154130575490565	0.023433681029952774	0.026068397020598405	0.027087842801898826	0.028604145611368065	0.02945443281075788	0.030415558403077247	0.0312500328484778	0.031905293700778214	0.03227554582070105	0.03239992380876067	0.03302094052614721	0.03480701792955235	0.03553641733131546	0.03559679736333751	0.03605821870010889	0.03633342647408558	0.037117712871309355	0.03733704288447459	0.037670736496522444	0.039483432367375365	0.04008379395816519	0.04071882030332247	0.041169451627220965	0.04121167450860208	0.042587626040412	0.04268723484650502	0.04282718613623637	0.04285715196356038	0.04396427228041755	0.04456797658937703	0.04536664000391041	0.04586648738921931	0.0462480616965813	0.046861929445451395	0.046958694937398154	0.04701927792548005	0.047456712174394705
GRAMD2B	0.0	0.012143609350529577	0.01294059592365232	0.02400628692360182	0.02664550402770241	0.02705380307481453	0.04117257239400121	0.04292544417108296	0.04302754196629904	0.04368602414944647	0.05039837535770947	0.055916525146778584	0.061621616089269304	0.06813986237771227	0.07064030073922917	0.07433717190576125	0.07639864992459469	0.07871885634627634	0.08072474404041391	0.08229427041703383	0.08317896098052402	0.08347580312377317	0.0849552993178774	0.08918604766228574	0.0909034428244743	0.09104534112791804	0.09212836753990947	0.0927731835036148	0.09460611887292827	0.09511747683185698	0.09589443663161559	0.10009335811469597	0.10147598210106665	0.10293409418197955	0.10396610488073091	0.1040626865114895	0.10719932495300846	0.10742558663785887	0.10774330244677408	0.1078113025972868	0.11031674871897176	0.11167730538743456	0.1134711357028744	0.11459028526714185	0.11544279917440672	0.11681099500169909	0.11702629529208544	0.11716103911397655	0.11813276938354453
TNFSF4	0.0	0.003006683636484528	0.0032076444172370114	0.006045613106875833	0.006735900628326415	0.006843161924504869	0.010631659442893415	0.011113035069038938	0.011141150044483565	0.011322681977193758	0.013193500347885339	0.014759745720488951	0.016406572681493953	0.018323269487468024	0.019068691050552502	0.020181312955407076	0.020807262446585893	0.021516558223158393	0.022133890035714997	0.02261961844976154	0.02289445592511088	0.022986842785274665	0.023448589146555177	0.024780862401428766	0.02532675082072791	0.025371986724058083	0.025717914287755696	0.02592443685884597	0.026513799799595714	0.026678834081023842	0.026930101476049816	0.028298835588420224	0.028753566279124888	0.029235312870886862	0.029577645736256132	0.029609741443843145	0.030657549561873075	0.030733544457842835	0.030840350145422142	0.030863223847302113	0.031709523012785026	0.03217199013543878	0.03278487200040171	0.03316906364831895	0.03346266729014199	0.033935588019454004	0.03401020064896011	0.03405692315862318	0.03439448446660332
HOXB2	0.0	0.002586945783193517	0.0027596067204255226	0.005195048773472211	0.005786683045723828	0.005878590990113786	0.00912111705630636	0.009532663963463639	0.009556697755663479	0.009711871133240235	0.011310355584218224	0.012647744861479793	0.014053240579243065	0.01568832974172063	0.01632406046103141	0.0172728144156975	0.017806510319891333	0.018411223692969436	0.018937500432783638	0.019351567789612778	0.019585852064434972	0.0196646061435104	0.02005821122713325	0.021193846621422763	0.021659160250784404	0.02169771928323294	0.021992588439364136	0.022168629577001497	0.0226710122624324	0.02281169222009205	0.023025881818047655	0.024192698438120552	0.024580373784950704	0.02499109939808708	0.025282976727186157	0.025310342499268224	0.026203793753200144	0.026268598239464702	0.026359677712198493	0.026379183635493075	0.027100924996470988	0.02749536664522223	0.028018145565129937	0.02834588436284058	0.028596361963591055	0.02899984768754682	0.029063509050207492	0.0291033743571657	0.02939140510209126
TNFRSF18	0.0	0.0008414961861188414	0.0009008882905003953	0.0017803247751786346	0.0020054897279603388	0.0020408647775793723	0.0033555243870313015	0.003531436375488862	0.003541770987574998	0.003608659054765771	0.0043139403202610595	0.004926344251872669	0.0055912615491897875	0.006391550232209464	0.00671029650464576	0.007193732206470556	0.00746969721873555	0.007785837089562891	0.008063924942833641	0.008284634254513795	0.008410255200447548	0.008452602075036182	0.008665146276557732	0.009286691527697934	0.009544882049909807	0.009566368298832003	0.009731135575356244	0.009829888389693696	0.0101132777451097	0.010193048690896078	0.010314848966207208	0.010985642477666702	0.011211204561995317	0.011451623927553093	0.01162337308922949	0.01163951398722314	0.01217004818622276	0.012208796196317557	0.012263315206855098	0.012275000402731896	0.012709635412204599	0.012949023689721749	0.013268298916087431	0.013469610499872803	0.013624059561281165	0.013873932971723579	0.013913478421534356	0.013938258842077663	0.014117681264143011
TIGIT	0.008361654480896402	0.006795143520164887	0.006697140800193707	0.0053997890184640795	0.0051081979654411525	0.0050637138072035515	0.003631399081284792	0.0034682976887398798	0.0034589003414838004	0.0033985644380810087	0.002810750167004855	0.002365401139204526	0.0019419170599254687	0.0015053432290882407	0.001351562406038398	0.0011383914238029536	0.0010269720569386354	0.0009080326793559912	0.0008107801169996709	0.0007383229182489348	0.0006988993041100455	0.0006859015122319956	0.0006228506140147638	0.00045862528520365653	0.0003988406234355646	0.0003940804204030923	0.0003586552969337409	0.0003383275888007853	0.0002836764715609952	0.00026926048167047467	0.0002480540041890078	0.00014813447924016954	0.00012071506706495816	9.477573346508561e-05	7.827563086734712e-05	7.681064772549484e-05	3.665408597808284e-05	3.431742076670519e-05	3.11642788289046e-05	3.0508862080225185e-05	1.1163515226952914e-05	4.602851549212472e-06	2.3726921830058423e-07	0.0	1.1094549376144958e-06	5.235512420154187e-06	6.149071030914222e-06	6.75748340125959e-06	1.1982975178265187e-05
MAGEH1	0.0	0.0015148280556849247	0.0016180149512848296	0.003100347600382969	0.0034678597147984047	0.003525206018839766	0.005591137712757155	0.005859150207583597	0.005874841191617242	0.005976253786701191	0.007031322733986323	0.007928315537166497	0.00888458892947358	0.01001411056615703	0.010458101341449422	0.011125625460179811	0.011503675936210489	0.011934222997237454	0.012310797240534577	0.012608293298679962	0.012777089478617554	0.012833905700667558	0.013118436533703426	0.013944627149286903	0.014285374778831295	0.01431366883772256	0.014530328499456957	0.014659920249409708	0.015030738379197273	0.015134838714600973	0.015293553412378258	0.016162755268122386	0.016453244223088248	0.016761915886641776	0.016981835289899605	0.01700247841994229	0.01767868490920016	0.017727899952682147	0.01779710736356621	0.017811934868778356	0.018361996273306702	0.018663777774070966	0.019065003549991577	0.01931726235202852	0.019510426873453723	0.019822264504489706	0.019871541546867377	0.01990240974583296	0.02012567470792831
CALR	0.0	0.005435995277656591	0.005793714279037854	0.010773386728011758	0.01196477153052955	0.012149216736549562	0.01855009214084591	0.01934800815187021	0.019394506530979072	0.019694460031288497	0.0227582408215925	0.025285619616865596	0.027907241393988702	0.030913753738503136	0.032070368764108625	0.03378387305845898	0.03474120208585507	0.03582028282338001	0.03675456908179209	0.03748652204433078	0.03789945662514427	0.03803806748029048	0.03872935799185706	0.04071024853130112	0.041516114948095595	0.0415827451274855	0.04209152797487725	0.042394646141268755	0.04325709263967159	0.043497916438268724	0.04386400693004955	0.04584631261315719	0.046500490415585904	0.047191172996225994	0.04768051247048355	0.04772632881698691	0.04921626832847492	0.04932389528769798	0.049475059056871995	0.04950741759826682	0.05070095340826386	0.051350157340496416	0.052207266225111404	0.05274268414044103	0.053150892354168366	0.053806667012822995	0.053909932792457926	0.053974570873866146	0.054440951211569555
CLECL1	0.0	0.00267860704982667	0.00285689028781258	0.005365162275219645	0.005972686408865058	0.006067000342722131	0.009383838651599252	0.009803370238828171	0.009827860410799097	0.009985954119832843	0.01161189436671009	0.012968625173221546	0.01439095323628034	0.01604120866648072	0.016681575891377018	0.017635956987988477	0.018172145049662553	0.018779102309557066	0.019306834549154953	0.019721724190817788	0.019956348488118017	0.02003519661203522	0.020429119517287944	0.021564261476802002	0.02202877391756536	0.02206725106346001	0.022361415920316152	0.022536970901772396	0.02303769749925115	0.023177842682886696	0.02339115865293201	0.024551966176984352	0.024937181744739717	0.025345051779625885	0.025634744641028384	0.025661899016061626	0.026547832136276886	0.026612045026332645	0.026702282515426973	0.026721606518918695	0.02743622213366473	0.02782644672782754	0.028343288023232313	0.02866710316015826	0.02891447809699997	0.0293127774083259	0.02937559930884985	0.02941493600912634	0.02969908064511384
ATP8B4	0.030497730448580507	0.02730017438214613	0.027094630474844394	0.02429778776831798	0.023646807106116913	0.023546663173206833	0.020179644974612193	0.019774983172390986	0.01975150658421171	0.01960034164740368	0.018084209566943094	0.016872369875125054	0.015653259437958617	0.014303704705612902	0.013798578240810211	0.013064806472933593	0.012662494542402258	0.012215647214033287	0.01183447589582734	0.011539583888078964	0.011374672780079698	0.011319552403570021	0.011046426487142658	0.010280268027446665	0.009975629863310825	0.00995062568438601	0.009760623983020633	0.009648208349358978	0.009331564124021086	0.009243996677124111	0.009111593576123733	0.008409692280404668	0.00818366702438067	0.007948071948139679	0.007783055343478368	0.007767685881593461	0.007275454667408837	0.007240469672417454	0.0071914632662260225	0.007180992651197399	0.00679968833993666	0.006596308018575081	0.006332163737519714	0.006169691698398344	0.006047135137563886	0.005852639422268269	0.005822280808581881	0.005803315464802755	0.005667327865226279
TNFRSF9	0.0	0.000859081997439292	0.0009183945654725398	0.001780692237727581	0.0019972944717102786	0.0020311889503967194	0.0032685577853718527	0.0034312822334636277	0.00344082391767931	0.003502532227807817	0.004148472835606681	0.004703065796099769	0.005299505312224017	0.006010538605106721	0.006291884190439162	0.006716772208531237	0.006958391573629926	0.007234409861892312	0.00747655296277781	0.007668318507304112	0.007777306772038563	0.007814021337718729	0.007998106482579266	0.008534692617459962	0.008756871656292246	0.008775342896150132	0.008916898729058854	0.009001663856160507	0.009244605091686897	0.009312909794270227	0.009417135849658954	0.009989755749594747	0.010181802766971147	0.01038623491611437	0.010532113311222308	0.01054581605969335	0.01099557814164557	0.011028379984920914	0.01107452213014232	0.011084410297815362	0.011451813034035467	0.011653855082044851	0.01192298612880022	0.012092489746678106	0.012222438050278731	0.012432498805925712	0.012465724022536921	0.012486541318014882	0.01263720803336096
AKAP5	0.013281085615872865	0.011459728053658066	0.011343760295016742	0.009780875700023686	0.009421462673960795	0.009366329762945172	0.007539622225357964	0.00732395642569561	0.007311472561213034	0.007231164230736942	0.006433208183872399	0.005806066839418048	0.005185919441580936	0.00451363567170808	0.004266275336844136	0.0039115004121289265	0.0037194232668126964	0.0035082401666501617	0.003329984109950654	0.00319332823478391	0.0031174006333268	0.0030921031936541887	0.0029673634052610753	0.0026231651299855607	0.002488804454828325	0.0024778430105467375	0.002394888477610088	0.0023460951478394	0.0022098438165356338	0.002172481520262476	0.002116258542775848	0.001823915124806591	0.0017319509777926206	0.0016373035741831243	0.001571775715827839	0.001565705499047318	0.001374405448817062	0.001361046995661419	0.0013423899671307915	0.001338412160773475	0.001195638677827085	0.0011212199654110078	0.0010264871772291406	0.0009693504830194655	0.000926847430678987	0.0008604916425527798	0.0008502592045233764	0.0008438843807772184	0.0007985752407913133
LINC01934	0.0	0.011771550432137401	0.012542561742908354	0.023227432928321412	0.025770205552183456	0.026163388919921204	0.039726859287511296	0.04140631201333478	0.041504102588659886	0.04213472351009129	0.04855494428173557	0.053821747137152376	0.05925621149846583	0.06545167649025263	0.06782440513733135	0.07132846801048665	0.07328034937937988	0.07547541001630242	0.07737156626030839	0.07885423211850306	0.07968957392950726	0.07996979511175206	0.08136597839433934	0.08535412549805066	0.08697118611976329	0.08710474622265785	0.08812388937819648	0.08873046620117575	0.09045386966857383	0.09093444929459249	0.09166445951917179	0.09560577640903078	0.0969021373843888	0.0982684999862633	0.09923508957323035	0.09932552816369211	0.10226074336073443	0.10247233101246611	0.10276940871224749	0.10283298673127306	0.10517427025118753	0.1064446730712737	0.10811855134195913	0.10916223494164734	0.10995693705869591	0.11123176103230548	0.11143230192769049	0.11155779952009126	0.11246263915472854
DUSP16	0.0	0.0054794948854339776	0.005839680931726932	0.010848483258275032	0.01204537182409382	0.012230617726504134	0.018650587845247257	0.019449679277125487	0.019496237781339076	0.01979655692793242	0.02286185294157428	0.025387399335559613	0.02800412468729435	0.031001203832910218	0.0321530888240687	0.03385844837832813	0.034810631446508755	0.03588339642447719	0.03681177087665921	0.037538803353915684	0.03794884959712658	0.038086472695579465	0.038772699965449076	0.04073781143615923	0.0415367164767258	0.04160275697923005	0.04210696593304131	0.04240729919445807	0.043261576571814175	0.04350005427946868	0.04386252385654793	0.04582407688395568	0.04647097953760737	0.047153750096118496	0.04763734007844439	0.04768261198356055	0.04915427330842448	0.04926053676660119	0.04940977563307464	0.04944172062924912	0.050619633885891746	0.051260037661425895	0.052105200486407766	0.0526329661977743	0.05303524202706977	0.05368130812075539	0.053783025011548746	0.053846690801864716	0.054305992288829874
ITGB1	0.016751305380912768	0.01475787578643728	0.014630166784770582	0.012898456867925873	0.012497161428941195	0.012435492909235124	0.010373401990480147	0.01012722404841851	0.010112954092441423	0.010021102792150793	0.009103143636362998	0.008374128092770744	0.007645556604913367	0.006845485240232457	0.006547985364873721	0.006117930850779468	0.005883276558154654	0.005623656161351048	0.005403081536784621	0.005233025196345248	0.005138159061247594	0.0051064890368371085	0.004949851637129743	0.00451318404664991	0.00434075314183735	0.00432663231784855	0.004219494237692023	0.004156243667843756	0.003978656394389185	0.003929698511470764	0.0038558039368050967	0.0034668424070785353	0.003342649589260671	0.0032137903096054188	0.003123909085702342	0.003115553822526068	0.0028494910610492863	0.00283069803853106	0.002804400340556068	0.0027987857778156155	0.002595352259379652	0.002487702837303124	0.00234884358448767	0.00226399574917463	0.002200289995462734	0.0020997362478261394	0.0020841032985979002	0.0020743459659843533	0.002004582857289383
NBL1	0.0030086816009580186	0.0023561281334539275	0.0023156132832534704	0.0017839516925273191	0.001665901225937294	0.0016479479399809094	0.0010799718740390762	0.00101686227598341	0.0010132384440420528	0.000990004798437416	0.0007670445120883662	0.000603182293081983	0.00045288917243241356	0.00030584723618903853	0.00025663853845553364	0.00019139055667172222	0.0001589629193512465	0.00012591108795811934	0.0001003172403037933	8.224231783127145e-05	7.281608605685941e-05	6.977708277589034e-05	5.556317919247489e-05	2.360131675410715e-05	1.4356695744011105e-05	1.3690433394997203e-05	9.098891053438418e-06	6.781381024389965e-06	1.9031262852853281e-06	9.962504539107186e-07	0.0	2.675769214421919e-06	6.574295890959814e-06	1.2329655799780959e-05	1.743154489247667e-05	1.7952871602777698e-05	3.9002072109994845e-05	4.083174347996321e-05	4.347222555350916e-05	4.4048192656243046e-05	6.79482054369851e-05	8.313065623133387e-05	0.00010554780907323646	0.00012092902515742354	0.00013337102981442195	0.0001546597836068475	0.00015815876521424466	0.00016036925864432172	0.00017678355352773734
SLA2	0.7435956687358065	0.7161833815032155	0.7143860375453659	0.6894556142785728	0.683516849849447	0.6825983611140309	0.6508846294054111	0.6469541524973323	0.6467252675572659	0.6452492013311566	0.63021617258665	0.6178770673917573	0.6051396436530958	0.5906129411194703	0.5850482416347227	0.576829225384208	0.5722505210908524	0.5671010811278572	0.5626526596924311	0.5591742092093266	0.5572144090283049	0.5565569779079775	0.5532813596057762	0.5439247304979651	0.5401310407997919	0.5398177081547668	0.5374268220244385	0.5360038334664654	0.5319609724134449	0.5308336386880523	0.5291212315960732	0.5198768562863372	0.5168366284607024	0.5136324815396323	0.5113659778299893	0.5111539207599114	0.5042722928734478	0.5037762848923373	0.5030798840555273	0.50293084856687	0.4974431400415862	0.4944659575472723	0.4905438176907182	0.4880986733719743	0.48623703751035197	0.4832510545586677	0.48278137585466285	0.4824874590180632	0.480368452672143
RELB	0.19595595944129185	0.18645569609619317	0.1858343290913469	0.17723612794128574	0.17519377580059725	0.17487811353219218	0.164014389677837	0.16267297504981926	0.16259489515865444	0.16209145591831153	0.15697356667839335	0.1527859944554768	0.14847626475769116	0.14357798651728793	0.14170655126366416	0.13894761489005192	0.13741337190735092	0.13569026159580488	0.13420378481869166	0.13304278099388234	0.13238918513092024	0.1321700167631592	0.1310786675645519	0.12796730987153215	0.12670838660397754	0.1266044761196332	0.12581193052455641	0.12534051955819292	0.12400238300904576	0.12362956646390111	0.12306352890343986	0.12001342586065489	0.11901244083330176	0.1179586389798013	0.11721393765450672	0.11714429323566455	0.1148871038318986	0.11472463119039467	0.11449656797140784	0.11444776820481706	0.11265277664711415	0.11168051604071572	0.11040135608204538	0.10960488828726134	0.1089990031093453	0.10802812587914046	0.10787551792144212	0.10778003317777718	0.10709196751740446
TYMS	0.0	0.00030850964936384936	0.00033014405353105555	0.0006492093345019274	0.0007306362456260505	0.0007434228580831398	0.001218118371418695	0.0012816405103843707	0.001285372848772736	0.0013095309202620815	0.0015644654833692519	0.0017862474042580241	0.0020276248463181774	0.0023190907135568796	0.0024354966875499186	0.0026124171279515336	0.0027136178072263324	0.0028297420044077447	0.0029320609688644646	0.003013384825667414	0.003059718508468163	0.0030753452929131765	0.0031538369342570573	0.0033839419374600103	0.0034797817623989057	0.00348776420997177	0.003549012463077348	0.0035857510852570947	0.0036913033636537147	0.003721048478257865	0.00376649391539104	0.0040173949176413905	0.004102000051218937	0.004192310028776413	0.004256908800386889	0.00426298335459464	0.004462992377525659	0.0044776264942533416	0.004498222981845535	0.00450263840295553	0.004667103734539765	0.004757881448670429	0.004879167285159285	0.00495576744361231	0.005014602397994245	0.005109909675734287	0.0051250070090848	0.0051344693975968435	0.005203026006520107
RGCC	0.1288824474478526	0.1223244102441533	0.12189541034190465	0.11595844564433	0.114548084785138	0.11433009860833321	0.10682771975911642	0.10590136086466118	0.10584744052132755	0.1054997769331737	0.10196562016189026	0.09907417531760265	0.09609877563658464	0.09271769960287124	0.0914261516844016	0.08952237205999747	0.08846383226572907	0.08727512537190074	0.08624979049157921	0.08544904613922133	0.08499829627738797	0.08484715349186922	0.08409458250505464	0.08194948969599436	0.08108173306717015	0.08101011444305606	0.08046389240306462	0.08013901939455048	0.07921693938295793	0.07896006608441286	0.078570084557957	0.07646915000462318	0.07577985247780894	0.0750542907903623	0.07454161832960471	0.07449367616870173	0.07294014195521392	0.072828340032557	0.07267140844226361	0.07263782981248912	0.07140290579582953	0.0707341672696239	0.0698545167878507	0.069306909203393	0.06889039175262435	0.06822306279877466	0.0681181800426135	0.06805255796114096	0.06757972128314871
ITM2A	0.06810699389380348	0.06403601169912032	0.06377015463401747	0.06009713544150752	0.05922638107269418	0.05909186144852041	0.05447337927951268	0.053904720926125305	0.0538716327284563	0.053658319919294595	0.05149301316066435	0.049725908720636314	0.04791194263025844	0.045856509675025414	0.0450730872473063	0.04392013986875076	0.04328005731937978	0.04256212567409845	0.04194361433087457	0.041461076871946556	0.04118964411850201	0.04109866053619393	0.04064587369175421	0.03935750966145424	0.03883729616810361	0.038794386917689105	0.038467255770599396	0.03827279972280129	0.03772133136942446	0.037567823678775314	0.037334872069747393	0.03608205667765363	0.035671833096982075	0.03524047466685987	0.034935963395482106	0.03490749928985859	0.03398627193555315	0.0339200607743132	0.03382714278703003	0.0338072641492031	0.03307693216816043	0.032682058078031706	0.032163321530454314	0.03184078828982684	0.031595671637445144	0.031203331779346866	0.03114171117806719	0.03110316290409898	0.030825541136614065
PTMS	0.14869236488361226	0.14133931560676827	0.1408582851045297	0.13420079308839739	0.13261910789657794	0.1323746352678219	0.12395940483318624	0.12292013010028302	0.1228596357254752	0.12246958035565647	0.11850404977140694	0.11525901565989205	0.11191904643011963	0.10812269773927696	0.10667220942058642	0.10453380837329274	0.10334463031222563	0.10200905577946984	0.100856892377852	0.09995700271702601	0.09945040398024885	0.09928052794368769	0.09843463211345127	0.09602307435425861	0.09504732377644354	0.09496678672801839	0.09435251819943302	0.09398715045649852	0.09295003904642962	0.09266109451913096	0.09222240104857882	0.08985857437284717	0.08908284593501781	0.08826620703409227	0.08768911791314771	0.0876351491855839	0.08588607254728942	0.08576017868249608	0.08558346232395098	0.08554564966387113	0.08415483945576052	0.08340154309962344	0.08241050938397132	0.08179347031603623	0.08132409396863827	0.08057198758497142	0.08045377044346635	0.08037980401899869	0.07984681033208507
CXCR6	0.0	0.030629810964283966	0.03262880106305177	0.060236553708332696	0.06677993745777488	0.06779078921550763	0.10250341085366088	0.1067795784973633	0.10702841608040892	0.10863268433544304	0.12492469889387703	0.13823316577540412	0.15191006342832258	0.1674315314955357	0.17335544820844984	0.1820827112315948	0.18693294957410833	0.19237779795746235	0.19707287696666498	0.20073866764879034	0.20280187197354183	0.20349364383378354	0.2069377601054163	0.21675171400870097	0.2207206540054285	0.2210481975516596	0.2235461930570919	0.22503181478110834	0.2292480703711206	0.23042255092077824	0.23220556717613894	0.24181007885364325	0.2449609497093448	0.24827750677441873	0.25062091618823246	0.25084005783256913	0.25794126612560797	0.2584523246835313	0.25916968007836916	0.25932317320192544	0.2649684212831662	0.2680256805631194	0.2720474989308177	0.27455142818236666	0.2764560867272077	0.2795079375838512	0.2799876243290713	0.2802877551987115	0.2824504483221557
NFKBIZ	0.0	0.0031495879139822325	0.0033546246118694167	0.006180492030925189	0.006848760750582272	0.006951950499071824	0.010488584563156822	0.010923436974972667	0.010948737043940726	0.011111835664728176	0.012767077878964361	0.0141179708746908	0.015505463102995831	0.017079565430366372	0.01768030759086381	0.018565414654787338	0.019057397715560365	0.019609794727962537	0.020086232973785645	0.020458306448619235	0.02066775563719192	0.020737988152158104	0.02108770405142324	0.022084737692451784	0.022488211672382352	0.02252151639506894	0.022775552041426783	0.022926667045562343	0.02335568188628301	0.023475228105746204	0.023656749777845265	0.024635327185617895	0.024956674032905246	0.025295101854911906	0.025534346721475254	0.02555672466664527	0.026282380173526132	0.026334643450069972	0.026408012930901004	0.026423713281318317	0.02700150835488402	0.027314726049792792	0.027727109918563864	0.027984062398362486	0.028179628881296326	0.028493193443185127	0.02854250290229432	0.02857335822391538	0.028795773307388917
LINC02195	0.07843801260716023	0.07424821117281911	0.07397398788967648	0.07017735778990554	0.06927503087301883	0.06913555361942651	0.06433330555561449	0.06374012439839123	0.06370559598083435	0.0634829629631845	0.061219509737381314	0.059367366332575874	0.05746125332248268	0.055295157616722476	0.05446773164486628	0.053248121741953355	0.0525700263483095	0.051808583989541565	0.05115183055930782	0.050638962380260874	0.050350274474268805	0.050253475501368564	0.04977151057312411	0.04839791642302811	0.04784233974338288	0.047796488707733883	0.04744680402420014	0.047238835263476234	0.04664860911511094	0.046484196712607354	0.046234599339981905	0.04489020435964923	0.0444492215749072	0.04398509741284744	0.04365719145789894	0.0436265292564469	0.04263310276872105	0.042561622268241825	0.0424612911135759	0.042439823725186884	0.04165043065049838	0.04122305427117699	0.04066099910669212	0.0403111699345884	0.04004512066669157	0.039618932120882314	0.03955195646818212	0.0395100528158701	0.0392081425505761
KRT86	0.03144144582836542	0.02918637963045454	0.02903944879431946	0.027014180702016687	0.026535422069966057	0.02646151006551547	0.023932568689035295	0.023622442411085597	0.02360440634111425	0.023488155714615218	0.022310565123768562	0.021353038925915287	0.020373669130421913	0.019268638418466294	0.018848867091598692	0.018232596536861823	0.017891261846535264	0.01750911921970437	0.01718051355899114	0.016924556757173186	0.01678073871553743	0.016732557476232035	0.016492978032222064	0.015813135799257506	0.015539438794028899	0.015516884583203683	0.015345044731760673	0.015242990191957377	0.014953947804875382	0.014873590814484054	0.014751732786468864	0.014098199687794825	0.013884894855200404	0.013660980442078178	0.013503150524616122	0.013488407671958613	0.01301222997199209	0.012978079397771356	0.012930170879471547	0.012919924035618794	0.012544100492882725	0.012341431710834834	0.012075773843543093	0.011910938208535624	0.011785846312109516	0.01158594832217774	0.011554589584579318	0.011534977527216906	0.011393851298085329
SERPINB9	0.35806351289095284	0.3445607048255521	0.34367432416043897	0.3313665615932946	0.3284311286245898	0.3279770136914899	0.3122775801255484	0.3103292204521142	0.3102157432177739	0.30948388823366635	0.3020257259740773	0.29589792046348373	0.28956658605510377	0.2823389021012366	0.2795682824478569	0.2754741707051265	0.27319240845117587	0.2706253895036492	0.26840712611582385	0.266672099738404	0.26569439190717015	0.26536638387552536	0.26373189203353187	0.25906116376206256	0.25716660699114957	0.257010109536544	0.25581585449392064	0.2551049831953538	0.25308498241091826	0.25252162498666	0.2516658174598434	0.2470442424443262	0.24552377479110632	0.24392103545487442	0.24278713249744532	0.24268103545485342	0.23923730027995482	0.23898903383311199	0.23864045324899008	0.23856585237771188	0.23581850613593724	0.23432767269171872	0.23236328102665826	0.23113842882751046	0.2302057683644203	0.22870963093932817	0.22847427552694244	0.2283269912481738	0.22726507253092132
TRAV8-3	0.09806294673972005	0.09414546946351807	0.09388732498489993	0.09029060178607276	0.08942943628617289	0.08929609974131913	0.0846681411938533	0.08409135660357941	0.0840577469921614	0.08384094380137536	0.0816273621571896	0.07980301878083515	0.07791290455073221	0.07574895172484075	0.07491771348357956	0.07368769871050107	0.07300130997792323	0.07222838232857448	0.0715598515088102	0.07103656573093642	0.0707415384781494	0.07064253675487542	0.07014902430822728	0.06873714844706721	0.06816379053941915	0.06811641209011701	0.06775477573959346	0.06753944391962391	0.06692727621943073	0.0667564746647133	0.06649694521784846	0.06509416426415046	0.06463220476653439	0.0641450116379905	0.06380018820156902	0.06376791767269194	0.06271991334890656	0.06264431929221331	0.06253817163243847	0.06251545323325125	0.06167845929597415	0.06122399861298375	0.060624897297543695	0.06025118178060668	0.05996653653257902	0.05950977679729352	0.059437908698614816	0.05939293182180347	0.05906859978901699
TRBV2	0.0	0.0019754371825011913	0.0021037166701557836	0.003867661800702152	0.004283698882240644	0.004347902821657368	0.006542243968325534	0.006811230617898886	0.006826874950013398	0.006927712612541534	0.007949659839509168	0.008781787766594523	0.009634687720707247	0.010600154334710954	0.010968024433545373	0.011509442062332176	0.011810088576028999	0.01214740293329207	0.012438123543317761	0.012665027196756995	0.012792705544117627	0.012835510443010803	0.01304859219174509	0.013655534260186744	0.013900921034898484	0.013921170713429465	0.014075598886691451	0.014167437780630898	0.014428072081126744	0.014500673546631718	0.014610892603133668	0.015204659365272225	0.015399490389493203	0.015604599056370003	0.01574954882480853	0.015763104809107156	0.016202506631780703	0.016234139927258306	0.016278545161473923	0.01628804699663565	0.0166376194036965	0.016827033191533947	0.017076326780499126	0.01723160923140088	0.01734976959315919	0.017539179677931713	0.01756896041834627	0.017587595009488255	0.017721904196509
CREM	0.23715463627659483	0.22818882856653655	0.227599696688507	0.21941203072340043	0.21745724080296225	0.21715476362107955	0.20668638797321104	0.20538570088952235	0.2053099353974066	0.20482126963980885	0.19983871499427197	0.1957413000021686	0.19150438376989842	0.18666343389436135	0.18480655423836345	0.1820614798240876	0.18053096312316885	0.17880858790412568	0.177319773714413	0.17615500602027678	0.17549853628440304	0.17527828175066107	0.17418060295510385	0.1710426689400848	0.1697693438893657	0.16966414951233522	0.16886133072074516	0.1683834043622563	0.1670251148608377	0.16664624364387848	0.16607064432527774	0.16296125871622613	0.16193792291210118	0.16085901887415832	0.160095596855645	0.1600241598587233	0.15770495935362994	0.15753772773698094	0.15730291679541986	0.1572526629260067	0.15540165377069237	0.15439697262489438	0.15307290143034424	0.15224715986103243	0.1516183258991215	0.15060943982409092	0.15045071816681355	0.15035138883606725	0.14963517757070077
GATA3	0.08361428203207255	0.08001321291111696	0.07977607378277995	0.07647417747372409	0.07568422843109124	0.07556194109786851	0.07132144373118277	0.07079351472723794	0.07076275601878312	0.07056435376509518	0.06853974340819935	0.0668727017541687	0.06514712716476323	0.0631736154926894	0.06241614272381524	0.0612959278656362	0.06067115471722695	0.05996791283053238	0.05935991829542808	0.05888418973746179	0.05861604301476486	0.058526072597914314	0.05807766375764567	0.05679560626627833	0.05627530580093132	0.05623232057399019	0.0559042625955215	0.055708962791474526	0.05515390161758582	0.0549990753536993	0.05476385539031792	0.0534932202000854	0.05307506132326856	0.05263421644990662	0.05232229457226467	0.05229310732172954	0.051345626837440705	0.05127731348101172	0.0511813960743116	0.05116086825914001	0.05040483801610829	0.049994551011251165	0.04945391567294932	0.04911680700255516	0.04886011485624131	0.04844834015375765	0.048383564816932956	0.048343028810168276	0.048050766958885105
PIM3	0.10315731362208691	0.09838336322517616	0.0980701530917012	0.093723778138052	0.092687980568808	0.09252777279809699	0.08699495036473837	0.0863091781212556	0.08626924359757548	0.08601170919460588	0.08338904390937862	0.08123684976130774	0.07901594306817417	0.07648439463707546	0.07551511710017367	0.07408407269926476	0.07328718341881746	0.07239126788323957	0.07161759721452321	0.07101281603413212	0.07067215271480354	0.0705578872604331	0.06998866406319981	0.06836366794355886	0.06770523886281421	0.06765086894374606	0.06723605977891867	0.06698922877000157	0.06628817309163815	0.0660927456094933	0.06579594377561548	0.0641947631720271	0.06366860193691104	0.06311431160836678	0.06272237860109531	0.06268571544261203	0.06149656434323303	0.06141090242871683	0.061290643469145256	0.06126490879424484	0.06031775282572749	0.05980426602823408	0.05912820350693526	0.05870697178309359	0.05838638934612539	0.05787242292618877	0.057791605482998776	0.057741035047256806	0.05737653091626094
ICOS	0.1828508765377973	0.17779315245070038	0.17745776129257695	0.17275724805709036	0.17162411244607567	0.1714483979247734	0.1653044203506081	0.16453246583915815	0.16448744042410046	0.1641968837224631	0.16121886071088898	0.15874868139674292	0.15617410599240789	0.15320699358589895	0.15206160216310116	0.15036089733244584	0.1494087948690489	0.14833400783564898	0.1474021104447477	0.1466711911119135	0.14625852185915778	0.14611994938003514	0.14542847503969825	0.1434437043489909	0.14263489439171595	0.14256798674064342	0.14205691649495444	0.14175229543703305	0.1408850133357339	0.1406426942661565	0.14027421198501688	0.13827656161177126	0.13761647399271315	0.13691912090321723	0.13642479614435676	0.13637850226378734	0.13487206658825412	0.1347631776936914	0.1346102260828762	0.13457748250271362	0.13336918785133178	0.1327115197206853	0.13184279464736537	0.1312998784942373	0.13088583457857894	0.13022047922999103	0.13011568244347893	0.13005008303271381	0.12957669909531622
CRIP1	0.3854385930339479	0.37575936468058213	0.3751185954787881	0.36615151779481314	0.3639934250869783	0.363658890324845	0.35198073646697825	0.35051593610986886	0.35043051568448336	0.3498793258330779	0.3442341355952485	0.339557108649843	0.3346873613458796	0.32908095587471964	0.3269182819462717	0.3237086021808655	0.32191248949214524	0.319885561539059	0.318128626009313	0.3167509267311748	0.31597321574631154	0.31571208353114066	0.31440918333438583	0.3106707024582258	0.3091477655683672	0.30902179581311096	0.308059647391294	0.307486216633428	0.3058538229506138	0.3053977862547832	0.30470435932705664	0.3009459896505251	0.2997044203849586	0.2983929178187923	0.2974633436924421	0.2973762923495564	0.2945439340106133	0.2943392297653995	0.29405169598565806	0.2939901421618143	0.29171890025509795	0.290482831768728	0.2888502436859195	0.2878300302526098	0.2870520264814531	0.28580186977207944	0.2856049714385498	0.28548172044481124	0.28459232898313136
TRAV27	0.0	0.015790361566870192	0.016813257631900336	0.030840931472510213	0.03413783422243344	0.03464618105977968	0.05193995537916951	0.05404781470205289	0.054170318263086936	0.05495968998492906	0.0629348563321035	0.06939250629694871	0.07597370730491304	0.08337239186737211	0.086175957908877	0.09028539006165637	0.092558321058551	0.09510045869367711	0.09728441608575589	0.09898429994445979	0.09993898066359297	0.10025874174293359	0.10184822346492983	0.10635422333492084	0.10816662461260529	0.10831593801644546	0.10945336716491805	0.11012872886824054	0.11204094549586563	0.11257242334292483	0.11337827952062296	0.11769822851862277	0.11910764080583036	0.12058694071206744	0.12162954787140401	0.12172693406361912	0.12487221489961287	0.1250977832411676	0.12541422521782042	0.12548190713887264	0.12796438610799665	0.12930326159798744	0.13105854035402897	0.13214787035116904	0.13297468351691732	0.13429621635659317	0.13450356444315925	0.13463324700154888	0.1355665493007847
REL	0.7699565077441033	0.7530388932183689	0.7519197967796083	0.736268939703798	0.7325048833849284	0.7319214859946068	0.7115687573967187	0.7090174956918656	0.708868727677405	0.7079088023174382	0.6980798236557142	0.6899395212505308	0.6814662051277685	0.6717135797930689	0.66795206709156	0.6623699684777489	0.6592464648615675	0.6557216990687802	0.6526665320850782	0.6502708697279682	0.6489185314400188	0.6484644580823358	0.6461989010260283	0.639698233479	0.6370500420498035	0.6368309953509002	0.6351579221966752	0.63416077859876	0.6313221514163077	0.6305291196983713	0.6293232620571863	0.6227871985982625	0.6206278803200262	0.6183468429248031	0.6167300140899121	0.6165786009706873	0.6116518433678821	0.6112957470554645	0.6107955579076816	0.610688479022149	0.6067372147177545	0.6045866459210094	0.6017459730791139	0.599970685469357	0.5986167969084035	0.5964411253947619	0.5960984434523773	0.595883935106833	0.5943359690214807
LINC01871	0.9052459498170051	0.8844451527849595	0.8830712329457646	0.8638828142759896	0.8592751967739878	0.8585613029612791	0.8336972906614073	0.8305861313005121	0.8304047529017204	0.8292345099116574	0.8172620201201997	0.807360150990696	0.7970662159151085	0.7852343390988581	0.7806754782448571	0.7739147975152942	0.7701342399335842	0.7658700952263302	0.7621758360664272	0.7592801917193652	0.7576460623799424	0.7570974443660912	0.7543607058963047	0.7465130354157583	0.7433182198625623	0.7430540132582399	0.7410362837270996	0.7398339566386634	0.7364121603312457	0.7354564555950487	0.7340034498163024	0.7261321108195087	0.7235332589555254	0.7207887718676456	0.718843977783078	0.7186618739522925	0.7127385969910491	0.7123106326035713	0.7117095302531506	0.7115808536540147	0.7068339671236852	0.7042514595567819	0.7008414231888922	0.6987109912424694	0.6970866101562314	0.6944768982945315	0.6940659236017559	0.6938086759661126	0.6919525135492162
CLEC2B	0.6277468173241443	0.6134049582177428	0.6124560417997371	0.599182766368892	0.5959898866389406	0.5954949961920928	0.5782267849584639	0.5760617752843893	0.5759355277303888	0.5751209091073595	0.5667791562780236	0.5598697920742113	0.5526771286217222	0.5443978281295463	0.5412044013771584	0.536465203649289	0.5338132873922559	0.5308206445536332	0.5282266717449227	0.5261926283564258	0.5250444154498839	0.524658880117931	0.5227352806906855	0.5172157626184128	0.514967252833789	0.5147812659078659	0.5133607022338658	0.5125140531061252	0.5101038491972216	0.5094305076297068	0.5084066479134843	0.502857095635908	0.5010237092559349	0.49908698943793084	0.49771422666021525	0.49758567031652245	0.49340268302349033	0.4931003486354766	0.4926756768527816	0.49258476462230094	0.4892300946651549	0.4874042688919198	0.48499258596880956	0.4834854211359898	0.48233602444512336	0.4804889924803486	0.4801980762729756	0.480015972100861	0.47870185538403787
BHLHE40	0.16980628397707398	0.16710716375435075	0.16692441790705037	0.1643152023534924	0.16367298490535442	0.16357294283339874	0.15999948836246303	0.15954028695096034	0.15951343391570305	0.15933996307839216	0.1575437831752663	0.15602899462613784	0.15442649130272124	0.15255007067647297	0.1518173341140414	0.15072081259305692	0.15010252010863245	0.14940075769518746	0.14878904525378778	0.14830715571839248	0.1480342720537633	0.14794250742416437	0.14748361688591816	0.1461573456518067	0.14561302740744053	0.14556789992453678	0.1452226953144501	0.1450165167809887	0.14442779067507194	0.14426284649741328	0.1440116450737523	0.14264186852821026	0.14218631343403842	0.14170346075412166	0.14136020571681152	0.1413280180133385	0.1402767259841754	0.14020044461284664	0.14009322917457334	0.14007026665169886	0.13922043395215833	0.1387558519891019	0.13813999750650552	0.1377538568497345	0.13745872527463976	0.13698328294870432	0.13690826645612753	0.13686129028645477	0.1365218802768624
BIRC3	0.2802526871406712	0.27378431497374056	0.273354686099455	0.26732418109398026	0.26586781630409073	0.26564188690334123	0.2577263513668653	0.25672961211582956	0.2566714604169129	0.2562961567110493	0.2524454228041626	0.2492456044991349	0.2459049004450592	0.24204755732797634	0.24055638786496802	0.23834005018485105	0.23709811593432406	0.23569513512068707	0.23447779808061764	0.23352242368470877	0.2329828050534194	0.23280156709111033	0.2318969178978444	0.22929769899385444	0.22823739603273963	0.22814965522069952	0.2274793065201559	0.22707962553738925	0.2259411953176398	0.22562298335016484	0.22513898198778326	0.22251268616923991	0.22164398190601886	0.22072574859234484	0.22007454685954808	0.2200135483661041	0.21802739475541166	0.2178837385105714	0.21768192958455312	0.2176387235210817	0.2160435513004566	0.21517465438733818	0.2140262015760911	0.21330805332492186	0.21276015687794125	0.21187931245359626	0.21174053080750677	0.211653651824372	0.21102656790210272
[truncated: 1,467 more columns]
