# Supplementary material for: scRNA-seq of gastric tumor shows complex intercellular interaction with an alternative T cell exhaustion trajectory
Source: Nat Commun. 2022 Aug 23;13:4943. doi: 10.1038/s41467-022-32627-z (PMC9399107; doi:10.1038/s41467-022-32627-z)
Supplement: Supplementary file 13 — Source Data [file 41467_2022_32627_MOESM13_ESM.zip › Source Data/Fig7/Fig7c_Cytolytic.csv]

Gene	GC10B:GACGCGTAGATGTAAC	GC10B:ACTGAACAGATGCGAC	GC10B:GAAGCAGAGAACAACT	GC10B:TGACGGCAGTGACTCT	GC10B:CCTCTGATCTCTAGGA	GC10B:CTAGCCTGTGTTCTTT	GC10B:TCGGGACCAGTAGAGC	GC10B:AGCGTATCAGATCTGT	GC10B:AACGTTGAGAACTGTA	GC10B:GCGAGAAAGTCGTTTG	GC10B:AGCATACAGGGCATGT	GC10B:CTGATAGGTGAAGGCT	GC10B:ATCATCTTCTTTAGTC	GC10B:AGAATAGGTAAGGGAA	GC10B:AGGTCCGCAAGCCCAC	GC10B:CTAGCCTGTAGTACCT	GC10B:GCACTCTCAAGTTAAG	GC10B:CATATTCCACACGCTG	GC10B:GTAGTCACATGGTCAT	GC10B:GGGATGAAGGGCACTA	GC10B:TCTTCGGGTCGGCATC	GC10B:ACACCCTTCCGTCAAA	GC10B:CCATTCGTCCACGCAG	GC10B:GCGCAGTGTAGAGCTG	GC10B:GCATGATTCAGCGATT	GC10B:AACTCTTGTCCAGTGC	GC10B:GCTGCTTAGCTGCCCA	GC10B:ACGCCGAAGTGGTAGC	GC10B:CGCTGGATCCTTTACA	GC10B:TACTCGCGTTCTGTTT	GC10B:TGAGCATCAGTAAGAT	GC10B:TACAGTGCACTAGTAC	GC10B:GTCCTCATCACGCGGT	GC10B:CAGATCAAGCTTTGGT	GC10B:ATTACTCAGCGATAGC	GC10B:AACCGCGCAATCACAC	GC10B:ACACCAACATGCATGT	GC10T-Tcell:TCAGGTACAAAGTGCG	GC10B:TCAGATGAGGAACTGC	GC10B:GAATGAAAGTGGTCCC	GC10B:CATCGAACATGAAGTA	GC04T:CAGCAGCCACCGATAT	GC10P-R1:AGCCTAACAGTCGTGC	GC10B:TAAACCGTCTTCGAGA	GC10B:GTCATTTAGTGCCAGA	GC10B:ATTCTACAGTGTGGCA	GC10B:CACCTTGTCTCCAACC	GC10B:AACGTTGAGCTAGTTC	GC10B:CTACATTAGCTCCTCT
XBP1	1.0	0.9970506037811526	0.9893556321912922	0.9855267116308637	0.9844900126113516	0.9810647393449285	0.9780010654206535	0.9754156886762049	0.9660081453990728	0.9612441773277738	0.9520407151626296	0.9352632007647659	0.9325961734724248	0.9316489836445041	0.9236734466024361	0.9201973014129468	0.9155890860115061	0.9127904316203805	0.906782932646055	0.901418912412292	0.8997903915492718	0.8996872883070901	0.8989197493420515	0.8934292198049354	0.8890787268777276	0.8875514935627606	0.8842424567417237	0.8841910503829473	0.8810836300346658	0.8800279570209908	0.8776935960074792	0.8678842123918997	0.8596243715730474	0.851677813905324	0.8473058604101942	0.845838498607923	0.8190396988235487	0.8156696760110078	0.8092933643131366	0.8056758343600294	0.7965669702738747	0.7961109428433821	0.794889195985879	0.7928842041203399	0.7920122985614417	0.791668101250028	0.7884065318142055	0.7875420296881821	0.7851312818128828
KLF2	0.9999999999999999	0.9969923914303552	0.9891457342381237	0.9852414433329654	0.9841843499933468	0.980691732378966	0.9775678750302411	0.9749317493094994	0.965339852831462	0.9604827211554418	0.9510996635801389	0.933996154167913	0.931277481868959	0.9303119625497364	0.9221823454255308	0.918639192120935	0.9139422887843754	0.911089853528236	0.9049671220789618	0.8995004626734834	0.897840828320346	0.8977357560135982	0.8969535614443999	0.8913583426465138	0.8869250861969994	0.8853688391582589	0.8819970115828514	0.881944630554366	0.8787783387808717	0.8777026861370393	0.8753241824853647	0.8653298793017109	0.8569150747360402	0.8488201006095705	0.8443667820550392	0.8428721586218976	0.8155798358333451	0.812148364590758	0.8056561833722414	0.8019731503401734	0.7927001222269542	0.7922359056202876	0.7909922331833149	0.7889513042688397	0.788063788296511	0.7877134314710533	0.7843935778892709	0.7835136523462093	0.7810599510789927
ADGRG1	1.0	0.9972876632348158	0.990207944122053	0.9866834147866741	0.9857289302847227	0.982574685073639	0.9797526316475746	0.977370567708937	0.9686982795718977	0.9643039069753228	0.9558092128684237	0.9403057743934117	0.9378391210641234	0.9369629502250977	0.9295824144716524	0.9263639197394667	0.9220956813850992	0.9195026178667082	0.9139341685611285	0.9089595462560665	0.9074487548746846	0.9073530974677737	0.9066409591041585	0.9015452406013695	0.8975057144817693	0.8960872525760725	0.8930131865473151	0.892965422894376	0.8900777646175618	0.8890965565382376	0.8869265061598373	0.8778022871316086	0.8701126939404911	0.8627089330103712	0.8586331566916684	0.8572648088007409	0.8322392257458691	0.8290874226187273	0.8231210427333032	0.8197343553413939	0.8112011668297506	0.8107737490129185	0.8096285507908922	0.807748866956381	0.806931331490385	0.8066085771271776	0.8035496232442367	0.8027386510789314	0.800476788892961
S100A4	1.0	0.9973334944423576	0.9903739092520726	0.9869094592210484	0.9859712760624596	0.982870995626023	0.9800973464439632	0.9777562302232271	0.9692337161680548	0.9649156535421096	0.9565692677584418	0.9413391981454541	0.9389163592900077	0.9380557727742384	0.9308069530963244	0.9276461427568153	0.9234546330742391	0.9209083120852225	0.9154405658918626	0.9105562836523319	0.9090729986878935	0.9089790839797133	0.9082799235563018	0.9032772805114905	0.8993118015579914	0.8979193962041326	0.8949018978688249	0.8948550142050465	0.8920206179159637	0.8910575349172599	0.8889276187529133	0.8799728794631155	0.8724270328294631	0.8651624627729512	0.8611636398669159	0.8598211795336318	0.835273656436934	0.8321826772906337	0.8263318118849595	0.8230109111605685	0.8146441754911761	0.8142251211994426	0.8131023439526167	0.8112594996323607	0.8104580018202435	0.8101415814478227	0.807142728945809	0.8063477117301777	0.8041303960081304
PIM1	0.9999999999999999	0.9974668139791486	0.9908504700886592	0.9875543332110118	0.9866614375122235	0.9837099253118379	0.981068215732713	0.9788376139884006	0.9707108274509845	0.9665893136265901	0.9586152781074179	0.9440388690401783	0.941716932701271	0.9408919822280916	0.9339390723277964	0.9309049051929087	0.9268790949724034	0.924432186358778	0.9191747130122426	0.9144745695104105	0.9130465131333384	0.9129560843846664	0.9122828349862467	0.907463497335718	0.9036407061864192	0.9022978537646084	0.8993867611512724	0.8993415201414209	0.8966058290178408	0.895676014241566	0.893619185533573	0.8849643704336277	0.8776620059442682	0.8706238156118059	0.8667462344642086	0.8654439390407557	0.8415829675812064	0.8385719708371909	0.832868520770277	0.8296289687323001	0.82145970481055	0.8210502588692717	0.8199530924996149	0.818151864217571	0.8173683033377769	0.8170589370201481	0.8141261738237834	0.8133484451064786	0.8111788324575205
TRGV2	1.0000000000000002	0.9974470649818122	0.9907819572280526	0.9874630452196657	0.9865641534440565	0.9835933467265224	0.9809350519195904	0.9786909485440628	0.970518856112686	0.9663766901608372	0.9583671265977171	0.9437408036420715	0.9414127036824896	0.9405856812979198	0.9336177616119198	0.9305784164951326	0.9265470201289719	0.9240974307305586	0.9188360213182999	0.9141344622730138	0.9127063683722555	0.9126159434009448	0.9119427451564462	0.9071249583982831	0.9033048738037025	0.9019632816076161	0.8990554727274728	0.899010288704767	0.896278381964278	0.8953500049470907	0.8932966295113279	0.8846604545873124	0.8773789668663025	0.8703653408849862	0.866503150374684	0.8652063193068945	0.8414716221115672	0.8384800665236538	0.8328155832513721	0.8295994096157835	0.8214930928578292	0.8210869520007167	0.8199987125853004	0.8182123623807964	0.8174353599838539	0.8171285974916036	0.8142209229208036	0.8134499700621971	0.8112995314509654
TRAV19	1.0	0.9974629328674713	0.9908433823471772	0.9875493851672057	0.9866574965988464	0.9837106097533186	0.9810747272042248	0.9788502859875823	0.9707555414631033	0.9666560278421272	0.9587355274207436	0.9442942978477993	0.941998341678927	0.9411829154384115	0.93431639544005	0.9313233528591989	0.9273553170869175	0.9249453112935582	0.9197716949969179	0.9151517914028195	0.913749099581685	0.9136602924407908	0.9129991738841827	0.9082696493470102	0.9045218122393313	0.9032060682912986	0.9003551324197572	0.9003108413064993	0.8976334429537554	0.8967238230381251	0.8947123555562768	0.8862587951889935	0.8791392683884596	0.8722885708473982	0.8685190057133736	0.8672537392781097	0.8441379720917144	0.8412299884730967	0.8357271671776028	0.8326047754059593	0.8247412495993522	0.8243475148690274	0.8232926310708137	0.8215613938847215	0.8208085033257015	0.8205112835427313	0.81769471545373	0.8169481177861884	0.8148660544034796
HBB	1.0	0.9974691644901857	0.9908635966336152	0.9875753271482998	0.9866848483808592	0.9837421915117956	0.9811095346642399	0.978887404967229	0.9707978885879631	0.9666991104282059	0.9587763700739272	0.9443185525055853	0.9420184614241771	0.941201467297167	0.9343196735819409	0.931318811452112	0.927339317271028	0.9249217431405211	0.9197303203027193	0.9150927116144407	0.9136843062571651	0.9135951320740117	0.9129312612178045	0.9081810234881517	0.9044154935342719	0.9030932692689885	0.9002278113691758	0.9001832894530238	0.89749164345585	0.8965770505444596	0.8945543471665599	0.8860499561365914	0.8788830734127921	0.8719828580354915	0.8681843851399909	0.8669091505339784	0.84358761367989	0.8406505417477663	0.8350906991359891	0.8319347980882438	0.823983159756258	0.8235848725871506	0.8225177257617077	0.8207661536077026	0.8200043384029546	0.8197035818514736	0.8168531161870357	0.8160974172155665	0.8139897155478003
CD160	1.0	0.9975587116821687	0.9911832002630006	0.9880074743686365	0.9871472462148916	0.9843038669244244	0.9817591330179265	0.9796105565524691	0.9717836981909171	0.96781493766452	0.9601376538304891	0.946107767298644	0.9438733656832203	0.9430795461876553	0.9363896609201305	0.933470632668602	0.9295979239506658	0.9272442550564932	0.9221875841319429	0.9176674895042258	0.9162942365665866	0.9162072796753379	0.9155598842965161	0.910925913335771	0.907250524189936	0.9059595265721925	0.9031609819368457	0.9031174914760639	0.9004877369551018	0.8995939649127856	0.8976169315636398	0.8892988653427073	0.8822818417171526	0.8755196983488799	0.8717946246086237	0.8705436158597366	0.8476280842717707	0.8447371428764221	0.8392615462484918	0.836151669507425	0.8283102131409673	0.827917226763794	0.82686417986169	0.8251354263634333	0.8243834098502237	0.8240865006995723	0.8212719082084367	0.8205255402686287	0.8184434657691433
CX3CR1	0.9999999999999999	0.9975178743026787	0.9910387252706303	0.9878130007604636	0.9869394151424623	0.9840524484629534	0.9814694396953435	0.9792890870706331	0.9713506567205674	0.9673278294096873	0.9595507475254773	0.9453548027958234	0.943095902092863	0.9422935075865658	0.9355340397495768	0.9325861534134325	0.9286765680069226	0.926301272459112	0.9212001467801767	0.9166426348126598	0.9152584478834471	0.9151708054375647	0.9145183315803641	0.9098493213936923	0.9061477782883682	0.904847937662172	0.9020308372053194	0.9019870650055271	0.8993406513251568	0.8984413861706213	0.8964525062567932	0.8880891881633011	0.8810397592768044	0.8742513828919352	0.8705139524328007	0.8692591275972381	0.8463033820448617	0.8434113666692221	0.8379361914498274	0.8348279851396944	0.8269953432174716	0.8266029720173406	0.8255516551482565	0.8238259995043945	0.8230754305470045	0.8227791096048271	0.819970562412393	0.819225939969482	0.8171490502767971
KLRD1	1.0	0.9976223338169068	0.9914103798877378	0.9883147246323822	0.9874760255348416	0.9847033221529458	0.982221208514406	0.9801250386972937	0.972485487670165	0.9686095467312197	0.961107694850349	0.9473843704600926	0.9451971181523517	0.9444199387741534	0.9378679824097655	0.9350078460778133	0.9312120593408513	0.9289044659525665	0.9239450603912687	0.919509918552897	0.918162102907988	0.9180767509121914	0.9174412821402422	0.9128915547217444	0.9092815781656534	0.908013262236264	0.9052633594150601	0.9052206191849588	0.9026359060083193	0.9017572973730961	0.8998135447898508	0.8916315671924888	0.8847244028891421	0.8780638493344226	0.8743929449874175	0.8731598424456262	0.8505469017328058	0.8476907127407438	0.842278839270443	0.8392039307381456	0.8314467117392288	0.8310577988367369	0.830015597496347	0.8283044286144852	0.8275599760840524	0.8272660390659252	0.8244792204280391	0.8237400958431988	0.8216779579363789
PRSS23	1.0	0.9976019064821143	0.9913410953630087	0.9882235251744612	0.9873791668998285	0.9845885979341363	0.98209158878162	0.9799836464031835	0.9723074326388502	0.9684166300356182	0.9608931455412315	0.9471545021699371	0.9449676965844531	0.9441908667042354	0.9376458275948998	0.9347909336964672	0.9310041866170752	0.9287032480602883	0.9237611067207014	0.9193448225937412	0.9180033762078098	0.9179184375649623	0.9172860837979294	0.9127605875652532	0.9091722425659968	0.9079120311312467	0.9051806001503286	0.9051381567347668	0.9025719457973382	0.9016998739259126	0.8997710283328726	0.8916585191266143	0.8848184310124952	0.8782298456298143	0.8746016560594614	0.8733833874246031	0.8510855817716945	0.8482749878830429	0.8429530522003197	0.8399313078919183	0.8323148356980221	0.8319332286205222	0.8309107225245856	0.8292322609946221	0.8285021814924539	0.828213943424371	0.8254818299111436	0.8247574185721216	0.8227367825651918
FGFBP2	0.9999999999999999	0.9976520266647247	0.9915217054018527	0.988468916932793	0.9876420815664579	0.9849093567383577	0.9824640175084243	0.9803996284440274	0.9728815057213873	0.9690705258465268	0.9617007989037084	0.9482408965436375	0.9460982136180657	0.9453370413370462	0.9389235815590944	0.9361258897800983	0.9324148352114151	0.930159788620914	0.92531595836258	0.9209872237699268	0.9196723140495245	0.9195890547848429	0.9189692003761354	0.9145329851669968	0.911015217602614	0.9097797473454927	0.9071018602188533	0.9070602479375438	0.9045442389862196	0.9036892047469488	0.9017980024035332	0.8938432024578433	0.8871353105960312	0.880673382185945	0.8771146533207675	0.8759196622326693	0.8540437763491081	0.8512858024096036	0.8460631542230928	0.8430975795409044	0.8356220224824062	0.8352474505295917	0.8342437829941652	0.8325962077445243	0.8318795482441829	0.8315966060038925	0.8289146212240149	0.8282034804858938	0.8262198144452284
FCGR3A	1.0	0.99764824091327	0.9915077807105451	0.988449805981696	0.9876215502466035	0.9848840834887316	0.9824344391456749	0.9803663701880332	0.9728344946020586	0.9690163330066881	0.9616323172837746	0.9481449581958912	0.9459977426289599	0.9452349494809883	0.9388076105396674	0.93600374009924	0.9322843734055002	0.9300242111716617	0.9251692272955089	0.9208303346069362	0.9195123036585284	0.919428846201781	0.9188075141925123	0.9143606166275159	0.9108342445138858	0.9095957242121456	0.906911176082767	0.9068694597549803	0.9043471291363946	0.9034899328200592	0.9015939235639845	0.893618532168512	0.8868928096607921	0.880413301513228	0.8768447226265027	0.8756463971884889	0.8537070994939918	0.8509408128221052	0.8457022288470197	0.8427274923078313	0.8352284777483501	0.8348527167952762	0.8338458569249851	0.8321930210687257	0.8314740654812975	0.8311902154225944	0.8284995887674823	0.8277861454528531	0.8257960319130816
SPON2	1.0	0.9978583714601271	0.9922622525741797	0.989473032848685	0.9887173027807298	0.9862187303134645	0.9839818068997429	0.9820925468868479	0.975205867545521	0.971711160673362	0.9649457575018562	0.9525646870776822	0.9505907653976237	0.9498893469286337	0.9439752441966412	0.9413930751081928	0.9379657376250484	0.9358818847860745	0.9314026834022174	0.9273962232681886	0.9261785385334705	0.9261014249735428	0.9255272851353332	0.9214162135819487	0.9181537388637256	0.9170073968432467	0.9145217436417837	0.914483108240198	0.9121465053965344	0.911352177741512	0.9095947757874573	0.9021956219896644	0.8959472806292669	0.8899202393519429	0.8865977298589615	0.8854815353497091	0.8650013729850449	0.8624130422366943	0.8575077420818805	0.8547200920902255	0.8476857114621009	0.8473329684504228	0.8463876612850533	0.8448354758113575	0.844160148901126	0.8438934983570617	0.841365189897305	0.840694569037085	0.8388234238914755
PXN	1.0	0.9978279446179502	0.9921547340393638	0.9893283926318289	0.988562753582494	0.986031872293733	0.9837666118332272	0.9818538516023315	0.9748848599955554	0.9713503911244085	0.9645118469153829	0.9520099831841505	0.9500183603968245	0.9493107549005874	0.9433466292930003	0.9407438204364661	0.9372902133512285	0.9351910154591575	0.9306804334895807	0.9266477565813207	0.9254224498782958	0.9253448590629391	0.924767186203475	0.9206318632544579	0.9173514487542961	0.9161990772373347	0.9137008391732391	0.9136620134419854	0.9113142001604013	0.91051619606628	0.9087509026816897	0.9013221825550768	0.8950534699539142	0.8890107573892706	0.8856812761005199	0.8845630049970288	0.8640683768544085	0.8614813991318077	0.8565806148130644	0.8537966682715389	0.8467752897317425	0.8464233364512579	0.845480210458482	0.8439318110648726	0.8432582107753832	0.842992255230175	0.8404709091109736	0.8398022480257159	0.8379368214464554
S1PR5	1.0	0.9978531682178435	0.992246236231943	0.9894531275947996	0.9886965154533289	0.9861955470320464	0.9839571558063448	0.9820671539336016	0.9751816227333191	0.9716898061925833	0.964934400764526	0.9525866028400994	0.9506197694326808	0.9499209875417612	0.9440315681536836	0.9414615492280118	0.9380516252004925	0.935979076192139	0.9315260024668021	0.9275450252171497	0.9263354801552793	0.9262588882533239	0.9256886555242123	0.9216067528636213	0.9183689132275804	0.9172315392519282	0.9147658883512618	0.9147275698611638	0.9124104749304623	0.9116229319904052	0.9098808164566813	0.9025501798096549	0.8963649166066122	0.8904032301134436	0.8871186370693425	0.886015481183017	0.8658012671572702	0.8632501374086452	0.8584175373656852	0.855672482331494	0.8487496982026842	0.8484027060354256	0.8474728831784654	0.8459463525464127	0.8452822766782687	0.8450200834400762	0.8425344560084209	0.8418752828999324	0.8400363598008905
PRF1	1.0	0.9979249765445236	0.9925016993576393	0.9897979798923316	0.9890653416597811	0.9866428895618496	0.9844738218621866	0.982641655484631	0.9759614180096327	0.9725704666083915	0.9660039995942588	0.9539804194596512	0.9520627064529187	0.9513812092313568	0.9456339888610671	0.9431240733589864	0.9397920665363485	0.9377658564801857	0.933409739967438	0.9295124287682107	0.928327740751801	0.9282527140306654	0.9276941010990442	0.9236936724087003	0.9205183322918592	0.9194024661903811	0.9169826435240046	0.9169450286332846	0.9146699898959404	0.9138965216428218	0.9121851448654087	0.9049778807908323	0.8988892046143767	0.8930141074063983	0.8897744914990392	0.8886860064870691	0.8687018798856515	0.8661745653303835	0.8613838684204526	0.8586607441445845	0.8517872452100869	0.8514424963735695	0.8505185780497174	0.8490014036837369	0.8483412670808538	0.8480806073021708	0.8456089025405747	0.8449532350583396	0.8431236782619415
TXNIP	1.0	0.9980210941469435	0.9928436131921689	0.9902595129007029	0.989558954481521	0.987241561265961	0.9851652459591586	0.9834104572123766	0.9770048518395767	0.9737488181558617	0.967435054485173	0.9558450714098049	0.9539930489599472	0.9533346672762414	0.9477776202222178	0.9453480894025362	0.9421202975900741	0.940156070097753	0.9359296545908139	0.9321442813025859	0.9309928535253741	0.9309199211744216	0.9303768569452627	0.9264854634534606	0.9233937834552487	0.922306711440429	0.9199482504112452	0.9199115776962684	0.9176928611034915	0.9169382444034068	0.9152680437995561	0.9082261231873424	0.9022670072795372	0.8965081778507414	0.8933290121564111	0.8922602551792876	0.8725865414480173	0.8700915275423057	0.8653578010875645	0.862664581238252	0.8558586026740566	0.855516940779217	0.8546011545413271	0.8530968892460985	0.8524421970507042	0.8521836582574883	0.84973125663645	0.8490804642419739	0.8472639671970025
TRG-AS1	1.0	0.9980734852884169	0.9930325679443813	0.9905163510564946	0.9898341643550975	0.9875774469194293	0.9855553694093507	0.9838463266341843	0.977606987226686	0.9744350322252991	0.9682834657657168	0.9569883303471535	0.9551830749193949	0.9545412954312958	0.9491238937220324	0.9467551427857653	0.9436078438186862	0.9416924552628055	0.9375707564912973	0.9338787430742618	0.9327556327333796	0.932684492764131	0.9321547701040874	0.9283587320936272	0.9253425040690803	0.9242818971502557	0.9219807376313479	0.9219449546677995	0.919779996966234	0.9190436323410501	0.9174137712824063	0.9105410512335873	0.9047240047653765	0.8991014959325098	0.8959971747880248	0.8949535128460694	0.8757358000162766	0.87329780558329	0.8686717563853473	0.8660395032771183	0.8593866343745967	0.8590526223528671	0.858157323601609	0.8566866567299646	0.856046566310177	0.8557937902563272	0.8533959526116291	0.8527596096702755	0.850983377050497
ITGB1	1.0	0.9982615425655368	0.9937146603347866	0.9914460988966483	0.9908311754559092	0.988797331675273	0.9869754252473653	0.9854359100373546	0.9798181319952168	0.9769637455254156	0.9714310449031338	0.9612822740018072	0.9596614179732477	0.9590852708678133	0.9542234876062203	0.9520985714247572	0.949276078564733	0.9475588203807699	0.9438646423610428	0.9405569187962408	0.9395509577120418	0.9394872420813065	0.9390128170582599	0.93561379121719	0.9329139420700259	0.9319647772280033	0.9299057515881093	0.9298737374832997	0.9279370138093113	0.9272783714621873	0.9258207075207827	0.919676610521903	0.9144793852558211	0.9094586251007046	0.9066876423624612	0.9057562210389958	0.8886204131584028	0.8864485247679343	0.8823285963115786	0.8799850154001465	0.8740639239446422	0.8737667323706881	0.872970166355133	0.8716618022715013	0.8710923982199081	0.870867544349895	0.8687347915332715	0.8681688621923096	0.8665893189189546
AES	1.0	0.9982011326198006	0.9935012230754225	0.991158994297556	0.9905244091112471	0.9884264649464345	0.9865483489280154	0.9849622269896476	0.9791812749908697	0.9762481130169469	0.9705706114414843	0.9601831126574936	0.9585273322502428	0.957938982555999	0.9529786365802024	0.950813110805864	0.9479389908773006	0.9461916106553903	0.9424359292787701	0.9390769425157588	0.9380561021535148	0.9379914552497384	0.9375101377461823	0.9340638807965578	0.9313291988937844	0.930368351124697	0.9282849864245981	0.9282526047388047	0.9262942609118914	0.9256285423231132	0.9241557157251987	0.9179552261877852	0.9127197454472293	0.9076702039754725	0.9048867618559286	0.9039516979355924	0.8867974921140032	0.8846298111987194	0.8805218739409468	0.8781874504147702	0.8722970108903443	0.8720016407909803	0.8712100899903426	0.8699103837972739	0.8693449107410458	0.8691216364099634	0.8670046311043751	0.8664431126658463	0.8648763951356637
PLEK	1.0	0.9981724795032287	0.9933997356040949	0.9910223048768434	0.9903783078585764	0.9882496290711786	0.9863444952627796	0.9847359213801239	0.9788759715976776	0.9759044285558627	0.9701558917265523	0.9596495535693397	0.9579761608416891	0.9573816411276572	0.9523711149852861	0.950184713673651	0.9472838561906142	0.9455207606703799	0.9417326856971642	0.9383463276882958	0.937317468486246	0.9372523184767831	0.9367672728007829	0.9332952296495496	0.9305412198305942	0.92957381941232	0.9274766727476266	0.9274440814504878	0.9254733228720932	0.9248035013933766	0.9233218093102687	0.9170871963127526	0.911826932874207	0.9067569886418849	0.9039637706095681	0.9030256572744653	0.8858364859874553	0.8836672225768746	0.8795580351318061	0.8772239220581668	0.8713375580220538	0.8710425165270489	0.8702519048787202	0.8689539257213006	0.868389275852034	0.868166338542462	0.8660528661343461	0.8654923872158573	0.863928797300407
FLNA	0.9999999999999999	0.9984418395004179	0.994367092157639	0.9923343979798745	0.9917834442267165	0.9899612834069685	0.9883291372203767	0.9869500690541083	0.9819185313926829	0.9793624629458054	0.9744088408828847	0.9653250962903906	0.963874661994809	0.9633591139702798	0.9590091301736267	0.9571081461731744	0.9545833228953865	0.953047296025752	0.9497432958685138	0.9467852881503002	0.9458857498711156	0.945828775874907	0.9454045527076799	0.9423653937593891	0.939951627674468	0.9391030886681085	0.9372624389924821	0.9372338211825936	0.9355026130250931	0.9349138863519794	0.9336109977822628	0.9281199169104647	0.923475847401689	0.9189901116988756	0.9165146768414566	0.915682640630774	0.9003787917122402	0.8984395471645047	0.8947611887418526	0.8926689385242669	0.8873832966611254	0.8871180164249136	0.886406990482505	0.8852391507166458	0.8847309126125428	0.8845302143150872	0.8826266216966351	0.8821215133277341	0.8807117533717005
UCP2	1.0	0.9986633926752604	0.9951573958289774	0.993402688460808	0.9929264259227979	0.9913493005873835	0.9899340473348026	0.9887363364978992	0.9843517323512205	0.9821154725536356	0.9777647572267243	0.9697290960603464	0.9684391618465429	0.9679802099542973	0.9640983310197788	0.9623966318384023	0.9601315414616782	0.9587507709532517	0.9557736778458563	0.9531002009545477	0.9522856678741365	0.9522340539871534	0.951849652375756	0.9490911773006097	0.9468945967183668	0.9461212030799115	0.9444414091539761	0.9444152690696546	0.9428326286985467	0.9422938338095328	0.9411003819727219	0.9360544439788285	0.9317666472297996	0.9276075516880653	0.9253050460872614	0.9245299678362826	0.9101698075684674	0.9083361621657473	0.9048495320424832	0.9028613428134533	0.8978225265542188	0.8975690294079979	0.8968893010444392	0.8957719683316641	0.8952853622148795	0.8950931480232622	0.893268390178998	0.8927837038977691	0.8914298424988822
TRBC2	1.0	0.9985778847651847	0.9948554651141737	0.9929966716942631	0.9924926404129342	0.9908250204938964	0.9893304597324528	0.9880670254649981	0.9834525926001558	0.9811055476084491	0.9765515270791543	0.9681818582874988	0.9668432134220031	0.9663672528661902	0.9623482198902189	0.9605901432827029	0.9582535105455214	0.9568310737065211	0.9537691053564425	0.9510251252710265	0.9501901763763119	0.9501372854776613	0.949743435488589	0.9469203681198124	0.9446763497809414	0.9438870901621694	0.9421743258221214	0.942147688734003	0.9405358704357187	0.9399875507105651	0.9387737362545785	0.9336527914263697	0.9293151362059624	0.9251196262741952	0.9228019436330053	0.9220225470240817	0.9076526725951144	0.9058271655758139	0.9023617115288367	0.9003889097114413	0.8953997120147763	0.8951491096023467	0.8944773300854454	0.8933736536035979	0.8928932234912481	0.8927034870103676	0.8909033228560297	0.890425493983702	0.8890915061820746
KLF3	1.0	0.998505967040086	0.994601375850402	0.9926548902178616	0.9921274547216523	0.9903835359948756	0.9888220726585752	0.9875031686393436	0.9826945607052973	0.9802537946862113	0.9755275505221672	0.966874154797668	0.9654940344309808	0.9650035848142391	0.9608675759088784	0.9590613367300705	0.9566635098927466	0.955205390153721	0.9520706224604727	0.9492660373346822	0.9484135128395357	0.9483595221622153	0.947957533520804	0.9450787461935208	0.9427937020327782	0.941990697883191	0.9402493291070947	0.9402222603566134	0.9385850725365946	0.9380284585996748	0.9367968890503082	0.9316101860549932	0.9272283252473403	0.9230000041824138	0.9206683618793263	0.9198849340583516	0.9054999153004645	0.903680439777428	0.9002313115811773	0.8982706444270621	0.8933212756747313	0.8930730179056067	0.8924076853775345	0.8913151118107283	0.8908397130204738	0.8906519966464347	0.8888719293711879	0.8883997173361012	0.8870820361721409
NKG7	1.0	0.9986762852287399	0.9952130436478444	0.9934845389267193	0.9930159358584774	0.9914658325897772	0.9900769833891905	0.9889031995190676	0.9846184118964096	0.9824403593336235	0.978216758897333	0.9704629099690358	0.9692237733466988	0.9687832600962454	0.9650649344405065	0.9634391747106195	0.9612791279482209	0.95996459214024	0.9571359233146941	0.9546022007081258	0.953831450909439	0.9537826302471084	0.9534191020744556	0.9508140445959208	0.9487441501286453	0.9480163068007639	0.9464371313148425	0.946412575158694	0.9449268646073938	0.9444215301338781	0.9433030251137351	0.9385864862486062	0.9345942674590131	0.9307353612471505	0.9286046631380092	0.9278883110215765	0.9146954181009976	0.913021384615134	0.9098446690635875	0.9080369298219679	0.9034673868366006	0.9032379463303843	0.9026229336325986	0.9016126431960216	0.9011729116731606	0.9009992562537277	0.8993518879229057	0.8989146843288383	0.8976942627570126
EMP3	1.0	0.9987043239158705	0.9953186390521224	0.9936311076365015	0.9931738715772868	0.9916621551218693	0.9903087222707633	0.9891656225333031	0.9849986702080235	0.9828840074990054	0.9787899979440576	0.9712967836641427	0.9701020063673639	0.9696774417228594	0.9660974638368446	0.9645342813903662	0.9624593342403834	0.961197677452673	0.9584855834553615	0.9560595007258669	0.9553220963155203	0.9552753972454219	0.954927702188925	0.9524379251270664	0.9504618996174229	0.9497675402245834	0.9482618641790822	0.9482384601209425	0.9468229768158577	0.9463417627010143	0.9452770672540983	0.9407938021724743	0.937007036841104	0.9333536520483597	0.931339336171677	0.9306625747580667	0.9182400718317713	0.916669342902873	0.9136920670791325	0.911999804914199	0.9077285462456305	0.9075143232826205	0.9069402141325021	0.9059974737911237	0.9055872821921768	0.9054253155841824	0.9038894828900724	0.9034820777584375	0.9023452739221282
LINC00861	1.0	0.9988169608458615	0.9957256820194835	0.9941849337755013	0.99376747333264	0.9923872776244205	0.9911516133292582	0.9901079936927899	0.9863037815172329	0.9843732655819437	0.9806358823040544	0.9737957831840507	0.9727051887801665	0.9723176485005829	0.9690499246924704	0.9676231201361725	0.9657292300440148	0.9645776807429733	0.9621023199876337	0.9598880541162892	0.95921504017027	0.9591724190235593	0.9588550864177129	0.9565827558397835	0.954779341058741	0.9541456425411574	0.9527715180260194	0.9527501589206818	0.9514583621788661	0.9510192003808977	0.9500475523405668	0.9459561820987041	0.9425005348461389	0.9391666939393539	0.9373285965978985	0.936711045975633	0.9253758794498262	0.9239426960557494	0.9212261685960809	0.9196821333805836	0.915785058420233	0.9155896046469566	0.9150657971891814	0.9142056600036886	0.9138314106982276	0.9136836363183395	0.9122823855597112	0.9119106821715529	0.9108735023642293
IFITM2	1.0	0.9986098823385758	0.9949891243081788	0.9931907538344831	0.992704211340919	0.9910978042753693	0.9896624657788751	0.9884523024577798	0.9840572800568133	0.981836727237055	0.9775565862978923	0.9697872618704007	0.9685561889630261	0.9681192391256987	0.9644455200680719	0.9628474057924157	0.9607317287301045	0.9594484522155411	0.9566979428892695	0.9542468243630424	0.9535035571731412	0.95345651424886	0.9531063617777438	0.9506042820853937	0.9486251094297189	0.9479310353039438	0.9464284642980738	0.9464051353744252	0.9449957258467445	0.9445172622538478	0.9434598892562585	0.9390261620021303	0.9353048132218507	0.9317350305963554	0.9297754244338023	0.9291184194846867	0.9171816605019276	0.9156890051479709	0.9128699962125768	0.9112736956032899	0.9072640159445902	0.9070636436859096	0.9065269985435236	0.9056468667835533	0.905264339332615	0.9051133666924809	0.9036837706449987	0.9033051500999176	0.9022500041695689
GZMH	1.0	0.999158318899142	0.996951825868974	0.9958481854179395	0.9955487122197582	0.994557248889749	0.9936678447591767	0.9929153700985545	0.9901623465713931	0.9887592037445716	0.9860311421793861	0.9809983749147513	0.9801911574950049	0.9799039968732239	0.9774760368047659	0.976412177931951	0.9749965453117151	0.9741338364875081	0.9722743491329404	0.9706051852495385	0.9700967630975896	0.9700645482397752	0.9698246308128569	0.9681033450438261	0.9667331303414415	0.9662507839138963	0.9652032997235631	0.9651870010434305	0.9642003012908558	0.9638644317757212	0.9631205441400081	0.9599764968487865	0.9573061852098772	0.9547171211271182	0.9532842314844707	0.9528019533431462	0.9438720180101616	0.9427324094521763	0.9405658194173101	0.9393305501538256	0.9362004745263954	0.9360430236007342	0.9356208426807873	0.9349268914980906	0.9346246811194532	0.9345053067163074	0.9333720883753704	0.9330710999651015	0.9322303853279406
CD52	0.9999999999999998	0.9993792324810074	0.9977410641268267	0.9969158668654552	0.996691284716573	0.9959457479374032	0.9952743336561227	0.9947043620403122	0.9926041371723666	0.991524785512037	0.9894092451509147	0.9854485678772582	0.9848064338088889	0.9845775475083232	0.9826328694456359	0.9817754943245334	0.9806296827673833	0.979928659481714	0.9784106495563443	0.9770399109941137	0.9766208771294831	0.9765943024578616	0.9763963012200325	0.9749711783144013	0.9738310295862613	0.9734284788965335	0.9725521552907501	0.972538496890299	0.9717103311213615	0.9714278417990581	0.9708011287853331	0.9681364291937802	0.9658532963721835	0.9636224089170333	0.9623805482037511	0.9619614215363688	0.9540986725817866	0.9530815719900978	0.9511395343959606	0.9500274297498221	0.9471938134076543	0.9470506877368574	0.9466666419310659	0.9460345032447945	0.9457588739099576	0.9456499427689364	0.9446142766572894	0.9443387177591436	0.9435679673939672
ITGB2	1.0	0.9992251677887554	0.9971956340259576	0.9961814274458616	0.9959063275185707	0.9949958759654809	0.994179560078891	0.9934892266360924	0.9909659194006661	0.9896812721031267	0.9871862939798457	0.982592709167204	0.9818570238080797	0.9815953819446386	0.9793846814687375	0.9784168567019995	0.9771297966374393	0.9763458781865302	0.9746573307075932	0.9731428968522176	0.9726818449446359	0.9726526353394958	0.9724351133468552	0.9708752283044224	0.9696343991680478	0.9691977887813896	0.9682499647793914	0.9682352204398577	0.9673428256031842	0.967039149982766	0.9663667329011794	0.9635272805312882	0.9611188357612883	0.9587864062750069	0.9574966918743841	0.9570627850552078	0.9490447216172591	0.9480236560145645	0.94608376314338	0.9449785160754316	0.9421803879160808	0.9420397280583275	0.9416626136480113	0.9410428779137734	0.9407730414103428	0.9406664637727304	0.9396549764537092	0.9393863967208185	0.938636374338053
HIST1H1E	1.0	0.999418790694719	0.9978875386288462	0.9971175479168515	0.9969081434078628	0.9962134529971645	0.995588428761601	0.9950582761907167	0.9931081522175069	0.9921079441099112	0.9901513068075085	0.9865008597455072	0.9859105082904911	0.9857001763670503	0.983915148923886	0.9831292775186591	0.9820800619123027	0.9814387113314926	0.9800513767950096	0.9788003093584072	0.97841816877243	0.9783939386652938	0.9782134242710017	0.976915093635212	0.9758775378202535	0.975511449899876	0.9747149302452212	0.9747025202657968	0.9739503121002817	0.9736938485550926	0.9731250838745196	0.9707099214450825	0.9686445119778904	0.966629709261309	0.9655095192285938	0.9651316745453551	0.9580627077687489	0.9571508340327868	0.955411240508262	0.9544159471492879	0.951882777285431	0.9517549320838707	0.9514119370087355	0.9508475222933812	0.9506014822109063	0.9505042549618627	0.9495801437134244	0.9493343507868612	0.9486470440879042
GIMAP7	0.9999999999999999	0.9993191872794299	0.9975318941711772	0.9966365692880724	0.996393467271783	0.9955881604812885	0.9948651370816258	0.994252977012272	0.9920098186687513	0.9908644479086569	0.9886335645950514	0.9845043721447376	0.9838404607565513	0.983604173122098	0.9816041182398979	0.9807265064859033	0.9795575356088088	0.9788444950865908	0.9773059379693282	0.9759229322079376	0.9755013136696759	0.9754745932681851	0.9752755742530245	0.9738466273115759	0.9727077704030888	0.9723065827392608	0.971434838788595	0.9714212691186	0.9705994682350031	0.9703195901825524	0.9696994614908178	0.967074679336584	0.9648406109747946	0.9626703793185664	0.9614675550099557	0.961062435828783	0.953536500945953	0.9525727492089328	0.9507384600626124	0.9496914657125118	0.9470346489644558	0.9469008606177046	0.9465420598267155	0.9459520751455851	0.94569505864784	0.9455935222141679	0.9446292507337543	0.9443730175439774	0.9436570509619585
S100A10	1.0	0.9991022640108578	0.9967584339976145	0.9955912814335539	0.9952751661215118	0.9942304008888241	0.9932955182729144	0.9925062841689298	0.989632078569632	0.9881751417540048	0.9853577010081762	0.9802118968685167	0.9793927122498769	0.9791017008044076	0.9766496541149867	0.9755799839315975	0.9741610614392986	0.9732988212516995	0.9714466685715921	0.9697913921750856	0.9692885634533746	0.9692567243753574	0.9690196855176698	0.9673231737000259	0.9659778227551363	0.9655053071813726	0.9644810962642136	0.9644651804760558	0.9635028416499374	0.9631757934743159	0.9624523965699654	0.9594093564852306	0.9568429273632018	0.9543702347244867	0.9530083002110505	0.9525509460856456	0.9441756855200971	0.9431193692039961	0.9411187866916915	0.9399826239863143	0.937118024068083	0.9369744669153621	0.9365897936916858	0.9359582962155051	0.9356835946663398	0.9355751382213564	0.9345470227557415	0.93427439280634	0.9335138691123679
GZMM	1.0	0.9992017599723434	0.9971161085387857	0.9960766593732812	0.9957950326146711	0.9948639511872971	0.9940304023580527	0.9933264246329662	0.9907604431178455	0.989458382051562	0.9869378156933105	0.9823251798684337	0.9815897816192362	0.9813284621444208	0.9791250769784202	0.978163025450601	0.9768860516661507	0.9761096177805838	0.9744406214120006	0.9729476833234721	0.9724939151225237	0.9724651785643413	0.9722512227213044	0.9707191471057802	0.9695032292717506	0.9690759695370236	0.9681494887829732	0.9681350877292955	0.9672641111550232	0.9669680111237194	0.9663128857288058	0.9635542673583236	0.9612242055110337	0.9589761787879719	0.9577366910846002	0.9573202482765869	0.9496754458829536	0.9487087020731729	0.9468761705448591	0.9458345134579808	0.9432051649311298	0.9430732826011986	0.9427198388538932	0.9421394377930717	0.9418868966138395	0.9417871782965533	0.9408415825656481	0.9405907394030578	0.9398907799280566
KLRG1	0.9999999999999999	0.9992694341887631	0.9973595850588919	0.9964072018895438	0.99614910151224	0.9952956084356107	0.9945312703337222	0.9938855606430651	0.9915305341569676	0.9903346581342337	0.9880179976168447	0.9837728549070107	0.9830953684753713	0.9828545826188858	0.9808233925229085	0.9799359979108998	0.9787576232988738	0.978040863256105	0.9764994294585765	0.975119774824316	0.974700284144251	0.974673715914673	0.9744758951267279	0.9730588901608249	0.9719337121158071	0.9715382142463302	0.9706803866444456	0.9706670503441039	0.9698603346545382	0.9695860202216043	0.968978986152119	0.9664212131272548	0.96425870173223	0.9621705044865233	0.9610183745114399	0.960631159598827	0.9535119164344182	0.9526101441833882	0.9508998495860179	0.9499271366145353	0.9474700773218993	0.9473467709298895	0.947016279651978	0.946473471613803	0.9462372496904441	0.9461439688369073	0.9452592385945899	0.9450244872158204	0.9443693101357671
IFITM1	1.0	0.9990310165596856	0.9965076296058697	0.9952545562058019	0.9949155704571886	0.9937964349599526	0.9927965902061067	0.9919536830001501	0.9888930803783176	0.9873471110409098	0.984367951896294	0.9789625717946506	0.9781063561320107	0.9778024745223808	0.9752479303862369	0.9741368855365251	0.9726662187311697	0.9717742874769102	0.9698628479250742	0.9681597884272033	0.9676434193050896	0.9676107381632779	0.9673674875959501	0.9656294742207663	0.9642549082300016	0.9637729093008545	0.9627295328446217	0.9627133342614269	0.9617347521566795	0.9614025674076456	0.9606685011995084	0.9575910492265383	0.9550088032024797	0.952532361500813	0.9511731982414748	0.9507175474211564	0.9424426368259919	0.9414083515737135	0.9394552919917862	0.9383495062536464	0.9355724333214437	0.935433675771669	0.9350620583647662	0.9344526098443047	0.9341877387286324	0.9340832034375726	0.9330933829321273	0.9328312493384698	0.932100763793845
EOMES	1.0	0.9997930969474943	0.9992381818810033	0.9989538804549222	0.9988759644627255	0.9986156712435509	0.9983791290901619	0.9981767673844807	0.9974190666463724	0.9970225029395959	0.9962316592272294	0.9947050864868022	0.9944521958296618	0.994361701812294	0.9935855111169253	0.9932392160506963	0.992772613589659	0.9924850278945031	0.9918569012154937	0.9912835205103573	0.9911070884138599	0.9910958813177723	0.991012312835199	0.9904073619800206	0.9899190701507211	0.9897457698870745	0.9893669059565652	0.9893609837233138	0.9890009141240476	0.9888776552149167	0.9886034122643751	0.9874254619627557	0.9864012958313407	0.9853877756478279	0.984818261964915	0.9846252092191922	0.9809282483057703	0.9804400152216654	0.979501727950011	0.9789608994868167	0.977571582812269	0.9775009853860043	0.9773113546438358	0.9769985966236022	0.9768619831719879	0.9768079518838783	0.9762931097134057	0.9761557811523379	0.9757709037706562
GIMAP4	1.0	0.9995364041672752	0.998319605848432	0.9977101956850958	0.9975447410670126	0.996996695451664	0.996504703990472	0.9960881921826081	0.9945622653200408	0.9937832984842712	0.9922664057199027	0.989459820079547	0.9890086829953846	0.9888481297485467	0.9874892804548832	0.9868931085713446	0.9860990875313127	0.9856147965297051	0.9845699210547472	0.9836307947846095	0.9833445156256595	0.9833263727645196	0.9831912421501285	0.9822210675995469	0.9814479161798519	0.9811755701636173	0.9805838110154621	0.9805745998735556	0.9800167723554054	0.9798268009926256	0.9794058902539682	0.9776244800456266	0.9761084185083349	0.9746358092108607	0.9738196821011216	0.9735448120941101	0.9684389985566284	0.9677852037045087	0.9665408601618743	0.965830604116872	0.964028277662907	0.9639375179746053	0.9636941133219932	0.9632938757153688	0.9631195185371093	0.9630506372108141	0.9623964810439931	0.9622226526709279	0.9617369383854335
LITAF	1.0	0.9995792446712155	0.9984748464375661	0.9979217051586615	0.9977715245924257	0.9972740630352186	0.9968274697044843	0.9964493819789908	0.9950641501271664	0.9943569591831223	0.9929797403281175	0.9904312254245153	0.9900215256751115	0.9898757162303604	0.9886415841638061	0.9881000909110083	0.9873788566850694	0.9869389384254148	0.9859897420438637	0.9851365439465818	0.9848764458221169	0.9848599619710263	0.9847371871267374	0.9838556808293641	0.9831531394345112	0.9829056550807524	0.98236789583853	0.9823595250244603	0.9818525752596672	0.9816799249349546	0.9812973812696684	0.9796781907771652	0.9782999766204588	0.9769610745984842	0.9762189666729146	0.9759690128308731	0.9713247644000869	0.9707298945441212	0.969597585579121	0.9689512090490537	0.9673107548010931	0.9672281378150964	0.9670065665902474	0.9666422171716915	0.9664834889752862	0.9664207811528327	0.9658252294735761	0.9656669665716862	0.9652247289351181
RPL38	1.0000000000000002	0.9993583832371322	0.9976832730157061	0.9968491403496598	0.9966232231956396	0.9958765697602563	0.9952084522411537	0.9946444278351458	0.9925904160758285	0.9915492527577898	0.9895358629627686	0.985858627589401	0.9852732318389248	0.9850652726025624	0.9833130130737808	0.9825486099322802	0.981534618922042	0.980918440005917	0.9795948305220166	0.9784118965236268	0.9780525487715193	0.9780297948296455	0.9778603936805375	0.9766479579010114	0.9756864649305075	0.9753487639614904	0.9746167648447914	0.9746053898067153	0.973917599180798	0.9736838528865377	0.9731668253329295	0.9709918196280813	0.9691573599100234	0.9673897929999131	0.9664161843912022	0.96608922629616	0.9601009665337248	0.9593455756072546	0.9579148315399957	0.9571022336121799	0.9550532457837235	0.9549505549404929	0.9546753827458196	0.954223635711019	0.954027121112391	0.9539495333282728	0.95321401631169	0.953018969305572	0.9524748545238524
AHNAK	1.0	0.9996229477004497	0.9986379199795965	0.9981470715178073	0.9980140894385596	0.9975744619575837	0.9971809142922723	0.99684856131809	0.9956372825164774	0.9950227162890286	0.9938331430753868	0.9916565338127992	0.9913095394035321	0.9911862380592169	0.9901466056963346	0.9896926817343892	0.9890901676928707	0.9887238209348612	0.9879363221945543	0.9872318732572305	0.9870177555367468	0.987004195640885	0.9869032361032246	0.9861802730549176	0.9856064694559756	0.9854048340118082	0.9849675881072439	0.9849607914692622	0.9845497203930784	0.9844099666785602	0.9841007507802995	0.9827985473004586	0.9816984254091121	0.9806368127678573	0.9800513695543045	0.9798546544802689	0.976241604820554	0.9757844181858855	0.974917584671908	0.9744247300812281	0.973180239605455	0.9731178018640094	0.9729504609404735	0.9726756389546982	0.9725560495014771	0.9725088267180162	0.972060979206512	0.9719421611046248	0.9716105734643243
PSME2	0.7849445361998366	0.7866375431334047	0.7910330381440405	0.7932085014350392	0.7937961770084392	0.7957337894439094	0.7974615305340123	0.798915615167664	0.8041761746355156	0.806821744933867	0.8118973832282059	0.8210287837401182	0.8224657506200133	0.822975114653105	0.8272437589508386	0.8290928314406674	0.8315333266829272	0.833009468387272	0.8361626618027651	0.8389601914187217	0.8398061595695026	0.8398596657312103	0.8402577872686139	0.8430954957296553	0.8453311932178329	0.8461133340843054	0.8478031605593526	0.8478293600212359	0.8494100930682467	0.8499457746931056	0.8511278912906595	0.8560588276343002	0.8601646590746226	0.8640744223581083	0.8662084210941932	0.8669219287902421	0.8797079198475299	0.8812824016738405	0.8842406462881689	0.8859068026400787	0.890062744373691	0.8902693153372767	0.8908220359638861	0.8917268676924195	0.892119482878619	0.8922743285438139	0.8937375468039432	0.8941241430454911	0.8951994496143305
STAT1	0.3263388136177494	0.3306255937099145	0.34176908215578417	0.34729189709904285	0.34878469527239764	0.3537092376849804	0.35810387514199826	0.36180503426570354	0.37521521766725163	0.38197155541680017	0.3949576918501161	0.41840328097392465	0.4221029319715943	0.4234150361617046	0.43442522867678646	0.43920267469047447	0.44551587399995585	0.44933876058710887	0.4575160184248781	0.4647839715985427	0.4669842576412786	0.46712346130974103	0.46815937595924595	0.4755506708262689	0.4813834372217669	0.48342600264012514	0.4878426248655878	0.4879111406176255	0.49204726060498327	0.49344992910510665	0.49654710601997776	0.5094941840595211	0.5203104270000871	0.5306417241659571	0.5362941791229483	0.5381862742080248	0.5722900215705127	0.5765171474624262	0.584476947006265	0.5889704899166945	0.6002128148670214	0.6007729145890464	0.6022721895289633	0.6047285414878836	0.6057951410783762	0.6062159313220143	0.6101958149345696	0.6112484407657726	0.6141787484839623
HLA-DRB1	0.08824765129150247	0.09363291119190631	0.10763818158932703	0.11458273466353419	0.11646021714807864	0.12265497878709564	0.12818471683230204	0.1328430109846912	0.14973010416086385	0.15824361105796236	0.17461761462319636	0.20421583050208403	0.20889072492037108	0.21054899831058949	0.22447010857382255	0.23051408833709353	0.23850422584646536	0.24334439357078486	0.2537023507939731	0.262913986765545	0.26570373145683135	0.26588024418093736	0.2671938633648523	0.27656973632351134	0.2839725566841045	0.28656577023352536	0.292174549908955	0.2922615759926237	0.2975160417225209	0.29929838621957394	0.30323466148729494	0.3197007847352702	0.3334713502943689	0.34663720541108045	0.35384589312793624	0.35625978670828795	0.3998465262513724	0.40525979887376984	0.4154599111913191	0.4212221541886274	0.43565154378327886	0.4363709173424306	0.4382967700834386	0.44145274911840104	0.44282342903944505	0.44336423186491114	0.44848056437154193	0.4498341785141058	0.45360329825377965
HLA-DRB5	0.4184438624215294	0.42175678581487586	0.43037591749614346	0.4346515326124567	0.43580766490026934	0.4396229531343232	0.44302947411131055	0.44589975282528616	0.45630962840264	0.4615604777639437	0.47166474954116544	0.4899477331672324	0.49283761999837616	0.4938628622199219	0.5024727249664502	0.5062124677101811	0.5111579938126078	0.5141547204863197	0.5205699826078563	0.5262778872307254	0.5280070183499761	0.5281164316663862	0.5289307216062478	0.5347441529281813	0.5393360690356033	0.540945011992618	0.5444256429799788	0.5444796561679974	0.5477412976706939	0.5488478577167	0.5512920230476641	0.5615216317762914	0.5700832164039571	0.5782745648958734	0.5827619775679784	0.5842650134017224	0.6114389094532655	0.6148184197051487	0.6211892277405784	0.6247898983197071	0.6338118337460232	0.6342618242820228	0.6354666014445611	0.637441226805725	0.6382989487068349	0.6386373832949797	0.6418397409725858	0.6426871486431034	0.6450471174576811
RPS29	1.0	0.9996910526837808	0.9988847731256798	0.9984834433033987	0.9983747650136199	0.9980156389474846	0.9976943569193886	0.997423181231373	0.9964360172800248	0.995935850239041	0.9949690297540332	0.9932044909098525	0.9929237242192499	0.9928239917052484	0.9919838205954983	0.9916173983459355	0.9911314164506533	0.9908361403776005	0.9902019662768713	0.989635308741698	0.9894631917145502	0.9894522935521635	0.9893711588010534	0.9887905188010262	0.9883301228625538	0.9881684330814522	0.9878179770244266	0.9878125312761994	0.9874832671068399	0.9873713717892809	0.9871238778508793	0.9860828579883882	0.9852049612277083	0.9843591544028649	0.9838932897238903	0.9837368448308665	0.9808714759522352	0.9805099781370896	0.9798252316644183	0.9794362897494795	0.9784554168094559	0.9784062513978105	0.978274503711323	0.9780582046994943	0.9779641082658475	0.9779269564549589	0.9775747439636977	0.9774813365536414	0.9772207466966978
HLA-DPA1	0.2936209464889683	0.29753757916027523	0.30772824304045887	0.31278391640274683	0.31415103353457874	0.31866275252293175	0.32269131395614004	0.3260858806863878	0.3383985455090164	0.3446099815726873	0.35656428641796767	0.3782002662353192	0.3816208183747545	0.3828343699748702	0.3930265961484176	0.3974541943281924	0.4033098785895848	0.40685840680667784	0.41445570324104253	0.42121620153684614	0.42326437068796485	0.42339397428213044	0.42435853697834025	0.43124532540954785	0.4366857213266391	0.4385920991527903	0.4427164231220795	0.4427804280087133	0.44664558450835967	0.4479569662052887	0.4508536682916966	0.46297923276984676	0.4731301166574906	0.482844256678328	0.4881668418580274	0.48994976846717053	0.5221979771067455	0.5262105249943354	0.5337759465192606	0.5380525350645513	0.5487705033279506	0.5493051807591738	0.5507367378454138	0.5530831954485929	0.5541024857044543	0.5545046801255236	0.5583106096810835	0.5593178136393084	0.5621229800792396
HLA-DQA1	0.13542113262540223	0.13984780656793383	0.15137038476277942	0.1570894611317839	0.15863627361310528	0.16374193960491001	0.16830204648433522	0.17214539575715238	0.18609278857766154	0.19313308469082147	0.20669064632432654	0.23125612563181352	0.23514318593713113	0.23652247176712238	0.24811135760828762	0.25314833363985634	0.2598124559840498	0.2638523018453618	0.272505112555002	0.280209073059438	0.28254386707419976	0.28269162013640226	0.28379130540115205	0.29164525650144646	0.29785271491303966	0.3000285201361963	0.3047368799075254	0.30480996080329303	0.30922391250176773	0.3107218093685147	0.31403107908243544	0.3278923707571806	0.33950738537921965	0.35063238299707766	0.35673213235490975	0.3587760517398446	0.3958045314175762	0.4004200763590797	0.40912756853018206	0.4140527769110556	0.4264061521977667	0.4270227880201434	0.42867395979437917	0.43138094820331463	0.4325570697873362	0.4330211836979927	0.4374140814643499	0.438576934531814	0.4418162968028585
LCP1	0.7309315279730926	0.7325318882647491	0.7366952083282636	0.7387603081206431	0.7393186950146688	0.7411613381365423	0.7428064842477864	0.7441925992054492	0.749219271605132	0.7517544886585927	0.7566324583808011	0.7654567157632444	0.7668512508153373	0.7673459703331349	0.7715001778412796	0.7733043585989938	0.7756900353517837	0.7771355064724379	0.7802295871960001	0.7829821289485404	0.7838159006645353	0.7838686576359553	0.7842612880428002	0.7870641535853555	0.7892777940926774	0.7900533608283802	0.7917310344400526	0.7917570677227306	0.793329043676956	0.7938623279983119	0.7950401864112322	0.7999690073316923	0.8040929835277526	0.8080375737558931	0.8101980567894913	0.810921625036414	0.8239963164963442	0.8256213754872099	0.8286841731961436	0.830414828745766	0.834749930536486	0.8349661049253234	0.835544853460984	0.8364933453967442	0.8369053144853766	0.8370678617895859	0.8386057886424401	0.8390127123116726	0.8401458701905631
HLA-DRA	0.0	0.004961709175379858	0.017878028560628034	0.02428944420354362	0.026023577103826967	0.03174774734096136	0.03686053556998675	0.04116989338967453	0.056809965447460364	0.06470562688874709	0.0799122118002818	0.10747204704865171	0.1118337008776989	0.11338144488703633	0.1263868511431548	0.13204013593497071	0.1395202635394514	0.1440551185102497	0.15376905239180777	0.1624188048805219	0.16504042951560677	0.1652063371961034	0.16644115385221386	0.17526081154390277	0.1822322808595302	0.18467604319061354	0.18996454018556302	0.19004662882680196	0.19500481041399703	0.19668747496176092	0.2004050937222403	0.21597903259800305	0.2290320035859707	0.24153682364393053	0.24839420218451663	0.25069216500169894	0.2923389863726908	0.2975324283564264	0.30733157773380876	0.3128750984458704	0.32678206991831743	0.32747636079720593	0.32933552033285823	0.33238364977093854	0.3337080507751094	0.33423068816721285	0.3391778104733542	0.34048746260367563	0.34413596217893455
ATP5F1E	0.9789986699698249	0.9792129049968911	0.9797684985788656	0.9800431352035169	0.9801172846285856	0.9803616365346198	0.9805793570034124	0.9807624694815972	0.9814239491106945	0.9817560033994231	0.9823918493930125	0.9835314094859279	0.9837101849172766	0.9837735177079937	0.9843034611288787	0.9845325571142415	0.9848344823905083	0.9850168490039094	0.9854057389748639	0.9857499776923574	0.9858539241833745	0.985860496238473	0.9859093876970405	0.9862574051884109	0.9865309968757848	0.986626583145895	0.9868328672850418	0.9868360630398344	0.9870287325107637	0.9870939592456492	0.9872377792431101	0.987835858942618	0.9883314776539617	0.9888012714877014	0.9890567529040145	0.9891420204058593	0.9906557677561093	0.9908401393219556	0.9911852172828898	0.991378779438104	0.991858956287036	0.9918827217985365	0.9919462622264029	0.9920501261722644	0.9920951331859121	0.9921128735800883	0.9922802242753276	0.9923243519341688	0.9924468947134552
CD38	0.0	0.004819267500652494	0.01736687380599633	0.023596400960695096	0.02528146780994192	0.030844073187322435	0.0358130701209233	0.04000161377834745	0.055206176065530334	0.06288376414807272	0.0776737903352663	0.1044904739569004	0.10873594068353525	0.11024255049272243	0.12290429916237905	0.12840931768367708	0.13569432102921158	0.14011147072277957	0.1495747864935221	0.15800313362553242	0.16055798355546957	0.16071967065147857	0.1619230938026077	0.17051952816604998	0.1773158089479143	0.1796984264285249	0.18485507622713895	0.18493512345931495	0.18977029674446735	0.19141134734490195	0.19503726337313537	0.2102306350758787	0.2229691928561593	0.23517678438949122	0.2418728530698405	0.24411702975523747	0.28481326244398586	0.28989147462878373	0.2994752730086868	0.304898179097666	0.31850649326753816	0.3191860230608943	0.32100572617207335	0.3239893890699217	0.3252858662991016	0.3257974988614717	0.3306408611125747	0.3319231689969728	0.33549576736681164
GZMA	0.5522504139644466	0.5545074278986368	0.5603839352805047	0.5633014849229117	0.5640906756945139	0.5666958960850232	0.56902311185164	0.5709848099468935	0.5781058689569916	0.5817016722238109	0.5886285665917519	0.6011879098803217	0.6031761913245959	0.6038817789525681	0.6098115452378585	0.6123896086489133	0.6158012016578227	0.6178697336416792	0.6223012650838571	0.6262480116033504	0.6274443473417028	0.6275200586365031	0.6280835697382121	0.6321088254473053	0.6352910543669272	0.6364066450795727	0.6388210492513131	0.6388585278019019	0.6411223526350025	0.6418906778502935	0.6435882741504477	0.650701167866069	0.6566642722161389	0.6623782968262286	0.6655122967580447	0.6665626118886403	0.6856052372350903	0.6879808511285403	0.6924637981786159	0.6950001891739992	0.7013642155307103	0.7016819701725969	0.7025328650913634	0.7039279786987735	0.7045341713386553	0.704773391591911	0.7070378727178073	0.7076373782125838	0.7093075769511799
ARL4C	0.845003837371139	0.8457678008303173	0.8477583609439454	0.8487474118643434	0.8490150376208276	0.8498987762704002	0.850688563760778	0.8513545648541205	0.8537741820956328	0.8549971730797599	0.8573553985126481	0.8616388598422766	0.8623178944283176	0.8625589260077668	0.8645858129294923	0.8654677368269736	0.8666354568582153	0.8673438386962113	0.8688623741612169	0.8702158606711954	0.8706263285287683	0.8706523085254145	0.8708456865930709	0.8722276207179787	0.8733208791879488	0.8737042985960959	0.8745343890419404	0.874547277468033	0.8753259510283911	0.8755903036504935	0.8761745223836659	0.8786244568896324	0.8806809490665268	0.8826537657334781	0.8837367346102858	0.8840998235852444	0.8906956860638424	0.891520263200861	0.8930773471602362	0.893958933604061	0.8961728550966497	0.896283468795251	0.8965797084231268	0.8970655261209144	0.897276661232352	0.8973599879180783	0.8981489617354017	0.8983578963125831	0.8989401108490691
RPS4Y1	0.9794985936864019	0.9796169334107556	0.9799261580918106	0.9800802722923163	0.9801220269263266	0.980260066444749	0.9803836371694739	0.9804879905065266	0.9808682557418695	0.9810611335205667	0.9814343004586947	0.9821162158623038	0.9822247881137911	0.9822633575397128	0.9825883179540894	0.9827300543264393	0.9829180347471285	0.9830322419966827	0.9832774930293142	0.9834965710669671	0.9835630985719881	0.9835673107070367	0.9835986681892843	0.9838230169633978	0.9840008180454344	0.9840632402339425	0.984198496311298	0.9842005975889935	0.9843276178723885	0.984370770487567	0.9844661916469365	0.984867131455747	0.9852046265264325	0.9855291526647816	0.9857076017451089	0.9857674768584683	0.9868588199844897	0.9869956883379408	0.987254367374116	0.9874009472531947	0.9877693983878852	0.9877878191205852	0.9878371576706171	0.9879180860690919	0.98795326322547	0.9879671472122665	0.988098632608106	0.9881334597778632	0.9882305241414838
RPS27L	0.7325661530289805	0.7337388482481991	0.7367954959538555	0.738314859853021	0.7387260522219156	0.7400840822959173	0.7412980189524078	0.7423218982919398	0.7460433318704484	0.7479253119689276	0.7515561535626364	0.758157898567131	0.7592052603781324	0.7595770895659081	0.7627050456760757	0.7640667175286878	0.7658702791133439	0.7669647382021904	0.7693118063166274	0.7714048380129314	0.7720397871231025	0.7720799785347866	0.7723791490076047	0.7745177233263018	0.7762103435604025	0.7768041316915056	0.7780899605191479	0.7781099282041876	0.7793164901043702	0.7797261898143132	0.7806317755039015	0.7844316592195694	0.7876242367087093	0.7906895089741054	0.7923732858883062	0.7929379880449839	0.803212695492605	0.8044994527980228	0.8069307366971717	0.8083081291133422	0.811769956569585	0.8119430258064985	0.812406581230782	0.8131669490059786	0.8134974655073822	0.8136279178009281	0.81486339378355	0.8151906605045384	0.8161028192182146
GYG1	0.0	0.004264396004445281	0.015374890001186248	0.020895035567114084	0.02238868889555745	0.027320850218631065	0.03172855231678723	0.035445341375132666	0.04894814387766944	0.05577288974170824	0.06893244496645401	0.09283551358593467	0.09662486512037449	0.09796995475237102	0.10928144267439155	0.11420343873440275	0.12072071377093974	0.12467449316958557	0.13315055134855602	0.14070596036485028	0.14299739313049575	0.14314242829382828	0.14422198291904453	0.15193721138622285	0.15804135794708496	0.16018228719561023	0.16481757143176778	0.16488954401673128	0.1692380344109241	0.17071438034967412	0.17397723758017514	0.18766229322983397	0.1991526584594917	0.21017844611185332	0.21623234884807885	0.21826227857185676	0.255160573853876	0.25977679778822316	0.2684961639432797	0.2734343058270359	0.2858402881787614	0.28646031630274826	0.2881209346383603	0.29084455821149235	0.29202835381441394	0.2924955706821034	0.2969199414724205	0.2980917657730008	0.30135754194905784
CST7	0.8369606344463612	0.8375490101764131	0.8390855226382006	0.8398508431989267	0.8400581451953093	0.8407433396796342	0.8413565427314087	0.8418742643222068	0.8437600503472649	0.8447161530675507	0.8465653891890677	0.8499436408749994	0.8504815023596772	0.8506725776436692	0.852282602017779	0.852984960010208	0.8539166347511646	0.8544827789901297	0.8556988570375601	0.856785604151721	0.8571157127512941	0.8571366149195738	0.8572922284331947	0.8584059081222903	0.8592889778626569	0.8595991091481587	0.8602712986328016	0.8602817436863994	0.8609132690331258	0.8611278778080642	0.8616025448846061	0.863598852175764	0.8652818717005799	0.8669027895476253	0.8677952784045511	0.8680949362479564	0.8735771270903567	0.8742677482907932	0.8755751599455353	0.8763173100961092	0.8781872874790042	0.8782809526369575	0.8785319131197904	0.8789438279521813	0.8791229820860831	0.8791937100495817	0.8798640384570644	0.880041749651352	0.8805373929973204
CD5	0.37658777035394564	0.3792074987044619	0.38603474367500445	0.38942775829325793	0.3903459578603069	0.393378259164577	0.3960885564567651	0.3983743305503441	0.40668083768886387	0.410880690698752	0.41898172016180624	0.43370605352037295	0.43604144586675675	0.43687050570862496	0.443844033553753	0.446879324672131	0.4508992177430283	0.4533383924915212	0.4585686386145269	0.46323214602717966	0.464646765942626	0.46473630763150386	0.4654028170897334	0.47016691203705707	0.4739371324702045	0.47525967618226184	0.4781234479608748	0.4781679179398668	0.48085495631077124	0.48176732498837394	0.483783919189266	0.49224457700489377	0.4993517383787527	0.5061744401075909	0.5099217780164216	0.5111784884985962	0.5340389584959911	0.5369012559892082	0.5423091236767323	0.5453726463017993	0.553071698323717	0.5534565819632014	0.5544874606297919	0.5561783789923994	0.556913376783613	0.5572034730231396	0.5599508449001206	0.5606785860530653	0.5627069196241926
IRF1	0.4393429930667918	0.4414371533689052	0.4468982932514618	0.44961431453993095	0.4503495322554829	0.4527782228323658	0.45494988998584995	0.4567820521169428	0.46344518792225875	0.46681718232349256	0.47332722480807066	0.48517990184138293	0.48706225028144745	0.4877306418541498	0.49335610124884566	0.4958065297423757	0.4990536271491597	0.5010248874725352	0.5052543647830761	0.5090285211287529	0.510173926015439	0.5102464359013203	0.5107862009914839	0.5146460480272705	0.5177027897138475	0.5187755028965353	0.5210991066029007	0.5211351972888152	0.5233164231839162	0.5240572681783173	0.5256951473588569	0.5325729699897024	0.538358188379894	0.5439185648590867	0.5469754102212865	0.5480010105946493	0.5666981217436002	0.5690446911979321	0.5734816319796221	0.5759971583804178	0.5823255842615027	0.5826421976822052	0.5834903379003387	0.5848818879888831	0.5854869027863718	0.5857257202082002	0.5879881335867903	0.5885876227237721	0.5902589563990541
CD74	0.0	0.0039699666405679235	0.014316542559343004	0.019458874021764272	0.020850496834842858	0.025446351559218483	0.029554299575308418	0.03301890556911946	0.04561009165350183	0.05197682083116617	0.06425850841625058	0.08658521053525803	0.09012686051772145	0.09138417151905509	0.1019605589232706	0.10656441842942876	0.11266207789679883	0.11636220681868781	0.12429684209384395	0.13137236620725057	0.13351877121018618	0.13365463499251784	0.1346659536958592	0.14189508510995896	0.14761659962889095	0.14962374048229865	0.153970103078523	0.15403759756720237	0.15811598467229282	0.1595008338023831	0.16256184595799916	0.17540594811376575	0.18619735271488524	0.19655868540209043	0.20225040203506128	0.20415931181862335	0.23889597800787388	0.24324699605288935	0.25146869922709314	0.2561269133864281	0.2678358665433649	0.2684212948697291	0.2699893566668805	0.2725615298901314	0.2736796367656582	0.27412095082574806	0.27830068006827857	0.27940790668234894	0.28249409301873785
CXCR3	0.0	0.003890745644237442	0.014032274292727381	0.01907346279334987	0.020437802172239852	0.02494381999137646	0.028971816306891343	0.03236924789397995	0.04471829101380413	0.050963772850850145	0.0630138512282208	0.08492730336972827	0.08840433391978077	0.08963876654680548	0.10002399481624945	0.10454536834329185	0.11053445900783689	0.11416908723370729	0.12196423459780419	0.1289164997471572	0.13102572437003257	0.1311592380147728	0.13215307558093004	0.13925788723280952	0.14488180727334576	0.14685487943254066	0.15112776825289387	0.15119412501860224	0.15520394929015935	0.15656560017663934	0.15957548530439997	0.1722073123116974	0.18282320820523923	0.1930184968153334	0.19862004099354824	0.2004988744768884	0.2347030333584254	0.23898935752747125	0.24709005609047835	0.2516804372071648	0.2632212227622248	0.263798331395447	0.2653441507156084	0.26787997022041443	0.2689823255378699	0.26941743104275806	0.2735385988907972	0.27463038540468465	0.27767369738456527
FYB1	0.28563743623880833	0.28832560348085035	0.29533464898291295	0.2988198830013651	0.29976325341388166	0.30287933379470666	0.30566536710706615	0.3080156443432156	0.31656145643096667	0.32088526172390597	0.3292310775580949	0.3444199403631225	0.3468313800775691	0.34768759477793876	0.3548928389949373	0.35803084886211844	0.3621885388152266	0.36471230926076603	0.3701264798675348	0.37495691972248246	0.37642272911954255	0.37651551966484287	0.3772062448036373	0.3821451107439555	0.38605574906257556	0.38742799425274854	0.39040018408106936	0.3904463462531973	0.3932361250294505	0.3941835994136411	0.3962781862029938	0.40507211013608324	0.4124668862854517	0.41957240364115234	0.4234779184592463	0.42478813125302195	0.44866285614374557	0.45165776119949697	0.4573196828760302	0.46052918610317106	0.46860179120269296	0.4690056028864793	0.47008729883988587	0.47186195112883955	0.4726334935492533	0.472938038284773	0.47582294116829416	0.4765873240479517	0.4787182545571438
SH2D1A	0.30627091187274125	0.3087155717463198	0.31509212494538985	0.318264163541476	0.31912290972442636	0.3219599215158694	0.32449703986334655	0.326637772902477	0.33442506740993694	0.33836714333686	0.34598007078335447	0.3598485613520136	0.3620519882920761	0.3628344525305468	0.3694213085380479	0.37229125719057965	0.37609496423874067	0.37840452352496745	0.3833608475658006	0.3877847667702059	0.3891275846257609	0.38921259519005513	0.38984542848236337	0.39437146962841807	0.39795662662987774	0.39921495438966204	0.40194093291750144	0.40198327678083157	0.4045426227642259	0.40541198206115414	0.40733414164902904	0.4154081113512642	0.4222024854153579	0.42873544702616717	0.4323280973231385	0.4335336451234503	0.45552745670313033	0.4582899908221182	0.46351482995354587	0.46647786762127774	0.47393475174224264	0.47430792227262464	0.47530761429199686	0.4769479661741318	0.4776612125777161	0.4779427619722938	0.48061026651808814	0.4813171791372408	0.483288187219037
ITM2C	0.0	0.003673883505469322	0.013252928240837014	0.01801602263690627	0.019305272204170054	0.02356381624665216	0.02737127822489313	0.030583204872506514	0.04226189795090224	0.04817071685767316	0.05957577472797007	0.0803317967520403	0.08362704914742125	0.0847970706358486	0.09464301236891323	0.0989310613661619	0.1046124635813454	0.10806113316312221	0.11545943163959083	0.12206004827113287	0.1240630171939888	0.12418981162469081	0.12513365860584674	0.13188239931669984	0.1372260991268455	0.13910120409985727	0.1431625507363699	0.14322562897131028	0.147037716868086	0.1483323909074157	0.15119453320611345	0.1632109652721282	0.17331555289711742	0.18302491838085141	0.18836164821853724	0.19015200588260392	0.22277648990992743	0.2268690838767765	0.23460628308034204	0.23899222180156252	0.2500239949933304	0.2505758386525584	0.2520540734226702	0.2544793066272771	0.2555336980947221	0.2559498903224551	0.2598924335559449	0.26093705521654625	0.2638492449294449
COTL1	0.0	0.0035273347122984355	0.012725484205290793	0.017299837105446192	0.01853807455758799	0.022628349199979858	0.026285665534980407	0.029371152744837148	0.04059183247861736	0.04626996262086741	0.057231762195141034	0.07718804086533815	0.08035716505310758	0.08148245925387942	0.0909531876950529	0.09507848804181757	0.10054488394770361	0.10386339294101732	0.11098336450255131	0.11733671182816885	0.11926484377962904	0.11938690389605144	0.12029552069023935	0.12679295808060403	0.13193842828056063	0.13374413371359822	0.13765545133741813	0.13771620251072164	0.14138783245899694	0.14263488289039045	0.1453918866302592	0.15696907693406575	0.16670706447923828	0.17606658810064363	0.1812120536777711	0.18293841097340807	0.21441151644491646	0.21836171299062673	0.22583098190771195	0.23006579055834836	0.24071986838214715	0.24125291107462937	0.24268082713309042	0.2450236447101985	0.24604225917669448	0.24644433842615848	0.25025344512361264	0.25126278858396184	0.2540768019107685
LDHA	0.08870703110825423	0.0916480318816037	0.09932169448058681	0.10314032623544822	0.1041742748221659	0.1075905663641532	0.11064634281556668	0.11322515366593938	0.12260954986062594	0.1273622300382482	0.13654467903433332	0.15328643012425025	0.1559480577891501	0.1568933479697634	0.16485325413403795	0.16832278443548354	0.17292240834172712	0.17571594092756426	0.18171268130170604	0.1870673556362475	0.18869308568562243	0.18879601295110188	0.18956224453492693	0.19504355493146092	0.19938690245047358	0.20091165937723104	0.20421538557300573	0.2042667100109699	0.20736921047217965	0.2084232261548143	0.21075394698609112	0.22054838048502284	0.22879602002967475	0.23673112015926906	0.24109686941151703	0.24256216270600955	0.2693239750714474	0.2726893943049417	0.2790569819753735	0.28266954493119917	0.29176580136583435	0.29222119262562024	0.2934412323091196	0.2954434132033626	0.2963140925175998	0.2966578050803919	0.2999147611277762	0.3007780340373009	0.3031853388184675
GZMK	0.15520503991566056	0.15763772384540628	0.16398899829882288	0.1671516896121787	0.16800827604339555	0.17083927971288534	0.17337249518591646	0.1755110189581354	0.18329869775939703	0.1872460403968097	0.1948788857463557	0.20881711515480758	0.21103564948516979	0.2118237466651679	0.21846362109802958	0.2213598190329689	0.22520128246579613	0.22753542530243004	0.23254876209459024	0.23702850709467843	0.2383891970686512	0.23847535365343933	0.23911677274445098	0.24370703616136222	0.24734659025743116	0.24862475339447912	0.25139503217093584	0.2514380785576928	0.2540407062385835	0.25492513523356763	0.2568812781554945	0.26510804860171067	0.2720437212085058	0.2787236478730382	0.28240180623901556	0.28363679785691975	0.30623515270208646	0.3090828052010335	0.3144743473735061	0.3175352714657786	0.3252493382054453	0.3256357897397829	0.3266712544898652	0.3283709179196337	0.32911019217148285	0.3294020557431921	0.33216840286731736	0.3329018508230001	0.3349476022801583
PLP2	0.0	0.0031564536419266334	0.01139188697595233	0.01548986419343363	0.016599425998346982	0.0202654819400784	0.02354457396193623	0.02631177694772758	0.036381228928396216	0.041480550511636995	0.05133216694608941	0.06929210613920761	0.07214718751482949	0.07316116978034895	0.0816992175450697	0.08542058746653827	0.09035393444587181	0.09335007013457247	0.09978152753472166	0.10552414598860166	0.10726761764706988	0.10737799865000408	0.10819971638680428	0.11407782831708768	0.11873544599116154	0.12037049780987619	0.12391314716214927	0.12396818275427193	0.12729498461446556	0.1284251875825645	0.13092435312119854	0.14142625417442908	0.15026915993419337	0.15877657799138734	0.16345704886337253	0.16502794901651976	0.19371653394798888	0.19732400359534125	0.20414942775001826	0.2080216606600555	0.21777152067738892	0.21825962532682153	0.21956730375024563	0.2217132949695656	0.22264650795491808	0.22301490580421401	0.2265057546896737	0.22743101605278337	0.23001116754255135
CLDND1	0.04270628365612353	0.04539142490797293	0.052402259725634254	0.05589362713423629	0.05683926019100749	0.059964645692945795	0.06276138757339411	0.06512245989243123	0.0737212085033575	0.07808004136111613	0.08650931146053119	0.10190443772619823	0.10435517437016044	0.1052257782147189	0.11256122072068853	0.11576105753692609	0.12000549278857797	0.12258461792343553	0.12812446738642053	0.13307507330441914	0.13457885676454237	0.13467407493453878	0.13538296007849449	0.1404562610816157	0.14447908766641426	0.1458919099242573	0.14895415326731373	0.14900173753267698	0.1518787951909181	0.15285651072116282	0.155019033893799	0.1641145640857411	0.1717836774774752	0.17917089838411143	0.18323889408288982	0.18460484004789582	0.20960498679596334	0.21275605245488854	0.2187225319169278	0.22211014328276008	0.23064842943585018	0.23107620644874471	0.23222241575347344	0.23410391262505648	0.2349222960851005	0.235245395138998	0.2383078940485795	0.23911989031990383	0.24138479502888016
MAP3K8	0.0	0.0030698484730102837	0.01107991333744357	0.015066067779073322	0.016145389637289065	0.019711643767554687	0.022901615663063035	0.02559371960563278	0.035390745439840776	0.040352619329117934	0.04993968528382969	0.06742076350362136	0.07020013570578898	0.07118725761350564	0.07949971407255241	0.08312308616638031	0.08792682929258089	0.09084442724032271	0.09710774388647453	0.10270075055195987	0.10439889770552707	0.1045064107106945	0.1053067837722444	0.1110325064734285	0.11556975087437799	0.11716262496175428	0.12061403029722334	0.12066764993669771	0.12390894786776357	0.12501014228816226	0.1274452338398488	0.13767896795833795	0.14629744432449115	0.15459015510438828	0.1591530140140423	0.1606845224798435	0.18866115543067546	0.19218012097348153	0.19883873343622477	0.20261670600222098	0.21213045132929248	0.21260678187460874	0.21388293835919275	0.21597726949586832	0.21688804447635984	0.21724758915946413	0.22065467524257504	0.2215577738288052	0.22407620936574474
TRAT1	0.0	0.0030232062571717046	0.010912239624901962	0.014838526699450499	0.015901680105332567	0.019414637766118077	0.02255710187282362	0.025209234509967326	0.03486174409575045	0.03975099482739687	0.049198836092089526	0.06642980341729542	0.06916986078740646	0.07014304964228997	0.07833880372095382	0.08191165772796867	0.08664875722693681	0.08952606378842101	0.09570336060676922	0.10122010433901567	0.1028951999291568	0.1030012551181755	0.10379078167337571	0.109439224286802	0.11391562219362693	0.11548721782410995	0.1188926654415854	0.11894557270133434	0.1221438985538477	0.12323053458590297	0.12563350672503693	0.13573337273209188	0.14424052157288442	0.15242734357679377	0.156932458834341	0.1584446688794476	0.1860762141116031	0.18955278618037072	0.1961318099491084	0.19986499314905315	0.20926713837529717	0.2097379263705833	0.21099925483211154	0.21306931851791333	0.2139695662497279	0.21432495947444632	0.21769282860615868	0.2185855694646087	0.22107520362221808
PPP1R16B	0.0	0.002904242579351818	0.01048500469065558	0.01425903711342788	0.015281097166742093	0.01865867720131751	0.021680570601750895	0.02423133522338989	0.033517931403525	0.03822364929674718	0.04732030323095744	0.06392260185835466	0.0665641037479548	0.06750238234464102	0.07540609257878711	0.0788527292180073	0.0834235115841188	0.08620037140528922	0.09216348803156382	0.09749065350424643	0.09910850393121591	0.0992109397564797	0.09997354070649773	0.10543031490123492	0.10975601825681851	0.1112749601490095	0.11456676549550979	0.11461791208312413	0.11771008026483049	0.11876077354047763	0.12108448681309483	0.13085461127937054	0.1390882841480942	0.14701563122264827	0.1513795166073042	0.1528445691011414	0.17963657737216127	0.1830105140987584	0.18939715881236818	0.19302225701142248	0.20215566044847555	0.20261312304715595	0.20383881209866733	0.20585058044804405	0.20672555196876455	0.20707097949275283	0.21034476512236575	0.21121267482905767	0.2136333007714932
VPS37B	0.0012297968381355107	0.003877707635577876	0.010793216031647346	0.014238129153833878	0.015171296902583342	0.01825583843564038	0.021016493776351286	0.023347441801795876	0.03183912702769043	0.03614527935773115	0.04447572717337961	0.05970082717712455	0.06212575322218011	0.06298727148486827	0.07024790300484396	0.07341608419220202	0.07761945004046938	0.08017413337290563	0.08566280078619942	0.09056919567972233	0.09205983603470708	0.09215422649491095	0.09285696631849588	0.097887155772787	0.10187688420866292	0.10327831109513436	0.10631626451149812	0.10636347575879912	0.10921823183586593	0.11018848156377437	0.11233469570909527	0.1213647161789187	0.1289824891489954	0.13632365076391623	0.14036771262288794	0.14172585078235322	0.16660359295373361	0.16974201445931175	0.17568627832293332	0.1790622856473723	0.18757458714626452	0.18800118569972551	0.1891442956110358	0.19102088895257446	0.19183721105545892	0.19215950822911082	0.1952147428541645	0.1960249152627176	0.19828495952676306
MT-ND3	1.0	0.9988447047507321	0.9958405229145133	0.9943510810154415	0.9939484271026262	0.9926199335648835	0.9914341409586913	0.9904352811172066	0.98681471191159	0.9849897013323603	0.981480171597608	0.975137883371096	0.9741363406426258	0.9737810867920147	0.9707990017729777	0.9695044394472698	0.9677931544859133	0.9667565818894706	0.9645384879742154	0.962566063917603	0.9619687501313412	0.9619309574349115	0.9616497037473488	0.9596423756481278	0.9580575926523998	0.9575024673828239	0.9563018487749995	0.9562832203945373	0.9551585013933597	0.9547770020436914	0.9539344883982834	0.9504104070160544	0.9474635814776069	0.9446464385380033	0.9431040782594913	0.9425876211966715	0.9332633460968767	0.9321054434691498	0.9299236890014275	0.9286912008209485	0.9256049573584635	0.9254510952147017	0.9250391876270578	0.9243641781484904	0.9240710138071075	0.923955345645842	0.9228610536129866	0.9225715398588568	0.9217653924351246
CLEC2B	0.1631513964772236	0.16515282911646983	0.17038365550563533	0.17299136337749593	0.1736979766811479	0.17603435170039455	0.17812631030956078	0.1798933168812013	0.18633574811113357	0.18960583932303915	0.19593795339147485	0.20753122410403962	0.2093801464978607	0.21003718643152275	0.21557791104283314	0.21799750516900457	0.22120946819833226	0.22316259916079567	0.2273613917743092	0.2311176938021982	0.23225946899162025	0.23233177723704074	0.23287014672328415	0.2367254486691331	0.23978539409303007	0.24086066532305933	0.2431923764556942	0.2432286208336744	0.24542071766542567	0.2461659646806969	0.2478148576781662	0.2547583328657628	0.26062330944071405	0.266281771625172	0.2694015885146596	0.27044976567411344	0.2896884772355916	0.29212074930833526	0.2967307771188455	0.29935090085379507	0.30596339706867365	0.3062950157293837	0.3071837266637331	0.30864302674100147	0.30927795828287347	0.3095286617255499	0.3119058440606171	0.3125364035192682	0.31429582305094933
PIK3R1	0.09323600506414942	0.09545864322434515	0.1012663411657451	0.1041609560503978	0.10494523512871955	0.1075381716665799	0.10985954497114014	0.11182010454255567	0.11896647238744217	0.12259282314511834	0.12961278345107494	0.14245857414474522	0.1445064355744456	0.14523411725763652	0.15136942914690826	0.1540480450240856	0.15760326312222322	0.1597647912430037	0.16441074818343765	0.16856611610613195	0.1698290102757449	0.16990898608870791	0.1705044335857161	0.17476792420782278	0.17815116034969555	0.17933989219163768	0.18191738325771703	0.18195744528146562	0.18438027876207044	0.18520389831482162	0.18702606616580156	0.19469726817699218	0.20117450730014147	0.2074215677606416	0.2108650275114283	0.212021799451013	0.23324115458366762	0.23592213901952586	0.24100252566423863	0.24388937272170294	0.25117305479518903	0.25153826001239643	0.2525169455245503	0.25412387811983805	0.25482300109902156	0.25509904351412266	0.2577162917809237	0.2584104693868735	0.26034726537898883
SLA2	0.0	0.0035344980610889642	0.01274922713421317	0.01733069372722279	0.018570727404806586	0.022666543477678824	0.02632830471315123	0.0294171671736444	0.04064722733001336	0.04632837242928456	0.05729269482888816	0.07724238834542446	0.08040913655909127	0.08153349926925152	0.09099456282145674	0.09511463235239986	0.10057314160686243	0.10388633127920094	0.11099353386767846	0.11733392377999058	0.11925783154058606	0.11937961966989069	0.12028619466114182	0.12676815103945244	0.13190026491130008	0.1337010533039767	0.13760131042797658	0.1376618853843325	0.14132261404974905	0.1425658494246101	0.14531421623945956	0.1568520919936422	0.1665531964495917	0.17587398192602016	0.18099677657490382	0.18271530896238736	0.2140264837244515	0.21795377229662521	0.22537814866664346	0.22958658830511885	0.24017139156690454	0.24070085798439605	0.24211914209673785	0.24444599279827622	0.24545760178565762	0.2458569051778992	0.2496394178043651	0.2506416242942317	0.25343554082873815
ITM2A	0.0	0.0027928290211209905	0.010083788904502455	0.013714094810327149	0.014697294921529158	0.017946647511545843	0.020854067703362733	0.023308391133335715	0.032245312675686866	0.036774711223168	0.04553219272697018	0.06152122133839344	0.06406584286217554	0.06496975515919134	0.07258494312495734	0.07590630546886301	0.08031146753252638	0.0829879960873231	0.08873639564552749	0.09387259942268822	0.09543261602305397	0.0955313925745559	0.09626676090982456	0.10152916213799135	0.10570139492432873	0.10716657592654377	0.11034210384552978	0.11039144627254471	0.11337468320155597	0.11438842663078119	0.11663053742507834	0.1260593172652561	0.13400754853600116	0.14166201814322987	0.14587651056235307	0.14729154026446867	0.17318062231631692	0.17644247198080054	0.1826179526020787	0.18612378442590927	0.19495861509541534	0.195401195839645	0.19658704599797427	0.19853353400753126	0.19938015561722378	0.19971439802243862	0.20288237573892232	0.20372229531900687	0.2060649903735866
CD44	0.07181729964806603	0.07394333132256108	0.07950059474550088	0.08227146959161026	0.08302234572853377	0.08550522312088633	0.08772855363899336	0.0896066698946222	0.09645532487099552	0.09993228621181645	0.10666627916229514	0.11899981452447118	0.12096733489230298	0.1216665561004097	0.12756373924237702	0.13013941797595813	0.1335589777747282	0.13563856650473716	0.1401097858837173	0.14411046771353125	0.14532664964748437	0.1454036720038055	0.14597714763541264	0.15008422553876777	0.15334447893908099	0.15449023867694722	0.1569749820203739	0.1570136070822742	0.1593498003958369	0.16014408535668134	0.16190156641369657	0.16930366032268235	0.17555773609521574	0.18159309628721076	0.1849213508379629	0.18603965903867253	0.20657473186313074	0.20917214397923561	0.21409594736344878	0.2168948610529553	0.2239600493534344	0.22431442647431415	0.22526415459860216	0.2268237308531349	0.22750232429643014	0.22777027310904668	0.23031112956721794	0.23098515082047372	0.23286594282617068
VIM	0.07443768336630319	0.07655100216994182	0.08207496005005277	0.08482918880470303	0.08557554955790359	0.08804348276321128	0.09025341396823405	0.09212019883694755	0.09892743797820058	0.10238331735093453	0.10907637707076456	0.12133460817974817	0.12329007763040445	0.12398501374139315	0.12984600731815465	0.13240585272721517	0.1358043670961524	0.13787114375584153	0.14231478321803803	0.1462907501805164	0.14749941215909534	0.14757595816302072	0.14814588668087536	0.15222754129690874	0.15546758922351844	0.156606243168107	0.15907556798604072	0.15911395327636169	0.16143563917710746	0.1622249894715464	0.16397154777115408	0.17132757892522643	0.17754266641144878	0.18354034620101833	0.18684779979278265	0.18795911548009125	0.20836552892411375	0.2109466372181994	0.21583951899153853	0.21862084732320763	0.22564162284510147	0.22599377153127587	0.22693752713804183	0.22848729474652507	0.22916161993830841	0.2294278833330463	0.23195275600446452	0.23262253672303013	0.23449149497503918
PDE4B	0.0	0.0026591803332632613	0.009602829850849093	0.013061064914610676	0.013997761688305521	0.01709372671401954	0.019864291674494106	0.02220337574221623	0.0307229126108238	0.03504211731704321	0.04339577193569845	0.05865633571162164	0.0610860820989554	0.06194925820513557	0.0692227228646734	0.07239586631146046	0.07660521857435534	0.0791632077332549	0.08465812802408891	0.08956913183835585	0.09106098927450418	0.09115545393033006	0.0918587353865286	0.09689224844910328	0.1008839229586952	0.10228588865719923	0.10532475184514113	0.10537197444315197	0.10822725834193633	0.10919761647825732	0.11134394255379017	0.12037250642438799	0.12798663213142375	0.13532218887839367	0.13936228828487285	0.14071895645649213	0.16555741769880805	0.1686892240234509	0.1746199427508495	0.17798766594480475	0.1864771816793157	0.18690256688080378	0.18804239193052674	0.18991348666391475	0.19072737575912746	0.19104870548246453	0.19409457632647445	0.1949022072145708	0.1971550322078417
ANXA1	0.5462138399145202	0.5465624396794602	0.547487043833204	0.5479552864974679	0.5480830029033694	0.5485078272094794	0.548891514582192	0.5492180343696245	0.550427363549161	0.5510525159393209	0.5522846816203137	0.5546144871016006	0.5549948759373504	0.5551306366408171	0.5562876695785375	0.5567997676420875	0.5574859790839684	0.5579068253070993	0.5588206997814622	0.5596488462347438	0.5599025513746037	0.5599186495066482	0.5600386241565638	0.5609037649056123	0.5615979111725184	0.5618434082648198	0.5623785745640235	0.5623869235944425	0.5628936084431877	0.5630666399180788	0.5634508753491487	0.5650899716760946	0.5665010141681075	0.5678854003613221	0.5686583575933764	0.5689195934912998	0.5738522020659931	0.5744944158399896	0.5757231000785288	0.5764281133161739	0.5782289309925595	0.5783200555278682	0.5785646447589434	0.5789674802261731	0.5791432207183376	0.5792126904543498	0.5798736119050492	0.5800495943849266	0.5805421148801806
INPP4B	0.0	0.002663286234615536	0.009616436974597242	0.01307874880631188	0.014016475121691574	0.01711561705803566	0.019888731610184784	0.02222975307171915	0.030754689358981624	0.03507564357791049	0.04343081048054642	0.058687832265396866	0.061116270063130584	0.06197893239395569	0.06924705391488217	0.07241730096273902	0.07662228400745352	0.07917732562770641	0.0846651704072362	0.08956899609161884	0.09105851401949039	0.09115282805006897	0.09185497881338245	0.09687992168911619	0.10086420640668758	0.10226345262023473	0.10529620057147293	0.10534332576340066	0.10819258526507625	0.10916083572830382	0.11130239147667187	0.12030926270401532	0.12790306850962885	0.13521731436510354	0.13924495604680598	0.14059732677297532	0.1653471092093407	0.16846640696880066	0.17437263732108632	0.1777259912841559	0.1861778075527294	0.18660124846212123	0.18773583788730175	0.18959825647336281	0.19040834005417195	0.19072816207064347	0.1937595938585387	0.19456335146705594	0.19680527359455802
TRBC1	0.0	0.0023118361572334045	0.008352771149458649	0.011363727318846162	0.012179539565836062	0.01487676399965987	0.017291549374585213	0.019331037013898045	0.02676538775293491	0.030538051888260864	0.03784161434450661	0.051207719685307795	0.0533387023571974	0.05409593215143327	0.0604806308073117	0.0632682747897283	0.06696834562111165	0.0692180246360734	0.07405366826143445	0.07837895053805144	0.07969353432347015	0.07977678429298396	0.0803966119762628	0.08483482275157117	0.08835690262559004	0.08959446077642974	0.09227789722647584	0.09231960679848683	0.09484212742032627	0.09569965644603429	0.09759688498737285	0.10558470150869559	0.11233007761554803	0.11883647285574084	0.12242319687208969	0.12362814749480078	0.14573611485683913	0.1485300585462277	0.1538249460223169	0.15683394527582772	0.1644267041416616	0.16480744034154027	0.16582776231506435	0.1675031103921253	0.16823201871482107	0.1685198249659302	0.17124870517473745	0.1719725202006568	0.1739920713619848
TNIP3	0.0	0.0024935349334405388	0.009006313620940481	0.012250856628660323	0.013129776157492251	0.01603509021714397	0.01863545215998777	0.02083114215416959	0.02883074784319481	0.03288777237595755	0.040737065358573854	0.05508557002850695	0.057371220645767135	0.05818328068862155	0.06502757681199545	0.06801436436404307	0.0719773286432438	0.07438605002076729	0.07956150307741042	0.08418835728190141	0.08559415313897897	0.08568317240145931	0.08634592849454983	0.09109017468257495	0.09485343173928566	0.0961753778417914	0.09904116090627545	0.09908569789724997	0.10177882521069888	0.10269417677347373	0.10471901807514292	0.11323933659998092	0.12042835750005973	0.1273574314899337	0.13117495301176024	0.13245708656958038	0.15594954881097564	0.15891417477579325	0.164529876510184	0.16771964013917304	0.17576352737768555	0.1761666962229594	0.17724704554039758	0.17902067555656656	0.17979223487009324	0.18009686340395523	0.1829847323429497	0.1837505616838748	0.18588699229985903
CD28	0.05967586032017877	0.061497757305917666	0.06626498932892613	0.0686446256094311	0.06928978683303852	0.071424033030204	0.07333638818547847	0.07495270579667626	0.0808536152425991	0.0838535741398376	0.08967168664266409	0.10035494099073167	0.10206244990535657	0.10266948315470295	0.10779365303168528	0.11003422791616996	0.11301126004885925	0.11482304843934302	0.11872186626511014	0.122214298385248	0.12327670831309154	0.12334400359438558	0.12384509865219798	0.12743602638756796	0.1302893268307397	0.13129265302278934	0.133469550825844	0.13350340172033776	0.13555147575030124	0.13624808993791487	0.13778997703669685	0.14429187354480183	0.1497952367736865	0.15511471288950773	0.15805179079838183	0.15903923716498575	0.177222821865853	0.17952976436952905	0.18390723296095007	0.1863980938211834	0.1926937708967731	0.19300985627141115	0.1938571067857786	0.19524885662510935	0.19585460308720862	0.19609381710551552	0.19836302276226306	0.19896523447498643	0.2006462081236099
TENT5C	0.0646220840645772	0.06640907212008176	0.07108557519444311	0.07342025403160848	0.07405326435772311	0.07614742914953573	0.07802401937665442	0.07961021829646676	0.08540201858851752	0.08834701595823122	0.09405950555878577	0.10455211189479786	0.10622954152265236	0.10682590720665132	0.11186056718875537	0.11406230472863024	0.11698801627802016	0.11876872864269376	0.12260107486561228	0.12603442720413216	0.1270789513447184	0.12714511505822462	0.12763778929548172	0.13116863335982595	0.13397451800854066	0.13496123937133922	0.1371022318731616	0.1371355257531414	0.13914997365777426	0.13983518403914577	0.14135189027306072	0.14774851347484805	0.1531639135641677	0.1583993533173934	0.16129044497558184	0.16226249651505062	0.1801684445863206	0.18244094966163507	0.1867535537285547	0.18920778563801133	0.19541178321887379	0.19572329955001866	0.1965583189113413	0.19793002734779003	0.19852707047755555	0.19876285073762182	0.20099957500433224	0.201593194438581	0.2032502456928259
HNRNPLL	0.0	0.0025896527163887934	0.009351098306576225	0.01271823787403907	0.013630220712746818	0.016644381073746058	0.019341583373339057	0.021618615872192923	0.029911267746102338	0.034114925636875376	0.042244121003145105	0.057091348127259495	0.059454897850366936	0.06029453211049503	0.06736910185740788	0.07045518464721462	0.07454877674659559	0.07703627039114776	0.08237937879081308	0.08715427090359598	0.08860470046617287	0.08869654065324743	0.08938027848058382	0.09427367484160627	0.09815393758666756	0.09951671124172856	0.10247051336885946	0.10251641297730085	0.10529163653954275	0.10623475669096918	0.108320781949506	0.11709489228142736	0.12449344270184826	0.1316204764490443	0.13554538683825043	0.13686332034101806	0.16098794266097616	0.16402913361064686	0.1697878932099682	0.17305776353443597	0.1812999560855876	0.18171292447806126	0.1828194673117291	0.18463589191261384	0.1854259869706305	0.18573792036039977	0.1886946604637234	0.18947863870427134	0.19166544447046308
ITGA1	0.0	0.0029931450653113423	0.010802528669647038	0.014688524848845724	0.01574069396885333	0.0192171309283011	0.022326632444287536	0.024950729975681124	0.03449953588640281	0.03933525792949527	0.04867775450591327	0.06571011155988901	0.0684178134106006	0.06937945945876198	0.07747694288737839	0.08100636211310774	0.08568531614634059	0.08852699508716286	0.0946270107159019	0.10007382307242754	0.10172751405981256	0.10183221138346749	0.1026116192997816	0.1081871553821433	0.11260513198269567	0.11415608194098573	0.11751655253591323	0.117568758433503	0.12072453828129198	0.12179665316419719	0.12416739441062186	0.1341299990383574	0.14251928463796756	0.15059074057316132	0.1550315591899203	0.15652205787657902	0.18374545465819464	0.18716913934838256	0.1936471417423433	0.19732245608459936	0.20657710767964135	0.20704044452511733	0.2082817790602111	0.2103189316191973	0.21120482884835798	0.21155455057656206	0.21486849673643796	0.21574689015434687	0.21819639386358805
PARP8	0.0	0.0024564933700214064	0.008871353608374655	0.012066486844312219	0.01293195003866765	0.015792566817026232	0.018352641699762584	0.020514107899091694	0.028387436773497532	0.03237947295552779	0.04010123770763907	0.054210584903349845	0.05645742656252217	0.057255651582978295	0.06398237291355047	0.06691731180927307	0.07081097849546425	0.07317730116359833	0.07826094544837847	0.0828049077981996	0.08418536680134503	0.08427277928757138	0.08492356393390443	0.08958165927469242	0.09327601423724874	0.09457363858787415	0.09738648589932608	0.09743019795742258	0.10007331384331175	0.10097160998777699	0.10295862014913737	0.11131820465027853	0.11836968400217396	0.12516454630874885	0.12890744290006118	0.13016440538809992	0.15318622045824803	0.15609020330219026	0.1615902807548062	0.16471393404897872	0.1725897226910985	0.17298441455098634	0.17404202439534577	0.17577824645015938	0.17653350320332328	0.17683169022069767	0.17965835615755366	0.18040791352331642	0.18249885838539226
GPR183	0.012322041156485247	0.013871598075873737	0.017932324460079613	0.019962593772755416	0.020513412611852522	0.022336710742868082	0.023971936409427602	0.02535512102763826	0.030413397066212516	0.032990066126763834	0.03799699270442333	0.047223993569029565	0.04870271530407064	0.04922867512939766	0.05367394603028561	0.055620733096862635	0.0582102875112081	0.059787863949742726	0.06318677854189442	0.0662361554049486	0.06716467294813469	0.06722350111216799	0.06766160028496077	0.0708037729070723	0.07330384983566285	0.07418367315508934	0.07609386571558305	0.07612358289831722	0.07792232798354334	0.07853448357802781	0.07989005368903743	0.0856157092054114	0.09047390807711331	0.09518006572611254	0.09778282530562038	0.0986585619443095	0.1148465826957371	0.11690864803687648	0.12082656238505228	0.12305890637890193	0.12871077789956886	0.12899490174699327	0.12975665139585849	0.13100849011120153	0.13155355039487335	0.13176883383902543	0.1338120132838613	0.13435453908682699	0.13586956999247768
NR4A3	0.0	0.0016662378836344305	0.0060302799073615465	0.008210877552667528	0.008802329948778997	0.010759673837052841	0.012514522785461168	0.013998455229220913	0.01942177554863489	0.022182369221942916	0.027542828232262173	0.03740817771547811	0.03898763890779186	0.039549327324294975	0.04429442141604903	0.04637131443588505	0.04913280789058086	0.05081450552709593	0.05443615287287498	0.057683512704489626	0.058671970748289115	0.05873459117418625	0.0592009115155375	0.06254445463628391	0.06520345566345853	0.0661389354966877	0.06816947954084154	0.06820106381782828	0.07011252441790389	0.07076290654521047	0.07220288627456328	0.07828144691589148	0.08343453506827234	0.08842242177822959	0.09117934803415784	0.09210669472424793	0.10922538590168947	0.11140287054763282	0.11553816562379894	0.11789325329005908	0.12385230198055762	0.12415173296578204	0.12495445839118156	0.12627343536835436	0.1268476505279286	0.1270744363697011	0.1292264165559152	0.12979772167444023	0.13139287534927946
SKIL	0.0	0.001747347893705259	0.006321262999547966	0.00860534921735906	0.009224713731926792	0.011273952253183284	0.013110567996297146	0.014663187832606728	0.02033401076537994	0.023218478040195167	0.028815450897565237	0.039102410539794005	0.04074775019925031	0.041332759475545794	0.04627264127342218	0.04843354710391147	0.05130558192484465	0.05305394944118748	0.05681752056340654	0.06019022866428053	0.061216485329042405	0.06128149478458807	0.06176558481675967	0.06523546307364174	0.06799359443429452	0.06896366926740535	0.07106880441956315	0.07110154353232073	0.07308258701908135	0.07375650757450396	0.07524835510165843	0.08154213025004109	0.0868729831699565	0.09202889371815684	0.0948770012866169	0.09583475003646158	0.11349074970728987	0.11573337624912093	0.11999042729235919	0.12241371800114703	0.12854168443759534	0.12884946581265078	0.12967451272565353	0.13102996286846988	0.13161997756696825	0.13185299024256514	0.13406368639104413	0.13465046691934401	0.13628858086844411
G3BP2	0.0	0.002011543974334451	0.007270991352652134	0.009894158736908354	0.010605098138963931	0.012956194197331239	0.015061878558725594	0.016840880932991353	0.023330182573347624	0.026625957039253467	0.033011454318697786	0.04471507012663911	0.04658311311569241	0.047247049385695905	0.052848056745149696	0.055295174046325	0.058544805125551824	0.06052147482176384	0.06477250040212207	0.06857742608013967	0.0697343374218784	0.06980760984309364	0.0703531791071742	0.07426112492020742	0.07736421532240778	0.0784549351220723	0.0808206613831739	0.08085744007104395	0.08308217061787015	0.0838386548896421	0.08551266894068404	0.09256584913695037	0.09852846599187237	0.1042854927609172	0.10746150076658911	0.10852885295171694	0.12814633285551652	0.13063016073140632	0.1353402001359475	0.1380185124813021	0.1447822370892048	0.14512160589542106	0.1460311651330039	0.14752494754397016	0.14817497874514868	0.14843166046392647	0.15086598462478806	0.1515118398052424	0.1533142463685102
RNF19A	0.0	0.0021923156186276875	0.00792095949730108	0.010776274908166232	0.01154991826435945	0.014107729925916995	0.01639770833932603	0.018331791735751717	0.025381970273792666	0.028959712451004475	0.035885990266802725	0.04856190210788431	0.05058288202555352	0.05130102569456447	0.05735621998877868	0.06000003100945273	0.06350922352844587	0.06564286563795546	0.0702291408133702	0.07433143478902099	0.07557825766821286	0.07565721666702774	0.07624509716224637	0.08045459150365428	0.08379521537192433	0.08496902571556525	0.08751425529718726	0.08755381688689931	0.08994644371446198	0.09075982105662705	0.09255937710958875	0.10013612893926177	0.1065345925794372	0.11270656485131342	0.11610902223713451	0.11725208344427568	0.13822592434864106	0.14087674283740212	0.14590052439915466	0.14875553956735532	0.15596001445864452	0.15632129083157978	0.15728946814643022	0.15887921188987383	0.15957088190381943	0.1598439858332292	0.16243349381107877	0.16312035062797167	0.16503680365043927
CXCR4	0.0	0.001794475603611928	0.006489756293482016	0.008833373288182483	0.009468757594495891	0.01157062701411124	0.013453928289621359	0.015045658719888583	0.020856576066620676	0.02381065460377297	0.029539560125988885	0.040058331998596604	0.04173948107533135	0.04233713903006068	0.04738208825497871	0.049587981875429094	0.05251889882179411	0.054302604509303146	0.05814095129952	0.06157917660803565	0.06262509052801107	0.06269134083139694	0.06318465445219654	0.06671980500820442	0.06952877165086555	0.07051650630869517	0.07265957285368564	0.07269289764864403	0.07470914050593305	0.07539492775891514	0.07691285064860438	0.08331370923770898	0.08873159679670353	0.0939685215765986	0.09686005829242499	0.09783220087810224	0.11573484045726593	0.11800628727172748	0.12231651486790068	0.12476918491724173	0.13096858401706846	0.13127984558637804	0.1321141710763411	0.13348470524931258	0.13408122403595596	0.13431679503087535	0.1365514729620518	0.13714453092741186	0.13879997473691613
AC016831.7	0.0	0.0016259961018137356	0.005883999608678527	0.008011269316188722	0.008588218369072139	0.010497447363079764	0.012209006404529574	0.013656220393908508	0.01894448729096526	0.021635825857061367	0.02686084588610746	0.036473714954181016	0.03801237675986793	0.03855953151764942	0.04318133804657051	0.04520398643210125	0.04789309258648538	0.04953056273258874	0.05305659569588125	0.05621780203706387	0.0571799580998261	0.05724091103843002	0.057694809424281616	0.06094905349146652	0.06353674959953917	0.06444708315448783	0.06642293843687724	0.06645367090759854	0.06831351586678663	0.06894630660862375	0.07034728616730587	0.07626043916959435	0.08127234199593836	0.08612275443464748	0.08880335949962406	0.08970498119537137	0.10634420237479678	0.10846009909843701	0.11247807647117697	0.11476614645098257	0.12055497650022454	0.12084583038339217	0.12162555087753757	0.12290669290265663	0.12346442313875516	0.12368469602438437	0.12577481154665027	0.12632967389909797	0.12787887555710853
FASLG	0.0	0.003718876116007519	0.013411895939904606	0.01822986431564777	0.019533760972536618	0.02384006180295989	0.027689409493801775	0.03093607306485041	0.04273645243949764	0.04870407099325896	0.06021734434064929	0.08115237608439607	0.08447390953255246	0.08565312099220146	0.09557345597046679	0.09989225703959226	0.1056128604444661	0.10908446605492927	0.11652977300329842	0.12316979615158502	0.12518424956544305	0.1253117635735997	0.1262609392235532	0.13304635114914404	0.13841730444548989	0.14030159848585932	0.1443821805308904	0.1444455503081371	0.14827484774748384	0.14957518305339235	0.15244951021130237	0.16451212164539686	0.1746492980373187	0.18438458191594947	0.1897332982971619	0.19152731735656225	0.22418669656380552	0.22827938772980239	0.23601414883352057	0.24039717928601423	0.2514167412530839	0.25196778968600686	0.25344380757942464	0.2558651300557966	0.2569177151835532	0.25733317669573874	0.261268300327674	0.26231080512170146	0.2652167592350799
REL	0.0	0.001320364188902995	0.004785237308982004	0.006520161133057284	0.006991145136540727	0.008551066951023645	0.009951241686395024	0.011136455641970605	0.015477353773820729	0.017692544213549155	0.022004596391469344	0.029976767586087083	0.031257448996862336	0.03171317059649126	0.035569014817434075	0.037260021198583015	0.039511552307408826	0.04088443196572733	0.04384546865121386	0.04650563065549185	0.0473163129181578	0.047367686016438426	0.047750306393240294	0.05049662083612799	0.05268429273568831	0.05345471201638191	0.055128335107376025	0.05515438228719316	0.05673157520260791	0.05726859500896442	0.05845825805680377	0.06349033713284147	0.06776906643781161	0.07192170445007118	0.07422161180281911	0.07499597059930052	0.08935663908018515	0.09119220091710123	0.0946836042948393	0.09667517219047889	0.10172466101953398	0.101978774336481	0.10266019210863314	0.10378041933501925	0.10426833157414112	0.10446106929508336	0.1062910108431196	0.10677713879363099	0.10813517062591543
DTHD1	0.0	0.0015153557546028346	0.005485175558392133	0.007469308763929025	0.008007532955775262	0.009788905963578093	0.011386226554550488	0.012737125730297894	0.017675622290713483	0.02019025963484003	0.025074732007868708	0.03406965031083489	0.035510427686194904	0.03602284232125115	0.04035261997810691	0.04224826443567968	0.04476926840964106	0.0463047946289583	0.04961237920933538	0.05257898042879024	0.05348213815532983	0.05353935717540885	0.053965463848478376	0.05702115879669577	0.05945185466827839	0.060307141878045936	0.06216385171326415	0.062192734574031946	0.06394084996788112	0.06453571737912885	0.06585290067935855	0.07141486907113141	0.07613226265638408	0.08070039509666922	0.08322614898684115	0.08407587042279603	0.09977382006101564	0.10177225894966375	0.1055685718227908	0.10773122051079688	0.11320534294976568	0.11348048315341207	0.11421812486694023	0.11543027489638773	0.11595802724240299	0.11616647001923396	0.11814460048425234	0.11866981558149532	0.12013642131077075
HERPUD1	0.0	0.0030995138809107314	0.011184196808828262	0.015205980937557984	0.016294778081287875	0.019891818266458444	0.023108648653322267	0.025822919738112654	0.035696751323985476	0.04069520871360058	0.05034853920620125	0.06793541035959971	0.07072980946275084	0.07172214970704677	0.08007608067043603	0.08371614883518166	0.08854073121376904	0.09147026430434935	0.09775735817466305	0.10336946794359095	0.10507301715431813	0.1051808659287218	0.10598371523383796	0.11172594974001646	0.11627477844056053	0.11787140451700026	0.12133037776332775	0.12138410890798998	0.12463180232859736	0.125735015036707	0.12817429128538263	0.13842141636107955	0.14704590352110983	0.1553398428247821	0.15990146939471775	0.16143226026060623	0.1893688324646756	0.19287913212062305	0.19951912330213187	0.20328523552177744	0.21276495523563607	0.21323942556119743	0.21451052458129174	0.21659632320736835	0.21750329739233012	0.21786132658866178	0.22125362854928313	0.22215267998950747	0.2246595450514606
DUSP2	0.0	0.0017781536303168033	0.006429857571444826	0.00875125554082222	0.009380562588064703	0.011462166544843326	0.013327099460338006	0.014903150974995096	0.020655637332216266	0.023579299324595605	0.029247863646464388	0.03965125763753275	0.041313423447137336	0.04190429701643283	0.046891235188311044	0.04907134871471109	0.051967624706816214	0.05373003313686304	0.05752200134577077	0.06091805039795973	0.06195101643280441	0.06201644474692595	0.06250363076108528	0.06599451514311208	0.06876786684104669	0.06974298552530192	0.07185851477671837	0.07189140958932655	0.07388153645714873	0.07455839571036582	0.0760564761341439	0.08237243942006103	0.08771694028843349	0.09288161498873312	0.09573271134152936	0.09669117082867115	0.11433413909276952	0.11657161422790271	0.12081675599117961	0.12323202878192316	0.12933574661111627	0.1296421608473625	0.13046347291927254	0.13181256604903785	0.13239972789054383	0.13263159959742976	0.1348310689770178	0.13541474775505272	0.13704393286507277
PDCL3	0.0	0.00297420793954295	0.010732689432494419	0.014592551295604661	0.01563755221270005	0.01909002578416305	0.02217772996836309	0.024783165816634867	0.03426199980780309	0.039061050436974776	0.0483303424641523	0.06522123858274884	0.06790549870337817	0.06885875640149974	0.07688429652197729	0.0803816251007328	0.08501735011919584	0.08783239258903433	0.09387425407436603	0.09926801402859939	0.10090538770800248	0.10100904866466662	0.10178072911818561	0.10730035172192084	0.1116732321663457	0.11320818499142019	0.11653369840777802	0.11658535804128864	0.11970793532857169	0.12076868898475299	0.12311416101129988	0.13296837141563264	0.14126361653210104	0.14924220803461016	0.15363093521653878	0.15510379123381693	0.18199089448596126	0.18537039860809804	0.1917636522636458	0.19539021273825966	0.20451994635582985	0.20497694813684456	0.20620127221499604	0.2082103887876767	0.20908404741373024	0.2094289299892141	0.21269680218568773	0.21356291701875793	0.2159780338270529
KPNA2	0.0	0.0026647231379488545	0.009620027988243164	0.013082548253203199	0.01402023186728402	0.01711893148114837	0.019891257546014975	0.022231324094360166	0.03075053737857602	0.03506724026579131	0.04341159648304264	0.05864000810614173	0.06106282815450005	0.06192342423247653	0.06917266313176623	0.07233384626567663	0.07652602878569659	0.0790728580818152	0.08454195068276267	0.0894277305569415	0.09091152554971033	0.09100547341756883	0.09170488395061734	0.09670948382271162	0.1006767228209205	0.10206979009779613	0.10508880135672818	0.10513570937593189	0.10797162629381493	0.10893524760227717	0.11106639327127546	0.12002689069414277	0.1275783309859552	0.13484892985807773	0.13885134178469222	0.14019505015683764	0.16476924086411343	0.16786409782009573	0.17372262381353706	0.17704805953747685	0.1854268227677628	0.1858465021830367	0.1869709650330727	0.18881660977511372	0.1896193386752923	0.18993624725544933	0.19293978830760491	0.19373606719379066	0.19595694319565202
LGALS3	0.0	0.0032670513626446244	0.01178210300275194	0.016014387684378094	0.017159760481730478	0.020942456635659162	0.024323686337033523	0.027175469814540786	0.03754019593888957	0.04278153878351386	0.05289315530186027	0.07127797943393054	0.0741947223910924	0.07523021357738374	0.0839412390800048	0.08773343877696238	0.09275639547786596	0.09580456092703295	0.10234157890226406	0.10817136401021184	0.10993997211236473	0.11005192367953602	0.11088525519186737	0.11684242378669298	0.12155765851954908	0.12321188014709741	0.1267941764095486	0.12684980751419792	0.13021144563253778	0.13135296280222952	0.1338762079263034	0.14446511213887148	0.15336341168740472	0.16190859969298235	0.16660332322579022	0.16817796468475393	0.19684190574023172	0.2004336886359269	0.20722165950795407	0.2110681047830768	0.2207383990338937	0.22122196761633808	0.22251723288812483	0.22464202990053544	0.22556570668710813	0.22593028661167466	0.22938345590221657	0.2302982740344186	0.232848292282729
EZR	0.0	0.0016216088244968008	0.005867156301665899	0.007987682894298742	0.008562743769117809	0.01046554472244321	0.01217110757338602	0.013613079951640628	0.018880868077797985	0.021560992666071255	0.026762736143600252	0.03632767766382761	0.03785806376502587	0.03840223590683711	0.042998021849524726	0.04500882108010407	0.047681742412675976	0.049309117435824557	0.052812800685007266	0.05595326546172097	0.0569089773405248	0.05696951998341149	0.05742035533490819	0.06065224336311237	0.06322167004493462	0.06412547348219066	0.06608697171877509	0.06611747890075614	0.06796357749528326	0.06859164086772451	0.06998206359826176	0.07584929469997403	0.08082056772519441	0.08563019059075405	0.08828764061326133	0.08918137690909111	0.10566646007468794	0.1077616067536028	0.11173948262006306	0.11400431099725061	0.11973304101692883	0.12002082651757717	0.12079229845421557	0.12205981535822208	0.12261158612396927	0.12282950068723042	0.1248971077747344	0.12544595515076806	0.12697827496380631
YPEL5	0.0	0.001360111229417399	0.004927543888034416	0.006712883766222075	0.0071974475205092425	0.008802022662487238	0.01024185738714048	0.011460334008555867	0.01592067278287773	0.01819539048597979	0.022620610472460168	0.030792825347916178	0.032104557397660924	0.03257125688835382	0.036518501617769844	0.038248764009084696	0.04055178980633203	0.041955638692362	0.044982373461283275	0.04770029474999721	0.04852834391752383	0.04858081387979908	0.04897158978796652	0.05177573272049389	0.054008586864728286	0.05479473296882363	0.056502191155957913	0.056528761373483144	0.058137423427009005	0.058685067970949675	0.059898105686009194	0.0650266070781285	0.06938425812946099	0.07361085371690791	0.07595062183817582	0.07673822686994713	0.09132902350137574	0.09319192897811948	0.09673408368844999	0.09875386991915676	0.10387255919221353	0.10413006700886952	0.10482054604232754	0.10595553940823478	0.10644983252407075	0.10664508243444307	0.10849863920182024	0.10899096884231234	0.1103661667618169
PIM3	0.0	0.0019923103189544156	0.007199800815730351	0.009796156004288376	0.010499726009196686	0.012826140118047336	0.014909314061873902	0.01666900094575466	0.02308554514573896	0.026342991403933785	0.032651606568943115	0.04420540389185859	0.046048475737005684	0.04670346702844777	0.05222756202859216	0.054640263655900134	0.05784343269549505	0.059791417859910934	0.06397967498502585	0.06772717420165716	0.06886639239034933	0.06893854058487078	0.06947572549202746	0.07332291261159643	0.07637688413034197	0.07745015581381176	0.07977771140709128	0.07981389315408399	0.08200231473435435	0.08274636309824995	0.08439269651562667	0.09132681700625961	0.09718573549106635	0.10284001044455299	0.10595823425055567	0.10700599242204517	0.12624785474062022	0.1286820501592812	0.13329670697773166	0.13592004526441864	0.14254258045456708	0.14287477642764684	0.14376506976028314	0.14522708006994	0.14586323444701782	0.1461144280417782	0.14849646495670643	0.1491283752841548	0.1508917052594786
MCL1	0.0	0.0014058396559743641	0.005091200299811138	0.006934475390428185	0.007434640080668367	0.009090502092865507	0.010575872107640258	0.011832526811014016	0.01642986190517741	0.018772798803630628	0.023327599376401123	0.031728484954653594	0.03307566368667521	0.03355489206690283	0.03760638353746605	0.03938138126221545	0.04174305311908967	0.04318215171961902	0.04628361254741499	0.04906716863906903	0.04991494101491965	0.049968656475747705	0.0503686923654406	0.053238459315801664	0.05552254137583208	0.05632650904795934	0.0580722917261287	0.05809945419449926	0.059743738787074355	0.060303405516217726	0.06154288353760519	0.06678032016573716	0.0712269643823522	0.07553680353167351	0.07792137180908988	0.0787238538368117	0.09357215257462166	0.0954655183259314	0.09906412043849004	0.10111523940700633	0.10631059359046006	0.10657185535747717	0.10727235194433198	0.10842365959186422	0.10892499858980247	0.10912302183589477	0.11100262972309326	0.1115017949645342	0.11289590065236906
RGCC	0.0	0.0014503562023079342	0.0052507271770519115	0.007150616968599088	0.007666040043940475	0.009372102478337446	0.010902094959497649	0.012196200669266133	0.016928219814497797	0.0193384040182166	0.024021285377340246	0.0326493831639329	0.034031927873337475	0.034523666429767674	0.038679453513882106	0.04049932314803337	0.042919929739381635	0.044394513156984616	0.0475713569710062	0.05042130961271443	0.051289069100329765	0.05134404727940223	0.051753473250490956	0.05468989310042535	0.05702614051852117	0.05784828442013032	0.05963320555213192	0.0596609734070675	0.061341702458878794	0.06191368307231915	0.06318026884744296	0.06852978232508702	0.07306848567310675	0.07746487937175695	0.07989621994905813	0.08071426477803223	0.09583468998522082	0.0977606351307705	0.1014198641212928	0.10350478561235732	0.10878333848109249	0.1090486931248574	0.10976012081907417	0.11092925944316233	0.11143831065114901	0.11163937140334144	0.11354756534335599	0.1140542476857597	0.11546918279084491
CRTAM	0.0	0.0011948524761564126	0.004331833342768274	0.005903370573016925	0.006330090516978202	0.0077436835168975884	0.009012873966833508	0.010087477287868985	0.014025311676607971	0.01603604717946429	0.01995246703569743	0.02720125340050252	0.028366688659499168	0.028781464234448207	0.03229219213910797	0.033832589177393874	0.03588428602829749	0.03713570522198589	0.0398357722892705	0.04226263599630569	0.04300243653592144	0.043049321230309356	0.04339852520382775	0.04590564228732992	0.047903590352842404	0.0486073673200343	0.05013652637986863	0.05016032852669694	0.051601770133784905	0.052092652353100836	0.05318025894760875	0.05778296479421844	0.06169951263051596	0.06550317059217087	0.06761085982845225	0.06832066976961304	0.08149950737292745	0.08318606657627818	0.08639532160152873	0.08822668681922145	0.09287238524654742	0.09310626822852668	0.09373347983830989	0.09476472839437267	0.09521393835354196	0.09539139640059699	0.09707651098430775	0.09752423984107884	0.09877516648903342
ZFP36L2	0.0	0.0015078907249010953	0.005456261452627453	0.007428656999624472	0.007963581218564775	0.009733681149834972	0.011320437085790447	0.01266206665293268	0.017564090705158186	0.02005861335254755	0.02490108368621269	0.03380873081800084	0.03523435655281082	0.0357413054569653	0.04002329774980673	0.04189712706670168	0.04438828473185774	0.04590516828757729	0.049171414499479704	0.05209957929536846	0.052990782268045766	0.0530472399408084	0.053467662091228885	0.056481829957752305	0.05887854390776037	0.05972167553357388	0.06155164404414193	0.061580107110830395	0.06330259849776776	0.06388864954996754	0.06518613720722444	0.07066231786633081	0.07530367543377792	0.07979536378054553	0.0822776793801292	0.08311260138977561	0.09852069758531434	0.10048004704230307	0.10420077717692333	0.10631959869168539	0.11168032209227285	0.1119496703199101	0.11267174068565033	0.11385816618975708	0.11437466558983456	0.11457865505219078	0.1165142757702946	0.1170281290472801	0.11846284225428816
SDCBP	0.0	0.0013873158454842348	0.005023305089602109	0.006841450721178078	0.007334747029976177	0.00896772025071767	0.01043236320134288	0.011671339451243365	0.016202897313938314	0.018511655172982866	0.02299876455101732	0.03127059516888614	0.03259658303843475	0.03306824078940765	0.037055054503998985	0.038801340408813396	0.04112446031700304	0.04253987275810028	0.04558979199182526	0.048326521202592475	0.04915992613975016	0.04921272961867211	0.04960596751057972	0.052426649581420834	0.054671269622684246	0.05546126472675865	0.057176559909625446	0.05720324644597045	0.058818630785049834	0.059368420621448204	0.06058595250919611	0.06572957183954505	0.0700952132278749	0.07432538487770216	0.07666539397286508	0.07745280442776933	0.09201553041925417	0.09387159352171282	0.09739876165222111	0.0994088550718516	0.1044993056546033	0.1047552551144467	0.10544149102502837	0.10656930589896169	0.1070603938275379	0.10725436450102871	0.10909540726387096	0.10958430093101679	0.11094965341214277
ICOS	0.0	0.0014944730059119893	0.005408062371207473	0.007363271503525892	0.007893556065464477	0.009648367615372203	0.01122150237908802	0.012551676180706448	0.01741231294860615	0.019886053086327002	0.02468870357647461	0.033524854553902014	0.03493924235385877	0.03544220840728217	0.03969083488830026	0.04155021620704728	0.04402230795254565	0.045527660589623736	0.04876927649194936	0.051675587716524474	0.05256018150246332	0.05261622114073489	0.0530335327667357	0.056025525853075506	0.058404763267137755	0.05924177928205289	0.06105853164294335	0.06108678976506417	0.06279691355964989	0.06337877234418544	0.06466700652775932	0.07010455070049744	0.07471367980095653	0.07917461821050453	0.08164012096013942	0.08246941649224604	0.09777615515362786	0.09972293964339432	0.10342000170060019	0.10552545580714162	0.11085270910676842	0.11112038865598538	0.11183799167466675	0.1130170960076132	0.11353041557180235	0.113733150396753	0.11565690042351574	0.11616761274067072	0.11759357902278227
SLC2A3	0.0	0.0009210635031445258	0.003347343554968546	0.004567200043751926	0.004898924991214901	0.005999333897615242	0.006989290439511478	0.007828907564779136	0.0109167601309232	0.012500117279228451	0.015596739153746764	0.021371088153893228	0.022304542658159163	0.02263709026006934	0.025458770173333103	0.026700714214408797	0.028358519445300892	0.029371702528114288	0.03156289541891179	0.03353830526789127	0.034141590223967636	0.03417984056511848	0.03446479935185841	0.03651399997702086	0.03815118296190727	0.038728749774941076	0.03998523023610574	0.04000480470658406	0.041191170861712104	0.04159561230267987	0.042492464560566864	0.046299456770979894	0.04955338928699039	0.052726008262232574	0.05448923300396612	0.05508386391227178	0.06619795082891254	0.0676301272644761	0.07036133366233206	0.07192338950764614	0.07589712791111682	0.07609760253165905	0.07663541933739619	0.07752031038951503	0.07790600901434326	0.0780584175628188	0.07950680001984826	0.07989197387570167	0.08096888707858334
LDLRAD4	0.0	0.0025998440267268608	0.009380632372211262	0.012753477422854181	0.013666555452759105	0.01668296895442309	0.019380406773264386	0.02165632719117022	0.029934763260120595	0.03412510822937426	0.04221686513563591	0.056955750337581185	0.05929726769249148	0.06012875778268724	0.06712808917620548	0.0701776384648243	0.07421928156183218	0.07667326187077586	0.08193939964922163	0.08663973872964198	0.0880664417822558	0.08815676265996249	0.08882912590773413	0.09363784351763255	0.09744687009760786	0.09878376534917259	0.1016799397043786	0.10172492722153811	0.10444405785567078	0.10536769197762905	0.10740985322973304	0.11598791783081389	0.12320660916902614	0.13014774366223353	0.1339649633128377	0.13524588715851218	0.15861726011252764	0.1615532381382185	0.1671064362489283	0.17025588978945094	0.17818263044748217	0.17857934315421445	0.17964211691089824	0.18138602268445822	0.18214431375918277	0.1824436473106264	0.18527973345895862	0.18603134889568565	0.18812705894951293
BIRC3	0.0	0.0015641414684169838	0.005657999538049345	0.007702099159706932	0.008256358489855502	0.010090101463304968	0.011733467941437085	0.013122638669995308	0.01819585451878624	0.02077598476153695	0.025781756171048824	0.034979939084380164	0.036450888228503245	0.036973876306268166	0.04138972379683026	0.04332122037304729	0.045888190963915984	0.04745076230130231	0.05081416972055374	0.053828032171528914	0.05474505471199098	0.05480314392915309	0.05523570021097142	0.058336066161301825	0.060800326163317334	0.061667010825958934	0.0635477269985672	0.06357697536025199	0.0653467611396115	0.06594880072045484	0.06728150108450089	0.07290350191159944	0.07766492765472048	0.0822697583337511	0.08481332045690462	0.08566863845497133	0.10143485783066328	0.10343728530090182	0.10723830577648596	0.10940196727296171	0.11487329409992075	0.11514809241994892	0.11588472299937748	0.11709491290176627	0.11762169609827514	0.11782973678754166	0.11980350848414972	0.12032740163423813	0.1217899514357263
SLC38A2	0.0	0.0018828486463479954	0.006803713379875009	0.009256886299003037	0.009921624834514475	0.012119544516164538	0.014087535817258745	0.01574983619057413	0.021810576693753803	0.024886982922085105	0.03084420634631513	0.041751854165596874	0.04349154676608824	0.0441097792039348	0.04932344375959283	0.051600332892498935	0.05462298096711321	0.05646106595962777	0.06041273462323679	0.06394820205526572	0.065022900614261	0.06509096170853343	0.06559771211397972	0.06922674578864632	0.07210730882959768	0.07311959002609444	0.07531479193170085	0.0753489153165797	0.07741278607282967	0.07811446451743045	0.07966700516074585	0.08620545449461955	0.09172927623108354	0.09705949947811635	0.09999874347178181	0.1009863196894589	0.11911926035508466	0.12141268957133108	0.125760202437	0.12823151138688013	0.13446973880845012	0.1347826382655932	0.13562120760279497	0.13699825061723106	0.13759742301521702	0.13783401202039805	0.14007750548206097	0.14067264771091234	0.14233334408265494
ZNF331	0.0	0.001273277539173473	0.004612466804005622	0.006283321436215572	0.0067367830925730565	0.008238278929184772	0.009585503048594401	0.010725523481376509	0.014898028625181803	0.01702557832632176	0.021163795499953147	0.028803663351046643	0.030029678851192843	0.03046586400319984	0.03415466752548563	0.03577144561816861	0.03792323911984796	0.039234801889211884	0.04206231396623333	0.04460105350717081	0.045374460243175874	0.04542346693284402	0.04578844668255075	0.04840732528517114	0.05049246779812161	0.05122656790273927	0.052820915942824176	0.05284572527660508	0.054347734648975965	0.054859052175674924	0.05599159176761939	0.06077926589059597	0.06484671408651782	0.06879133288808147	0.07097480073034977	0.07170976095095218	0.08532262969146433	0.08706034199992777	0.09036426368370432	0.09224809947648567	0.09702192608027645	0.09726207287664507	0.09790599480794494	0.09896444173588291	0.09942539214359808	0.09960747033135202	0.1013359547668311	0.1017950545787477	0.10307741400755217
ADGRE5	0.0	0.0010359708846136018	0.003758982616444806	0.005124835341218548	0.005495899995126119	0.006725713006205392	0.007830663678326188	0.008766770957127634	0.012201456730128069	0.013957886150886445	0.017383961171788864	0.023742161253539562	0.024766425804952696	0.02513109176260897	0.028220450687111764	0.029577512657402272	0.03138647049879073	0.03249063961331933	0.03487506268446783	0.03702060293512943	0.03767508988516566	0.037716574813827286	0.03802558662292621	0.04024548704619013	0.04201622581179132	0.042640319758184164	0.043996971524861817	0.044018095272507995	0.04529771981226305	0.045733667674341394	0.04669987140715759	0.05079350134702154	0.05428276539519872	0.057676558802840505	0.05955926908196307	0.06019365222254214	0.07200249685884863	0.0735178157247407	0.0764037279559624	0.07805203391427828	0.08223804994915018	0.08244896715683359	0.083014673657962	0.08394505885310344	0.08435043457071356	0.08451059309512066	0.08603191150176714	0.08643626517269154	0.08756632530229447
MYADM	0.0	0.0008383020619636694	0.0030488722845500166	0.004161511201370177	0.004464219957378487	0.005468799952681333	0.006373097865467428	0.007140469093048871	0.009965747850599685	0.011416326479002627	0.014256800317500214	0.019565471546022638	0.020425054239456973	0.020731376758333815	0.023332453157102404	0.024478369637523464	0.026008990456944825	0.02694499735871731	0.028970694748272886	0.030798532049482893	0.03135705089113611	0.03139246763060425	0.03165633421478009	0.033554766603270385	0.03507262863368352	0.035608338119732096	0.03677418090347349	0.036792347890151025	0.03789366771218154	0.038269231693398825	0.03910225577630068	0.04264144521101851	0.045670406149282555	0.04862705155888465	0.050271652129929484	0.05082650097207163	0.061216932475961695	0.06255850633547164	0.0651185381774704	0.06658362813615615	0.0703136913269855	0.07050198493707907	0.0710071762129994	0.07183855356436354	0.07220099156972636	0.07234421945032331	0.07370565778209884	0.07406780192182724	0.07508052890503542
TNFAIP3	0.0	0.0012994800457295091	0.004706023544421109	0.006409848379734108	0.006872174508656521	0.00840276947536893	0.00977577428766081	0.010937369180521309	0.015186973512353666	0.017352722947533095	0.021563125536291257	0.029329086496243613	0.030574488767328628	0.03101751552400203	0.03476301907125272	0.036404000965537156	0.03858740290363272	0.03991789566263052	0.04278536059733988	0.04535898545308649	0.04614283589761407	0.046192501472301084	0.04656237754046452	0.049215835105461764	0.05132781924382878	0.052071224909374866	0.0536855259522663	0.05371064299869484	0.05523112436806399	0.05574865968328609	0.05689484445597924	0.06173828937644716	0.06585072500678432	0.06983691283532875	0.07204253162613747	0.07278481165120212	0.0865211495010622	0.08827300802182556	0.09160284475785618	0.09350088689386293	0.09830888664990076	0.09855068398231535	0.0991989994677528	0.10026456684656776	0.10072857887510375	0.10091185986466383	0.10265157830610713	0.10311360610227327	0.10440402038422515
CREM	0.0	0.0015065876745091605	0.005450310150929366	0.0074197164400655186	0.007953753611405101	0.00972068657506625	0.011304301819440504	0.012643053912461288	0.017532842960685698	0.02002010706077724	0.024846512742777827	0.03371786740709866	0.03513688090498507	0.03564142538937519	0.039902000543766206	0.04176583670443972	0.044243126600786435	0.04575124144744007	0.04899777588365967	0.05190730930365396	0.05279266230526574	0.052848746569373745	0.05326637752487472	0.056259991308838936	0.05863968381993133	0.05947668525962869	0.06129309450769072	0.06132134393273313	0.06303075035141502	0.06361227952911072	0.06489962994313092	0.07033112030692831	0.07493220443363739	0.07938284228774047	0.08184160129789579	0.08266846149688242	0.09791538950679551	0.09985257686499756	0.1035301989121384	0.10562387561888562	0.11091906137687574	0.11118504438775592	0.111898059253302	0.11306949835295194	0.11357943189028463	0.11378082123558547	0.11569157420508368	0.1161987664065049	0.11761474984050392
SAMSN1	0.0	0.0016122944921257987	0.005830201647018134	0.007935171299713294	0.008505813426947888	0.010393387762218216	0.012084514777274569	0.013513704085026834	0.01873032291727965	0.02138174156176091	0.0265226859376526	0.03595857533657747	0.037466267828251756	0.03800223599462821	0.04252593484432786	0.04450362835725716	0.047131079380979955	0.048729956747962516	0.05217020939503726	0.055251426707501675	0.05618866233246113	0.0562480275537812	0.056690069009929824	0.05985757155474297	0.06237413485660967	0.0632589926413828	0.06517874852792714	0.06520859974840054	0.06701462063871419	0.06762887764943278	0.06898842682041469	0.07472072744437595	0.07957184984072545	0.08426021145170891	0.08684856728809048	0.08771873376032661	0.1037395647152258	0.10577176570846375	0.10962773283742182	0.11182175766982584	0.11736692636686519	0.11764532282690532	0.11839154668028298	0.11961733294521326	0.12015084141388878	0.12036152746754133	0.12236009805923806	0.12289048286304552	0.12437095456385018
CCL4L2	0.0	0.0009764866595193059	0.0035443953211470834	0.0048331196627727675	0.005183307004043559	0.00634415783921596	0.007387448424083395	0.00827153795926271	0.01151706755696558	0.013177782112733186	0.01641908588746717	0.022440925304671528	0.023411776001277626	0.023757475776411394	0.026687211188950937	0.02797474337004941	0.029691567224813864	0.03073980358030086	0.033004219055263864	0.03504267026209921	0.035664656863625153	0.03570408435098724	0.03599778050269797	0.038108157629048976	0.039792159049000665	0.04038581339159647	0.04167652880033029	0.041696628397527115	0.042914355195455424	0.04332927934643309	0.044249002580007885	0.04814743781798733	0.05147249674605728	0.05470844723623819	0.056504373253452214	0.05710963785893672	0.06838747353841086	0.06983612287370136	0.07259595706319177	0.07417277205872203	0.07817889764308615	0.07838081340258773	0.07892240622212353	0.07981322564712859	0.08020139816542245	0.08035476592307694	0.08181174839816359	0.0821990531702222	0.08328157920895686
NR4A2	0.0	0.0007780249283002583	0.0028303857465482585	0.0038637913747695263	0.004144988949798811	0.005078318617539157	0.0059186576557005155	0.006631885908344334	0.009258842932302294	0.01060820767956712	0.013251652600223929	0.01819607092809669	0.018997145318526726	0.019282648732843466	0.021707592181189644	0.022776275381811664	0.02420407441964162	0.02507739297347579	0.026967905608225082	0.028674322757454074	0.029195844700886778	0.02922891703504961	0.02947532314361917	0.031248449845793017	0.03266652118772018	0.03316709378127754	0.03425661767567739	0.034273597005670134	0.035303009614265926	0.03565409308271879	0.036432891361575556	0.039742811402880135	0.04257695984895306	0.04534466166808862	0.04688467508130496	0.04740431999922429	0.05714285120252728	0.05840124275158699	0.06080315129969403	0.06217810303322266	0.06567982482278333	0.06585663495608851	0.06633103642830494	0.0671118082667811	0.06745220980965498	0.06758673351052334	0.0688655525269835	0.06920575547944738	0.07015720358986088
CCNH	0.0	0.0011158084413768754	0.004044251212460825	0.00551077477672357	0.005908918907359395	0.007227663631582115	0.008411454712697275	0.009413576298416881	0.013084457522423099	0.014958083560267343	0.01860594807653987	0.025352662705750706	0.02643679339021665	0.026822594994455495	0.03008729931831433	0.03151931457171142	0.033426252768770814	0.034589155433709606	0.037097677207252266	0.039351735452797354	0.04003873983520678	0.04008227673829634	0.04040653899257457	0.04273423290428641	0.04458875939770102	0.04524192532391608	0.046660956461489655	0.04668304268202195	0.04802047129027742	0.048475888325760774	0.04948483954546501	0.05375351140602236	0.05738438167892751	0.06090938061515777	0.06286216007219292	0.06351972254229671	0.07572171933898314	0.07728238893797129	0.08025158029987556	0.08194565728955933	0.08624216140251828	0.08645843016504429	0.0870383892122405	0.08799189596375007	0.08840722240924248	0.08857129174034517	0.09012917927575742	0.09054307727375027	0.09169942310326029
PDE4D	0.0	0.0025092708255864196	0.009053473436643387	0.012308446423595472	0.013189592968333518	0.016100452805090544	0.018703413392247882	0.02089955750304221	0.028887333683723086	0.03293026713384437	0.040736824242869195	0.054954412450185154	0.05721289946886949	0.058014890878832194	0.06476561819699098	0.0677066916114355	0.07160441907246709	0.07397093453916231	0.07904916579453908	0.08358154577636659	0.08495722305949813	0.08504431292608317	0.0856926213932408	0.09032916580677738	0.09400164602845276	0.09529058140079816	0.09808279654436003	0.09812616855390596	0.10074761729054163	0.10163805403037982	0.10360678548680358	0.11187595851622431	0.11883414951247537	0.12552432399240612	0.12920333348794347	0.13043784782784676	0.15295975377024124	0.1557886649513941	0.16113914205631863	0.1641735020207321	0.17181018240960916	0.17219236398587784	0.17321620285915473	0.17489619929042416	0.17562669293735206	0.17591505216462616	0.17864712225819265	0.17937116003295298	0.18138995072259578
DDX3X	0.0	0.0012224553834093155	0.004426744216461831	0.006029230207343861	0.006464038327506139	0.00790347070562658	0.009194621135206416	0.010286908647230975	0.014282526867199052	0.016318583685822063	0.020276386111179268	0.027574910707224953	0.028745178265734916	0.02916146628564764	0.032680684564147966	0.03422240198635923	0.036273614747221905	0.03752349397189958	0.040217067139211415	0.042634446140711324	0.04337067712672832	0.043417324995525364	0.04376472538648207	0.0462568520785675	0.048240314317876454	0.04893845798398572	0.05045443252979437	0.050478019275822184	0.05190583849138525	0.052391823138356886	0.053468113709682685	0.05801592830832586	0.061877021425398415	0.0656193164456988	0.06768988085095284	0.06838669366158201	0.08128036353755685	0.08292460282782338	0.08604980588099231	0.08783116305522948	0.0923434649595049	0.09257038737992118	0.09317881796210059	0.09417882534132915	0.09461428657925919	0.0947862899094778	0.09641895096770364	0.09685254428463058	0.09806353750377367
DUSP4	0.0	0.002511316661055696	0.009060625896319174	0.012318014322910797	0.013199800394435551	0.01611272918194706	0.018717482724116358	0.020915097333170152	0.02890789251597145	0.032953166948742785	0.040763858879360015	0.05498764417933513	0.05724695390976853	0.05804922664235049	0.0648020953338403	0.06774397382906105	0.07164264730997431	0.07400966937126068	0.07908881317703356	0.08362180446792107	0.08499762903444566	0.08508472762332453	0.08573309875121682	0.09036997462336717	0.09404257094790937	0.09533151612901802	0.09812369701503504	0.09816706789175304	0.10078841382433154	0.10167880024069371	0.10364739256996344	0.11191555817748473	0.11887236402005205	0.12556073463572215	0.12923855193133454	0.13047263405929227	0.1529837482466544	0.15581090500925387	0.1611578137335293	0.16419000309628817	0.17182074329360225	0.17220260945690116	0.17322559477584995	0.17490416345203855	0.17563402571595654	0.17592213394199885	0.17865177609546481	0.17937515527643855	0.18139207593872786
ZFP36	0.0	0.0006700447538242615	0.002439466726343459	0.003331428952358134	0.0035742549607682417	0.00438057676369924	0.0051070199889345635	0.005723916297260573	0.007998665608056094	0.009168667575322309	0.011463689061132348	0.015766454718356582	0.01646475682213433	0.016713709863041132	0.018829831659387175	0.019763321827245633	0.021011344980244234	0.021775173648489965	0.023429871245747913	0.024924824034407794	0.025381975721543798	0.025410970053533544	0.025627008056454348	0.027182387526948404	0.02842728690569324	0.028866934209856615	0.029824213989977894	0.029839136319956744	0.03074406099197316	0.031052787247747043	0.031737805295417226	0.03465187377880305	0.03715048356095724	0.039593460558890764	0.040954020903491706	0.041413308736166	0.05003829688518813	0.051155152420608474	0.05328834683290415	0.05451031264709996	0.05762510884969471	0.05778248358226015	0.05820478530964335	0.05889996167926967	0.05920310360604372	0.0593229123707143	0.06046212145477986	0.06076526731395118	0.06161326199402367
SAT1	0.0	0.000846285516962697	0.003072766057209908	0.004190665438861485	0.004494494158138296	0.005501851081798126	0.006407429986442836	0.007174997171829012	0.009994133563912266	0.011437487179327577	0.014256135644972301	0.019498192335984543	0.02034397707672342	0.02064518666560977	0.02319878183901808	0.024321520129325702	0.02581908313331638	0.02673371358232135	0.02871019920652801	0.03049025088779722	0.031033542347472742	0.031067983729325455	0.031324547073449616	0.033168558218781174	0.034640579309824615	0.03515962493502306	0.036288341689797665	0.03630592089194701	0.0373710826894898	0.037734081679453524	0.03853881446640339	0.04195146853116988	0.044864257768525484	0.047700789150023404	0.04927580078549865	0.04980673409591396	0.05971060493707142	0.06098426611067148	0.06341165927654585	0.06479908093204323	0.06832579443077968	0.0685036138444835	0.06898060528601019	0.06976526733614746	0.07010722081731596	0.07024233382180972	0.0715260803026268	0.07186738990014147	0.07282148181795844
TAGAP	0.0	0.0007545343136042826	0.0027424421364836693	0.0037420674150964173	0.004013923002708419	0.004915792568211397	0.005727219126446914	0.006415479574056193	0.0089471781196232	0.010245660063735174	0.01278575174754848	0.01752454103244494	0.018290869379050667	0.018563896467069796	0.020880947112804527	0.021901013478673792	0.02326286913551734	0.024095306467614375	0.025895935162788764	0.027519634650786107	0.028015582905539405	0.028047028913764982	0.028281300988337144	0.029966234388097757	0.031312685194206935	0.03178775009473078	0.03282135429138844	0.032837457852972984	0.03381353075231319	0.03414631362791365	0.034884320743872044	0.0380179422116792	0.04069749586548255	0.04331113906100936	0.04476415802544209	0.04525424828959734	0.054421296287980536	0.055603540030456755	0.05785873635450933	0.059148915515248146	0.062432235494031985	0.06259792494658212	0.06304244504840717	0.06377390147196271	0.06409274966777889	0.06421874689348794	0.06541626452308213	0.06573476448093152	0.0666253515083185
XCL2	0.23027689468276447	0.22925988785842777	0.22663939348342255	0.22535326546787948	0.2250070831965395	0.22386949864270067	0.22286010290362557	0.2220142593574832	0.21898277729641435	0.21747552548432725	0.21461721654687893	0.20959017361710686	0.20881311347784282	0.20853860907910204	0.2062578513224752	0.2052809914768069	0.20400220200224295	0.2032346216555111	0.20161017729016806	0.2001866453320741	0.19975950922745955	0.1997325462038374	0.1995321207988403	0.19811372214656697	0.19700901321760567	0.19662524564770656	0.19580096709549744	0.19578823995816885	0.19502335929076997	0.19476550547547966	0.19419892920536574	0.1918726124610708	0.18998265403896564	0.18822443810778067	0.18728244735688893	0.18697033838403976	0.18163332523574227	0.18101156831679743	0.17986582181874244	0.17923373456857206	0.1777001541007538	0.17762557179991145	0.17742679421699992	0.17710385970444276	0.1769646987397837	0.17690997562542032	0.17639741400860365	0.1762633755958093	0.17589363629745547
JUND	0.0	0.00031682988805286846	0.001166867373657031	0.0016025210952223673	0.001721933179180516	0.0021208997519844633	0.002483521911710373	0.0027937874551871786	0.003955820489460093	0.004564172668990649	0.005777659862147198	0.008120879163457608	0.008509131657179559	0.00864806751551502	0.009839833735496606	0.0103715736945601	0.0110880744859377	0.011529695020238604	0.012494278448241195	0.013374807794504014	0.01364575235270522	0.013662962956191136	0.013791298060327875	0.014720311004825369	0.015470163661644762	0.0157362916877682	0.01631808557994276	0.016327179832472782	0.01688010131180554	0.017069374355216247	0.017490488630650718	0.019299184963136352	0.02087157843076058	0.022427435199122554	0.02330160251987283	0.023597909775923562	0.029270370083403992	0.03001920850338838	0.03145812297453208	0.032287387059925954	0.034417219825417095	0.034525429032605345	0.03481607987765953	0.035295423589766124	0.03550479154106632	0.03558759581439557	0.036376553258902856	0.03658698345998531	0.037176700294293166
PLK3	0.0	0.0011257577828130555	0.004076329318071989	0.005551793051649143	0.005952120234438224	0.007277356438630797	0.008466013452593693	0.009471548822400422	0.01314948019526245	0.015023447039256552	0.018665780733486736	0.025381242866554923	0.026457866277512718	0.02684083308405888	0.03007815116970175	0.03149625586054455	0.03338289697874268	0.0345324366728018	0.0370096190473352	0.03923262079630875	0.03990962030993542	0.039952514744223316	0.040271960313995325	0.04256345187676745	0.0443871097529764	0.045028979977961445	0.04642271571463431	0.04644440009129557	0.047757032524068044	0.048203799066242316	0.04919321306283458	0.05337360773114623	0.05692235569912441	0.06036157078470458	0.0622643025037122	0.06290461167790236	0.07475079476564447	0.07626119948872528	0.07913187164467429	0.08076805962075176	0.08491236212412648	0.08512076772214608	0.08567954573853698	0.08659792993912999	0.08699784193004285	0.08715580266177017	0.08865514402359789	0.08905332289221665	0.09016538838065553
JUNB	0.0	0.000409853716369285	0.0015011319010767854	0.0020560352481070465	0.0022076442834926824	0.002712715464728732	0.003169882880861924	0.0035596696553014395	0.005009014844514048	0.005761631617469842	0.007251464868897772	0.010090387586444094	0.01055647199751264	0.01072298548679107	0.012145621369891474	0.01277723388148888	0.013625425221426568	0.014146629002574101	0.015281031409866142	0.016312018364763398	0.016628422376721963	0.016648507611885466	0.01679822962357641	0.017879566262547636	0.018749282191717537	0.019057312871090554	0.019729583562293124	0.01974008000051014	0.02037756821203071	0.020595484396481678	0.021079779999580217	0.02315161798746418	0.024942613277151665	0.02670619392978449	0.02769355555149794	0.02802768023590893	0.034375252452228416	0.03520687738118239	0.03680112303386629	0.03771774892450874	0.04006509173681094	0.04018409720483626	0.04050362843359864	0.04103022840301354	0.041260092605686055	0.041350979058051796	0.042216268529463086	0.042446854015218194	0.04309260482973856
GABARAPL1	0.0	0.0008964903509419142	0.0032514623271096	0.004431948773664263	0.004752568502972787	0.005814933222327956	0.006769100118611482	0.007577218427829713	0.010540407717934352	0.012054603069355574	0.015006070652425374	0.02047642441898867	0.021356840714139513	0.021670239387275803	0.02432416906192325	0.025489346535976454	0.027041954808862234	0.027989336860631986	0.030034387194451895	0.0318736454561972	0.03243453450939393	0.03247008407832269	0.032734874956937055	0.03463659594009372	0.03615291229749362	0.03668720636008671	0.03784842285593415	0.037866501120589424	0.038961498555356966	0.03933448475753504	0.040161033390926026	0.0436613030899235	0.04664274811295732	0.049540874520985434	0.05114789696332395	0.05168927405267287	0.06175705385321628	0.06304768583750775	0.06550493413169678	0.06690797570409213	0.07046976409396044	0.07064917859744746	0.07113036754173407	0.0719216781282368	0.07226642967590619	0.07240263169282585	0.0736962594601357	0.07404005507902228	0.07500078420448691
CD69	0.0	0.00032499700378030294	0.0011946924897939804	0.0016392367202249791	0.0017609538706550437	0.00216722667599957	0.002535980325570786	0.0028511232667182695	0.004028604674879269	0.0046433999650449115	0.005866696113508665	0.008218800301648913	0.008607389251855557	0.008746373310392505	0.009937060197930087	0.010467497006866819	0.01118148858499117	0.011621149389394458	0.012580410984240828	0.013454899273019752	0.013723768464434655	0.013740843886420745	0.013868158462682481	0.014789140799572706	0.015531718403900122	0.015795100909687165	0.01637060387402474	0.01637959669938177	0.01692617662709718	0.017113200998097572	0.017529172909957216	0.01931369463151325	0.020862504607710886	0.022392872452232662	0.023251840677036034	0.023542859035875024	0.029102025743627163	0.029834360392200387	0.031240658193110574	0.03205060632488069	0.034129189669778695	0.03423473453788975	0.03451820089084273	0.03498560753992687	0.03518972752294176	0.03527045057991331	0.036039419300795295	0.036244470171496054	0.03681900626521506
FOSB	0.0031856575217651117	0.0029911641528060917	0.002511701912606079	0.0022882725561300388	0.0022295170282776444	0.0020406724560342593	0.0018786565792938692	0.001747014710530348	0.0013074619810369281	0.0011086291393551384	0.0007701279078000944	0.0003095302025625246	0.00025512854408205055	0.0002370596613595899	0.00011105276348474802	7.082287631460238e-05	3.132500551189521e-05	1.5067192836309973e-05	0.0	9.539978327477439e-06	1.6751035631895617e-05	1.7275412229594833e-05	2.1433237478135636e-05	6.427789646024085e-05	0.00011462130536160631	0.00013574754490999763	0.00018770082135916022	0.00018857475698244586	0.00024521028360147135	0.00026615862516463085	0.00031556394989848413	0.000569837998770667	0.0008429079822425412	0.001157055394651746	0.0013515867301523432	0.001420349696871409	0.002987528733079753	0.0032269766192837834	0.003706350123333396	0.0039937224984480935	0.004767146438479475	0.004807753403427678	0.004917434646755536	0.005100247301320943	0.005180840562837297	0.0052128387475806615	0.005521196978264004	0.005604494043878472	0.005840249757691152
CSRNP1	0.0	0.00026352497788034723	0.0009737266902971747	0.00133938771176359	0.0014398017095894194	0.0017758549806056734	0.002082018880215211	0.0023445030763181857	0.003331608435698352	0.003850739441731421	0.004890641496594017	0.006913265180715056	0.007250057344779279	0.007370684236439634	0.008407599282701475	0.008871462744796374	0.009497621006005874	0.00988417370545279	0.010730035790786102	0.01150396559403151	0.011742435158199255	0.011757587990664578	0.01187059774419219	0.012689645251488454	0.013351944988174436	0.013587249389790654	0.014102100427328956	0.014110153009669973	0.01460001048034934	0.01476781558130652	0.015141380494131579	0.01674908498866376	0.01815075089877681	0.019541067744626522	0.020323619505340437	0.020589091552110445	0.025690733253868614	0.026366754594923172	0.027667257270813636	0.02841762350030677	0.03034759786428959	0.03044575624876099	0.030709458620531455	0.031144510520106028	0.03133459138938345	0.03140977746551943	0.03212642369410949	0.03231765021372836	0.03285373354873469
RGS1	0.0	0.0013366438338693332	0.004833248528968714	0.00657815721347739	0.007051179360699961	0.008615815870503071	0.010017576669923617	0.011202192522004259	0.015525905930216521	0.017723380686803056	0.021983958711878526	0.029803407123919587	0.031052760491993472	0.03149688844672091	0.03524536703711989	0.03688411166391681	0.03906122657335433	0.04038604785174235	0.04323659214361407	0.045789615534328504	0.04656618227011129	0.04661537054110508	0.04698163283785402	0.04960612113523407	0.05169125432514024	0.05242441445475283	0.05401505188572285	0.0540397854821792	0.05553618681115385	0.05604513753247894	0.05717161089461321	0.061921215978862236	0.06594076334268661	0.06982552844439982	0.07197027577265055	0.07269131537631518	0.08596743688895049	0.08765162816184677	0.0908473823667962	0.09266581966971296	0.09726197696609681	0.09749273794684622	0.09811128280533365	0.099127352449936	0.09956959046521194	0.09974423424619952	0.10140093710808981	0.10184060552755965	0.10306787998448134
SYTL3	0.0	0.0018749633228966056	0.006769515452514807	0.00920649259516415	0.009866490228414349	0.01204766558079362	0.013999272403342644	0.0156467096370273	0.021645329019674642	0.024685447124264015	0.030563314418195042	0.04129467930653108	0.043002559164237564	0.04360924183078174	0.04872040994480331	0.050949682235567395	0.053906439386314786	0.05570296355711435	0.05956146416736485	0.06300916519050548	0.0640563600970323	0.06412266643481446	0.06461630331089463	0.06814893090660434	0.07094985670035647	0.07193349805524063	0.07406542501205604	0.07409855220957595	0.07610145368681698	0.0767820823506089	0.07828746881838367	0.0846185847660278	0.08995625032750232	0.09509731432806257	0.09792825446581654	0.09887880415103145	0.11627512284472785	0.11846773421687085	0.12261943212955773	0.12497669106119202	0.1309182047520202	0.13121588907006954	0.13201352543352463	0.13332285681242007	0.1338923751060842	0.13411722289257744	0.1362484779621409	0.13681357289985774	0.1383898190711702
HSPA5	0.0	0.0008713298583311602	0.0031594951898428203	0.004306111218130404	0.004617488361660538	0.005649096878426185	0.006575469764804609	0.007359923707486615	0.010235380719576304	0.01170417371391741	0.014566063794327233	0.019866756226967874	0.020719440499035402	0.021022939679983255	0.023592460803306237	0.024720258252663774	0.0262227584572996	0.027139399644599438	0.029117670918632044	0.030896387231034828	0.03143872423604388	0.03147309656343955	0.03172911354046182	0.03356755185863469	0.03503307682093593	0.035549404313043764	0.03667144930367772	0.0366889164002242	0.037746820112747326	0.03810713746420302	0.038905550989629445	0.042285764179808005	0.04516381612132658	0.04796047283042082	0.049510829984672045	0.05003305441205663	0.05973909730112115	0.060982623640806866	0.06334974775048008	0.06470107630049893	0.06813077675483847	0.06830350757158232	0.06876675682120403	0.06952852138112742	0.06986038340075673	0.06999149025338336	0.07123664464733337	0.07156753366963597	0.07249214203407117
ZFP36L1	0.0	0.00019211761559234652	0.0007149109896887884	0.0009867234733963448	0.0010616592890356769	0.0013133253494045372	0.0015437415305578073	0.00174210587496626	0.002494366172812623	0.002893656389673871	0.0037002941260886324	0.005291761332461786	0.0055593090714507465	0.005655297291002781	0.00648377948208656	0.0068562543452581615	0.0073607531453450115	0.007673136730114383	0.008359066973603113	0.00898936164586328	0.009184067677386776	0.009196447353823634	0.009288803561336767	0.009959637136722654	0.010503911206294236	0.010697659876241938	0.011122253242987878	0.011128901291177495	0.011533722573561445	0.011672578333472794	0.011982020308405228	0.013318633586010264	0.014489980114404721	0.015656941291831927	0.01631586792288975	0.016539729516298007	0.020870976849035938	0.021448714289812543	0.022562397273306556	0.02320627291715749	0.024866500218160392	0.02495109348759217	0.02517842502643508	0.025553699525295404	0.025717750360472413	0.025782654898619528	0.02640171141891634	0.02656702159389479	0.027030725097968777
IER2	0.0917805766547426	0.0905440466878975	0.08735091220591285	0.08577990527904422	0.08535659826359998	0.08396421683615829	0.08272695674937758	0.0816888495903112	0.07795799781902701	0.07609673885809709	0.07255485934802897	0.06628301334590248	0.06530825204529123	0.06496354724153797	0.06209196586926957	0.060857758359592395	0.059237973407995526	0.05826339397872715	0.05619486284384845	0.05437511431410691	0.053827745514059	0.05379317138546025	0.053536089654738106	0.0517125914640002	0.05028713732217671	0.04979082488272324	0.048722792403570025	0.048706279561492316	0.04771262049553293	0.047377072043067514	0.04663874353049158	0.04359148014804237	0.04109549926122913	0.038755205642615476	0.03749339575158839	0.03707401512724884	0.029784508995069015	0.02891817779854966	0.02731031358396141	0.026416428071119213	0.02422491047778408	0.024117438049862994	0.023830567752602505	0.023363140242476543	0.023161173205521468	0.023081661393128616	0.02233434441172566	0.02213812500383483	0.021595083464965192
BTG2	0.0	0.0006424651923829447	0.0023350566007925705	0.0031861534459918447	0.003417612769963295	0.00418546143107619	0.004876297586938305	0.005462265591468347	0.007617650373389691	0.008723106164153477	0.010885579843946253	0.014919888787177815	0.015572301184607146	0.01580474328259506	0.017777392403187306	0.018645854374342394	0.01980532663484179	0.02051406819048543	0.02204716652715452	0.023429666775878294	0.023851951316130937	0.023878726765514877	0.024078203830334502	0.025512914711566942	0.02665945027051249	0.027063988681251414	0.02794416471615989	0.027957878055054675	0.02878908542985585	0.02907248288699274	0.02970097830857965	0.032369760757083255	0.03465204401117927	0.036878393604076215	0.038116194817450294	0.03853370957539991	0.04634480663718653	0.047352408757636674	0.04927462325868988	0.05037440106032291	0.053173498412320996	0.053314764548718516	0.05369376656459253	0.0543174324168072	0.05458930130239391	0.05469673527752841	0.05571785795603494	0.055989453769744235	0.0567489127048528
RELB	0.0	0.0005776132797103012	0.0021019491579722244	0.002869833847084821	0.003078821501221185	0.003772600707660334	0.004397417883249932	0.004927843851542851	0.006882443871558605	0.00788701480549106	0.009856106927690081	0.013543071161451425	0.014140888858739126	0.01435398293219417	0.016164576158107388	0.016962887655993866	0.018029816322580536	0.018682607009332275	0.0200962498423274	0.021372838237967276	0.02176310805427352	0.021787858821999725	0.021972271653006428	0.02329964652475229	0.024361663777485415	0.024736643803974376	0.02555297555359913	0.025565699219312607	0.026337205349526646	0.02660037572659811	0.02718424316958379	0.029666990342372038	0.03179451422373086	0.033873615838227206	0.03503109618297595	0.03542176307526357	0.042752373098141325	0.043700885985219526	0.04551212357860736	0.046549421126488896	0.049192746750124125	0.04932627295498329	0.049684566505941705	0.05027433536038778	0.050531497469395434	0.05063313139906325	0.05159945300969085	0.051856571833994156	0.05257576769300071
MT-ND2	0.36407823665655004	0.3614105866043942	0.3544877374547686	0.35106308541008824	0.35013814975405433	0.34708915359560466	0.34437117780004867	0.3420842709101186	0.33381517826886453	0.3296592824031346	0.3216912141114787	0.3073740767499502	0.3051232381348954	0.3043255263514113	0.29764349777234544	0.29475073826583964	0.29093437485826845	0.28862695503094526	0.28370043401640155	0.27933235827494807	0.27801198050083054	0.2779284768956116	0.27730718515353603	0.27288036563962104	0.26939467657931226	0.2681756584511503	0.26554271028391474	0.2655018966616658	0.2630398936796925	0.26220577641414566	0.2603654674694922	0.2526948042704902	0.24631503335732452	0.24024638491334915	0.23693679043651628	0.23583066278837395	0.21604875250089783	0.21361828849952236	0.20905524504267836	0.20648727413611745	0.20008856841820233	0.19977077499191598	0.19892057783748918	0.19752914387381004	0.19692553596307638	0.1966875006131188	0.19443888022873557	0.19384498680766837	0.19219356431458756
FOS	0.02057424935259082	0.02006504023023757	0.018764018890089496	0.018131541832998282	0.017962006100656486	0.01740705533684013	0.016917470325845868	0.01650931688832813	0.015062974983794775	0.014353928558992812	0.013029037605799376	0.010767895641220757	0.01042698855541932	0.010307149231372117	0.009323829233445186	0.008909724343990164	0.008374392739933886	0.008056895330034453	0.007394916225297185	0.006826514381164425	0.006658201948715803	0.006647612825973329	0.006569034114801114	0.00601984986434323	0.005600868527200542	0.005457192570800989	0.005151988412949088	0.005147312967368395	0.00486844806683219	0.00477539547794327	0.004572675324313921	0.0037668691439103896	0.003146562676795403	0.0026005769685202157	0.002321623964985489	0.0022314291349331272	0.0008918823892424266	0.0007653220798740507	0.0005518969101102056	0.0004460525307049823	0.00022884274156990958	0.00021983501885629309	0.00019658407642161868	0.00016121500626999075	0.00014691711730968615	0.00014145381467386975	9.478037404636597e-05	8.395823352987108e-05	5.7219210333650516e-05
IVNS1ABP	0.0	0.0006275219193809245	0.002280381740354276	0.00311130541986282	0.0033372564533107885	0.0040867648838164294	0.004761013387012514	0.005332848077755414	0.007435754185503185	0.008514001983680963	0.010622697274299486	0.014554800776634624	0.015190464654326163	0.01541692518417348	0.017338511602243145	0.018184326290460073	0.019313407038101027	0.02000348522516726	0.021495992798057306	0.02284163719380261	0.02325261726311334	0.02327867520641269	0.02347280412118996	0.024868908220672614	0.025984416229029528	0.026377970436735343	0.027234182456732314	0.02724752173002848	0.028056016055897692	0.028331651780370004	0.02894290187823828	0.03153797311441975	0.033756618072530165	0.035920372995159155	0.0371231586831644	0.037528828692334315	0.04511531434668059	0.0460935435332564	0.04795948243051096	0.04902692328264552	0.05174327247747734	0.051880345776552594	0.052248091058263724	0.0528532088192048	0.05311698268413101	0.05322121617693687	0.05421187476906686	0.05447535430936762	0.05521208798586458
TUBA1A	0.021173475099227956	0.02066601186755518	0.019368436974480763	0.018737076126563168	0.01856777401962717	0.018013387020393123	0.017524035160571216	0.017115878988691158	0.015667981930067243	0.014957220537831828	0.01362724299855983	0.011350780378343306	0.011006714432459375	0.010885705304834348	0.009891536548078506	0.009472143174159342	0.008929275041059115	0.008606907392584184	0.007933723826376415	0.00735445028328352	0.007182674843677739	0.007171863925336919	0.007091624542683306	0.00653006935641981	0.006100672084956293	0.005953210666320874	0.005639574247313595	0.0056347653168212775	0.005347689854583948	0.005251784458312203	0.005042641598972442	0.004208118915427939	0.0035614588541901804	0.002988233386586936	0.002693501824589495	0.002597884832713948	0.0011480569294792242	0.001006107150645974	0.0007626264278225992	0.0006391832173511247	0.0003758977359761828	0.0003645167629610091	0.0003348762850516329	0.0002889224515786326	0.00026998317719639786	0.0002626812010140256	0.00019840431652423662	0.00018286147064672242	0.0001428368288481363
TSC22D3	0.0	0.00011964588132074017	0.00045192541491168026	0.0006281656682978198	0.0006771360606545596	0.0008427425257162557	0.000995833469034757	0.0011286864095264582	0.0016405682279924116	0.0019169316916723966	0.00248379573473545	0.0036303506523113205	0.0038262388175769324	0.0038967153737833327	0.004509094700442029	0.004786658145543576	0.00516465755349782	0.0053998375474041405	0.005919077696026398	0.006399418617459185	0.006548389315154779	0.006557870158961143	0.006628634068731043	0.007144375632978095	0.007564970010452421	0.007715135042547283	0.008044999703473499	0.008050172923795396	0.008365661230351429	0.008474086528566072	0.008716091768976697	0.00976710228079003	0.010695166761015673	0.011625649990807285	0.0121534563827016	0.01233314772710059	0.015843266589243177	0.016315795402982114	0.017229216386736468	0.017758775577319308	0.019128903338960668	0.019198888023996052	0.01938704154834614	0.019697895111091657	0.019833882317664586	0.0198877001396619	0.02040146997500758	0.020538803224798174	0.020924335334327915
KLF6	0.000800124593790974	0.0007143030752231327	0.0005126636493187897	0.00042439281885131575	0.0004018786323757295	0.0003317028773981989	0.0002744295163741861	0.00023014800982285033	0.00010049187268473814	5.379118147691431e-05	0.0	2.6996307450233292e-05	4.633853586133441e-05	5.420970019048843e-05	0.0001414113291278163	0.00019118330095962977	0.00026824852111695385	0.0003212472093346297	0.0004509134152783645	0.0005851347200473422	0.000629346773241668	0.0006322003300188173	0.00065364728192846	0.0008175850733134205	0.0009606498416188658	0.0010136467065525734	0.001133439916843837	0.0011353546363896405	0.0012541567491687333	0.0012958899329720275	0.0013906518627418984	0.0018263962544060042	0.0022407692010197877	0.0026808602682790172	0.002940474740757315	0.00303040950282224	0.00492424878944292	0.005196643269641865	0.005733327050452763	0.006050277119447611	0.006888703846393951	0.006932207172325344	0.007049479287504823	0.00724421583899304	0.007329787339118432	0.00736371616685999	0.0076893956438870426	0.007776988205281887	0.008024066550531839
PFKFB3	0.0	0.0011766209533531219	0.0042549702870577286	0.005791351528572346	0.006207866938213923	0.0075856616393660745	0.008820119422762084	0.009863414604488842	0.013671835734636328	0.015607728817869204	0.01936173602468789	0.026253539644695564	0.027354927961804016	0.027746473020788864	0.031051496226455238	0.03249656939469244	0.03441657244298984	0.035585039620735656	0.038099433201474936	0.04035170249170225	0.04103684581566123	0.04108024418632163	0.0414033975846314	0.04371916338377065	0.04555924319828541	0.046206286618951216	0.04761017314436253	0.04763200377731239	0.04895282596887336	0.04940208283617557	0.05039647679051247	0.054589834980125845	0.05813945608306345	0.06157077212707174	0.06346547875615896	0.06410250642513848	0.07583619876857847	0.07732532673668023	0.08015132799097965	0.08175959265413113	0.08582525695771229	0.08602941077535045	0.08657664929167165	0.08747562679791429	0.08786691719488857	0.08802144397823894	0.08948738881411827	0.08987645538021295	0.09096253273312802
PTGER4	3.872142712313398e-05	2.250153521388132e-05	2.2605595756397534e-07	0.0	1.1861796364032173e-06	8.897184586909024e-06	2.0741111540489854e-05	3.438338484368364e-05	0.00011237052934670588	0.000168939763039333	0.0003110494772025074	0.000682826205213205	0.0007554955113812101	0.0007822073310801425	0.0010259992399469509	0.0011428689516173596	0.00130779972265882	0.0014135556683755324	0.0016549179894917998	0.0018870751184022483	0.0019606838326233222	0.001965393229232726	0.002000635922734806	0.002262239192528881	0.0024814135702300733	0.002560859865777587	0.0027374802071740145	0.002740272550594558	0.0029118295039164965	0.0029713522705809847	0.0031052121384099185	0.003701634104121776	0.004246738246303616	0.0048086283212673275	0.005133579411841893	0.005245175637263844	0.007510702518820744	0.007826590996792893	0.008443557699559179	0.008804880000812754	0.009751239762366803	0.009800003159901483	0.009931299867714793	0.010148837994546855	0.010244242061431263	0.01028203855163723	0.010643976802905075	0.010741061303902122	0.011014345438951467
SLC7A5	0.0	0.0020204809911104904	0.007292367862323401	0.009915843075009853	0.010626191180892114	0.012973284964928361	0.015072719470232032	0.016844481353096186	0.023292184822629125	0.026557726058740815	0.0328672480810602	0.04437228517758383	0.04620155626832024	0.046851244421494256	0.052322303098995035	0.054707181671729804	0.05786903940287482	0.05978946370330719	0.06391222491678626	0.06759390708770895	0.06871176786009112	0.06878254228412617	0.06930941938150735	0.07307869942722457	0.07606572542835405	0.07711439859301754	0.07938669463900086	0.07942199670488308	0.08155603520841981	0.08228106658512704	0.08388437128601431	0.09062290194963059	0.09629848870920563	0.10176016204347427	0.10476559058449289	0.1057743991731268	0.12420727597959699	0.126526488434928	0.13091538466998398	0.1334058439459324	0.13967830676930904	0.13999239117334283	0.1408338854109293	0.1422149391543691	0.14281554915081088	0.14305265444944126	0.14529959850461838	0.14589521724985538	0.14755627006569327
BTG3	0.0	0.0015671790609870784	0.005660351048090012	0.007699451339922461	0.00825182267877711	0.01007770466252092	0.011711924282096102	0.013091817740280176	0.018119184396776768	0.02066882575580213	0.025601756142894075	0.03461944899786079	0.036055982108791435	0.03656636715942124	0.04086816211665997	0.04274549455502884	0.045236472141859496	0.046750552566540274	0.050003876628269564	0.05291250459028907	0.053796276428529105	0.053852240061025486	0.05426889609443601	0.0572515739735627	0.05961764761771242	0.060448825675137444	0.062250753306912834	0.06227875760263872	0.0639721987164649	0.06454778947570744	0.06582107996377726	0.07117944848149463	0.07570124998282343	0.08006019360356435	0.08246201170237363	0.08326872273652246	0.09805483296122874	0.09992147118814951	0.10345780591476739	0.10546676291013743	0.11053389542878322	0.11078790415822654	0.11146857582277409	0.1125861063299636	0.11307227424136432	0.11326422787375418	0.1150840526530432	0.11556668292623276	0.11691315058194429
DUSP1	0.001672551143088244	0.0015611169631583044	0.0012879019662889873	0.0011614454780191907	0.00112829741922571	0.0010220914466093772	0.0009314238840921057	0.000858101595612934	0.0006161002090366852	0.00050849533085702	0.0003293507246863864	0.00010150563976676907	7.717780593849421e-05	6.932977784281091e-05	1.9794606830769723e-05	7.511423279968343e-06	0.0	3.428543052519384e-07	1.3671490106018092e-05	4.018489600925157e-05	5.097848580579156e-05	5.170500037114667e-05	5.727518132904452e-05	0.00010546144584094863	0.00015408553233131617	0.00017335603438732583	0.00021904998483844584	0.00021980248292953475	0.0002677195127361587	0.0002850883008784222	0.00032546396084394413	0.0005249514745895023	0.0007306544240072155	0.0009615178264951868	0.00110245401343681	0.0011519864364631927	0.002256961828445328	0.0024232354427725783	0.0027548472470423774	0.002952947787836682	0.003484028760605745	0.003511839405803338	0.0035869249129196062	0.0037119738110567707	0.0037670634388244917	0.0037889295370453907	0.003999472005803986	0.004056293874145148	0.0042170041987938806
TUBB4B	0.06832114525704491	0.06742271058137905	0.06510166503950077	0.06395918629616104	0.06365128421806476	0.0626383158570234	0.06173795450611674	0.06098233704237843	0.05826532337948376	0.05690900488569606	0.05432637258319106	0.04974755849735568	0.04903524705342277	0.04878330673112374	0.04668355384700629	0.04578054239638074	0.044594914712908884	0.0438812710323202	0.042365841229760504	0.04103182227188462	0.0406303971606885	0.04060503891347067	0.04041647389297143	0.03907847985843149	0.03803193727634291	0.03766742351011343	0.03688277975063747	0.036870645841925676	0.036140344251256784	0.03589366392459592	0.03535076000685755	0.033108288079832904	0.031269249446374436	0.02954293182963308	0.02861130743163809	0.02830153099853505	0.022904906555223592	0.022261824634294936	0.02106719774868049	0.02040239809210931	0.018770398688378043	0.01869028313710086	0.018476395785459787	0.018127762593306396	0.017977075916863816	0.017917744372773714	0.01735986865170125	0.017213319819418427	0.01680758619065037
CXCR6	0.0	0.0018933284181389537	0.006833629666827892	0.009292196880090281	0.00995790514642933	0.012157538012775707	0.014125118003779996	0.015785639423271478	0.021828794338877633	0.024889611193965766	0.03080389779436711	0.041589378592273435	0.04330438082581971	0.04391349433958873	0.049043068594976896	0.05127920285457854	0.054243962362006695	0.056044734390988546	0.05991078094864968	0.0633633941687138	0.06441173745326843	0.06447811110027803	0.06497222883064752	0.06850725317134562	0.07130877164340636	0.07229234559538968	0.07442363318099125	0.0744567451074193	0.07645841917529535	0.07713849431876042	0.07864241016093965	0.08496360865633268	0.09028819187035855	0.09541253245627238	0.09823252335837783	0.09917911796844284	0.11647800728060428	0.11865492779053091	0.1227747942324391	0.12511273804510986	0.13100154770112266	0.13129643922726947	0.13208652049645633	0.13338322276270256	0.13394715947617813	0.1341697888761228	0.1362796009589623	0.13683888401728717	0.138398638246994
TUBA1B	0.37409861298942104	0.37155529906221396	0.3649453461889216	0.3616701615458906	0.3607849799353131	0.35786515896772997	0.35525988734182956	0.35306600022918744	0.3451191546641441	0.34111667264317624	0.33342621407825623	0.31955076115618697	0.3173623907587735	0.31658634925831963	0.31007603138190865	0.3072520655711126	0.30352120562020923	0.3012625317700568	0.29643248404641565	0.2921410832097382	0.29084220790259785	0.29076003771342895	0.2901485678042999	0.2857866147639463	0.2823455748844723	0.28114080932917274	0.2785361985307162	0.2784957976232283	0.27605717526555784	0.2752302981050314	0.2734047298460083	0.2657768037477508	0.25940875378841755	0.2533302174524743	0.25000625623430617	0.2488938782114416	0.22886976930429448	0.22639142773727183	0.22172697911774053	0.21909514713080736	0.2125151722040335	0.21218752901679494	0.2113105774877071	0.20987408085694037	0.20925042746626543	0.2090044038100256	0.2066779739366349	0.20606281429448892	0.2043506630040408
AC243829.4	0.0	0.0011868259496381588	0.004288143522524671	0.0058339756150834685	0.0062528229779309046	0.007637633356349325	0.008877467847005134	0.009924638641984196	0.013742028306911831	0.015679375982875506	0.019430274839870983	0.026296158319433417	0.02739099574715552	0.027780052827303357	0.031060758692423855	0.03249334185469405	0.03439500845357698	0.035551346390031095	0.03803715830592372	0.04026095924619707	0.04093690687741806	0.04097971437515893	0.04129843656178689	0.0435808278049305	0.04539236704076799	0.04602895027789677	0.04740938417228029	0.04743084193857406	0.0487286394355684	0.049169856500320325	0.05014607955402101	0.05425714075739171	0.057729971699532326	0.061080886797145566	0.06292861193747895	0.06354943198355589	0.07494784235459101	0.07638947586530664	0.07912231183127222	0.08067578944860601	0.08459726605723526	0.08479396547158317	0.08532112158255321	0.08618679051230543	0.08656345955386431	0.08671219153412199	0.08812258350034122	0.08849673031287802	0.08954076960091667
ZC3H12A	0.0	0.00038028967482080234	0.0013831946473513435	0.0018880451881772425	0.0020254047882927034	0.002481277670726603	0.0028916799397499665	0.0032399692590896895	0.004522542325912635	0.0051812227032079355	0.0064714041613604945	0.008884185400498928	0.009275068383308632	0.009414378808037499	0.010597625163491858	0.011119097452857996	0.01181582327815972	0.012241993363798914	0.013164594522233564	0.01399742859265199	0.014251979153722033	0.01426812176781389	0.014388393736897015	0.015253924941276531	0.015946222846647262	0.016190619991724692	0.01672260082247587	0.016730891718625823	0.017233571871431763	0.017405023466856184	0.01778537107262318	0.01940221681075402	0.020787159089175278	0.022140130923592877	0.022893186081675815	0.02314732748766704	0.02791412352404618	0.02853067889507588	0.02970792012210366	0.030382072826501932	0.03209985903482718	0.032186627500384646	0.03241945322339093	0.032802690353636865	0.032969794634466254	0.03303583618531983	0.03366374229056024	0.03383081333122612	0.03429812933440049
PPP1R15A	0.004345799519205822	0.004179481661298841	0.0037599000879280156	0.003558895249572161	0.003505365663330137	0.0033312196850915493	0.0031790033341855817	0.003053165707721621	0.002615607047381889	0.0024062847718390318	0.0020254773917133886	0.0014123490620219017	0.0013246537601067296	0.0012941599108200336	0.0010510000402444639	0.0009526726234401484	0.000829539868331855	0.0007587951510205707	0.000617302521096659	0.0005029975289637251	0.000470554607470898	0.0004685361702786925	0.00045364341423750204	0.0003539812636923073	0.0002836191871004104	0.00026073317097674575	0.00021439560866227947	0.000213710905557829	0.00017432591531994085	0.0001618449225125676	0.00013587046367400518	5.133010769099028e-05	1.1291073795063888e-05	0.0	5.294236555035414e-06	8.91469082002494e-06	0.00024080298095934677	0.0002925845748698516	0.0004046562699232467	0.00047649927360950833	0.0006841611386165167	0.0006955718352011156	0.00072662181173902	0.0007790939166381697	0.0008025016027410625	0.0008118406347525156	0.000903110729131025	0.0009281461680195405	0.0009998342141169098
SERTAD1	0.0	0.00022233674806235865	0.0008138471936303196	0.0011143744666156502	0.0011964563401158923	0.0014698236661798633	0.0017171607283895177	0.0019279703407509632	0.0027112827488580543	0.003117736480151005	0.003921792875286455	0.0054523304220936986	0.005703442075528156	0.005793144503760832	0.006559339577988696	0.006899409786146622	0.007356005173094697	0.007636534374976099	0.00824700734831	0.008801725532646833	0.008971948627249766	0.008982754097675218	0.009063300781085533	0.009644990519423559	0.010112796185561358	0.010278472754827829	0.010640046508229771	0.010645691791076835	0.0109885454627923	0.011105742826375158	0.011366198296409329	0.012480413559954544	0.013443610711297606	0.014392131164762019	0.014923217006229152	0.015102946325696122	0.018518596015751558	0.01896631116600791	0.019824760376723115	0.02031843930458104	0.0215830560318103	0.021647184651495073	0.021819378307509137	0.0221031842223924	0.02222707678274969	0.022276064507596276	0.022742500973241535	0.022866812921263933	0.023214978948144734
DDIT4	0.0	0.0014328953637603448	0.0051740962209081975	0.007037181519748886	0.00754179518010431	0.009209578960951648	0.01070199180427403	0.011961923622273413	0.016550503082787965	0.018876574975174504	0.023374972771451452	0.03159157160362719	0.032899685151724256	0.03336439093282706	0.037280070058726855	0.03898827902784002	0.041254270526309644	0.04263127492127888	0.04558923455376923	0.04823283700925629	0.049035903612312914	0.04908675389583822	0.049465329938618186	0.05217486819615008	0.05432359445490975	0.05507827919945579	0.05671412319386521	0.056739543610050014	0.05827658068031566	0.058798941235938595	0.05995435374837399	0.06481477234479516	0.0689139970668799	0.07286353407483875	0.07503890664544799	0.07576942347992682	0.08914681957673642	0.09083398168066142	0.09402929654761244	0.09584393897067855	0.10041907867579875	0.10064835368465813	0.10126271267757331	0.10227126557048882	0.10270998334356285	0.10288319543872448	0.1045251489305345	0.10496054844184033	0.10617512060437029
IFNG	3.5014119436349578e-06	0.0	2.6269926586552916e-06	1.0311363767376291e-05	1.3125073946504417e-05	2.4651228632321942e-05	3.787059651949587e-05	5.1172795089649004e-05	0.00011627282394000016	0.00015930726491522607	0.00026182236490590594	0.0005153588589116853	0.0005636998400826987	0.0005814037931104327	0.0007416737017534314	0.000817829483961946	0.0009247305678185269	0.0009929783941322462	0.0011480180529930828	0.0012963678707983844	0.0013432703033345733	0.0013462690584607612	0.0013687027763223392	0.0015348477052837123	0.0016735937515683086	0.0017237972817812225	0.0018352537902897315	0.0018370142964154595	0.001945087689395525	0.0019825452330093918	0.0020667141473588863	0.00244072626914682	0.0027813862903634246	0.003131629810805253	0.003333836500504256	0.003403227934239514	0.004807724317789974	0.005003075778401853	0.0053843763939067785	0.005607550224364599	0.006191689816054016	0.006221775567484475	0.006302776352775735	0.00643696379639333	0.0064958065062007825	0.006519117261065632	0.006742309651625797	0.006802168591537788	0.006970646880162384
CDKN1A	0.007094222000026067	0.006895845675514713	0.006390338642249631	0.006145341416274418	0.00607975866278144	0.005865357278075916	0.0056765724629500545	0.005519460681864883	0.004964882688347013	0.004694363585769076	0.004191609400574737	0.003343419819558188	0.003216824657008917	0.0031724136145505205	0.0028099390604357224	0.00265841185688415	0.0024636275174313178	0.002348738212221535	0.0021108722581352187	0.0019086458091659066	0.0018491588568527338	0.0018454227175090992	0.0018177220721214745	0.0016253741236862893	0.0014802380862951004	0.001430822044679557	0.00132649991726098	0.0013249089830195812	0.0012304345406793553	0.001199099420172824	0.0011311831647212922	0.0008666052929425429	0.0006701801563604353	0.0005042594463165054	0.00042272065059208164	0.00039691559976774357	6.615736556109426e-05	4.375161297576332e-05	1.3324650595818426e-05	3.0756596061469986e-06	0.0	7.077285179108925e-07	3.0112546637295866e-06	8.08021062419879e-06	1.0785351067830323e-05	1.1936971913807833e-05	2.5208036480414264e-05	2.9442801351844874e-05	4.28453689196185e-05
NFKBIZ	0.0016478626416291525	0.001559944211900255	0.0013413941295958298	0.0012385190829233145	0.001211340434550845	0.0011235956077628728	0.0010477949155301286	0.0009858061993751194	0.000775634163336536	0.0006784856388379751	0.0005086779026593768	0.00026063781450341716	0.00022862935499441683	0.00021775642517371518	0.00013654951364169832	0.00010697837138044786	7.327034522197629e-05	5.5872360366387985e-05	2.6423822163529342e-05	9.301285040216878e-06	5.826553082080577e-06	5.633687468128978e-06	4.299575220884089e-06	0.0	3.1631982520541335e-06	5.659336140079185e-06	1.3549972513751674e-05	1.3699418239185301e-05	2.4264774868679173e-05	2.854139228879171e-05	3.9239881790581466e-05	0.00010302108144634448	0.00018057067308392682	0.00027604368665282153	0.00033739354622512596	0.0003593988848271945	0.0008886277112056529	0.0009725775273448922	0.0011422735152427227	0.0012449136814712408	0.0015239964815368101	0.0015387510415119099	0.0015786501789939456	0.0016452986660272506	0.0016747368703422805	0.0016864340903517405	0.0017994182230643835	0.0018300171142032473	0.0019167931747644806
NFKBIA	0.03952550931987309	0.03901381223576178	0.03769123359816651	0.03703988035472944	0.036864298824512476	0.036286532984095954	0.03577283977181983	0.03534161531023111	0.03379016857985123	0.03301517613493654	0.031538495670126176	0.028917184294407317	0.02850900717469068	0.028364611728712463	0.027160644772655007	0.026642577039565685	0.025962094912566458	0.02555235225488084	0.024681873541035626	0.023915156792990666	0.02368435844547012	0.023669777493407262	0.023561348060389842	0.02279172219924347	0.022189435525685197	0.021979593239226825	0.02152777779744436	0.021520789591734424	0.021100122000343058	0.020957998324998617	0.020645150982042837	0.019352100631450153	0.018290648461186054	0.01729337775739831	0.016754825322868705	0.016575692029725697	0.01345008647078827	0.01307697039193001	0.012383449238859479	0.011997279950268058	0.011048554863960114	0.011001954124290225	0.010877529589561452	0.010674678966442364	0.010586986936204523	0.010552456360169438	0.010227703248543885	0.010142371458995436	0.009906073938543813
JUN	0.04586373297963557	0.04530096834198205	0.043845553166330584	0.04312831706894639	0.04293492202030644	0.04229837451094787	0.041732202084513684	0.04125676269515653	0.03954498005842455	0.03868912388672652	0.037056853170945564	0.03415404641636796	0.033701376497166494	0.03354119636739346	0.03220466964566569	0.03162902189255862	0.030872391650510932	0.030416505233429644	0.02944723743036769	0.028592615054374024	0.028335184903339052	0.02831891875050824	0.028197947370279915	0.02733877410076181	0.026665745889833833	0.026431114501053222	0.025925668394415995	0.02591784788787765	0.025446918075411214	0.02528774086716121	0.02493722324579441	0.02348646981663662	0.022292971456523505	0.021169307318448256	0.020561487034699153	0.020359148325521086	0.01681354868590473	0.01638813032071911	0.015595964394905643	0.015154013391833896	0.014065419961959324	0.014011839018732219	0.013868724199330194	0.013635234160504783	0.013534230829148005	0.013494447558275894	0.013119980554251818	0.01302148994166959	0.012748538076786154
SOCS1	0.0	0.0013492335697700003	0.004871379365936623	0.006625042597718012	0.007099981133020183	0.008669570182136613	0.010073962101158684	0.01125947292563545	0.01557615193303058	0.017763871205783002	0.02199371521791757	0.029716393416547	0.030945467387906586	0.03138206758212586	0.03506036481898131	0.03666470221595848	0.0387926099936705	0.04008553881725822	0.04286247380664021	0.045343803259621174	0.04609748389922258	0.046145205627431976	0.046500484482622104	0.04904300468136072	0.051058937325079615	0.05176690935582405	0.05330137024620099	0.05332521380933146	0.054766827498323706	0.05525672289326855	0.05634026129696981	0.06089736064718686	0.06473954863885968	0.06844037597237813	0.0704783166391416	0.07116261122145252	0.08368725055807043	0.08526600869839661	0.08825549161230643	0.08995293385907636	0.09423159658913156	0.09444597692171146	0.0950204070047203	0.09596335579666522	0.09637351445631141	0.09653544741117683	0.09807037996264183	0.09847736988873267	0.09961262388981872
KLRB1	0.5768730478753475	0.5739087571541795	0.5661917951773693	0.5623610758874665	0.5613249407081361	0.5579047256798594	0.5548497457454661	0.552274780990582	0.5429290365990488	0.5382107770311194	0.5291233462131791	0.5126526687341911	0.5100459042939053	0.5091208820015855	0.5013479936445732	0.4979691706524102	0.4934984553928673	0.4907880515752071	0.4849821721719271	0.47981231741752806	0.4782454017617467	0.47814624059345257	0.47740820449496757	0.47213679783976226	0.46797004447949175	0.4665094450021484	0.46334860130544697	0.4632995384635906	0.46033613446629806	0.45933044421017366	0.45710851634558936	0.4478005128341692	0.43999944902577137	0.43252626004316397	0.42842825780519356	0.4270550082956065	0.40216973647777443	0.39906691661630833	0.39321272899288373	0.3899011221936748	0.38159399767547886	0.38117929983799337	0.3800688425389851	0.3782482672795474	0.3774572505172983	0.3771451009122935	0.3741904698076971	0.37340831459727764	0.37122940009990835
NEU1	0.052896638318880626	0.0523052742936788	0.05077429819549184	0.05001895207313531	0.04981517976095358	0.049144166909663334	0.04854693452680381	0.04804511243133504	0.04623599506525028	0.045330045025472984	0.04359945454975313	0.04051211752200036	0.040029476552461404	0.039858609852162316	0.038431214367285985	0.0378154635436716	0.0370052010329982	0.03651648069880914	0.035476060287076616	0.03455712688204239	0.0342800255055582	0.03426251164676017	0.03413224325839154	0.03320612009398069	0.0324794869890183	0.03222592050776675	0.03167923826506075	0.03167077488093341	0.0311608550499463	0.030988373931092064	0.030608333319484815	0.02903193486567264	0.027730636629940908	0.02650151400723083	0.025834936432731243	0.025612758967745564	0.02169425429323342	0.021220501097422947	0.0203359868587885	0.019841118865287805	0.0186175857755327	0.018557184992341352	0.018395768757180672	0.01813214864239346	0.018018005477876936	0.017973028844324418	0.01754917493439964	0.017437540699772533	0.017127818288096397
CAPG	0.0	0.0012253419369014085	0.004425344419524649	0.006019301853699616	0.006451066709398087	0.00787821377472217	0.009155467636033768	0.010233885243487215	0.014162398600237672	0.016154463707552108	0.020008070597813316	0.027050838559107893	0.02817254342557647	0.028571058903766614	0.031929658854843376	0.03339520775675767	0.0353396462373875	0.036521439775272974	0.03906055512424136	0.041330393885323495	0.04202002594047842	0.04206369520491208	0.04238881543060923	0.04471608319997861	0.04656206344641906	0.047210501286415095	0.04861619765453401	0.048638043299972226	0.04995902640289723	0.05040800307456393	0.051401172827713636	0.05558023436721582	0.05910624992706256	0.06250476210618303	0.06437716211752409	0.06500602131112673	0.07652938304005988	0.0779837366883345	0.08073876891059152	0.0823037416874613	0.08625060080425223	0.08644843582121621	0.08697857038736614	0.08784892491586224	0.08822755292974013	0.08837704509196571	0.08979426992126277	0.09017011512910754	0.09121864003334511
DUSP10	0.0	0.000861572467181191	0.003113681074668962	0.004236619518335705	0.004540927471533455	0.005547179168847113	0.006448264230454519	0.007209456785795897	0.009985355625034126	0.01139475836536023	0.014124694452934117	0.019125855358175906	0.019923839614593594	0.020207441243827003	0.02259959218831076	0.02364456127778702	0.02503206259590394	0.025875960740620294	0.027690643049523924	0.029314670385538148	0.029808426574106966	0.02983969778567577	0.030072533676002867	0.03174024075450199	0.033064346920235965	0.033529737434424486	0.03453910666681599	0.0345547983368123	0.03550395726462091	0.035826692815344105	0.03654085133832166	0.039549583834612004	0.04209283685255187	0.044548225043191114	0.04590274851614118	0.04635795318575134	0.0547243313871712	0.05578367399269782	0.05779256326263478	0.05893495063670874	0.061820121127629496	0.061964893680022934	0.062352910790048136	0.0629901732138205	0.06326748951824118	0.0633769961897217	0.06441557082028317	0.06469112729893499	0.06546015455713475
CITED2	0.021275035114592722	0.020950921365212205	0.02011486565401005	0.01970403947930649	0.019593402611468247	0.019229670500263307	0.01890670545436296	0.018635909225810654	0.017664152897256202	0.01718026541138168	0.01626126249796217	0.01464043044438551	0.014389352123225174	0.014300620827325305	0.013562659720268544	0.013246184483680146	0.012831518777068951	0.012582413122755154	0.012054704382155113	0.01159166764488262	0.011452621070735525	0.011443842004025762	0.011378577712457427	0.010916376610585143	0.010555987899097452	0.01043070662836687	0.01016146982569216	0.010157311097525934	0.009907286684909145	0.009822958496645662	0.00963759293198102	0.008875418439033889	0.00825488519597578	0.007676490208899989	0.007366145871609275	0.007263246971064785	0.005497707083050807	0.005291236561216439	0.004910294201792842	0.004699867478134168	0.004188496862695901	0.004163596482841203	0.0040972172623406355	0.003989332183404026	0.003942824207576523	0.003924532686440219	0.0037531253253565433	0.0037082767759056834	0.00358451066886345
TIGIT	0.0	0.00035527893059528193	0.001286965704123455	0.0017531511359449858	0.001879671530051752	0.0022986061650036582	0.0026745024921328575	0.0029925919455511263	0.0041568849598392354	0.004750620999365074	0.0059056540558090065	0.008038900737371124	0.008381364652056078	0.008503214417199256	0.009533914037489377	0.009985795509645956	0.010587346967140365	0.010954085068184738	0.011744930210556781	0.01245527625116083	0.012671730782767954	0.01268544722099263	0.012787604328232338	0.013520795447346634	0.014104783964870027	0.014310433417962232	0.014757161825568077	0.014764114274275375	0.01518508815508135	0.015328423427583449	0.01564595159583093	0.01698903156174114	0.018131098538622048	0.01923964293969327	0.019853685483530836	0.02006044454477951	0.023896943247594282	0.02438768721358464	0.02532141309190672	0.025854209901327918	0.027205724455355074	0.027273764673838574	0.02745623075764292	0.02775623974497965	0.027886924152406234	0.02793855055786465	0.02842879448904756	0.028559053239019416	0.02892299556278377
NR4A1	0.0824007023962563	0.08170079570636593	0.0798840651081229	0.0789851415856826	0.07874233545113796	0.07794186934409118	0.07722821763146637	0.07662768554774962	0.07445576897781313	0.0733639200994245	0.07127001249879512	0.06750602959168225	0.06691410288789022	0.06670430896278828	0.06494674565872816	0.0641857464459702	0.06318166699807885	0.06257453088118275	0.06127810914861201	0.06012849266909094	0.05978096122124148	0.05975898216426487	0.05959544993853375	0.0584301788669349	0.057512555340213364	0.05719162642191043	0.05649842624685278	0.05648768057946593	0.05583945305487131	0.055619829147084084	0.055135262240259594	0.053115364960918565	0.051435242454353255	0.049836970010074984	0.04896531809392357	0.04867399468456536	0.043464277919057326	0.042824290702298824	0.04162285359539534	0.0409467804680514	0.039262442072611724	0.03917879985208907	0.03895503625403857	0.03858884256424461	0.038429993989122786	0.03836735261943503	0.03777564180244385	0.03761937362865493	0.03718486928847271
MIR155HG	0.0	0.00011587965539813783	0.0004232088193284189	0.0005788493728988153	0.000621302908684257	0.0007625237752642566	0.0008900824649077932	0.0009986476228054653	0.0014008702268143436	0.0016088981002862213	0.00201917806353899	0.002796128706061274	0.0029231541435628117	0.002968502313195537	0.0033552724674850987	0.003526626364892177	0.0037564139254115114	0.003897441640434235	0.00420396118908356	0.004482064805746477	0.004567328938768489	0.004572740196161912	0.004613072723522071	0.004904124737800775	0.005137926809777538	0.005220675214476361	0.005401171682471617	0.005403988789056513	0.005575023494074655	0.005633463399778188	0.005763294557963511	0.006318067939261596	0.006796897642891625	0.007267838439041413	0.0075312937625522935	0.007620417573977328	0.00931146274561545	0.009532814968634007	0.009957087613224475	0.01020100112504313	0.010825599461782076	0.010857265709444924	0.010942290733478771	0.011082418233432062	0.011143586164840097	0.011167771739050647	0.011398040666276449	0.011459406652388732	0.011631269218188356
DNAJA1	0.0	0.00021848039400426678	0.0007938701777887858	0.0010830953088589168	0.0011617403797182513	0.0014226077656954716	0.0016572715869844767	0.0018562862045349848	0.002588134142910259	0.0029633820923789522	0.003697274431493286	0.005066032120605135	0.005287353699560321	0.005366205331414492	0.0060353782901982345	0.006329982504939269	0.0067233119297108734	0.0069637461462423444	0.007483862366379351	0.007952928363436501	0.008096214129619639	0.008105299499153146	0.0081729861379293	0.00865984894936156	0.009048971731860728	0.009186280065541258	0.009485052583664166	0.009489707789163693	0.009771889844218173	0.009868106228164863	0.010081500848946351	0.010987870724133153	0.011763310562555335	0.012520079982323101	0.012940982235608717	0.013082980392545157	0.015742289695840767	0.016085743718448314	0.01674124179253869	0.017116453571369428	0.018072019723614746	0.0181202689971309	0.018249727969471802	0.01846279496911704	0.018555689458978147	0.018592400804530396	0.018941397407613192	0.01903424358800468	0.019293914960350683
TSPYL2	0.0	0.00017396673029559245	0.0006331926818817848	0.0008646016970422152	0.0009275911652960253	0.001136727375430753	0.001325115092142455	0.0014850738077220108	0.002074774608912651	0.0023780209280451978	0.0029727812505684834	0.004087807263965661	0.00426878391289167	0.004333306476312214	0.004881813085024007	0.005123818163097614	0.005447412952789006	0.005645493113561335	0.006074686722536506	0.006462562049672611	0.0065811970954716345	0.006588721786825132	0.00664479009338239	0.007048539091882307	0.007371802285078589	0.00748599013502544	0.007734666905070346	0.007738543857285861	0.007973681485859772	0.00805391545652833	0.008231968642962655	0.0089898254762261	0.009640212555115775	0.010276676244475473	0.010631392853421205	0.01075117767166777	0.01300488079415476	0.013297343571025695	0.013856374659030009	0.014176864510743327	0.014994669127654549	0.015036022586175722	0.01514700746872475	0.015329758649660637	0.015409470473145802	0.01544097788886261	0.01574066610038554	0.015820443788939105	0.016043674798889636
JAML	0.0	0.0011000462332371452	0.003970933282014345	0.005399927158181387	0.005786889706482407	0.0070655912398430686	0.008209526067822638	0.009175037206327296	0.012689601542905979	0.014470173821768718	0.017911617669323247	0.024190781271901995	0.02518963143218056	0.0255444177769421	0.028532775601848005	0.029835812543622966	0.03156374081496985	0.032613444648163716	0.03486748584346067	0.036881008604641094	0.0374924899302834	0.03753120616447883	0.03781943458971349	0.039881790311657186	0.04151660225841694	0.04209064436427382	0.043334673904136534	0.04335400290241312	0.044522567220703115	0.04491963225949524	0.04579777598822578	0.049489908248228257	0.05260141112414966	0.05559721676360042	0.057246411823156325	0.057800093225567874	0.06792693493919594	0.06920248154787484	0.0716172246102917	0.07298798447803367	0.0764420964765439	0.07661512180956914	0.07707872216900753	0.0778396785633112	0.07817065144992538	0.07830131745585225	0.07953976516765728	0.07986810791931799	0.08078390956992364
ALOX5AP	0.0	0.00021768565816554508	0.0007905262350403341	0.0010782261095980128	0.001156428800001441	0.0014157453396410058	0.0016489058646408927	0.0018465664224434075	0.0025728256760275126	0.002944846656507516	0.0036717465608661626	0.005025174086635054	0.005243750027617511	0.0053216061093359635	0.005981970602614184	0.0062724970274536385	0.006660196772532823	0.006897087187246742	0.007409277217970522	0.007870897144596545	0.008011853264381641	0.008020790058257732	0.008087366589542344	0.008566079536999005	0.008948484037989035	0.009083379178589035	0.009376825297010283	0.009381396700279987	0.009658452960933095	0.00975290105631832	0.009962337014168654	0.010851339721815123	0.01161123512235096	0.012352251520107604	0.012764151909964105	0.012903075327021285	0.01550147653371653	0.01583662934623664	0.016476025838221497	0.016841872086934606	0.017773114182569494	0.017820117704750504	0.017946225992851284	0.018153752595138906	0.018244221589978737	0.018279972738628747	0.01861979476859771	0.0187101861297832	0.01896296094696981
AREG	0.029460955912120144	0.02912087562863475	0.02824039868332549	0.027805972621606997	0.027688774181017135	0.027302840558869158	0.026959337123335553	0.02667070736150363	0.02563016471179456	0.025109100104584416	0.02411377624880674	0.022338394712583077	0.02206089541939817	0.021962657545839048	0.021142076953904635	0.020788146687845278	0.02032246757740139	0.02004162053325038	0.019443827585594233	0.01891595432199161	0.018756799512549754	0.018746740711723737	0.018671924641247038	0.01814010918837888	0.01772295126964681	0.017577402374402386	0.01726364569327984	0.017258788785860655	0.016966187231935558	0.01686722697091538	0.016649203836273847	0.015745222213834374	0.01499950540921276	0.014295638711646182	0.013914140338940641	0.013787020273590894	0.011548691066469507	0.011278627952710566	0.010774795953375698	0.010493146668921035	0.009797582069058158	0.009763276380396636	0.009671612541809201	0.009521958905689108	0.009457180597309423	0.009431658793429349	0.009191236973151749	0.009127943328619357	0.008952403139465128
TGIF1	0.0	7.152372724261724e-05	0.00026255565592259167	0.00036001800047519295	0.00038668387420678907	0.00047563371911019114	0.0005562982821081253	0.0006251862360966975	0.0008822242811087067	0.0010162436026683597	0.0012826109408125286	0.0017940018393200474	0.0018784260965269972	0.0019086188054452946	0.0021672394026384934	0.0022824370791864335	0.0024374955286212696	0.0025329798163181427	0.002741329178660018	0.002931304490215725	0.0029897239458490377	0.002993434242499038	0.003021098956699053	0.003221262871878877	0.003382710780787196	0.003439988213213563	0.00356516968883297	0.0035671260905964786	0.00368605431906191	0.003726757064840436	0.00381730328676691	0.004206032229357004	0.004543830258182363	0.004878026818040726	0.005065801624941746	0.005129453017828273	0.006348855198808928	0.006510021002334665	0.006819872348903744	0.006998551458295449	0.007457859704247366	0.00748121180092387	0.007543943873062897	0.007647428406077711	0.007692638854291084	0.007710521195083059	0.007880954901360121	0.007926428736533625	0.008053902554402997
PHLDA1	0.06769298178019162	0.06715441882323153	0.06575534126113888	0.06506245521161802	0.0648752303193817	0.06425778478365857	0.06370702303076556	0.06324335437996795	0.06156482180535656	0.06072003827237627	0.05909809474491871	0.05617620138051179	0.055715942085987395	0.05555276375649514	0.05418467034355339	0.0535917126890851	0.05280879248496976	0.052335072428804065	0.051322735028988216	0.050424106779516274	0.05015227544631353	0.05013508117743517	0.05000713925417915	0.049094943346881685	0.04837594980057116	0.048124350207083104	0.04758065067499203	0.047572219797466724	0.04706347722453574	0.04689104281446218	0.04651046790407095	0.044922179395084756	0.043598692364907606	0.04233761105473078	0.04164897809125117	0.04141868276444933	0.03728785687824445	0.03677869648149135	0.03582178821523491	0.03528268888941353	0.03393757152073001	0.033870697411061655	0.03369175606804812	0.03339879926789329	0.03327167463950243	0.03322153597239456	0.03274771414850259	0.03262251553289213	0.03227425714259508
IPCEF1	0.0	0.000764094948718097	0.002757656223432936	0.0037496587028487682	0.004018252948298717	0.004905709925168866	0.005699503906306025	0.006369391757403919	0.00880713269776845	0.010041733412851084	0.01242715319972354	0.016776969912440542	0.017468619822576748	0.017714271569111095	0.019783009669362472	0.020684848591097538	0.02188056665939192	0.02260685270258972	0.02416615612948464	0.025558782637331023	0.02598165272964814	0.026008426134493223	0.02620774145637883	0.02763374427871418	0.02876393641739866	0.0291607496157274	0.030020632140582038	0.030033991772942192	0.03084162872124735	0.031116036917336276	0.031722882918378936	0.03427389271446496	0.03642318460178129	0.038492124712413645	0.039630909922919344	0.040013206709768157	0.04700343791797251	0.04788367825149975	0.049549953377471256	0.05049577684749412	0.05287895133384657	0.05299832536533583	0.05331817138688888	0.053843161946488194	0.054071500650465065	0.054161646942837816	0.05501604012608213	0.05524255778014142	0.05587434695941851
DNAJB1	0.0	0.0004064325239303279	0.0014700752978509812	0.002001104038845347	0.0021450871251909587	0.002621432890687253	0.003048306122920827	0.0034091383257103675	0.004726814328078532	0.005396926668939955	0.006697009719146441	0.009086052128105204	0.009468136052010426	0.009603987195662786	0.010751125232810979	0.011252936277405853	0.011919903209749505	0.012325935689364811	0.013200013690285395	0.013983381124416092	0.014221761227301982	0.014236861956801641	0.01434930986257614	0.015155373064671379	0.015796172108492393	0.016021568396916222	0.01651073000745519	0.016518337851256018	0.01697871184309123	0.0171353348300511	0.0174820691955674	0.018945204000950025	0.020184969928324095	0.021384536052585904	0.022047397990407377	0.022270340544314052	0.026384206988342762	0.0269073411527974	0.027900795373315607	0.02846656561922882	0.029898144800938428	0.029970081020707695	0.030162931750145783	0.03047981465414587	0.03061777160150546	0.03067225801500023	0.031189295012241422	0.03132656177025536	0.0317098383650159
H2AFX	0.0	0.00028525708612978096	0.0010324746552916875	0.0014059044838843071	0.001507199811094484	0.0018424527285083314	0.002143060870689384	0.0023972910980771256	0.003326689618953882	0.0037999523961445847	0.004719314654777235	0.006412873091180493	0.006684228734364944	0.0067807436861740955	0.0075964295049126	0.007953646676541276	0.008428808754094103	0.008718287245812556	0.009342002938206417	0.009901628075377422	0.010072043181811097	0.010082840407947768	0.010163249281284342	0.010740013614332494	0.01119898777820244	0.01136052611781646	0.011711276614214061	0.011716733672931495	0.012047065488180853	0.012159495776557033	0.012408483833253298	0.013460496454644144	0.014353615419140126	0.015219281643553212	0.015698275479716223	0.015859479863476716	0.018843497338478232	0.019224243185140016	0.019948103947278112	0.02036081616381763	0.021406657308836785	0.021459269114964596	0.021600341671322715	0.0218322332965675	0.0219332230186971	0.0219731148708405	0.02235182160966742	0.022452412634444835	0.022733392622945464
CD82	0.0	0.0011741297945809664	0.00423551271556695	0.0057577868825079564	0.006169832518955337	0.007530883608554403	0.008747789579443499	0.00977437519582279	0.013507260156240083	0.015396036082350475	0.019042005177348165	0.025678568071359487	0.026732379000258016	0.0271065614787402	0.030255671093535788	0.03162732998586151	0.03344487204699782	0.03454824281683755	0.0369155430993635	0.0390279458750165	0.03966902590267349	0.03970960943810338	0.04001171394919219	0.04217205323473924	0.043882905923566015	0.04448330574852384	0.04578384293268331	0.04580404328439906	0.04702490912835178	0.04743957640532066	0.04835634363641603	0.05220624997184231	0.055444891145695493	0.05855803937210213	0.06026969806118716	0.06084400931068677	0.0713176705511124	0.07263276511109593	0.07511981722371167	0.07653012851365887	0.08007907536248629	0.08025666872052051	0.08073242246949122	0.08151305546981186	0.08185248093936989	0.08198646632799156	0.08325587840848961	0.08359227971618055	0.08453022327918192
GPR25	0.0	0.0003708674620489065	0.0013411800368830825	0.0018254758162127346	0.001956772064813761	0.002391097968181004	0.0027802538289015844	0.003109158662048715	0.004309894390711014	0.0049203278653064345	0.006104233124381915	0.008278451505931244	0.00862602060690445	0.008749589552030188	0.00979280091106308	0.010249029818507331	0.010855300918000995	0.011224321325850661	0.012018564547825298	0.01273020095716483	0.012946719455852036	0.012960434784581474	0.013062564303286662	0.013794560554456554	0.014376352293862329	0.014580966878286077	0.015024980607108286	0.015031885769758307	0.01544970972816632	0.015591844048593498	0.015906480178923214	0.017233822631728284	0.018358096309649446	0.019445546622342578	0.02004630217529952	0.020248332097707586	0.023974181131927855	0.02444769252461799	0.025346742099509795	0.025858651443203554	0.02715363465384408	0.027218695384939755	0.027393108492745503	0.02767967851927578	0.027804431959880384	0.027853702518154794	0.028321213916980822	0.028445322918516	0.028791839786969708
NR3C1	0.0	0.00039626792660552024	0.0014315605273722554	0.001947492545783469	0.0020872745603958687	0.0025493950593286074	0.002963095284557349	0.003312480013738295	0.004585933798474329	0.005232108469359009	0.006482988303728399	0.008772216651365516	0.009137219962730647	0.009266924363775741	0.01036062447487257	0.010838200757575522	0.011472152970603111	0.011857639590806157	0.012686345099063412	0.013427730072980981	0.013653088760111065	0.01366736076225461	0.013773623097464271	0.014534602931454421	0.01513863526775061	0.01535090493082586	0.015811232389846552	0.01581838804387814	0.01625118615986043	0.016398332475387967	0.01672391589241118	0.01809521374312878	0.019253920540027114	0.02037225681348187	0.020989062291285443	0.021196328517581964	0.025004375585965855	0.025486403908216493	0.02640044374295414	0.026920200925259652	0.028232826819339474	0.028298690798747528	0.028475218166503558	0.0287651386603337	0.02889130282907837	0.028941122561644606	0.0294136203554049	0.029538984971170135	0.02988885670409941
GALM	0.0	0.002172804073967499	0.007833027035135415	0.010644822782358815	0.011405596017425024	0.013917583335434747	0.016162271633236497	0.018054965807453	0.024929945646601864	0.02840417876418047	0.035102135566824316	0.04726480023998106	0.04919254856209579	0.049876807802100215	0.0556305535067034	0.05813391782654456	0.06144840327029652	0.06345903854506699	0.0677690780965732	0.07161060280880685	0.07277560859222457	0.07284934607116525	0.07339819979543308	0.07732049031300023	0.08042350604393575	0.08151179192985716	0.08386793934627176	0.0839045226744857	0.08611479367849387	0.08686517725632095	0.08852355663358527	0.0954786141959674	0.1013177066161958	0.10692028827918151	0.1099963303541596	0.11102773387084106	0.12977432338373737	0.13211954034858567	0.13654930011683805	0.13905806557445313	0.14536086198829087	0.1456758687592312	0.14651955266551606	0.14790331015577743	0.14850475039219527	0.14874212570107456	0.1509900031104542	0.15158537538240055	0.15324464468530716
NELL2	0.0	0.0005802907528597578	0.002093579922057623	0.0028462091662679254	0.003049946255029967	0.003722974708810438	0.004324794832250775	0.004832544860915708	0.006679254443728785	0.00761392024243656	0.009418664143241953	0.012705651408155612	0.013227828978558696	0.013413258072515255	0.014974177835615415	0.015654271025884674	0.016555637044466942	0.01710293846234056	0.018277474472467477	0.019325888766503374	0.01964413168402298	0.019664279085916753	0.019814260632427326	0.020886979384511693	0.021736766547102826	0.022035043458985923	0.022681248127123514	0.02269128628703171	0.023298034653801945	0.02350414551765634	0.023959878027207893	0.02587450352791737	0.027486182808633727	0.02903635712785828	0.029889077554089316	0.030175256817845456	0.035400519274584555	0.036057497201568464	0.037300519908018345	0.03800573107635674	0.03978147185100131	0.0398703753000654	0.04010855893113892	0.04049944458290204	0.04066943047626538	0.04073653530566723	0.0413724256658677	0.041540977415069194	0.0420110114168262
ANKRD28	0.06514377033923159	0.06472247307233346	0.06362597129143129	0.06308181761919128	0.06293465306472955	0.06244893031918557	0.06201515425092631	0.06164959470742769	0.06032329448665015	0.059654012710569346	0.05836560784167348	0.05603282367715247	0.055663935272767986	0.05553305563223222	0.05443375944121852	0.05395617814198812	0.05332453265480398	0.05294174773312414	0.052122204542764686	0.05139293138670016	0.05117199297921261	0.05115801256040457	0.05105396489365428	0.05031110465344464	0.04972429629612819	0.04951868079235182	0.04907386392699227	0.04906696108821777	0.048650123075004784	0.04850870359622596	0.04819633591812915	0.046888993656815606	0.04579490250018621	0.044748257365587005	0.0441749590162296	0.043982950633299586	0.04051341973881327	0.04008225053041141	0.0392696932530064	0.03881060844875907	0.037660877872584916	0.037603555098425154	0.037450093911047075	0.03719860790121836	0.03708938379274464	0.03704628925586982	0.03663858714389741	0.036530722660395434	0.03623037720864537
PDCD1	0.0	0.0006414347670161136	0.002313568540176489	0.0031448690260132695	0.0033698645433614255	0.004113003098835111	0.004777364895956454	0.0053377696311174005	0.0073751220687788555	0.008405755235244686	0.01039479729422188	0.014013987400453426	0.014588521653455769	0.01479251512258073	0.01650912488810688	0.017256724240476168	0.018247250472668314	0.01884851597861957	0.020138416524008593	0.02128929055093473	0.021638537632727772	0.021660646325208727	0.02182522240113491	0.023002030523994063	0.023933904856137417	0.02426091638401437	0.024969233441102412	0.024980234940974247	0.025645125265936902	0.025870948045290748	0.026370195615093864	0.02846657528291842	0.030229905721965128	0.031924767367557866	0.032856579930871294	0.03316922334712606	0.038870509924391186	0.03958635857157365	0.04094015504747549	0.04170785374070292	0.043639778210336724	0.0437364570501894	0.04399545112185464	0.04442042315848711	0.044605206734994615	0.04467814892431006	0.04536923404035527	0.04555237930008153	0.04606302827027668
HSP90AB1	0.0	0.00011527294312008163	0.0004171394937677597	0.0005679604037635011	0.0006088676036130058	0.0007442456157529254	0.0008656211047000095	0.000968262726580571	0.0013434479595335613	0.0015344816126764416	0.0019055843662360017	0.0025893322160452925	0.0026989200427287585	0.0027379007808222555	0.003067411194703329	0.0032117592331466494	0.003403815519234299	0.003520849316891006	0.0037730951074679275	0.003999526427584277	0.00406849987951341	0.004072870275852125	0.004105418726927046	0.004338956345163347	0.004524893544961661	0.004590356032158627	0.004732534769846586	0.004734747252038152	0.0048687006792195175	0.004914304061423791	0.005015318784536982	0.005442465708875854	0.005805568048101062	0.006157959272664715	0.006353148514786189	0.0064188728586286325	0.007638839010112974	0.007794995891087564	0.00809221115919645	0.008261871908116447	0.008692487235057889	0.00871417620876036	0.008772345528516468	0.00886800366179108	0.008909679145974514	0.008926144027032623	0.009082527110978678	0.009124088583147172	0.009240234575625839
VCAM1	0.0	0.0007315231582938671	0.002637941718502528	0.0035854104250598266	0.00384181212851044	0.004688574760618762	0.005445435374858526	0.006083761180835203	0.008403586127777448	0.009576623593681942	0.01183954842788659	0.01595381363330975	0.016606542612862436	0.01683827325880042	0.01878773602361731	0.01963643143415089	0.02076060756493063	0.02144283451120741	0.022905994459301096	0.024210955809766913	0.02460686881172719	0.024631930159563206	0.024818480125459688	0.026152127432711038	0.02720783845679453	0.02757823067502989	0.02838037560530774	0.028392832955302982	0.029145625454707537	0.029401265498896982	0.029966364604892964	0.03233822330341513	0.034331950813012435	0.036247106618337584	0.03729954332380572	0.03765257994707983	0.04408334438032836	0.04488980797460821	0.04641436011667958	0.04727852924862132	0.04945205252116848	0.04956077717145868	0.049852019845986806	0.05032984057086855	0.05053757755860176	0.05061957613286705	0.05139634310937098	0.051602157847239	0.05217593160807858
TMEM14C	0.0	0.00046052984490620175	0.0016612539961751993	0.0022582967074009086	0.002419901390074697	0.0029537037168244074	0.003430969849107318	0.0038335923554377593	0.005297625686756818	0.006038419996184485	0.0074684670468376235	0.010071873866609793	0.010485325606432061	0.010632136974175505	0.011867806185808238	0.012406093725439937	0.01311943111457628	0.013552516494893502	0.01448182279190563	0.015311209413337856	0.015562943359621967	0.015578879827089803	0.01569751291146118	0.01654594735615586	0.017217976141201075	0.017453842212987236	0.017964806145914114	0.01797274314990613	0.018452470852975494	0.018615425129612034	0.018975719786515244	0.02048918542848588	0.021762935623780816	0.022987882765882567	0.023661626418639253	0.023887728313135542	0.02801517470489115	0.02853402233402849	0.029515649556825924	0.030072536280757622	0.03147472385995098	0.0315449229466056	0.031732994315389534	0.03204163751119585	0.03217585734253317	0.03222884275407595	0.0327309324478077	0.032864017320363315	0.03323514402775429
SQSTM1	0.08405168905082672	0.0835857649203966	0.08237181888038358	0.08176867856240544	0.08160548022698244	0.08106659065536925	0.08058501160889964	0.08017892871640009	0.07870375170392563	0.07795822353362525	0.07652087892805282	0.07391097053551499	0.07349735550392777	0.07335054652631323	0.07211618817378629	0.07157921550232282	0.07086834347660942	0.07043716738190109	0.06951304332669672	0.0686895734914793	0.06843988358293873	0.0684240804693026	0.06830645495717247	0.06746600163274408	0.06680128262588103	0.06656819433407446	0.0660636336730328	0.06605580033930314	0.06558258086866975	0.06542194669502277	0.06506698141483924	0.06357898802964812	0.06233070208156466	0.06113389910931155	0.06047722546930012	0.06025711178462578	0.05626337301531403	0.05576480127928929	0.05482379557941108	0.05429130006505034	0.052954988608760245	0.052888259235184254	0.05270956579717245	0.052416573657797394	0.05228926189516514	0.05223902064756991	0.05176341856163946	0.0516375024223209	0.05128669770546124
MTHFD2	0.0	0.0010164171665318633	0.0036645721716592194	0.004980277887461165	0.005336284772220062	0.006511850375600647	0.00756241849856662	0.008448314922015115	0.011666780825949352	0.01329355752825348	0.0164304924246724	0.022129212064283477	0.02303274748808562	0.023353480529295978	0.026050876454250388	0.027224722908449517	0.028779152348218345	0.029722238543516966	0.03174421566113611	0.03354681991697567	0.0340935699964631	0.03412817708800647	0.03438577452378097	0.03622690060979397	0.03768377471100373	0.03819479536318701	0.03930128125416099	0.03931846272230058	0.040356599309784275	0.040709079482308896	0.041488138140745034	0.044756384498997576	0.04750147231346341	0.05013648923768721	0.0515837022097399	0.052069034368022654	0.06089762209018987	0.06200311473524969	0.06409188736279214	0.06527524454352884	0.06824950583815054	0.06839820609724928	0.06879649448048528	0.06944981791796975	0.0697338098135471	0.069845900163161	0.07090750444271568	0.07118872351313282	0.07197256107226979
TOX	0.01542375234250215	0.015319850033904625	0.015048498837896607	0.014913343502941379	0.014876735286633747	0.01475574014318981	0.014647467716655649	0.014556063962787469	0.014223231797809932	0.014054565633292826	0.013728549514985533	0.013133919411483619	0.013039386934201425	0.01300581486201019	0.012723168566810328	0.012600008617313307	0.012436782163928517	0.012337680549047325	0.012125041912638801	0.011935302712913931	0.01187772417714772	0.011874079268094084	0.011846946909666756	0.011652950483124813	0.01149936138752633	0.0114454731994299	0.011328769694343266	0.011326957306987684	0.011217438535090718	0.01118024901495851	0.011098045293561176	0.010753129515556292	0.010463427592754815	0.01018543273015865	0.010032819741385868	0.009981654171662357	0.009052880235095984	0.008936943259001906	0.008718178661843823	0.008594427404579441	0.008284059853212067	0.008268569999416442	0.008227094522301415	0.008159104738657053	0.008129567655936198	0.008117912427925644	0.008007610270946597	0.007978417315730624	0.007897107873756304
PMAIP1	0.0	0.0009657977288416025	0.0034814936516238126	0.004731077356784519	0.005069157110899211	0.006185417522477393	0.007182845360424475	0.008023827231559505	0.011078315005583803	0.012621726529146338	0.015596985121046139	0.020998852855408603	0.021854946015589988	0.022158813260207605	0.02471384666645271	0.025825448805209122	0.027297179647954486	0.028189939346174447	0.030103626267443395	0.03180923813659278	0.03232648488854399	0.03235922321130921	0.032602905523603676	0.03434432049980442	0.035721974633907014	0.03620514061946445	0.03725119451261456	0.03726743630125193	0.03824872202984492	0.03858186654428432	0.03931812966445847	0.0424059464441367	0.04499835844002788	0.047485842911958606	0.04885161660837699	0.04930957198833251	0.057634330594860186	0.05867594784682521	0.060643546081701735	0.061757971098130235	0.06455806729299458	0.06469802568570913	0.06507288310061969	0.06568772095050752	0.06595496378152395	0.06606044003697216	0.06705930928981084	0.06732388156870896	0.06806125711494303
OXNAD1	0.0	0.0010854735886773326	0.003912778349562773	0.005317076190651693	0.005697006699459384	0.00695142474818955	0.008072271250172847	0.009017290367140135	0.012449463017118079	0.014183603614261936	0.0175263123627232	0.02359453864758318	0.024556139986826042	0.024897450398708415	0.02776718138949491	0.029015617872708926	0.03066843794292054	0.031671004561835775	0.033819958461352245	0.03573512616162522	0.036315898350257	0.0363526570229496	0.03662626267157007	0.03858144080469031	0.04012810881887044	0.04067053015975908	0.041844834670603515	0.041863067368114265	0.04296461530680065	0.04333857817239084	0.04416503259988511	0.0476308131865914	0.05054017589901466	0.05333144919326252	0.054863877303546915	0.05537769007278878	0.06471568998107682	0.06588378700506448	0.06809011104316592	0.06933963364837381	0.07247880049747085	0.07263569245143847	0.07305589701318319	0.07374509115730354	0.0740446449234124	0.07416287234323987	0.07528245617822227	0.0755789901210629	0.07640541705935391
AHR	0.0	0.0005598367320510805	0.002018493168263351	0.0027432509529152216	0.0029393628105837677	0.0035869575529166725	0.004165716138675196	0.004653774366300746	0.006427038667916184	0.007323432798869878	0.009052166742667088	0.012193475447930716	0.012691639108451863	0.012868482724591915	0.014355920906456723	0.0150033180351523	0.01586070968799122	0.016380952420823144	0.017496501232833847	0.018491198259604102	0.018792935798792806	0.01881203513437174	0.018954202895351602	0.01997042864036555	0.020774704748315873	0.02105684747558499	0.021667812344369597	0.021677299997511668	0.022250597410128123	0.022445266121276175	0.022875556325095178	0.0246811373605271	0.026198303073854567	0.027655197074650528	0.028455605182996335	0.028724067978452283	0.033611518387729675	0.034224074900868984	0.03538184294050814	0.03603797963114626	0.037687867068594075	0.037770383267515154	0.03799141389911816	0.03835402079685288	0.03851165898905011	0.038573880996044155	0.03916326615854658	0.03931941957843843	0.039754720210574634
TNFRSF9	0.0	5.178118777382501e-05	0.00018591510572241177	0.0002521479751847744	0.0002700233353642445	0.0003289113081676315	0.0003813601773276082	0.0004254592110871369	0.0005847001042589561	0.000664622802423076	0.0008177036462376358	0.0010924855065890804	0.0011356800973366665	0.001150989608841857	0.0012792685999006292	0.001334834693463141	0.0014081846119254754	0.001452561459114543	0.0015473980056541908	0.0016316058220321311	0.0016570861866542635	0.001658698060292868	0.0016706925678411505	0.0017562472646159427	0.001823738231299693	0.00184736996044782	0.001898466817304434	0.0018992594889260112	0.0019471123815913705	0.001963341570453192	0.0019991795445662153	0.002149072309517358	0.002274466357501989	0.0023944660001187223	0.002460242975491203	0.0024822836509164337	0.002882191189649816	0.0029322041265694015	0.003026718700463754	0.0030802869277595235	0.003215056654180287	0.003221801028737162	0.0032398692416429203	0.003269519186370612	0.0032824126623828692	0.003287502532130268	0.003335734508532834	0.0033485194922870387	0.003384174783457705
CD27	0.0	0.0026564947191702326	0.00957430880664556	0.013009506947769756	0.013938798579728406	0.017006750807046056	0.019747638458520567	0.02205827479201511	0.030447898009592245	0.03468544592883471	0.042850940855308994	0.05766450964597336	0.060010729030730126	0.060843412716873324	0.06784285669943907	0.07088687419688589	0.07491593431344751	0.07735934150746288	0.0825952701603021	0.08725993319510766	0.08867417336094635	0.0887636795579747	0.08942988199183882	0.09418957960576718	0.097953576183753	0.09927336129328929	0.10213013422117428	0.10217448444688337	0.10485365804194224	0.10576307471213214	0.10777263723406844	0.1161961710191794	0.12326260460093214	0.13003798061939364	0.1337558857228791	0.13500217846317542	0.15762495482948385	0.1604510281655605	0.16578651048416643	0.1688067337903239	0.17638962790470686	0.17676842858584402	0.17778288487010013	0.1794464569549687	0.18016940944338106	0.1804547250606931	0.18315607885299218	0.18387140516597505	0.18586463818312876
SNX9	0.07662793778309412	0.07627140785681716	0.07534084621041293	0.07487761831192713	0.07475217612725238	0.07433765130604567	0.07396680955359483	0.07365380842727892	0.07251448054771992	0.07193730944683749	0.07082191756157633	0.06878762345426115	0.06846415365647412	0.06834926936961433	0.06738184028122043	0.06696015077088674	0.06640110987679534	0.0660615871858195	0.0653327761998081	0.06468204489856053	0.0644844882662535	0.06447198088335127	0.06437887174768933	0.0637128525783695	0.0631851705589287	0.06299994078078192	0.06259863071275384	0.06259239659168825	0.06221557320224392	0.062087564719829604	0.06180452179619423	0.06061540979811255	0.059614563465026714	0.0586521286851048	0.05812284305761429	0.057945236064746074	0.05470553356908912	0.054298755308851386	0.053529549509096365	0.05309342314015277	0.05199621243984589	0.05194131892681054	0.05179427153391487	0.051553012521056076	0.05144811982971669	0.051406715803860865	0.051014487270308724	0.050910558406095645	0.05062081986648052
ATF3	0.018482402414312787	0.018364191623400798	0.018055649438490466	0.017902062034071055	0.01786047150597484	0.01772303941224742	0.017600096992166935	0.01749633647710737	0.01711871405250083	0.016927466587768857	0.01655800889971447	0.015884769780591397	0.015777806397729792	0.015739823607856793	0.01542012086372107	0.015280854620626533	0.01509631667677714	0.014984293833766649	0.01474397192682269	0.014529573107880993	0.014464518331319273	0.014460400253996253	0.014429746046591578	0.014210586090927256	0.014037093938784974	0.013976225945875428	0.013844411611923159	0.013842364605066763	0.013718670629576588	0.013676668547047473	0.013583828490426324	0.013194293885337077	0.012867107162006855	0.012553111483758296	0.012380713991050535	0.012322911210688764	0.01127309939811346	0.011141953233086727	0.010894409957234868	0.010754328381293962	0.010402822463640354	0.010385272097925065	0.010338275741797666	0.010261223905412849	0.010227745282595305	0.010214533944410027	0.010089482383754372	0.010056378742024898	0.009964160972453381
ID2	0.228292797704227	0.22742119936307986	0.22514660540302628	0.2240144850792179	0.2237079233162011	0.2226949343810523	0.22178875291369354	0.22102394864167657	0.21824030999705607	0.2168302741987717	0.21410551789348847	0.20913617842832982	0.20834599099180934	0.20806534280010597	0.20570193792110397	0.2046716934888218	0.20330579973842594	0.20247619835474878	0.20069524127731192	0.199104876917586	0.19862201216101333	0.1985914410957526	0.19836385712530996	0.19673577705664885	0.19544566100986455	0.19499275209577566	0.19401141503878377	0.19399616957460658	0.19307459608662375	0.19276150771269035	0.1920691811419903	0.18915981008671107	0.18670996576900228	0.18435307118138605	0.18305641872328465	0.18262123140020065	0.1746747127695209	0.17367568963857355	0.17178569820800965	0.170713578623988	0.16801453593553023	0.16787943237074815	0.16751748613562895	0.16692353610348037	0.16666526045949387	0.16656330477083064	0.16559725346112603	0.16534121571817667	0.16462727778037572
RHOB	0.11298443409965063	0.11249130656155507	0.11120458930234894	0.11056426483320257	0.1103908867708243	0.10981802286671775	0.10930561203360929	0.1088731833155644	0.10729959475894489	0.10650269706450079	0.10496316224658224	0.1021568299920185	0.10171076973874892	0.10155235659423861	0.10021858993386326	0.09963733458336552	0.09886685784858731	0.09839897918528485	0.09739477783610834	0.09649830790387208	0.0962261734096698	0.09620894487653127	0.09608069140911996	0.09516335568199016	0.09443664592724633	0.09418156995355403	0.09362896437055837	0.09362038027585562	0.09310152928120244	0.09292528098503616	0.09253558684422818	0.0908985962559462	0.08952097793895832	0.08819636585773173	0.0874679472269352	0.08722352496717643	0.08276528432348663	0.08220549894869814	0.08114692923087184	0.08054671383551523	0.07903657863574957	0.07896102166955613	0.07875861896621575	0.07842653070975256	0.0782821445977747	0.07822515084824866	0.07768522060049929	0.07754214975541815	0.07714327632919707
KLRC1	0.037508532516998025	0.037320866096162184	0.036830662775096015	0.03658643859248435	0.03652027963319128	0.036301587639314806	0.03610585245574495	0.0359405814480873	0.035338500222325334	0.03503320328206601	0.03444267725204449	0.03336391034404586	0.0331921781694816	0.03313117261324351	0.03261719049546312	0.032393009707191514	0.032095679364378585	0.03191503049592832	0.0315270771981208	0.031180487883658944	0.031075230096522452	0.03106856562871886	0.031018951025497385	0.030663947169200748	0.030382551754794	0.03028374855581313	0.030069640380023147	0.03006631384345436	0.029865212950151973	0.029796886012314075	0.02964578505162345	0.029010671805370522	0.028475743431743653	0.027961051298438358	0.027677884793642152	0.027582848199140433	0.02584797287322936	0.02562999018652838	0.025217718808061035	0.024983930321077874	0.02439566282064444	0.02436622854025612	0.02428737941399882	0.024158008664048394	0.024101760472458877	0.024079557545960667	0.023869219182581045	0.023813484236536092	0.023658100412283833
FABP5	0.0	0.0013678508389512734	0.0049292012289326725	0.006697301577767545	0.007175566956731633	0.00875437945434962	0.01016471493468124	0.01135354201323352	0.0156690931959719	0.017848300665336242	0.022046459815215497	0.029659142765197294	0.030864454247382433	0.0312921978692523	0.034887208744179776	0.03645035051068357	0.03851903868041348	0.0397734282519249	0.04246103455336017	0.04485495209810256	0.045580659083751	0.04562658721021398	0.0459684292942871	0.04841047388969111	0.05034134319017125	0.051018306235219496	0.052483527238984806	0.052506272947341226	0.05388025856993911	0.05434661173890293	0.05537706847689683	0.05969561940022272	0.0633173794204929	0.06678908669806025	0.06869378306719912	0.06933220664157672	0.08091605774065708	0.08236249949411914	0.08509293652293762	0.08663832545908925	0.09051767837235122	0.09071144540185375	0.09123035645759478	0.09208126510226236	0.09245103781298405	0.0925969675562506	0.09397855898114324	0.0943443891110469	0.09536372035952587
ITGAE	0.0	0.0010184765441217242	0.0036700889486712823	0.004986478500689354	0.005342551580127544	0.006517974529515191	0.00756794390050676	0.008452987922980715	0.01166565773196325	0.013287878351196408	0.01641290169817497	0.022079256026543162	0.022976367319742272	0.023294733825366745	0.025970428775003246	0.027133820184438787	0.028673451861367966	0.029607027315107906	0.03160724604756476	0.03338886646896397	0.03392895402212194	0.033963134716102225	0.03421754070673978	0.03603495157877673	0.03747192716421256	0.03797572933574811	0.03906615803626183	0.0390830855453049	0.040105613902148965	0.04045267638478296	0.041219547309853125	0.044433434934826224	0.04712878239897876	0.04971248813821143	0.05113001425653323	0.051605149581513035	0.06022665039504059	0.06130326698360665	0.06333564662976023	0.06448598196572967	0.06737377351953176	0.06751801909904014	0.06790431360434816	0.06853776658966558	0.06881304466642667	0.06892168294477628	0.06995023339981714	0.07022258726351378	0.07098147237614448
IER5	0.03358906797652039	0.03343133252010769	0.03301881235917929	0.032813022436916736	0.03275724452268618	0.03257277512299035	0.03240754992000684	0.03226795221753423	0.03175871978453247	0.03150009877057544	0.030999089107004357	0.030081262290773556	0.029934844734413102	0.029882811752557734	0.02944400797624358	0.0292523845731735	0.0289980178784396	0.028843351869130007	0.02851089131355812	0.028213525206617115	0.02812315061389495	0.028117427457134248	0.028074816733594937	0.02776972961931315	0.027527655197950404	0.02744260692996814	0.02725821443510114	0.027255348596286658	0.027082042500318246	0.027023134200568344	0.02689281695354863	0.02634438621227274	0.025881622663105397	0.02543564069203763	0.025189974388419425	0.025107475748328376	0.023597271769067146	0.02340695724124113	0.023046673988444233	0.022842168890359046	0.02232695370870455	0.022301150926354374	0.022232018804135514	0.02211855602976899	0.022069210761300168	0.02204973036860894	0.021865120168457763	0.021816183324290486	0.0216797093383828
ENTPD1	0.08730174808259512	0.08697485874544776	0.08612013222467785	0.08569382831543547	0.08557829040499193	0.08519620664623026	0.08485401232094895	0.08456491433121605	0.08351045231362887	0.08297498589649789	0.08193772161353703	0.08003747834085029	0.07973431110298917	0.07962657026437822	0.07871789225422403	0.07832102358615262	0.07779414689153895	0.07747374462452375	0.07678491614184332	0.07616865486364745	0.07598133258427256	0.07596946951960418	0.07588114333833758	0.07524863791980828	0.07474663414055994	0.07457023398670946	0.0741877244953484	0.0741817788695787	0.07382219088465151	0.07369994640332543	0.07342948427392829	0.07229074366604783	0.07132915912411625	0.07040174705919502	0.06989056990953686	0.06971885505340811	0.06657011976970417	0.06617251625675216	0.06541926302309412	0.06499136393100395	0.06391220684007547	0.06385811638162757	0.06371317286422643	0.063475216015795	0.06337170087606764	0.06333083088994892	0.06294338782420265	0.0628406437931278	0.06255402368559226
IL6ST	0.0011422574153231446	0.0011683224279079862	0.0012340225543938654	0.0012654779037289676	0.0012738537454333176	0.0013011018858224699	0.001324920782095368	0.0013446160762162762	0.0014131669706852756	0.0014460259912488227	0.0015059988251357737	0.0016035507038323071	0.0016176703661105463	0.001622593988697657	0.0016621692139358324	0.0016783697776991957	0.0016988712107438853	0.0017107818123866525	0.0017349771747165177	0.0017550086661334563	0.0017607983152304052	0.0017611603001380371	0.0017638379919993064	0.0017821178393355175	0.0017955171945578663	0.0017999947041275055	0.0018092943086333302	0.0018094344532287587	0.0018176607803422062	0.0018203459583694681	0.0018260869763850884	0.0018472716312622484	0.0018614643819816201	0.001872016574514218	0.0018765396067046136	0.0018778552610966004	0.0018843447895486587	0.0018828551772706315	0.001878663014681814	0.0018754934264594014	0.0018650128682736467	0.001864395108489958	0.001862696718201523	0.0018597731366248593	0.001858449074177232	0.0018579176135976039	0.0018526361524316137	0.0018511621227879638	0.0018468884849698608
SGK1	0.07321558192153094	0.07292636786297198	0.0721703554741299	0.07179339649223536	0.07169124481195054	0.07135346775749808	0.0710510046968435	0.07079551008060803	0.06986390134808565	0.06939099432503158	0.06847524848118121	0.06679877044740808	0.06653144096390479	0.06643644547942913	0.06563545290560381	0.06528572435562513	0.06482153208571434	0.06453930625221554	0.06393269931068722	0.06339016785956257	0.06322528889703112	0.06321484766464804	0.06313710958450511	0.0625805230915735	0.062138896266452026	0.06198373782542897	0.061647335376513734	0.061642106925819715	0.061325921695090005	0.06121844505756639	0.06098067940856945	0.05997995288634221	0.059135355757730435	0.05832116317268175	0.05787255600933501	0.05772188614597826	0.05496144759911879	0.05461320385454212	0.053953667322124844	0.053579126344269874	0.052634930277420146	0.05258761935706195	0.052460849687254625	0.05225275157058439	0.05216223415837214	0.05212649740551084	0.05178775781871489	0.05169794168350747	0.05144741365282228
CTLA4	0.03389720438379916	0.033787127178987145	0.03349752082921431	0.03335212040902394	0.03331260488598288	0.03318159852222394	0.033063842915471625	0.03296404667109035	0.03259764803847057	0.03241016034109691	0.03204428018177119	0.03136496091975649	0.03125552008633986	0.031216557136076267	0.030886509570783774	0.030741560430550374	0.03054838510194409	0.03043050057072834	0.030176017940164168	0.029947148100120308	0.029877357530834384	0.029872934247120828	0.02983998781956039	0.029603392763019293	0.029414788427028618	0.029348342418781523	0.02920395441227297	0.029201706797233842	0.029065586210816202	0.029019227878983242	0.028916512209656395	0.028481808517770796	0.028111960917347634	0.027752897733833867	0.027554011562839945	0.02748704769851075	0.02624574352368357	0.026087237539465638	0.025785898924209474	0.025614111650368462	0.025178945424205762	0.025157062063307423	0.025098388930888352	0.02500195893049309	0.024959969677756627	0.024943384663399293	0.024785971101607907	0.024744170154588005	0.02462743391029701
PIK3IP1	0.0	0.0003892763535994215	0.0014005599790287704	0.0019014240037619756	0.0020367680261378918	0.0024831369458535035	0.002881329344517014	0.003216581715904665	0.004430494691048004	0.005041634507065462	0.006215460852821986	0.008332124530892049	0.008665840347861165	0.00878417675189036	0.009776806803849514	0.010207326567975072	0.010776069447772096	0.011120373681044848	0.011856628244474587	0.012510771611409066	0.012708763428640524	0.012721288971624223	0.012814498182549927	0.013479432285890158	0.01400402037583609	0.014187697841148927	0.01458481669892786	0.014590976791950205	0.014962820097382368	0.015088910931021049	0.015367308086087772	0.016530832968602027	0.01750260906322204	0.018430666593949097	0.018938387149273483	0.019108337481564652	0.022171870161866225	0.022551711035713407	0.023267094267806876	0.023671039313001407	0.024682013409835335	0.024732395639312288	0.0248672664316843	0.025088258149757625	0.025184227326284225	0.02522209036868578	0.025580252763072076	0.02567499735464912	0.025938783833265477
TRBV4-1	0.12975307326208593	0.129304476296161	0.1281318548247833	0.12754717494877826	0.12738873346402746	0.12686482697525556	0.12639569237243095	0.12599940578395594	0.12455439614995159	0.12382084578978875	0.1224003046850769	0.11979929152202937	0.11938447606680727	0.11923706681661256	0.11799402181891697	0.11745122139936728	0.11673070092142113	0.11629259064942768	0.11535082506849881	0.11450840664148235	0.11425236401378827	0.11423614927101566	0.1141154240963358	0.1132509757219807	0.11256496403728236	0.11232392073888695	0.11180126465905504	0.111793140914937	0.1113018370659756	0.11113482161688168	0.1107653168525051	0.10920973471513168	0.107896333625041	0.106629728385319	0.10593163228826094	0.10569713271222411	0.1013973225414565	0.10085436254866423	0.09982570595696161	0.09924133737531304	0.09776747115045176	0.09769359250535725	0.0974956213176438	0.09717060044030518	0.09702920803501588	0.09697338278165879	0.09644415031474524	0.09630380111568085	0.09591226448289972
UBASH3B	0.05307981920604461	0.052889063730334654	0.05238929396448186	0.05213949452172584	0.052071732526776715	0.05184746009933121	0.05164636344244901	0.0514762953594604	0.050854643727290066	0.05053816469269444	0.04992359844518762	0.04879266699783469	0.04861164184809451	0.04854726944986275	0.04800355143676305	0.04776563179276702	0.04744935619391427	0.047256792804778416	0.046842216765866904	0.04647064331618811	0.04635757294267698	0.04635041027931072	0.04629707353910176	0.04591475410617879	0.045610852717938966	0.04550396741598309	0.0452720234628341	0.04526841633844937	0.04505015468861523	0.04497590825427887	0.04481155622324372	0.04411831721318733	0.04353136399489857	0.042963938516834305	0.04265063044551516	0.04254529690167572	0.04060622499740024	0.04036037338399291	0.03989401549298921	0.03962874857129203	0.038958658271956326	0.03892503077857841	0.038834901894992585	0.03868687570392371	0.038622458800110615	0.03859702178938894	0.03835577402061728	0.03829176621979671	0.03811313499965263
CD7	0.04240713516328398	0.04225571471097589	0.04185855525345106	0.041659805641941716	0.041605864768845535	0.041427254990591855	0.04126699712354287	0.041131389707670496	0.04063511365131922	0.04038211406129488	0.03989016379462884	0.03898269428942969	0.038837184717573914	0.03878542517550032	0.03834790123539833	0.038156261586984264	0.03790133360898862	0.03774602543699823	0.03741141449300045	0.03711123453479381	0.0370198381447292	0.037014047665323346	0.03697092590692985	0.03666167527693287	0.03641566698748411	0.036329104170413906	0.036141191322360045	0.03613826821234478	0.03596135322014826	0.03590115298738483	0.03576786005537269	0.0352051278783434	0.034728055887919496	0.03426633644246513	0.03401118180880636	0.03392536593835671	0.03234272293110463	0.03214169068977468	0.03176013334105732	0.03154297681155427	0.030994027447202255	0.030966464790654236	0.030892584280680646	0.030771223136054737	0.03071840202055709	0.030697542620335527	0.030499671869863576	0.030447161514132293	0.030300592180482977
KIR2DL4	0.11875231451514691	0.11836033594441357	0.11733504181300988	0.11682345917534108	0.11668478491749122	0.11622611619235267	0.11581523647143144	0.11546803946606764	0.11420110664185017	0.1135574045804823	0.1123098084752551	0.11002190288861959	0.10965660064701478	0.10952675866579245	0.1084312736889593	0.10795258521563071	0.10731686566848554	0.10693015033808626	0.10609843512569124	0.10535396383881644	0.1051275988967843	0.10511326214713906	0.10500651397411212	0.10424186956362864	0.10363471448936674	0.10342130644883499	0.10295844287189618	0.1029512471000202	0.10251598545096176	0.10236798570476044	0.10204048740532533	0.10066078726349796	0.09949468190830348	0.09836908639641223	0.09774827494779934	0.0975396673676555	0.09370851469868208	0.09322391730804314	0.09230533200160089	0.09178320373166313	0.09046538729273414	0.0903992958054305	0.0902221752973944	0.0899313343818953	0.08980479104668289	0.08975482522638464	0.08928104695276139	0.08915537530542811	0.08880472189441503
CXCL13	0.11827421097515947	0.11788102187955067	0.11685261294678725	0.11633950399036926	0.11620041918451408	0.11574040224176449	0.11532832739104555	0.11498012977583343	0.1137096177354993	0.11306414041200764	0.11181318641072384	0.1095194063418912	0.10915320004278567	0.1090230389729109	0.10792490870542382	0.10744509064217143	0.10680789567251263	0.10642029662086501	0.10558671612422947	0.10484061614226671	0.10461376364059752	0.1045993961323121	0.10449241938566665	0.10372616092375482	0.10311775328913618	0.1029039110968644	0.10244011680671133	0.1024329066835901	0.10199678368444356	0.1018484940719028	0.1015203597837518	0.10013806260248602	0.09896986606873694	0.09784234235789112	0.09722050545105747	0.09701155936674162	0.09317473497448682	0.09268949407991628	0.09176973473133633	0.091246965885863	0.08992761917510171	0.08986145421165033	0.0896841383336482	0.08939298148921815	0.08926630258896948	0.08921628355754349	0.0887420096418456	0.08861620923115211	0.08826520255113181
ABCB1	0.05340202758716646	0.05321965742400182	0.05274162078486368	0.05250255698834737	0.052437692667108585	0.05222296660379476	0.05203037241325352	0.05186745269789321	0.05127160359497139	0.05096806454686505	0.05037825208588641	0.04929159626400066	0.04911750612469164	0.049055589763376525	0.04853240701011384	0.0483033557608971	0.04799875912187694	0.04781324505310257	0.04741368863880112	0.04705539525079859	0.046946332059517384	0.046939422706512204	0.04688797024395504	0.046519054545613794	0.04622567920646693	0.046122469055122364	0.0458984520975103	0.045894967730442035	0.04568410435949981	0.045612361337628346	0.04545352693041245	0.04478319935271956	0.04421518892625019	0.04366568016758503	0.04336209863926145	0.04326000860675501	0.041378267989633746	0.04113936375520434	0.04068598586615153	0.04042798605281599	0.039775878564983505	0.039743139364852506	0.03965538462753519	0.039511236608198205	0.03944849919085118	0.039423724009874914	0.03918871461382274	0.03912635028101526	0.0389522796497795
LAYN	0.12005846464246331	0.11969095645254736	0.11872904580584044	0.11824875276653751	0.11811852167323876	0.1176876622047345	0.11730154227372552	0.1169751557236217	0.11578329474918131	0.11517721575300048	0.11400154661737928	0.11184215881831013	0.11149697266785227	0.1113742539785182	0.11033831175508138	0.10988532925371688	0.10928345552405047	0.10891716575413823	0.10812896243128577	0.10742295586949467	0.1072081962426249	0.10719459309485027	0.10709330184589524	0.10636747233524771	0.10579079625037718	0.10558802951148309	0.10514811790955791	0.10514127756984035	0.1047274367786328	0.1045866853747994	0.10427516281442915	0.10296180471307653	0.10185056079313526	0.10077687090217301	0.10018424658895161	0.09998504023484557	0.0963202577480173	0.09585585499487374	0.09497502636881017	0.09447405354264037	0.09320864628824667	0.09314514603880539	0.09297495233450544	0.09269543019130383	0.09257379009253149	0.09252575673139868	0.09207020107210903	0.0919493323601706	0.09161201220164157
RGS2	0.02003766293482126	0.020008144436252873	0.01992827407529503	0.01988699494458611	0.01987564297655106	0.019837604751530694	0.019802891865580388	0.019773091700698298	0.019660749314333148	0.019601525930809383	0.019482682653259753	0.01925107402872904	0.019212483406157818	0.01919866131555803	0.019079854687057377	0.01902672063651277	0.018955020396751537	0.018910774500217206	0.018814012718542092	0.018725562308866697	0.018698326304374416	0.018696595979117672	0.018683692391560494	0.01859023719019466	0.018514756212002978	0.018487959464459636	0.018429366728862015	0.018428450739527383	0.018372754946170494	0.018353687821770687	0.018311263414236723	0.018129053804501916	0.017970719207187222	0.01781418079695314	0.01772630679315637	0.017696535920433937	0.017128493097441008	0.017053824407425255	0.01691059052214014	0.01682819566231339	0.0166171188743722	0.01660641635992194	0.016577679907338688	0.016530321531571843	0.016509649732636314	0.01650147637748911	0.01642366588338072	0.016402932407429086	0.0163448738768409
ANKRD37	0.0	0.0001714286794390757	0.0006153793390539647	0.0008345029917267155	0.0008936283138226003	0.0010883631231034668	0.0012617385917886026	0.00140745818086159	0.001933150103347811	0.0021966415557232444	0.002700507067641189	0.0036015220104309575	0.0037426710370630917	0.003792662681233197	0.004210753192807046	0.004391385487778898	0.004629354811527653	0.004773049958509107	0.005079389963196956	0.005350485303894245	0.005432336516986061	0.005437511490093541	0.005476009322018249	0.005750033713874392	0.005965458922526062	0.006040727150049385	0.006203174914731685	0.006205691713091946	0.0063574385218479745	0.006408816810697285	0.006522113907955457	0.006993496947244604	0.0073845279188504975	0.007755659593732284	0.007957730519198708	0.008025215885887824	0.009228154398433983	0.009375476900111673	0.009651819824671379	0.009807206088529336	0.010194010826819921	0.010213208654222775	0.010264563285572126	0.010348593304167056	0.010385039387765166	0.010399411024121799	0.010535146176217175	0.0105709877906527	0.010670635059161812
AHI1	0.01975652632850894	0.019722013980992437	0.019629267240502513	0.01958166353733118	0.01956860863413129	0.01952497265514877	0.01948529047913905	0.019451324463999414	0.01932403812098904	0.019257376188859282	0.01912441000045592	0.018867903650661932	0.018825456972353105	0.01881027217508932	0.018680132434673286	0.018622138126644344	0.01854406939977868	0.018495997466635133	0.018391129651499333	0.018295565214503845	0.018266192590373598	0.01826432735813735	0.018250420840543125	0.018149861662957012	0.01806883980438445	0.0180401164743533	0.017977382585852603	0.01797640262102232	0.017916860071507668	0.017896495255026096	0.017851217841426487	0.01765726925350361	0.017489365357186593	0.017323895261816186	0.017231223046572652	0.017199860252956334	0.01660439998571636	0.01652650845301809	0.016377316192301594	0.016291622468913136	0.016072502690883617	0.016061407477400175	0.016031623644113924	0.01598256129342107	0.01596115426588232	0.015952691632094007	0.01587216713498918	0.015850722544427848	0.015790699313342454
GFOD1	0.14788631854766404	0.14743953932337595	0.14627042314121508	0.1456868185322842	0.1455285914670819	0.1450051604934185	0.14453614763328082	0.14413974023866832	0.14269255736084951	0.14195686450534345	0.14053018805093065	0.13791116493896344	0.13749266814560185	0.13734389714542466	0.13608825289878534	0.13553932507451938	0.13481008376546483	0.13436634344039344	0.13341163756874186	0.13255667505769825	0.13229663853979717	0.13228016802544207	0.13215752787713947	0.13127881854998558	0.1305808041292021	0.13033539941758	0.1298030291708348	0.1297947516578868	0.12929399007952602	0.1291236886516519	0.1287467861625856	0.1271581286716078	0.1258143694435526	0.12451637616445974	0.12380009318090648	0.12355934280905725	0.11913226374678482	0.11857152145129585	0.11750811944593709	0.11690339554236978	0.115376200040091	0.11529957307668057	0.11509420184698965	0.11475691993722639	0.11461015020837528	0.11455219459427174	0.11400256167150252	0.11385674034832019	0.1134498003095227
PDE3B	0.0	0.0020641636108080508	0.007437757922201277	0.010105205263857081	0.010826697249623596	0.013208296106206219	0.015335574881353953	0.01712860997421542	0.023636453280628078	0.02692205745007789	0.03325039367433688	0.04472137235684778	0.046537015146832617	0.04718131707723411	0.052595622286682686	0.05494935922584632	0.0580639039587017	0.05995222595828864	0.06399743918477613	0.06759986786546784	0.0686917891145335	0.06876089175912936	0.06927521290234909	0.07294897429766456	0.07585318349966708	0.07687128233650956	0.07907464698881234	0.07910884914545077	0.08117474521754095	0.08187588469013754	0.0834250187208099	0.08991564735493382	0.09535689716919118	0.1005708102934231	0.10343052229126629	0.10438891914637363	0.12176630948536846	0.12393446239868214	0.12802616890663268	0.1303413662094656	0.13615101107553232	0.13644111088018587	0.13721796345611273	0.13849171973817062	0.13904519768224824	0.13926361806744478	0.14133128644481377	0.14187871229635632	0.1434038770060386
ID3	0.05945986744071163	0.05929923940075818	0.058877106806261514	0.058665415140352645	0.05860791081679263	0.058417346834751804	0.05824616108447925	0.05810115791832991	0.05756933937500265	0.05729752422168227	0.056767650439572645	0.055785626505453725	0.05562761087700653	0.05557136616599741	0.05509516295304072	0.05488615075644876	0.05460770730370816	0.05443784620085272	0.05407129847203014	0.053741791758311785	0.0536413393227535	0.05363497309766123	0.05358755628267457	0.05324711746211647	0.052975815540717536	0.052880250815037985	0.052672613952273045	0.05266938204970041	0.052473665491780314	0.05240701702495973	0.052259355462583326	0.051634576804331464	0.05110314731774046	0.050587283048286025	0.050301557433427874	0.05020535559985463	0.048421737129511505	0.048193888147812516	0.04776062816900285	0.047513573799451675	0.046887510469324156	0.046856017703964234	0.046771575152890335	0.04663277687041026	0.04657233252236159	0.0465484569881113	0.04632181550385103	0.04626162140676768	0.046093496649141946
RBPJ	0.0324225263998866	0.03237248994088568	0.03223845611501311	0.032169884245126096	0.0321511034588339	0.032088401340986034	0.03203147330090475	0.03198281208055265	0.03180095434801386	0.03170599695590684	0.03151710163104415	0.03115431309212663	0.03109445274499073	0.03107304909343886	0.030889827481492188	0.030808294490788785	0.030698642543903254	0.030631178162574796	0.030484141678043558	0.030350298539785575	0.030309187015974154	0.030306576737843066	0.030287116905931943	0.030146476506928005	0.030033250794345046	0.02999312874897797	0.02990553008481306	0.029904162033579068	0.029821057385766347	0.029792641738604797	0.02972947861557182	0.029459112670076365	0.029225276188603044	0.028994994387161466	0.028866084059251396	0.028822465859702245	0.02799489440871883	0.027886690580941648	0.02767945034689992	0.027560417608862575	0.02725604028126538	0.027240627187669175	0.02719925192235531	0.02713109320228871	0.027101353118718474	0.027089596102878616	0.02697771970325269	0.026947924133027046	0.026864522569484878
LINC01480	0.12615190595707632	0.125783304189502	0.12481821834260048	0.12433617097040421	0.12420544485609186	0.12377288896906326	0.12338517232708196	0.12305737983151407	0.12185994847769686	0.12125077500164255	0.12006860208498307	0.11789555521501287	0.11754798091088461	0.11742439964583778	0.11638089310276557	0.11592444435286084	0.11531781605659013	0.11494854963536777	0.11415372809030275	0.11344154708333044	0.11322486313658048	0.1132111373759602	0.11310893042018778	0.11237639938309363	0.11179422417824951	0.11158948715464498	0.11114523528806855	0.11113832675130865	0.1107203196235281	0.11057813310647988	0.11026340157920464	0.10893602051454841	0.10781228848559081	0.10672599061762245	0.10612617938237623	0.10592452080014898	0.10221135855781772	0.10174038270403576	0.1008468133491017	0.10033843429147156	0.0990538027715774	0.09898931828790826	0.09881647742150945	0.0985325785220788	0.09840902247613995	0.09836023065521968	0.09789742845211226	0.09777462091628693	0.09743185402303306
PELI1	0.05276232243433206	0.052624748645946615	0.05226268301261512	0.052080836309718895	0.05203140770616786	0.051867511126206176	0.051720158212324854	0.051595252991668936	0.05113645760636425	0.050901557129624866	0.050442877974670744	0.049590238035344666	0.04945274305435683	0.04940378316626333	0.04898885684650946	0.04880651739180718	0.04856340090503415	0.0484149767248936	0.04809439981966966	0.04780588858796754	0.04771787293549655	0.0477122939475277	0.04767073706674972	0.04737218858921875	0.04713404415109336	0.04705011206067104	0.046867666665552185	0.046864825977934024	0.04669274988631093	0.04663412924008313	0.04650421301151182	0.045953910818454805	0.04548507943172149	0.045029343374945366	0.04477665929833739	0.04469154107679969	0.04310982163519471	0.04290729428037106	0.042521905002061225	0.04230198695414618	0.041744181779893294	0.04171610369698138	0.04164080824540779	0.04151701736129669	0.04146309778593189	0.041441797757618457	0.04123955469560793	0.04118582554223159	0.041035724457407594
GADD45B	0.21515646412752004	0.21449321930614068	0.21275958889564578	0.21189522022800494	0.21166098985089926	0.2108864876352034	0.2101929672281903	0.20960714508027062	0.20747105928829684	0.20638670353887223	0.20428682060108766	0.20044182011227735	0.1998285838099203	0.19961066108665276	0.19777294471747486	0.1969704315630766	0.1959051238409228	0.19525734159999536	0.19386479195592993	0.1926190515384596	0.1922404056117769	0.19221642630602892	0.1920378897334603	0.19075942293955178	0.1897447711036646	0.18938823549157813	0.18861512222111615	0.18860310519308526	0.18787632292796785	0.18762924798402314	0.1870826007687092	0.18478096140581396	0.18283723722987155	0.18096236777360664	0.17992884305439788	0.17958163841710378	0.17321225412925545	0.1724075118797595	0.1708825953350379	0.17001612280181777	0.1678301241179298	0.16772052498052797	0.167426822506543	0.1669445964649422	0.1667348010810109	0.16665196614923306	0.1658666071582388	0.16565831317833413	0.1650771801870613
EDARADD	0.08380973185013296	0.0835704574029213	0.08294307440761226	0.08262921907527879	0.082544049564125	0.0822620674856484	0.08200909906888271	0.08179506968146835	0.0810119933403523	0.0806128880880006	0.0798370007234114	0.07840614897567558	0.0781767427136133	0.07809514087945832	0.07740536529865713	0.0771032335463315	0.07670131248909648	0.07645644325827503	0.07592883953479851	0.07545547444228021	0.07531133642201707	0.07530220426139977	0.0752341961987951	0.07474642885264937	0.07435835081047701	0.0742217839090056	0.07392529361482397	0.07392068120397993	0.07364150647373885	0.07354650102337126	0.07333612768648562	0.0724477128909857	0.0716941524143824	0.07096445931463474	0.07056103954358825	0.07042532758481243	0.06791937198374501	0.06760058391988691	0.06699519646879706	0.06665044959765021	0.06577827562304833	0.06573445687315443	0.0656169894652538	0.06542398755781922	0.06533996910472817	0.06530678689752623	0.064991943774344	0.06490836731216254	0.06467502990653398
RAB11FIP1	0.0	0.000257223372042259	0.0009240682867273087	0.0012535900674709999	0.0013425475105466878	0.0016356697724998204	0.001896813366371708	0.0021164272503137738	0.002909669231944273	0.0033078450507763313	0.004070364025884288	0.005437602306018807	0.005652227743227878	0.005728272044004251	0.006364846893763154	0.006640208560837524	0.007003289269069235	0.007222705129946438	0.007690913080438427	0.008105759384800904	0.008231107317944436	0.008239033811934193	0.008298006379480721	0.008718051158901147	0.009048621827011355	0.009164194607001797	0.009413760214448952	0.009417628134259365	0.009650918661069319	0.009729941593876634	0.00990426344144904	0.010630499822506662	0.011234125193875177	0.011808041672794922	0.012120941739618002	0.012225506816906456	0.014095059387196157	0.014324769539215798	0.014756099788447552	0.014998892058435298	0.015604086766432934	0.015634153863524625	0.01571459810128653	0.01584627073161926	0.015903397763291638	0.01592592727284925	0.016138789992768937	0.01619502150386254	0.016351409587314486
HSP90AA1	0.050936021987498026	0.050821784631033706	0.05052031326470685	0.05036846000208872	0.05032713416102741	0.05018995418791328	0.05006642557528429	0.04996157220120356	0.049575327955628135	0.04937691849071302	0.04898825701698628	0.048261608370255615	0.048143942757085445	0.048102011982160686	0.04774599526214074	0.04758917571550392	0.0473797431085512	0.04725169350562641	0.046974640639677157	0.04672474605071952	0.04664840832397488	0.04664356795108571	0.04660750687782855	0.0463481319432395	0.04614085143402491	0.04606771701317669	0.0459086004051229	0.04590612141478645	0.045755868328308025	0.045704643157001956	0.04559104699857486	0.04510882128104754	0.04469667534467936	0.04429491721819623	0.044071694429156816	0.04399642653861613	0.04259120602511557	0.042410409516478675	0.04206584679649161	0.04186892145230647	0.0413684610345727	0.041343233001316926	0.04127556327430937	0.041164255653472814	0.04111575251417021	0.04109658867445509	0.04091453074064755	0.04086613442923526	0.04073086589553776
FAM3C	0.12953144724437715	0.12916816789516633	0.12821669920506884	0.12774128188864758	0.127612334166871	0.127185603289855	0.12680303042177804	0.12647952979359434	0.12529733590287162	0.12469565013065013	0.12352750373305958	0.12137852110409615	0.12103459109618785	0.12091229205046362	0.1198793305378019	0.11942733647097224	0.11882648046486498	0.11846064526108639	0.1176729981659153	0.11696700179606777	0.11675215397344894	0.11673854380628022	0.11663719492662171	0.11591067592380021	0.11533310657975819	0.11512995318503182	0.11468907304546085	0.1146822162447305	0.11426729983645019	0.11412614687278021	0.11381367110060923	0.11249531966766306	0.11137862294506275	0.11029859801670132	0.10970202889967724	0.10950142501120964	0.10580452392975383	0.1053351844564863	0.10444445739287257	0.10393754229223202	0.10265611631813994	0.10259177411920968	0.10241930585579646	0.10213599125408522	0.10201267874287943	0.10196398129588118	0.10150202369983709	0.10137942493436207	0.10103720668880496
TNFRSF18	0.11741946540289327	0.11710806534036411	0.11629171115084769	0.11588339610738915	0.11577260185701793	0.11540580545631289	0.11507678132143143	0.114798426317167	0.11378017141381482	0.1132613028917935	0.11225276454246316	0.11039342061408537	0.11009537448454722	0.10998936049549715	0.10909330318140975	0.10870085574516171	0.10817882296349716	0.1078607938798383	0.10717560006539764	0.10656089097810385	0.10637372206419848	0.10636186371017234	0.1062735538637151	0.1056401994317417	0.10513631382593473	0.10495899827506026	0.10457404932804257	0.10456806087146171	0.10420560267213189	0.10408225698298783	0.10380913204939402	0.10265575304794056	0.10167748129133274	0.10073020672461455	0.10020649410851637	0.10003031453470326	0.09677692688989384	0.09636301383034065	0.0955769426532588	0.09512927743680809	0.09399663626299394	0.09393972752761987	0.09378716708974512	0.09353650010106321	0.0934273761013361	0.09338427829264095	0.09297534043307464	0.09286678225306491	0.09256368941889455
AD000671.2	0.10331205456004489	0.10308343186939484	0.10248231694743765	0.10218070934488355	0.10209876160655651	0.10182713785006603	0.1015830609297399	0.10137626004276779	0.10061735518400061	0.10022920972782012	0.09947204279895705	0.09806693539090988	0.09784061692286483	0.09776004504120717	0.0970775516462537	0.09677781360342941	0.09637833246962985	0.09613453579998682	0.09560818613925753	0.09513472743520252	0.09499033366198045	0.09498118173790804	0.09491301317466988	0.09442340870117472	0.09403301392407576	0.09389545261764243	0.09359648402158982	0.09359182961020779	0.09330991683134926	0.09321389189141993	0.093001103103446	0.09210010382148992	0.09133287851383104	0.09058737084222329	0.0901741277409785	0.09003493941494473	0.08744947720016921	0.08711851980787683	0.08648876452647286	0.08612940836955835	0.08521791737431778	0.08517203459565437	0.08504899231827101	0.08484669900476566	0.0847585846717917	0.08472377631057576	0.0843932637760289	0.08430545499133246	0.08406014000881906
SNAP47	0.20510025430841744	0.20455199833027765	0.20311702406423293	0.20240053250203466	0.2022062567397671	0.20156351062825784	0.20098750498321888	0.20050060662263508	0.19872258017624994	0.19781840216033347	0.1960644093265324	0.1928424362505594	0.1923273362435865	0.19214420642407187	0.19059820087723162	0.18992212635491346	0.1890237719285779	0.18847701352015167	0.18730036952216272	0.18624630903482364	0.1859256510594256	0.18590533978568402	0.18575409726622988	0.18467025045152452	0.18380902540949767	0.18350618518264	0.18284911815162141	0.18283890073010628	0.18222071974646048	0.1820104580902031	0.18154506738848725	0.17958265783362243	0.17792176891518124	0.17631656000014778	0.1754303627199953	0.175132440690699	0.16964833964598758	0.16895291545495755	0.16763358987395077	0.16688302810270672	0.16498653407007224	0.16489133958345997	0.16463618664344565	0.16421709066953788	0.16403469682046146	0.1639626704056238	0.1632794884730519	0.16309820338526693	0.16259222334466816
CDC42EP3	0.5597100471413571	0.5581355339696147	0.5540226551606459	0.5519734540912179	0.5514183155386306	0.5495831952353148	0.5479405917103742	0.5465535373251523	0.5414994877372491	0.5389359849316767	0.533975679754194	0.524906381180254	0.5234614783401635	0.5229481115712972	0.5186210393342854	0.5167326071962532	0.5142268536178024	0.5127037713147649	0.5094310716343469	0.5065051068659723	0.5056160688946295	0.5055597718525618	0.5051406338189256	0.5021402088033735	0.49976009574826274	0.4989239969565653	0.49711142588358537	0.49708325646313956	0.495379848408135	0.49480087869906564	0.4935201308311711	0.4881306898802128	0.48358315276560937	0.47919992860456406	0.4767849895593965	0.47597391655641863	0.4611127196397933	0.45923737178565815	0.4556850924461462	0.4536674196177469	0.448579489297386	0.44832448493460453	0.44764116821496647	0.4465193685039037	0.4460313722395326	0.4458387015980625	0.44401221857459583	0.4435278654366237	0.4421766885189836
TMEM173	0.6902887052901747	0.6883509705870755	0.6832902537790494	0.68076931519582	0.6800864392468068	0.6778292351155255	0.6758090578666791	0.6741033402891184	0.6678894746210364	0.6647384728065899	0.6586428555889355	0.6475027920955059	0.6457285728214849	0.6450982406414407	0.6397861003779516	0.6374682154855092	0.634393045874871	0.6325240882688015	0.6285087934906165	0.6249195993851825	0.6238291713632784	0.6237601235993824	0.623246062483023	0.6195665116174063	0.6166481573721019	0.615623083060105	0.6134010129583729	0.6133664813901717	0.6112784633136195	0.610568817998727	0.6089990889585167	0.6023949312625296	0.5968240915832022	0.5914559643169934	0.5884989862393311	0.5875059600928966	0.5693191490684713	0.5670252441958104	0.5626808052614257	0.5602135793193346	0.5539932601366039	0.5536815475940686	0.5528462958878306	0.5514751336047018	0.550878688291108	0.5506432042488332	0.5484109825968885	0.5478190720573426	0.546167930872829
RUNX2	0.04558553498138969	0.045518061406026836	0.045337998769454366	0.04524623351035427	0.045221139681348985	0.04513747787134843	0.0450616706834696	0.044996980290802804	0.04475603934870716	0.04463070626320263	0.04438225196194846	0.0439078805892114	0.043829920290456695	0.043802064359310985	0.043564009467980655	0.04345829409375436	0.04331631745045693	0.04322907249854048	0.04303919278826214	0.04286665128618568	0.04281370751901027	0.04281034681844324	0.04278529564884358	0.042604404696789236	0.04245896877441811	0.04240747255837819	0.042295109999806776	0.042293355944148917	0.04218684427589141	0.04215044356530227	0.04206956370543531	0.041723844507651306	0.04142541427471674	0.04113199005949805	0.04096791914578665	0.04091243247724001	0.03986204490699935	0.03972499579546339	0.03946266480574902	0.03931207624805044	0.03892726880886303	0.03890779219224165	0.03885551289550897	0.03876940465561797	0.038731837519155016	0.03871698708496857	0.03857569716707267	0.03853807472726001	0.0384327792052646
NCF4	0.05264721823356904	0.05256294232706076	0.05233900064660698	0.05222537856846616	0.052194364185017834	0.05209113239890933	0.05199781017564891	0.05191833093687968	0.05162351160764205	0.051470854187050864	0.05116953207520692	0.05059849793130112	0.05050513583898034	0.05047180754073833	0.050187622289129576	0.05006177133910782	0.049893073159781455	0.049789583622256585	0.04956479183788482	0.04936102829461551	0.049298596062912405	0.04929463448877212	0.04926510963265094	0.049052187360978834	0.04888133408476152	0.04882090727485588	0.04868918067713452	0.04868712564343022	0.04856241153260792	0.04851982296918266	0.048425252921202415	0.04802189356421501	0.04767478419348107	0.04733439804679095	0.04714443451042848	0.04708024846367364	0.045870147104624746	0.04571289649873723	0.04541226774326706	0.045239906847552656	0.04480013065798125	0.04477789646984432	0.044718226666719714	0.04461998148862744	0.04457713308892192	0.04456019724572132	0.04439913060422595	0.044356261426324824	0.044236324205063106
POLR1E	0.03691341375575985	0.03690490086282339	0.03687800825522297	0.03686210268416801	0.03685750745173555	0.03684144958605362	0.03682594821111779	0.03681203000301719	0.03675491587177099	0.03672211948174864	0.036651377266925855	0.03649735145368166	0.03646988153760705	0.036459928436433475	0.036372020088716595	0.03633141009615348	0.036275425763449054	0.03624022931567711	0.036161623948069765	0.036087915728608755	0.03606488001441538	0.03606341128531676	0.036052438904316086	0.03597196309814221	0.035905722137882234	0.035881949311703076	0.035829515498800146	0.03582869094006769	0.03577828007562828	0.035760899917678945	0.03572201010454107	0.035551694511014253	0.03539964265796158	0.03524589982567955	0.03515819571765544	0.03512826316789147	0.03453771184245741	0.034457558403085564	0.03430230320113764	0.03421212722791056	0.03397835472897914	0.033966398641595286	0.03393424837016379	0.03388111264907223	0.03385786052716794	0.03384865719894359	0.033760767331680375	0.03373726517882408	0.03367127052653279
GEM	0.10558540512194235	0.10532917337831163	0.10465655439207083	0.10431965201769218	0.10422818063315754	0.103925189375819	0.10365318496630933	0.10342291115317621	0.10257932558121072	0.10214873625626444	0.1013104088429772	0.09976019366374114	0.09951114753790317	0.09942252641240534	0.09867272376785825	0.09834391051532489	0.0979061305022731	0.09763921080137705	0.09706357506857162	0.09654651250574484	0.09638895591243746	0.0963789718203364	0.09630461270905198	0.0957709523693848	0.09534593342811304	0.09519627700102166	0.09487120848552905	0.09486614975721429	0.09455986213459924	0.09445558568976276	0.09422460348130471	0.09324794757150298	0.09241801539214241	0.09161304348730266	0.09116744726519463	0.09101745797070632	0.0882398588618308	0.08788543011595504	0.08721168937579654	0.08682762559874746	0.08585471543219876	0.08580578768668369	0.08567460169984559	0.08545898833716233	0.08536509880362092	0.0853280134793719	0.08497600571935687	0.0848825240491891	0.08462144412902112
HMOX1	0.1207804484970458	0.12049013953716131	0.11972836072606938	0.11934695695516727	0.11924342092238817	0.11890052020800168	0.11859275740330837	0.11833226199707896	0.1173783523626306	0.11689168135977425	0.11594460025290836	0.11419472694219662	0.11391377352352619	0.11381380936367298	0.11296826186071043	0.1125975865890841	0.11210418763641594	0.11180342038312084	0.11115495131370588	0.11057265132179865	0.11039525005644561	0.11038400897282673	0.1103002900808883	0.10969955833987013	0.10922124821307838	0.1090528532053885	0.10868712895459554	0.10868143803801353	0.10833690184889244	0.10821961613610544	0.10795983966651916	0.1068617698601263	0.1059290783763569	0.10502478749453709	0.10452435629663098	0.10435593187747318	0.10123888697235561	0.10084139675793986	0.1000859480185197	0.09965539194159108	0.09856497503106963	0.09851014775969963	0.09836314844232036	0.09812155919240963	0.0980163639410988	0.09797481390857049	0.09758045374646761	0.0974757324756709	0.097183279213603
CEBPD	0.0	0.0003919753670041659	0.001408917949315719	0.001911848387143561	0.002047665777719976	0.0024953368563666867	0.002894352251546578	0.0032300471406294384	0.004443611154280908	0.005053393481828039	0.006222326316013993	0.008322264857834133	0.008652381733126602	0.008769377350871493	0.009749409052884711	0.010173701705506716	0.010733495617360644	0.01107197698092599	0.011794736116529286	0.012435673462288632	0.012629438795169867	0.012641693340008614	0.01273287234233364	0.013382623531991905	0.013894354843049628	0.01407334476866634	0.014459995322622432	0.014465989414664954	0.01482760596133742	0.014950136220301863	0.015220504212284353	0.01634792882357436	0.01728632104549302	0.01817965177041389	0.018667164670336356	0.018830156182056884	0.021750739215653403	0.02211044135576551	0.02278637440531578	0.02316714923302543	0.024117227635663763	0.024164464432216842	0.024290862552515696	0.02449780531145726	0.02458760887976466	0.024623028569201538	0.02495777363078852	0.025046230898049415	0.02529230599420365
GADD45G	0.08929069292267805	0.08911986152866656	0.0886695921295704	0.08844307867751594	0.08838146695115039	0.08817704531426421	0.08799309081680295	0.08783703661777215	0.08726286375318176	0.08696831013426466	0.08639202887637454	0.08531689655411603	0.08514305600364334	0.08508112294745972	0.08455559926432415	0.08432429042437155	0.08401553513368742	0.08382684372570864	0.08341879412632684	0.08305097671536066	0.08293865769720066	0.0829315364846663	0.08287848539405307	0.0824970270668726	0.08219232767923919	0.08208485023667733	0.08185106470072917	0.08184742292317963	0.08162672214647487	0.08155149255795516	0.08138468744934367	0.08067691315962687	0.08007237336719784	0.07948335663488111	0.07915619665347857	0.07904589797125648	0.076987756874831	0.07672306128611239	0.07621863961524701	0.07593036622560038	0.07519777595459338	0.07516084631794688	0.07506178881540927	0.0748988512564807	0.0748278493542722	0.07479979601646437	0.07453328302990553	0.074462434632246	0.07426440817671304
RGS16	0.05934432415589475	0.05926249388770106	0.05904457316209844	0.05893375182874224	0.058903473301923866	0.05880260446400721	0.058711306505571347	0.05863346964502656	0.0583441137868417	0.058193913574845234	0.05789674203377162	0.057331218659561	0.057238484308990485	0.057205362384373425	0.05692256830161436	0.056797128549675384	0.056628791269528016	0.05652541780680944	0.05630061012620131	0.05609652440338803	0.05603393645024147	0.05602996410542716	0.056000355655214516	0.05578665912910361	0.05561497143726008	0.05555420509293208	0.05542165930446966	0.05541959064032707	0.055294001042340925	0.05525109191405423	0.055155771200042426	0.054748623265226316	0.05439752002988891	0.05405258760934379	0.05385982500368009	0.05379465173823709	0.05256221650757358	0.052401568828001864	0.05209414497177376	0.05191771337453991	0.051466987987634945	0.05144417911490585	0.051382957124161494	0.051282124985285144	0.05123813617460791	0.05122074755866971	0.05105531783246336	0.051011270087185825	0.05088799719750969
HSPA1B	0.08536229587744497	0.08520356122112586	0.08478483468657784	0.08457400722640912	0.08451664150154593	0.08432624554787008	0.08415483194849695	0.08400935776982862	0.08347365999998645	0.08319857655438455	0.08265988418046807	0.08165319101229108	0.08149022013368437	0.08143214679219665	0.08093910977297317	0.08072195312252482	0.0804319523529746	0.08025464728691427	0.0798710301093156	0.0795250177408411	0.07941931684419558	0.07941261460216471	0.07936268237008409	0.07900352890388271	0.07871649611177163	0.07861521906046959	0.07839486529618639	0.078391432155701	0.07818334158837405	0.07811239533907711	0.07795506056141194	0.07728706418108362	0.07671599678453078	0.07615916462143536	0.07584970420163352	0.0757453448829172	0.0737955794740659	0.07354450022009604	0.07306583464825397	0.07279216978277883	0.07209635146438206	0.07206126234637696	0.0719671355925592	0.07181228919293864	0.07174480563187056	0.07171814117057354	0.07146478789861473	0.07139742724639506	0.07120912599286958
CLNK	0.10516106820953904	0.10493954196752002	0.10435697722608267	0.10406461784036164	0.10398517601878125	0.10372183740973652	0.10348517790485318	0.10328464124310574	0.10254856395535811	0.10217199609045574	0.10143722315782809	0.1000730025514123	0.09985318787293387	0.0997749259208748	0.099111883251863	0.09882062202418394	0.09843237617510874	0.09819540116116346	0.09768368849166859	0.09722328977276541	0.09708285893848935	0.09707395787661323	0.09700765668282867	0.09653140264301784	0.09615157557234347	0.09601772154132236	0.09572678061590703	0.0957222508612692	0.09544787009177526	0.0953544024698152	0.09514726571207122	0.09426997019828993	0.09352263715510216	0.09279620013472588	0.09239341794389166	0.09225773532325506	0.08973575795026185	0.0894127017063612	0.08879783864567929	0.08844689656209118	0.08755647307822313	0.0875116403624675	0.08739140905036283	0.08719372154552243	0.0871076072910246	0.0870735880114375	0.0867505391055476	0.08666470442615572	0.08642488499509143
PDLIM4	0.10705306233673734	0.1068268110164482	0.10623188157208058	0.10593334972833782	0.10585223440280625	0.10558335958872567	0.10534173932662058	0.10513700975940876	0.10438562438642962	0.10400127388777688	0.1032514073390107	0.10185947321329811	0.101635229410695	0.10155539289955262	0.10087905957334756	0.10058198738417182	0.10018602106047406	0.09994434775637234	0.09942252561630271	0.09895307226036948	0.09880988719615821	0.0988008116788811	0.0987332114691343	0.09824764920297932	0.09786042691724203	0.09772397267028357	0.0974273905082767	0.09742277303641991	0.09714308539562577	0.09704781285879235	0.09683668132178883	0.09594254397182975	0.09518096039504889	0.09444075358178403	0.0940303706410561	0.09389213298944785	0.09132313914386103	0.09099412291571721	0.09036795402158668	0.09001058072958551	0.08910390910508167	0.0890582608873704	0.08893584379282052	0.08873456618157624	0.08864688952436273	0.08861225326685504	0.08828335240887594	0.08819596494563892	0.08795181169892774
YPEL2	0.012288837059865831	0.012373677062781696	0.012590277682467399	0.012695495690890068	0.012723691105115537	0.01281596139008015	0.012897335347234473	0.012965155854794103	0.013205369136847778	0.013323077794372834	0.013542973779724576	0.013918338028721694	0.013974968694022871	0.013994880112513236	0.01415836009035576	0.014227273948768049	0.014316439755390209	0.01436937183693937	0.014479878228940951	0.014574952519922746	0.014603145426855452	0.014604919811671335	0.014618089554114061	0.01471026966823713	0.014780780678657013	0.01480500285477665	0.01485653834438691	0.014857328737523212	0.014904525728095003	0.014920299691455557	0.014954711425003486	0.01509225845551268	0.015199227612538918	0.015294493855808167	0.01534370627991441	0.015359714051820295	0.015606976073665929	0.01563201125892988	0.015675672014424824	0.015698284871188517	0.01574830221893639	0.015750545790003234	0.01575643411209679	0.015765710863620663	0.01576959515861856	0.015771103530968167	0.01578469396611562	0.015788083057342944	0.015797062002366746
CEBPB	0.4141089129193387	0.41307327240985847	0.4103643415891045	0.40901266340491205	0.40864626072033516	0.40743435753619117	0.40634869773287496	0.40543128332349765	0.40208339252361647	0.4003822394843337	0.39708475065972304	0.3910359601905935	0.3900699269278878	0.3897265447566933	0.3868290067202993	0.3855626450111509	0.38388061801620155	0.382857280193891	0.3806559852832463	0.37868512646009367	0.37808577159503276	0.37804781015399525	0.3777651522454706	0.3757401558786022	0.37413184871620153	0.37356646251736314	0.37234003268980587	0.37232096464562026	0.371167467178644	0.3707752041996508	0.36990710952861194	0.36624864721120187	0.3631548033882628	0.3601667954294123	0.35851805864321373	0.35796392275034616	0.3477752990875975	0.3464848458942784	0.34403756645421035	0.3426458341687988	0.3391308882944384	0.338954516259693	0.3384818085663046	0.33770546111789623	0.3373676227421498	0.33723421773475715	0.3359690086803273	0.3356333281656789	0.33469652414379714
SRGAP3	0.054904586240463335	0.05482667324866884	0.054619079546569804	0.05451345512081017	0.05448459042376144	0.05438841347985021	0.05430133904595191	0.0542270862940403	0.05395092834510813	0.05380750642659275	0.05352361425780952	0.0529829413616586	0.05289423577760699	0.05286254993281035	0.05259195863707562	0.05247190008242368	0.05231075590333602	0.05221178432493498	0.05199651178659895	0.051801040513794805	0.05174108691885626	0.05173728165775138	0.05170891816475917	0.05150418549873384	0.051339673581133005	0.05128144176989989	0.05115441536169309	0.05115243274398684	0.05103206172583591	0.05099093323829859	0.050899564009066395	0.05050923465383651	0.05017256593853599	0.04984176132217996	0.049656873931866644	0.04959436034167222	0.04841200217414447	0.048257859256731234	0.04796287381111934	0.04779357610684912	0.04736106517501737	0.047339177767517976	0.04728042902307365	0.04718367008066407	0.04714145816744415	0.047124771944836066	0.04696602443099497	0.04692375590161316	0.04680546244522567
DNAJB4	0.06120941226634696	0.06114219685541303	0.06096205358611184	0.060869838893220035	0.06084457628217904	0.06076021350627174	0.06068359221573218	0.060618076686931754	0.06037305780865429	0.060245010441998856	0.05999006099562358	0.05949953580767797	0.059418486543336535	0.05938949879511429	0.05914118629446459	0.059030590446494544	0.05888175713812674	0.05879013151076469	0.0585902917802629	0.0584082103006523	0.05835224856607876	0.05834869488032039	0.05832219988529391	0.05813061038847715	0.057976233254695614	0.05792150031694243	0.05780194931288045	0.05780008168393029	0.05768659641268768	0.05764777796846128	0.057561464022312964	0.05719157730104703	0.056871108009464336	0.05655500110981654	0.0563778247384915	0.05631783905665659	0.05517623432408235	0.05502647661085479	0.0547393267656093	0.054574203968737425	0.05415132833489179	0.05412989005747204	0.05407232885800865	0.05397746904184683	0.05393606366697469	0.05391969260517529	0.05376384047830611	0.05372231170744379	0.05360601962232374
HAVCR2	0.06229494887361092	0.06226585191236908	0.06218417412378155	0.06214042266658798	0.0621282207989203	0.062086826190087485	0.0620483964009253	0.062014932979183174	0.06188517366504531	0.06181467180336009	0.061669323942268706	0.06137325001480465	0.06132247264331053	0.06130419359459277	0.06114516956777036	0.06107299641192604	0.060974635596865556	0.060913404644829	0.060778148764973616	0.060652970290519914	0.06061414159378231	0.060611670376744864	0.060593225289333114	0.060458788306177125	0.06034915765987853	0.06031001966894245	0.06022405585414087	0.060222707821492166	0.060140507031997664	0.06011226108690457	0.060049225275942475	0.0597756433722024	0.05953436269585552	0.05929279107636473	0.0591559293035383	0.0591093640034398	0.05820303774911331	0.058081541027862976	0.05784704682823261	0.057711321668227816	0.05736093683096416	0.05734306995631039	0.057295049713418006	0.05721576147197077	0.05718109431318674	0.05716737768929617	0.057036522055505884	0.057001571235548915	0.05690351701541563
HSPA1A	0.10271350555547443	0.10251834477804873	0.10200428700437908	0.1017458638711554	0.10167559300163893	0.10144250233537568	0.10123282834130884	0.10105501321376519	0.10040121739323316	0.10006607789423204	0.09941088094341222	0.09819014785534899	0.09799295287829557	0.09792271164386648	0.09732694132676123	0.09706485250341895	0.09671513984815135	0.09650148864585434	0.09603964161903858	0.09562353475349067	0.09549650730466226	0.09548845413763311	0.09542846241641532	0.0949972100539396	0.09465287461962012	0.09453144488382177	0.09426736089970394	0.0942632476941464	0.09401400794806127	0.09392906408297114	0.09374074424725545	0.09294204720687793	0.0922602981747168	0.09159643501120981	0.09122785841991855	0.09110362092438722	0.08878749786799527	0.08848989637795353	0.08792292673877342	0.08759899912743378	0.08677608830568888	0.0867346162682737	0.08662337946742765	0.08644042392033097	0.08636070492110767	0.08632920839036771	0.08603001204762285	0.08595048364640245	0.08572821431919427
GALNT2	0.0938489742806715	0.09368270255778509	0.09324398966217474	0.09302304284194716	0.09296291722860807	0.09276334171328014	0.09258363828217629	0.09243111000225367	0.09186929008428317	0.09158070514130294	0.09101540473915305	0.08995840775150961	0.08978722416627068	0.08972621972008334	0.08920820203402537	0.08897998886879054	0.08867517203334978	0.08848878017908869	0.08808543004360946	0.08772153457651165	0.08761035486637005	0.08760330497710682	0.08755078181601962	0.0871729440932771	0.08687091860587103	0.08676433880569308	0.08653242481434874	0.08652881131859076	0.08630977493460847	0.08623509053113503	0.08606945441652981	0.08536603978684744	0.08476447369379801	0.0841777107358372	0.08385153497379726	0.08374152573953818	0.08168501336887023	0.08142002597468286	0.08091474448181872	0.08062580336780605	0.07989095067452727	0.07985388579524534	0.07975445559162257	0.07959087361870092	0.07951957875239825	0.0794914076360342	0.07922371873172783	0.07915254046011026	0.07895355375566453
CCL20	0.07762954507805495	0.07750363951553224	0.07717047693220283	0.07700217760603316	0.07695632111480169	0.0768039352273885	0.07666649726017584	0.07654967837095407	0.0761181243298694	0.07589570300304672	0.0754586006819416	0.0746365911255965	0.07450291636838145	0.0744552433381843	0.07404969209892671	0.0738706170953961	0.07363105346653193	0.07348435373836315	0.07316636579249167	0.07287887469474086	0.07279092615887006	0.0727853476036703	0.0727437796446612	0.07244441434407978	0.07220469898245134	0.07212002069167325	0.07193560981162227	0.07193273481675884	0.07175836987238886	0.07169887515706178	0.07156685185598917	0.07100505490898396	0.0705232029183204	0.07005201925110939	0.06978960228123439	0.0697010196940151	0.06803825694849405	0.06782311353637856	0.06741234331385781	0.06717714070976787	0.06657798277347546	0.06654772577545157	0.06646654143111426	0.06633292399412877	0.066274668076165	0.06625164566751836	0.06603278449029819	0.06597456027004044	0.06581172361906062
BATF	0.38598456492828465	0.38499409919058486	0.3824040042521774	0.3811119829838268	0.38076179284487904	0.37960363854478024	0.37856629073651143	0.3776898203277967	0.3744922632834888	0.3728680470274384	0.369720732444571	0.36395093915216475	0.3630298807071863	0.3627025125253462	0.3599406741932893	0.3587339380287226	0.3571314051421442	0.3561565963896908	0.35406011317363856	0.35218357904668	0.35161299946156027	0.3515768619795057	0.351307790421062	0.3493804005529055	0.34784995396494783	0.3473120098863632	0.34614523354074683	0.34612709432798355	0.3450298627134358	0.34465676835284115	0.34383115696398664	0.3403526723798144	0.33741220310387804	0.3345733325432288	0.3330073085837852	0.3324810391045447	0.32281069728769246	0.321586678191022	0.31926586867002354	0.3179463374535862	0.31461463722759503	0.31444749366706776	0.31399953566669886	0.31326388546245193	0.31294377635616594	0.3128173754697385	0.31161868373878937	0.31130067877279816	0.31041326365123784
DEDD2	0.2926823676657981	0.2919135580067115	0.28990278281278986	0.28889957456074417	0.288627645108791	0.2877282572884371	0.2869226082473078	0.28624184792459356	0.28375785642270274	0.2824958449632168	0.2800499091496224	0.2755642971803631	0.27484804843633664	0.27459346253069045	0.27244539368227927	0.2715066899130425	0.27025996805018476	0.26950152273681566	0.26787017678055614	0.26640976634099733	0.26596567368583646	0.26593754659294266	0.2657281162691504	0.2642278241289809	0.26303636735900027	0.26261754566769974	0.26170908575376944	0.26169496185277036	0.2608405810548562	0.26055004897385625	0.25990711093450036	0.25719787028568347	0.25490717132799884	0.25269519962321746	0.25147482218656364	0.251064681431244	0.24352586133836485	0.24257132759982591	0.2407612929874341	0.2397320643532425	0.23713301746242443	0.23700261694274438	0.23665312741681	0.23607916690582442	0.2358294080383757	0.23573078504944245	0.23479548542886924	0.23454734675391198	0.23385487665900856
ACP5	0.0	0.0003556224798587082	0.0012771383554158744	0.0017322706409819144	0.0018551102863790248	0.002259792787860926	0.002620214571051993	0.002923235481608527	0.004017087505182648	0.00456575471122353	0.005615673537616939	0.007495412125892081	0.007790135473892429	0.007894535247399942	0.00876796673937541	0.00914549389428762	0.00964300643669655	0.009943503513885038	0.0105843174169509	0.01115161242816437	0.011322930894788558	0.011333762908766892	0.011414346812343101	0.011988036717322015	0.012439162032139989	0.012596805193309885	0.012937076743481268	0.012942348955062077	0.013260250778018234	0.013367894842584216	0.01360528224228083	0.014593157117138211	0.015412831982485664	0.016190892201042584	0.016614541710389452	0.0167560275181049	0.01927747139726249	0.019586114209635935	0.020164902069646606	0.02049024825696627	0.021299742467622562	0.02133990259691182	0.021447323414170827	0.021623065422806564	0.02169927852365347	0.021729329458181706	0.0220130960915349	0.022088009320727908	0.02229624487489673
TMIGD2	0.08900593708156498	0.08885743863521177	0.08846508874610925	0.08826720737708448	0.08821332635024105	0.08803438152434871	0.08787312878989299	0.0877361691608184	0.08723098725546406	0.08697107595334125	0.08646115415389682	0.08550505253050793	0.0853499004122829	0.08529458900763263	0.08482449716594916	0.08461716634295469	0.08434002658091312	0.08417044011906417	0.08380315494510823	0.08347145082542386	0.08337004240222018	0.08336361111051659	0.08331569289758332	0.08297078998677902	0.08269485278539906	0.08259742951150705	0.08238535172214767	0.08238204635030542	0.08218163354975284	0.0821132751872335	0.08196162594377782	0.08131696169740897	0.08076483317246208	0.08022560351945184	0.07992556648879712	0.07982432815612818	0.07792780859803061	0.07768291354149834	0.07721563048648693	0.07694823689327042	0.07626760579904081	0.07623325414803123	0.07614109234247475	0.0759894364219889	0.07592332702034356	0.07589720280905286	0.07564890638394123	0.07558286708757599	0.0753982083650871
DAPK2	0.05654815982753379	0.05651839515377226	0.05643560645504196	0.05639164221082697	0.05637942159609437	0.05633808280089654	0.056299856100716444	0.056266676584318484	0.056138819531102835	0.05606980106441205	0.055928309168060006	0.055642621824086594	0.05559389492827002	0.05557637046458622	0.055424248168600226	0.055355389647311154	0.055261709763872985	0.0552034812160941	0.05507507745372486	0.05495648667485578	0.05491974565701835	0.05491740798679101	0.05489996221778136	0.05477293821921912	0.05466951082776644	0.05463261955446454	0.054551646817577196	0.054550377652585705	0.05447301970848745	0.05444645282073353	0.05438719071302012	0.05413038293051148	0.0539043745859777	0.05367848636965933	0.053550667188158874	0.053507202725349465	0.05266332897001448	0.05255046682894651	0.05233278701472066	0.05220687884997913	0.0518821026782053	0.05186555134760386	0.05182107131825062	0.05174764250279626	0.051715542658379604	0.05170284272983976	0.05158171137072133	0.05154936539546978	0.05145863558472759
PLPP1	0.06355768373897666	0.06351305398481595	0.06339127028660932	0.06332778831119174	0.06331027009677047	0.06325138828532224	0.06319741895830532	0.06315091661211437	0.06297428785137779	0.06288039579803963	0.0626905159089144	0.06231548126546352	0.06225241567727899	0.06222978988537975	0.062034526791437034	0.06194676087133601	0.06182791819790667	0.061754353335604584	0.06159288995845626	0.06144462002150963	0.06139883836887276	0.06139592785684972	0.06137421587353653	0.06121658316976099	0.061088789495306814	0.06104332075120332	0.06094372098719951	0.06094216199170992	0.060847258331930956	0.060814719061316816	0.060742229533887915	0.060429521957728355	0.060156047629127046	0.05988415099217691	0.05973087581937234	0.059678844680586984	0.05867648884958798	0.05854342443608543	0.058287353351524906	0.05813956694713657	0.05775938908783927	0.05774005233836242	0.05768810433036395	0.057602402421913404	0.057564958623937915	0.05755014796016007	0.057408983707867275	0.05737131821221407	0.05726573301005744
BAG3	0.09398414133061529	0.09383450299287606	0.09343895775392459	0.09323936650842679	0.09318500874949137	0.09300444692606659	0.09284169328061727	0.09270342679594529	0.09219317669153375	0.09193051040811101	0.09141490414468628	0.09044719683722599	0.09029005021411717	0.09023402050610546	0.08975767239885589	0.08954749782835628	0.08926647802266863	0.0890944735542082	0.08872183991441046	0.08838517688884033	0.08828222852405421	0.08827569919590529	0.08822704913553846	0.08787680646337576	0.08759650736844751	0.08749752528618468	0.08728202069432649	0.08727866155234604	0.08707496805029422	0.08700548150160685	0.08685131291118836	0.086195688874377	0.08563386016909526	0.08508488650268539	0.08477931482205937	0.08467619106675967	0.08274274038538422	0.08249286098629297	0.08201593568341274	0.08174294781692333	0.08104782965537836	0.08101273754375281	0.08091858479314509	0.080763638887684	0.08069608997056743	0.08066939601745698	0.08041565933828043	0.08034816546267391	0.08015942252072959
MYO1E	0.08696260112902393	0.08685576911841114	0.08657162712106325	0.08642731775230342	0.08638791047623809	0.08625669254574378	0.08613800475789696	0.08603687379326355	0.08566135525683044	0.08546667845643921	0.08508196149065181	0.08435128101249667	0.08423162283369934	0.08418889438783086	0.08382428043274914	0.08366265602116588	0.08344585683142366	0.08331277597579304	0.0830234921653597	0.08276101626055196	0.08268054703188157	0.08267544018505019	0.08263737700588925	0.0823627325272342	0.08214216651605033	0.0820641181796618	0.08189390696850266	0.08189125077875326	0.08173001026799287	0.08167492854995331	0.08155258094453852	0.0810301929420515	0.08057994438623106	0.08013778602312274	0.07989075566145684	0.07980724408152395	0.07822872921108512	0.07802304080381278	0.07762945156608728	0.07740358158335515	0.07682658058502023	0.07679738202062404	0.07671900931822448	0.07658993009628468	0.07653361819993326	0.07651135829166877	0.07629958363323158	0.0762431955439837	0.07608538540026032
HSPA6	0.10397777182847248	0.1038243908689323	0.10341866543476193	0.10321378353855457	0.10315796745813632	0.10297250874460712	0.10280527268452615	0.10266314803552345	0.10213827223241866	0.1018678461816734	0.1013365702039875	0.10033796919380188	0.10017563148274802	0.10011773953345054	0.09962532180063371	0.09940792451122593	0.09911712374468233	0.09893906397825358	0.09855313680715601	0.09820426157266206	0.09809754127719554	0.09809077213336734	0.09804033300925398	0.09767709714270781	0.09738625835307327	0.0972835248511508	0.09705979998437687	0.09705631214300367	0.09684478221440067	0.0967726079600169	0.0966124501958591	0.09593096269296207	0.09534647652694811	0.09477493731995085	0.09445662696166296	0.0943491758868757	0.09233204547878876	0.0920710102497712	0.09157258404593657	0.09128716765538071	0.09056000993138252	0.0905232855883101	0.09042474659403164	0.09026256037354577	0.09019184652058648	0.09016390042961576	0.0898982216708575	0.08982753906394245	0.08962985208126797
HSPB1	0.13139955168214149	0.13116996962190064	0.1305652639561608	0.1302612792907334	0.1301786200237175	0.12990443866523319	0.1296578042266964	0.12944864586508165	0.12867961149151122	0.12828540001720162	0.12751470904587192	0.12607872572962264	0.12584674740107335	0.12576411526160142	0.12506322461576125	0.12475487709190988	0.12434342465775813	0.12409204526226933	0.12354861576254048	0.12305897353195833	0.12290949095645784	0.12290001409389678	0.12282941621163729	0.12232189961362805	0.12191664236026675	0.12177372231932848	0.12146288983224598	0.12145804837343588	0.12116467259829544	0.1210646832295221	0.1208430013073574	0.11990270880328341	0.11909995988539618	0.11831814101546959	0.1178840170704478	0.1177376755815755	0.11500851232758785	0.11465769777054086	0.11398925528287149	0.11360729578222784	0.1126367664835777	0.11258784744986697	0.11245663260884245	0.1122408068652912	0.11214676086192554	0.1121096030528777	0.11175660670897361	0.11166277129072996	0.11140050123194897
PRRG4	0.07110547102958865	0.07105844860293119	0.07093008809390872	0.07086315251626685	0.07084467842703383	0.07078257518906324	0.07072564207650353	0.07067657787967001	0.07049015508650146	0.07039101906030316	0.0701904622616004	0.06979409012830909	0.06972740719654998	0.069703481711523	0.069496961639988	0.06940411324507863	0.06927836701819345	0.0692005167952889	0.06902961672916656	0.068872645030611	0.0688241697408167	0.06882108787769207	0.06879809724448623	0.06863116056197252	0.06849579795137083	0.06844763068356449	0.06834210986584273	0.06834045808306695	0.06823989989035467	0.06820541911448785	0.06812859939080579	0.06779713498155171	0.06750715818569698	0.06721876666499385	0.06705615560025867	0.06700094928579531	0.06593685793969543	0.06579552002266362	0.06552347785708283	0.06536644484342735	0.06496238376676049	0.0649418285911557	0.06488660554568962	0.06479549506975696	0.06475568607133556	0.06473993950658133	0.06458984470690972	0.0645497932399245	0.06443751263342273
SIRPG	0.0	0.00047451239661791544	0.0017054375737862726	0.0023141086812801526	0.0024784715601175455	0.003020201261263039	0.0035030115491057057	0.0039091731073249425	0.00537723526840822	0.006114743864880284	0.007528219260804547	0.010066368450657837	0.010465233898489329	0.010606584832628968	0.011790427903964035	0.01230284072293003	0.012978783100347113	0.013387429420719216	0.0142598425440022	0.015033291357562817	0.015267078502704812	0.01528186358484021	0.01539186855454408	0.016175655934958816	0.016792799441328526	0.017008627100436213	0.017474794611291866	0.01748202077868488	0.01791792982911866	0.018065616627585074	0.01839146301014402	0.019749760824808726	0.020879705614377686	0.021954837411890693	0.022541323116049033	0.02273736514594829	0.026246516856961333	0.02667818667731159	0.02748901652589497	0.02794557981674295	0.02908408676750346	0.029140666038708074	0.029292050668328656	0.029539862525775673	0.02964738593647165	0.029689791966531875	0.030090490290629407	0.03019635344322963	0.03049079891888229
RHBDD2	0.0	0.00020264099550715287	0.0007253504007114775	0.000982216449840978	0.0010513946588396883	0.0012788399779283255	0.0014808151180840112	0.0016501849160833748	0.002258173463567048	0.002561077588079441	0.0031367444336319883	0.004153787997375646	0.0043115966671425365	0.004367386338380408	0.004831822246323614	0.0050312638579308455	0.005292859842199571	0.0054501732587518	0.005783872570536364	0.006077226318013884	0.006165428189650601	0.006170998832165375	0.006212418210535475	0.00650610670670676	0.0067355685215378935	0.006815439139849611	0.006987277310237294	0.006989933702168827	0.0071497605166711	0.0072037232067164725	0.0073224452303469745	0.00781224093134536	0.008213242605024873	0.008589146252120705	0.008791811213846035	0.00885917109853418	0.010030738606857548	0.010170165215155014	0.010429118836964513	0.010573206750917497	0.010926933174095876	0.010944299844577787	0.010990665953774903	0.01106624810521084	0.011098919015984976	0.011111783392771468	0.011232758703952905	0.01126454309870284	0.011352554540775273
HSD17B7	0.1151045334883998	0.11497331439011424	0.11462445986402417	0.11444736280860926	0.11439901071980804	0.11423803434658616	0.11409246298180606	0.1139684490954628	0.11350814222154307	0.113269613252959	0.1127984246402183	0.11190411195139735	0.11175772279221421	0.11170545313370714	0.11125950420904188	0.11106187077641574	0.11079680991042881	0.11063412543381781	0.11028054371742416	0.10995978663199354	0.10986146007054112	0.10985522009627877	0.10980871189132099	0.10947316204597338	0.10920371869741716	0.10910838199472048	0.10890047978665321	0.10889723554830757	0.1087003054616851	0.10863303488996881	0.10848361887759253	0.10784573512490395	0.10729602889830733	0.1067562656172796	0.10645472796666175	0.10635279293287511	0.10442626556995091	0.10417524818785187	0.10369492458566179	0.10341928055931995	0.10271512167191552	0.10267948795637524	0.10258384219125885	0.1024263133636549	0.10235758965955785	0.10233042332801076	0.1020719679639949	0.10200314968757032	0.1018105499923139
HSPE1	0.020570803842287322	0.020702827224201137	0.021041325325833637	0.02120654549178652	0.02125091179812444	0.02139638301965685	0.021525044079044875	0.021632549865508555	0.022015462068746994	0.02220440508854077	0.022559940383215182	0.023175772328497157	0.023269809869245484	0.02330295171845348	0.023576694780587826	0.023693025676016943	0.023844446262483276	0.023934848800409914	0.024124920060226596	0.024290029492314902	0.02433929593251577	0.024342401527662927	0.02436547014095175	0.024527885938362803	0.02465332894236205	0.024696683097468974	0.02478939978865724	0.024790826995722215	0.024876350668890934	0.02490507002373976	0.024967971477181383	0.025223179630111225	0.02542662013763658	0.025612423703966047	0.025710485970820596	0.02574273530786436	0.026272786949062488	0.02633149693586828	0.026437697666675086	0.02649510355778073	0.026630499767454074	0.026636933293225584	0.026654007037287875	0.02668151378792355	0.026693276661783227	0.026697887017225197	0.026740640513324032	0.026751689272086487	0.02678187197918752
HSPH1	0.02128579454832294	0.02139785127407151	0.021684571096994218	0.021824197289426805	0.021861653435747308	0.021984352682590885	0.02209272310146715	0.02218316296985398	0.022504418624673034	0.0226624047168347	0.022958644464054698	0.02346812842126246	0.023545469914814002	0.023572696112021646	0.023796918548753973	0.023891828930312956	0.02401500645082595	0.024088342128327223	0.024241997844655444	0.024374846701187808	0.024414366505514234	0.024416855780817648	0.02443533909168258	0.024565098987599107	0.024664847609659757	0.024699219880999115	0.02477254375342651	0.024773670427733097	0.024841069327846396	0.02486365002311189	0.02491301128055072	0.025111834458351565	0.025268444535036752	0.0254097579431522	0.025483580722699684	0.025507732541730416	0.025893297349530345	0.02593429954359361	0.02600728217908088	0.026046009542460793	0.026134914389194075	0.026139040818769374	0.026149943257072858	0.02616735287602376	0.026174736686903885	0.026177620324129555	0.026204067391090782	0.02621081094832768	0.026229025770144382
SERPINH1	0.09950838364496713	0.09937127153104276	0.099007965348272	0.09882417653264083	0.09877406987200468	0.09860747021261161	0.09845709579047045	0.09832919555873228	0.09785604145873283	0.0976117846083698	0.09713102102360749	0.09622435134132529	0.09607660922108015	0.09602389965194826	0.0955750931767576	0.09537668954179115	0.09511105449980661	0.09494827074930594	0.09459511503050363	0.09427547829584566	0.09417763055794315	0.09417142307713142	0.09412516492899725	0.09379182432395423	0.09352465710585636	0.09343023002184668	0.09322449638342299	0.09322128797168108	0.09302664522043579	0.09296020627479147	0.09281272763420892	0.09218447296306306	0.09164475103707208	0.09111622592289353	0.0908215584482538	0.09072203909543114	0.08884944678936206	0.08860654367011833	0.08814239714183385	0.0878764128057557	0.08719813218120806	0.08716385283921922	0.08707186332602307	0.08692042238951572	0.08685438015235206	0.08682827805538862	0.08658006729199598	0.08651401304172862	0.08632922898831902
LAIR2	0.8249705588270233	0.8229943544203576	0.8178290949485019	0.815253876695597	0.8145560447003377	0.8122486367673434	0.8101825269518779	0.8084372895899005	0.802073732947177	0.7988433830759809	0.7925876674147989	0.7811324084140716	0.7793052774864176	0.7786559671272121	0.7731801284305861	0.7707887045304415	0.7676139835813548	0.7656834138776243	0.761532907401183	0.7578195559099968	0.7566907902583149	0.7566193051866928	0.7560870619487299	0.7522754932188275	0.7492500885138158	0.7481869194699743	0.7458813887541841	0.7458455506490506	0.7436779871781508	0.7429410635942229	0.7413105557391326	0.7344440387018211	0.7286434941067406	0.7230467075835377	0.7199606941881079	0.7189238422921929	0.6998902277003913	0.6974835202319001	0.6929217284089083	0.6903288939178782	0.6837848696256523	0.6834566699799418	0.6825771147891825	0.681132826974504	0.6805044187194156	0.6802562895982182	0.6779034776934418	0.6772793706980961	0.6755379289025526
FKBP4	0.13088341480549665	0.13070220801958332	0.13022312142806886	0.12998132231974363	0.12991546321048236	0.12969667771945886	0.12949944472582786	0.1293318673348296	0.1287132960553805	0.12839477265681376	0.12776932863627788	0.1265947748029722	0.12640395071280686	0.1263359075224938	0.12575729660963042	0.1255019284672919	0.12516041081853485	0.12495133727715184	0.1244982916358537	0.12408885462265141	0.12396362897957962	0.1239556863768095	0.1238965045896384	0.12347036802956203	0.12312923749572542	0.12300875401623414	0.12274640020047332	0.12274231041096316	0.12249428882562162	0.1224096703020378	0.12222191006848819	0.12142314483665272	0.12073827900498808	0.12006874630072419	0.11969592306297226	0.1195700797544348	0.11720842712630715	0.11690289297356714	0.11631954142611521	0.1159855159444411	0.11513457754812133	0.11509160381883458	0.11497629727911703	0.11478651577463624	0.11470377121348778	0.11467107074256074	0.11436019692419157	0.11427749152599466	0.11404618117616942
LAT2	0.23578642141863282	0.23530825272924744	0.23405411700181955	0.23342651386174784	0.23325617926324121	0.23269215263123133	0.232186056913729	0.2317577859542468	0.23019022613964824	0.22939090162904632	0.2278361522563395	0.22496596904769012	0.22450541430214682	0.22434156439152061	0.2229559823531451	0.22234874981136393	0.22154063983957248	0.22104811967104293	0.2199864406049692	0.21903333484643733	0.21874300821101011	0.21872461223187462	0.21858760909725553	0.217604653883616	0.21682215838357644	0.21654670024778053	0.2159485035913075	0.2159391957727564	0.21537571614345496	0.21518391123454317	0.2147591041235669	0.21296376461626926	0.21143916367551452	0.20996123508576145	0.20914344159094467	0.2088682181042602	0.20377530143413028	0.2031258816260841	0.20189161287789228	0.20118814319462494	0.19940645526242984	0.19931686554457323	0.1990766608373124	0.19868188257355576	0.19850998068993286	0.19844208225290624	0.1977976256535105	0.19762648615133735	0.19714853404866897
CARS	0.15658394063513262	0.1564262680590012	0.15600706356540836	0.1557942394868759	0.1557361312461409	0.15554266846278234	0.15536771166095517	0.15521865778191343	0.15466535538594137	0.1543786008965263	0.1538120702282523	0.15273648922387703	0.1525603870911311	0.15249750519382752	0.15196095167054277	0.15172312701075805	0.1514041255818521	0.15120831299292262	0.15078267275803633	0.15039647762483724	0.15027807797467693	0.15027056391343194	0.15021455879393145	0.14981044776320948	0.14948589595844655	0.14937104856100805	0.14912057757203054	0.1491166688280184	0.14887938869440762	0.14879832854565125	0.1486182729503631	0.14784940639144675	0.14718658981457058	0.14653554721153603	0.14617174954143888	0.1460487520695488	0.1437226610338387	0.14341936969767147	0.14283888008032722	0.14250567035297598	0.141654175990334	0.14161107570831652	0.14149538352800953	0.14130482188989882	0.14122168088265316	0.14118881435259936	0.14087609801582726	0.14079282251912642	0.14055974100918886
HMGB2	0.0	0.0005881341600125212	0.002113946861453442	0.002868510144143077	0.003072277570357218	0.0037439074688280227	0.00434252225716153	0.004846127205124284	0.006666572387947822	0.007581209207209394	0.009334345334127359	0.012482997750314695	0.012977867103883545	0.01315324416685787	0.014622143569387291	0.015257982971639272	0.016096780078138362	0.01660390193404937	0.017686598326244196	0.018646529721342897	0.018936693538064542	0.01895504411638016	0.01909157784611437	0.020064409028931363	0.020830433368936918	0.02109833360662694	0.021676982895839414	0.02168595277141494	0.022227054301897087	0.02241038291356995	0.022814871127131375	0.024501043051409543	0.0259037933628265	0.02723852556304185	0.02796662971947045	0.02821001026777964	0.032566410097931764	0.03310226787566534	0.03410876454627054	0.03467548043036317	0.03608857762690387	0.036158799092025684	0.03634668307554989	0.036654236826261566	0.03678767916835346	0.036840306897910846	0.037337578310532527	0.03746895178811588	0.037834341969224916
AHSA1	0.1594521332274213	0.15922752000295332	0.15863456990871694	0.15833578025721584	0.15825445239499925	0.15798444153272795	0.15774123924677402	0.15753475746452916	0.15677375493546175	0.15638258226264057	0.1556157854047679	0.15418011574401408	0.15394737064870379	0.1538644118364722	0.1531596351771926	0.15284895556462758	0.1524338101318472	0.15217985173834592	0.15163002345104598	0.15113366703769404	0.15098195815986487	0.15097233739314353	0.15090065716689766	0.15038482734759967	0.14997226856779167	0.14982663480441172	0.14950965308721265	0.14950471318419017	0.14920522057273727	0.14910307865222489	0.14887650236218125	0.1479136059541596	0.14708924840639054	0.14628439213074435	0.14583664466301555	0.14568557875605764	0.14285649398929945	0.14249125613636027	0.1417943682867246	0.14139559406395186	0.14038053602986633	0.14032930478051187	0.14019185608784346	0.13996567618480044	0.1398670793695379	0.13982811701826592	0.1394577945649722	0.13935929788737306	0.1390838765505109
CACYBP	0.08938878515141502	0.08941453178082365	0.08947422444749514	0.08949988616986676	0.08950637119974197	0.089526392786074	0.08954247046771951	0.0895546911897197	0.08958872429177372	0.08959969428719133	0.08960890551892214	0.08958482481619423	0.08957610681661288	0.08957268653186856	0.08953713410343933	0.08951785172814558	0.08948873435438953	0.08946906822791229	0.08942178006500884	0.08937369049137045	0.08935799233371844	0.08935698122717572	0.089349389600751	0.08929175925539662	0.08924194400570401	0.08922358404895908	0.08918224552600124	0.08918158648888302	0.08914079088698457	0.08912650223282786	0.08909413231987556	0.088946424206577	0.08880734696055576	0.08866078884960099	0.08857479940607688	0.08854508380886716	0.08792626870262049	0.08783816519233445	0.08766512981684393	0.08756326238414425	0.08729485550667679	0.08728096861282861	0.08724355245191001	0.08718148069288384	0.08715422823689944	0.08714342660583557	0.08703985311298415	0.08701203023726234	0.0869336232584969
CD70	0.0	0.0007373567208311949	0.0026513568562811507	0.003598463415533437	0.0038542924046066074	0.00469772056711909	0.005449717973303014	0.006082553846734062	0.008371640374534028	0.009522634896699966	0.011730542047352355	0.015701894323795984	0.01632678306608748	0.016548285698093357	0.018404516196880993	0.01920858089905636	0.020269830390754362	0.02091173964179527	0.022282965818396172	0.023499594062981244	0.023867517193912724	0.023890788053753553	0.02406393994199263	0.025298187855866905	0.026270688096588724	0.026610932142201726	0.02734607876240369	0.027357477150898257	0.02804522450194391	0.028278303769852464	0.028792679077927708	0.030938735571496012	0.03272635027029219	0.03442927923110678	0.035359080974859014	0.0356700177425579	0.04124769578366516	0.04193542993931365	0.04322822985775637	0.043956758142289054	0.04577529540292069	0.045865739176907394	0.04610776516706544	0.046504057613259764	0.046676045624785056	0.04674388247951733	0.0473850670910404	0.04755452302044905	0.048025970473258794
HSPA4	0.08878898065614377	0.08882036366632079	0.08889462144175103	0.08892745510876887	0.08893587335606173	0.08896225621666776	0.08898398967386867	0.08900095826723475	0.08905207525644931	0.08907158146220973	0.08909706493254577	0.08910190720925465	0.08909769896363479	0.0890958745093195	0.08907363881116154	0.08906009318971608	0.08903851787157085	0.08902339715521501	0.0889857767195052	0.08894621646091583	0.08893308861913912	0.08893223994084909	0.08892585636675238	0.08887680988017455	0.08883372412726565	0.08881771145686557	0.08878143187666337	0.08878085114090623	0.08874477222083255	0.08873207857060783	0.08870322233669486	0.08857007958014779	0.08844301696660467	0.0883078025240388	0.08822796412335848	0.08820029871588742	0.08761766640288687	0.08753394420254695	0.08736909567759321	0.08727181317244986	0.08701475960512295	0.08700143390963677	0.08696551788092388	0.08690589730586779	0.08687970665792677	0.08686932350163079	0.08676969606181117	0.0867429132445186	0.08666739358564512
CLIC3	0.6220377924691025	0.6206644706740944	0.6170721259394619	0.6152795668225328	0.6147936431975423	0.6131863831557407	0.6117465060761922	0.6105297332196318	0.6060891145976272	0.6038325295201991	0.5994580016337172	0.5914319930598787	0.5901499808821165	0.5896942677309662	0.5858485426622828	0.5841675962374193	0.5819347237717034	0.5805761508854692	0.5776534600616451	0.5750363930735894	0.5742404570477486	0.5741900436925593	0.5738146659679206	0.57112521211126	0.5689889166795563	0.568237865128066	0.5666085901808332	0.5665832577488584	0.5650507397058226	0.5645295563905458	0.5633761023110221	0.5585142043090436	0.5544015625115799	0.5504286079255373	0.5482359548245989	0.5474989383798754	0.5339409447901566	0.5322227616506171	0.5289636716775584	0.5271098910652648	0.5224267236733972	0.5221916837128516	0.5215617122007786	0.5205270088843899	0.5200767140738609	0.519898897555887	0.5182123517396252	0.517764841129245	0.5165158505931133
STIP1	0.24719432172707656	0.24679832905253263	0.24575716053798913	0.24523475272783285	0.2450928113289509	0.24462232601120054	0.2441995439674522	0.24384131986986518	0.24252662326453223	0.24185413189099364	0.24054207293431246	0.23810628249313187	0.23771381554902166	0.23757408266182256	0.23639022949583277	0.23587016646581482	0.23517690389169338	0.23475373558863666	0.2338399059378497	0.23301763122499874	0.23276680316663118	0.232750904392866	0.23263247831310374	0.23178173875181768	0.23110316265634162	0.23086400756566594	0.2303441502285974	0.23033605598232948	0.22984573857384716	0.2296787008890212	0.2293085016423615	0.22774023023843598	0.2264037902617897	0.2251042341000088	0.2243834564953528	0.22414061535644958	0.2196230289897005	0.21904376907569528	0.21794088629839747	0.2173111600247407	0.21571257756358403	0.21563205721032613	0.21541610418118629	0.21506097915173839	0.21490626450093664	0.21484514150153272	0.2142646214042077	0.21411034766452097	0.2136792473654351
SOD1	0.021786623372130998	0.0220714389883111	0.022806139374419665	0.023167188308582443	0.023264425106987674	0.02358412236559726	0.023868018157659154	0.024106082541019425	0.024960640810519852	0.025386364403082062	0.026195379821776887	0.02762433872279535	0.027846006802318968	0.02792436819369981	0.02857661073092843	0.02885664204740257	0.029223880781362066	0.029444686545330834	0.0299129662817198	0.030324501910931168	0.030448211651487478	0.030456024478928145	0.030514113582866043	0.03092591699766134	0.031247553646626458	0.031359483973183666	0.03160025197189642	0.031603973427723586	0.03182785256998666	0.031903428044150695	0.032069675112694096	0.0327551477055158	0.03331582040999481	0.03384089191317918	0.03412374785997874	0.034217721905484666	0.035848399918353535	0.03604189116300749	0.0364008575062037	0.03660035109494997	0.03708926698977222	0.037113238202538534	0.03717722131106993	0.03728147013025451	0.03732651231591899	0.03734424456692553	0.03751090052028905	0.037554657112141454	0.03767575266706358
TNFSF14	0.21199737471195113	0.2117368866914625	0.21104894064126156	0.2107021242182866	0.2106077057671752	0.21029417851413484	0.2100117082045197	0.20977183402766547	0.2088873435968963	0.2084324427566005	0.2075402336748744	0.20586805149468218	0.20559675864668964	0.20550004634794333	0.2046781392927549	0.20431566402344076	0.20383115316209316	0.20353467556793092	0.20289256968107472	0.20231265081545385	0.20213535277472738	0.20212410848052026	0.20204032916675868	0.20143728216339946	0.2009547801135882	0.20078441675218572	0.20041353837728154	0.20040775776969721	0.20005725166955707	0.19993769187566351	0.1996724426739252	0.19854464922878157	0.19757842279040605	0.19663443974342742	0.1961090343611644	0.19593172553735627	0.19260731679990334	0.19217760276278334	0.1913573591970144	0.19088780240538789	0.1896919308015223	0.1896315493535045	0.18946954000656185	0.18920290760052005	0.1890866624431593	0.18904072364855495	0.18860402560010714	0.18848785420728031	0.18816296441756364
DYNLL1	0.31542642317058744	0.31493160358261385	0.3136313850184791	0.3129794215700731	0.3128023270607949	0.3122154664000045	0.31168829610882476	0.31124176077274757	0.3096040129195641	0.30876690005566687	0.30713483458373525	0.30410890776322097	0.3036218148718651	0.3034484215110276	0.30198000742241793	0.301335281567396	0.3004761578177936	0.2999519238691758	0.2988202902897963	0.2978025442366241	0.29749218382299536	0.29747251305474476	0.29732599583009334	0.29627374024920716	0.29543477920629824	0.2951391714543541	0.2944967307957883	0.29448672930108144	0.29388095699477945	0.2936746221284734	0.2932173930596639	0.2912813824936329	0.2896327342494648	0.2880305784057702	0.2871423775315862	0.2868431932044647	0.2812830705066306	0.28057086730445746	0.2792153023437648	0.2784415497077338	0.2764781445983564	0.2763792776568481	0.27611413337295876	0.2756781587115208	0.27548823758723073	0.27541320836793326	0.27470069070047065	0.2745113619764231	0.27398235625913236
HOPX	0.6552207470377167	0.6538452294481476	0.6502460702527368	0.6484495327907731	0.6479624645681735	0.6463512178648715	0.6449075078217225	0.6436873035404239	0.6392326705081627	0.6369680689259177	0.6325762892326403	0.6245127840679684	0.6232240846779825	0.6227659482693712	0.6188988105891042	0.6172079649582067	0.6149614362180448	0.6135942717693735	0.6106523747304253	0.6080172734744934	0.607215696167822	0.6071649230470169	0.6067868573155165	0.6040776709799658	0.6019251097388928	0.601168215336349	0.5995260432497883	0.5995005078903083	0.5979555769482606	0.5974301110308029	0.5962670685957288	0.5913630868235618	0.5872127462010582	0.5832015500985701	0.5809870260413746	0.5802425359897209	0.566536130750186	0.5647976636499498	0.5614991890885788	0.55962247551226	0.5548796606644045	0.5546415625003578	0.554003363733814	0.552955051309012	0.5524987965952811	0.552318620343876	0.5506095176079998	0.5501559684436476	0.5488900063181347
SMC4	0.0	0.0006823281187456343	0.002451860758995561	0.0033265953944117688	0.003562773388055218	0.004341104178332833	0.005034654424251606	0.005618004110719332	0.007725749558536166	0.008784145741643157	0.010811686687664801	0.014449163768627593	0.015020366612432834	0.015222762045149663	0.01691725437440278	0.01765034628615958	0.018617057749847343	0.019201299733247357	0.02044809064388803	0.021552859395901958	0.021886680497519073	0.021907790098559587	0.022064844450284005	0.023183510024827214	0.024063888771537867	0.024371680241411398	0.02503630908641785	0.025046609773848816	0.0256678777268719	0.025878315961678	0.026342524655828425	0.028276234117871113	0.029883098654991946	0.03141043181690417	0.03224290742892677	0.03252106343205874	0.03748971147945207	0.03809944724873726	0.03924379004823941	0.039887577977032296	0.041491073386954846	0.04157068809822334	0.0417836719998792	0.04213220945309287	0.04228339368662698	0.04234301181651645	0.04290614411729543	0.043054859216142216	0.04346835219746109
LMO4	0.21507476561644345	0.21501483189086312	0.2148475269298229	0.21475836518642177	0.2147335461924782	0.21464948528332783	0.2145716160099972	0.21450392849235111	0.21424231587696307	0.21410063333184437	0.2138092938416245	0.21321796478477917	0.21311674627180954	0.21308031969856656	0.212763612820692	0.2126199708622889	0.21242428162213467	0.2123024964434742	0.2120335477872991	0.2117846934933051	0.21170750873920885	0.21170259645526635	0.21166593154081725	0.21139870518454906	0.2111807833043038	0.2111029820739393	0.2109320874809879	0.21092940749293876	0.2107659774024775	0.2107098150014537	0.2105844696223077	0.2100402808209586	0.20956004618785817	0.20907889482175912	0.20880613248970725	0.20871329964827656	0.20690314279364574	0.20665996797101105	0.20619026029528464	0.20591816688739017	0.20521494843018495	0.20517905886033694	0.20508258452536676	0.20492324345447177	0.20485355587561194	0.20482597965884874	0.2045628129866881	0.20449249446871287	0.2042951527532243
DOK2	0.4757925047498479	0.47515893971976964	0.4734932815602404	0.47265760981331306	0.4724305605746537	0.47167799564823054	0.47100176248743064	0.4704288079518275	0.4683261738253215	0.46725070514555445	0.46515251730296403	0.4612574939999742	0.46062991418118127	0.4604064719727974	0.45851339515547895	0.4576817575492701	0.45657313432071334	0.4558964153296239	0.45443500026660744	0.4531199407938088	0.4527187797450667	0.45269335187167425	0.4525039450199403	0.4511432535035933	0.45005786105635237	0.4496753145496386	0.4488437362243949	0.44883078813420496	0.4480464258465223	0.4477792067399382	0.4471869634560578	0.4446777908407541	0.44253917623006733	0.4404592269798169	0.43930545302857815	0.43891670105735003	0.4316819077821672	0.43075381525460044	0.4289864804491721	0.427977187004441	0.4254144566781505	0.425285348794601	0.4249390741486532	0.4243696046880321	0.4241214939345239	0.4240234706051379	0.4230924184937511	0.42284496953663964	0.42215345436612994
BST2	0.2508625411805938	0.2508451190334633	0.2507867689793203	0.2507507631108361	0.2507402148948483	0.25070293614019457	0.25066642967496633	0.2506332934729949	0.2504946587186402	0.25041360135577384	0.25023621959062703	0.2498418098510753	0.24977059653978229	0.2497447400690621	0.24951523790985308	0.24940859487958267	0.24926100483913616	0.249167901364999	0.24895916225820558	0.24876249619156177	0.2487008611591165	0.24869692871284432	0.24866754073566333	0.24845147587515226	0.24827297548639216	0.24820877807218333	0.24806693847351202	0.24806470531523228	0.2479280266335382	0.24788083642331238	0.24777512157998982	0.24731026037885917	0.2468928328204949	0.24646863442335631	0.24622574403393438	0.24614270348148537	0.2444904982166053	0.2442643519390365	0.24382510859607465	0.24356927303570086	0.2429036796808144	0.24286954856499388	0.24277772624443938	0.24262583282104544	0.24255931147983834	0.24253297306883947	0.24228119479742194	0.24221379129203935	0.24202434856372612
STMN1	0.3429753577780209	0.34295650769278097	0.342891560416799	0.3428507173618103	0.3428386809967314	0.34279594314908524	0.34275384679561816	0.3427154723160678	0.3425537306358708	0.3424585367730397	0.3422491702713093	0.3417804297813284	0.3416954745646168	0.34166460960698075	0.34139026130089944	0.34126256963836654	0.341085661717192	0.34097396277340464	0.3407232805235221	0.3404868146540325	0.340412655621003	0.3404079233395949	0.34037255513000064	0.3401123731487409	0.3398972420067322	0.3398198329067518	0.33964873700775555	0.33964604252832575	0.3394810892170059	0.3394241191038391	0.33929646383775147	0.3387346451243256	0.3382295634499807	0.3377157928687412	0.3374214117932187	0.3373207356579895	0.33531474672170325	0.33503979917988636	0.33450554332201277	0.33419423691388905	0.3333839037474883	0.3333423346483979	0.3332304946332214	0.3330454642625923	0.3329644215793237	0.33293233208366524	0.33262553425541086	0.3325433884786485	0.33231248261361845
CTSW	0.8193743754728562	0.8182581316997644	0.8153278463398483	0.8138600331865296	0.8134614980878598	0.8121413365571142	0.810956117535403	0.809952674605553	0.8062761092093744	0.8043990956697196	0.800743758882605	0.7939804657827534	0.792893369543912	0.7925064939713742	0.7892323277154949	0.7877959617512584	0.7858830531297385	0.7847164152383039	0.7821996080885119	0.7799378576712321	0.7792484654541949	0.7792047765734149	0.778879379967178	0.7765434224262626	0.77468217008602	0.7740266074942941	0.7726023226946594	0.7725801542144806	0.7712377179047107	0.7707805841288473	0.7697678097835456	0.7654826951092102	0.7618375631017285	0.7582985478310835	0.7563379550680642	0.755677756345781	0.7434268970662552	0.7418600553287997	0.7388792191096494	0.7371785659301284	0.7328656522599373	0.7326485689466196	0.7320664314421936	0.7311093622668734	0.7306924917819337	0.7305278138100026	0.7289641852215583	0.7285487739043333	0.7273882278940855
MT2A	0.5865769193700328	0.5862495101050837	0.585376378557497	0.5849316834160776	0.5848101055636574	0.5844048428080355	0.5840377124417686	0.583724472401381	0.5825580873852767	0.5819514446490686	0.5807488214172163	0.5784515528609531	0.5780737729377996	0.5779387682753243	0.5767845412690806	0.5762716652623565	0.5755825383747399	0.5751588687380031	0.5742362326832062	0.5733971316022421	0.5731395130055073	0.5731231578673639	0.5730012353700478	0.5721203764942016	0.5714115429604321	0.571160419630006	0.5706122214782077	0.5706036608927869	0.5700836694361076	0.569905884774619	0.5695107189393036	0.5678193358713872	0.5663562357347776	0.5649147609156042	0.5641074399652912	0.5638341975844083	0.5586398980522893	0.557959003134231	0.5566535447397074	0.5559028751643611	0.5539803048462806	0.553882827778702	0.5536210980037501	0.553189749518876	0.5530014605107803	0.5529270121443828	0.5522182120691301	0.5520293257268507	0.5515003479502136
BAX	0.023621856329345547	0.02706005358847019	0.03599323735736348	0.0404182175865575	0.041614000584750066	0.045557897009113724	0.049076325931243225	0.05203874396776076	0.06276610180358144	0.06816705163184356	0.07854090829133575	0.09724585722510071	0.10019451915944977	0.10124008545680141	0.11000963126411545	0.11381255464400475	0.11883581626248318	0.12187639710471476	0.12837721188682583	0.1341515864062428	0.13589904219184312	0.13600958653109618	0.13683218718680656	0.14269945497855208	0.1473270224329566	0.14894700891642643	0.1524489399150779	0.15250325561536204	0.15578156845492064	0.1568930686795369	0.15934685383164293	0.16959721207640488	0.17815153446164622	0.18631446039788102	0.19077724063724588	0.19227057460647856	0.2191397578472145	0.2224637400381937	0.2287188989565605	0.23224778434204651	0.24106910625167544	0.2415083042301811	0.24268381429850727	0.2446092960365558	0.24544521481526882	0.24577497014894512	0.24889305541606888	0.2497175102105489	0.25201210782506234
[truncated: 2,490 more columns]
