# Supplementary material for: scRNA-seq of gastric tumor shows complex intercellular interaction with an alternative T cell exhaustion trajectory
Source: Nat Commun. 2022 Aug 23;13:4943. doi: 10.1038/s41467-022-32627-z (PMC9399107; doi:10.1038/s41467-022-32627-z)
Supplement: Supplementary file 13 — Source Data [file 41467_2022_32627_MOESM13_ESM.zip › Source Data/FigS4/FigS4f.csv]

feature	Endo_1	Endo_2	Endo_3	Endo_4	Fib_1	Fib_2	Fib_3	Fib_4	Fib_5	Myofibroblasts	SMC_1	SMC_2
Pancreatic cancer	0.235898271379218	-0.116056618774141	-0.0424068329470234	0.1814622225445069	0.230872769647969	-0.128802011808247	-0.118493176231394	-0.191197388270181	-0.230969074786758	-0.244760258801355	0.1938693256721539	-0.1892863989054189
Bladder cancer	0.2314586835602239	-0.210101201399328	-0.1039320675242009	-0.135025220134535	0.213806585530268	-0.0726955915276185	0.147983797353915	-0.329978595410977	-0.1901530542841519	-0.2109931087359819	0.274545199745549	0.123516146088022
Small cell lung cancer	0.222847563280581	-0.005161795336236	-0.0623460650989776	0.0229963523983972	0.125376279917557	-0.0213311396413932	0.166144328081337	-0.195423662548551	-0.27550626715023	-0.181307489310803	0.2357451881698239	-0.0714698283180677
Histidine metabolism	-0.5696042294367171	-0.155755760818541	-0.104254950081073	-0.190038838150655	-0.1878822269776029	0.3332763826857869	-0.0414284747885648	0.28517642374862	0.519304582594562	0.364588510905717	-0.4169157068303269	0.156771983971713
Prion diseases	0.0248895092772538	0.140439421765358	-0.1076895533899569	-0.0267821674766054	0.399509666256323	-0.330121873208801	-0.0405910761377304	-0.0255336137562004	-0.0154573425583128	-0.183582758783423	0.252353524345999	-0.0589453207404348
Chronic myeloid leukemia	0.330752789139351	0.0655242595547515	0.0722866770927804	0.159224560528096	0.1106441108985369	-0.333104290631746	-0.2013940502341539	-0.316263177409453	-0.273878421655772	-0.0871829021598906	0.268587987523058	-0.114605996691853
Fat digestion and absorption	-0.191828216203431	-0.1888662576924039	-0.0874126309419169	-0.056324629930266	-0.225172572064657	0.121269515128357	0.305901060892106	0.0565870350751422	0.3685624714053859	0.189803223395535	-0.313528710166052	0.149739314400135
Vitamin digestion and absorption	-0.27938428157483	-0.293018808281246	0.0713703379376842	0.309878400815732	-0.235652689661473	-0.0688646870825854	0.3042435444865949	0.364376267704303	0.3607586581749029	0.248597701790685	-0.469500067793181	-0.155156047857918
Prostate cancer	0.239831204494462	0.113750827411917	-0.0439429083482585	0.0944974047901746	0.138098894046546	-0.0838615892263037	-0.0659732485240748	-0.306967097292089	-0.215925253045966	-0.236772386879608	0.174271429057036	0.02501531662634
Pathways in cancer	0.0979640863281924	-0.003476346651936	-0.11466076721236	0.0702357777205622	0.1045653544923359	-0.0437009700703858	0.113423051240445	-0.0840456541871549	-0.1231949311559319	-0.0713868174548388	0.114140208716495	-0.0228369840598945
Amoebiasis	0.116809666709919	-0.0852021561588194	-0.0132633057871907	-0.158172720129517	0.269660008477633	-0.243913500210843	0.2552915824833099	-0.132451321927033	-0.156551845982614	-0.120124268635505	0.23924245783563	0.103383407377873
Colorectal cancer	0.194220735467887	-0.0224526708706844	0.0094117610118784	0.120865106665422	0.0388739309194577	-0.109635466319099	-0.1364539404516919	-0.145646509096913	-0.286170503785361	-0.2186536800369219	0.207394003705969	0.0604943614398034
Cell cycle	0.139503319967265	0.0485888446957352	0.0243834655036025	0.17373214683444	0.0745373641285251	-0.15698476673441	-0.19073199908735	-0.269071450470006	-0.155911364808392	-0.2052045152973879	0.264155493345201	-0.0490468098784149
Melanoma	0.0331479932116164	-0.0493400932794327	-0.233504094602965	-0.0791998131986799	0.296364487866466	-0.178866436167647	0.0724622678278254	-0.0210453941284105	0.0077363879530503	-0.0620619218941724	0.1935340807285619	0.157793070655425
beta-Alanine metabolism	-0.433256777459006	-0.190022841285388	-0.0182220289546436	-0.166993456657936	-0.0543951862590315	0.207986016217198	-0.115206835007931	0.327725148517432	0.3091856491650219	0.248362771030525	-0.3627602118364529	0.292233314454191
Fc gamma R-mediated phagocytosis	0.308203211880487	0.133813659349428	0.0051022680875274	0.115347655318016	0.0646124408176351	-0.2836452175337199	-0.158983850088755	-0.204055781374411	-0.176134012034045	-0.3082622304718549	0.239177565503898	0.0877526419849171
Linoleic acid metabolism	-0.384859730097666	-0.482364973964001	-0.165633223394533	-0.0730325621512823	-0.430802871254716	0.203809495723834	0.4913981160017179	0.47003832643101	0.57426209647538	0.13134158351732	-0.437133595144942	-0.011688706897359
Metabolism of xenobiotics by cytochrome P450	-0.575077741126236	-0.2745753363686939	0.0862990472966566	-0.3411873545467589	-0.0743733107823134	0.2357847260231319	0.136269362821095	0.475059013801163	0.550943594359595	-0.06778041294279	-0.408651391416039	0.13155210013576
Retinol metabolism	-0.401590999133905	-0.0339847175571212	-0.1256607695287269	-0.226850087993352	-0.2653896272269889	0.1010336626953019	0.251214916267044	0.445134736048447	0.5461141249039799	-0.3434303663283369	-0.324181538757966	0.175519432575062
Protein processing in endoplasmic reticulum	-0.0353669813131733	-0.108528614386114	-0.143065055256722	-0.0739638047338925	0.4973438209165129	-0.0268778107921221	-0.48502412582757	-0.2404047760229189	0.262069675800656	0.1162892745251619	0.293687550536449	-0.394625201452813
Glioma	0.240345901964785	0.0693760922227871	-0.0663270033948065	0.198478676216378	0.0626689503121574	-0.381573241799972	-0.147343358707397	-0.220417578379908	-0.164647622068731	-0.165030968608501	0.323562839178922	0.194388912107529
Focal adhesion	0.0473106607145131	-0.0483288686650019	-0.205021331451931	-0.0430228805477751	0.13516138088716	-0.142087774111742	0.0753510516183331	-0.1344567362384119	-0.0942461831684601	0.102539090987481	0.234808560965471	0.140436894822633
Pathogenic Escherichia coli infection	0.200212876599077	0.137597504682994	0.118408686803802	0.0767953377672771	0.254485117345267	-0.521526087200339	-0.3660401029691479	-0.482808020564705	-0.0842438898202496	-0.18506014524928	0.451657565065296	0.308957347591003
p53 signaling pathway	0.0654452441222818	-0.073190251470237	-0.012399211311043	-0.195382441550292	0.287576120476841	0.0425609302704413	0.289666085123795	-0.147373642110745	-0.0656008384820639	-0.226776121693305	0.1477026421583269	-0.121109747638452
