# Supplementary material for: scRNA-seq of gastric tumor shows complex intercellular interaction with an alternative T cell exhaustion trajectory
Source: Nat Commun. 2022 Aug 23;13:4943. doi: 10.1038/s41467-022-32627-z (PMC9399107; doi:10.1038/s41467-022-32627-z)
Supplement: Supplementary file 13 — Source Data [file 41467_2022_32627_MOESM13_ESM.zip › Source Data/FigS3/FigS3.xlsx]

## Sheet: Sheet1
	s3f
	HNF4A
	HGC27-Vector	HGC27-CDX2	MKN28-Vector	MKN28-CDX2	SGC7901-Vector	SGC7901-CDX2
	1.00753	6.03581	1.00094	2.8198	1.0008	2.69035
	1.00026	3.99077	1.00079	2.74914	1.00259	6.16185
	1	6.26433	1.0003	2.82917	1.00058	5.07559
	HOXA13
	HGC27-Vector	HGC27-CDX2	MKN28-Vector	MKN28-CDX2	SGC7901-Vector	SGC7901-CDX2
	1.002	1.51172	1.00102	1.54209	1.00169	1.88565
	1.00015	1.41845	1.00007	2.06659	1.00078	3.01746
	1.00026	1.30771	1.00011	2.36215	1.00026	2.47537
	NR5A2
	HGC27-Vector	HGC27-CDX2	MKN28-Vector	MKN28-CDX2	SGC7901-Vector	SGC7901-CDX2
	1.00093	0.451144	1.00004	7.60086	1.02917	56.1
	1.00166	1.28539	1.0009	3.89268	1.09827	115.53
	1.00036	1.067	1.00131	12.2052	1.05067	74.4433
	NR1I2
	HGC27-Vector	HGC27-CDX2	MKN28-Vector	MKN28-CDX2	SGC7901-Vector	SGC7901-CDX2
	1.00003	0.0518649	1.02165	33.692	1.21609	3.44086
	1.00036	3.99077	1.05424	3.47417	1.00446	0.82932
	1	17.281	1.00411	5.47517	1.07047	1.60214
	CDX1
	HGC27-Vector	HGC27-CDX2	MKN28-Vector	MKN28-CDX2	SGC7901-Vector	SGC7901-CDX2
	1.00318	2.49671	1.0277	25.1017	1.03974	8.23029
	1.14276	25.764	1.15219	11.9908	1.00767	3.32789
	1.1837	20.4324	1.02168	9.87501	1.09022	19.9348
