# Supplementary material for: scRNA-seq of gastric tumor shows complex intercellular interaction with an alternative T cell exhaustion trajectory
Source: Nat Commun. 2022 Aug 23;13:4943. doi: 10.1038/s41467-022-32627-z (PMC9399107; doi:10.1038/s41467-022-32627-z)
Supplement: Supplementary file 13 — Source Data [file 41467_2022_32627_MOESM13_ESM.zip › Source Data/FigS2/FigS2h.csv]

	CDX2	EPHB2	LGR5	patient	APC_mut
026f63fe-a6ac-45a0-8edc-b5eca0421558	16.469920407312753	18.15906814975081	8.51443811890603	TCGA-CD-8529	WT APC
02ffa4e5-3475-435a-8c03-7a4ef62960cd	0.7641135883531238	64.98630744415685	4.771734795553369	TCGA-CG-4443	WT APC
03314f52-f263-4ac2-a525-d925a356eb4b	3.351745075299252	103.74105632583613	18.432422846104465	TCGA-BR-7197	Mut. APC
0416822c-d382-4e51-b54e-3ff04498f1f0	42.26759835146546	30.86402551123928	2.115385509655282	TCGA-D7-A6EV	WT APC
0423359e-e16c-4a50-9da2-420b5e8a977e	40.4438560390702	30.89244035660313	10.06130317545213	TCGA-ZA-A8F6	WT APC
045bf4cf-73e4-43fb-8a9c-08ced63d55cb	0.1787533229069999	1.3576972560184688	0.1227801461425399	TCGA-RD-A8N2	WT APC
0484bd52-a42c-4231-935a-fd008505766c	4.425303450486942	1.7958616961390923	1.2209290034604232	TCGA-IN-8462	WT APC
0490eac0-8edf-4e49-800a-e74e0419cada	0.0737226055202344	3.010681361011434	0.0072339692428696	TCGA-D7-A4YX	WT APC
04f8b37a-a956-4b27-8878-8b8b3f5ff283	133.4854141410549	33.76672931414403	15.130957838031234	TCGA-BR-7716	WT APC
067beaf4-7b49-4278-aad2-7a0451f12432	81.36316270852328	94.90929414827592	169.58527410156626	TCGA-BR-8373	WT APC
0716b8bc-bc7d-4857-a0d7-f72906074a5f	0.601582855806222	1.3145394266428323	2.0988379200897307	TCGA-CG-4301	WT APC
074647ae-4ed0-4aea-b755-03e6fd91ac37	2.2666847988682504	17.339160755292145	20.901328882351017	TCGA-FP-7916	WT APC
075fb06e-2d1b-4dd6-8540-111ceee5573d	14.270102925201495	4.468086459398044	3.93332854485656	TCGA-RD-A8N5	WT APC
07b80a24-4848-497c-8d05-af9363ede454	42.36081454118867	10.237418579158032	83.00704321582185	TCGA-CD-8534	WT APC
07e6e068-1ebc-4796-a388-f9afa0cb26fc	19.30445711507669	53.51380662512314	22.792540186104013	TCGA-CG-4469	Mut. APC
08b7f6cd-b12c-4c31-a2af-ddfb74a74401	18.281530009840345	7.755964817684864	5.034910872550872	TCGA-BR-8295	WT APC
090910e1-fcdb-46dc-84f4-ebe146334728	13.56175976404481	9.56172543402644	0.4996767623599402	TCGA-VQ-A91V	WT APC
0953e28a-e443-41c1-a078-fcb7c1e55db7	29.01862377357729	13.925253259562664	5.803097243032573	TCGA-BR-7901	WT APC
097a9e9c-e29e-484a-a6c4-7b583d0e9820	0.0119414305673439	2.1590919353186107	0.2905922454298246	TCGA-CG-5725	WT APC
0a838733-1bc6-46fe-b816-6edb0b787fa1	25.177475101577105	6.067583433315675	7.047430073396035	TCGA-HU-A4HB	WT APC
0a85f160-58c9-4b93-8924-4576ddc8d13e	284.3910771725793	23.058928601676364	3.5225167342536547	TCGA-BR-6456	WT APC
0b13b6d7-ce78-4fd3-9310-2eb55b60e4bd	72.59843200888274	6.7714579218505895	0.2839140115602061	TCGA-R5-A7ZR	WT APC
0b636202-835d-4aa7-8e80-45316afa5f68	8.440987788003675	28.72864653382568	6.164690240805449	TCGA-D7-6818	WT APC
0bc20025-8ab2-49b7-903b-fcf4aeb7d269	0.2266246917183898	107.9810546265428	0.0941817560058815	TCGA-IN-8663	WT APC
0c483fdb-9221-4a64-8f31-252e22c53339	48.30368595615607	36.38439732855376	45.54516117091132	TCGA-CD-8533	WT APC
0ceec6f5-a02f-4b40-b6aa-0cc356690877	0.0	1.5490874142076998	0.204032003534029	TCGA-BR-4294	WT APC
0d8c74cb-6beb-447d-8e18-f97ca5dc173d	3.698029886594217	13.598603435131531	0.1790767773714883	TCGA-VQ-A8PK	WT APC
0e80dd27-08ca-4ac1-975a-4de94c6620d7	38.50417119027672	21.243873858212208	80.87335590152426	TCGA-RD-A8N6	WT APC
0f92b7f7-86cb-4a55-b9ff-e9b46ba8dad2	18.285942233767763	69.30610810888756	31.54136072177351	TCGA-BR-7957	WT APC
100cfb6c-340e-4993-b3c2-920d195eaa1e	58.663042084865054	53.54802685274523	67.48677530941573	TCGA-D7-8574	WT APC
108cc6e3-61f5-4880-83c9-3bab350420b3	1.2618108133754553	2.114266945456486	2.3633294493310792	TCGA-IN-A6RN	WT APC
10b4517f-1ef6-49d9-a037-4c3b80b155c2	0.1536245741709105	23.74904827639739	14.366796979445583	TCGA-FP-7998	WT APC
1264d3b3-30f0-486d-adb2-c53e5a8ed79b	3.796075571432689	34.37490498137857	0.7880355576323798	TCGA-HU-A4GH	WT APC
12689643-85a9-42fd-b568-646303d262f9	10.437954071567972	10.358625869320084	4.557456160162794	TCGA-VQ-AA6F	WT APC
12713793-ee07-4d1c-af6a-5118e3caebd8	61.627915908478805	69.420230173681	2.228897494144217	TCGA-CG-4436	WT APC
12992fa5-fbdd-4fe4-9bd0-4f5154998b8b	14.44822830462576	26.40413201001909	8.387964407004382	TCGA-BR-6457	WT APC
12f31fe7-229c-4125-86d7-658ae6d421ca	68.25045963301419	52.34643296171576	33.011327471144455	TCGA-CG-4465	Mut. APC
1333989b-f993-4cab-a5a1-59c74123bf86	0.2528367314838041	1.3593078186084044	38.9762279008546	TCGA-BR-4267	Mut. APC
137ee7bf-c5be-4b2f-974b-5eecf75a9b1a	28.414293761043027	13.777989253520293	11.062211834854171	TCGA-HU-A4GQ	WT APC
13f21f07-6cad-4f37-a372-5ea929cd8bb6	16.74927428807157	4.098138853195799	25.715909813224897	TCGA-HU-A4H3	Mut. APC
1534cfb4-73c4-474c-834a-17b392916fa1	2.171142071086951	6.280648639116868	0.8172820377254723	TCGA-HF-7133	WT APC
180cd262-d2ab-4571-a74a-7c126ad5d2ba	49.97312161122954	22.823292844108057	36.16213152694348	TCGA-B7-A5TJ	WT APC
1990eb17-f10a-4359-967b-feaa98666057	16.468305634100915	4.069532145598534	3.1704675810948206	TCGA-HU-A4GP	WT APC
19b2275d-450a-4873-adb5-f309e0ea6965	13.39076069397218	1.472266564340014	0.6474861514015573	TCGA-KB-A93J	WT APC
19bfa902-9d64-4221-8f16-e2d85db04117	12.741482068264563	16.541139395436137	0.8545107679131824	TCGA-VQ-A927	WT APC
1c90ea6b-5495-4138-b35d-130b331b57ce	0.116715604574814	7.715742775094464	6.30518868434468	TCGA-BR-6455	WT APC
1cc4c6ed-0c9d-48d3-8773-7676ae30c7f4	40.591504944436	34.318513034197345	2.375394996481525	TCGA-F1-A448	WT APC
1da717c0-a761-4f88-b597-4bdf61c2b24b	4.882948568469906	3.54112219875707	64.27342619003029	TCGA-SW-A7EA	WT APC
1db5bd23-d418-4200-807d-94bab8e021a2	9.440062490397604	48.6096354572441	10.479277047039888	TCGA-VQ-AA6J	WT APC
209cd6eb-7461-457a-9ca8-b018ac5e09cd	0.0322141301459701	11.352006198028198	8.985625785348889	TCGA-BR-7196	WT APC
21319887-ae80-45ad-a86c-62786dbc870a	11.661865669976788	7.975280927917948	7.8904108034914096	TCGA-BR-7717	WT APC
21d0539e-7fc1-44bb-98ee-a8957d08a15f	11.40389527791636	11.457134537712612	9.321258475270358	TCGA-BR-A4J5	WT APC
24332762-45e4-4648-9b85-5a4413deeae2	0.3935187897233274	8.065493955622305	4.767505242955427	TCGA-FP-8209	WT APC
2444744f-caea-45bb-9521-70b9bdbf957c	32.050445384136296	5.653733442337951	15.579895416935152	TCGA-FP-A4BF	WT APC
246f0dd2-3f9f-486a-bbd9-83550b93d602	4.493540199044522	4.675373718240733	7.054798210026619	TCGA-BR-8297	WT APC
26237215-72ab-459b-b451-150d06fc25a6	14.370858105324144	21.010409902042458	5.934234019906579	TCGA-CD-A4MG	Mut. APC
26bcaa90-91f4-4787-8a68-152f431938cd	27.585193400875863	9.107872727741752	46.08175215331612	TCGA-BR-8372	WT APC
270a5f16-bcf0-4c8b-a7b1-64ebf942a3eb	7.302050173802004	10.923706630143007	19.897051432319657	TCGA-BR-4191	Mut. APC
27b7f901-1434-4902-af60-b9438a2fc839	1.1556804242817575	5.241080624613612	0.5790647425477953	TCGA-HU-A4H2	WT APC
281222fc-74d0-4034-9f86-334a6b64290c	1.260021089090722	2.4847172021629627	2.143067672196273	TCGA-RD-A8N0	WT APC
2848d41f-a763-41a6-9c7e-a5e4fb668a53	0.40356613571846	69.99364676204688	48.588697944145856	TCGA-BR-8589	WT APC
28ba897c-3c45-4784-ac07-c9d801041396	5.403223081196102	7.394543645509032	4.011150791339528	TCGA-BR-8058	WT APC
2a6c0fe2-1e7b-4284-957f-f71415c69d90	34.95953455210382	39.60614797394984	3.634975425499552	TCGA-VQ-A922	WT APC
2ae7ec0f-6518-4f9e-944d-5d2a64d1d5bf	0.6420118521074974	84.49189668628001	0.2282151054977481	TCGA-VQ-AA69	WT APC
2b47971f-6b17-4bd9-913c-c4f68bd4b6ab	10.463523798114624	4.140465144744328	7.934045565919386	TCGA-CD-8532	WT APC
2b7b7f31-1003-40fb-926c-41e9f3143b7f	3.23957773688053	4.610730289860269	10.940825700456465	TCGA-BR-4370	WT APC
2b91cafd-526f-4b1c-9b12-af88758023c2	1.7436907558622818	45.39132479507668	6.54298942219895	TCGA-BR-8678	WT APC
2c60169f-f280-4d31-a623-4cfa6f1c2fee	0.2814205684649608	7.369297533336526	1.0407469630785535	TCGA-BR-A4J6	WT APC
2cffb7ad-b3cb-492a-ba40-da2577154a6b	52.94592484739355	73.46997001221797	14.349398427133536	TCGA-CG-5720	WT APC
2e3b60a5-9c74-4044-b9a9-e102d07196b9	59.588120578543325	13.729243589784112	19.110711778103443	TCGA-CG-4438	WT APC
2ed40eab-3187-4dff-b63c-372244a2739e	1.479210952068684	58.12662914846752	1.6898338380047768	TCGA-D7-6525	WT APC
2ef968ec-00f6-4036-b461-557849a37afe	0.0164218423004111	1.4332111697054826	0.077346220486311	TCGA-RD-A8N4	WT APC
2f5b477d-891a-4bed-b011-35d34949993d	8.273973469544774	2.197530299377424	3.1970678351372874	TCGA-VQ-A923	WT APC
3010aa05-27de-4c37-9ed7-2ce162156e07	20.449327552390557	4.33455759193227	5.21285612395473	TCGA-D7-8575	WT APC
307d1780-77ef-43b2-8010-414c2ed9e72d	8.083560489191004	3.06370830189295	6.099907254692659	TCGA-CD-A48C	WT APC
3166dd99-6726-4fa4-89ca-ff91dafc02c3	15.32048864702381	4.032527814235129	0.5681802269659433	TCGA-CG-4305	WT APC
31fc405f-3d01-4c32-ad58-0f7bc1ef5b1d	82.68217306182135	43.01709644515331	44.5929381851945	TCGA-D7-5578	WT APC
3260d127-3de8-472f-afe5-eba6d3674748	61.45017786607704	18.86609117857097	0.9012125611315452	TCGA-CD-5813	WT APC
32b11da8-1e8f-445b-9672-b03075c22788	38.06222029347894	9.932416293966464	6.4066868485612725	TCGA-BR-8677	WT APC
32f5ab78-1650-422c-a06e-f32405f4a592	69.55642778861227	18.74705746249929	14.457201167413023	TCGA-MX-A666	Mut. APC
3315041c-e438-4a87-90b8-bc70ed61b903	24.38933305397065	23.119843769459045	0.773047047180596	TCGA-D7-A6EY	Mut. APC
336ea1d5-0994-4e8a-94c0-b70e42810153	30.36202187936053	32.30835717130111	2.7078444802645945	TCGA-D7-6524	WT APC
346e76be-6709-475b-ac0f-da41e1179de4	0.2656659962720707	4.793751666655241	0.0548805358696663	TCGA-RD-A8MW	WT APC
3473f315-7848-4aa3-9128-dbe6c1bc533c	36.45418287027056	31.62092282690135	32.8151721226649	TCGA-VQ-A8P2	Mut. APC
34928e92-b375-484a-8d2b-893eb4719945	16.39994689355452	9.821524739322376	7.904257386892954	TCGA-FP-A9TM	WT APC
34d4d4a0-e5f7-4309-b2b5-134a3b073ef9	2.8530179254254	51.45644987544231	27.2248428620762	TCGA-BR-7704	Mut. APC
34f6974b-e06c-413d-a486-880dd7c8e3f1	0.387622208860401	2.3053694785520715	23.152192933043143	TCGA-CG-4442	WT APC
350b13af-3fac-4bbd-b059-9d35bf3af12b	7.831780287327052	15.67399226992342	11.398402597458924	TCGA-VQ-A8PQ	WT APC
354569d3-857d-461a-8e8b-1ac9c4cfffe8	2.6768195100868577	3.846226698497712	5.733424352470406	TCGA-BR-A4J9	WT APC
35fd1c55-f290-4646-bc11-9cc3ae810aa0	3.154469252047668	0.7759113412655119	0.0062061086141922	TCGA-VQ-A94T	WT APC
361a6872-8cff-4461-8f5a-a336b3b46519	18.72565048199056	42.0947138932904	115.01628205839418	TCGA-BR-4371	WT APC
38111795-1321-4813-98a7-d408506dcafe	3.08092796057302	17.048853233163147	6.372116658182292	TCGA-BR-8384	WT APC
396d826e-5b81-475c-9b7d-e4e13988b495	50.33974492303819	21.94905268317672	3.2000530760413457	TCGA-VQ-A91E	WT APC
3991de6d-dc5c-4f44-bafa-0c99f1542256	39.721607996132185	38.13915033553603	3.440159227226105	TCGA-CD-5799	WT APC
3b3003a0-598f-47fe-b9d9-8824875a4964	32.3690941756122	5.925809539487384	1.166487006965483	TCGA-CD-A487	WT APC
3b358b6b-82d1-4656-97d9-db9be42dbad7	20.12314075808471	9.7020546851711	3.382505623956615	TCGA-VQ-A8PU	WT APC
3c1d85a9-7845-477a-ac89-9cf345ed01b8	19.96877703936544	9.90875764538261	0.9997320629220576	TCGA-HF-A5NB	WT APC
3d7f352f-80b8-4e47-8a86-b0549ddeb058	18.63596259410276	1.2799501990158826	0.1959728231536414	TCGA-HU-A4GC	WT APC
3de542c4-c92b-49ce-af62-c16f7c15cca4	1.184762481849427	3.4287372008761894	0.4906460916514502	TCGA-VQ-AA6K	WT APC
3e1eafa8-9151-4e8d-93e5-6548d405bdc9	39.91946466159439	42.905314058160606	27.47287369567841	TCGA-BR-8382	WT APC
3eaa5da7-ec9a-4076-a884-e32e40730436	4.5507812327062975	24.12179284226865	3.403295098888364	TCGA-VQ-A8P5	WT APC
3f638155-d9fc-427f-b966-4beec190c9b5	0.0	26.651564636129816	0.1788435530650701	TCGA-BR-6709	WT APC
40fb2607-4b86-482d-8634-4f2b1301f3a5	13.251230836873912	11.745398290490725	12.054047892172074	TCGA-EQ-8122	WT APC
411d90da-0c59-44e2-a59a-54a54dd253d8	4.784427274510839	21.392144411931827	0.1581365692796316	TCGA-CG-5724	WT APC
4183ca33-46a0-4b84-b88a-2035c967049e	16.58086800462857	1.2251995298915288	2.1310439068771525	TCGA-RD-A8MV	WT APC
4302af6b-66e2-4913-83f3-8139b46d768f	68.69896871256684	45.07607187218807	12.088769890887235	TCGA-VQ-A8PO	WT APC
443225c7-930a-4645-a99c-ef505723120f	77.46388576364865	43.78335707236333	1.6278173347640854	TCGA-VQ-A91X	WT APC
4444301a-1012-4477-a03d-e31df5f0937d	6.342932515625032	7.054559636247761	2.6800395357356	TCGA-BR-6564	WT APC
45da69eb-ddb4-4390-86d1-22bac6ff958a	1.4335039312315745	8.684455033125191	1.162337649454612	TCGA-CD-A486	WT APC
4607be78-dfdd-4826-a9a1-4124fb193a54	24.46811631686878	3.887515135266135	1.3736135574821615	TCGA-D7-8576	WT APC
46cf3aea-b172-4cdf-b6ad-1d83463d6672	4.033025939338343	18.90995986108175	4.858965929018832	TCGA-VQ-AA64	WT APC
4785e5d3-40a6-417c-93ef-9a56446fff00	16.395351994261322	16.698995588129446	3.741862821202622	TCGA-VQ-A925	WT APC
488e41af-5f72-4b72-a6ba-83cada71c8b5	81.65736071748906	2.6134908210142496	1.3602779799166551	TCGA-VQ-A91A	WT APC
48c33d3f-6c14-4fe5-86c3-1d6025745784	8.012222544058085	8.272554999319805	0.2426832653036047	TCGA-BR-A4J4	WT APC
48dd68ba-5503-4cc6-b487-0add393dae31	29.21894175794907	17.345555601508998	1.4478844089794118	TCGA-VQ-A8DT	WT APC
48e1bd4f-831b-4cd5-ae40-698b1d3b4506	0.5941321209792078	7.931746784042085	22.92744997718485	TCGA-D7-8570	WT APC
49399705-8f99-46c1-9555-8f4658648c54	133.283902297498	42.89731773577611	285.8948870493402	TCGA-VQ-A91S	WT APC
49e36c84-a818-4b66-b99a-0c2c433ce89d	3.6365485582099977	1.578580644536802	17.735865239754514	TCGA-CG-4460	WT APC
4a505fe3-481b-4f7e-a565-955660900868	25.302710573880717	32.02566498130699	3.979137570834332	TCGA-BR-6453	WT APC
4b41c027-57ad-4a2f-9087-1035aa52d753	37.03152928052216	84.03540734045636	30.42821727304957	TCGA-BR-8368	WT APC
4b8ce89b-9925-46a0-9785-3904b637fba9	8.931273326278088	27.35252565242518	5.3978418820256575	TCGA-BR-8590	WT APC
4c934cb3-73c4-49c2-9805-8011e698d328	0.0997216253660023	4.275639383188344	0.4745774180716297	TCGA-HU-A4G2	WT APC
4cce42cd-ac2b-48c3-b548-5fe1dfb3817d	59.90067006075672	50.95081908755817	36.8080503501022	TCGA-BR-A4PF	WT APC
4e6c2b51-e38c-478e-a49a-f6cab215978a	30.59907978424337	50.261668286856015	33.45904690885079	TCGA-RD-A8NB	WT APC
4ff0a9d8-fc27-49c0-9216-fc63cde6ea7b	6.889013569121546	1.0471463209654477	1.3593857709830242	TCGA-IN-AB1V	WT APC
5236fad8-2d43-4f66-8c4a-ca18247dc4bd	83.07935595027634	4.659855008655635	4.8409235179060985	TCGA-SW-A7EB	WT APC
527cb3f1-f283-4c6f-aec9-7fbaac816762	68.98375857386226	56.35507908739363	33.781776207531166	TCGA-VQ-A8E2	WT APC
52f7a210-dd1e-4289-8a50-6cc18354c402	58.929648185674	16.677631223649175	140.67555689758348	TCGA-BR-8077	WT APC
530e3c9f-e0ef-438d-b6c6-0266c6474fbc	14.370787002656114	19.20366842788768	10.481117138468909	TCGA-HU-8238	WT APC
533ee0f3-d62b-4297-bc0c-d4003e6da6bf	4.739195556900326	14.234348401229626	19.34186527214908	TCGA-BR-6458	WT APC
5370f036-b0d3-4542-8531-4caf8ab9dd17	53.48196500473932	41.41918311989154	9.792626637819817	TCGA-BR-8588	WT APC
53a14a37-c9bf-486e-a841-f1c7985b1740	14.066763770686904	17.055140183949725	0.7194993100078058	TCGA-HU-8608	WT APC
552aa7a3-4d2d-48ea-8b78-9e2d63aa30c8	24.85707194039217	19.777176868909965	16.90088647426256	TCGA-FP-8099	WT APC
554ca60c-c939-4487-ad30-223b2d4f6f44	69.52861492566664	18.11637030756613	5.666066599352954	TCGA-BR-8486	WT APC
55a1cae7-58a1-4ae2-ba34-38146f2fa708	0.0575940392976654	7.814787755963461	3.9979385684364472	TCGA-B7-A5TK	WT APC
5648fa76-988e-4fa5-a52e-eaaace20744c	21.722043313399126	8.863012987247917	1.4512050395725788	TCGA-BR-6852	WT APC
564a044a-3b8a-4585-b0c5-113f7981df91	134.35612810580113	16.210708881870893	24.552911697601715	TCGA-D7-8572	WT APC
5691d4ad-6522-4646-a59d-3be692009e57	50.71591005556131	13.836433406518957	9.076401172412645	TCGA-HU-A4HD	WT APC
56d26c88-75b1-4122-b9ee-158f30ad9951	5.724190773252777	17.998287278929272	17.125985354859548	TCGA-BR-6705	WT APC
56d8a12c-7232-4b80-9abf-28d2a4a6e541	0.1537464973071192	1.2463909568536329	0.1392576641590535	TCGA-CD-8531	WT APC
5739e9ee-e353-4f02-afbf-9a60d1452e0e	69.62592227557886	58.40524385661818	13.276035133913982	TCGA-HU-A4GF	WT APC
574addb9-ff09-448b-9487-33bf8d2e2278	13.065417093637716	49.33357832163392	24.493521363891187	TCGA-BR-4361	Mut. APC
57a6714e-671a-434e-b401-ec78f3adb5cd	26.192898156539137	2.258353389000052	1.301442445278044	TCGA-D7-6519	WT APC
5875b120-c3bb-4790-ba3d-e87d21e604f5	31.78492060478734	65.54499035854217	35.283137840438584	TCGA-D7-6528	Mut. APC
58aeb457-b7f0-4bf0-9864-058910121f95	2.365417856499074	3.422755210546758	0.8842082147159059	TCGA-BR-8289	WT APC
593ba328-6814-49ad-bad4-ce4fdd19986e	10.073282607634615	23.61797244676912	24.21659534522245	TCGA-MX-A5UJ	WT APC
59725cd2-040d-430e-891f-fdf82d90dfaf	0.3278345299129854	9.183006318642953	2.302586660100708	TCGA-BR-6707	WT APC
5a2a8945-347a-486d-b21c-63432c8c782b	3.3168468397030835	10.521201532336647	0.1827159762145017	TCGA-IN-A7NT	WT APC
5b222c16-e87b-469b-8ba7-85e0556cf65a	5.322034238230858	5.8546313937458265	12.089969275058689	TCGA-BR-A4CS	WT APC
5b886950-9404-4bbd-8d9e-fa3e9570ff42	5.499633377192877	3.270142809478456	1.915828660795525	TCGA-B7-A5TN	WT APC
5b89579d-19e9-4b4e-aba4-08eb4a636316	72.19108653618638	52.8018719084701	18.609045655277225	TCGA-CG-4444	WT APC
5c1a26ef-9da5-4d38-acc5-21611e157c87	23.785221964753724	1.5836452392397729	47.05631983373561	TCGA-IN-AB1X	WT APC
5d2f5e0e-be7a-4543-a571-789d8edaf10c	124.43437684147888	26.453962061290166	33.67244316750209	TCGA-VQ-A8PE	Mut. APC
5d9be17e-80f3-4e1e-9a24-2fb04f09530d	11.153599409815069	18.898585962850262	0.417651834904979	TCGA-VQ-AA6G	WT APC
5dc286ef-d3e6-49ee-9cf9-849c805d8859	30.455787489118237	7.607220988141149	47.38396717019807	TCGA-D7-A74A	WT APC
5e058a7a-96e7-4a00-91ed-b78e732e73b1	0.547371541985221	3.2375109028490785	6.93631147960093	TCGA-D7-A6EX	WT APC
5e18e6e2-42dd-4b0b-9356-fb4444e3f993	0.1076517656334232	2.722856854094991	2.222505656036813	TCGA-BR-4368	WT APC
5ed07d05-9550-4c3c-823a-1e512f2f1d9b	29.7947607079051	9.812560213970327	14.58188234076514	TCGA-BR-8591	WT APC
5fd84e63-7247-4394-8dbe-8f7e26319a5a	42.44906755640319	61.98978647222903	2.008942089415649	TCGA-F1-6874	WT APC
5ff29111-8faa-4d9b-899a-1c2bc5aaddfb	40.8086125771209	10.505618034378564	6.178079995865288	TCGA-HU-A4GX	WT APC
62a8b1c6-87d8-4d68-9340-d571aaa3558a	9.21147978855698	53.14195788496044	41.67696773860166	TCGA-D7-6526	WT APC
63774f15-9476-4530-be90-438ad343912e	4.266724988930911	5.20818012467507	4.193646830897871	TCGA-BR-6803	WT APC
638f5112-a4b7-41d2-ab2e-26bf80170622	0.011821290154714	1.7091171436395498	0.2041519475129292	TCGA-HU-8602	WT APC
64b62e43-fc9b-404c-a273-b57865001cf9	36.35982853997481	6.704359058834169	8.87300349061864	TCGA-BR-4366	WT APC
652d8b46-5606-4194-8077-53750238b9a1	51.42040791752423	8.5239334177086	30.170124190634343	TCGA-BR-8690	WT APC
65815162-8fcc-4cba-a186-f3c3f886c0fe	3.680887979763752	10.024612624583192	8.167291356561929	TCGA-CD-5801	WT APC
65999636-6d37-4c53-b7b9-6ec228b56b1a	0.1854126941310847	19.977168273928257	255.86171167967024	TCGA-BR-7723	WT APC
65b96d54-238b-4909-bbf0-f1f273e41fde	4.883309631127299	27.52952060333701	18.75417064559907	TCGA-FP-7735	Mut. APC
661e565b-f6fe-4ea9-842b-1846b5315759	36.08475901404587	28.967316478904397	0.0794380798506086	TCGA-VQ-A91K	WT APC
665f3b93-3054-41ab-b811-363cd85d7583	1.9021098023744316	2.624558737379761	2.866149049002351	TCGA-BR-8059	WT APC
66e06597-0200-48f6-9124-841f1e1d05ae	18.827022392332204	20.43506024277764	71.5862030844815	TCGA-BR-8381	WT APC
66f02a52-3966-4768-98cc-38634e9f8763	14.761127602597869	9.754330088800591	3.743520958408049	TCGA-VQ-A8PJ	WT APC
6773d23b-8fd9-4439-8378-58bb8617fa56	6.800223168855652	1.0897141869883338	2.892541141300701	TCGA-BR-7722	WT APC
6874a501-ec0a-499b-b2bf-0496c14ea661	0.3967326219135372	9.310116003042326	0.7938474567996614	TCGA-R5-A805	WT APC
688d3f1b-44b8-400a-a758-67c7e41c6acc	3.706136978062166	26.061559547742277	4.404448377958596	TCGA-BR-8366	WT APC
698e3c7c-2042-4adb-936a-ca8661cc652d	3.564307119936623	9.074204824947731	0.0574360742562269	TCGA-CG-5721	Mut. APC
6af549be-961c-4e61-b0d2-386d70ef5e4b	3.449422783218443	3.862493641915759	5.366315533511133	TCGA-BR-4201	WT APC
6bd8fb01-2c17-4d33-9d9f-946a20b4c095	21.73679239503644	12.37354887787262	1.4219364288166347	TCGA-HU-A4G3	WT APC
6ce3991d-a9ba-4323-87a2-21839b15dcbe	17.26174783212776	10.417902525889364	1.5367124516432014	TCGA-FP-A8CX	WT APC
6d217b43-b4e8-4c66-a7f1-6b8ea4882839	24.200452219521612	33.39664958782452	21.377285179918346	TCGA-VQ-A94U	WT APC
6d57a088-4ce0-4a88-a138-04283b801729	93.46768399915511	38.22461112913623	0.2685633562954111	TCGA-BR-6801	WT APC
6d59f8c1-e7a6-4cd2-8957-57935d159383	11.389330322830094	30.912316893896254	4.197259299227245	TCGA-3M-AB47	WT APC
6de7ae8b-57a7-42c6-aea3-07cb220d155c	33.89962551492125	9.483316614033482	0.9675163283313264	TCGA-D7-6520	WT APC
6e8c695c-5be4-4d7d-b0b2-a614620f400d	39.39178965564498	0.7248556721934455	1.213426751554078	TCGA-VQ-AA6A	WT APC
6f6cc105-c486-443e-bad4-a7850fb951d2	47.64608189507577	110.50993028387389	22.74377783797017	TCGA-HF-7134	WT APC
6fb1588e-1bb3-4f61-842c-6a50fcd6dda8	3.696135555350149	8.529907385282826	8.810995977693869	TCGA-RD-A7BS	WT APC
713d6c34-d797-48a4-9ed1-521bb2451b1b	3.900118005821732	17.064364590420976	1.1284620623515984	TCGA-CG-4462	WT APC
72663679-201f-4f5f-bb09-c6b08b4a8ebb	89.60701393380043	42.13857741055999	3.436061913304433	TCGA-BR-8081	Mut. APC
72752a03-d966-46b7-85fd-a3603c66e665	1.2699373431921572	95.50048365163144	25.33919099958199	TCGA-HU-A4H5	WT APC
7287998d-a985-4a55-878f-ea0bb7b8b972	1.646102011863975	5.075596834757544	2.098707006629156	TCGA-CG-5716	WT APC
7288ef02-8402-4831-b45c-10f3bd8833ea	27.62928937973722	46.22938525794916	2.9048804305723297	TCGA-CG-4441	WT APC
749c4cef-dd61-485e-9d87-5502a6eefab8	1.718273926879371	8.452284121197444	0.4591773888065944	TCGA-RD-A7BW	WT APC
74b598c8-1e4b-413f-ae30-08730c8e2aa0	0.4035023747344518	34.66454149361368	0.7107486358286533	TCGA-D7-8573	WT APC
75382f06-9db7-46b3-bac4-b080224e80f4	6.352091200224442	91.33050928746005	47.5519398956104	TCGA-CD-8535	WT APC
75ce8ff9-461d-4426-80f8-1460fc217450	83.27681519625366	56.95962107487274	12.50215562206271	TCGA-D7-6815	WT APC
75d2650c-01af-4d6a-8039-24d3beda440d	41.46107054508651	3.0951233412802623	2.137280932413404	TCGA-KB-A93G	Mut. APC
7680f1a2-02a7-4141-955b-3531336e7ecd	48.12769147536277	16.236829386175856	28.170199753143724	TCGA-BR-A44U	WT APC
772b2a38-06a7-4550-ac78-ac8061e451a1	25.41547826675939	11.47786741627722	13.125033737318129	TCGA-KB-A93H	WT APC
7772216c-ff7b-499b-a655-9d28b7ae4351	1.390047862633256	5.423483600914407	0.2560928679567297	TCGA-BR-4256	WT APC
780abacc-9fd8-4db3-a5f9-ee06feb54d4a	4.730304918573568	12.499340733354826	1.4159504572347028	TCGA-BR-8686	WT APC
79479c94-c9e3-4746-a57a-6e82b440eb28	4.802605989786965	5.450257282096445	4.474389921653369	TCGA-BR-8365	WT APC
7baba314-5dbc-4d70-a928-06ddd3ac2536	12.975461450600331	24.30240227081473	1.136672446618709	TCGA-CG-4477	WT APC
7c18ab3c-02c3-4959-af5e-677d946a69b4	0.1058459821981278	65.5539748989926	2.8250052776843444	TCGA-HU-A4H0	WT APC
7c49b585-b4fa-485e-84fe-e87254ba6931	10.498186696273326	10.31025950491021	2.5942604124635	TCGA-BR-8364	WT APC
7d073182-1d70-4084-af6e-996b2a76f944	3.3508916202664505	6.339598549631989	60.69341574931886	TCGA-CG-5722	WT APC
7d89d71a-664d-46e4-add7-b78086e766fc	54.07997510891816	134.66054018686597	145.99831029668215	TCGA-F1-6177	WT APC
7dca8200-cd52-4d5b-854e-dc8ebcfc6a4a	17.86759180749981	4.323295053360794	3.83826756950272	TCGA-VQ-A8E0	WT APC
7f1ba973-3137-4156-a1de-48a553fead31	27.17879264998793	5.408612433103475	25.370738808660576	TCGA-BR-8483	WT APC
7f3c86bc-4ee0-4b5e-8940-14720a3323e0	0.0914525250263211	3.919213085182172	8.830123577130205	TCGA-BR-4363	WT APC
8378568a-2cd0-4440-bca3-23386254368d	7.238185433594416	4.693014768881484	1.1025962248522423	TCGA-CG-4440	WT APC
83b44e5a-6301-4846-9359-cc213aba9107	9.726489442949642	18.78277549781024	15.481449558255887	TCGA-CD-5803	WT APC
846b9b1c-d02e-46e0-bb1a-3b5ffad99538	8.182749677118998	14.062695954600631	5.012025131155752	TCGA-HU-A4H6	WT APC
87b81246-fc98-4711-8479-fb4d6f82a3d0	0.34758180512984	1.265217415003291	1.3929679907856545	TCGA-IN-A6RJ	WT APC
89199eb0-4488-46d2-8e40-452e6abeddf2	8.255669928265089	4.399462476215278	12.30527543337671	TCGA-HU-A4G8	WT APC
8a128bf1-6db1-40d8-9b54-347a930e7916	1.7648491578842755	2.3736792692864195	0.3932733698249457	TCGA-CG-5717	WT APC
8b0177a2-ff2e-40e8-9d0e-14d7a7e4cf8f	8.990288707509094	4.690747647829208	8.638269597495203	TCGA-VQ-A91Q	WT APC
8b9500cf-5b5b-4780-9bc3-0c1143246438	0.904313400687486	4.139162067523532	2.839519967723749	TCGA-VQ-A94P	WT APC
8c586016-766f-4ac9-8c42-ec4d4de6f409	97.41196726518096	42.05308367155143	100.99960945473052	TCGA-BR-6565	Mut. APC
8ce33e04-31df-4415-9b35-0bf559fb55a8	24.622809272486805	189.5702109695141	21.41221870723067	TCGA-VQ-A91Z	WT APC
8e3374ad-f2c6-459b-be35-570477e51bc9	10.088092553101994	7.344245408682228	7.1450394704188165	TCGA-BR-6454	WT APC
8fe91e1b-fb69-4b21-b149-4f39015ca1d4	32.34286572568018	41.88173399265448	2.5132059376599614	TCGA-IN-A6RS	WT APC
926b8665-02bc-44be-b4db-24aa80f8c318	15.450230933087571	2.7501031253592574	0.4829164662753514	TCGA-CD-5804	WT APC
931ba5b4-f617-4740-9fd1-a887e752db8e	202.4635834720964	31.198172977421223	18.86359576171081	TCGA-VQ-A94O	WT APC
944de109-19b0-46af-b411-d9eeb9610405	7.525913235025581	8.380433855794443	18.95312648053981	TCGA-BR-8286	WT APC
94663224-5b0e-4921-9f51-1c5c8e3c42a1	5.480972106922283	29.443102510823284	1.5106648849546451	TCGA-IN-A7NU	WT APC
94d92d4b-340f-486d-98e0-5fc74f1487d1	8.328726425659388	1.8632085980261412	0.3519882615154501	TCGA-B7-A5TI	WT APC
950ec5a3-fb73-4e80-a2b9-e3c8297a38ca	89.3064818086796	10.916090494403864	14.504481301361306	TCGA-BR-8683	WT APC
951f70d4-92b5-4f2a-860e-60909f59771c	30.749972416176558	131.05541408019198	147.873743330399	TCGA-F1-6875	Mut. APC
9521e067-f3e9-451d-b856-f0e1a7a2b56a	14.58093433732348	29.05315306437813	52.35467974789925	TCGA-CD-A48A	WT APC
9618f9f1-5700-4b15-902f-4c16a72cb317	4.208975246455922	9.48404650636416	17.43991427194207	TCGA-CD-8530	WT APC
968e5eab-bfdc-49c2-a553-c9ce54d973d8	63.658244879376	43.98672076144224	57.83052858887525	TCGA-IP-7968	WT APC
96cec075-f475-4a7f-bfad-92b75b43ffa0	16.79908398948971	10.722190811475588	18.424826061819644	TCGA-VQ-A8PB	WT APC
974aad03-217c-42b5-8914-1bc672ec0569	55.08171391498256	2.2754877199817	1.3235626690798674	TCGA-BR-A4CR	WT APC
98e1d868-68b8-4477-9a1c-56a375e1aef6	17.822859627519176	8.747394500146417	2.652648485321634	TCGA-D7-8578	WT APC
98fda135-b7d2-4d20-8dce-0381a53a3484	15.090920517062166	56.2805814000852	25.764580147200142	TCGA-D7-6822	WT APC
9a484a89-3821-4f3e-8961-eb84f74dc1b3	6.106686492979249	1.774285584862221	0.3764112669258134	TCGA-CG-5723	Mut. APC
9af2a915-de0d-407b-8d83-2be027bbdd6e	1.6950061214046934	3.036658010317923	25.60125269500831	TCGA-BR-8361	WT APC
9af4f63f-b91c-4081-8270-d2a9f4a13fe6	28.081586866525985	73.08309422423874	3.5934221221247755	TCGA-F1-A72C	WT APC
9b30bf20-6b80-43f8-9205-67b990a6babf	4.564963103061595	6.800934161712121	1.5980319605945272	TCGA-D7-A748	WT APC
9b48e941-6a9f-4ccb-8e3b-7876f786354e	16.813686190055414	22.08088049806172	22.68600081579597	TCGA-BR-4367	WT APC
9b7b4c00-a84a-4e53-99a2-315e0c160de4	24.783513089418864	24.47713799170264	1.449084818080155	TCGA-VQ-A8PX	WT APC
9baf496d-0a48-4972-8d7d-866f2b435c1d	0.04743033490956	3.9416063507105656	0.1737516515557726	TCGA-BR-8676	WT APC
9bb50a93-eb49-440a-a1b5-ab8cc46c2350	1.702610390634285	3.966681361248323	3.1185882188310465	TCGA-CG-5719	WT APC
9ddac3ff-9f6f-4879-ab13-e558256c18f5	0.1647345011935456	1.524520673629209	0.0387946456247797	TCGA-B7-5818	WT APC
9e3378e0-f907-40e2-b5ab-a9afe71aeb11	114.74114831790148	46.72093110961113	28.02780604041035	TCGA-HU-8604	Mut. APC
9e41bbc4-0ca9-4c37-8a92-c592a009acf0	72.85484826663014	65.71412987135778	15.990686317990084	TCGA-IN-7806	WT APC
a1f52baf-cbb7-4891-86bb-7464a59db712	11.526345324563144	14.382110404735664	0.5118727863094488	TCGA-HU-A4G9	WT APC
a3f63135-9e84-4ffd-b04d-d230ef89d2ad	6.017784168651717	4.446884282197532	1.16964633307135	TCGA-CD-5798	WT APC
a4bbfec3-6a6d-4716-b55c-d64b650b8f08	28.012614310209877	28.218769866726607	3.858418484984441	TCGA-HJ-7597	WT APC
a6636500-05b2-4432-b014-1e1ce0abdeb0	0.0824453271841818	1.4074002293232168	3.0417945185128827	TCGA-R5-A7ZI	WT APC
a6ca9e3a-e563-40f0-9436-06ae836a259c	6.081153293594078	19.62600765964141	12.915549947004363	TCGA-HU-A4GY	WT APC
a7496bb5-a227-4d6c-a3a7-68786525f3e9	0.0726117722266973	7.26502710856725	5.10717824614685	TCGA-D7-5577	WT APC
a776743f-4259-4acd-8877-d8e7875b764f	74.05817284840487	20.134908248143528	7.797018718679944	TCGA-CD-5800	WT APC
aa320430-509d-4c4b-96b8-81f6d5934f2c	38.44103083862706	13.150894614635613	22.337377760327712	TCGA-BR-8487	Mut. APC
aabd2b0a-d978-4c3f-be0d-251bc94a1a53	19.41618327823189	14.739624450845945	2.851732853386417	TCGA-VQ-A8DZ	WT APC
aae2a174-a9fd-4b42-95ba-b8420d43150e	40.46862051105289	13.216011929293389	21.53389838440362	TCGA-CG-4304	WT APC
ac25f7c2-a7bf-412e-b4ae-2b131c9dccd3	53.21353296325714	24.20094018835322	22.986244732460467	TCGA-VQ-A8PC	WT APC
ac4bf0a2-71ba-4600-82a3-f9eba85b128d	15.21957479537705	29.66039126636553	78.75098468027933	TCGA-BR-8679	WT APC
aea5c7e8-1dbc-41ef-8dac-83acf7929b9d	0.6288513229480198	45.13885090955894	11.767838311636371	TCGA-D7-A6EZ	WT APC
af4974a7-b93b-4167-a0e1-217e8a2bc7c2	19.483783531900613	56.883591416547375	3.425766492721606	TCGA-BR-8367	WT APC
af5149b9-7972-4d2f-8ea5-e9f00033bbad	74.19990764575638	25.64768106008225	37.91116952800402	TCGA-D7-A6F2	WT APC
af594310-f261-4da4-b10c-9ecd3a37aa5f	15.826524590893252	15.773296280112476	2.5078705996994484	TCGA-VQ-A8PD	WT APC
aff0bfef-c482-4fec-8cd1-6657840ec614	22.76654921532888	9.0367312989159	5.624075422453525	TCGA-CG-5734	WT APC
b0fcb88c-c21a-4d6c-8a33-e87dbaea019f	19.790816424508574	100.8043175272467	64.67767178278201	TCGA-VQ-A8E3	WT APC
b15a9234-6fe8-41a0-b7a1-e6c9216816fa	6.192566159943597	11.936202035210972	4.7437047258300975	TCGA-BR-7707	WT APC
b2c32387-d915-4923-813a-7082b87bfb59	96.41433426359217	16.935100075907165	111.32426804492609	TCGA-VQ-A8PH	WT APC
b33ed37e-a084-4a27-bd3b-725791514c2c	54.1461639689256	10.773683754723866	0.2192896204387719	TCGA-IN-A6RI	WT APC
b4326e36-5bc9-444a-af65-935521649fec	6.32492522178204	8.06408050911469	7.638498678385627	TCGA-ZQ-A9CR	WT APC
b5e688df-aaed-44c2-8090-3dca58b83706	35.84551786493048	31.941983748567417	1.9840083320158648	TCGA-D7-6522	WT APC
b5f60475-a3d9-4e88-8a12-00284e4b7a7e	38.90641176050468	54.5210470451054	7.922840929433687	TCGA-HF-7132	WT APC
b63d6554-0f9e-4e1f-bcbb-c23cb975775f	11.175170435641908	41.317573307066	40.66590602934024	TCGA-VQ-A91N	WT APC
b6af17c6-295b-491e-8572-06eaeaef212a	29.26915214624884	34.94654949120844	4.8441317138413975	TCGA-VQ-A94R	WT APC
b6b3462e-ffa1-41cc-85aa-79b36768ef34	1.1637521877600718	16.208216292283744	3.7983936384862154	TCGA-BR-6802	Mut. APC
b6f45d21-b1a6-436b-ae69-4aad4192680b	30.60040759169257	11.75436401971486	31.695158723852764	TCGA-D7-A747	WT APC
b7240ed4-4a82-424a-a66e-86a28305f537	7.61942925526913	29.867367616896978	7.22801133713813	TCGA-FP-8210	WT APC
b72cfc63-b26c-4ee2-a127-f3541fd9230d	18.56279234629018	18.871927180683297	1.4912810998731036	TCGA-D7-A4Z0	WT APC
b77ee290-c860-4c8c-a149-a089fa5f67a5	44.05904742063258	10.039958284530094	32.99652495979994	TCGA-KB-A6F7	WT APC
b81184b5-a6b2-4a07-a255-96eccb4343f3	32.54598078088303	92.98390425127192	23.784834483007405	TCGA-BR-8380	WT APC
b848b51b-a09f-4ac8-83a3-c5f073c1f205	60.92636926564381	69.21909512678111	5.200208211286321	TCGA-BR-7851	WT APC
b9d25989-50f8-4fc6-aace-87f389c1c9cb	131.17022380639253	28.85255238036138	28.320701592308502	TCGA-BR-8485	WT APC
bab4afab-7f34-4361-91c2-fd8d81f86fc6	11.35399230966196	16.68332448154662	2.93520790859019	TCGA-CG-4466	WT APC
bb30f8dd-bfc9-4da1-bfda-349d0894ea8f	24.328739368176294	34.861753352157386	6.679208884213563	TCGA-BR-8592	WT APC
be474a38-537a-4f9b-8873-f28b638b86df	0.0956007199534424	87.5540399355177	25.05169522004529	TCGA-CG-5718	Mut. APC
be9c0a6a-e26b-470d-9795-bf8c22a783f6	131.21935232628405	70.94697464721206	132.20480017495618	TCGA-BR-4280	WT APC
bebccdfe-5e04-4d42-abf1-a4fec2b1d114	9.565173371157783	14.7756186315568	4.277895220795859	TCGA-VQ-A8PF	WT APC
bf09f335-94d1-4a34-805b-7e90dbbad002	16.85891697247173	3.654388953566785	2.0046347614996995	TCGA-BR-4253	WT APC
bff632c2-dba4-4b0a-b599-4f6cedf4c131	106.50515190709083	19.6675383365482	41.49450610715193	TCGA-CD-A4MH	WT APC
c01a3220-8e2a-40e2-bab8-d9d871c953cb	41.24842500217829	84.77765327025003	110.79286324277824	TCGA-R5-A7ZF	Mut. APC
c13804d2-f32e-4597-b5f4-62fabeb17f0f	1.5380173067240652	3.388915068840389	2.604390478236478	TCGA-HU-A4GJ	WT APC
c15022d7-c95d-4250-ab0a-87544bece8e0	14.048115847196147	11.779698077073093	18.52834608441524	TCGA-BR-8369	WT APC
c2a5b773-f4dc-4ce3-afb4-725a00afb8fa	23.635878528122227	22.326548828975337	15.01109730270612	TCGA-R5-A7ZE	WT APC
c2c0224c-7dcf-4685-ae51-270d9e7cc582	21.21767084582029	30.895861696266664	2.352476972858705	TCGA-HU-A4H4	WT APC
c344169d-faf2-483a-96db-deb64e8a15ff	1.4028812265302006	30.23221797900184	32.97681360827317	TCGA-D7-A4YU	WT APC
c3a00eb4-fea9-4d2e-a3ed-d45120b258ed	19.40282643919689	13.56042503566665	2.250258633328388	TCGA-CG-5726	Mut. APC
c4490ac3-0cd2-47fd-a60b-07940f52620a	12.414648826922418	76.06493885037648	20.857254004432583	TCGA-BR-8291	WT APC
c460ead9-4a9d-4f98-82aa-31e2a07f5706	15.25237458037626	24.24823663270263	2.183178841331077	TCGA-BR-8284	WT APC
c4ea0ea9-da4f-43bf-a15a-09ef45ebf411	7.178020233151403	4.501538313539572	0.2501384643333347	TCGA-VQ-A8PM	WT APC
c500bb3e-3ed8-49f9-b256-5ecdbe4f88ad	26.9513779269674	3.081264781219032	0.3955239199344535	TCGA-IN-A6RO	WT APC
c599e0fd-6d16-4c63-b1c0-e35686fcca58	7.549398451040842	13.645059813092365	12.141089841436116	TCGA-VQ-A8P3	WT APC
c5a79e4c-c436-4f80-b776-005cade85d54	28.81568437688762	4.639443030619737	1.14179461896462	TCGA-CD-8528	WT APC
c5d0c47e-a02c-478d-954a-57fc67d13e10	11.169389489013874	2.141007416002642	0.0599367911164422	TCGA-CD-8527	WT APC
c6f4d7bd-d539-48ae-ad17-fa39eda5ff57	75.06934195025407	152.3013599723033	63.83913623777761	TCGA-HU-A4GU	Mut. APC
c72f557e-18ce-4ee8-b0ec-cb57dd732094	38.05618881943396	5.494519866349781	9.778675798252385	TCGA-IN-7808	WT APC
c8386d50-a742-40dc-be03-a7d35fa30105	30.83600474308329	21.133106344449136	1.742771939958542	TCGA-BR-6452	Mut. APC
c8e65574-7ab7-4040-9ff3-bfc3ba25663e	83.55862813599042	49.24569606207878	11.429846891361722	TCGA-BR-6566	WT APC
c9502da2-f361-4ec7-a9db-f7c76fbe00df	78.8106799391548	50.86242563247605	0.3436992136001803	TCGA-BR-8060	WT APC
cab9c42c-4fe9-4c3a-9050-4041fdbed316	11.015294563762843	18.16182296828793	3.974610095461975	TCGA-CG-4306	Mut. APC
cac7bad2-f8c3-4d41-a76a-9aadb74fa014	46.63169431361395	10.721668296093236	12.279541111791314	TCGA-MX-A663	WT APC
cd5aaf41-7e77-441d-bd3f-a440e757905b	183.50151832360095	53.77762601176339	7.996953462916999	TCGA-HU-8249	WT APC
cdad8c62-e8e4-41a8-b937-f8c347ede53b	36.16551561973827	23.59002400624292	5.242643886545286	TCGA-CD-8526	WT APC
ce3b4316-0d8d-4de2-9049-30f332fd8585	23.412975265164263	13.598015333483776	5.632077953902056	TCGA-VQ-A91D	WT APC
ce67616c-9eb9-4425-ae1d-e1f64ee13e93	44.965407780362575	8.819130533115644	3.013072442054124	TCGA-3M-AB46	WT APC
d0fe3eed-4eba-40b3-bc70-c8cda2b232bd	9.178616487768249	21.27215850844108	145.54278290715928	TCGA-VQ-A8DU	WT APC
d14345e2-bf4c-4b2b-8135-58fa96e965e5	9.21825337973214	24.93544172999698	1.6341764100925684	TCGA-HU-A4H8	WT APC
d1ebc4fe-0673-4c60-acc9-60a739cbd5db	2.234515539216568	3.6703219974758703	4.741152943990263	TCGA-BR-8371	WT APC
d213fea7-8b64-4461-83e1-2a6e26699b7e	20.205216081692733	18.1412414588352	7.645064242451228	TCGA-RD-A7C1	WT APC
d234f819-acf4-4e3b-aea7-f75d193d0ef5	2.4263776396665464	4.20767189558811	34.63252350597164	TCGA-CD-8524	WT APC
d24ce1dc-2b9b-4c07-a0ad-8987cefc6817	27.105443495281303	10.384380647366106	9.459382175070289	TCGA-BR-8080	WT APC
d291f1df-5430-40b0-aed4-8ac3056a1bbd	9.479933094111672	13.24017719911564	8.641955951254731	TCGA-BR-4257	WT APC
d466f3a1-30bd-4097-ae08-590dc3c23244	8.57820985569189	12.258697785146422	0.8723603243082872	TCGA-CD-8525	WT APC
d4a369c7-1245-4de3-be58-ff291ba50ae4	6.842682689546972	8.045641861876547	1.90263388669793	TCGA-R5-A7O7	WT APC
d6e238c5-c0c3-465a-bc03-af4cddc60077	39.431408413746205	9.94952395054821	7.782526935226106	TCGA-D7-6527	WT APC
d76bbd30-8025-4774-b6f6-aee4cc68d27e	40.9526345533916	22.175494527111027	55.00222606826825	TCGA-BR-7959	WT APC
d8e08bc9-0756-4348-8d99-5ef96dd50638	8.399684479893596	1.8391926587659533	3.5847825022711843	TCGA-D7-6521	WT APC
da075540-42c3-46be-80d7-c13c12cfdbd8	37.287944335620665	15.973244002920016	2.1691370618025227	TCGA-CG-5732	WT APC
db50fc21-e95b-4a38-8928-35dfbcd75b9e	0.1739616442168245	1.6925087797637457	2.3840878486354398	TCGA-FP-8211	Mut. APC
dcbf21f6-fe82-4ca0-bd59-8195e50d8207	26.54271911907507	69.24860740485474	12.248018087164752	TCGA-VQ-A924	WT APC
dd788888-039a-49c1-860e-15f2ac39f7d6	12.254104720083204	22.626313560699497	4.0149074600735135	TCGA-VQ-A8P8	WT APC
de0e9cb0-47b6-41d7-b512-a4ad8401dc1d	15.914922980085189	20.727590365680506	6.077253041836513	TCGA-BR-A4J8	WT APC
dfb48030-5f4c-4405-837b-693f01e37bd3	52.46499173324016	40.34336730274036	2.2003328520461563	TCGA-HU-8244	WT APC
e05a5a54-6d35-4a37-8dde-b013974e9f32	0.8613088677423242	4.125994541191462	2.239104398104287	TCGA-BR-8296	WT APC
e06c9599-da35-44c4-975e-fd4d120c047c	32.134828014670674	4.717536132214535	0.8162079151145668	TCGA-CG-4437	WT APC
e165a875-e50f-44fc-a733-b5bf2210f0f7	1.149093223171893	7.09799571030623	6.591215145762464	TCGA-VQ-AA68	WT APC
e2e4aed0-90bd-4042-9b38-6b87611ba670	288.4657297359661	149.7938786525659	24.116022385996487	TCGA-BR-8680	Mut. APC
e30b191c-2904-4b68-980d-4cf21a3bf5ed	12.364284715003732	31.649174256894877	5.87194093200016	TCGA-CG-4476	Mut. APC
e332e148-4e94-48c4-9a6f-37bf1518fcbc	0.8863120335056028	3.141236194600082	0.9638358242270076	TCGA-BR-A44T	WT APC
e389220e-e544-4820-9915-c87e17689e0e	1.336192774840112	9.473176045277704	1.7647074532207632	TCGA-VQ-A91Y	WT APC
e3abf4bd-cd05-40f2-82c2-2d02fc7a3c75	10.385955794112045	23.466371591152672	46.84548039634899	TCGA-VQ-A8DV	Mut. APC
e3e40067-b39c-4f2e-9bb9-5011b7018029	47.45269253400327	19.59620131973986	13.71346390626609	TCGA-BR-6563	Mut. APC
e59b2bb8-8812-4a1c-997b-305d935c5d95	52.26420767301948	18.46016966338673	45.97723861786857	TCGA-HU-A4GD	WT APC
e648c619-2fd2-4765-b0f9-cf5f031648ed	1.1262804658528158	15.41409664085484	2.103884474604889	TCGA-CD-A489	WT APC
e65f90dc-c49d-44c9-8a22-e90e32caf469	15.271800022456883	3.08400350358247	1.34312086396679	TCGA-HF-7131	WT APC
e7149e76-15c9-4950-bb00-51adf8501824	3.941859423736581	4.3406971268380365	1.294985332549963	TCGA-IN-A6RL	WT APC
e7463047-b761-4187-90ee-00e16801e6ed	1.211003583661849	13.947251670124942	4.826274071509511	TCGA-BR-A4IV	WT APC
e77f1a00-7798-46b4-af9e-6d7fc5be384b	5.178279934661731	3.0784964098894707	0.9226574191504038	TCGA-CG-4475	WT APC
e7f0e1ee-e412-4443-a6cb-071468572705	66.22355148660134	21.114683468886923	17.02424482419154	TCGA-BR-4369	Mut. APC
eb7d191d-85ed-4600-821d-d10e987deb13	7.078295333837303	25.649645829287152	19.093710829476887	TCGA-BR-A4QL	WT APC
ec730778-e5dd-48ff-9310-14dcc4736de5	4.972809156747583	79.11499190743221	21.069799973307404	TCGA-HU-8610	WT APC
ed007e79-c4a1-4c27-90c2-17ddcaf62265	1.489256155895089	40.530222326532105	0.6736933779720174	TCGA-BR-4357	WT APC
edce1031-680e-43e3-8a43-1988d9935aa7	6.417097575130542	70.46283146753436	78.54016219703065	TCGA-BR-7715	WT APC
ef1d5bac-1c97-4529-89d4-2410e4356701	0.171249317128828	0.3896657084420418	0.317742625912666	TCGA-BR-6710	WT APC
ef5fe7ac-2476-478e-8c5d-f8114ea34224	0.2716849036583275	8.944432837116572	4.730042524964433	TCGA-BR-A4J7	WT APC
f0009150-a08a-425b-8b05-a3369ce1bab1	39.75183452031964	72.62279406581116	1.7778316191884982	TCGA-FP-7829	WT APC
f19a9513-8848-4d2f-9409-2efe8053a03b	14.561311602807043	18.09518552314293	2.732773651996467	TCGA-VQ-AA6D	WT APC
f1bc5222-0e48-4eea-9b65-05b84a1b42af	4.65048093197462	4.746735570860626	2.340840525806158	TCGA-FP-8631	WT APC
f232d99a-df50-44c2-8c7f-ea63cf7a52b9	0.5333080733371082	25.51154333035763	1.2559298485812385	TCGA-BR-7958	WT APC
f407b219-7355-4152-9d64-1c439c39409a	82.61088620828346	35.81225870688219	42.645305044143015	TCGA-RD-A7BT	WT APC
f40f17fc-69f0-4374-b9b0-6962948252d5	18.50765699433732	36.72948581648523	1.9501191113638587	TCGA-D7-8579	WT APC
f41434a1-8170-4eea-836f-73cc7df1aa38	36.81534567712017	19.829140143915964	6.289786767350879	TCGA-VQ-A92D	WT APC
f45bf4c6-a66a-4174-a74c-9a88f90f0599	98.93017510763124	28.9893726600062	65.16289300320813	TCGA-VQ-A91U	Mut. APC
f54dd257-361a-48f6-b646-6e13f7836f38	9.632672877576038	8.584646054467076	7.610117918596251	TCGA-RD-A8N1	WT APC
f5f31aa2-cc61-4d76-bfcd-d3f6df41b97c	0.8326219980398644	31.16804731554116	146.392800235423	TCGA-VQ-A928	WT APC
f643ce8b-bf15-44fb-8eea-b63af0c70a25	154.4947898064271	24.129822997790555	3.124147238738832	TCGA-BR-8682	WT APC
fa864442-6170-4ad7-89a5-854f1870d930	12.452332173154234	64.16327187923716	21.094874675818705	TCGA-MX-A5UG	WT APC
faadd7bd-35e4-4032-87ef-0019de1a87eb	100.0387000648956	57.41025417435822	11.795247990035746	TCGA-VQ-A8E7	WT APC
fbeccce9-1784-4c02-8e48-c1d30a546fc2	36.83785126519111	22.742692869228325	9.076986069297105	TCGA-D7-A6F0	WT APC
fc268f2f-c8eb-4fd5-85e6-6ba800735f4a	31.22291968057534	17.476686708192425	21.11088122843922	TCGA-BR-8484	WT APC
fd16d083-da86-48e9-9fc6-877edc783309	31.581608350111708	9.843406441732355	4.832579988967528	TCGA-BR-4279	WT APC
fd91fa29-ff90-42db-8076-c0b31bd00060	10.38545052097236	1.8458913791784253	0.7671862621013037	TCGA-VQ-A8PP	WT APC
fda03449-01de-4ea7-9be0-b77e0a2b4af9	2.3261076339403197	6.008913921283837	1.5216491568401231	TCGA-IN-A7NR	WT APC
fe28ea33-5a35-4a4d-8fa1-3d84d4a308ac	2.3143005033605	11.993254448529791	6.8928132515786125	TCGA-RD-A8N9	WT APC
fe584a2a-845c-4d23-91bb-03fb1a710287	26.02705031284377	30.222794968240148	5.708570070047091	TCGA-BR-4187	WT APC
fe7e18b9-d236-447e-8497-e15c94dd7f55	5.998389875933201	3.8907072607630697	1.3948561071935874	TCGA-IN-A6RR	WT APC
ff72cab0-542c-4341-8655-f8ddb317d68f	22.330306161471743	15.123868892314418	6.910592596169266	TCGA-BR-8687	WT APC
ffe79ab5-b9da-49e0-bc6c-04255f809114	104.5814894755241	31.52445144092165	19.25240008318632	TCGA-HU-A4GT	WT APC
