# Supplementary material for: scRNA-seq of gastric tumor shows complex intercellular interaction with an alternative T cell exhaustion trajectory
Source: Nat Commun. 2022 Aug 23;13:4943. doi: 10.1038/s41467-022-32627-z (PMC9399107; doi:10.1038/s41467-022-32627-z)
Supplement: Supplementary file 13 — Source Data [file 41467_2022_32627_MOESM13_ESM.zip › Source Data/FigS2/FigS2c_1.csv]

	prop	color
Epithelial cells	0.12014685635612667	#aa40fc
Smooth muscle cells	0.01722949689869056	#aec7e8
Myeloid cells	0.008916825025581056	#17becf
Fibroblasts	0.006178560395427865	#e377c2
Endothelial cells	0.004965243296921549	#d62728
B cells(Plasma cells)	0.0029618082618862044	#ff7f0e
Mast cells	0.0021167221046265497	#b5bd61
Endocrine cells	0.0010758472296933835	#279e68
T cells & NK cells	0.000839240931261231	#ffbb78
B cells	0.00024177949709864604	#1f77b4
Erythrocytes	0.0	#8c564b
