# Supplementary material for: scRNA-seq of gastric tumor shows complex intercellular interaction with an alternative T cell exhaustion trajectory
Source: Nat Commun. 2022 Aug 23;13:4943. doi: 10.1038/s41467-022-32627-z (PMC9399107; doi:10.1038/s41467-022-32627-z)
Supplement: Supplementary file 13 — Source Data [file 41467_2022_32627_MOESM13_ESM.zip › Source Data/FigS2/FigS2c_2.csv]

	prop	color
Tumor_GC10	0.9229198570699336	#aec7e8
Tumor_GC08_2	0.6711145996860283	#17becf
Tumor_GC07	0.37012987012987014	#e377c2
Tumor_GC08_1	0.3538306451612903	#b5bd61
IM_enterocyte	0.055408970976253295	#1f77b4
Uncertain_GC02	0.031055900621118012	#ffbb78
Normal_parietal	0.013986013986013986	#8c564b
Normal_PMC	0.012766701643931445	#d62728
IM_goblet	0.011560693641618497	#ff7f0e
Normal_GMC	0.011451331839681354	#279e68
Normal_chief	0.0017482517482517483	#aa40fc
