# Supplementary material for: scRNA-seq of gastric tumor shows complex intercellular interaction with an alternative T cell exhaustion trajectory
Source: Nat Commun. 2022 Aug 23;13:4943. doi: 10.1038/s41467-022-32627-z (PMC9399107; doi:10.1038/s41467-022-32627-z)
Supplement: Supplementary file 13 — Source Data [file 41467_2022_32627_MOESM13_ESM.zip › Source Data/FigS5/FigS5d.csv]

	DC_LAMP3	Mono_CD14	Mono_FCGR3A	Mφ_APOE	Mφ_THBS1	cDC1_XCR1	cDC2_CD1C	pDC_LILRA4
DC_LAMP3	1.0	-0.05909009031329693	-0.04510077694696002	-0.124922272000072	-0.2869132587065819	0.33858598529852024	0.2823943695334361	0.16496026173905576
Mono_CD14	-0.05909009031329693	1.0	0.3478769417161369	-0.25855885020912517	0.1885769067693066	-0.016332823803607788	-0.06216764136219366	0.0038354981255129816
Mono_FCGR3A	-0.04510077694696002	0.3478769417161369	1.0	-0.18798381355051386	0.00651007730980302	-0.04706001334148646	0.0034250712882253342	-0.017827017760840835
Mφ_APOE	-0.124922272000072	-0.25855885020912517	-0.18798381355051386	1.0	-0.6757969909034276	-0.10485043677350259	-0.1704403216347259	-0.18373831069252944
Mφ_THBS1	-0.2869132587065819	0.1885769067693066	0.00651007730980302	-0.6757969909034276	1.0	-0.357531765507475	-0.4439806511652189	-0.31765422791731446
cDC1_XCR1	0.33858598529852024	-0.016332823803607788	-0.04706001334148646	-0.10485043677350259	-0.357531765507475	1.0	0.4708787264989188	0.2943063565767996
cDC2_CD1C	0.2823943695334361	-0.06216764136219366	0.0034250712882253342	-0.1704403216347259	-0.4439806511652189	0.4708787264989188	1.0	0.24149953408162728
pDC_LILRA4	0.16496026173905576	0.0038354981255129816	-0.017827017760840835	-0.18373831069252944	-0.31765422791731446	0.2943063565767996	0.24149953408162728	1.0
