# Supplementary material for: scRNA-seq of gastric tumor shows complex intercellular interaction with an alternative T cell exhaustion trajectory
Source: Nat Commun. 2022 Aug 23;13:4943. doi: 10.1038/s41467-022-32627-z (PMC9399107; doi:10.1038/s41467-022-32627-z)
Supplement: Supplementary file 13 — Source Data [file 41467_2022_32627_MOESM13_ESM.zip › Source Data/Fig5/Fig5f.csv]

gene_name	Tc17_log2FC	Th17_log2FC	Tc17_-log10pv	Th17_-log10pv	abs_max_FC	product_abs_FC	max_FC	product_FC
AAED1	-0.5585872530937195	-0.3045166134834289	2.2848947465214997	0.4961700278535982	0.5585872530937195	0.17009909864711045	-0.3045166134834289	0.17009909864711045
AAGAB	0.6040772199630737	0.5570987462997437	2.840952698169702	3.6094968467519273	0.6040772199630737	0.33653066190966285	0.6040772199630737	0.33653066190966285
AAK1	0.2652655839920044	0.4768507480621338	3.612695053381195	21.532006271416748	0.4768507480621338	0.12649209216172608	0.4768507480621338	0.12649209216172608
AASDHPPT	0.2371295988559723	0.5169966220855713	0.7645486306703704	6.012889667236563	0.5169966220855713	0.12259520160504422	0.5169966220855713	0.12259520160504422
AATF	0.0614294596016407	0.2961356043815613	-0.0	2.174802121106868	0.2961356043815613	0.01819145014596457	0.2961356043815613	0.01819145014596457
ABAT	0.7268204092979431	1.3865022659301758	0.1215343343361071	2.060722586210584	1.3865022659301758	1.007738144415896	1.3865022659301758	1.007738144415896
ABCA2	0.1152639910578727	1.290220856666565	-0.0	2.817166847688928	1.290220856666565	0.1487160052854958	1.290220856666565	0.1487160052854958
ABCB1	1.2842330932617188	1.4939312934875488	30.992288280810552	9.73543508083588	1.4939312934875488	1.9185560061559954	1.4939312934875488	1.9185560061559954
ABCC1	1.0647350549697876	0.6098291873931885	10.07324579049321	5.071978039719405	1.0647350549697876	0.6493065133612674	1.0647350549697876	0.6493065133612674
ABCE1	0.4700681865215301	0.0743915289640426	2.1597125953642777	1.2883299932381776e-05	0.4700681865215301	0.034969091112691385	0.4700681865215301	0.034969091112691385
ABHD13	0.7246049642562866	0.4276585280895233	5.4583454778670975	2.2497792462668365	0.7246049642562866	0.3098834924602052	0.7246049642562866	0.3098834924602052
ABHD14B	0.4098007082939148	0.1034130081534385	11.186110192078484	0.5495706376791635	0.4098007082939148	0.04237872398808348	0.4098007082939148	0.04237872398808348
ABHD15	1.3930007219314575	1.858424425125122	7.760221801452634	6.934428559086802	1.858424425125122	2.588786565854349	1.858424425125122	2.588786565854349
ABHD17A	-0.0121459821239113	0.5546203851699829	-0.0	4.592312094909685	0.5546203851699829	0.006736409283831412	0.5546203851699829	-0.006736409283831412
ABI3	0.6888671517372131	1.7175841331481934	29.34001581327826	109.43131164728288	1.7175841331481934	1.1831872896708262	1.7175841331481934	1.1831872896708262
ABLIM1	1.2173510789871216	0.3677408397197723	100.94041712307168	8.147115248681196	1.2173510789871216	0.44766970802049494	1.2173510789871216	0.44766970802049494
ABRACL	0.7252597808837891	0.6336948871612549	77.1300898115471	79.13818410811265	0.7252597808837891	0.45959341500974915	0.7252597808837891	0.45959341500974915
ABRAXAS1	0.2325727939605713	-0.6833793520927429	-0.0	2.873593959087547	0.6833793520927429	0.1589354452511742	0.2325727939605713	-0.1589354452511742
ABT1	0.2988400459289551	0.1344963908195495	2.3504597132330938	0.2262771086511315	0.2988400459289551	0.04019290760979287	0.2988400459289551	0.04019290760979287
ACAA2	0.3533794283866882	0.8168760538101196	2.715843143230096	20.89537086620079	0.8168760538101196	0.2886671929581936	0.8168760538101196	0.2886671929581936
ACADVL	0.125719666481018	0.3368509113788605	0.3536979249144413	4.483070759204339	0.3368509113788605	0.04234878423237729	0.3368509113788605	0.04234878423237729
ACAP1	0.2373172491788864	0.3831661641597748	7.581500243704884	25.741342582014465	0.3831661641597748	0.09093194005682337	0.3831661641597748	0.09093194005682337
ACAP2	0.3021519482135772	0.2418539971113205	4.590659082366852	3.0812717410680626	0.3021519482135772	0.07307665641042636	0.3021519482135772	0.07307665641042636
ACAT1	-0.2784062623977661	0.6091031432151794	0.0957524474371385	2.59214735321244	0.6091031432151794	0.16957812951726936	0.6091031432151794	-0.16957812951726936
ACBD5	0.2071628272533416	0.6726914048194885	-0.0	2.030478326549048	0.6726914048194885	0.13935665329142738	0.6726914048194885	0.13935665329142738
ACIN1	0.2081067115068435	0.342079758644104	0.7090977228731318	4.184526391582283	0.342079758644104	0.07118909364447921	0.342079758644104	0.07118909364447921
ACLY	0.1287637948989868	0.5004385709762573	-0.0	3.3249777793273303	0.5004385709762573	0.06443836951272884	0.5004385709762573	0.06443836951272884
ACOT7	0.7515673637390137	1.155063271522522	1.274784593751401	3.505766074163656	1.155063271522522	0.8681078579299424	1.155063271522522	0.8681078579299424
ACP1	0.2765915989875793	0.1714861392974853	3.26574014626936	1.6040985244699135	0.2765915989875793	0.04743162547249821	0.2765915989875793	0.04743162547249821
ACP5	0.5109334588050842	0.3097273111343384	7.232124142159083	7.310816756093141	0.5109334588050842	0.15825004636426598	0.5109334588050842	0.15825004636426598
ACP6	1.1172515153884888	0.6835728883743286	3.269940898927598	3.0278701470648755	1.1172515153884888	0.7637228454147049	1.1172515153884888	0.7637228454147049
ACSL1	1.1494308710098269	1.2311575412750244	2.61878044384833	3.716039067613568	1.2311575412750244	1.4151304850180682	1.2311575412750244	1.4151304850180682
ACSL5	0.0529246665537357	0.5432477593421936	-0.0	3.4257356150110208	0.5432477593421936	0.028751206519249655	0.5432477593421936	0.028751206519249655
ACTA2	0.1183815002441406	0.5316240191459656	-0.0	4.701693182866758	0.5316240191459656	0.06293444895231913	0.5316240191459656	0.06293444895231913
ACTB	0.521534264087677	0.7899504899978638	118.44712060692244	241.40524423755656	0.7899504899978638	0.41198624746673573	0.7899504899978638	0.41198624746673573
ACTG1	0.1349575072526931	0.3734481036663055	5.837656558802885	50.46036260905916	0.3734481036663055	0.0503996251590499	0.3734481036663055	0.0503996251590499
ACTN1	-2.23622465133667	-2.103083610534668	1.0336544144475623	17.02032379678482	2.23622465133667	4.702967413699753	-2.103083610534668	4.702967413699753
ACTN4	0.2360586076974868	1.086903691291809	3.2221379745181618	86.86440945737615	1.086903691291809	0.25657297206760343	1.086903691291809	0.25657297206760343
ACTR1A	0.0342495404183864	0.5300608277320862	-0.0	5.759893900161666	0.5300608277320862	0.018154339743613433	0.5300608277320862	0.018154339743613433
ACTR2	0.4113228023052215	0.5700610280036926	17.21822365181492	40.89449950468892	0.5700610280036926	0.2344790995234742	0.5700610280036926	0.2344790995234742
ACTR3	0.7093848586082458	0.528867781162262	72.98154130771033	48.25704470898295	0.7093848586082458	0.3751707961622479	0.7093848586082458	0.3751707961622479
ADA	0.1383115798234939	1.1143215894699097	-0.0	25.97099334031445	1.1143215894699097	0.15412357947101002	1.1143215894699097	0.15412357947101002
ADAM10	0.8448485136032104	0.5984131693840027	21.60278754275994	16.39277363619371	0.8448485136032104	0.5055684766746609	0.8448485136032104	0.5055684766746609
ADAM12	3.227689743041992	2.157461404800415	24.466161334834485	31.682187982959285	3.227689743041992	6.963616047283267	3.227689743041992	6.963616047283267
ADAM19	1.4317222833633425	1.877590894699097	25.977442740363895	140.1157557198561	1.877590894699097	2.6881887229808124	1.877590894699097	2.6881887229808124
ADAM8	0.0259775687009096	0.6446425318717957	-0.0	8.397420717492448	0.6446425318717957	0.016746245659227877	0.6446425318717957	0.016746245659227877
ADAMTS17	1.9481990337371824	2.055969476699829	2.969866470798685	0.7441701018124889	2.055969476699829	4.005437747899747	2.055969476699829	4.005437747899747
ADAR	0.1323271840810775	0.3293755650520324	0.8413915932891675	10.725866367198671	0.3293755650520324	0.04358534102844921	0.3293755650520324	0.04358534102844921
ADARB2	-0.0777138024568557	0.9845507740974426	-0.0	3.4614750500370617	0.9845507740974426	0.07651318436695302	0.9845507740974426	-0.07651318436695302
ADD3	-1.1143149137496948	-1.2397340536117554	18.33304815959493	71.21259052601896	1.2397340536117554	1.3814541450229427	-1.1143149137496948	1.3814541450229427
ADGRE5	-0.5264897346496582	0.2190304696559906	29.74062672221112	7.9539743410903	0.5264897346496582	0.1153172938493725	0.2190304696559906	-0.1153172938493725
ADGRG1	-0.5583348870277405	3.2857673168182373	0.9611730539740788	8.658241461171185	3.2857673168182373	1.8345585236351525	3.2857673168182373	-1.8345585236351525
ADIPOR1	0.0408247634768486	0.3057855367660522	-0.0	4.324560318751572	0.3057855367660522	0.012483622213115273	0.3057855367660522	0.012483622213115273
ADIPOR2	0.1525629013776779	0.5865505933761597	-0.0	2.46902494151178	0.5865505933761597	0.0894858603302655	0.5865505933761597	0.0894858603302655
ADRB2	-1.905466914176941	0.396853893995285	8.978840048064546	1.2883299932381776e-05	1.905466914176941	0.7561919647702985	0.396853893995285	-0.7561919647702985
ADRM1	-0.0216381624341011	0.2759062349796295	-0.0	3.7617981970571472	0.2759062349796295	0.005970103929070491	0.2759062349796295	-0.005970103929070491
ADSL	0.5026336908340454	0.0571846179664135	4.608909648633816	1.2883299932381776e-05	0.5026336908340454	0.02874291558739328	0.5026336908340454	0.02874291558739328
ADSS	-0.1710881888866424	0.4116444587707519	0.6604673780266965	6.101223981011745	0.4116444587707519	0.07042750491631009	0.4116444587707519	-0.07042750491631009
AES	0.0808993428945541	-0.7039212584495544	0.86532551678862	54.76443330043581	0.7039212584495544	0.05694676725807654	0.0808993428945541	-0.05694676725807654
AGAP2	0.3852621614933014	0.555419385433197	0.9497882947752968	3.090300168661674	0.555419385433197	0.21398207296727456	0.555419385433197	0.21398207296727456
AGFG2	0.644936740398407	0.594408392906189	2.954004566855232	2.816951376443063	0.644936740398407	0.3833558113863731	0.644936740398407	0.3833558113863731
AGO2	0.7514728307723999	0.5967366695404053	6.315735507662817	3.3412145072152	0.7514728307723999	0.4484313942852225	0.7514728307723999	0.4484313942852225
AGPAT2	0.290630042552948	0.6208667755126953	0.6853669371852567	4.199213104641787	0.6208667755126953	0.18044253738696625	0.6208667755126953	0.18044253738696625
AGPAT5	1.4338171482086182	1.573889970779419	21.84006472385472	59.6705732894932	1.573889970779419	2.256670429497092	1.573889970779419	2.256670429497092
AGTRAP	-0.609677791595459	0.2943196296691894	3.5524845048927807	0.9502822130281184	0.609677791595459	0.17944014183990473	0.2943196296691894	-0.17944014183990473
AHI1	-0.1035789996385574	0.7175047397613525	-0.0	3.866394001814006	0.7175047397613525	0.07431842318040437	0.7175047397613525	-0.07431842318040437
AHNAK	-1.9431445598602293	-0.3025331497192383	250.40089622679903	10.09583989201322	1.9431445598602293	0.5878656440543181	-0.3025331497192383	0.5878656440543181
AHR	1.867195725440979	1.062743902206421	100.42314296734318	52.27041817629279	1.867195725440979	1.984350871438295	1.867195725440979	1.984350871438295
AHSA1	0.3658167719841003	0.4103023111820221	3.5244976558216483	3.846937298316687	0.4103023111820221	0.15009546701422313	0.4103023111820221	0.15009546701422313
AIF1	-1.4097907543182373	-3.335514783859253	2.5040985646924128	6.961797055433654	3.335514783859253	4.7023779031765685	-1.4097907543182373	4.7023779031765685
AIG1	-0.7435314059257507	-2.2155697345733643	0.2141058095090496	3.397720648271497	2.2155697345733643	1.647345679673876	-0.7435314059257507	1.647345679673876
AK5	-2.9105489253997803	-5.248154640197754	-0.0	3.16052035651359	5.248154640197754	15.275010848359443	-2.9105489253997803	15.275010848359443
AKAP13	0.7176555395126343	1.0123279094696045	82.08494024027524	179.29402793997716	1.0123279094696045	0.7265027320341062	1.0123279094696045	0.7265027320341062
AKAP9	-0.0982743427157402	0.2441048622131347	0.3851851850695614	2.63881942798492	0.2441048622131347	0.02398924488771214	0.2441048622131347	-0.02398924488771214
AKIRIN2	0.4146726429462433	0.6183680295944214	12.34494878204384	29.88819093284504	0.6183680295944214	0.2564203051453795	0.6183680295944214	0.2564203051453795
AKNA	-0.0736705809831619	0.706985354423523	0.1015879368737287	43.44503380633165	0.706985354423523	0.05208402180696756	0.706985354423523	-0.05208402180696756
AKTIP	-1.0253889560699463	-0.2312688529491424	3.874325119597632	0.7530411387840541	1.0253889560699463	0.23714052769701505	-0.2312688529491424	0.23714052769701505
ALAS1	0.6770812273025513	0.8771325945854187	1.4577950291218833	3.790190187327282	0.8771325945854187	0.5938900136489664	0.8771325945854187	0.5938900136489664
ALDH9A1	0.1914696246385574	0.2895090878009796	0.351506616021386	2.075479864787984	0.2895090878009796	0.05543219637070473	0.2895090878009796	0.05543219637070473
ALDOA	0.0189974568784236	0.2246209681034088	-0.0	14.132056531746793	0.2246209681034088	0.004267227155534272	0.2246209681034088	0.004267227155534272
ALG12	0.6257362365722656	0.919292688369751	2.6255481141134047	6.729366364809502	0.919292688369751	0.5752347471288886	0.919292688369751	0.5752347471288886
ALKBH7	-0.2558812201023102	-0.4829777777194977	2.064117779402356	13.281886212126404	0.4829777777194977	0.12358494304516743	-0.2558812201023102	0.12358494304516743
ALOX5AP	1.2413032054901123	1.6408634185791016	226.79567036753664	271.5912844054814	1.6408634185791016	2.0368090212537027	1.6408634185791016	2.0368090212537027
AMZ2	0.3481265306472778	0.3063027858734131	3.866609989704151	2.50661049170523	0.3481265306472778	0.1066321261737073	0.3481265306472778	0.1066321261737073
ANAPC11	0.175352469086647	0.3606749773025512	2.2239288478360177	11.876872792382084	0.3606749773025512	0.06324524780777273	0.3606749773025512	0.06324524780777273
ANAPC16	0.508878767490387	0.3384780287742615	43.70929918265095	28.64514134109056	0.508878767490387	0.1722442821052219	0.508878767490387	0.1722442821052219
ANK3	-2.525556325912476	-0.988862931728363	2.575549412247723	3.3927354577918183	2.525556325912476	2.497429032686924	-0.988862931728363	2.497429032686924
ANKH	-0.0061863991431891	-0.4473614692687988	-0.0	2.229937531918996	0.4473614692687988	0.0027675566101803134	-0.0061863991431891	0.0027675566101803134
ANKRD10	0.4438662528991699	0.2711331844329834	3.6272057296838263	2.627446782108094	0.4438662528991699	0.12034687061088789	0.4438662528991699	0.12034687061088789
ANKRD11	0.2832074761390686	0.3821738958358764	1.5710203572888348	3.344422492008288	0.3821738958358764	0.10823450448591386	0.3821738958358764	0.10823450448591386
ANKRD12	0.1680627614259719	0.1735005974769592	3.2121999313243506	5.866571153267051	0.1735005974769592	0.029158989521033775	0.1735005974769592	0.029158989521033775
ANKRD28	2.0730907917022705	1.793088674545288	252.46358865638885	125.3209426677108	2.0730907917022705	3.717235619905466	2.0730907917022705	3.717235619905466
ANKRD35	1.0150601863861084	1.8104230165481567	1.6151097001373245	3.8733300242553135	1.8104230165481567	1.8376883246150726	1.8104230165481567	1.8376883246150726
ANKRD39	-0.0105809168890118	0.6690560579299927	-0.0	5.849466266062663	0.6690560579299927	0.007079226543047116	0.6690560579299927	-0.007079226543047116
ANKRD44	0.632195770740509	0.3907766342163086	31.186407804485743	13.682420593174085	0.632195770740509	0.24704733545576119	0.632195770740509	0.24704733545576119
ANKRD55	-1.3170595169067385	-2.852013349533081	-0.0	7.722027672216229	2.852013349533081	3.7562713243476087	-1.3170595169067385	3.7562713243476087
ANO6	0.1920923441648483	0.4948294758796692	-0.0	2.510267399554837	0.4948294758796692	0.09505295398358891	0.4948294758796692	0.09505295398358891
ANP32A	0.3031516373157501	0.235890731215477	4.590643961124149	3.65451432477525	0.3031516373157501	0.07151066139558138	0.3031516373157501	0.07151066139558138
ANP32B	0.1961930394172668	-0.2841179668903351	4.958577736228057	14.681092338710773	0.2841179668903351	0.055741967477269214	0.1961930394172668	-0.055741967477269214
ANP32E	0.2165411859750747	0.3416648209095001	1.274784593751401	4.187604802253764	0.3416648209095001	0.07398450552570467	0.3416648209095001	0.07398450552570467
ANTXR2	-1.592079997062683	0.2237314879894256	2.4852816086326848	0.7104332783567722	1.592079997062683	0.3561984267410344	0.2237314879894256	-0.3561984267410344
ANXA1	-2.108620405197144	-0.3852472603321075	303.46848878559337	9.6118560107989	2.108620405197144	0.8123402341825781	-0.3852472603321075	0.8123402341825781
ANXA2	-1.0076295137405396	0.3682259321212768	42.96860363439333	7.07828347196132	1.0076295137405396	0.37103531693001907	0.3682259321212768	-0.37103531693001907
ANXA2R	-0.2260617464780807	-0.3592420220375061	0.9410009857147392	3.4393936699361545	0.3592420220375061	0.08121087891011579	-0.2260617464780807	0.08121087891011579
ANXA5	0.5671879053115845	1.2178540229797363	23.329247802422096	98.40347698705057	1.2178540229797363	0.6907520722691629	1.2178540229797363	0.6907520722691629
ANXA6	0.0111383870244026	0.2355088740587234	-0.0	7.392658932315405	0.2355088740587234	0.0026231889869473505	0.2355088740587234	0.0026231889869473505
AOAH	-1.3961998224258425	1.860283613204956	46.44976661003743	4.7871402531737	1.860283613204956	2.5973276504184644	1.860283613204956	-2.5973276504184644
AP1S1	0.3186388313770294	0.7565714716911316	0.3859017568290577	7.20345953662626	0.7565714716911316	0.24107304959286147	0.7565714716911316	0.24107304959286147
AP2B1	-0.0096097942441701	0.4286336302757263	-0.0	4.267056734710733	0.4286336302757263	0.004119080993081409	0.4286336302757263	-0.004119080993081409
AP2M1	0.4050646126270294	0.4359115064144134	10.961296085221266	16.651358083718414	0.4359115064144134	0.1765723254854192	0.4359115064144134	0.1765723254854192
AP2S1	0.0709441602230072	0.4010453522205353	-0.0	9.546656242722412	0.4010453522205353	0.028451825724626012	0.4010453522205353	0.028451825724626012
AP3D1	0.6008034348487854	0.7982312440872192	4.436521705194982	10.237870767075991	0.7982312440872192	0.47958007325122054	0.7982312440872192	0.47958007325122054
AP3M1	0.2646114230155945	0.552936315536499	0.1707567255456502	2.3654771648849424	0.552936315536499	0.14631326529111277	0.552936315536499	0.14631326529111277
APBA2	-0.4771963655948639	-0.925750732421875	1.9910499379971136	3.1716140565365323	0.925750732421875	0.4417648849585021	-0.4771963655948639	0.4417648849585021
APBB1	0.5002503991127014	-0.4939466416835785	2.929467783866211	3.776638319258612	0.5002503991127014	0.24709700464258866	0.5002503991127014	-0.24709700464258866
APBB1IP	0.5771721005439758	0.4872778952121734	45.06720306207196	39.67711093055081	0.5771721005439758	0.28124320632825744	0.5771721005439758	0.28124320632825744
APEX1	-0.0538151636719703	-0.3547148108482361	-0.0	6.421549633000138	0.3547148108482361	0.01908903560266981	-0.0538151636719703	0.01908903560266981
APEX2	0.5348635315895081	0.7158902883529663	0.820069251522254	2.3103708354130923	0.7158902883529663	0.3829036078590988	0.7158902883529663	0.3829036078590988
APH1A	0.0617765560746192	0.211203783750534	0.0398886715164849	2.617696524837191	0.211203783750534	0.013047442390036612	0.211203783750534	0.013047442390036612
APMAP	-0.7870075702667236	0.5985510945320129	25.101866154180616	10.61519812171892	0.7870075702667236	0.4710642425881275	0.5985510945320129	-0.4710642425881275
APOBEC3C	-0.9447715878486632	0.7990010380744934	20.02655444330217	15.95881447688772	0.9447715878486632	0.7548734794343693	0.7990010380744934	-0.7548734794343693
APOBEC3G	-1.980263352394104	0.8825365900993347	171.73648171762656	25.56276649172649	1.980263352394104	1.7476548665205698	0.8825365900993347	-1.7476548665205698
APOBEC3H	-1.8611472845077517	1.4318060874938965	10.968632471591008	11.408492824558577	1.8611472845077517	2.664802011680934	1.4318060874938965	-2.664802011680934
APOBR	0.3286258578300476	1.2814210653305054	-0.0	2.0324197935935038	1.2814210653305054	0.4211080968357308	1.2814210653305054	0.4211080968357308
APOL6	-0.1782797574996948	0.5188623070716858	0.6024637292473876	8.080801211310144	0.5188623070716858	0.09250264628047232	0.5188623070716858	-0.09250264628047232
APP	1.985894799232483	-1.1935149431228638	6.879946969222676	5.352428400831251	1.985894799232483	2.370195118353948	1.985894799232483	-2.370195118353948
APRT	0.1604732125997543	0.056952241808176	3.823127891705997	1.0946466129919417	0.1604732125997543	0.009139309207716042	0.1604732125997543	0.009139309207716042
AQP3	1.4374877214431765	-0.1918133497238159	87.1313349691104	3.689229565716727	1.4374877214431765	0.27572933503687125	1.4374877214431765	-0.27572933503687125
ARAP2	-0.6321573853492737	0.6629555821418762	16.927910105500168	22.941484789171653	0.6629555821418762	0.4190922674095141	0.6629555821418762	-0.4190922674095141
AREG	0.8681256175041199	-0.3350942134857178	16.646430257296803	3.491127218518389	0.8681256175041199	0.2909038710043461	0.8681256175041199	-0.2909038710043461
ARF1	-0.0270527899265289	0.2554055452346802	-0.0	15.0638952757098	0.2554055452346802	0.006909432561304377	0.2554055452346802	-0.006909432561304377
ARF3	0.5163182616233826	0.5416566729545593	5.936492787845896	8.971699196854786	0.5416566729545593	0.27966723177660313	0.5416566729545593	0.27966723177660313
ARF5	-0.0244818963110446	0.472143143415451	-0.0	37.34259660066726	0.472143143415451	0.011558959481067731	0.472143143415451	-0.011558959481067731
ARF6	0.2169589400291443	0.6029251217842102	6.123420119255704	56.596003205061706	0.6029251217842102	0.13080999533924498	0.6029251217842102	0.13080999533924498
ARGLU1	0.3802998661994934	0.311667650938034	14.48971592308029	13.581260559860135	0.3802998661994934	0.11852716595044474	0.3802998661994934	0.11852716595044474
ARHGAP15	-0.083788089454174	-0.1819355487823486	0.1310005267975931	2.937922998621785	0.1819355487823486	0.015244032036269662	-0.083788089454174	0.015244032036269662
ARHGAP18	0.8801491856575012	1.716036677360535	23.71809463685149	71.33492820070438	1.716036677360535	1.510368284137279	1.716036677360535	1.510368284137279
ARHGAP25	-0.3986260294914245	0.0792672410607338	2.8969143862303826	1.2883299932381776e-05	0.3986260294914245	0.03159798557277992	0.0792672410607338	-0.03159798557277992
ARHGAP26	-1.1374577283859253	0.7171099781990051	3.1823413311147166	0.5341210057409296	1.1374577283859253	0.8156822868051208	0.7171099781990051	-0.8156822868051208
ARHGAP30	-0.066864013671875	0.2711442708969116	0.0342610697245654	3.4832234469323367	0.2711442708969116	0.018129794236301677	0.2711442708969116	-0.018129794236301677
ARHGAP31	1.4770184755325315	0.3520679473876953	2.9191085901656235	0.2213447130938294	1.4770184755325315	0.5200108629344412	1.4770184755325315	0.5200108629344412
ARHGAP5	0.254465788602829	-1.214845061302185	-0.0	5.498170134841454	1.214845061302185	0.30913650655451264	0.254465788602829	-0.30913650655451264
ARHGAP9	0.2752593755722046	0.4975490868091583	8.110540114899903	20.803649811936594	0.4975490868091583	0.13695505095160954	0.4975490868091583	0.13695505095160954
ARHGDIA	-0.0352238342165946	0.1952370554208755	-0.0	5.793483955337693	0.1952370554208755	0.00687699767308101	0.1952370554208755	-0.00687699767308101
ARHGDIB	0.4758478999137878	0.4733186066150665	118.1261341039819	131.86360447512916	0.4758478999137878	0.22522766494789964	0.4758478999137878	0.22522766494789964
ARHGEF1	-0.1067631095647811	0.21493661403656	0.9557750317899928	6.266684596388657	0.21493661403656	0.022947301273868324	0.21493661403656	-0.022947301273868324
ARHGEF12	1.4045318365097046	1.30780029296875	4.253843831915864	4.9775625134647	1.4045318365097046	1.8368471472713281	1.4045318365097046	1.8368471472713281
ARHGEF2	-0.7351804971694946	-0.1962019950151443	2.5611634541137	0.4774534062781653	0.7351804971694946	0.1442438802408805	-0.1962019950151443	0.1442438802408805
ARHGEF3	0.5619474649429321	0.2568286061286926	12.459250339349024	1.7270966267369157	0.5619474649429321	0.14432418413884562	0.5619474649429321	0.14432418413884562
ARHGEF6	0.7330990433692932	0.5287251472473145	10.397934328341622	9.379741564645146	0.7330990433692932	0.3876078996522949	0.7330990433692932	0.3876078996522949
ARHGEF7	0.776155948638916	1.3034427165985107	23.34572154976884	57.69653020818255	1.3034427165985107	1.0116748181980029	1.3034427165985107	1.0116748181980029
ARID4A	0.038884051144123	0.287996381521225	-0.0	2.090456485312367	0.287996381521225	0.011198466028393672	0.287996381521225	0.011198466028393672
ARID4B	-0.140237882733345	0.2313933223485946	1.7043877802354874	6.630735237443769	0.2313933223485946	0.03245010960480131	0.2313933223485946	-0.03245010960480131
ARID5A	-0.5104275941848755	-0.1937320977449417	10.148474419930412	1.9319216457182264	0.5104275941848755	0.09888620856833974	-0.1937320977449417	0.09888620856833974
ARID5B	-1.0884588956832886	0.0930555686354637	47.60795827098437	1.398851716618083	1.0884588956832886	0.10128716147413729	0.0930555686354637	-0.10128716147413729
ARIH2	-0.0449219495058059	0.3420540690422058	-0.0	5.895016933636051	0.3420540690422058	0.015365735617769414	0.3420540690422058	-0.015365735617769414
ARL2	0.3896999657154083	0.4861034750938415	2.382356086481525	2.689603651793848	0.4861034750938415	0.18943450757821087	0.4861034750938415	0.18943450757821087
ARL3	1.582877278327942	1.6708890199661257	29.3950644163184	47.375825260215	1.6708890199661257	2.6448122643120233	1.6708890199661257	2.6448122643120233
ARL4A	0.2330349832773208	-0.3500707447528839	2.8928738599037658	3.305420131138978	0.3500707447528839	0.08157873014936755	0.2330349832773208	-0.08157873014936755
ARL4C	-0.7957826256752014	0.1683622002601623	48.81793241432951	2.4088478170422656	0.7957826256752014	0.13397971378748602	0.1683622002601623	-0.13397971378748602
ARL5A	0.0995003953576088	0.2713193297386169	0.0990562377945745	2.873593959087547	0.2713193297386169	0.026996380577153804	0.2713193297386169	0.026996380577153804
ARL6IP1	-0.2357837855815887	0.156401589512825	2.813090815689442	1.8572159069751384	0.2357837855815887	0.036876958846311585	0.156401589512825	-0.036876958846311585
ARL6IP4	0.211219385266304	0.0825401023030281	4.691852825220505	1.319283152396181	0.211219385266304	0.017434069668263438	0.211219385266304	0.017434069668263438
ARL6IP5	0.499640554189682	0.4525626599788666	47.357291998478544	50.96912934278579	0.499640554189682	0.22611865823739752	0.499640554189682	0.22611865823739752
ARL6IP6	0.1832977533340454	0.48846235871315	0.9788769358235704	5.767792746462149	0.48846235871315	0.08953405294036898	0.48846235871315	0.08953405294036898
ARL8B	0.1780176013708114	0.4255997836589813	0.1408616821197301	2.873532320793808	0.4255997836589813	0.07576425263090811	0.4255997836589813	0.07576425263090811
ARMH1	0.6967857480049133	-1.6798455715179443	0.6490499837187942	8.936008708737296	1.6798455715179443	1.170492453082872	0.6967857480049133	-1.170492453082872
ARNTL	1.0397354364395142	0.8307157158851624	21.72981705350845	18.830701541904737	1.0397354364395142	0.8637245674130227	1.0397354364395142	0.8637245674130227
ARPC1B	0.6432215571403503	0.5361729860305786	85.33109758331253	80.39990053205563	0.6432215571403503	0.3448780229711801	0.6432215571403503	0.3448780229711801
ARPC2	0.1247187554836273	0.7638384103775024	3.345354261490685	192.4886156564499	0.7638384103775024	0.0952649759328743	0.7638384103775024	0.0952649759328743
ARPC3	0.281246542930603	0.6706738471984863	21.37457089522233	149.0472951648731	0.6706738471984863	0.18862470095854178	0.6706738471984863	0.18862470095854178
ARPC4	0.277091920375824	0.5161173939704895	1.201350260795906	7.064857794824199	0.5161173939704895	0.14301195983464865	0.5161173939704895	0.14301195983464865
ARPC5	0.1742591559886932	0.3409101665019989	3.1872717596476114	15.48265234594536	0.3409101665019989	0.059406717882603204	0.3409101665019989	0.059406717882603204
ARPC5L	-0.7681169509887695	0.3774982094764709	25.33559927753008	6.88507855265481	0.7681169509887695	0.28996277366678663	0.3774982094764709	-0.28996277366678663
ARPP19	0.1991148442029953	0.3926971852779388	1.032761767454886	7.422648219432369	0.3926971852779388	0.07819183886557156	0.3926971852779388	0.07819183886557156
ARRB2	0.1308444142341613	0.7174205183982849	0.9052563487905836	38.04812203061312	0.7174205183982849	0.09387046748939193	0.7174205183982849	0.09387046748939193
ARSA	0.3243772983551025	0.4643165171146393	0.8064744083069469	2.728737758684758	0.4643165171146393	0.1506137374032974	0.4643165171146393	0.1506137374032974
ASAH1	0.0941449776291847	-0.3298523724079132	-0.0	2.1251759495798828	0.3298523724079132	0.031053944221276487	0.0941449776291847	-0.031053944221276487
ASB2	1.72572660446167	1.5878897905349731	38.89854533441097	34.054784867655485	1.72572660446167	2.7402636564792715	1.72572660446167	2.7402636564792715
ASCC3	0.0046940059401094	0.4648557305335998	-0.0	3.861112098965308	0.4648557305335998	0.0021820355604186123	0.4648557305335998	0.0021820355604186123
ASF1A	0.0903710797429084	0.3825102150440216	0.0030214328501612	2.9004738049663943	0.3825102150440216	0.03456786114622031	0.3825102150440216	0.03456786114622031
ASH1L	0.3317378163337707	0.1286559700965881	2.3538152573145448	0.2165584150971609	0.3317378163337707	0.04268005057814504	0.3317378163337707	0.04268005057814504
ASNA1	0.2704562544822693	0.6061210036277771	1.3524208903509196	12.791493308309024	0.6061210036277771	0.16392921640420255	0.6061210036277771	0.16392921640420255
ASXL2	0.1040735617280006	0.4606152474880218	0.0953408149167894	3.354093644644276	0.4606152474880218	0.047937869392302906	0.4606152474880218	0.047937869392302906
ATF3	-0.0676483362913131	0.5138353705406189	-0.0	9.893906151981923	0.5138353705406189	0.034760107944703265	0.5138353705406189	-0.034760107944703265
ATF6B	0.3242305219173431	0.3278722465038299	2.917819481060719	3.5845246419848253	0.3278722465038299	0.10630618960614853	0.3278722465038299	0.10630618960614853
ATF7IP	0.6062725186347961	0.7015163898468018	29.80129680314044	38.64224643249084	0.7015163898468018	0.42531010853601003	0.7015163898468018	0.42531010853601003
ATF7IP2	0.5266481637954712	0.4558214843273163	2.0962067823564405	3.105259523550868	0.5266481637954712	0.24005754773950727	0.5266481637954712	0.24005754773950727
ATG16L1	0.0488764606416225	0.921885311603546	-0.0	2.3004429907216277	0.921885311603546	0.045058491148680616	0.921885311603546	0.045058491148680616
ATG2A	-0.1167278438806533	0.7825757265090942	-0.0	4.647707151811026	0.7825757265090942	0.09134837722874238	0.7825757265090942	-0.09134837722874238
ATG5	0.2642971873283386	0.4594393968582153	1.1676732823260596	6.167106590690798	0.4594393968582153	0.12142854033745464	0.4594393968582153	0.12142854033745464
ATM	-1.0980489253997805	-0.7463546991348267	31.07772450744723	25.129987374671984	1.0980489253997805	0.8195339753520728	-0.7463546991348267	0.8195339753520728
ATP10D	1.6956756114959717	2.490647554397583	42.086603380829104	43.720904445508616	2.490647554397583	4.223330314824068	2.490647554397583	4.223330314824068
ATP11B	0.6777588129043579	0.9689840078353882	8.102837963245726	18.593893818772827	0.9689840078353882	0.6567374508738197	0.9689840078353882	0.6567374508738197
ATP1A1	0.1959028095006942	-0.0132030174136161	2.8946315452546645	1.2883299932381776e-05	0.1959028095006942	0.002586508205213983	0.1959028095006942	-0.002586508205213983
ATP1B1	-2.0322155952453613	-0.5464572310447693	2.3918124187062286	0.3621602909688252	2.0322155952453613	1.1105189070637778	-0.5464572310447693	1.1105189070637778
ATP1B3	-0.0062941974028944	0.6976739168167114	-0.0	13.320255002535824	0.6976739168167114	0.004391297355294909	0.6976739168167114	-0.004391297355294909
ATP2A3	0.2011778801679611	0.7162076830863953	0.6873218514978584	15.535008860684508	0.7162076830863953	0.14408514344332787	0.7162076830863953	0.14408514344332787
ATP2B1-AS1	0.2263744622468948	-0.675183117389679	0.1077178082045337	3.0330344349224543	0.675183117389679	0.15284421511727062	0.2263744622468948	-0.15284421511727062
ATP2B4	0.0961921289563179	1.0583341121673584	0.3497828334125467	76.39294930456394	1.0583341121673584	0.10180341139647275	1.0583341121673584	0.10180341139647275
ATP5F1B	0.1576582640409469	0.3890304565429687	3.3608402347966777	27.289706350647624	0.3890304565429687	0.06133386643762148	0.3890304565429687	0.06133386643762148
ATP5F1C	0.3595157563686371	0.3776731193065643	11.26648024937946	15.410178828628975	0.3776731193065643	0.13577943714760196	0.3776731193065643	0.13577943714760196
ATP5F1D	0.2313093543052673	0.1952361762523651	8.02006091183442	9.02210699279945	0.2313093543052673	0.045159953865963935	0.2313093543052673	0.045159953865963935
ATP5F1E	-0.4663816094398498	0.1043847352266311	75.8421639512864	5.233585123142666	0.4663816094398498	0.0486831208159488	0.1043847352266311	-0.0486831208159488
ATP5IF1	0.0330568775534629	0.1917780041694641	-0.0	6.6491784920189385	0.1917780041694641	0.006339582001277473	0.1917780041694641	0.006339582001277473
ATP5MC2	0.1234500631690025	-0.0611508563160896	3.3929466464280207	0.9079110834492736	0.1234500631690025	0.007549077075059857	0.1234500631690025	-0.007549077075059857
ATP5MC3	0.2825597822666168	0.4583720862865448	12.132255360490264	41.6179741707178	0.4583720862865448	0.129517516898221	0.4583720862865448	0.129517516898221
ATP5MD	-0.2469779700040817	0.1977136582136154	5.721942679787512	5.730376218045301	0.2469779700040817	0.04883091794767956	0.1977136582136154	-0.04883091794767956
ATP5ME	-0.3114014565944671	-0.0743939206004142	3.871038576644408	0.5156292659708848	0.3114014565944671	0.02316637523674212	-0.0743939206004142	0.02316637523674212
ATP5MF	-0.1676040291786193	0.3475605249404907	2.4249725474834176	17.861990414571267	0.3475605249404907	0.05825254436346225	0.3475605249404907	-0.05825254436346225
ATP5MG	-0.0142414784058928	0.2835838794708252	-0.0	36.78378938586212	0.2835838794708252	0.0040386536957430635	0.2835838794708252	-0.0040386536957430635
ATP5MPL	-0.4051480591297149	0.0346694774925708	11.848019309548176	1.2883299932381776e-05	0.4051480591297149	0.014046271517156395	0.0346694774925708	-0.014046271517156395
ATP5PB	0.4014231562614441	0.2269313782453537	15.492787546601289	6.495823092674796	0.4014231562614441	0.09109551011000949	0.4014231562614441	0.09109551011000949
ATP5PD	-0.2012860476970672	-0.138129323720932	2.429340890594626	1.757309555240693	0.2012860476970672	0.027803505642855157	-0.138129323720932	0.027803505642855157
ATP5PF	0.0959428176283836	0.288106232881546	0.7263522812652616	11.033607578817886	0.288106232881546	0.027641723758954784	0.288106232881546	0.027641723758954784
ATP6AP1	0.1349032968282699	0.2889856994152069	0.2398020334249154	2.340173217474356	0.2889856994152069	0.038985123587334844	0.2889856994152069	0.038985123587334844
ATP6AP2	0.4565583765506744	0.3465848565101623	11.60898960311567	6.84811104499599	0.4565583765506744	0.15823621942532812	0.4565583765506744	0.15823621942532812
ATP6V0B	0.1195836588740348	0.4229341745376587	0.7225249959453244	14.424744106538371	0.4229341745376587	0.05057601605408287	0.4229341745376587	0.05057601605408287
ATP6V0C	-0.1193568632006645	0.1661339700222015	1.6599137430538824	6.394663217005752	0.1661339700222015	0.019829229532923202	0.1661339700222015	-0.019829229532923202
ATP6V0D1	0.0937491357326507	0.4618038535118103	-0.0	4.8402060950032375	0.4618038535118103	0.04329371214473984	0.4618038535118103	0.04329371214473984
ATP6V0E1	0.1469185948371887	0.3285377323627472	3.67422936197854	28.027779193979924	0.3285377323627472	0.04826830198973119	0.3285377323627472	0.04826830198973119
ATP6V0E2	0.4610273241996765	0.1742909550666809	7.303066983886358	0.9162803020010268	0.4610273241996765	0.08035289264659795	0.4610273241996765	0.08035289264659795
ATP6V1A	-0.2189573794603347	0.8240410685539246	-0.0	3.2492419518588465	0.8240410685539246	0.18042987293826135	0.8240410685539246	-0.18042987293826135
ATP6V1D	0.4349837303161621	0.5113247632980347	1.6755977722505613	3.6635890213168776	0.5113247632980347	0.22241795294240774	0.5113247632980347	0.22241795294240774
ATP6V1F	0.1825880408287048	0.3242875039577484	2.97925369664952	11.28087526211637	0.3242875039577484	0.05921102001287614	0.3242875039577484	0.05921102001287614
ATP6V1G1	0.140227660536766	0.0057453447952866	3.301051461911468	0.0124220719699938	0.140227660536766	0.0008056562596201246	0.140227660536766	0.0008056562596201246
ATP8A1	-0.2477770149707794	0.6799588203430176	1.5861851456793516	5.436707730823664	0.6799588203430176	0.16847816680764535	0.6799588203430176	-0.16847816680764535
ATRAID	0.2345583289861679	0.1335293054580688	3.269869879640072	0.7256610819183256	0.2345583289861679	0.031320410758928205	0.2345583289861679	0.031320410758928205
ATRX	0.1406284719705581	0.1767722964286804	1.0981839589467088	2.2907891902233475	0.1767722964286804	0.02485921793349187	0.1767722964286804	0.02485921793349187
ATXN1	0.2359955310821533	0.985825777053833	1.162443853174442	22.251635523727	0.985825777053833	0.23265047781029577	0.985825777053833	0.23265047781029577
ATXN10	0.376108705997467	0.2627914845943451	3.8062812344301102	2.227300164014629	0.376108705997467	0.09883816521793241	0.376108705997467	0.09883816521793241
ATXN2L	0.1897540688514709	0.2559379637241363	0.8413915932891675	2.540973167310004	0.2559379637241363	0.048565269990215015	0.2559379637241363	0.048565269990215015
ATXN7L1	-2.141627311706543	-0.2084486186504364	3.5727024679311543	0.3762093939222184	2.141627311706543	0.44641925478927647	-0.2084486186504364	0.44641925478927647
ATXN7L3B	0.4998045265674591	0.0914680138230323	3.833164438615256	1.2883299932381776e-05	0.4998045265674591	0.04571612734488646	0.4998045265674591	0.04571612734488646
AUP1	0.1865251213312149	0.156265988945961	2.2219083924039214	1.7768732842133914	0.1865251213312149	0.029147532548087662	0.1865251213312149	0.029147532548087662
AURKAIP1	0.0796631723642349	0.2369101792573928	0.216428836078604	5.182141727143665	0.2369101792573928	0.01887301644502347	0.2369101792573928	0.01887301644502347
AUTS2	-0.1946876943111419	2.0926899909973145	0.452805380995585	40.48216916345224	2.0926899909973145	0.4074209892552715	2.0926899909973145	-0.4074209892552715
AZI2	0.2757421135902405	0.503969669342041	0.7134454091227552	3.680855059088203	0.503969669342041	0.138965661809749	0.503969669342041	0.138965661809749
AZIN1	0.1803178191184997	0.3834504187107086	0.5555035893498741	4.172273575253944	0.3834504187107086	0.06914294324199052	0.3834504187107086	0.06914294324199052
B2M	0.2643932700157165	0.5626820921897888	122.61116756342514	302.94078400067946	0.5626820921897888	0.14876935833334312	0.5626820921897888	0.14876935833334312
B3GALT2	2.8100616931915283	1.6434977054595947	5.577745791683075	1.9071558944805849	2.8100616931915283	4.6183299449601805	2.8100616931915283	4.6183299449601805
B4GALT1	-0.4177389144897461	0.4099285900592804	6.200864473019097	6.082140914388244	0.4177389144897461	0.1712431242296759	0.4099285900592804	-0.1712431242296759
B4GALT5	1.398749589920044	1.0725680589675903	5.2667733056001085	1.1458557505777949	1.398749589920044	1.5002541326422545	1.398749589920044	1.5002541326422545
BABAM2	0.2139241397380828	0.3459924757480621	0.4505668121683106	2.477674113628934	0.3459924757480621	0.07401614273025366	0.3459924757480621	0.07401614273025366
BACH2	-1.4146616458892822	-1.1916122436523438	2.734930762803003	6.320609129745355	1.4146616458892822	1.685728137867045	-1.1916122436523438	1.685728137867045
BAD	0.176419585943222	0.3801592588424682	0.0347341386665833	2.126992661510332	0.3801592588424682	0.0670675390374704	0.3801592588424682	0.0670675390374704
BAK1	-0.6887854933738708	0.4660390615463257	2.739496658851442	2.3142498295225065	0.6887854933738708	0.3210009449386817	0.4660390615463257	-0.3210009449386817
BANF1	0.2580966353416443	0.0963798314332962	2.8418348376704	0.2787116774420859	0.2580966353416443	0.024875310207728596	0.2580966353416443	0.024875310207728596
BATF	1.1502025127410889	-0.2868779301643371	63.584225312645806	1.2883299932381776e-05	1.1502025127410889	0.32996771612498316	1.1502025127410889	-0.32996771612498316
BAX	0.2270860522985458	0.4503030478954315	5.694606055900014	19.0009669125255	0.4503030478954315	0.10225754148457654	0.4503030478954315	0.10225754148457654
BAZ1A	-0.0987844988703727	0.2845600843429565	0.2588174756970249	6.245833300772773	0.2845600843429565	0.028110125330329947	0.2845600843429565	-0.028110125330329947
BAZ1B	0.3742047846317291	0.4306981265544891	3.4111316447441578	4.667340801212981	0.4306981265544891	0.1611692996886118	0.4306981265544891	0.1611692996886118
BBS7	0.419913113117218	0.7972701191902161	0.6373560075618075	2.1362592023743097	0.7972701191902161	0.3347841777444991	0.7972701191902161	0.3347841777444991
BCAP29	0.2719343602657318	0.6884571313858032	0.6614246626579047	5.0247036424877285	0.6884571313858032	0.18721514959377927	0.6884571313858032	0.18721514959377927
BCAP31	0.3636225759983063	0.2968524992465973	10.788670091667468	9.377377430217342	0.3636225759983063	0.10794227046758298	0.3636225759983063	0.10794227046758298
BCL11B	0.4102559983730316	0.093632698059082	4.595195222865556	0.0298464506032789	0.4102559983730316	0.038413376022589305	0.4102559983730316	0.038413376022589305
BCL2	1.4038853645324707	0.0112284692004323	67.47629102840777	1.2883299932381776e-05	1.4038853645324707	0.01576348357659052	1.4038853645324707	0.01576348357659052
BCL2A1	-0.5678431391716003	-0.6112012267112732	3.5275070146978136	3.8782790950935246	0.6112012267112732	0.34706642324126236	-0.5678431391716003	0.34706642324126236
BCL2L1	0.4429365992546081	0.5653121471405029	2.2096326882753465	5.297341331997197	0.5653121471405029	0.25039743997173497	0.5653121471405029	0.25039743997173497
BCL2L11	1.6393563747406006	1.7358852624893188	41.65352413114056	64.99580796880933	1.7358852624893188	2.8457345708801256	1.7358852624893188	2.8457345708801256
BCL3	-0.8635550141334534	-0.014549839310348	8.01572593334797	1.2883299932381776e-05	0.8635550141334534	0.012564586691287042	-0.014549839310348	0.012564586691287042
BCL7C	0.4410247504711151	0.5923509001731873	1.3266803831321965	3.5019462911645136	0.5923509001731873	0.2612414079402203	0.5923509001731873	0.2612414079402203
BCL9L	-1.6255186796188354	-0.3473219573497772	3.707601869518939	0.4548720860388798	1.6255186796188354	0.5645783295138393	-0.3473219573497772	0.5645783295138393
BCLAF1	0.1408371776342392	0.2093709856271743	1.8253867257960128	3.988794732390026	0.2093709856271743	0.02948721869423009	0.2093709856271743	0.02948721869423009
BDP1	0.1109586358070373	0.4140900671482086	0.296774783905314	6.13968736954768	0.4140900671482086	0.0459468689520097	0.4140900671482086	0.0459468689520097
BECN1	0.3724812567234039	0.3544626533985138	3.003924013266454	3.786289332134373	0.3724812567234039	0.13203069459939074	0.3724812567234039	0.13203069459939074
BET1L	-0.2397207468748092	-0.3648796677589416	0.3300325027640392	2.482981146255832	0.3648796677589416	0.08746922647460573	-0.2397207468748092	0.08746922647460573
BEX2	-0.7348625659942627	-2.266528844833374	0.7560333766305255	18.565957756037715	2.266528844833374	1.6655872028142653	-0.7348625659942627	1.6655872028142653
BEX3	-1.3446897268295288	-4.435713291168213	0.4469652139306693	35.939015160231115	4.435713291168213	5.964658093795094	-1.3446897268295288	5.964658093795094
BEX4	-0.0678189620375633	-1.6034767627716064	-0.0	13.991312509353111	1.6034767627716064	0.10874612970252247	-0.0678189620375633	0.10874612970252247
BFSP2-AS1	2.8347458839416504	1.014225721359253	9.953545316133283	0.1299970736661979	2.8347458839416504	2.8750721890108935	2.8347458839416504	2.8750721890108935
BHLHE40	-0.1933784037828445	1.570435643196106	0.8449795639880189	156.0824670637387	1.570435643196106	0.30368833792494765	1.570435643196106	-0.30368833792494765
BICDL1	-1.0554141998291016	0.0592211335897445	2.081736439185996	1.2883299932381776e-05	1.0554141998291016	0.06250282532059252	0.0592211335897445	-0.06250282532059252
BIN1	0.0404523275792598	-0.1668498069047927	0.033110380715062	2.470240376745703	0.1668498069047927	0.006749463045448919	0.0404523275792598	-0.006749463045448919
BIN2	-0.2626805603504181	-0.1315486431121826	4.027648387683635	1.5286279684289903	0.2626805603504181	0.03455527128604529	-0.1315486431121826	0.03455527128604529
BIRC3	-0.1930802315473556	-0.4350934624671936	1.3690814186627125	13.205353912088466	0.4350934624671936	0.08400794647790641	-0.1930802315473556	0.08400794647790641
BIRC6	0.2080716639757156	0.5310652256011963	1.5223914434850792	12.226495456830245	0.5310652256011963	0.11049962517047972	0.5310652256011963	0.11049962517047972
BLM	1.3748583793640137	0.8936304450035095	2.8946315452546645	2.761644710070817	1.3748583793640137	1.2286153053678674	1.3748583793640137	1.2286153053678674
BLMH	1.0631866455078125	0.806427538394928	14.36003541489516	7.549077536354358	1.0631866455078125	0.8573829893912261	1.0631866455078125	0.8573829893912261
BLOC1S1	0.2258981168270111	0.6790537238121033	0.7759371091447438	12.045211826908666	0.6790537238121033	0.15339695743352344	0.6790537238121033	0.15339695743352344
BLOC1S2	-0.0180504750460386	0.3316594958305359	-0.0	2.987207378011926	0.3316594958305359	0.005986611453270831	0.3316594958305359	-0.005986611453270831
BLVRA	1.2628253698349	0.486205905675888	14.439959636748078	1.3139780735775388	1.2628253698349	0.6139931526510657	1.2628253698349	0.6139931526510657
BNIP2	0.1752544939517974	0.2655240297317505	0.7277644324885096	2.579842166877496	0.2655240297317505	0.04653427946267994	0.2655240297317505	0.04653427946267994
BNIP3	-0.81206214427948	-1.3007861375808716	3.2425515110586263	11.748597217389127	1.3007861375808716	1.0563191801329452	-0.81206214427948	1.0563191801329452
BPTF	0.1804087907075882	0.3701826632022857	0.9075742826520768	6.698928741735162	0.3701826632022857	0.06678420660923877	0.3701826632022857	0.06678420660923877
BRD1	0.2625252604484558	1.1451833248138428	-0.0	2.653098116946224	1.1451833248138428	0.30063955060798264	1.1451833248138428	0.30063955060798264
BRD2	-0.6407952308654785	-0.0187511425465345	38.128816385551545	1.2883299932381776e-05	0.6407952308654785	0.012015642717098072	-0.0187511425465345	0.012015642717098072
BRD9	-0.1462965458631515	0.5230244398117065	0.1264517031686467	4.268746438836288	0.5230244398117065	0.07651666894646245	0.5230244398117065	-0.07651666894646245
BRK1	0.3543238043785095	0.484820008277893	20.913576980839885	53.474015364255465	0.484820008277893	0.17178326977184352	0.484820008277893	0.17178326977184352
BROX	0.216287299990654	0.5215718150138855	0.2440141615882725	2.3585240539745804	0.5215718150138855	0.11280935962057814	0.5215718150138855	0.11280935962057814
BSG	0.1851485967636108	0.4217376708984375	3.692043154961766	22.151228739079244	0.4217376708984375	0.0780841379691992	0.4217376708984375	0.0780841379691992
BST2	0.7007719874382019	0.8393011093139648	37.950572519638186	57.50727474038348	0.8393011093139648	0.5881587064330347	0.8393011093139648	0.5881587064330347
BTBD1	0.6140643358230591	0.6929404139518738	1.707283816806913	3.962515814666989	0.6929404139518738	0.425509995058313	0.6929404139518738	0.425509995058313
BTF3	-0.0405220314860343	-0.2377865761518478	0.7309115710900997	27.13541993642045	0.2377865761518478	0.00963559512578147	-0.0405220314860343	0.00963559512578147
BTF3L4	0.4002361893653869	0.0272770803421735	3.4963922358262622	1.2883299932381776e-05	0.4002361893653869	0.010917274693165026	0.4002361893653869	0.010917274693165026
BTG1	0.1647871285676956	0.2076334059238433	1.7925997116633048	11.010838264288664	0.2076334059238433	0.03421531275692089	0.2076334059238433	0.03421531275692089
BTG2	-0.0403028689324855	0.13051538169384	-0.0	8.995430214017155	0.13051538169384	0.00526014432208015	0.13051538169384	-0.00526014432208015
BTG3	-0.2599585056304931	0.5040677189826965	2.1916961489062383	23.783782327157667	0.5040677189826965	0.13103669096331313	0.5040677189826965	-0.13103669096331313
BTLA	1.019347071647644	-0.95587557554245	0.8145425323642158	3.2130876155299646	1.019347071647644	0.9743689687887027	1.019347071647644	-0.9743689687887027
BTN3A1	-0.4461017549037933	0.3529077470302582	4.30867223789596	1.8089610420584752	0.4461017549037933	0.1574327652693421	0.3529077470302582	-0.1574327652693421
BTN3A2	-0.1709190011024475	0.1820564419031143	2.031056306702108	1.7751142402964986	0.1820564419031143	0.031116905194346064	0.1820564419031143	-0.031116905194346064
BTN3A3	-0.4527217149734497	-0.0704828575253486	2.3227264243196672	0.1410333846005263	0.4527217149734497	0.03190912013510513	-0.0704828575253486	0.03190912013510513
BUB3	0.3344208598136902	0.3915702104568481	14.070873852277076	21.563331187973684	0.3915702104568481	0.13094924645840675	0.3915702104568481	0.13094924645840675
BUD31	-0.1881161481142044	0.2522722780704498	1.3690990307384483	3.2164349758008983	0.2522722780704498	0.047456489226608486	0.2522722780704498	-0.047456489226608486
BZW1	0.3196912705898285	0.586109459400177	10.89825382686808	35.854070816490776	0.586109459400177	0.18737407778036008	0.586109459400177	0.18737407778036008
C11orf58	0.1456609666347503	0.2197091579437255	2.143194713145656	8.259190228948894	0.2197091579437255	0.03200304832459008	0.2197091579437255	0.03200304832459008
C12orf57	-0.0877583175897598	-0.295014888048172	1.1063146871220364	21.245813890887955	0.295014888048172	0.02589001023903891	-0.0877583175897598	0.02589001023903891
C12orf75	-0.0145561806857585	1.2513747215270996	-0.0	49.52883277388362	1.2513747215270996	0.018215236552139188	1.2513747215270996	-0.018215236552139188
C14orf119	0.3292080760002136	0.342476338148117	2.090112266383988	3.30341752149598	0.342476338148117	0.11274597635734017	0.342476338148117	0.11274597635734017
C15orf53	2.7350738048553467	1.203450322151184	6.459756857437209	5.04773620664324	2.7350738048553467	3.2915254515604317	2.7350738048553467	3.2915254515604317
C15orf61	0.4484603703022003	0.2157416045665741	2.9534142692214798	0.4696280674528896	0.4484603703022003	0.09675155987351669	0.4484603703022003	0.09675155987351669
C16orf54	-0.4354584813117981	-0.1540281921625137	2.114481395599721	0.6236206095427587	0.4354584813117981	0.06707288263829002	-0.1540281921625137	0.06707288263829002
C16orf87	-0.2497069090604782	0.539421021938324	-0.0	2.9192855429262887	0.539421021938324	0.1346971560704633	0.539421021938324	-0.1346971560704633
C18orf32	0.1113597750663757	0.2508477866649627	0.5387751976503913	2.9582039557188056	0.2508477866649627	0.027934353098908446	0.2508477866649627	0.027934353098908446
C1GALT1	0.7935738563537598	1.1803297996520996	15.942598622639272	44.9173145802013	1.1803297996520996	0.9366788708791773	1.1803297996520996	0.9366788708791773
C1QBP	0.1144298613071441	-0.3586861491203308	0.313127521912284	10.23180016543923	0.3586861491203308	0.04104440629663306	0.1144298613071441	-0.04104440629663306
C1orf122	0.1571171730756759	0.5999954342842102	-0.0	3.846937298316687	0.5999954342842102	0.09426958649304759	0.5999954342842102	0.09426958649304759
C1orf162	-1.5370899438858032	-2.833748340606689	1.8644243639804805	34.25619780436823	2.833748340606689	4.355726077849623	-1.5370899438858032	4.355726077849623
C1orf21	-6.512489795684815	1.1815003156661987	14.595031566218584	1.2883299932381776e-05	6.512489795684815	7.694508749374507	1.1815003156661987	-7.694508749374507
C1orf43	0.1454180777072906	0.2256754636764526	0.6860495064955076	4.364535751077738	0.2256754636764526	0.032817292113531224	0.2256754636764526	0.032817292113531224
C3AR1	0.8552575707435608	0.7607498168945312	2.0509778801418563	4.508505241066505	0.8552575707435608	0.6506370403408255	0.8552575707435608	0.6506370403408255
C3orf38	0.3892274796962738	0.5581017136573792	1.074154849135243	2.536449282547033	0.5581017136573792	0.21722852342103316	0.5581017136573792	0.21722852342103316
C4orf3	0.0250458978116512	0.1749696880578994	0.0374221428075634	5.517250810171724	0.1749696880578994	0.004382272927234635	0.1749696880578994	0.004382272927234635
C4orf48	-0.1050493866205215	0.4733656644821167	0.2915604049921697	15.860306366047308	0.4733656644821167	0.04972677270106194	0.4733656644821167	-0.04972677270106194
C6orf48	-0.0305483154952526	-0.6020702123641968	-0.0	12.521065818194373	0.6020702123641968	0.018392230797595215	-0.0305483154952526	0.018392230797595215
C6orf89	0.4505533874034881	0.4081265330314636	3.1428489400045643	3.357766322632638	0.4505533874034881	0.1838827919465675	0.4505533874034881	0.1838827919465675
C8orf59	-0.2402058094739914	-0.2250237464904785	2.825081944442508	3.659835575905541	0.2402058094739914	0.054052011176615615	-0.2250237464904785	0.054052011176615615
C9orf16	0.1457358300685882	0.4256036877632141	3.050086983068717	36.64436719568865	0.4256036877632141	0.062025706716424246	0.4256036877632141	0.062025706716424246
CA10	4.323230266571045	3.410489320755005	68.23857045503125	14.519895942685064	4.323230266571045	14.744330655305362	4.323230266571045	14.744330655305362
CA2	2.225481510162353	2.140266180038452	13.05822155159514	7.927417446334105	2.225481510162353	4.763122810501385	2.225481510162353	4.763122810501385
CA5B	-0.9273692965507508	-0.5839981436729431	4.951218294263002	3.953544301612778	0.9273692965507508	0.5415819476849216	-0.5839981436729431	0.5415819476849216
CAB39	-0.1062136813998222	0.4677697420120239	-0.0	2.425087376645412	0.4677697420120239	0.04968354634654213	0.4677697420120239	-0.04968354634654213
CABIN1	0.402455985546112	0.2821244299411773	2.844415550469943	0.9365351148431224	0.402455985546112	0.11354266549861154	0.402455985546112	0.11354266549861154
CACNA2D4	1.2480031251907349	1.1983424425125122	1.9746441215703288	7.127672418360189	1.2480031251907349	1.4955351133043138	1.2480031251907349	1.4955351133043138
CACYBP	0.2549247145652771	0.4190692603588104	5.076970977684075	22.30635097774672	0.4190692603588104	0.10683111158005154	0.4190692603588104	0.10683111158005154
CALCOCO2	0.3860770761966705	0.8166831135749817	6.230332472544669	34.85709692071223	0.8166831135749817	0.3153026286682223	0.8166831135749817	0.3153026286682223
CALHM2	0.2714521884918213	0.703403115272522	0.4367076304904781	5.119693141562835	0.703403115272522	0.19094031503269093	0.703403115272522	0.19094031503269093
CALM1	-0.090318277478218	0.263294368982315	3.2649471133942933	33.36351775864441	0.263294368982315	0.02378029387619704	0.263294368982315	-0.02378029387619704
CALM2	-0.2190075665712356	0.1066606044769287	7.703855338604387	2.946034622814962	0.2190075665712356	0.02335947943550919	0.1066606044769287	-0.02335947943550919
CALM3	0.0616839826107025	0.1432198137044906	0.27914109476546	4.151758328525438	0.1432198137044906	0.00883436849805585	0.1432198137044906	0.00883436849805585
CALR	0.3650848269462585	0.5311018824577332	18.42435900768574	43.5601539145052	0.5311018824577332	0.19389723884791363	0.5311018824577332	0.19389723884791363
CAMK1	0.8868523240089417	1.4352532625198364	0.4285511287041896	7.362891779246978	1.4352532625198364	1.2728576914071326	1.4352532625198364	1.2728576914071326
CAMK2D	0.5210757255554199	0.072457730770111	2.5338018556608035	1.2883299932381776e-05	0.5210757255554199	0.03775596463313487	0.5210757255554199	0.03775596463313487
CAMK4	0.9390282034873962	0.4955793023109436	99.60711165975724	31.547278931594654	0.9390282034873962	0.4653629419345826	0.9390282034873962	0.4653629419345826
CANX	0.4001364707946777	0.4884048998355865	7.711797428312861	12.975110797904977	0.4884048998355865	0.19542861293903963	0.4884048998355865	0.19542861293903963
CAP1	0.1690633594989776	0.6656287908554077	3.851210832891869	72.11871050589184	0.6656287908554077	0.11253343956125757	0.6656287908554077	0.11253343956125757
CAPG	1.8078033924102783	1.6991053819656372	282.9262081258573	163.19017270713894	1.8078033924102783	3.0716484735800407	1.8078033924102783	3.0716484735800407
CAPN1	0.0713829174637794	0.4032940566539764	-0.0	3.1156102472275213	0.4032940566539764	0.028788306359763566	0.4032940566539764	0.028788306359763566
CAPN2	-0.5573857426643372	0.050476498901844	13.600779288712667	1.2883299932381776e-05	0.5573857426643372	0.028134880827499917	0.050476498901844	-0.028134880827499917
CAPN7	0.7543805837631226	0.4481832087039947	13.480966053269777	5.512138375720533	0.7543805837631226	0.3381007106149489	0.7543805837631226	0.3381007106149489
CAPRIN1	0.1826226860284805	0.3170951604843139	0.7491390843935563	3.2257297665992395	0.3170951604843139	0.057908769934277494	0.3170951604843139	0.057908769934277494
CAPZA1	0.2968748211860657	0.408067524433136	8.150274223602032	18.752976349166808	0.408067524433136	0.12114497334792773	0.408067524433136	0.12114497334792773
CAPZA2	0.2582797110080719	0.2995905578136444	1.658720394488523	3.4879340935876466	0.2995905578136444	0.07737816269285513	0.2995905578136444	0.07737816269285513
CAPZB	0.7719476222991943	0.9057641625404358	115.50013202777424	201.5659477108488	0.9057641625404358	0.6992024916369104	0.9057641625404358	0.6992024916369104
CARD19	-1.1902161836624146	-0.0625831931829452	4.940452980809256	1.2883299932381776e-05	1.1902161836624146	0.07448752935161267	-0.0625831931829452	0.07448752935161267
CARHSP1	-0.4916031658649444	0.4314843714237213	2.218714820416369	3.1933052173471808	0.4916031658649444	0.21211908301314694	0.4314843714237213	-0.21211908301314694
CARS	0.8534553050994873	0.3075313866138458	14.023703421903832	0.4754722201034366	0.8534553050994873	0.2624642933901882	0.8534553050994873	0.2624642933901882
CASC4	0.2962608933448791	0.452484667301178	0.5881495429885617	2.7684953056635324	0.452484667301178	0.1340535117595074	0.452484667301178	0.1340535117595074
CASP3	-0.0284011121839284	0.8636659383773804	-0.0	7.624803835808732	0.8636659383773804	0.024529073205293773	0.8636659383773804	-0.024529073205293773
CASP4	-0.1917755901813507	0.3651906847953796	1.5015990498571985	9.6606013210523	0.3651906847953796	0.07003465910536553	0.3651906847953796	-0.07003465910536553
CASP8	0.2945535480976105	0.3078407645225525	3.433694883031793	4.3378201285007245	0.3078407645225525	0.09067558943919884	0.3078407645225525	0.09067558943919884
CAST	-0.188118577003479	-0.0659052431583404	2.4977879169009523	0.2219684574975672	0.188118577003479	0.012398000560015266	-0.0659052431583404	0.012398000560015266
CAT	0.6761587858200073	0.6464376449584961	8.252544908093219	9.800456911346751	0.6761587858200073	0.4370944931234817	0.6761587858200073	0.4370944931234817
CBFA2T2	0.2353480458259582	0.387871652841568	0.3305746722322917	2.018311633510442	0.387871652841568	0.09128483552754749	0.387871652841568	0.09128483552754749
CBL	0.790962815284729	0.7860037088394165	4.752783625052508	8.179793625608003	0.790962815284729	0.6216997063678633	0.790962815284729	0.6216997063678633
CBLB	-0.1605582386255264	1.1329408884048462	1.8759352677873025	123.68871542826496	1.1329408884048462	0.18190299350912117	1.1329408884048462	-0.18190299350912117
CCDC107	0.4343384802341461	0.8359660506248474	11.301745178311986	58.93456557157474	0.8359660506248474	0.3630922239557375	0.8359660506248474	0.3630922239557375
CCDC12	0.0963611230254173	0.3954965770244598	0.162838418458169	9.4982902917486	0.3954965770244598	0.0381104943147854	0.3954965770244598	0.0381104943147854
CCDC124	0.2737860679626465	0.2978963255882263	1.6599137430538824	2.603964487784677	0.2978963255882263	0.0815598636433208	0.2978963255882263	0.0815598636433208
CCDC141	-1.5916658639907837	-1.8939570188522337	0.759923873947992	2.296337060369805	1.8939570188522337	3.0145467347728494	-1.5916658639907837	3.0145467347728494
CCDC167	0.2204997539520263	0.541363537311554	0.3233721530872159	8.435151820000277	0.541363537311554	0.11937052677579627	0.541363537311554	0.11937052677579627
CCDC186	0.1461125016212463	0.3439913690090179	0.1388617328283254	2.043684182306712	0.3439913690090179	0.05026143946202486	0.3439913690090179	0.05026143946202486
CCDC50	0.2839674949645996	0.9717583060264589	0.0601355370886667	12.471091184146456	0.9717583060264589	0.2759477718733763	0.9717583060264589	0.2759477718733763
CCDC59	-0.4771387577056885	-0.1399275511503219	8.161271564208853	0.8430318738711193	0.4771387577056885	0.06676485792466377	-0.1399275511503219	0.06676485792466377
CCDC6	0.8323219418525696	0.6959677338600159	6.482029236919235	7.946735547526372	0.8323219418525696	0.5792692157131007	0.8323219418525696	0.5792692157131007
CCDC66	0.5978279709815979	-0.2383158206939697	3.35088244433334	1.603570985716275	0.5978279709815979	0.1424718635382902	0.5978279709815979	-0.1424718635382902
CCDC69	0.47108855843544	0.2535229623317718	8.269440617131762	1.8765708681116755	0.47108855843544	0.11943176685515673	0.47108855843544	0.11943176685515673
CCDC85B	-0.125232309103012	0.2265524417161941	1.0082332884625052	5.08606948715323	0.2265524417161941	0.02837168540904453	0.2265524417161941	-0.02837168540904453
CCDC88B	0.3981823027133941	0.5162615776062012	0.7004804921990098	2.1576408175031974	0.5162615776062012	0.2055662237736868	0.5162615776062012	0.2055662237736868
CCDC91	0.3626608252525329	0.1740192025899887	3.369153250316053	0.8944015028088614	0.3626608252525329	0.06310994762107301	0.3626608252525329	0.06310994762107301
CCDC97	0.5741086006164551	0.6643977761268616	3.7649648540954286	7.430434214151741	0.6643977761268616	0.3814364775048773	0.6643977761268616	0.3814364775048773
CCL20	2.7039268016815186	1.5392810106277466	188.961139128828	116.76977559429764	2.7039268016815186	4.162103179955778	2.7039268016815186	4.162103179955778
CCL3	-2.018517017364502	1.847240328788757	25.678593058354355	2.72874881747114	2.018517017364502	3.728686038822104	1.847240328788757	-3.728686038822104
CCL3L1	-0.8133764863014221	0.6481139063835144	8.789826530080308	0.382733871278901	0.8133764863014221	0.5271606118973118	0.6481139063835144	-0.5271606118973118
CCL4	-2.7543859481811523	2.643054962158203	303.46848878559337	211.9383261948703	2.7543859481811523	7.279993448039022	2.643054962158203	-7.279993448039022
CCL4L2	-1.8843475580215452	1.0732557773590088	124.98607817006253	6.021756534097629	1.8843475580215452	2.022386903198963	1.0732557773590088	-2.022386903198963
CCL5	-3.2621331214904785	2.187400579452514	303.46848878559337	241.21128052564427	3.2621331214904785	7.135591880199511	2.187400579452514	-7.135591880199511
CCM2	-0.1542554497718811	-0.3188947737216949	0.2087621240047336	2.5790820383756645	0.3188947737216949	0.0491912567503423	-0.1542554497718811	0.0491912567503423
CCND2	-0.2611863613128662	-0.2238324433565139	1.886750283819658	2.0860466748341304	0.2611863613128662	0.0584619814240561	-0.2238324433565139	0.0584619814240561
CCND3	0.1408285945653915	-0.1529633700847625	2.19199086397233	3.114566268031789	0.1529633700847625	0.021541616429022952	0.1408285945653915	-0.021541616429022952
CCNDBP1	0.1984875202178955	0.414643257856369	2.18494458749159	12.141719429277494	0.414643257856369	0.0823015120269801	0.414643257856369	0.0823015120269801
CCNH	1.1671825647354126	0.9440940618515016	174.97998552983626	122.34531255141871	1.1671825647354126	1.101930128463309	1.1671825647354126	1.101930128463309
CCNI	0.408054769039154	0.1258138120174408	56.6679500823268	7.168403484624766	0.408054769039154	0.05133892600471234	0.408054769039154	0.05133892600471234
CCPG1	0.0745295956730842	0.5136260390281677	-0.0	4.171884042162264	0.5136260390281677	0.03828034101593711	0.5136260390281677	0.03828034101593711
CCR5	-0.6229808926582336	1.9074594974517824	1.4138247959005912	18.681906437051424	1.9074594974517824	1.1883108204319373	1.9074594974517824	-1.1883108204319373
CCR6	3.033322095870972	0.4314094483852386	208.83446614701947	11.35099988162064	3.033322095870972	1.3086038121544519	3.033322095870972	1.3086038121544519
CCR7	-3.0097756385803223	-3.822425603866577	31.471149795990048	292.3463637325217	3.822425603866577	11.504643462803301	-3.0097756385803223	11.504643462803301
CCR8	-1.003166437149048	-6.085927963256836	-0.0	18.331854530325696	6.085927963256836	6.105198671646123	-1.003166437149048	6.105198671646123
CCR9	3.029392719268799	0.2165331393480301	4.465635490724918	1.2883299932381776e-05	3.029392719268799	0.6559639158213386	3.029392719268799	0.6559639158213386
CCSER2	-0.1976603269577026	0.4379633963108063	1.6599137430538824	9.561926523677844	0.4379633963108063	0.08656798811029985	0.4379633963108063	-0.08656798811029985
CCT4	0.2831327319145202	0.0868671163916587	5.783615800875867	0.4764034730992537	0.2831327319145202	0.024594923977506927	0.2831327319145202	0.024594923977506927
CCT6A	0.3237430155277252	0.1849284321069717	4.668839364454617	1.691673962814343	0.3237430155277252	0.059869288267125224	0.3237430155277252	0.059869288267125224
CCT7	0.2327145487070083	0.1109208166599273	2.298057657643105	0.4961373868265809	0.2327145487070083	0.02581288779122779	0.2327145487070083	0.02581288779122779
CCT8	0.4309563040733337	0.1595267951488495	8.23950614750589	1.332981200004521	0.4309563040733337	0.06874907803801199	0.4309563040733337	0.06874907803801199
CD101	0.8514634966850281	1.3835644721984863	4.398209852187625	1.3453989212092587	1.3835644721984863	1.1780546433872985	1.3835644721984863	1.1780546433872985
CD151	0.3658235669136047	0.6575206518173218	0.5943950193823831	3.72981022188484	0.6575206518173218	0.240536550167171	0.6575206518173218	0.240536550167171
CD164	0.2138471007347107	0.2615880072116852	3.050827741371789	5.528565449631808	0.2615880072116852	0.05593983692918947	0.2615880072116852	0.05593983692918947
CD2	0.510749876499176	1.1647014617919922	54.42220887904802	302.94078400067946	1.1647014617919922	0.5948711277686698	1.1647014617919922	0.5948711277686698
CD226	0.9626584053039552	0.7214075922966003	21.243782499065265	11.640344060012652	0.9626584053039552	0.6944690823744112	0.9626584053039552	0.6944690823744112
CD247	0.170778602361679	0.3019817173480987	3.012101187048978	17.05406154194571	0.3019817173480987	0.05157201562748789	0.3019817173480987	0.05157201562748789
CD27	-1.895102858543396	-1.9851051568984983	130.18139602789418	233.9604056550932	1.9851051568984983	3.7619784573475807	-1.895102858543396	3.7619784573475807
CD28	-1.6070277690887451	-0.4840953350067138	29.139160550435644	17.908834267974438	1.6070277690887451	0.777954646242108	-0.4840953350067138	0.777954646242108
CD2BP2	-0.0393863357603549	0.5610719323158264	-0.0	7.10227640020302	0.5610719323158264	0.022098567511902256	0.5610719323158264	-0.022098567511902256
CD300A	-2.6256654262542725	0.3934474885463714	3.5676388041038987	1.2883299932381776e-05	2.6256654262542725	1.0330614677227812	0.3934474885463714	-1.0330614677227812
CD38	-0.5583062767982483	1.2861779928207395	0.6966385344407308	16.192864183701968	1.2861779928207395	0.7180812464715912	1.2861779928207395	-0.7180812464715912
CD3D	0.6224675178527832	0.988525688648224	121.39779620685424	302.94078400067946	0.988525688648224	0.6153251317465732	0.988525688648224	0.6153251317465732
CD3E	0.686939537525177	0.6216913461685181	249.87389706793783	231.2298969895597	0.686939537525177	0.4270643658204065	0.686939537525177	0.4270643658204065
CD3G	0.5697906613349915	0.8788190484046936	59.254652983438895	158.84519072783365	0.8788190484046936	0.5007428867842982	0.8788190484046936	0.5007428867842982
CD4	-1.1592271327972412	0.372831255197525	0.0586105207873354	12.40082665816232	1.1592271327972412	0.43219610697982347	0.372831255197525	-0.43219610697982347
CD40LG	2.151843309402466	1.0435606241226196	15.632421042526396	80.79338964901697	2.151843309402466	2.2455789469741205	2.151843309402466	2.2455789469741205
CD44	-1.2315070629119873	-0.2508037984371185	182.78381268973405	10.585864164085722	1.2315070629119873	0.30886664918046586	-0.2508037984371185	0.30886664918046586
CD46	0.2634347081184387	0.2461245208978653	2.072652658763749	2.012618859419488	0.2634347081184387	0.06483774132351972	0.2634347081184387	0.06483774132351972
CD48	0.0234727729111909	-0.280927449464798	-0.0	14.124671399474188	0.280927449464798	0.00659414622580726	0.0234727729111909	-0.00659414622580726
CD5	-0.3786615133285522	0.4084936082363128	4.494830567922871	15.06504646779121	0.4084936082363128	0.15468080787980293	0.4084936082363128	-0.15468080787980293
CD52	-0.0564748086035251	0.564697265625	3.5946564653518065	75.09526666229354	0.564697265625	0.03189116999510585	0.564697265625	-0.03189116999510585
CD53	0.533099889755249	0.5650970935821533	48.97551184708941	61.6739184040722	0.5650970935821533	0.3012531982896576	0.5650970935821533	0.3012531982896576
CD55	-0.4511302709579468	-0.8936622142791748	12.67759449326741	28.9865063785966	0.8936622142791748	0.4031580768726428	-0.4511302709579468	0.4031580768726428
CD58	0.0954328626394271	1.0070804357528689	0.256418325527487	59.73303080682951	1.0070804357528689	0.09610856889205792	1.0070804357528689	0.09610856889205792
CD6	0.4412905275821686	0.9645581841468812	22.23142220416485	152.02352260858183	0.9645581841468812	0.42565038996587573	0.9645581841468812	0.42565038996587573
CD63	0.1129137426614761	1.035256028175354	1.7420771336717311	50.59682465073128	1.035256028175354	0.11689463275413377	1.035256028175354	0.11689463275413377
CD69	0.1993620991706848	0.5190892815589905	2.788461977615749	54.46936875065201	0.5190892815589905	0.10348672882860298	0.5190892815589905	0.10348672882860298
CD7	1.0008816719055176	-0.0171705596148967	160.20501651884754	1.2883299932381776e-05	1.0008816719055176	0.01718569841491117	1.0008816719055176	-0.01718569841491117
CD70	0.1088431775569915	0.7216397523880005	0.0011024220765396	6.967115185635742	0.7216397523880005	0.07854556370135052	0.7216397523880005	0.07854556370135052
CD74	-1.4025139808654783	0.3768136501312256	230.75713528107647	27.87971047047533	1.4025139808654783	0.5284864124899967	0.3768136501312256	-0.5284864124899967
CD81	-1.1626436710357666	0.8388769030570984	3.7055909854921847	1.411599618040261	1.1626436710357666	0.9753149221174198	0.8388769030570984	-0.9753149221174198
CD82	0.9503952860832214	0.8384838700294495	45.45695423043826	66.07523986095923	0.9503952860832214	0.7968911175328053	0.9503952860832214	0.7968911175328053
CD83	-0.8275576233863831	0.1794301122426986	3.4771632017632865	1.1487009677849658	0.8275576233863831	0.1484887572515196	0.1794301122426986	-0.1484887572515196
CD84	0.3382092714309692	0.11188206076622	2.0356237243550366	1.2883299932381776e-05	0.3382092714309692	0.037839550257938684	0.3382092714309692	0.037839550257938684
CD8A	0.7599811553955078	1.2469851970672607	130.6043795570363	10.115869821418425	1.2469851970672607	0.9476852508282718	1.2469851970672607	0.9476852508282718
CD8B	-0.1338120996952057	-0.6127755641937256	4.160839318585849	0.0655377046609398	0.6127755641937256	0.08199678488667672	-0.1338120996952057	0.08199678488667672
CD8B2	-1.4145495891571045	-1.1871219873428345	2.0057730570901566	1.2883299932381776e-05	1.4145495891571045	1.679242919475172	-1.1871219873428345	1.679242919475172
CD9	1.1978535652160645	0.5993895530700684	12.70993238032448	0.0251198026848272	1.1978535652160645	0.7179809130982449	1.1978535652160645	0.7179809130982449
CD96	1.0571081638336182	1.439475178718567	191.51596444686768	289.52819380655626	1.439475178718567	1.5216809630592536	1.439475178718567	1.5216809630592536
CD99	-0.352473497390747	0.8314052224159241	37.41792849639646	176.6957961278358	0.8314052224159241	0.29304830649387265	0.8314052224159241	-0.29304830649387265
CDC123	0.4302762448787689	0.3777078986167907	3.380660680680406	3.5118055103659995	0.4302762448787689	0.16251873627788346	0.4302762448787689	0.16251873627788346
CDC14A	0.4896277487277984	-0.2753479778766632	4.85790990071236	2.5644826475059697	0.4896277487277984	0.13481801052450224	0.4896277487277984	-0.13481801052450224
CDC25B	-1.2109885215759275	-1.2057945728302002	13.677186628961902	25.918851785977168	1.2109885215759275	1.4602033870759212	-1.2057945728302002	1.4602033870759212
CDC37	0.0132720712572336	0.2783203423023224	-0.0	13.356194437098583	0.2783203423023224	0.00369388741537407	0.2783203423023224	0.00369388741537407
CDC42	0.116937056183815	0.2834904789924621	1.7627848056834725	15.853675289819495	0.2834904789924621	0.03315054206951817	0.2834904789924621	0.03315054206951817
CDC42EP3	-0.4369291663169861	0.2924562096595764	5.238965872210085	2.990924503383825	0.4369291663169861	0.12778264787078442	0.2924562096595764	-0.12778264787078442
CDC42SE1	-0.0911030694842338	0.1932314187288284	0.3527106277926207	2.5087616422830803	0.1932314187288284	0.01760397536698953	0.1932314187288284	-0.01760397536698953
CDC42SE2	-0.1841954588890075	0.2104638814926147	2.588200038939468	4.3071145326546985	0.2104638814926147	0.03876649123109386	0.2104638814926147	-0.03876649123109386
CDC5L	-0.038038395345211	0.4485005736351013	-0.0	3.2998726524920023	0.4485005736351013	0.0170602421324859	0.4485005736351013	-0.0170602421324859
CDC73	0.4996667504310608	0.5487622022628784	6.144251440500933	9.50593353830951	0.5487622022628784	0.274198226364085	0.5487622022628784	0.274198226364085
CDCA7	1.9243773221969604	1.1747934818267822	8.811217337579862	2.454435857385536	1.9243773221969604	2.2607459346922667	1.9243773221969604	2.2607459346922667
CDK17	-0.1765020787715912	0.2795784771442413	0.7134454091227552	3.055580535682716	0.2795784771442413	0.04934618239575438	0.2795784771442413	-0.04934618239575438
CDK2AP2	0.3172346353530884	0.5015660524368286	5.480794622237795	13.83974819172056	0.5015660524368286	0.15911412375028533	0.5015660524368286	0.15911412375028533
CDK5	0.6130669116973877	0.7610902786254883	0.5482659598637405	2.2158714791407323	0.7610902786254883	0.4665992666398324	0.7610902786254883	0.4665992666398324
CDK5RAP1	0.1630916446447372	0.4608816802501678	-0.0	2.190240890000801	0.4608816802501678	0.07516595121862976	0.4608816802501678	0.07516595121862976
CDK6	-0.2664765417575836	0.7137007117271423	0.4606219304353951	8.79146613325912	0.7137007117271423	0.190184497510975	0.7137007117271423	-0.190184497510975
CDKN1A	-0.8356642723083496	-0.3951522409915924	9.591185978165203	2.895108875591639	0.8356642723083496	0.33021460991925267	-0.3951522409915924	0.33021460991925267
CDKN1B	-0.0258932914584875	0.1819799393415451	-0.0	5.734185171379842	0.1819799393415451	0.0047120596089685034	0.1819799393415451	-0.0047120596089685034
CDKN2A	0.0795814767479896	1.1667909622192385	-0.0	10.927907472896212	1.1667909622192385	0.09285494782961475	1.1667909622192385	0.09285494782961475
CDKN2D	-1.02503502368927	-0.7068691849708557	3.965426734992696	3.650008872529513	1.02503502368927	0.7245656717618161	-0.7068691849708557	0.7245656717618161
CDS2	0.1070754155516624	0.3678646385669708	0.086871603735984	2.666834869571564	0.3678646385669708	0.0393892590413205	0.3678646385669708	0.0393892590413205
CDV3	0.9219376444816588	0.7160938382148743	30.753632285092184	18.70789711683096	0.9219376444816588	0.6601938664316512	0.9219376444816588	0.6601938664316512
CEBPB	-0.4291229546070099	0.5803700685501099	4.7288884066606025	10.157307428989698	0.5803700685501099	0.249050118581696	0.5803700685501099	-0.249050118581696
CEBPD	2.0307159423828125	2.287381887435913	149.86078653013885	141.34268216288947	2.287381887435913	4.645022865133797	2.287381887435913	4.645022865133797
CELF2	1.3563765287399292	0.9334436058998108	254.73679711587843	137.40515549228869	1.3563765287399292	1.2661009979448679	1.3563765287399292	1.2661009979448679
CEMIP2	-0.1185041293501854	0.5264606475830078	0.1609174389898677	20.29824826808134	0.5264606475830078	0.062387760678959125	0.5264606475830078	-0.062387760678959125
CENPC	0.2918940186500549	0.1679229140281677	2.348913198704785	0.7673527819916065	0.2918940186500549	0.04901569419910954	0.2918940186500549	0.04901569419910954
CEP250	0.3912627398967743	0.7269232869148254	0.4514055260368826	2.995660358728651	0.7269232869148254	0.2844179969330636	0.7269232869148254	0.2844179969330636
CEP350	0.133742943406105	0.3195274174213409	0.4328251524397988	3.138904049253449	0.3195274174213409	0.04273453730488129	0.3195274174213409	0.04273453730488129
CEP68	0.0132636707276105	-0.916664183139801	-0.0	3.2030232138488435	0.916664183139801	0.012158331892960368	0.0132636707276105	-0.012158331892960368
CEP85L	0.2850655317306518	0.4223039448261261	0.6862449523833589	2.7518082636008976	0.4223039448261261	0.12038429858381147	0.4223039448261261	0.12038429858381147
CERK	1.3113584518432615	0.892193078994751	46.75133964432708	40.30653079498301	1.3113584518432615	1.1699849348158293	1.3113584518432615	1.1699849348158293
CERS5	0.1254335641860962	0.5526227355003357	-0.0	2.0377213806391734	0.5526227355003357	0.06931743936407742	0.5526227355003357	0.06931743936407742
CFAP20	0.7119706273078918	0.1874579787254333	7.9384060695035075	1.353859963443668	0.7119706273078918	0.1334645747070162	0.7119706273078918	0.1334645747070162
CFAP36	0.0262293349951505	-0.4194890260696411	-0.0	2.925582503501445	0.4194890260696411	0.011002918191570038	0.0262293349951505	-0.011002918191570038
CFAP97	0.4348577260971069	0.2877733707427978	2.7577005799480254	1.6779255224903404	0.4348577260971069	0.12514047363251277	0.4348577260971069	0.12514047363251277
CFL1	0.3889663517475128	0.7667263150215149	66.79340747829131	259.258110100111	0.7667263150215149	0.2982307375427329	0.7667263150215149	0.2982307375427329
CFLAR	-0.1152751818299293	0.5663794279098511	0.6531849696432505	44.02315883590558	0.5663794279098511	0.06528949153703942	0.5663794279098511	-0.06528949153703942
CGAS	-0.1657568663358688	0.7399046421051025	-0.0	2.7885025294006907	0.7399046421051025	0.12264427486270434	0.7399046421051025	-0.12264427486270434
CGGBP1	0.1267370283603668	0.4782653748989105	0.9225681406396834	14.747342654791783	0.4782653748989105	0.06061393238234468	0.4782653748989105	0.06061393238234468
CHCHD10	0.2495653480291366	0.2359189689159393	5.140355477763715	3.5037879474602818	0.2495653480291366	0.05887719958418145	0.2495653480291366	0.05887719958418145
CHCHD2	0.0685752108693122	0.3686816096305847	0.885711641066475	50.425034737388536	0.3686816096305847	0.02528241912405479	0.3686816096305847	0.02528241912405479
CHCHD5	0.1192590147256851	0.351829320192337	-0.0	2.5097314009676825	0.351829320192337	0.041958818077745694	0.351829320192337	0.041958818077745694
CHD1	-0.1870524436235427	0.2536552846431732	1.3620325214801698	5.045082445770093	0.2536552846431732	0.047446840830530836	0.2536552846431732	-0.047446840830530836
CHD7	1.067060470581055	-0.0631444379687309	4.357602213439416	1.2883299932381776e-05	1.067060470581055	0.06737893369349023	1.067060470581055	-0.06737893369349023
CHFR	0.0504366531968116	0.5476793050765991	-0.0	2.9939082854883954	0.5476793050765991	0.02762311117321921	0.5476793050765991	0.02762311117321921
CHIC2	0.1667132973670959	0.4555191993713379	0.8735078437423633	10.588430357776897	0.4555191993713379	0.07594110774121529	0.4555191993713379	0.07594110774121529
CHMP1A	0.2527840435504913	0.4598438739776611	0.2826797515972396	2.230783267668853	0.4598438739776611	0.1162411938659957	0.4598438739776611	0.1162411938659957
CHMP1B	-0.4501024484634399	-0.4473529756069183	1.7620934199642522	2.4809626456351705	0.4501024484634399	0.2013546696480794	-0.4473529756069183	0.2013546696480794
CHMP2A	0.2856256663799286	0.414172500371933	3.203382900520852	11.397053161730607	0.414172500371933	0.11829829641497458	0.414172500371933	0.11829829641497458
CHMP4A	0.0724036395549774	0.5066234469413757	-0.0	8.68192887757336	0.5066234469413757	0.03668138144244359	0.5066234469413757	0.03668138144244359
CHMP5	0.1969967782497406	0.3276767134666443	0.6559754226601895	2.7965534890192534	0.3276767134666443	0.06455125686039231	0.3276767134666443	0.06455125686039231
CHMP7	0.7748964428901672	-0.2986499965190887	6.479056089217297	2.7249047042484285	0.7748964428901672	0.23142281997180264	0.7748964428901672	-0.23142281997180264
CHN1	3.4448258876800537	0.7163767218589783	177.1678425669342	5.136376832941531	3.4448258876800537	2.4677930767911818	3.4448258876800537	2.4677930767911818
CHRAC1	0.0226916819810867	0.3506200909614563	-0.0	2.1725788758399887	0.3506200909614563	0.007956159600277058	0.3506200909614563	0.007956159600277058
CHRM3-AS2	2.023075819015503	0.9682217240333556	40.14838068095663	26.76805539529825	2.023075819015503	1.9587859573373831	2.023075819015503	1.9587859573373831
CHST11	0.6350851058959961	0.8463268280029297	21.589865367510196	38.669968527221954	0.8463268280029297	0.5374895631848631	0.8463268280029297	0.5374895631848631
CHST12	-0.1650645136833191	1.286049485206604	1.3012230243185814	48.40913569579363	1.286049485206604	0.21228113284831096	1.286049485206604	-0.21228113284831096
CHURC1	0.3208768367767334	-0.0436127036809921	9.661313531301415	0.0257892934946948	0.3208768367767334	0.013994306400437742	0.3208768367767334	-0.013994306400437742
CIAO1	-0.0020585344173014	0.5218406915664673	-0.0	8.391069838323913	0.5218406915664673	0.0010742270239379372	0.5218406915664673	-0.0010742270239379372
CIB1	0.1168020218610763	0.4990748167037964	1.6129098347801942	50.79564473939594	0.4990748167037964	0.05829294765094947	0.4990748167037964	0.05829294765094947
CIDEB	0.5021412968635559	0.986193835735321	0.5974722378912232	4.688562469270427	0.986193835735321	0.49520865163497874	0.986193835735321	0.49520865163497874
CIRBP	0.5432431697845459	0.0762855261564254	63.72236000168876	2.18379869524243	0.5432431697845459	0.04144159103789843	0.5432431697845459	0.04144159103789843
CISD3	0.1454257667064666	0.4929561913013458	0.0982527045780049	5.905428700069001	0.4929561913013458	0.07168853207269783	0.4929561913013458	0.07168853207269783
CISH	-0.3986625671386719	-0.9469302296638488	0.3404833684131401	4.714934046362795	0.9469302296638488	0.3775056362590021	-0.3986625671386719	0.3775056362590021
CITED2	0.650495171546936	0.3034044802188873	39.32230899800599	15.085774740503378	0.650495171546936	0.19736314940809405	0.650495171546936	0.19736314940809405
CKAP2	-0.0392447374761104	0.7116093039512634	-0.0	6.855171638760731	0.7116093039512634	0.027926920319124988	0.7116093039512634	-0.027926920319124988
CKLF	0.4078523814678192	1.252661943435669	16.94168500465867	165.14535346447184	1.252661943435669	0.5109011568043442	1.252661943435669	0.5109011568043442
CKS2	-0.2851178348064422	0.5662166476249695	0.761327272684468	5.247339526048094	0.5662166476249695	0.16143846460219355	0.5662166476249695	-0.16143846460219355
CLDND1	-0.534682035446167	0.2175760567188263	13.301595688541695	3.501466511986692	0.534682035446167	0.11633400887077272	0.2175760567188263	-0.11633400887077272
CLEC2B	-0.4518001079559326	1.099794864654541	24.189830329833946	131.98271412111075	1.099794864654541	0.49688743858030193	1.099794864654541	-0.49688743858030193
CLEC2D	-0.3546223640441894	0.2140927016735077	9.51705508897778	4.091622352900738	0.3546223640441894	0.07592205999206668	0.2140927016735077	-0.07592205999206668
CLIC1	-0.0131141599267721	0.8891744613647461	0.2076473229922105	189.52818023731948	0.8891744613647461	0.01166077608913872	0.8891744613647461	-0.01166077608913872
CLIC3	0.4846228361129761	2.5062365531921387	9.082001754338524	39.38114665013524	2.5062365531921387	1.2145794663779839	2.5062365531921387	1.2145794663779839
CLIC5	0.1166346222162246	2.197725296020508	-0.0	34.17964059354555	2.197725296020508	0.2563308596363923	2.197725296020508	0.2563308596363923
CLINT1	0.4993038177490234	0.5480831861495972	6.174878086790118	10.461372523435646	0.5480831861495972	0.2736600272885425	0.5480831861495972	0.2736600272885425
CLIP1	0.3663742840290069	0.3817038834095001	2.428762073886693	4.802765520731727	0.3817038834095001	0.13984648699524713	0.3817038834095001	0.13984648699524713
CLK1	-0.3557072877883911	0.0068420036695897	5.811316752425605	1.2883299932381776e-05	0.3557072877883911	0.0024337505683479713	0.0068420036695897	-0.0024337505683479713
CLNK	1.9915030002593996	0.2918424010276794	4.582823274165313	1.2883299932381776e-05	1.9915030002593996	0.5812050172495304	1.9915030002593996	0.5812050172495304
CLPP	0.0971434041857719	0.2551802396774292	0.1767455842781981	4.187494583040728	0.2551802396774292	0.024789077163206653	0.2551802396774292	0.024789077163206653
CLSTN3	-0.2140306532382965	1.2632428407669067	0.0991093179445394	11.30595445059445	1.2632428407669067	0.27037269040794243	1.2632428407669067	-0.27037269040794243
CLTB	-0.097363531589508	0.3675938844680786	0.215199364716871	10.926156256060349	0.3675938844680786	0.035790238782517726	0.3675938844680786	-0.035790238782517726
CLTC	0.247372105717659	0.5334402322769165	0.9804658281446254	7.345583691343395	0.5334402322769165	0.13195823353285796	0.5334402322769165	0.13195823353285796
CMC1	-1.8970484733581543	0.3216590881347656	72.67921118762841	1.3246393283400029	1.8970484733581543	0.6102028820878331	0.3216590881347656	-0.6102028820878331
CMC2	0.0518343932926654	0.656089186668396	0.1156366934555719	24.340807987796683	0.656089186668396	0.0340079849368346	0.656089186668396	0.0340079849368346
CMIP	0.1010146811604499	0.7805495262145996	-0.0	3.726086696684589	0.7805495262145996	0.078846961520508	0.7805495262145996	0.078846961520508
CMPK1	1.046156406402588	0.5155288577079773	76.68178023640586	17.713615188200585	1.046156406402588	0.5393238171766086	1.046156406402588	0.5393238171766086
CMTM3	0.1114012375473976	0.3728695511817932	0.5338240136450877	8.552244130175426	0.3728695511817932	0.04153812944539447	0.3728695511817932	0.04153812944539447
CMTM6	0.8050581812858582	0.5246585011482239	33.84157715115415	25.98132638926639	0.8050581812858582	0.42238061873055344	0.8050581812858582	0.42238061873055344
CMTM7	-0.451127290725708	-0.3729418516159057	6.065798518474906	9.301820474120747	0.451127290725708	0.16824424711771255	-0.3729418516159057	0.16824424711771255
CMTM8	0.6071286201477051	-1.0213884115219116	0.6646110678505787	16.172471870203683	1.0213884115219116	0.6201141369221546	0.6071286201477051	-0.6201141369221546
CNBD2	0.6929122805595398	0.5988525748252869	2.2750089439527352	1.3731098530034276	0.6929122805595398	0.41495230334114197	0.6929122805595398	0.41495230334114197
CNDP2	0.4747661650180816	0.3532005548477173	2.9790890883672394	1.9278099235888255	0.4747661650180816	0.16768767290730932	0.4747661650180816	0.16768767290730932
CNIH1	-0.1085815578699112	-0.612443208694458	0.1391141808293383	17.423784328278607	0.612443208694458	0.06650003770689139	-0.1085815578699112	0.06650003770689139
CNN2	-0.4102580547332763	-0.027183623984456	17.80697868269707	1.2883299932381776e-05	0.4102580547332763	0.011152300696463752	-0.027183623984456	0.011152300696463752
CNOT1	0.2201055437326431	0.3578916490077972	0.7347597591722166	2.698250095857245	0.3578916490077972	0.07877393600223345	0.3578916490077972	0.07877393600223345
CNOT6L	-0.1112386658787727	0.6812039613723755	0.3740499902031157	31.49610943508864	0.6812039613723755	0.07577621985439806	0.6812039613723755	-0.07577621985439806
CNOT7	0.2612936496734619	0.0364532433450222	2.314835123683378	1.2883299932381776e-05	0.2612936496734619	0.009525000996055688	0.2612936496734619	0.009525000996055688
CNST	0.1454706192016601	-0.3997462391853332	0.0473268990498778	6.277329655712747	0.3997462391853332	0.058151332937825345	0.1454706192016601	-0.058151332937825345
COA1	0.3717033565044403	0.4473870992660522	2.1944665092202054	3.2027199207968	0.4473870992660522	0.16629528645397681	0.4473870992660522	0.16629528645397681
COG5	0.8703312277793884	0.4767904877662658	6.398144867061865	2.063488587393233	0.8703312277793884	0.4149656506111476	0.8703312277793884	0.4149656506111476
COL5A1	3.4549286365509038	1.3525761365890503	8.580573619454896	1.5118035073135194	3.4549286365509038	4.673054027416897	3.4549286365509038	4.673054027416897
COL5A3	1.3286278247833252	2.237074136734009	0.0086435494747351	16.172447135649787	2.237074136734009	2.972238944167941	2.237074136734009	2.972238944167941
COMMD10	0.6858447194099426	0.1360109001398086	3.7743840079204896	1.2883299932381776e-05	0.6858447194099426	0.09328235764308075	0.6858447194099426	0.09328235764308075
COMMD6	-0.1606273800134658	-0.382175087928772	6.727984806730438	41.945264672468646	0.382175087928772	0.06138778308041456	-0.1606273800134658	0.06138778308041456
COMMD7	0.5743671655654907	0.8453572988510132	7.853141585807071	19.9439474006029	0.8453572988510132	0.4855454756311559	0.8453572988510132	0.4855454756311559
COMMD8	0.7430405616760254	1.1352601051330566	14.859748721644108	35.31430041773378	1.1352601051330566	0.84354430616645	1.1352601051330566	0.84354430616645
COMT	-0.0345272496342659	0.3665049970149994	-0.0	2.5622860042437376	0.3665049970149994	0.012654409524142762	0.3665049970149994	-0.012654409524142762
COPB1	0.3566811680793762	0.6281200051307678	4.768908175767617	18.217850015228624	0.6281200051307678	0.22403857712406605	0.6281200051307678	0.22403857712406605
COPB2	0.2752493619918823	0.3170832395553589	1.4639744709388434	2.66703382762773	0.3170832395553589	0.08727695938593172	0.3170832395553589	0.08727695938593172
COPE	0.1304152160882949	0.4764369428157806	1.798398717383425	31.901285993650237	0.4764369428157806	0.062134626849766623	0.4764369428157806	0.062134626849766623
COPS2	0.1387613415718078	0.2985171973705292	0.1354728662445925	2.406827817135715	0.2985171973705292	0.04142264678939077	0.2985171973705292	0.04142264678939077
COPS3	0.2419746369123459	0.4237374067306518	0.9897144034904066	3.651406785194924	0.4237374067306518	0.1025337051398285	0.4237374067306518	0.1025337051398285
COPS6	0.3455705940723419	0.3384390771389007	4.857065665237001	5.345790201336014	0.3455705940723419	0.11695459294418507	0.3455705940723419	0.11695459294418507
COPS9	-0.1747801750898361	0.2350261956453323	1.7523271622337342	4.0427635869698255	0.2350261956453323	0.04107791962558925	0.2350261956453323	-0.04107791962558925
COPZ1	0.2977219521999359	0.4787904322147369	2.6136128093484623	11.224618002408622	0.4787904322147369	0.14254642217362254	0.4787904322147369	0.14254642217362254
COQ10B	0.1474881172180175	0.3389092981815338	0.9052859472698568	4.178295071600949	0.3389092981815338	0.0499850942964741	0.3389092981815338	0.0499850942964741
COQ8A	-0.8919702172279358	-0.8720198273658752	0.6319652073211597	2.3557077143615897	0.8919702172279358	0.7778157148426068	-0.8720198273658752	0.7778157148426068
CORO1A	0.0256590321660041	0.4232756495475769	-0.0	65.50987707100367	0.4232756495475769	0.010860843506827556	0.4232756495475769	0.010860843506827556
CORO1B	0.2143860906362533	-0.3342161774635315	1.5073202229053912	6.961196444209034	0.3342161774635315	0.07165129971379879	0.2143860906362533	-0.07165129971379879
CORO1C	0.6122944951057434	1.3392601013183594	-0.0	2.107864200626703	1.3392601013183594	0.8200215875519916	1.3392601013183594	0.8200215875519916
CORO2A	0.8598769903182983	0.1444799304008484	2.762677451294644	1.2883299932381776e-05	0.8598769903182983	0.12423496771447873	0.8598769903182983	0.12423496771447873
COTL1	0.5068292617797852	1.135772705078125	40.49400366071784	215.01462424988912	1.135772705078125	0.5756428416643757	1.135772705078125	0.5756428416643757
COX11	0.8593916893005371	0.1638742089271545	8.485282947147525	0.0174947809138353	0.8593916893005371	0.14083213324269647	0.8593916893005371	0.14083213324269647
COX14	-0.0302352476865053	0.1746550500392913	-0.0	2.063501195966551	0.1746550500392913	0.00528073869763695	0.1746550500392913	-0.00528073869763695
COX20	0.1048212423920631	0.2899827659130096	0.0327704262315238	2.1279146343719177	0.2899827659130096	0.03039635379528847	0.2899827659130096	0.03039635379528847
COX4I1	0.2243268638849258	-0.074403092265129	15.915196003002956	2.8390013584903757	0.2243268638849258	0.016690612351177168	0.2243268638849258	-0.016690612351177168
COX5A	0.0344178862869739	0.3956857323646545	-0.0	24.96702273507073	0.3956857323646545	0.013618666541904665	0.3956857323646545	0.013618666541904665
COX5B	-0.2325368672609329	0.0616688132286071	7.139659277119543	1.7159730768357588	0.2325368672609329	0.014340272635879872	0.0616688132286071	-0.014340272635879872
COX6A1	0.1176704242825508	0.2630198299884796	2.4660957002371395	23.37872071722276	0.2630198299884796	0.030949654989468774	0.2630198299884796	0.030949654989468774
COX6B1	-0.0793257653713226	0.1019201651215553	0.851528663067186	4.121681887781411	0.1019201651215553	0.008084895105038953	0.1019201651215553	-0.008084895105038953
COX6C	-0.060064248740673	0.1337605118751526	0.5560369515455217	6.19654258791366	0.1337605118751526	0.00803422465694891	0.1337605118751526	-0.00803422465694891
COX7A2	-0.2756254971027374	0.2450612783432006	12.409585715119006	16.24202664846174	0.2756254971027374	0.06754513666397696	0.2450612783432006	-0.06754513666397696
COX7B	-0.0845717042684555	0.2781237065792084	0.5464159099171416	10.397798369786116	0.2781237065792084	0.023521395862863503	0.2781237065792084	-0.023521395862863503
COX7C	-0.4778685271739959	-0.4258152544498443	55.5479647539886	60.18074606934592	0.4778685271739959	0.2034837084921674	-0.4258152544498443	0.2034837084921674
COX8A	0.0681642740964889	0.5542079210281372	0.8042381747270909	75.09153906248872	0.5542079210281372	0.03777718063540722	0.5542079210281372	0.03777718063540722
CPD	1.0720107555389404	1.3882567882537842	34.3008968499887	50.22908157627578	1.3882567882537842	1.488226208458002	1.3882567882537842	1.488226208458002
CPNE3	0.2624693512916565	0.4329369962215423	1.3603117506040867	4.292912306343405	0.4329369962215423	0.11363269254842655	0.4329369962215423	0.11363269254842655
CPNE7	-0.0191919822245836	2.625133991241455	-0.0	26.659293690373865	2.625133991241455	0.05038152489705621	2.625133991241455	-0.05038152489705621
CPPED1	1.375151753425598	1.2185609340667725	3.5742298419481293	4.2380731018081175	1.375151753425598	1.6757062051378566	1.375151753425598	1.6757062051378566
CRACR2A	1.181318759918213	1.2937488555908203	11.136061681720289	11.243007289336584	1.2937488555908203	1.528329793732155	1.2937488555908203	1.528329793732155
CREBZF	0.3211495876312256	0.5456477999687195	1.0826424907974632	3.889655079892766	0.5456477999687195	0.17523456595183973	0.5456477999687195	0.17523456595183973
CRELD1	0.6684034466743469	0.2422612160444259	2.3381181800916586	0.0436998640842923	0.6684034466743469	0.16192823179961288	0.6684034466743469	0.16192823179961288
CRELD2	0.5632800459861755	0.7895452380180359	5.790086118262836	10.309014780640842	0.7895452380180359	0.44473507797896517	0.7895452380180359	0.44473507797896517
CREM	-0.2077360302209854	0.7902721762657166	2.19139747896243	80.48066002274226	0.7902721762657166	0.1641680046915388	0.7902721762657166	-0.1641680046915388
CRIP1	-0.598994791507721	0.2686870396137237	52.89773141419489	14.83206824300113	0.598994791507721	0.1609421372742492	0.2686870396137237	-0.1609421372742492
CRIP2	-2.1338460445404053	-3.395003318786621	0.0720061347780113	9.619960067376574	3.395003318786621	7.24441440299438	-2.1338460445404053	7.24441440299438
CRTAM	-0.4410037100315094	1.2146923542022705	4.526816285313193	0.095215461353487	1.2146923542022705	0.5356838347501096	1.2146923542022705	-0.5356838347501096
CRTAP	0.0615084618330001	-0.5747889280319214	-0.0	11.23117117065578	0.5747889280319214	0.03535438284188248	0.0615084618330001	-0.03535438284188248
CRY1	1.0520265102386477	0.2213169932365417	28.884822520443223	1.3122263691804987	1.0520265102386477	0.23283134405114936	1.0520265102386477	0.23283134405114936
CRYBG1	0.2993987202644348	-0.093103140592575	3.88631069884501	0.2260582065980453	0.2993987202644348	0.02787496114601671	0.2993987202644348	-0.02787496114601671
CSDE1	0.4399630129337311	0.1665374934673309	26.996074905523663	4.8213571711296925	0.4399630129337311	0.07327033739231846	0.4399630129337311	0.07327033739231846
CSF1	-0.9109885096549988	1.0140321254730225	0.7993774613898534	5.115556205949295	1.0140321254730225	0.9237716147269595	1.0140321254730225	-0.9237716147269595
CSF2	0.9298478364944458	2.8066251277923584	0.0235321786499975	4.345391843012606	2.8066251277923584	2.609734302928672	2.8066251277923584	2.609734302928672
CSK	0.4074093997478485	0.2131358534097671	9.518490479002889	3.2507073626697487	0.4074093997478485	0.08683355010241864	0.4074093997478485	0.08683355010241864
CSNK1A1	0.2507851421833038	0.3632504343986511	3.3510240621001275	10.725831265225132	0.3632504343986511	0.09109781183881259	0.3632504343986511	0.09109781183881259
CSNK1D	-0.1455095559358596	0.4132498204708099	0.5531297987697871	5.667683759278291	0.4132498204708099	0.06013179786728125	0.4132498204708099	-0.06013179786728125
CSNK2B	0.1153067052364349	0.2476494014263153	1.053919964387601	8.126502244830847	0.2476494014263153	0.02855563653224368	0.2476494014263153	0.02855563653224368
CSRNP1	-0.3311870992183685	-0.4392011165618896	5.260938414515802	8.700258857991386	0.4392011165618896	0.14545774376760073	-0.3311870992183685	0.14545774376760073
CST7	-2.2931501865386963	1.2326574325561523	303.46848878559337	168.57169544849955	2.2931501865386963	2.826668621404451	1.2326574325561523	-2.826668621404451
CSTB	-0.5834597945213318	0.0586443431675434	27.626407321131225	0.3977641828048529	0.5834597945213318	0.03421661641437334	0.0586443431675434	-0.03421661641437334
CTBP1	0.4670419692993164	0.659400224685669	1.5861851456793516	3.961276938421945	0.659400224685669	0.30796757949360654	0.659400224685669	0.30796757949360654
CTBS	0.3929664194583893	0.4437809288501739	1.5944605760785704	3.985565899210827	0.4437809288501739	0.17439100263417104	0.4437809288501739	0.17439100263417104
CTDSP1	0.2165485173463821	0.4127430319786072	1.2320808239611616	5.231575774864203	0.4127430319786072	0.08937889162001776	0.4127430319786072	0.08937889162001776
CTLA4	1.4273240566253662	0.7299120426177979	100.47633045698386	59.60639429503173	1.4273240566253662	1.0418210176489424	1.4273240566253662	1.0418210176489424
CTNNA1	0.6423521637916565	0.6508687734603882	1.9424381001176736	3.32581947884035	0.6508687734603882	0.41808696497670184	0.6508687734603882	0.41808696497670184
CTNNB1	0.6282039284706116	0.4521535038948059	8.840599355161054	6.169087376086889	0.6282039284706116	0.28404460741846904	0.6282039284706116	0.28404460741846904
CTSA	-0.2709092199802398	-0.3412913382053375	1.886750283819658	4.017460188550171	0.3412913382053375	0.09245897021922021	-0.2709092199802398	0.09245897021922021
CTSB	0.0256086718291044	0.5238814353942871	-0.0	20.189712709391078	0.5238814353942871	0.013415907756372457	0.5238814353942871	0.013415907756372457
CTSC	-0.1407176852226257	0.5714797377586365	1.2772550811072338	53.00075661866587	0.5714797377586365	0.0804173058490285	0.5714797377586365	-0.0804173058490285
CTSD	0.4704785346984863	1.092397689819336	4.465635490724918	21.84298699290612	1.092397689819336	0.5139496644142126	1.092397689819336	0.5139496644142126
CTSH	2.747750997543335	2.4323039054870605	122.556223234126	152.42556797148674	2.747750997543335	6.68336548263062	2.747750997543335	6.68336548263062
CTSW	-0.5189942717552185	-0.127233013510704	18.46474853884546	0.4834062378728587	0.5189942717552185	0.0660332051902097	-0.127233013510704	0.0660332051902097
CUEDC2	0.2994109988212585	0.3740418553352356	0.8964484905007105	2.3875351160911507	0.3740418553352356	0.11199224550687957	0.3740418553352356	0.11199224550687957
CUL9	-0.0282157994806766	-1.4277889728546145	-0.0	4.368913125965805	1.4277889728546145	0.040286207358787005	-0.0282157994806766	0.040286207358787005
CUTA	-0.0264767482876777	-0.3498174250125885	-0.0	18.41974198702446	0.3498174250125885	0.009262027908701875	-0.0264767482876777	0.009262027908701875
CX3CR1	-6.309624195098877	-0.6992691159248352	5.54141700790484	1.2883299932381776e-05	6.309624195098877	4.412125332724742	-0.6992691159248352	4.412125332724742
CXCL13	-0.1877224743366241	2.306071758270264	-0.0	42.06495078879252	2.306071758270264	0.43290149646030324	2.306071758270264	-0.43290149646030324
CXCR3	-2.994009733200073	-0.0320986434817314	114.71546932367843	0.1883139569581688	2.994009733200073	0.09610365100682289	-0.0320986434817314	0.09610365100682289
CXCR4	-0.3125794529914856	0.7316476702690125	23.63355811015092	78.64547289241533	0.7316476702690125	0.22869802855518273	0.7316476702690125	-0.22869802855518273
CXCR5	-4.323960781097412	-2.155336618423462	1.116909681095719	4.090794809305772	4.323960781097412	9.319591008126167	-2.155336618423462	9.319591008126167
CXCR6	1.8016808032989504	2.465883016586304	293.91329348410943	302.94078400067946	2.465883016586304	4.442734094164452	2.465883016586304	4.442734094164452
CYB561D2	0.0280668921768665	0.4478488266468048	-0.0	3.6239307203438615	0.4478488266468048	0.012569724729032047	0.4478488266468048	0.012569724729032047
CYB5A	0.0266709383577108	-0.436335414648056	-0.0	2.125609297826583	0.436335414648056	0.011637474947364484	0.0266709383577108	-0.011637474947364484
CYB5B	0.3706841468811035	0.3038445115089416	2.1655610438559223	2.1307704037353488	0.3706841468811035	0.11263034353319766	0.3706841468811035	0.11263034353319766
CYB5R3	0.1840585470199585	0.3510271310806274	1.0179838178793787	3.658375838136958	0.3510271310806274	0.06460954371128479	0.3510271310806274	0.06460954371128479
CYB5R4	0.2115341275930404	0.5976186394691467	0.111117316876507	3.763273098980459	0.5976186394691467	0.1264167375334457	0.5976186394691467	0.1264167375334457
CYBA	0.0024999182205647	0.6042056083679199	-0.0	110.5909098990578	0.6042056083679199	0.0015104646093263424	0.6042056083679199	0.0015104646093263424
CYBC1	0.2971760034561157	0.40432208776474	3.665704871654943	8.132910916802505	0.40432208776474	0.1201548221509583	0.40432208776474	0.1201548221509583
CYCS	0.1010562926530838	0.1896924078464508	1.8942299504382196	9.35400484492346	0.1896924078464508	0.019169611481399063	0.1896924078464508	0.019169611481399063
CYFIP2	0.3324105441570282	-0.0019034510478377	6.485870198706691	1.2883299932381776e-05	0.3324105441570282	0.0006327271985879954	0.3324105441570282	-0.0006327271985879954
CYSLTR1	-1.638370156288147	-1.647245168685913	-0.0	2.9954120208974326	1.647245168685913	2.6987973244648344	-1.638370156288147	2.6987973244648344
CYSTM1	-0.7031657099723816	0.1314242482185363	2.26193058709496	1.2883299932381776e-05	0.7031657099723816	0.09241302480617358	0.1314242482185363	-0.09241302480617358
CYTH1	-0.0824906602501869	0.1996373534202575	0.1603724408699643	3.833874660602558	0.1996373534202575	0.016468217094236952	0.1996373534202575	-0.016468217094236952
CYTH3	0.950056254863739	1.1898725032806396	3.2541143585718406	7.20177100545112	1.1898725032806396	1.1304458142321465	1.1898725032806396	1.1304458142321465
CYTIP	0.2868050038814544	0.5547459721565247	16.771469447806854	80.10273938567818	0.5547459721565247	0.15910392069757326	0.5547459721565247	0.15910392069757326
CYTOR	-0.7406939268112183	1.0450718402862549	38.71639449904723	117.60710284230451	1.0450718402862549	0.7740783651814525	1.0450718402862549	-0.7740783651814525
DAD1	0.4472124278545379	0.2741314768791199	24.869877979451328	13.359431302062603	0.4472124278545379	0.12259500332646132	0.4472124278545379	0.12259500332646132
DAPK2	1.651203155517578	3.256696939468384	37.25973035848387	40.57428413170173	3.256696939468384	5.3774682630146335	3.256696939468384	5.3774682630146335
DAZAP2	0.1773832291364669	0.2030711621046066	6.713613593714325	13.732206211425346	0.2030711621046066	0.03602141847861005	0.2030711621046066	0.03602141847861005
DBI	0.2396753132343292	0.5987334847450256	7.511792971841759	52.28479034434482	0.5987334847450256	0.14350163550014547	0.5987334847450256	0.14350163550014547
DBNDD2	1.005101442337036	0.2662859857082367	5.489332494605721	0.4129252383697787	1.005101442337036	0.26764442830948804	1.005101442337036	0.26764442830948804
DBNL	0.3820502758026123	0.367880642414093	5.479861634683364	7.048583824436673	0.3820502758026123	0.14054890089674643	0.3820502758026123	0.14054890089674643
DCAF5	0.2469895929098129	0.3990205526351928	0.6526173474533005	2.315230700075056	0.3990205526351928	0.09855392385801484	0.3990205526351928	0.09855392385801484
DCAF7	0.2550866901874542	0.5497933030128479	1.5297618564847402	12.020935368226422	0.5497933030128479	0.14024495395277548	0.5497933030128479	0.14024495395277548
DCK	0.416591078042984	0.09255912899971	4.387713718890758	0.1002064030494618	0.416591078042984	0.03855930733270881	0.416591078042984	0.03855930733270881
DCP1B	-0.2095917314291	0.7816829085350037	-0.0	3.256842697329733	0.7816829085350037	0.16383427422838623	0.7816829085350037	-0.16383427422838623
DCP2	0.2131915837526321	0.4490040242671966	0.8820878989200897	6.780194251718932	0.4490040242671966	0.0957238790448289	0.4490040242671966	0.0957238790448289
DCTD	0.452569305896759	0.3364550173282623	2.16968798327724	1.0693748283050646	0.452569305896759	0.15226921365773366	0.452569305896759	0.15226921365773366
DCTN1	0.1221342906355857	0.3866022527217865	0.0159243371028749	2.462328394224197	0.3866022527217865	0.04721739189429482	0.3866022527217865	0.04721739189429482
DCTN2	0.2053673565387725	0.2466893047094345	1.237264339683757	2.2070288411153016	0.2466893047094345	0.050661930394564327	0.2466893047094345	0.050661930394564327
DCTN3	0.1677116602659225	0.3932759463787079	1.0448699515987432	10.399248725616635	0.3932759463787079	0.065956961909825	0.3932759463787079	0.065956961909825
DCXR	0.3039491176605224	0.1892585456371307	4.510997049168686	2.1640346651828226	0.3039491176605224	0.05752496795611959	0.3039491176605224	0.05752496795611959
DDA1	0.2603669166564941	0.3868589699268341	0.5942046134059474	2.68358756060103	0.3868589699268341	0.10072527718075716	0.3868589699268341	0.10072527718075716
DDAH2	0.2739282846450805	1.0106568336486816	0.2793200231558753	4.967581678261468	1.0106568336486816	0.27684749280621185	1.0106568336486816	0.27684749280621185
DDIT3	-0.594933032989502	-0.0673499852418899	4.656194010923382	1.2883299932381776e-05	0.594933032989502	0.04006873099175575	-0.0673499852418899	0.04006873099175575
DDIT4	-0.0376886688172817	0.3559291958808899	-0.0	20.945396430992684	0.3559291958808899	0.013414497585956246	0.3559291958808899	-0.013414497585956246
DDRGK1	0.1516767293214798	0.3055562376976013	0.2546692644726828	2.352379491897539	0.3055562376976013	0.046345770757748816	0.3055562376976013	0.046345770757748816
DDT	0.0833385363221168	-0.1651583462953567	0.1280211791878693	2.1111284372870878	0.1651583462953567	0.013764054841636328	0.0833385363221168	-0.013764054841636328
DDX17	0.4117030501365661	0.245502158999443	17.39913461147234	8.693788348360949	0.4117030501365661	0.1010739876751829	0.4117030501365661	0.1010739876751829
DDX18	-0.2091447860002517	-0.2704265415668487	1.9843141446899064	4.837917060955961	0.2704265415668487	0.05655830116478674	-0.2091447860002517	0.05655830116478674
DDX21	-0.339354008436203	-0.2719666063785553	4.399008156840687	3.869038562395559	0.339354008436203	0.09229295803535376	-0.2719666063785553	0.09229295803535376
DDX24	-0.18015156686306	0.1738138347864151	2.97809469818146	5.12167509947036	0.18015156686306	0.031312834679249724	0.1738138347864151	-0.031312834679249724
DDX3X	0.2725189328193664	0.385797381401062	8.557719716479513	19.918431437092767	0.385797381401062	0.10513709066392349	0.385797381401062	0.10513709066392349
DDX3Y	0.410972386598587	0.1249067485332489	6.333769356887535	0.506378043662673	0.410972386598587	0.051333224546978855	0.410972386598587	0.051333224546978855
DDX46	0.0221045538783073	0.264538824558258	-0.0	4.332713401034481	0.264538824558258	0.005847512700352097	0.264538824558258	0.005847512700352097
DDX5	0.1511832475662231	0.0103456461802124	5.902784229574526	0.448258072228498	0.1511832475662231	0.0015640883876956017	0.1511832475662231	0.0015640883876956017
DDX6	-0.1370340585708618	0.2211576998233795	0.9115303150601574	4.090794809305772	0.2211576998233795	0.030306137190994054	0.2211576998233795	-0.030306137190994054
DDX60	0.1754733175039291	0.7050809860229492	-0.0	2.0552493543134465	0.7050809860229492	0.12372289972638838	0.7050809860229492	0.12372289972638838
DEAF1	1.208651781082153	0.223013237118721	2.608295583081146	1.2883299932381776e-05	1.208651781082153	0.2695453462484387	1.208651781082153	0.2695453462484387
DEF6	0.3006095290184021	0.4511642456054687	6.2605815266938665	19.155298975061577	0.4511642456054687	0.13562427138140262	0.4511642456054687	0.13562427138140262
DEK	0.8581026196479797	0.8855687379837036	88.34704420939963	99.11193247275118	0.8855687379837036	0.7599088539421714	0.8855687379837036	0.7599088539421714
DENND1B	0.1889129728078842	0.7173593044281006	0.4963564277943198	8.921232579875122	0.7173593044281006	0.13551847877090847	0.7173593044281006	0.13551847877090847
DENND3	0.1119171977043151	1.4323489665985107	-0.0	4.370229150753503	1.4323489665985107	0.16030448247637696	1.4323489665985107	0.16030448247637696
DENND4A	-0.6158754229545593	-0.1800338178873062	3.653148802841911	0.4907564252306815	0.6158754229545593	0.11087840373746882	-0.1800338178873062	0.11087840373746882
DERL1	0.3276402354240417	0.4032982289791107	3.5878186743785103	6.049489778991847	0.4032982289791107	0.1321367266888149	0.4032982289791107	0.1321367266888149
DERL2	0.1148552969098091	0.5111702084541321	0.0554844901159005	5.172934441321494	0.5111702084541321	0.05871060606344835	0.5111702084541321	0.05871060606344835
DGKA	0.3236082196235657	-0.6964800357818604	1.8877022946024495	23.88080640825377	0.6964800357818604	0.22538666438272514	0.3236082196235657	-0.22538666438272514
DGKZ	-0.8496628999710083	-0.0339708253741264	10.593999608320248	0.1298040391135956	0.8496628999710083	0.02886375000178895	-0.0339708253741264	0.02886375000178895
DGUOK	0.1482032090425491	0.190920814871788	1.3101758256068574	2.3983809474899287	0.190920814871788	0.028295077437017414	0.190920814871788	0.028295077437017414
DHRS3	-2.19702410697937	-0.83189457654953	6.144251440500933	2.6010077480003018	2.19702410697937	1.8276924391447125	-0.83189457654953	1.8276924391447125
DHRS7	0.1679138988256454	0.1570244580507278	2.7528586998643094	1.8193884932222475	0.1679138988256454	0.026366588962281706	0.1679138988256454	0.026366588962281706
DHX29	0.0174382757395505	0.4799736738204956	-0.0	3.806023634074697	0.4799736738204956	0.008369913271806874	0.4799736738204956	0.008369913271806874
DHX36	-0.1175662875175476	0.2870503962039947	0.4886799314387312	4.464423253035636	0.2870503962039947	0.03374744941214479	0.2870503962039947	-0.03374744941214479
DIAPH1	0.2841941118240356	0.6462419033050537	3.389087816271704	21.989805166504688	0.6462419033050537	0.18365814373325404	0.6462419033050537	0.18365814373325404
DIDO1	0.4525086879730224	0.3188000321388244	2.28931855372619	1.0785269451587178	0.4525086879730224	0.1442597842688968	0.4525086879730224	0.1442597842688968
DIP2A	-0.031548622995615	0.5383913516998291	-0.0	7.556255754228758	0.5383913516998291	0.01698550577887747	0.5383913516998291	-0.01698550577887747
DIP2B	-0.0017657259013503	-0.6679849624633789	-0.0	2.022237117619692	0.6679849624633789	0.001179478349934096	-0.0017657259013503	0.001179478349934096
DKK3	-2.032538652420044	0.3816445767879486	3.0165626749065977	1.2883299932381776e-05	2.032538652420044	0.775707353807995	0.3816445767879486	-0.775707353807995
DNAJA1	-0.5768770575523376	0.1063570082187652	25.8143483213392	2.658245221878886	0.5768770575523376	0.06135491795131106	0.1063570082187652	-0.06135491795131106
DNAJA2	0.2081936448812484	0.2412511110305786	1.8946857127720236	3.862170183887089	0.2412511110305786	0.05022694813710691	0.2412511110305786	0.05022694813710691
DNAJB1	-0.6693469285964966	0.1255255043506622	40.748563710280926	2.7311934585781565	0.6693469285964966	0.08402011079764192	0.1255255043506622	-0.08402011079764192
DNAJB11	0.239072248339653	0.4744219779968261	0.5451281160278497	3.175465450395545	0.4744219779968261	0.1134211289414466	0.4744219779968261	0.1134211289414466
DNAJB14	0.1224643886089325	0.2930878400802612	0.4030886437699786	3.064564253016986	0.2930878400802612	0.035892823144141765	0.2930878400802612	0.035892823144141765
DNAJB6	-0.2877629697322845	0.6808739304542542	4.927009681708133	40.59486484684607	0.6808739304542542	0.19593030424080912	0.6808739304542542	-0.19593030424080912
DNAJC1	-0.3476465046405792	0.7499030232429504	5.899269656044806	28.750258194934496	0.7499030232429504	0.26070116484981476	0.7499030232429504	-0.26070116484981476
DNAJC15	0.2918445765972137	0.314675360918045	2.4965375677863912	4.320574025429021	0.314675360918045	0.09183629747270225	0.314675360918045	0.09183629747270225
DNAJC19	-0.1002230569720268	-0.2586392164230346	0.0805093318551207	3.086433410233968	0.2586392164230346	0.025921612922766166	-0.1002230569720268	0.025921612922766166
DNAJC3	0.3584434986114502	0.6360390782356262	2.5514108602579544	11.33608338753345	0.6360390782356262	0.22798407245637975	0.6360390782356262	0.22798407245637975
DNAJC8	0.1886880546808242	0.3271759748458862	1.9155291608074412	8.077978541709182	0.3271759748458862	0.061734198231972535	0.3271759748458862	0.061734198231972535
DNM2	0.679581344127655	0.7987300753593445	12.906521720348488	21.06693506063029	0.7987300753593445	0.5428020582078865	0.7987300753593445	0.5428020582078865
DNPH1	0.6534615159034729	0.2962933480739593	17.835900954882238	10.876007968458158	0.6534615159034729	0.1936163003845248	0.6534615159034729	0.1936163003845248
DNTTIP2	-0.2822007536888122	0.0289444494992494	2.349603041120898	1.2883299932381776e-05	0.2822007536888122	0.008168145463795943	0.0289444494992494	-0.008168145463795943
DOCK10	0.5306788682937622	0.2731172144412994	16.679345877284387	3.098384381095904	0.5306788682937622	0.14493753427125353	0.5306788682937622	0.14493753427125353
DOCK2	0.1808801591396331	0.4524136185646057	0.6667338730282122	7.455905503367303	0.4524136185646057	0.08183264732290314	0.4524136185646057	0.08183264732290314
DOCK8	0.2864059805870056	0.5478349328041077	7.306485771786336	30.590206340638694	0.5478349328041077	0.15690320112957679	0.5478349328041077	0.15690320112957679
DOK2	-0.2209384739398956	0.2183485329151153	1.401742827383928	3.4513502528870967	0.2209384739398956	0.04824159164928064	0.2183485329151153	-0.04824159164928064
DPEP2	-2.04076623916626	-1.7319376468658447	0.6890423673103264	4.504432063722749	2.04076623916626	3.5344798780648725	-1.7319376468658447	3.5344798780648725
DPM2	0.4264247715473175	0.5626758337020874	1.9131650962812263	4.0935771213944445	0.5626758337020874	0.23993891384160904	0.5626758337020874	0.23993891384160904
DPP3	0.3771337568759918	0.6570606231689453	0.3127672753422509	2.8682799911085586	0.6570606231689453	0.2477997413109847	0.6570606231689453	0.2477997413109847
DPP7	0.3982949256896972	0.2339311987161636	11.268550680219269	4.994017795629164	0.3982949256896972	0.09317360940915617	0.3982949256896972	0.09317360940915617
DPYD	-0.4917159974575043	-0.7697322368621826	3.743416831976999	13.563400166001896	0.7697322368621826	0.37848965462388406	-0.4917159974575043	0.37848965462388406
DR1	0.1471937000751495	0.6987850069999695	0.6726515933187143	22.94371262319124	0.6987850069999695	0.10285675073736476	0.6987850069999695	0.10285675073736476
DRAP1	0.0622739046812057	0.6691297292709351	0.3619452431519325	69.4427495510161	0.6691297292709351	0.041669320979979184	0.6691297292709351	0.041669320979979184
DSE	0.6962758302688599	1.0290005207061768	2.1061704941314243	8.69820278471086	1.0290005207061768	0.7164681919017823	1.0290005207061768	0.7164681919017823
DTHD1	-2.6887013912200928	0.867415189743042	31.573396119923924	2.1449074247041526	2.6887013912200928	2.3322204274275578	0.867415189743042	-2.3322204274275578
DUSP1	0.747015118598938	0.1413104683160781	60.72013990216932	5.002809490666132	0.747015118598938	0.10556105624840656	0.747015118598938	0.10556105624840656
DUSP10	-0.7927544713020325	0.0115136848762631	6.772090700430718	0.0681193755143577	0.7927544713020325	0.009127525166820161	0.0115136848762631	-0.009127525166820161
DUSP16	0.9139163494110109	0.6423110365867615	12.2014292396331	18.32803820202929	0.9139163494110109	0.5870185577437753	0.9139163494110109	0.5870185577437753
DUSP2	-2.6543619632720947	0.5071384310722351	303.46848878559337	26.04193174980153	2.6543619632720947	1.3461289615516279	0.5071384310722351	-1.3461289615516279
DUSP23	0.216894119977951	0.5178498029708862	0.3459441525919962	4.116012366557161	0.5178498029708862	0.11231857729612568	0.5178498029708862	0.11231857729612568
DUSP4	-1.191008687019348	1.4407552480697632	53.99518719655818	178.38276165156483	1.4407552480697632	1.7159520163198037	1.4407552480697632	-1.7159520163198037
DUSP5	-0.7122867107391357	1.141339898109436	2.5805007417449684	13.42389304129944	1.141339898109436	0.8129612418597105	1.141339898109436	-0.8129612418597105
DYNC1H1	0.187857523560524	0.6589466333389282	1.5661644217762367	28.980779418997383	0.6589466333389282	0.12378808269759567	0.6589466333389282	0.12378808269759567
DYNLL1	0.1278343349695205	0.3734169006347656	2.0183310726938344	15.409722023989683	0.3734169006347656	0.047735501159024786	0.3734169006347656	0.047735501159024786
DYNLRB1	0.052957147359848	0.2122670114040374	0.0231221181725399	5.266774013315301	0.2122670114040374	0.011241055402558145	0.2122670114040374	0.011241055402558145
DYNLT1	0.7248275279998779	0.7122479677200317	53.13601373523689	56.6635741448744	0.7248275279998779	0.5162569337654475	0.7248275279998779	0.5162569337654475
DYNLT3	0.8345581293106079	0.378696471452713	33.02103210454342	5.463551520601984	0.8345581293106079	0.3160442187921042	0.8345581293106079	0.3160442187921042
DZIP3	0.7532966136932373	0.7281658053398132	5.148973740679196	1.8338665632071716	0.7532966136932373	0.5485248353696903	0.7532966136932373	0.5485248353696903
E2F3	-1.3128197193145752	0.1850749403238296	2.143194713145656	0.0300025703244044	1.3128197193145752	0.2429700312080917	0.1850749403238296	-0.2429700312080917
E2F4	0.1543274372816085	0.4578900337219238	0.0383542848113879	2.4970605364377767	0.4578900337219238	0.0706649954610938	0.4578900337219238	0.0706649954610938
EBAG9	0.4835303127765655	0.00887400098145	2.110096220814209	1.2883299932381776e-05	0.4835303127765655	0.004290848470140067	0.4835303127765655	0.004290848470140067
ECE1	-0.6996743083000183	-0.6777420043945312	0.8835268877967171	2.1789379314765323	0.6996743083000183	0.4741986681306116	-0.6777420043945312	0.4741986681306116
ECH1	0.953482449054718	0.6327528357505798	88.59624402595641	43.62674189196746	0.953482449054718	0.6033187234777806	0.953482449054718	0.6033187234777806
ECHS1	0.38300821185112	0.3527736663818359	2.854537627425408	2.856219877353996	0.38300821185112	0.13511521114907052	0.38300821185112	0.13511521114907052
EDF1	0.0673653781414032	0.2222185283899307	0.75685081231778	15.65184435710666	0.2222185283899307	0.014969835195013824	0.2222185283899307	0.014969835195013824
EED	-0.0536831617355346	0.7102067470550537	-0.0	6.925461178060793	0.7102067470550537	0.03812614366782436	0.7102067470550537	-0.03812614366782436
EEF1A1	0.3349908888339996	-0.5810638666152954	121.62470664245102	302.94078400067946	0.5810638666152954	0.1946511011467784	0.3349908888339996	-0.1946511011467784
EEF1B2	0.0496834218502044	-0.8609123229980469	0.2219945987732536	264.6247317122396	0.8609123229980469	0.042773070119551386	0.0496834218502044	-0.042773070119551386
EEF1D	0.0802952945232391	-0.2454845607280731	3.0771974802237496	35.5179618486606	0.2454845607280731	0.0197112551045686	0.0802952945232391	-0.0197112551045686
EEF1G	0.5739014148712158	-0.5309787392616272	95.57173067036553	123.92294660782044	0.5739014148712158	0.30472944972878224	0.5739014148712158	-0.30472944972878224
EEF2	0.3680678904056549	-0.5910162925720215	40.60910454458836	150.0475586206163	0.5910162925720215	0.21753412000235528	0.3680678904056549	-0.21753412000235528
EFCAB14	0.258407324552536	0.4838618338108063	1.4817567460151777	7.326952313911247	0.4838618338108063	0.12503344192813426	0.4838618338108063	0.12503344192813426
EFCAB8	3.8033056259155273	0.6629775166511536	2.306584754558508	1.2883299932381776e-05	3.8033056259155273	2.5215061189348376	3.8033056259155273	2.5215061189348376
EFHD2	-0.4700096547603607	0.6591300964355469	3.5201658262250346	13.34057532954703	0.6591300964355469	0.30979750906783465	0.6591300964355469	-0.30979750906783465
EFR3A	0.2248140573501587	0.4303105771541595	0.4980273363166015	2.990924503383825	0.4303105771541595	0.0967398667707151	0.4303105771541595	0.0967398667707151
EGLN2	-0.5002920031547546	-0.7241041660308838	2.399212743037056	9.940632938406164	0.7241041660308838	0.3622635237162939	-0.5002920031547546	0.3622635237162939
EGR1	-1.2591620683670044	-1.939034938812256	5.517965115424474	6.1728711076274845	1.939034938812256	2.4415592441907283	-1.2591620683670044	2.4415592441907283
EID1	0.6507441997528076	0.5892819166183472	56.335624857862776	56.06280381164372	0.6507441997528076	0.38347178925860703	0.6507441997528076	0.38347178925860703
EIF1	0.0876799896359443	0.0119262412190437	2.8373197370314704	0.3287628051726193	0.0876799896359443	0.0010456927064815234	0.0876799896359443	0.0010456927064815234
EIF1AX	-0.3156039714813232	0.0273063965141773	4.3315576610258	1.2883299932381776e-05	0.3156039714813232	0.008618007186718115	0.0273063965141773	-0.008618007186718115
EIF2A	0.2461375594139099	-0.176892951130867	1.8692262722028985	2.001313059335818	0.2461375594139099	0.04353999926887564	0.2461375594139099	-0.04353999926887564
EIF2AK1	0.053457424044609	0.298705905675888	-0.0	2.05942649636472	0.298705905675888	0.015968048264344923	0.298705905675888	0.015968048264344923
EIF2S3	0.3542815446853637	-0.5130650997161865	7.52757320736493	24.764113055243996	0.5130650997161865	0.18176949605160073	0.3542815446853637	-0.18176949605160073
EIF3A	0.2872977256774902	0.3040698170661926	5.239298495017451	7.231818843116206	0.3040698170661926	0.08735856689028763	0.3040698170661926	0.08735856689028763
EIF3D	0.2884973287582397	-0.1368215382099151	6.497274434087697	2.1835191337687005	0.2884973287582397	0.039472648290153935	0.2884973287582397	-0.039472648290153935
EIF3E	0.3141131103038788	-0.5141588449478149	13.952056357014577	51.57796470395072	0.5141588449478149	0.1615040339768079	0.3141131103038788	-0.1615040339768079
EIF3F	0.0465533398091793	-0.3238929808139801	0.1344967426330631	26.55448336580201	0.3238929808139801	0.015078299997641207	0.0465533398091793	-0.015078299997641207
EIF3G	-0.1339547932147979	-0.2649828791618347	2.2417290100396428	12.474450621807977	0.2649828791618347	0.03549572678358535	-0.1339547932147979	0.03549572678358535
EIF3H	0.124718576669693	-0.3880123198032379	1.9965845384338128	30.25539100971031	0.3880123198032379	0.048392344256165565	0.124718576669693	-0.048392344256165565
EIF3I	0.0838307291269302	0.1586722433567047	0.291688636948945	2.505370824504224	0.1586722433567047	0.013301609852798262	0.1586722433567047	0.013301609852798262
EIF3J	-0.0273540560156106	0.3309301733970642	-0.0	2.1216856767320604	0.3309301733970642	0.009052282500359023	0.3309301733970642	-0.009052282500359023
EIF3K	0.1061824113130569	-0.1625385135412216	2.0186485042488016	7.725228641500418	0.1625385135412216	0.01725873129904686	0.1061824113130569	-0.01725873129904686
EIF3L	0.4378161430358886	-0.338200032711029	25.517606556898517	21.67246864241887	0.4378161430358886	0.14806943389615407	0.4378161430358886	-0.14806943389615407
EIF3M	0.055922407656908	-0.1763373762369156	0.0223113205869332	3.420323123110172	0.1763373762369156	0.009861210639070354	0.055922407656908	-0.009861210639070354
EIF4A2	0.1415916383266449	-0.1756112277507782	3.147951236679482	5.231575774864203	0.1756112277507782	0.024865081445786252	0.1415916383266449	-0.024865081445786252
EIF4A3	-0.4040486514568329	-0.1926029622554779	2.9926351407785323	0.4695404453286667	0.4040486514568329	0.07782096716591713	-0.1926029622554779	0.07782096716591713
EIF4B	0.3341954350471496	-0.3728339970111847	16.364130983881267	27.200355742356617	0.3728339970111847	0.12459941983152055	0.3341954350471496	-0.12459941983152055
EIF4E	0.4405023455619812	0.123378962278366	5.414007463619485	0.2805853132103239	0.4405023455619812	0.05434872227662343	0.4405023455619812	0.05434872227662343
EIF4E2	0.0517309159040451	0.3409154117107391	-0.0	3.6094968467519273	0.3409154117107391	0.017635866493601153	0.3409154117107391	0.017635866493601153
EIF4EBP1	-0.9344350695610046	0.7783932685852051	3.180850440303615	2.09666448626118	0.9344350695610046	0.7273579680762339	0.7783932685852051	-0.7273579680762339
EIF4EBP2	0.6406797766685486	0.6336060762405396	4.622533265411176	5.642727519041227	0.6406797766685486	0.40593859942162425	0.6406797766685486	0.40593859942162425
EIF4G1	0.1475758552551269	0.3692464828491211	0.2060051723989141	4.656463282672434	0.3692464828491211	0.05449186550640659	0.3692464828491211	0.05449186550640659
EIF4G2	0.411647230386734	0.4070590436458587	25.02461159687868	31.95017694377241	0.411647230386734	0.1675647279206904	0.411647230386734	0.1675647279206904
EIF4G3	0.6107059121131897	0.9750351905822754	2.1599314607845104	7.1497313709360695	0.9750351905822754	0.5954597554070062	0.9750351905822754	0.5954597554070062
EIF5	0.1328583657741546	0.4427471458911896	2.9952984603202766	38.07660244375951	0.4427471458911896	0.058822662254274655	0.4427471458911896	0.058822662254274655
EIF5A	-0.3169249594211578	-0.3773753643035888	6.027317893154495	13.10830654655281	0.3773753643035888	0.11959967201845952	-0.3169249594211578	0.11959967201845952
EIF6	0.3916226923465729	0.5092298984527588	4.387713718890758	8.794235534624466	0.5092298984527588	0.1994259838554413	0.5092298984527588	0.1994259838554413
ELAVL1	0.4931480586528778	0.404245525598526	5.669247609419162	4.550349441024951	0.4931480586528778	0.19935289616802532	0.4931480586528778	0.19935289616802532
ELF1	0.453036904335022	0.4254739582538605	35.32872272544417	36.594607132283535	0.453036904335022	0.19275540492249732	0.453036904335022	0.19275540492249732
ELK3	0.9732473492622375	0.6037937998771667	5.878738132696656	9.672558989687266	0.9732473492622375	0.5876407152314265	0.9732473492622375	0.5876407152314265
ELL	0.373989075422287	0.8298695683479309	1.317378173051036	8.385503451469871	0.8298695683479309	0.3103621525875351	0.8298695683479309	0.3103621525875351
ELL2	-0.6828583478927612	0.0001041363429976	2.3741695924859467	1.2883299932381776e-05	0.6828583478927612	7.111037113493506e-05	0.0001041363429976	-7.111037113493506e-05
ELOB	-0.0624068938195705	0.365013837814331	0.4729959300282916	33.52694554590977	0.365013837814331	0.022779379819152883	0.365013837814331	-0.022779379819152883
ELOC	-0.15769924223423	0.187742680311203	0.8923857067566351	2.114923190177532	0.187742680311203	0.029606878420100007	0.187742680311203	-0.029606878420100007
ELOF1	0.3881563544273376	0.4539089202880859	2.0615577768552327	4.020645447713349	0.4539089202880859	0.17618763174107238	0.4539089202880859	0.17618763174107238
ELOVL1	0.0947298556566238	0.5465439558029175	-0.0	6.824885201285492	0.5465439558029175	0.05177403004321055	0.5465439558029175	0.05177403004321055
ELOVL5	0.4014233946800232	0.3655889928340912	10.168651193879503	13.95580760772837	0.4014233946800232	0.14675597456111156	0.4014233946800232	0.14675597456111156
ELOVL6	1.931856155395508	2.18695068359375	11.91412755587996	11.952620539458891	2.18695068359375	4.224874139647	2.18695068359375	4.224874139647
EMB	-0.0457664467394351	1.0960627794265747	0.019593590448635	129.52703134122467	1.0960627794265747	0.050162898817703534	1.0960627794265747	-0.050162898817703534
EMC3	0.1315242797136306	0.4573253691196441	0.1631365167755843	5.493798190492994	0.4573253691196441	0.06014938976823143	0.4573253691196441	0.06014938976823143
EMC4	0.3032333552837372	0.3777935206890106	4.926843956535991	9.108977863454236	0.3777935206890106	0.11455959688298467	0.3777935206890106	0.11455959688298467
EMC6	-0.0462741516530513	0.2960023581981659	-0.0	3.481983516731279	0.2960023581981659	0.013697258012922741	0.2960023581981659	-0.013697258012922741
EMC7	0.3274511992931366	0.4764617085456848	4.049981360361174	9.161980427598126	0.4764617085456848	0.1560179578805414	0.4764617085456848	0.1560179578805414
EMD	-0.3306986391544342	0.1496115177869796	9.67559444362452	2.7559590928938658	0.3306986391544342	0.04947632533398358	0.1496115177869796	-0.04947632533398358
EML3	0.4642750918865204	0.4739126861095428	2.4785658054859763	4.060896200327122	0.4739126861095428	0.22002585588969567	0.4739126861095428	0.22002585588969567
EML4	-0.0226681493222713	0.6397978663444519	-0.0	67.89546682833543	0.6397978663444519	0.01450303357036661	0.6397978663444519	-0.01450303357036661
EMP3	-1.299769401550293	-1.0502272844314575	141.68922036841218	129.94600792463848	1.299769401550293	1.3650532889772649	-1.0502272844314575	1.3650532889772649
ENC1	-5.427183628082275	1.831557393074036	7.617639604828091	0.1046459598818267	5.427183628082275	9.94019829758446	1.831557393074036	-9.94019829758446
ENO1	0.114695705473423	0.1399656534194946	1.7250923034123076	5.634449599334873	0.1399656534194946	0.016053459360997554	0.1399656534194946	0.016053459360997554
ENSA	0.3996489942073822	0.6152322888374329	16.84230558312557	43.82212907208284	0.6152322888374329	0.2458769654377857	0.6152322888374329	0.2458769654377857
ENTPD1	2.1557180881500244	0.9327141642570496	111.1980296662227	13.220436500543803	2.1557180881500244	2.0106687949626547	2.1557180881500244	2.0106687949626547
ENY2	-0.2498214989900589	0.1734545975923538	2.998936589343354	1.2113643713700957	0.2498214989900589	0.043332687577239286	0.1734545975923538	-0.043332687577239286
EOMES	-3.1736977100372314	1.1180615425109863	34.81355631132931	0.2816706149797873	3.1736977100372314	3.548389357147812	1.1180615425109863	-3.548389357147812
EP300	0.1000278890132904	0.5271071791648865	-0.0	3.696114253272371	0.5271071791648865	0.052725418415613845	0.5271071791648865	0.052725418415613845
EPB41	-0.0469059459865093	-0.3699514269828796	0.0329064589321158	11.469507471932593	0.3699514269828796	0.01735292165169099	-0.0469059459865093	0.01735292165169099
EPB41L4A-AS1	-0.4914811253547668	-0.547595739364624	3.4776557951632983	7.713394009372939	0.547595739364624	0.26913297022240096	-0.4914811253547668	0.26913297022240096
EPC1	0.1069295480847358	0.1845020800828933	1.1797378782654993	5.316214399658067	0.1845020800828933	0.019728724043957514	0.1845020800828933	0.019728724043957514
EPHA1	-1.898654580116272	-0.7603286504745483	3.041434324767877	0.4311317639908958	1.898654580116272	1.4436014746171253	-0.7603286504745483	1.4436014746171253
EPHA4	-3.961433172225952	-0.9020324945449828	3.2128683560382005	0.5241069856695497	3.961433172225952	3.57334144631622	-0.9020324945449828	3.57334144631622
EPHB6	1.4422603845596311	-0.147643581032753	3.248409262980595	0.0923454705171347	1.4422603845596311	0.2129404879580594	1.4422603845596311	-0.2129404879580594
EPHX2	-0.165571317076683	-2.9206340312957764	-0.0	34.84947913358008	2.9206340312957764	0.48357322326062385	-0.165571317076683	0.48357322326062385
EPS15	0.2659960091114044	0.8409999012947083	2.816647621896522	35.76557159192895	0.8409999012947083	0.22370261740747743	0.8409999012947083	0.22370261740747743
EPS8L2	0.7278900742530823	0.6698387265205383	2.3696982827273305	1.5212573738573656	0.7278900742530823	0.4875689603846247	0.7278900742530823	0.4875689603846247
ERAP2	0.2815898656845093	0.3737252950668335	4.373832444345946	7.795789855361633	0.3737252950668335	0.10523725564077324	0.3737252950668335	0.10523725564077324
ERCC1	0.3397905528545379	0.4078915417194366	1.2459393332222464	2.8454198305246474	0.4078915417194366	0.1385976924655372	0.4078915417194366	0.1385976924655372
ERGIC3	0.377979576587677	0.1642874330282211	7.505098742966578	1.925860346797749	0.377979576587677	0.06209729437468335	0.377979576587677	0.06209729437468335
ERH	0.2796917855739593	0.1585826277732849	6.266927338449845	2.9774375681012524	0.2796917855739593	0.04435425832292061	0.2796917855739593	0.04435425832292061
ERICH6-AS1	1.574044942855835	1.5246758460998535	3.660879742636057	1.537374555163431	1.574044942855835	2.3999083050479157	1.574044942855835	2.3999083050479157
ERLEC1	0.1831654608249664	0.3857007026672363	0.6441508490269998	3.357766322632638	0.3857007026672363	0.07064704694455767	0.3857007026672363	0.07064704694455767
ERN1	1.0738469362258911	1.622966170310974	74.11239863738211	186.07448677318567	1.622966170310974	1.7428172495867071	1.622966170310974	1.7428172495867071
ERP29	-0.0546400360763073	-0.2048749029636383	0.0829926637391796	6.804346171741308	0.2048749029636383	0.011194372089063154	-0.0546400360763073	0.011194372089063154
ERP44	0.2030890882015228	0.3929542005062103	0.7766670211828229	4.08411924078684	0.3929542005062103	0.07980471028576462	0.3929542005062103	0.07980471028576462
ESD	0.1314514279365539	-0.3809689581394195	0.0546769402275146	4.286486154270404	0.3809689581394195	0.05007891354692792	0.1314514279365539	-0.05007891354692792
ETF1	-0.1112423986196518	0.4767144024372101	0.009099691998092	5.124267842673872	0.4767144024372101	0.05303085358364923	0.4767144024372101	-0.05303085358364923
ETFA	0.1618449985980987	0.3840534687042236	0.3582669920929781	4.033418982096175	0.3840534687042236	0.06215713310403001	0.3840534687042236	0.06215713310403001
ETFB	0.5531868934631348	0.4081562459468841	8.481357697695616	5.9004548824689005	0.5531868934631348	0.225786685742932	0.5531868934631348	0.225786685742932
ETHE1	0.1961074918508529	0.2791375517845154	0.3500977589081919	2.423492426129336	0.2791375517845154	0.054740965161848884	0.2791375517845154	0.054740965161848884
ETS1	0.5386195778846741	0.4706001281738281	36.95433256330932	32.6099342542702	0.5386195778846741	0.2534744423894608	0.5386195778846741	0.2534744423894608
EVC2	2.1491384506225586	1.5409104824066162	4.25799022982986	2.544542260027792	2.1491384506225586	3.3116299667074145	2.1491384506225586	3.3116299667074145
EVI2A	0.7247443199157715	0.844828188419342	31.949233112043363	49.33380252355932	0.844828188419342	0.6122844308616493	0.844828188419342	0.6122844308616493
EVL	0.9845826029777528	0.9199135899543762	237.76813677125244	229.01316434096253	0.9845826029777528	0.9057309169118889	0.9845826029777528	0.9057309169118889
EWSR1	0.1801119148731231	0.4334670603275299	2.829932882036157	21.77774580009952	0.4334670603275299	0.07807258227001498	0.4334670603275299	0.07807258227001498
EZR	0.283150315284729	-0.0569854974746704	14.304396412742731	1.2883299932381776e-05	0.283150315284729	0.01613546157661005	0.283150315284729	-0.01613546157661005
F2R	-1.7580018043518066	2.007706880569458	37.77771120941931	46.97300218102088	2.007706880569458	3.5295523186506443	2.007706880569458	-3.5295523186506443
F5	-0.4724151790142059	-1.054060935974121	-0.0	2.8636780505265165	1.054060935974121	0.4979543857600958	-0.4724151790142059	0.4979543857600958
FAAH2	-2.9499244689941406	-2.6306726932525635	0.8438105393132775	47.28601319890987	2.9499244689941406	7.760285747740454	-2.6306726932525635	7.760285747740454
FABP5	0.3312647938728332	1.148021578788757	7.348560884412338	23.997784444011653	1.148021578788757	0.3802991316590222	1.148021578788757	0.3802991316590222
FAF1	0.6728590726852417	0.1850157231092453	3.231936887186439	0.1864342170379077	0.6728590726852417	0.12448950788347624	0.6728590726852417	0.12448950788347624
FAH	0.6393821239471436	1.0708694458007812	0.026979839008568	2.37017950135982	1.0708694458007812	0.684694780726204	1.0708694458007812	0.684694780726204
FAM102A	-1.2325546741485596	-0.6546819806098938	24.76791052412577	16.29217016338558	1.2325546741485596	0.8069313352815612	-0.6546819806098938	0.8069313352815612
FAM104A	0.4431508481502533	0.7095431685447693	2.591423130550105	13.383801222956745	0.7095431685447693	0.31443465693983264	0.7095431685447693	0.31443465693983264
FAM104B	0.7264840602874756	1.118523359298706	2.1515349103734187	7.384705054502734	1.118523359298706	0.8125893915897109	1.118523359298706	0.8125893915897109
FAM111A	0.1630362123250961	0.7491182684898376	0.0806923874524793	8.192107350676633	0.7491182684898376	0.12213340507811753	0.7491182684898376	0.12213340507811753
FAM118A	0.9061427712440492	0.6011795401573181	18.19589318321929	6.885030017025243	0.9061427712440492	0.5447544945333754	0.9061427712440492	0.5447544945333754
FAM126A	0.2653762996196747	0.979428768157959	-0.0	2.809431359076544	0.979428768157959	0.2599171822348154	0.979428768157959	0.2599171822348154
FAM129A	0.3437612950801849	0.654510498046875	8.002089168237134	30.631009309222296	0.654510498046875	0.22499537645217058	0.654510498046875	0.22499537645217058
FAM133B	-0.3270977437496185	0.13632732629776	2.168367162436424	0.143238269995475	0.3270977437496185	0.04459236084341533	0.13632732629776	-0.04459236084341533
FAM160B1	0.1335698068141937	1.2654861211776731	0.3655451676999498	41.170477773575165	1.2654861211776731	0.16903073673174512	1.2654861211776731	0.16903073673174512
FAM173A	-0.740968644618988	-0.5694081783294678	10.967494612584092	3.5403956067320963	0.740968644618988	0.42191360613175277	-0.5694081783294678	0.42191360613175277
FAM174B	2.799644708633423	1.148890733718872	3.0784242288411177	2.914232511846431	2.799644708633423	3.216485863454011	2.799644708633423	3.216485863454011
FAM177A1	-0.2131703644990921	0.2404617965221405	2.7384109008764184	7.220915507790076	0.2404617965221405	0.05125932881273121	0.2404617965221405	-0.05125932881273121
FAM184A	0.3098378181457519	-1.488313913345337	-0.0	2.232562271523192	1.488313913345337	0.4611359356268849	0.3098378181457519	-0.4611359356268849
FAM204A	0.1782988458871841	0.3142011761665344	0.2713327854474073	2.1844476255001104	0.3142011761665344	0.056021707086888896	0.3142011761665344	0.056021707086888896
FAM208A	0.471689373254776	0.2448624521493911	4.937257885431977	1.3067496104229082	0.471689373254776	0.11549901658797386	0.471689373254776	0.11549901658797386
FAM214A	0.2218155562877655	0.554395318031311	0.1593461833201385	2.289170163229667	0.554395318031311	0.12297350587244793	0.554395318031311	0.12297350587244793
FAM241A	2.1411125659942627	0.844786524772644	10.927703060498631	2.6605461159844497	2.1411125659942627	1.8087830437733317	2.1411125659942627	1.8087830437733317
FAM32A	0.192627876996994	0.3336772918701172	0.4600546832413585	2.890535539654136	0.3336772918701172	0.06427554833504699	0.3336772918701172	0.06427554833504699
FAM49B	0.0163816958665847	0.3028334677219391	-0.0	9.957067331536466	0.3028334677219391	0.004960925766444001	0.3028334677219391	0.004960925766444001
FAM50A	0.5723146200180054	0.6936951875686646	10.499862810901554	18.60851528613792	0.6936951875686646	0.3970118976816792	0.6936951875686646	0.3970118976816792
FAM53B	0.7335284352302551	0.7207344770431519	5.386472428310015	7.0295006629018895	0.7335284352302551	0.5286792331619594	0.7335284352302551	0.5286792331619594
FAM53C	-0.5707272887229919	0.2647842168807983	2.1426374791524654	0.596822591928857	0.5707272887229919	0.15111957819701868	0.2647842168807983	-0.15111957819701868
FAM89B	0.5736981630325317	0.6289525032043457	1.012366351867904	2.3507968140394664	0.6289525032043457	0.36082889572304566	0.6289525032043457	0.36082889572304566
FAM96A	0.1589632481336593	0.389424592256546	0.4133341319544035	5.643461914000417	0.389424592256546	0.06190419808822643	0.389424592256546	0.06190419808822643
FAM96B	-0.0060110706835985	0.2136384844779968	-0.0	5.074038433720421	0.2136384844779968	0.0012841960309340997	0.2136384844779968	-0.0012841960309340997
FARS2	0.5314419269561768	0.5032358169555664	1.5112156185634518	2.386077999066265	0.5314419269561768	0.26744061227623206	0.5314419269561768	0.26744061227623206
FAS	0.0298653971403837	0.3180943131446838	-0.0	7.365225328072031	0.3180943131446838	0.009500012990163556	0.3180943131446838	0.009500012990163556
FASLG	0.2255395352840423	2.677245140075684	1.3822996610612817	12.020935368226422	2.677245140075684	0.6038246247341306	2.677245140075684	0.6038246247341306
FAU	-0.5079594850540161	-0.4665490686893463	225.8069661066556	201.03846870261268	0.5079594850540161	0.23698802468387115	-0.4665490686893463	0.23698802468387115
FBL	0.0908973887562751	-0.5182015895843506	0.1654241496434263	19.88653275271751	0.5182015895843506	0.04710317134256843	0.0908973887562751	-0.04710317134256843
FBLN5	-0.2167111933231353	-0.8819819688796997	-0.0	2.1487279032302027	0.8819819688796997	0.1911353649654081	-0.2167111933231353	0.1911353649654081
FBLN7	-0.5239688754081726	-1.2171159982681274	-0.0	24.78243179998696	1.2171159982681274	0.6377309008538461	-0.5239688754081726	0.6377309008538461
FBXL3	0.7472783923149109	0.0896532610058784	5.899269656044806	1.2883299932381776e-05	0.7472783923149109	0.06699594475026191	0.7472783923149109	0.06699594475026191
FBXL5	0.2872046828269958	0.1668749302625656	2.0937971295209183	0.3503574186517842	0.2872046828269958	0.0479272614178372	0.2872046828269958	0.0479272614178372
FBXO7	0.0373922325670719	0.2589679956436157	-0.0	2.6522949570195005	0.2589679956436157	0.009683391520534542	0.2589679956436157	0.009683391520534542
FBXW5	0.228096917271614	0.4562369287014007	1.6790484830294354	8.207702287386608	0.4562369287014007	0.10406623698225864	0.4562369287014007	0.10406623698225864
FCGR3A	-6.068351745605469	-0.8254342079162598	8.913729934486572	1.2883299932381776e-05	6.068351745605469	5.009025116491102	-0.8254342079162598	5.009025116491102
FCGRT	0.1303902417421341	-0.8765842914581299	-0.0	2.179646376176606	0.8765842914581299	0.11429803767058289	0.1303902417421341	-0.11429803767058289
FCMR	-1.0608936548233032	-1.182558536529541	48.58021312127792	125.16035042809987	1.182558536529541	1.2545688478613215	-1.0608936548233032	1.2545688478613215
FCRL3	-5.729455947875977	-2.833611249923706	8.02457281235268	2.644418541786938	5.729455947875977	16.235050829843658	-2.833611249923706	16.235050829843658
FCRL6	-2.558389186859131	1.9936110973358157	9.89014824720721	0.087082031413503	2.558389186859131	5.100433074226317	1.9936110973358157	-5.100433074226317
FDFT1	0.4067834615707397	0.1125129982829094	5.602968289275483	0.3642055009000124	0.4067834615707397	0.04576842691322457	0.4067834615707397	0.04576842691322457
FDPS	0.2912025451660156	0.3373520672321319	1.6861313340151964	3.177233873560396	0.3373520672321319	0.09823778059501363	0.3373520672321319	0.09823778059501363
FDXR	-0.1073809042572975	0.9859698414802552	-0.0	2.520061968119229	0.9859698414802552	0.10587433314857408	0.9859698414802552	-0.10587433314857408
FERMT3	0.1789980381727218	0.4656203091144562	1.384930875003764	11.231300078726465	0.4656203091144562	0.08334512186486395	0.4656203091144562	0.08334512186486395
FEZ2	0.4084379076957702	0.5836678743362427	0.9455760154949598	2.1725788758399887	0.5836678743362427	0.2383920853831327	0.5836678743362427	0.2383920853831327
FGFBP2	-6.879360675811768	0.8331356644630432	13.659654055683806	1.2883299932381776e-05	6.879360675811768	5.731440727723367	0.8331356644630432	-5.731440727723367
FGFR1OP	1.1095342636108398	0.6358190178871155	5.473133519076649	2.615582456450214	1.1095342636108398	0.7054629858011481	1.1095342636108398	0.7054629858011481
FGFR1OP2	0.3351265788078308	0.3687556684017181	8.481357697695616	11.915855937201597	0.3687556684017181	0.1235798255674627	0.3687556684017181	0.1235798255674627
FGR	-5.529120445251465	-0.2160680145025253	3.997028355510098	1.2883299932381776e-05	5.529120445251465	1.1946660765508026	-0.2160680145025253	1.1946660765508026
FHIT	-1.0244275331497192	-3.203243970870972	-0.0	2.630908045402583	3.203243970870972	3.281491319156061	-1.0244275331497192	3.281491319156061
FIBP	0.0977663546800613	0.4489961266517639	-0.0	5.0005779586709975	0.4489961266517639	0.04389671456821007	0.4489961266517639	0.04389671456821007
FIS1	0.1392271816730499	0.1791547089815139	1.344781595773599	2.9563619475562173	0.1791547089815139	0.02494320521495162	0.1791547089815139	0.02494320521495162
FKBP11	1.295310616493225	1.4351320266723633	153.1594754768476	150.9151907495473	1.4351320266723633	1.8589417502181504	1.4351320266723633	1.8589417502181504
FKBP1A	0.5225223302841187	0.5089660882949829	30.968964495359995	40.54840088328597	0.5225223302841187	0.26594614649148696	0.5225223302841187	0.26594614649148696
FKBP3	0.4120478332042694	0.4479176700115204	2.461345335737384	4.359088085052052	0.4479176700115204	0.18456350538215194	0.4479176700115204	0.18456350538215194
FKBP5	1.9244121313095093	1.2329696416854858	303.46848878559337	165.71212356261714	1.9244121313095093	2.372741735995888	1.9244121313095093	2.372741735995888
FKBP8	0.3585463762283325	0.4263023734092712	18.87680833633561	33.221984197577235	0.4263023734092712	0.15284917116343164	0.4263023734092712	0.15284917116343164
FLI1	0.2616768479347229	0.1256409734487533	2.371809230160249	0.6220529684698537	0.2616768479347229	0.032877333903519976	0.2616768479347229	0.032877333903519976
FLII	0.1694266349077224	0.4391376972198486	0.2324711259823687	4.820924966108065	0.4391376972198486	0.07440162230108523	0.4391376972198486	0.07440162230108523
FLNA	-0.0936666652560234	0.2805129289627075	0.112865059603689	6.646782553390479	0.2805129289627075	0.026274710617136595	0.2805129289627075	-0.026274710617136595
FLOT1	-0.7648687362670898	-0.8769005537033081	8.510445169729168	14.692084068731685	0.8769005537033081	0.6707138183429606	-0.7648687362670898	0.6707138183429606
FLOT2	-0.4922429025173187	-0.3426252901554107	4.366493396032065	4.125659581652918	0.4922429025173187	0.16865486730193788	-0.3426252901554107	0.16865486730193788
FLT3LG	0.2137567847967147	-0.7749831676483154	1.4170328661571048	45.38423911542226	0.7749831676483154	0.16565791018807724	0.2137567847967147	-0.16565791018807724
FMNL1	0.0844737589359283	0.5355302691459656	0.3782306409209037	23.257578600145862	0.5355302691459656	0.0452382548587291	0.5355302691459656	0.0452382548587291
FMNL3	0.593654215335846	0.5740618705749512	2.0163054572529857	2.184112471612477	0.593654215335846	0.3407942493304006	0.593654215335846	0.3407942493304006
FNBP1	0.4125109910964966	0.7385030388832092	18.64156229178483	80.64043213942668	0.7385030388832092	0.3046406204974872	0.7385030388832092	0.3046406204974872
FOPNL	0.7495940327644348	0.4368557035923004	6.420843728341194	2.282306618252912	0.7495940327644348	0.32746442859189706	0.7495940327644348	0.32746442859189706
FOS	-0.2967004179954529	-1.5063490867614746	1.8790534029169563	71.44848986188245	1.5063490867614746	0.44693440368919823	-0.2967004179954529	0.44693440368919823
FOSB	-0.4388706982135772	-1.1755027770996094	8.266253564784545	37.38886864448215	1.1755027770996094	0.5158937245377045	-0.4388706982135772	0.5158937245377045
FOSL2	-0.9214251041412354	0.4013592302799225	19.244550340093777	3.669791023303249	0.9214251041412354	0.36982247055872364	0.4013592302799225	-0.36982247055872364
FOXO1	0.3578927516937256	0.4395825564861297	1.4155003180488013	4.380335591637615	0.4395825564861297	0.1573234107373835	0.4395825564861297	0.1573234107373835
FOXP1	-0.2332902401685714	-0.4259156286716461	2.040685253142378	15.77329880520358	0.4259156286716461	0.09936195930435639	-0.2332902401685714	0.09936195930435639
FOXP3	1.414287805557251	-2.7941229343414307	0.3211803211542782	60.5165469964316	2.7941229343414307	3.951693993266929	1.414287805557251	-3.951693993266929
FRG1	0.1521467864513397	0.3238125443458557	0.0707621675599466	2.041480117639494	0.3238125443458557	0.049267038034853876	0.3238125443458557	0.049267038034853876
FRMD4B	-1.746604084968567	0.2912657260894775	8.42921153682341	1.4550747142466895	1.746604084968567	0.508725906999217	0.2912657260894775	-0.508725906999217
FRYL	0.1754415482282638	0.3620874285697937	0.5531297987697871	3.72360193482618	0.3620874285697937	0.06352517906227549	0.3620874285697937	0.06352517906227549
FSBP	3.211982011795044	1.4249521493911743	2.3254421361472746	1.0804286193279236	3.211982011795044	4.576920671513136	3.211982011795044	4.576920671513136
FSD1	3.306527614593506	3.311841487884521	50.65499056843424	13.786030834687052	3.311841487884521	10.950695334846612	3.311841487884521	10.950695334846612
FTH1	0.1619077026844024	0.380077987909317	17.32143591859847	53.91043182568685	0.380077987909317	0.061537553863307594	0.380077987909317	0.061537553863307594
FTL	0.2113314867019653	-0.3279914259910583	11.277216996576383	33.389355627483745	0.3279914259910583	0.06931491568018797	0.2113314867019653	-0.06931491568018797
FURIN	1.3042635917663574	1.290008306503296	9.882508802125445	31.97228383775178	1.3042635917663574	1.6825108672484248	1.3042635917663574	1.6825108672484248
FUT8	0.549439013004303	0.9663942456245422	2.2657445714992352	9.922018905363036	0.9663942456245422	0.5309747004889864	0.9663942456245422	0.5309747004889864
FXYD2	-4.391870975494385	-2.1950392723083496	2.575167259922716	0.4877635706014611	4.391870975494385	9.640329270121356	-2.1950392723083496	9.640329270121356
FXYD5	-0.2913366556167602	-0.5723123550415039	18.481415954732544	114.5392727312654	0.5723123550415039	0.16673556748594362	-0.2913366556167602	0.16673556748594362
FXYD7	-2.099869966506958	-2.9117374420166016	0.5871844727275961	5.018140317729848	2.9117374420166016	6.114270004844457	-2.099869966506958	6.114270004844457
FYB1	0.4608819484710693	0.0483000129461288	42.13667230573137	0.9985222162558816	0.4608819484710693	0.022260604077789712	0.4608819484710693	0.022260604077789712
FYCO1	1.0161374807357788	1.023518443107605	9.411524747876438	7.30183630150472	1.023518443107605	1.0400354522659683	1.023518443107605	1.0400354522659683
FYN	0.4648822546005249	0.9335793256759644	39.48223821037224	140.77016232614358	0.9335793256759644	0.43400446176868	0.9335793256759644	0.43400446176868
G3BP1	0.7117754817008972	0.4590293765068054	26.219308206457168	13.132383676671555	0.7117754817008972	0.32672585557799394	0.7117754817008972	0.32672585557799394
G3BP2	0.4008318483829498	0.4663391411304474	18.51363960777497	27.330499690210274	0.4663391411304474	0.1869235799126345	0.4663391411304474	0.1869235799126345
GAB3	0.9993594288825988	1.8531001806259155	8.446751797560575	23.658705933407056	1.8531001806259155	1.8519131381725555	1.8531001806259155	1.8519131381725555
GABARAP	0.1047870889306068	0.3168729543685913	2.3293531725128758	35.14788250646995	0.3168729543685913	0.03320419444912569	0.3168729543685913	0.03320419444912569
GABARAPL1	0.2539421617984772	-0.1339444816112518	5.688393268440255	0.0592206355606488	0.2539421617984772	0.034014151221337656	0.2539421617984772	-0.034014151221337656
GABARAPL2	-0.2979187369346618	0.1782856583595276	7.141665425223292	4.751758739399356	0.2979187369346618	0.05311463815203509	0.1782856583595276	-0.05311463815203509
GABPB1	0.7169166207313538	0.1437515318393707	7.455267915896629	0.4762781057727575	0.7169166207313538	0.10305786243123725	0.7169166207313538	0.10305786243123725
GADD45B	-0.979772925376892	-0.4429429769515991	22.088436643328095	4.617013934516161	0.979772925376892	0.4339835363030175	-0.4429429769515991	0.4339835363030175
GADD45G	1.476183295249939	1.367546558380127	4.167024095179568	14.978196399065132	1.476183295249939	2.018749384957289	1.476183295249939	2.018749384957289
GAK	0.1786577403545379	0.4405138790607452	0.0152717810482999	2.4456427827131133	0.4405138790607452	0.07870121422780493	0.4405138790607452	0.07870121422780493
GALC	0.7019833326339722	0.9699792861938475	2.995524208354551	6.394663217005752	0.9699792861938475	0.6809092919082785	0.9699792861938475	0.6809092919082785
GALK1	0.2273733913898468	0.6995018124580383	0.0009114767215237	2.7241513704900453	0.6995018124580383	0.15904809938192876	0.6995018124580383	0.15904809938192876
GALM	-0.2070408761501312	0.9136611819267272	0.2466740662901918	50.02531647500988	0.9136611819267272	0.189165211610474	0.9136611819267272	-0.189165211610474
GALNT1	0.5951129794120789	1.1269241571426392	0.8504034885549528	3.5036262458056955	1.1269241571426392	0.6706471927286017	1.1269241571426392	0.6706471927286017
GALNT10	0.9605929255485536	1.086418390274048	3.5551632218382965	5.87764952400936	1.086418390274048	1.0436058198830982	1.086418390274048	1.0436058198830982
GALNT2	-0.1900593191385269	0.9653216600418092	0.0920138645354487	5.054704494133035	0.9653216600418092	0.18346837745721878	0.9653216600418092	-0.18346837745721878
GALNT3	-2.314795017242432	0.4989303946495056	2.0186485042488016	1.2883299932381776e-05	2.314795017242432	1.1549215914854758	0.4989303946495056	-1.1549215914854758
GALT	0.5573206543922424	-0.0775271132588386	2.242782007296792	0.1932322733334806	0.5573206543922424	0.043207461494557425	0.5573206543922424	-0.043207461494557425
GAPDH	0.2273021787405014	0.933731734752655	16.483536557705367	272.752047031309	0.933731734752655	0.21223925766842644	0.933731734752655	0.21223925766842644
GAPVD1	0.4127265512943268	0.5097914934158325	1.086504170929098	3.2690590491269447	0.5097914934158325	0.21040448495670105	0.5097914934158325	0.21040448495670105
GAS2L1	3.0176825523376465	2.776195764541626	5.787290489968975	5.528808209956862	3.0176825523376465	8.377677520530938	3.0176825523376465	8.377677520530938
GATA3	-0.609522819519043	-0.2387105524539947	13.065308844436762	3.019250733174684	0.609522819519043	0.14549952898070725	-0.2387105524539947	0.14549952898070725
GBF1	0.4134702086448669	0.4602290689945221	1.087722858192942	2.0044469481506018	0.4602290689945221	0.1902910091815979	0.4602290689945221	0.1902910091815979
GBP2	-0.5188505053520203	-0.2394536882638931	9.00926018956708	2.7828968452008405	0.5188505053520203	0.12424066716412606	-0.2394536882638931	0.12424066716412606
GBP4	-0.9118191599845886	0.190123438835144	5.961026020411163	0.3461827077360159	0.9118191599845886	0.1733581942920423	0.190123438835144	-0.1733581942920423
GBP5	-0.7220320105552673	0.4079796969890594	15.957447693475766	10.716195595741002	0.7220320105552673	0.2945744008827393	0.4079796969890594	-0.2945744008827393
GCA	-0.5847876071929932	-1.4267076253890991	-0.0	2.043684182306712	1.4267076253890991	0.8343209384152885	-0.5847876071929932	0.8343209384152885
GCH1	-0.6378393173217773	0.3260573744773865	2.3963660919652043	0.7359269989390111	0.6378393173217773	0.2079722131443873	0.3260573744773865	-0.2079722131443873
GCHFR	0.5091527104377747	0.219963401556015	8.220412805407546	0.731523529791432	0.5091527104377747	0.11199496209935765	0.5091527104377747	0.11199496209935765
GCSAM	-3.0423717498779297	-2.680962324142456	0.4323658194776664	6.589167679931426	3.0423717498779297	8.156484037458085	-2.680962324142456	8.156484037458085
GDE1	0.2053906172513961	1.6753473281860352	0.1578372212719248	50.681454045326426	1.6753473281860352	0.344100621846607	1.6753473281860352	0.344100621846607
GDI1	0.6293128132820129	0.2206957638263702	14.529790501401116	1.4466709973672027	0.6293128132820129	0.13888667201299573	0.6293128132820129	0.13888667201299573
GDI2	0.357775866985321	0.1938177794218063	9.391903262613376	3.663200869532633	0.357775866985321	0.06934332406980646	0.357775866985321	0.06934332406980646
GFI1	0.6472309231758118	1.7625802755355835	6.920335645223388	32.24340007060384	1.7625802755355835	1.1407964589063724	1.7625802755355835	1.1407964589063724
GFOD1	0.5896294116973877	1.4984252452850342	3.912908955200616	4.304288919460676	1.4984252452850342	0.8835155958499286	1.4984252452850342	0.8835155958499286
GFPT2	0.9459437131881714	0.9907991886138916	2.4732589330453214	0.566968132229531	0.9907991886138916	0.937240263501252	0.9907991886138916	0.937240263501252
GGA2	-1.1173648834228516	0.6175589561462402	10.480128933706816	3.0239577330453518	1.1173648834228516	0.6900386910410816	0.6175589561462402	-0.6900386910410816
GGNBP2	0.255978912115097	0.2549434900283813	3.1385025578536383	3.466001266063916	0.255978912115097	0.06526015722829112	0.255978912115097	0.06526015722829112
GGT1	1.4992605447769165	0.946631669998169	3.534934940899814	4.050018715158089	1.4992605447769165	1.419247513264537	1.4992605447769165	1.419247513264537
GGT7	0.2567761838436126	-0.6954050660133362	-0.0	2.3733071316666514	0.6954050660133362	0.17856345907642	0.2567761838436126	-0.17856345907642
GHITM	0.1000067666172981	0.2637681365013122	0.85062424362029	6.934166524828479	0.2637681365013122	0.026378598468166356	0.2637681365013122	0.026378598468166356
GIMAP1	-0.7054846882820129	-0.2847827970981598	22.058692689351723	6.19824247821897	0.7054846882820129	0.200909902838875	-0.2847827970981598	0.200909902838875
GIMAP4	-1.5705859661102295	-0.23307466506958	143.2099173172163	5.608489967382587	1.5705859661102295	0.3660637980141245	-0.23307466506958	0.3660637980141245
GIMAP5	-0.6179304122924805	0.2732836604118347	3.545916910053596	1.6766741608519498	0.6179304122924805	0.16887028495108325	0.2732836604118347	-0.16887028495108325
GIMAP7	-1.2232791185379028	-0.1986638754606247	91.743613436478	4.612782979563694	1.2232791185379028	0.24302137045879668	-0.1986638754606247	0.24302137045879668
GIT2	0.0851313322782516	0.4467979669570923	-0.0	6.347855535435631	0.4467979669570923	0.0380365061862715	0.4467979669570923	0.0380365061862715
GLB1	0.6566429734230042	0.4680100977420807	2.709869193964695	2.755753056547482	0.6566429734230042	0.30731554217335066	0.6566429734230042	0.30731554217335066
GLCCI1	0.5944868326187134	0.5071149468421936	1.9435206771559368	2.8975494051006785	0.5944868326187134	0.3014731585218229	0.5944868326187134	0.3014731585218229
GLIPR1	-0.1404539942741394	0.8127086758613586	1.2244678750746942	88.69006221430489	0.8127086758613586	0.11414817970597468	0.8127086758613586	-0.11414817970597468
GLIPR2	-0.7585890293121338	0.2804096639156341	14.21597484494267	1.0598375179991886	0.7585890293121338	0.21271569475950253	0.2804096639156341	-0.21271569475950253
GLMN	0.4803449511528015	0.7928212285041809	2.3504597132330938	5.989688925307842	0.7928212285041809	0.38082767427874487	0.7928212285041809	0.38082767427874487
GLO1	0.6953531503677368	0.6940343976020813	10.96086634659057	11.747209885350086	0.6953531503677368	0.4825990048361817	0.6953531503677368	0.4825990048361817
GLRX	-0.6513217687606812	-0.9819623827934264	7.555738795744791	27.42016648698622	0.9819623827934264	0.6395734760174675	-0.6513217687606812	0.6395734760174675
GLRX5	0.4446162581443786	0.6652662754058838	1.062623445425499	3.196696161922356	0.6652662754058838	0.2957882020406117	0.6652662754058838	0.2957882020406117
GLUD1	-0.4427291452884674	0.0454740412533283	5.866298715965276	0.2927904477620109	0.4427291452884674	0.020132683416898545	0.0454740412533283	-0.020132683416898545
GLUL	-0.3464261889457702	0.5451550483703613	3.6615322552903935	0.8613155952230054	0.5451550483703613	0.1888559857914913	0.5451550483703613	-0.1888559857914913
GMFG	0.0905012786388397	0.4148882031440735	1.3679224694238128	59.6705732894932	0.4148882031440735	0.03754791287670932	0.4148882031440735	0.03754791287670932
GMIP	0.2251427620649337	0.4029201567173004	0.9281684205242776	4.867750445732494	0.4029201567173004	0.09071455697496897	0.4029201567173004	0.09071455697496897
GNA13	0.1114596277475357	0.3991942703723907	-0.0	2.583821808518211	0.3991942703723907	0.04449404477465579	0.3991942703723907	0.04449404477465579
GNA15	-0.0126433577388525	1.1367541551589966	-0.0	32.39160375294884	1.1367541551589966	0.014372389444802234	1.1367541551589966	-0.014372389444802234
GNAI2	-0.1184467747807502	0.3983540832996368	0.4568611536218699	7.675062747660981	0.3983540832996368	0.047183756387584284	0.3983540832996368	-0.047183756387584284
GNAI3	0.0626421794295311	0.3435866832733154	-0.0	3.3296649339865105	0.3435866832733154	0.021523018663204493	0.3435866832733154	0.021523018663204493
GNAS	0.3274053633213043	0.7859375476837158	11.56723366302256	78.17391647440627	0.7859375476837158	0.2573201683472419	0.7859375476837158	0.2573201683472419
GNB1	0.1851648092269897	0.4702115356922149	0.2128327693978832	2.869301512014164	0.4702115356922149	0.08706662930277882	0.4702115356922149	0.08706662930277882
GNB2	0.0573948621749877	0.4049195349216461	0.3075110581902883	23.829047375326223	0.4049195349216461	0.023240300898787997	0.4049195349216461	0.023240300898787997
GNG2	-0.2349629551172256	0.7624938488006592	5.7870544830636295	85.47578399806069	0.7624938488006592	0.17915780797290987	0.7624938488006592	-0.17915780797290987
GNG5	0.0088198911398649	0.3795553743839264	-0.0	24.894140506578	0.3795553743839264	0.003347637083616898	0.3795553743839264	0.003347637083616898
GNGT2	0.5548135638237	1.5062319040298462	1.0516152596520525	4.511508664772378	1.5062319040298462	0.8356778906197562	1.5062319040298462	0.8356778906197562
GNL3	-0.0790874063968658	-0.4489743113517761	-0.0	2.444619459795378	0.4489743113517761	0.035508213823630876	-0.0790874063968658	0.035508213823630876
GNLY	-4.345920085906982	2.275597333908081	71.30361664810539	10.677750387098744	4.345920085906982	9.889564160867508	2.275597333908081	-9.889564160867508
GNPDA1	0.619780957698822	0.5490970015525818	1.9018033898945252	2.880403728678727	0.619780957698822	0.3403198654918107	0.619780957698822	0.3403198654918107
GOLGA4	0.048514686524868	0.3221267163753509	-0.0	4.808448611207791	0.3221267163753509	0.01562787666623521	0.3221267163753509	0.01562787666623521
GOLGA7	-0.0427612401545047	0.2701060771942138	-0.0	3.3074810230837035	0.2701060771942138	0.011550070834092962	0.2701060771942138	-0.011550070834092962
GOLGA8A	1.1911237239837646	0.7409446835517883	5.037459877318312	4.017268516008006	1.1911237239837646	0.8825567907381782	1.1911237239837646	0.8825567907381782
GOLGA8B	0.5760744214057922	0.396373301744461	6.770826178926187	5.986643172267225	0.5760744214057922	0.22834052046314388	0.5760744214057922	0.22834052046314388
GOLGB1	0.2395892888307571	0.5356727838516235	1.6088696096971458	11.297879272107362	0.5356727838516235	0.12834146132900234	0.5356727838516235	0.12834146132900234
GOLIM4	1.8480174541473389	2.905834197998047	16.59471254360886	11.807326353829271	2.905834197998047	5.370032316758625	2.905834197998047	5.370032316758625
GOLPH3	0.155367374420166	0.4164832532405853	0.7630233674246881	6.855037971229963	0.4164832532405853	0.06470790954595883	0.4164832532405853	0.06470790954595883
GPAA1	0.3989532887935638	0.3597461581230163	2.0356237243550366	2.5387294898726926	0.3989532887935638	0.14352191291402677	0.3989532887935638	0.14352191291402677
GPBP1	0.1968052089214325	0.2720745801925659	2.610808382506031	7.203654318557758	0.2720745801925659	0.053545694597008975	0.2720745801925659	0.053545694597008975
GPBP1L1	0.4566330313682556	0.397731214761734	3.757433757853836	3.5675124262941287	0.4566330313682556	0.1816172102664293	0.4566330313682556	0.1816172102664293
GPCPD1	-0.8330922722816467	-0.4626418948173523	7.309736058321905	5.348315027752129	0.8330922722816467	0.3854233874060746	-0.4626418948173523	0.3854233874060746
GPD1L	1.2279322147369385	0.9497321844100952	8.564594254961055	3.6993364292006072	1.2279322147369385	1.1662067446096387	1.2279322147369385	1.1662067446096387
GPHN	-0.1287878453731537	-0.8281235694885254	-0.0	3.0916319892078987	0.8281235694885254	0.1066522502171523	-0.1287878453731537	0.1066522502171523
GPI	0.2179538905620575	0.3632082641124725	3.3468458129360825	9.87621838492064	0.3632082641124725	0.0791626542476047	0.3632082641124725	0.0791626542476047
GPR108	0.0722610205411911	0.5375255942344666	-0.0	7.288008861562813	0.5375255942344666	0.03884214800639274	0.5375255942344666	0.03884214800639274
GPR132	-0.8335702419281006	0.1991832703351974	6.121570906749431	0.4964367520833184	0.8335702419281006	0.16603324684134074	0.1991832703351974	-0.16603324684134074
GPR137B	0.3909474313259125	1.2848342657089231	3.0100830779284173	35.77759856793521	1.2848342657089231	0.5023026558584184	1.2848342657089231	0.5023026558584184
GPR171	1.4391188621520996	1.2131935358047483	139.58286989587145	60.31588004142347	1.4391188621520996	1.745929700817612	1.4391188621520996	1.745929700817612
GPR174	-0.0464420318603515	0.4464612603187561	-0.0	5.421925834925354	0.4464612603187561	0.020734568076136356	0.4464612603187561	-0.020734568076136356
GPR18	0.7196552157402039	0.4606164395809173	6.144251440500933	1.0718912822545088	0.7196552157402039	0.3314850232000896	0.7196552157402039	0.3314850232000896
GPR183	-0.8438940048217773	-0.3863568007946014	30.74428024598364	13.40289864201574	0.8438940048217773	0.3260441879126858	-0.3863568007946014	0.3260441879126858
GPR25	1.787168025970459	1.7543576955795288	86.4025047366721	72.39932095315548	1.787168025970459	3.13533197965495	1.787168025970459	3.13533197965495
GPR34	3.199012994766236	2.8022072315216064	100.9832382594496	26.66723841290205	3.199012994766236	8.964297347665537	3.199012994766236	8.964297347665537
GPR55	2.704379081726074	1.0345244407653809	7.760221801452634	0.2165584150971609	2.704379081726074	2.797746257140261	2.704379081726074	2.797746257140261
GPR65	0.8809752464294434	1.1745649576187134	86.50988534751161	108.93311399998812	1.1745649576187134	1.0347626529855347	1.1745649576187134	1.0347626529855347
GPR82	2.7021875381469727	2.379085063934326	15.020592778807012	3.871108317894436	2.7021875381469727	6.42873401195493	2.7021875381469727	6.42873401195493
GPRIN3	0.3437725901603699	0.8881442546844482	7.700290844929287	92.15425861025804	0.8881442546844482	0.305319650868924	0.8881442546844482	0.305319650868924
GPS1	0.2857130765914917	0.3842350244522095	0.9598155820900824	3.4735005798025407	0.3842350244522095	0.10978097097044781	0.3842350244522095	0.10978097097044781
GPSM3	-0.031286783516407	0.100324347615242	-0.0	2.761644710070817	0.100324347615242	0.0031388261452628395	0.100324347615242	-0.0031388261452628395
GPX4	0.3397114872932434	0.0807736292481422	14.596952194612347	1.4589212444504855	0.3397114872932434	0.027439729725959414	0.3397114872932434	0.027439729725959414
GPX7	-1.615981936454773	-0.0900670439004898	2.3726584837148668	1.2883299932381776e-05	1.615981936454773	0.14554671601307054	-0.0900670439004898	0.14554671601307054
GRAMD1A	0.6730846762657166	0.2937841117382049	14.151237394493757	4.224502078502503	0.6730846762657166	0.19774158374132075	0.6730846762657166	0.19774158374132075
GRAMD1B	0.1994158327579498	1.3983458280563354	0.1407696778739363	22.727275927462586	1.3983458280563354	0.278852297785459	1.3983458280563354	0.278852297785459
GRAMD2B	2.000300407409668	0.7930889129638672	21.96585978717448	5.92427532402552	2.000300407409668	1.5864160757137142	2.000300407409668	1.5864160757137142
GRAP2	0.4066488146781921	0.5321240425109863	5.22315216619381	9.221328925594312	0.5321240425109863	0.2163876111488605	0.5321240425109863	0.2163876111488605
GRB2	0.2374172508716583	0.1791392564773559	3.125004080370302	2.747670957184948	0.2374172508716583	0.04253074979604674	0.2374172508716583	0.04253074979604674
GREB1	5.228872776031494	3.667182207107544	17.62361785137472	0.7143129544359701	5.228872776031494	19.175229207491725	5.228872776031494	19.175229207491725
GRHPR	0.2205023020505905	0.3616279065608978	0.4218161375014359	2.5181338855244366	0.3616279065608978	0.0797397858824138	0.3616279065608978	0.0797397858824138
GRIPAP1	0.1917770653963089	0.558539867401123	0.0726616278417174	3.0330344349224543	0.558539867401123	0.10711513667703088	0.558539867401123	0.10711513667703088
GRK2	-0.5615429878234863	0.3259332180023193	2.702101263331229	0.4693681799730965	0.5615429878234863	0.1830255130679461	0.3259332180023193	-0.1830255130679461
GSDMD	0.2782298624515533	0.4754512012004852	2.316135404632468	9.515115883790711	0.4754512012004852	0.13228472231243676	0.4754512012004852	0.13228472231243676
GSK3B	0.3134673237800598	0.5110149383544922	1.6236352926429798	6.520566161314567	0.5110149383544922	0.1601864851376149	0.5110149383544922	0.1601864851376149
GSPT1	0.1381155848503112	0.650414764881134	1.0415965269993888	29.146400314191474	0.650414764881134	0.08983241564683547	0.650414764881134	0.08983241564683547
GSR	0.7938404083251953	0.5064473152160645	2.723974942828841	1.2429720542719915	0.7938404083251953	0.4020383435063195	0.7938404083251953	0.4020383435063195
GSS	0.2853346467018127	0.4965129494667053	0.2623648411602847	2.3654771648849424	0.4965129494667053	0.14167234701895734	0.4965129494667053	0.14167234701895734
GSTM2	2.130495309829712	0.7277489900588989	3.377013266998361	0.9001202477731464	2.130495309829712	1.5504658100537938	2.130495309829712	1.5504658100537938
GSTP1	0.5159884095191956	0.8068197965621948	39.34897573547325	60.97072136196854	0.8068197965621948	0.41630966359672783	0.8068197965621948	0.41630966359672783
GTDC1	0.6138826012611389	1.6932133436203003	4.143672696198645	24.34256636480299	1.6932133436203003	1.0394342118717006	1.6932133436203003	1.0394342118717006
GTF2I	0.3097251355648041	0.5527327060699463	1.9639743371865024	6.585501947002437	0.5527327060699463	0.17119521231861512	0.5527327060699463	0.17119521231861512
GTF3C1	0.1111345514655113	0.6170353889465332	-0.0	3.7978750415767952	0.6170353889465332	0.06857395118892028	0.6170353889465332	0.06857395118892028
GUK1	-0.3387627005577087	0.5211584568023682	20.757890329918293	60.1560981781693	0.5211584568023682	0.1765490462448582	0.5211584568023682	-0.1765490462448582
GUSB	0.248980775475502	0.4403084516525268	0.5659718526562889	3.3887502779584397	0.4403084516525268	0.1096283397408637	0.4403084516525268	0.1096283397408637
GYG1	0.2011466920375824	1.2924884557724	2.826767874046333	55.528711990893086	1.2924884557724	0.25997977737538136	1.2924884557724	0.25997977737538136
GYPC	0.1325993984937667	0.1162956953048706	2.958112062930706	2.890535539654136	0.1325993984937667	0.01542073924484021	0.1325993984937667	0.01542073924484021
GZMA	-0.1024544611573219	3.547912359237671	1.0451483428897734	302.94078400067946	3.547912359237671	0.36349944899909825	3.547912359237671	-0.36349944899909825
GZMB	-2.170775890350342	2.9396915435791016	218.88253172900667	79.92867698632858	2.9396915435791016	6.381411527868295	2.9396915435791016	-6.381411527868295
GZMH	-3.105314016342163	2.8774430751800537	302.46848878559337	33.39539941617069	3.105314016342163	8.935364312583317	2.8774430751800537	-8.935364312583317
GZMK	-6.591274261474609	0.8768583536148071	303.46848878559337	2.7885025294006907	6.591274261474609	5.77961389714028	0.8768583536148071	-5.77961389714028
GZMM	-0.2247469127178192	0.6492452621459961	6.208796450196358	39.31246116624213	0.6492452621459961	0.14591586826398384	0.6492452621459961	-0.14591586826398384
H1FX	0.7818111181259155	0.5635033845901489	28.093217303026627	15.760346970926836	0.7818111181259155	0.44055321117416213	0.7818111181259155	0.44055321117416213
H2AFV	0.5978760123252869	0.7407941818237305	43.080147708888	84.96093738531148	0.7407941818237305	0.4429030713825455	0.7407941818237305	0.4429030713825455
H2AFX	-0.5855714678764343	0.1677695959806442	4.493426869541693	0.4173471000472918	0.5855714678764343	0.09824108858342216	0.1677695959806442	-0.09824108858342216
H2AFY	0.2999376654624939	0.2831675410270691	3.811603369627088	4.325026781107077	0.2999376654624939	0.08493261119041406	0.2999376654624939	0.08493261119041406
H2AFZ	-0.25570809841156	0.0687760114669799	6.308635900929583	1.2932443077159037	0.25570809841156	0.017586583108553076	0.0687760114669799	-0.017586583108553076
H3F3A	0.194630742073059	0.3589125275611877	12.20647361374098	62.84272496671131	0.3589125275611877	0.0698554115785512	0.3589125275611877	0.0698554115785512
H3F3B	-0.45865198969841	0.2012752890586853	73.42927461786297	16.645026616550066	0.45865198969841	0.09231531180388862	0.2012752890586853	-0.09231531180388862
HAGH	0.3870256543159485	0.326955646276474	3.586744256172516	3.400688332483824	0.3870256543159485	0.12654022293244616	0.3870256543159485	0.12654022293244616
HAPLN3	0.4026243090629577	-1.4875868558883667	-0.0	5.197963101335259	1.4875868558883667	0.5989386300231913	0.4026243090629577	-0.5989386300231913
HAUS3	-0.0493727549910545	0.6233505606651306	-0.0	5.3044449629079695	0.6233505606651306	0.03077653450525595	0.6233505606651306	-0.03077653450525595
HAVCR2	-0.195388913154602	1.928285360336304	-0.0	29.34428617293496	1.928285360336304	0.3767655808080405	1.928285360336304	-0.3767655808080405
HBB	-3.5715856552124023	-3.6519370079040527	8.46694279814585	21.66259461036997	3.6519370079040527	13.043205831169416	-3.5715856552124023	13.043205831169416
HBS1L	0.1239636689424514	0.3286071121692657	0.1061963360019732	2.3809860692452207	0.3286071121692657	0.04073534326508584	0.3286071121692657	0.04073534326508584
HCLS1	0.5831971168518066	0.5691403150558472	59.95306382182762	76.57465462038002	0.5831971168518066	0.33192099082469895	0.5831971168518066	0.33192099082469895
HCST	-0.6360886096954346	0.5288099050521851	95.37235351660206	52.22240617228647	0.6360886096954346	0.33636995729781916	0.5288099050521851	-0.33636995729781916
HDAC7	-0.0754643529653549	-0.4116677939891815	-0.0	3.071648764302492	0.4116677939891815	0.0310662437100686	-0.0754643529653549	0.0310662437100686
HDAC9	2.0300350189208984	0.0374123901128768	2.597312900384958	1.2883299932381776e-05	2.0300350189208984	0.0759484620706699	2.0300350189208984	0.0759484620706699
HDLBP	0.7304402589797974	1.073183536529541	15.034079423524284	35.51034292473478	1.073183536529541	0.7838964603554928	1.073183536529541	0.7838964603554928
HELB	-0.6723782420158386	-0.1028807088732719	3.2433288464717647	0.2208169085138972	0.6723782420158386	0.06917475016955385	-0.1028807088732719	0.06917475016955385
HELZ	0.6271347999572754	0.9830925464630128	11.89661744441345	33.96981529902444	0.9830925464630128	0.61653154746557	0.9830925464630128	0.61653154746557
HENMT1	0.5345823168754578	0.9197149872779846	2.631168315382543	4.992359107012674	0.9197149872779846	0.4916633687641472	0.9197149872779846	0.4916633687641472
HERC1	0.335070252418518	0.5040184259414673	2.616009144976383	10.23475190645886	0.5040184259414673	0.16888158120379157	0.5040184259414673	0.16888158120379157
HERPUD1	0.3703123033046722	1.118629813194275	16.260324919518403	155.78058796186895	1.118629813194275	0.4142423826692471	1.118629813194275	0.4142423826692471
HERPUD2	-0.3137950003147125	0.3049300611019134	5.531800795059604	5.360200094469848	0.3137950003147125	0.09568552861944023	0.3049300611019134	-0.09568552861944023
HEXA	0.2524683177471161	0.4237492382526397	0.6119445379644824	3.0545757486247656	0.4237492382526397	0.10698325732826584	0.4237492382526397	0.10698325732826584
HEXB	0.1520055085420608	0.4094214141368866	0.0985711429113446	2.6753264281133218	0.4094214141368866	0.06223431026388713	0.4094214141368866	0.06223431026388713
HIBCH	0.6559937596321106	0.2344495207071304	2.218159796079471	0.1778256431408364	0.6559937596321106	0.15379742253261683	0.6559937596321106	0.15379742253261683
HIF1A	-0.1539797782897949	0.4525713622570038	0.6097945891662404	12.885408440210266	0.4525713622570038	0.06968683802064389	0.4525713622570038	-0.06968683802064389
HIGD1A	0.4025187790393829	0.5282827615737915	2.0356237243550366	4.605348182995556	0.5282827615737915	0.21264373217623597	0.5282827615737915	0.21264373217623597
HIGD2A	-0.0941317602992057	0.164417415857315	0.8319814054706384	7.049937063615831	0.164417415857315	0.015476900778495598	0.164417415857315	-0.015476900778495598
HIKESHI	0.4224019646644592	0.2261084467172622	3.896727165132046	0.9040143552448892	0.4224019646644592	0.09550865212060074	0.4224019646644592	0.09550865212060074
HINT1	-0.3433879613876343	-0.3063449263572693	29.560054092909347	32.3181901905002	0.3433879613876343	0.10519515974326765	-0.3063449263572693	0.10519515974326765
HIPK1	0.454133927822113	0.5237692594528198	1.4918509757547425	2.327322725265809	0.5237692594528198	0.23786139106778845	0.5237692594528198	0.23786139106778845
HIPK2	2.5574610233306885	1.158790946006775	50.8637610918861	8.736344758784881	2.5574610233306885	2.963562678600823	2.5574610233306885	2.963562678600823
HIST1H1C	0.2683826982975006	0.4088754951953888	0.6795712973908284	4.153171568744808	0.4088754951953888	0.10973510866826519	0.4088754951953888	0.10973510866826519
HIST1H1E	-0.2861640751361847	0.0379918031394481	2.6255481141134047	1.2883299932381776e-05	0.2861640751361847	0.010871889208156165	0.0379918031394481	-0.010871889208156165
HIST1H2AC	0.2506317496299743	0.5437732338905334	0.1646578415345634	2.292021712358246	0.5437732338905334	0.13628683701193364	0.5437732338905334	0.13628683701193364
HIST1H2BK	0.1134041398763656	0.8312651515007019	-0.0	3.030886929019436	0.8312651515007019	0.09426890951513385	0.8312651515007019	0.09426890951513385
HIST1H4C	-0.6366519331932068	-0.503498911857605	34.7041224674671	29.728181590379982	0.6366519331932068	0.32055355559482024	-0.503498911857605	0.32055355559482024
HIST3H2A	0.2128038257360458	0.6780403852462769	0.0139099465612385	2.1298903706663594	0.6780403852462769	0.14428958798395006	0.6780403852462769	0.14428958798395006
HK1	0.3240613937377929	0.4572160542011261	1.3176439796592117	4.674106595605681	0.4572160542011261	0.1481660717637112	0.4572160542011261	0.1481660717637112
HLA-A	0.0368873998522758	0.3621762096881866	0.6327921341183183	84.38654226376855	0.3621762096881866	0.013359738663749824	0.3621762096881866	0.013359738663749824
HLA-B	1.057887315750122	0.7921516299247742	303.46848878559337	201.48952179329547	1.057887315750122	0.8380071614482034	1.057887315750122	0.8380071614482034
HLA-C	-0.5775437951087952	0.5008352994918823	143.308999520209	83.39843052415361	0.5775437951087952	0.28925431959299175	0.5008352994918823	-0.28925431959299175
HLA-DMA	-1.7239670753479004	-0.0022295983508229	23.541657757219077	1.2883299932381776e-05	1.7239670753479004	0.0038437541480686567	-0.0022295983508229	0.0038437541480686567
HLA-DMB	-2.1945793628692627	0.4734801054000854	4.162627300295641	1.2883299932381776e-05	2.1945793628692627	1.0390896680401907	0.4734801054000854	-1.0390896680401907
HLA-DPA1	-1.3225570917129517	0.7715420126914978	127.01581244669713	41.00874299283844	1.3225570917129517	1.0204083604396246	0.7715420126914978	-1.0204083604396246
HLA-DPB1	-1.2755173444747925	0.4938636720180511	124.25390355343978	10.332142316233886	1.2755173444747925	0.6299316794650344	0.4938636720180511	-0.6299316794650344
HLA-DQA1	-2.5975420475006104	-0.0941668823361396	78.11752094938643	1.2883299932381776e-05	2.5975420475006104	0.2446024363501651	-0.0941668823361396	0.2446024363501651
HLA-DQB1	-2.409792900085449	0.2677725553512573	36.86095039408367	0.3633257426281717	2.409792900085449	0.6452764027231979	0.2677725553512573	-0.6452764027231979
HLA-DRA	-2.4921460151672363	0.8133074641227722	73.40713442127097	8.031408940029833	2.4921460151672363	2.026880955819337	0.8133074641227722	-2.026880955819337
HLA-DRB1	-1.909434199333191	0.7787359952926636	131.74356851591168	19.010102386813774	1.909434199333191	1.4869451416635826	0.7787359952926636	-1.4869451416635826
HLA-DRB5	-1.8172682523727417	0.6067461371421814	87.38367927394552	6.969815414183447	1.8172682523727417	1.1026204922782838	0.6067461371421814	-1.1026204922782838
HLA-E	-0.0777268558740615	0.1591731607913971	2.4592784390769324	12.371156840548544	0.1591731607913971	0.012372029327851738	0.1591731607913971	-0.012372029327851738
HLA-F	0.020237773656845	0.1688347607851028	-0.0	4.531967170716697	0.1688347607851028	0.0034168396741764803	0.1688347607851028	0.0034168396741764803
HLF	3.6702163219451904	1.1268136501312256	2.2878862378346323	3.105259523550868	3.6702163219451904	4.135649850502261	3.6702163219451904	4.135649850502261
HMGA1	-0.4215865135192871	0.0010576019994914	4.940263464280923	1.2883299932381776e-05	0.4215865135192871	0.0004458707396566062	0.0010576019994914	-0.0004458707396566062
HMGB1	0.2791678011417389	0.6180704236030579	21.19871629481132	124.74365407745296	0.6180704236030579	0.17254536110800878	0.6180704236030579	0.17254536110800878
HMGB2	0.163963109254837	0.9268471002578736	2.496397818048738	77.25099350767319	0.9268471002578736	0.15196873236211061	0.9268471002578736	0.15196873236211061
HMGN1	0.4570388495922088	0.4385572969913482	35.39390528208673	46.50811599730836	0.4570388495922088	0.20043772249719444	0.4570388495922088	0.20043772249719444
HMGN2	0.2919312417507171	0.2645578384399414	14.174471658368876	13.522839210395722	0.2919312417507171	0.0772326982906577	0.2919312417507171	0.0772326982906577
HMGN3	0.403963178396225	-0.1173305511474609	9.054405811217984	1.1085950019992763	0.403963178396225	0.04739722236450915	0.403963178396225	-0.04739722236450915
HMOX2	0.396822839975357	0.5250318646430969	10.419794102548968	21.133332071629003	0.5250318646430969	0.20834463560523095	0.5250318646430969	0.20834463560523095
HNRNPA0	0.1082073673605918	-0.1435775905847549	2.4440840811249767	2.673823893793613	0.1435775905847549	0.01553615308915322	0.1082073673605918	-0.01553615308915322
HNRNPA1	0.0880329459905624	-0.1197492405772209	1.8877669626322748	6.711660908042226	0.1197492405772209	0.01054187842814535	0.0880329459905624	-0.01054187842814535
HNRNPA2B1	0.4436999559402466	0.1926728188991546	51.0571413291152	15.070974489458274	0.4436999559402466	0.085488921256438	0.4436999559402466	0.085488921256438
HNRNPA3	0.2636223435401916	0.4787290692329407	9.35758269255312	40.80088780396407	0.4787290692329407	0.12620367915200245	0.4787290692329407	0.12620367915200245
HNRNPAB	0.3156737089157104	0.4306109249591827	4.515091225879467	8.404218494087916	0.4306109249591827	0.13593254778148986	0.4306109249591827	0.13593254778148986
HNRNPC	0.1870369166135788	0.1338674277067184	5.071175177229001	3.898731371672727	0.1870369166135788	0.025038150913255775	0.1870369166135788	0.025038150913255775
HNRNPD	0.0557586103677749	0.3661910593509674	-0.0	4.225589673869596	0.3661910593509674	0.020418304598513324	0.3661910593509674	0.020418304598513324
HNRNPDL	-0.291644275188446	-0.07927767932415	15.797387190048404	1.0011347760756515	0.291644275188446	0.02312088132511378	-0.07927767932415	0.02312088132511378
HNRNPF	-0.0217015277594327	0.1363259106874466	-0.0	3.5328369641209414	0.1363259106874466	0.0029584805351135653	0.1363259106874466	-0.0029584805351135653
HNRNPH2	0.6127017140388489	0.1179195269942283	2.0054318947326384	1.2883299932381776e-05	0.6127017140388489	0.07224949630801399	0.6127017140388489	0.07224949630801399
HNRNPH3	0.2603503465652466	0.0929353609681129	3.9677260636317127	0.4473596859398031	0.2603503465652466	0.024195753436214485	0.2603503465652466	0.024195753436214485
HNRNPK	0.3409900069236755	0.1614233553409576	23.59011876149446	8.846720374565228	0.3409900069236755	0.05504375105535606	0.3409900069236755	0.05504375105535606
HNRNPL	0.891299843788147	0.6505337953567505	62.53009767228838	35.61489389449932	0.891299843788147	0.5798206701803821	0.891299843788147	0.5798206701803821
HNRNPLL	-0.3351974189281463	0.5401714444160461	2.1647483277799937	25.34379680803216	0.5401714444160461	0.18106407394694732	0.5401714444160461	-0.18106407394694732
HNRNPR	0.3224692940711975	0.3957437872886657	6.315735507662817	12.811147362498064	0.3957437872886657	0.12761521972003817	0.3957437872886657	0.12761521972003817
HNRNPUL1	0.3620703518390655	0.7353491187095642	13.101489464704224	69.17043440237227	0.7353491187095642	0.26624811413571864	0.7353491187095642	0.26624811413571864
HOPX	-1.7739418745040894	1.0128449201583862	91.164948160233	9.64351882531628	1.7739418745040894	1.7967280162477124	1.0128449201583862	-1.7967280162477124
HOXB2	0.2180423140525818	0.5656639933586121	0.2289539386121893	8.59092163372984	0.5656639933586121	0.12333868608813603	0.5656639933586121	0.12333868608813603
HP1BP3	0.2081636935472488	0.305995374917984	3.5524845048927807	12.33704396743513	0.305995374917984	0.06369712745130272	0.305995374917984	0.06369712745130272
HPCAL1	-0.155287429690361	-0.2622677683830261	0.2940035551885101	3.0999757344703256	0.2622677683830261	0.04072688764282705	-0.155287429690361	0.04072688764282705
HPGD	1.055909276008606	0.0838242769241333	19.741138240414795	0.2790901793614866	1.055909276008606	0.08851083155890649	1.055909276008606	0.08851083155890649
HPRT1	0.3360304534435272	0.0936878994107246	2.161459779195944	0.1460198930284237	0.3360304534435272	0.031481987321157354	0.3360304534435272	0.031481987321157354
HPS1	0.1099108308553695	0.4051450192928314	0.1418803929620224	5.516022735916697	0.4051450192928314	0.04452982568738981	0.4051450192928314	0.04452982568738981
HS3ST3B1	-0.4306428730487823	-0.9071518778800964	0.0374221428075634	4.032134076368673	0.9071518778800964	0.3906584909818828	-0.4306428730487823	0.3906584909818828
HSBP1	0.0421004965901374	0.4454802870750427	-0.0	4.770418150426663	0.4454802870750427	0.018754941306976265	0.4454802870750427	0.018754941306976265
HSBP1L1	0.2209652811288833	-1.4135321378707886	-0.0	2.5586498277352696	1.4135321378707886	0.31234152622933026	0.2209652811288833	-0.31234152622933026
HSD17B10	0.3876720368862152	0.5044012665748596	3.043096663668742	7.722027672216229	0.5044012665748596	0.19554226642106265	0.5044012665748596	0.19554226642106265
HSH2D	-0.2044622749090194	0.9881077408790588	-0.0	4.9614061634910165	0.9881077408790588	0.20203075655534422	0.9881077408790588	-0.20203075655534422
HSP90AA1	0.1832475513219833	0.4735226333141327	10.480128933706816	53.18791165788247	0.4735226333141327	0.08677186305035221	0.4735226333141327	0.08677186305035221
HSP90AB1	0.1264280080795288	-0.2452494651079177	3.2988419612487654	12.248423512975576	0.2452494651079177	0.031006401356163938	0.1264280080795288	-0.031006401356163938
HSP90B1	0.2879325151443481	0.193447932600975	7.54810408956322	3.90885266681756	0.2879325151443481	0.05569994978327306	0.2879325151443481	0.05569994978327306
HSPA1A	0.2057941406965255	0.4134789705276489	1.612008326186234	3.433300798972579	0.4134789705276489	0.0850915494358215	0.4134789705276489	0.0850915494358215
HSPA1B	0.809485137462616	0.6058445572853088	27.3422807058764	9.057188620262776	0.809485137462616	0.49042216473507594	0.809485137462616	0.49042216473507594
HSPA5	0.0164835285395383	0.3883463144302368	-0.0	16.71101054039239	0.3883463144302368	0.006401317557135323	0.3883463144302368	0.006401317557135323
HSPA8	-0.0153542263433337	-0.2372071593999862	-0.0	17.420255772714302	0.2372071593999862	0.0036421324156866246	-0.0153542263433337	0.0036421324156866246
HSPA9	0.1174033880233764	0.302306205034256	0.8305007784707552	5.610275311713632	0.302306205034256	0.03549177269151114	0.302306205034256	0.03549177269151114
HSPB1	0.198577806353569	-0.0722949057817459	4.48636176307302	0.8096436593118197	0.198577806353569	0.014356163800677052	0.198577806353569	-0.014356163800677052
HSPB11	-0.1661658585071563	0.5039685964584351	0.4644219507687526	5.751421805960907	0.5039685964584351	0.08374237449116247	0.5039685964584351	-0.08374237449116247
HSPE1	-0.3043513894081116	0.1815054565668106	6.339977250584417	3.592557296388992	0.3043513894081116	0.05524143789126246	0.1815054565668106	-0.05524143789126246
HTATIP2	-0.0367028824985027	-0.6430773735046387	-0.0	8.021958141610709	0.6430773735046387	0.023602793277186486	-0.0367028824985027	0.023602793277186486
HTATSF1	0.5274520516395569	0.4069951474666595	4.518031911914045	4.449824181394636	0.5274520516395569	0.21467042553863355	0.5274520516395569	0.21467042553863355
HUWE1	0.0904375538229942	0.3369216322898865	-0.0	2.7266995666720497	0.3369216322898865	0.03047036825434767	0.3369216322898865	0.03047036825434767
IAH1	0.1328547596931457	0.2799991071224212	0.5563740716159092	3.6896133001536624	0.2799991071224212	0.03719921409104463	0.2799991071224212	0.03719921409104463
IBTK	0.5124534368515015	0.31990647315979	2.351921170337357	0.9531078904612396	0.5124534368515015	0.16393717164177699	0.5124534368515015	0.16393717164177699
ICA1	1.7437597513198853	-0.8738474249839783	1.7238151098587384	4.297040133095704	1.7437597513198853	1.523779968481584	1.7437597513198853	-1.523779968481584
ICAM2	-1.0539164543151855	-1.5755982398986816	8.500801232669767	87.40010495801329	1.5755982398986816	1.6605489104192657	-1.0539164543151855	1.6605489104192657
ICAM3	0.2935326993465423	0.0292629785835742	9.942551828152869	0.1657956413615347	0.2935326993465423	0.008589641094556592	0.2935326993465423	0.008589641094556592
ICOS	-0.288642942905426	0.3607635200023651	1.2195854538528177	22.12996609084401	0.3607635200023651	0.10413184410640319	0.3607635200023651	-0.10413184410640319
ID2	0.795245885848999	1.799787521362305	79.42298491990401	283.8267314088751	1.799787521362305	1.4312736217657405	1.799787521362305	1.4312736217657405
ID3	-1.773101806640625	-2.5573384761810303	3.453387820020078	16.614624798492443	2.5573384761810303	4.534421472308168	-1.773101806640625	4.534421472308168
IDH2	-0.232086956501007	0.7831894755363464	2.931009893153961	43.26729659410132	0.7831894755363464	0.18176806174085053	0.7831894755363464	-0.18176806174085053
IDH3G	0.2977887690067291	0.3681424558162689	1.7816869969675952	3.663170585092144	0.3681424558162689	0.10962868873664089	0.3681424558162689	0.10962868873664089
IDI1	-0.0772322490811348	0.4239065647125244	-0.0	8.268651761996518	0.4239065647125244	0.03273925739300587	0.4239065647125244	-0.03273925739300587
IDS	-0.1811249256134033	0.1443043500185012	2.8768359678024003	4.050130763146794	0.1811249256134033	0.02613711466279154	0.1443043500185012	-0.02613711466279154
IER2	-1.2648531198501587	-0.4112059772014618	120.51111136546072	10.67327265699041	1.2648531198501587	0.5201151631643022	-0.4112059772014618	0.5201151631643022
IFI16	-0.0857838317751884	0.5017567276954651	0.1364628035268286	21.083935242889336	0.5017567276954651	0.043042614720696794	0.5017567276954651	-0.043042614720696794
IFI27L2	0.4473927319049835	0.9965543150901794	9.224011565701964	50.19883318404505	0.9965543150901794	0.4458511575198951	0.9965543150901794	0.4458511575198951
IFI35	-0.0243514608591794	0.6587244272232056	-0.0	9.333740097047247	0.6587244272232056	0.01604090210651126	0.6587244272232056	-0.01604090210651126
IFI44	1.5961699485778809	1.4643969535827637	23.234492812715292	34.26205911061891	1.5961699485778809	2.3374264100978053	1.5961699485778809	2.3374264100978053
IFI44L	0.853113055229187	0.3048927187919616	2.053079421321391	0.0823167060820442	0.853113055229187	0.2601079588457437	0.853113055229187	0.2601079588457437
IFITM1	-1.5396209955215454	-0.7632839679718018	303.46848878559337	102.93130439121651	1.5396209955215454	1.1751680226343808	-0.7632839679718018	1.1751680226343808
IFITM2	-1.4102301597595217	-0.0788749158382415	265.0290133008405	0.671779215765123	1.4102301597595217	0.11123178516358213	-0.0788749158382415	0.11123178516358213
IFITM3	-1.3883920907974243	-0.1971811950206756	18.24317655175237	0.3240001901414351	1.3883920907974243	0.2737648116206905	-0.1971811950206756	0.2737648116206905
IFNG	-1.1849493980407717	1.3207603693008425	16.86687928099272	11.042482044133909	1.3207603693008425	1.5650342045591408	1.3207603693008425	-1.5650342045591408
IFNG-AS1	-5.173271179199219	-0.3788045942783355	2.36507794126727	1.2883299932381776e-05	5.173271179199219	1.9596588901283665	-0.3788045942783355	1.9596588901283665
IFNGR1	-0.7345180511474609	0.6740124225616455	13.130768053673886	13.876514987462468	0.7345180511474609	0.4950742910691588	0.6740124225616455	-0.4950742910691588
IFNGR2	0.3861626386642456	-1.657317876815796	-0.0	5.7265748828566	1.657317876815796	0.6399942444166129	0.3861626386642456	-0.6399942444166129
IFRD1	-0.5926418304443359	0.0640980750322341	7.05994273190082	0.0908216197423967	0.5926418304443359	0.0379872005150616	0.0640980750322341	-0.0379872005150616
IGBP1	-0.0237107928842306	-0.268820971250534	-0.0	5.687979945167189	0.268820971250534	0.00637395837225912	-0.0237107928842306	0.00637395837225912
IGFLR1	-0.3434756696224212	0.3898967206478119	1.0001192425701737	3.8492887836901777	0.3898967206478119	0.13392003720809328	0.3898967206478119	-0.13392003720809328
IGHV1-3	-1.8219410181045528	0.2828809022903442	2.7900196840452915	1.2883299932381776e-05	1.8219410181045528	0.5153923191212042	0.2828809022903442	-0.5153923191212042
IGKV3-20	0.2009709775447845	1.0140782594680786	-0.0	6.365077107850275	1.0140782594680786	0.20380029911221337	1.0140782594680786	0.20380029911221337
IK	-0.023017318919301	0.2589882612228393	-0.0	4.361044146957278	0.2589882612228393	0.005961215404921328	0.2589882612228393	-0.005961215404921328
IKZF1	0.3582804799079895	0.2606262862682342	14.942528317902768	10.169109887434985	0.3582804799079895	0.09337731092082001	0.3582804799079895	0.09337731092082001
IKZF2	0.5920620560646057	-2.4856059551239014	0.8205501950002148	10.898726853062769	2.4856059551239014	1.4716329723570851	0.5920620560646057	-1.4716329723570851
IKZF3	0.8133819699287415	0.9030078649520874	59.25743544251065	69.19152351493575	0.9030078649520874	0.7344903160558758	0.9030078649520874	0.7344903160558758
IL10RA	-0.1802277117967605	0.1982515603303909	2.106760080220312	3.639369800503951	0.1982515603303909	0.03573042507848377	0.1982515603303909	-0.03573042507848377
IL12RB1	0.6393482089042664	0.9412648677825928	7.704778798625192	28.434401942326737	0.9412648677825928	0.6017960073213118	0.9412648677825928	0.6017960073213118
IL16	0.0441610291600227	-0.2095013111829757	-0.0	2.751831825531203	0.2095013111829757	0.00925179351221438	0.0441610291600227	-0.00925179351221438
IL17A	6.627684593200684	3.873908519744873	120.06037268159666	74.67423208196537	6.627684593200684	25.67504381178196	6.627684593200684	25.67504381178196
IL17F	6.366925239562988	4.647064685821533	21.110302303543488	25.591416056669164	6.366925239562988	29.587513438038968	6.366925239562988	29.587513438038968
IL17RE	3.2138540744781494	1.7639588117599487	9.025224554524534	4.483070759204339	3.2138540744781494	5.669106214386346	3.2138540744781494	5.669106214386346
IL18R1	1.5633220672607422	0.9036040902137756	27.81723012601356	21.212979226643927	1.5633220672607422	1.412624214298262	1.5633220672607422	1.412624214298262
IL18RAP	1.297265887260437	1.40259051322937	17.110287573992913	9.918660419793058	1.40259051322937	1.8195328266075703	1.40259051322937	1.8195328266075703
IL1R2	0.5833099484443665	-2.764065742492676	-0.0	7.569582681943658	2.764065742492676	1.6123070457502422	0.5833099484443665	-1.6123070457502422
IL2	1.6470489501953125	-0.3564089238643646	2.3752204228990887	1.2883299932381776e-05	1.6470489501953125	0.5870229438910428	1.6470489501953125	-0.5870229438910428
IL21	0.8177478909492493	1.6963448524475098	-0.0	2.626029027543242	1.6963448524475098	1.3871824254115666	1.6963448524475098	1.3871824254115666
IL22	5.854584217071533	2.420228958129883	12.708875211872895	4.352854226875047	5.854584217071533	14.169434259966692	5.854584217071533	14.169434259966692
IL23A	-0.9149561524391174	-1.52790367603302	0.1335372426926469	2.3879787124094585	1.52790367603302	1.3979648687207558	-0.9149561524391174	1.3979648687207558
IL23R	3.0894761085510254	1.2295944690704346	41.215997765890144	12.984708533721614	3.0894761085510254	3.7988027353995903	3.0894761085510254	3.7988027353995903
IL26	3.989229202270508	3.3006629943847656	30.789749580000468	42.6546173775788	3.989229202270508	13.167101204053324	3.989229202270508	13.167101204053324
IL27RA	-0.6936880350112915	-0.3500553667545318	9.006298556190785	5.38468659618496	0.6936880350112915	0.24282921950910816	-0.3500553667545318	0.24282921950910816
IL2RA	0.7448175549507141	-2.079307079315185	0.1031326842173031	24.87893584578006	2.079307079315185	1.5487044148072469	0.7448175549507141	-1.5487044148072469
IL2RB	-0.7116110920906067	0.2242610156536102	23.70370411240364	5.981725342040449	0.7116110920906067	0.1595866262626142	0.2242610156536102	-0.1595866262626142
IL2RG	0.0935210585594177	0.6007524132728577	0.8040461107525512	50.00282811164293	0.6007524132728577	0.056183001621402426	0.6007524132728577	0.056183001621402426
IL32	-0.0860242024064064	-0.0147505169734358	3.646169404848254	0.2562346587216902	0.0860242024064064	0.0012689014577219745	-0.0147505169734358	0.0012689014577219745
IL4I1	0.461354911327362	0.8942806124687195	0.8923857067566351	5.406693011759552	0.8942806124687195	0.41258075266728506	0.8942806124687195	0.41258075266728506
IL6R	-1.768694519996643	-2.1316421031951904	0.0846678305058877	39.1283668407524	2.1316421031951904	3.770223706515452	-1.768694519996643	3.770223706515452
IL6ST	0.4763246774673462	-0.0627682581543922	6.323403259262563	0.1762557091481569	0.4763246774673462	0.029898070320577987	0.4763246774673462	-0.029898070320577987
IL7R	2.007390260696411	-0.2976426780223846	303.46848878559337	5.470286432183883	2.007390260696411	0.5974850130297326	2.007390260696411	-0.5974850130297326
ILF2	0.2713183164596557	0.1849640160799026	4.463086566662883	2.2158714791407323	0.2713183164596557	0.050184125448415856	0.2713183164596557	0.050184125448415856
ILF3	0.2395762056112289	0.0550057254731655	2.907423122766589	1.2883299932381776e-05	0.2395762056112289	0.013178062995753907	0.2395762056112289	0.013178062995753907
ILF3-DT	0.234903946518898	-0.384442389011383	0.3362675220966869	2.692328303022232	0.384442389011383	0.0903070343879273	0.234903946518898	-0.0903070343879273
ILK	0.0836974829435348	0.3108462989330292	-0.0	2.337232835322215	0.3108462989330292	0.026017052803008128	0.3108462989330292	0.026017052803008128
IMMT	0.2576352059841156	0.4773740470409393	0.5965168812277412	5.325095578686036	0.4773740470409393	0.12298836094086328	0.4773740470409393	0.12298836094086328
IMPDH2	-0.0326770320534706	-0.7714099287986755	-0.0	17.50053041762017	0.7714099287986755	0.025207386969719792	-0.0326770320534706	0.025207386969719792
INPP1	1.4151893854141235	0.6781579852104187	8.191145193379745	3.674446824990527	1.4151893854141235	0.9597219823036127	1.4151893854141235	0.9597219823036127
INPP4A	0.8814423680305481	0.8068146705627441	19.64683903850433	17.739984080722614	0.8814423680305481	0.7111606337826117	0.8814423680305481	0.7111606337826117
INPP4B	-0.792144775390625	-0.3461127579212188	11.329529974017774	6.23961723779786	0.792144775390625	0.27417141288333363	-0.3461127579212188	0.27417141288333363
INPP5D	-0.1912502944469452	0.7332497239112854	0.8724126522781103	20.29497134718152	0.7332497239112854	0.1402342256011746	0.7332497239112854	-0.1402342256011746
IP6K2	0.1046300083398819	0.4209390878677368	-0.0	3.086601640005239	0.4209390878677368	0.04404286027418358	0.4209390878677368	0.04404286027418358
IPCEF1	1.1482943296432495	0.1044915542006492	57.11921562627352	0.118860862649807	1.1482943296432495	0.11998705918421575	1.1482943296432495	0.11998705918421575
IQGAP1	-0.100913368165493	0.6692848205566406	0.634553110455238	53.83598279161898	0.6692848205566406	0.06753978550440819	0.6692848205566406	-0.06753978550440819
IQGAP2	-1.914884328842163	-0.0725156143307685	61.11626717439447	0.3530120535001205	1.914884328842163	0.13885901347835078	-0.0725156143307685	0.13885901347835078
IRF1	-0.6897150278091431	0.2412622570991516	42.730859287238815	7.575619563412618	0.6897150278091431	0.16640220436443798	0.2412622570991516	-0.16640220436443798
IRF2	0.2237845361232757	0.2584946453571319	1.8915887074652733	2.5530839891327224	0.2584946453571319	0.057847104301596425	0.2584946453571319	0.057847104301596425
IRF3	-0.3425405919551849	-0.0156448073685169	2.0057730570901566	1.2883299932381776e-05	0.3425405919551849	0.005358981577036618	-0.0156448073685169	0.005358981577036618
IRF4	-0.3627156019210815	0.6162947416305542	0.9936787426121312	3.933379587431152	0.6162947416305542	0.22353971817132387	0.6162947416305542	-0.22353971817132387
IRS2	2.003091096878052	0.0942030698060989	8.929100975685158	1.2883299932381776e-05	2.003091096878052	0.18869733042717837	2.003091096878052	0.18869733042717837
ISCA1	-0.3176572918891907	0.0971175283193588	2.879056394566381	0.1643637048273361	0.3176572918891907	0.030850091040899297	0.0971175283193588	-0.030850091040899297
ISCU	0.3616000413894653	0.1270812451839447	15.59604004197989	3.1373468404120537	0.3616000413894653	0.04595258351833919	0.3616000413894653	0.04595258351833919
ISG15	-0.1078803092241287	0.5123394727706909	-0.0	17.195490050552042	0.5123394727706909	0.0552713407502292	0.5123394727706909	-0.0552713407502292
ISG20	-0.0327600315213203	0.1304695755243301	-0.0	4.264776622848214	0.1304695755243301	0.004274187406750334	0.1304695755243301	-0.004274187406750334
ITGA1	0.0603180564939975	2.0407299995422363	0.5033248308902797	55.11741676170435	2.0407299995422363	0.1230928674013841	2.0407299995422363	0.1230928674013841
ITGA4	0.5050176978111267	0.8828107714653015	28.578542952708315	93.45006487972098	0.8828107714653015	0.4458350634082713	0.8828107714653015	0.4458350634082713
ITGA5	-2.014617919921875	0.1547274589538574	5.577903419105706	1.2883299932381776e-05	2.014617919921875	0.3117167115124175	0.1547274589538574	-0.3117167115124175
ITGA6	-1.638988018035889	-1.8518345355987549	2.6738429894948195	13.748349966164948	1.8518345355987549	3.035134615231414	-1.638988018035889	3.035134615231414
ITGAE	1.818181037902832	1.6948204040527344	303.46848878559337	133.3479546252106	1.818181037902832	3.0814903212994977	1.818181037902832	3.0814903212994977
ITGAL	-0.5294249653816223	0.4445960223674774	8.56773896887405	7.069589342799072	0.5294249653816223	0.2353802337507087	0.4445960223674774	-0.2353802337507087
ITGB1	-1.6502193212509155	-0.1277861148118972	33.25629438271321	0.4057830598493147	1.6502193212509155	0.21087511565018055	-0.1277861148118972	0.21087511565018055
ITGB2	-2.207196950912476	-0.1935700476169586	270.94864553097005	6.47507470960622	2.207196950912476	0.4272472188881338	-0.1935700476169586	0.4272472188881338
ITGB2-AS1	-2.888620376586914	-1.266909956932068	4.072968146112617	7.615861642269784	2.888620376586914	3.6596219168948214	-1.266909956932068	3.6596219168948214
ITGB7	0.5819514989852905	0.3305240273475647	18.260923831011027	2.3977646619886777	0.5819514989852905	0.19234895316557044	0.5819514989852905	0.19234895316557044
ITK	0.9548243284225464	0.4058849811553955	84.90300575178313	19.83687881684679	0.9548243284225464	0.3875488545484984	0.9548243284225464	0.3875488545484984
ITM2A	-0.6439452171325684	0.3243772983551025	36.40384868647133	18.3727982659646	0.6439452171325684	0.20888120982215239	0.3243772983551025	-0.20888120982215239
ITM2B	0.4740798771381378	0.3914931416511535	71.45661126013543	61.5052088538058	0.4740798771381378	0.18559902049440244	0.4740798771381378	0.18559902049440244
ITM2C	-0.292255699634552	0.8916692733764648	2.316959976861878	12.162179794762892	0.8916692733764648	0.26059542733327135	0.8916692733764648	-0.26059542733327135
ITPA	0.1054182574152946	0.3328782320022583	-0.0	2.1900196379606376	0.3328782320022583	0.035091443149162224	0.3328782320022583	0.035091443149162224
ITPKB	-0.3530347943305969	-0.6604395508766174	0.2035240775274041	2.886688281754888	0.6604395508766174	0.23315814101151844	-0.3530347943305969	0.23315814101151844
ITPR1	0.8481417894363403	0.4462881982326507	7.653892275510823	2.6812027882233216	0.8481417894363403	0.37851567105336054	0.8481417894363403	0.37851567105336054
ITPR2	0.6713102459907532	0.7569952011108398	4.240253004591222	7.857286054277504	0.7569952011108398	0.5081786346715376	0.7569952011108398	0.5081786346715376
ITPRIP	-1.6989370584487915	-0.1088758707046508	5.216430622413324	1.2883299932381776e-05	1.6989370584487915	0.18497325151101038	-0.1088758707046508	0.18497325151101038
ITPRIPL1	0.0186654292047023	0.6724376082420349	-0.0	2.0947191360507187	0.6724376082420349	0.012551336571221042	0.6724376082420349	0.012551336571221042
ITSN2	0.0088530899956822	0.3596420884132385	-0.0	8.766024924775927	0.3596420884132385	0.003183943774957495	0.3596420884132385	0.003183943774957495
IVNS1ABP	0.5459149479866028	0.163723737001419	23.31372462058315	2.8036880352435607	0.5459149479866028	0.0893792353693019	0.5459149479866028	0.0893792353693019
IWS1	0.1173150539398193	0.4082257449626922	0.0279157797099115	2.668852969833836	0.4082257449626922	0.04789102528992115	0.4082257449626922	0.04789102528992115
JAGN1	0.5134277939796448	0.0521481335163116	3.2939917325153347	1.2883299932381776e-05	0.5134277939796448	0.02677430115143584	0.5134277939796448	0.02677430115143584
JAK1	0.3766471445560455	0.4464954733848572	24.62637641103994	43.828900629612285	0.4464954733848572	0.16817124510760625	0.4464954733848572	0.16817124510760625
JAK3	0.5113641619682312	0.4677952826023102	11.502600376341844	15.66540426941391	0.5113641619682312	0.23921374266062223	0.5113641619682312	0.23921374266062223
JAKMIP1	-0.3900655806064605	0.9198383092880248	1.486999794674184	8.029337813169922	0.9198383092880248	0.3587972641764984	0.9198383092880248	-0.3587972641764984
JAML	1.308552622795105	2.095221519470215	135.005349802694	212.5572725948779	2.095221519470215	2.7417076146394948	2.095221519470215	2.7417076146394948
JARID2	0.433299720287323	0.7628547549247742	0.9774634451970076	6.595366492589002	0.7628547549247742	0.330544751928759	0.7628547549247742	0.330544751928759
JKAMP	0.6474955677986145	0.510880172252655	4.360925311918673	2.955942781153978	0.6474955677986145	0.33079264720978685	0.6474955677986145	0.33079264720978685
JMJD6	-1.1742913722991943	0.6558875441551208	40.94200173457303	9.629538172916028	1.1742913722991943	0.7702030842998653	0.6558875441551208	-0.7702030842998653
JMY	1.198703646659851	0.590378999710083	19.046487788413888	4.149113870162055	1.198703646659851	0.7076894598638717	1.198703646659851	0.7076894598638717
JOSD2	0.1518428176641464	0.4300726652145386	0.0383542848113879	2.982638496323296	0.4300726652145386	0.06530344528650465	0.4300726652145386	0.06530344528650465
JPT1	-0.3098046481609344	0.5637816786766052	4.1795363313881335	26.511008273984466	0.5637816786766052	0.17466218460198665	0.5637816786766052	-0.17466218460198665
JTB	0.2071844637393951	0.3229051828384399	5.480118646930211	18.20785384027138	0.3229051828384399	0.0669009371450535	0.3229051828384399	0.0669009371450535
JUN	-0.7661354541778564	0.0420974642038345	37.051638961448106	11.58526554027262	0.7661354541778564	0.0322523598575408	0.0420974642038345	-0.0322523598575408
JUNB	-0.7972308397293091	-0.3289167881011963	66.69026503938345	9.04135133459958	0.7972308397293091	0.26222260717898394	-0.3289167881011963	0.26222260717898394
JUND	-0.7299699187278748	-0.2725210189819336	23.83672177652158	2.603964487784677	0.7299699187278748	0.19893214607787968	-0.2725210189819336	0.19893214607787968
KAT6B	0.720019519329071	0.1709691435098648	12.455935732605774	0.4389591197954051	0.720019519329071	0.12310112053007582	0.720019519329071	0.12310112053007582
KAT8	0.4454400241374969	-0.1452102810144424	2.4318033950444824	0.4604006519802373	0.4454400241374969	0.06468247108008593	0.4454400241374969	-0.06468247108008593
KCNA3	-1.468032956123352	-0.3732247352600097	19.68471914144737	4.4439166473777165	1.468032956123352	0.5479062114021075	-0.3732247352600097	0.5479062114021075
KCTD9	0.8095132112503052	1.158377766609192	1.4350725678594505	3.009636350196821	1.158377766609192	0.9377221056887635	1.158377766609192	0.9377221056887635
KDELR1	0.3222782909870147	0.0950071588158607	5.803875638101603	0.4373457048364236	0.3222782909870147	0.03061874477470748	0.3222782909870147	0.03061874477470748
KDELR2	0.657436192035675	0.7235457301139832	20.35140100598929	26.754769556484863	0.7235457301139832	0.47568514956980934	0.7235457301139832	0.47568514956980934
KDM5A	0.0273724514991045	0.4274477362632751	-0.0	7.30987078588312	0.4274477362632751	0.011700292429268509	0.4274477362632751	0.011700292429268509
KDM5B	0.4357527196407318	0.5478073954582214	1.855192522290877	6.713208469253567	0.5478073954582214	0.23870856241022587	0.5478073954582214	0.23870856241022587
KDM6B	-1.071550726890564	-0.4234763085842132	19.04420632143477	4.695610235425662	1.071550726890564	0.45377634628434643	-0.4234763085842132	0.45377634628434643
KDM7A	-1.0677388906478882	0.1784256100654602	2.031056306702108	1.2883299932381776e-05	1.0677388906478882	0.19051196295446715	0.1784256100654602	-0.19051196295446715
KDSR	-0.2946057617664337	-0.6895529627799988	0.1995661045787853	9.190686539107098	0.6895529627799988	0.20314627587810286	-0.2946057617664337	0.20314627587810286
KHDRBS1	0.2128031402826309	0.1978396475315094	5.120947035775807	6.450765168863567	0.2128031402826309	0.042100898267114044	0.2128031402826309	0.042100898267114044
KIAA0232	0.3012177050113678	0.5815024971961975	0.576449667241278	3.2022133855242827	0.5815024971961975	0.17515884766381795	0.5815024971961975	0.17515884766381795
KIAA0319L	0.0044565298594534	0.6767316460609436	-0.0	5.839104169518861	0.6767316460609436	0.003015874787507645	0.6767316460609436	0.003015874787507645
KIAA0391	0.7737090587615967	-0.0717767551541328	3.035114846350732	0.127858872683698	0.7737090587615967	0.05553432567126567	0.7737090587615967	-0.05553432567126567
KIAA0513	0.9598724246025084	1.1990175247192385	4.693028564863689	5.338418785580261	1.1990175247192385	1.1509038585931535	1.1990175247192385	1.1509038585931535
KIAA1109	0.4009871482849121	0.5415090918540955	2.300588953167184	5.748827164738754	0.5415090918540955	0.21713818651292627	0.5415090918540955	0.21713818651292627
KIAA1211L	4.474310398101807	3.0765275955200195	93.65410128136152	6.058344501489634	4.474310398101807	13.765339410682373	4.474310398101807	13.765339410682373
KIAA1551	0.3633716702461242	0.6322095990180969	19.589560891572457	56.09544607814707	0.6322095990180969	0.22972705794083834	0.6322095990180969	0.22972705794083834
KIF13B	0.9346227049827576	1.2572656869888306	24.566251130032867	26.0408686123106	1.2572656869888306	1.1750690572555058	1.2572656869888306	1.1750690572555058
KIF20B	0.1744517534971237	0.817249059677124	-0.0	5.34118700466938	0.817249059677124	0.14257053150454976	0.817249059677124	0.14257053150454976
KIF21A	-0.6935821175575256	0.8194512724876404	4.153173040562551	3.1978182661316024	0.8194512724876404	0.5683567488071866	0.8194512724876404	-0.5683567488071866
KIF5B	0.1255461573600769	0.5578606128692627	0.839324232532278	26.49900504916117	0.5578606128692627	0.0700372562882734	0.5578606128692627	0.0700372562882734
KIR2DL4	-2.3493213653564453	1.0700807571411133	5.210895309289692	1.2883299932381776e-05	2.3493213653564453	2.513963585408419	1.0700807571411133	-2.513963585408419
KIT	4.513792514801025	2.235909938812256	17.331353478515744	0.5585487312406392	4.513792514801025	10.09243354557998	4.513792514801025	10.09243354557998
KLF10	-1.0977329015731812	-0.1185321286320686	3.228205891683422	1.2883299932381776e-05	1.0977329015731812	0.13011661749292622	-0.1185321286320686	0.13011661749292622
KLF13	0.380323588848114	0.4241996705532074	2.305046069473477	1.9768868178430832	0.4241996705532074	0.16133314109298347	0.4241996705532074	0.16133314109298347
KLF2	-3.132136106491089	-2.9720401763916016	118.4284356791647	294.1677455772651	3.132136106491089	9.30883434641828	-2.9720401763916016	9.30883434641828
KLF3	-4.613069534301758	-1.9226739406585691	38.21902927877285	54.03799000505239	4.613069534301758	8.86942858004795	-1.9226739406585691	8.86942858004795
KLF9	0.5494664311408997	0.0180349126458168	3.018846704906069	1.2883299932381776e-05	0.5494664311408997	0.009909579087434837	0.5494664311408997	0.009909579087434837
KLRB1	2.79984712600708	2.1452932357788086	303.46848878559337	302.94078400067946	2.79984712600708	6.0064931006377265	2.79984712600708	6.0064931006377265
KLRC1	0.6947442889213562	0.0868227034807205	14.20959872842092	1.2883299932381776e-05	0.6947442889213562	0.06031957739194293	0.6947442889213562	0.06031957739194293
KLRC2	-1.562872052192688	-0.0891739353537559	3.485018686287158	1.2883299932381776e-05	1.562872052192688	0.13936745134842257	-0.0891739353537559	0.13936745134842257
KLRC3	-1.080091118812561	0.0047054053284227	5.137279063549989	1.2883299932381776e-05	1.080091118812561	0.00508226650564266	0.0047054053284227	-0.00508226650564266
KLRD1	-0.4152124226093292	0.330013632774353	3.345354261490685	1.2883299932381776e-05	0.4152124226093292	0.13702575995834465	0.330013632774353	-0.13702575995834465
KLRF1	-4.435659408569336	-0.6228993535041809	2.172490659338722	1.2883299932381776e-05	4.435659408569336	2.762969377962577	-0.6228993535041809	2.762969377962577
KLRG1	-3.521244764328003	-0.5208247303962708	94.72224964731852	1.4749948575217513	3.521244764328003	1.833951355040412	-0.5208247303962708	1.833951355040412
KMT2A	-0.0652015134692192	0.3309561908245086	0.0264302467738505	3.9190622927246586	0.3309561908245086	0.021578844533765677	0.3309561908245086	-0.021578844533765677
KMT2C	0.2990898489952087	0.466220885515213	2.65166648037698	7.850656976599136	0.466220885515213	0.13944193424715753	0.466220885515213	0.13944193424715753
KMT2E	-0.0279889348894357	0.3898434638977051	-0.0	29.854386631028504	0.3898434638977051	0.010911303328104943	0.3898434638977051	-0.010911303328104943
KPNA2	-0.8177815675735474	0.4240001440048218	6.873700471931755	2.311610467736015	0.8177815675735474	0.346739502415673	0.4240001440048218	-0.346739502415673
KPNA3	0.3022981286048889	0.4380691051483154	0.5815074347013196	2.5297394070364065	0.4380691051483154	0.13242747068595404	0.4380691051483154	0.13242747068595404
KPNA4	0.3696993291378021	0.4918594658374786	1.4568142548667204	2.6187582135360805	0.4918594658374786	0.18184011455019353	0.4918594658374786	0.18184011455019353
KRAS	-0.4029908180236816	0.1923060119152069	5.206240630869375	1.2917106213658518	0.4029908180236816	0.07749755705258109	0.1923060119152069	-0.07749755705258109
KRT10	0.3298105001449585	0.1199369356036186	11.537318675924862	1.957481122548164	0.3298105001449585	0.03955646071728313	0.3298105001449585	0.03955646071728313
KRT86	0.0797893851995468	3.460350751876831	0.0262968482414904	4.831777324772908	3.460350751876831	0.27609925906704186	3.460350751876831	0.27609925906704186
KRTCAP2	-0.01282758731395	0.1941472291946411	-0.0	7.216925684996847	0.1941472291946411	0.0024904405342557213	0.1941472291946411	-0.0024904405342557213
KTN1	-0.15704245865345	0.3210848569869995	1.2898506369721168	7.398876282151413	0.3210848569869995	0.05042395537762978	0.3210848569869995	-0.05042395537762978
LAG3	-0.2547647356986999	1.386114478111267	2.251032282405767	76.6233253259002	1.386114478111267	0.3531330886641583	1.386114478111267	-0.3531330886641583
LAIR1	0.2327125668525695	0.8602368235588074	0.1278663351466303	9.620365656102972	0.8602368235588074	0.20018791931147098	0.8602368235588074	0.20018791931147098
LAIR2	-1.9583868980407717	-1.4780534505844116	2.5150536581983625	9.605046114750465	1.9583868980407717	2.894600512228465	-1.4780534505844116	2.894600512228465
LAMP1	0.5840334296226501	0.5205764174461365	22.624248838196557	16.812453845446406	0.5840334296226501	0.3040340304617395	0.5840334296226501	0.3040340304617395
LAMTOR2	-0.0614864379167556	0.4113392829895019	-0.0	4.669342079157214	0.4113392829895019	0.02529178728625677	0.4113392829895019	-0.02529178728625677
LAMTOR4	-0.2124631255865097	-0.0082949372008442	3.7124168263896378	1.2883299932381776e-05	0.2124631255865097	0.0017623682842351723	-0.0082949372008442	0.0017623682842351723
LAMTOR5	0.1745111942291259	0.443183034658432	1.2442159922256302	11.657129274040622	0.443183034658432	0.07734040064033106	0.443183034658432	0.07734040064033106
LAP3	-0.1116673350334167	0.5239574313163757	-0.0	4.267056734710733	0.5239574313163757	0.05850893002605415	0.5239574313163757	-0.05850893002605415
LAPTM4B	2.5227506160736084	-0.6295948028564453	2.886671700758581	0.3337045305817796	2.5227506160736084	1.5883106767828394	2.5227506160736084	-1.5883106767828394
LAPTM5	0.8280482292175293	0.8500114679336548	207.6973504637379	269.93343562734384	0.8500114679336548	0.7038504908370555	0.8500114679336548	0.7038504908370555
LARS	0.4492633044719696	0.0044024642556905	2.296652747437188	1.2883299932381776e-05	0.4492633044719696	0.0019778656393312443	0.4492633044719696	0.0019778656393312443
LASP1	0.2990930378437042	0.5296962261199951	2.5548574602701897	10.244591614359226	0.5296962261199951	0.158428453404575	0.5296962261199951	0.158428453404575
LAT	-0.1565720587968826	-0.0393863171339035	2.0356237243550366	0.016747521350222	0.1565720587968826	0.006166796762082204	-0.0393863171339035	0.006166796762082204
LAX1	0.3552374839782715	0.6429049968719482	0.7261210798290861	4.573430131941785	0.6429049968719482	0.2283839535258494	0.6429049968719482	0.2283839535258494
LAYN	2.190934181213379	-0.0287459604442119	80.75752109271563	0.0556971568772737	2.190934181213379	0.06298050730903158	2.190934181213379	-0.06298050730903158
LBH	-0.2201220244169235	0.1265122592449188	3.644694412231203	2.239296560527504	0.2201220244169235	0.02784813461855017	0.1265122592449188	-0.02784813461855017
LBR	-0.0932633355259895	0.3147369027137756	0.1360127174883523	4.017169494558763	0.3147369027137756	0.02935341336020557	0.3147369027137756	-0.02935341336020557
LCK	0.1589554846286773	0.442505806684494	4.906863259323274	51.608504718758994	0.442505806684494	0.07033872495253754	0.442505806684494	0.07033872495253754
LCP1	-0.1643727868795395	0.7140483856201172	4.51734845617246	95.0244991809657	0.7140483856201172	0.11737012311121475	0.7140483856201172	-0.11737012311121475
LCP2	0.5863397717475891	0.5078404545783997	48.65159933831361	46.20782910115557	0.5863397717475891	0.29776705622169075	0.5863397717475891	0.29776705622169075
LDHA	-0.7289778590202332	0.205121710896492	56.69816077452326	7.465381197661226	0.7289778590202332	0.14952918564789197	0.205121710896492	-0.14952918564789197
LDHB	-0.0369050167500972	-0.8469675183296204	-0.0	167.47351031838818	0.8469675183296204	0.0312573504507429	-0.0369050167500972	0.0312573504507429
LDLRAD4	0.4162934124469757	0.8480783104896545	22.08045885263168	45.24636283924741	0.8480783104896545	0.3530494138960041	0.8480783104896545	0.3530494138960041
LDLRAP1	-1.1574769020080566	-1.9029619693756104	8.727725193843712	58.15365611711257	1.9029619693756104	2.202634524952032	-1.1574769020080566	2.202634524952032
LEF1	-3.3106613159179688	-3.8382411003112793	7.131751165468828	186.0045400224678	3.8382411003112793	12.707116331966972	-3.3106613159179688	12.707116331966972
LEPROTL1	0.1625843495130539	0.3882212936878204	4.716945897213521	37.73944100430775	0.3882212936878204	0.06311870650135053	0.3882212936878204	0.06311870650135053
LETMD1	-0.0301349274814128	-0.3842518031597137	-0.0	4.105292652604142	0.3842518031597137	0.011579400222820078	-0.0301349274814128	0.011579400222820078
LGALS1	-2.179335355758667	0.0087304674088954	107.5991756815416	1.2883299932381776e-05	2.179335355758667	0.019026616296504505	0.0087304674088954	-0.019026616296504505
LGALS3	-0.2368735820055008	0.9051348567008972	1.9054541484251863	67.60545785157352	0.9051348567008972	0.2144025357047772	0.9051348567008972	-0.2144025357047772
LGALS3BP	-1.7698957920074463	-0.5984919667243958	0.6773510428811709	2.409499375981509	1.7698957920074463	1.0592684134557686	-0.5984919667243958	1.0592684134557686
LGALS8	-0.0222266521304845	0.5882575511932373	-0.0	7.085692699550695	0.5882575511932373	0.013074995953502764	0.5882575511932373	-0.013074995953502764
LIMA1	0.3392549455165863	0.5280904173851013	0.3497828334125467	4.527770855853417	0.5280904173851013	0.17915728577781387	0.5280904173851013	0.17915728577781387
LIMD2	-0.9179418683052064	-0.5274580717086792	95.375721123386	44.80664924811196	0.9179418683052064	0.4841758477969265	-0.5274580717086792	0.4841758477969265
LIME1	-0.5153394341468811	-0.9108572006225586	10.936755634055148	40.21648239433891	0.9108572006225586	0.4694006343574415	-0.5153394341468811	0.4694006343574415
LIMS1	1.560472846031189	0.7587881684303284	92.17683906834274	54.34921915457789	1.560472846031189	1.1840683327252677	1.560472846031189	1.1840683327252677
LINC002481	0.3049911856651306	1.5327236652374268	-0.0	2.590887760900787	1.5327236652374268	0.4674672079577675	1.5327236652374268	0.4674672079577675
LINC00402	-3.373469352722168	-3.6665079593658447	1.9131650962812263	12.393044485275448	3.6665079593658447	12.368852232432573	-3.373469352722168	12.368852232432573
LINC00623	-0.7379202246665955	0.3185324966907501	3.351226108405873	0.3392384169969147	0.7379202246665955	0.2350515715216499	0.3185324966907501	-0.2350515715216499
LINC00847	0.928132712841034	0.2970409989356994	3.3571480076678006	0.3653658621716565	0.928132712841034	0.2756934681672014	0.928132712841034	0.2756934681672014
LINC00861	-2.6458077430725098	-1.135333776473999	84.87277604192359	50.535836826056624	2.6458077430725098	3.0038748967666606	-1.135333776473999	3.0038748967666606
LINC01003	0.8461136817932129	0.5260799527168274	2.051761377946854	0.6945705187864976	0.8461136817932129	0.4451234457108342	0.8461136817932129	0.4451234457108342
LINC01550	0.1169889271259307	-0.7266525626182556	-0.0	8.765301457023869	0.7266525626182556	0.08501030369401791	0.1169889271259307	-0.08501030369401791
LINC01871	1.170814037322998	2.6011359691619877	99.35440790450797	198.70910175165548	2.6011359691619877	3.045446505680616	2.6011359691619877	3.045446505680616
LINC01934	1.3998562097549438	0.9880351424217224	40.43514009213413	15.163339617259046	1.3998562097549438	1.3831071295751585	1.3998562097549438	1.3831071295751585
LINC01943	-1.6467491388320925	-0.716821014881134	1.6673840366425827	2.736677195092218	1.6467491388320925	1.180424388952254	-0.716821014881134	1.180424388952254
LINC02084	-2.9760398864746094	0.6916160583496094	9.793826141972556	0.0088367989916122	2.9760398864746094	2.0582769757747883	0.6916160583496094	-2.0582769757747883
LINC02099	-2.5926713943481445	-5.248822212219238	-0.0	3.1644017660087336	5.248822212219238	13.608471203639965	-2.5926713943481445	13.608471203639965
LINC02256	-0.1942758858203888	-1.2725952863693235	0.0924078866008065	5.432421336579147	1.2725952863693235	0.24723457655025166	-0.1942758858203888	0.24723457655025166
LINC02273	-2.1756982803344727	-1.8325251340866089	5.025333704592691	23.80504027915514	2.1756982803344727	3.987021782901934	-1.8325251340866089	3.987021782901934
LINC02384	0.7253594398498535	3.332559823989868	0.2063935956787189	9.927479879216769	3.332559823989868	2.417303727195417	3.332559823989868	2.417303727195417
LINC02446	-1.0878827571868896	-1.355307936668396	25.469935095733117	0.0129182789270963	1.355307936668396	1.474416134980089	-1.0878827571868896	1.474416134980089
LIPA	0.5126881003379822	0.0357404798269271	2.885395272971427	1.2883299932381776e-05	0.5126881003379822	0.01832371870763523	0.5126881003379822	0.01832371870763523
LIPF	-2.0380303859710693	-0.1378126889467239	13.489049497564062	1.2883299932381776e-05	2.0380303859710693	0.28086644764580265	-0.1378126889467239	0.28086644764580265
LITAF	-2.757249355316162	-0.4184074401855469	303.46848878559337	18.585878673929702	2.757249355316162	1.1536536447110848	-0.4184074401855469	1.1536536447110848
LMAN2	0.2512528598308563	0.3836352527141571	4.363774809059244	13.82870503380638	0.3836352527141571	0.09638945437636526	0.3836352527141571	0.09638945437636526
LMBRD1	-0.0047213141806423	-0.2240488976240158	-0.0	2.0964774809878515	0.2240488976240158	0.0010578052375095407	-0.0047213141806423	0.0010578052375095407
LMNA	-3.1901352405548096	-1.6393510103225708	109.41987637522934	61.500932021711264	3.1901352405548096	5.2297514296691645	-1.6393510103225708	5.2297514296691645
LMNB1	-0.7362785339355469	0.5477628111839294	3.059815063327734	3.6726390204662103	0.7362785339355469	0.40330599956291735	0.5477628111839294	-0.40330599956291735
LMO4	0.9693747758865356	1.880994439125061	10.716045258240715	47.00965536858023	1.880994439125061	1.8233885628706759	1.880994439125061	1.8233885628706759
LMO7	-0.2374611943960189	-2.072441339492798	-0.0	3.152157269331369	2.072441339492798	0.4921243957916451	-0.2374611943960189	0.4921243957916451
LNPEP	0.0731965154409408	0.274253249168396	0.0670177319623076	3.338655904594891	0.274253249168396	0.020074382187482684	0.274253249168396	0.020074382187482684
LPAR2	0.41680908203125	0.1474779099225998	2.68728795880398	0.320309602432768	0.41680908203125	0.061470132254726195	0.41680908203125	0.061470132254726195
LPAR6	-1.5124170780181885	-1.752021312713623	1.3947707704406254	10.2561383081155	1.752021312713623	2.6497869543999286	-1.5124170780181885	2.6497869543999286
LPCAT3	0.043216697871685	0.4947544038295746	-0.0	2.5595965080548946	0.4947544038295746	0.021381651590988357	0.4947544038295746	0.021381651590988357
LPCAT4	0.6289689540863037	0.5722860097885132	3.812815288693428	4.436182406355685	0.6289689540863037	0.3599501330149053	0.6289689540863037	0.3599501330149053
LPGAT1	-0.152791678905487	0.5858219265937805	-0.0	2.32692921177332	0.5858219265937805	0.0895087157039107	0.5858219265937805	-0.0895087157039107
LPIN1	0.4939601123332977	0.9403745532035828	7.531560407062246	29.941904199108865	0.9403745532035828	0.46450751993581635	0.9403745532035828	0.46450751993581635
LPIN2	0.3003450334072113	1.08067524433136	3.0671078326063173	55.58111153004772	1.08067524433136	0.32457544236104857	1.08067524433136	0.32457544236104857
LPXN	0.8477190732955933	0.6468332409858704	55.268307547695336	41.24842558229116	0.8477190732955933	0.5483328756253272	0.8477190732955933	0.5483328756253272
LRBA	0.0849489048123359	0.711560070514679	-0.0	19.084657051580464	0.711560070514679	0.06044624869841048	0.711560070514679	0.06044624869841048
LRIF1	-0.7197190523147583	-0.2906189560890198	2.7632109017177	0.3883623342154058	0.7197190523147583	0.20916399966109367	-0.2906189560890198	0.20916399966109367
LRMP	0.3242281675338745	0.8441162109375	0.860584837580554	8.084416187122168	0.8441162109375	0.2736862522579031	0.8441162109375	0.2736862522579031
LRP12	2.4707674980163574	2.1872518062591557	3.5636117976306707	4.719330041714191	2.4707674980163574	5.4041906728826925	2.4707674980163574	5.4041906728826925
LRRC1	2.443801164627075	1.8712522983551023	5.096077779385325	3.037492208941065	2.443801164627075	4.57296854603129	2.443801164627075	4.57296854603129
LRRC8C	0.6168829798698425	0.7759189009666443	3.8112767976173534	10.651261849840283	0.7759189009666443	0.47865116376563677	0.7759189009666443	0.47865116376563677
LRRC8D	0.9974408745765686	-0.048732254654169	2.320935684125082	1.2883299932381776e-05	0.9974408745765686	0.04860754270234238	0.9974408745765686	-0.04860754270234238
LRRFIP1	-0.3103604614734649	0.0922765731811523	9.748102991980414	1.495316519007945	0.3103604614734649	0.028638999835692385	0.0922765731811523	-0.028638999835692385
LRRN3	2.615300416946411	0.6800068616867065	49.1212894471438	0.8049566861796895	2.615300416946411	1.7784222288956641	2.615300416946411	1.7784222288956641
LSM1	0.0319442376494407	0.4625269770622253	-0.0	5.689776770857814	0.4625269770622253	0.014775071674553133	0.4625269770622253	0.014775071674553133
LSM14A	0.2085165381431579	0.2556352615356445	2.7830052025259144	4.888512061949935	0.2556352615356445	0.053304179762733356	0.2556352615356445	0.053304179762733356
LSM3	0.3222837746143341	0.1854769438505172	3.994593063701339	0.9774458347249556	0.3222837746143341	0.05977620956807558	0.3222837746143341	0.05977620956807558
LSM5	0.1793272197246551	-0.4049464464187622	0.5674813001447032	7.782625931087582	0.4049464464187622	0.07261792037365564	0.1793272197246551	-0.07261792037365564
LSM7	-0.0878423377871513	0.1819432228803634	0.3971766883017289	3.7595461589827135	0.1819432228803634	0.015982318042339835	0.1819432228803634	-0.015982318042339835
LSM8	-0.1095782592892646	0.2172555029392242	0.3726389953675476	3.289164638682005	0.2172555029392242	0.023806479833093894	0.2172555029392242	-0.023806479833093894
LSP1	0.3896631002426147	0.7863959074020386	36.53704417112361	168.917722176834	0.7863959074020386	0.3064294672963825	0.7863959074020386	0.3064294672963825
LSR	-1.994041323661804	-2.682375907897949	8.641588801363325	21.1477140790734	2.682375907897949	5.34876840594336	-1.994041323661804	5.34876840594336
LST1	1.6907551288604736	0.3814436197280884	14.936260297410236	0.3002267553126833	1.6907551288604736	0.6449277564263696	1.6907551288604736	0.6449277564263696
LTA	-0.1462230682373047	-0.8422532677650452	-0.0	3.033633161812084	0.8422532677650452	0.12315685704550106	-0.1462230682373047	0.12315685704550106
LTA4H	0.3807437121868133	-0.343271940946579	1.5421039505215173	2.9258268437800687	0.3807437121868133	0.13069863308557303	0.3807437121868133	-0.13069863308557303
LTB	1.1469154357910156	-1.5147950649261477	107.52532039692998	285.0967092927095	1.5147950649261477	1.7373418420238524	1.1469154357910156	-1.7373418420238524
LUZP1	-0.6049874424934387	0.5715323090553284	2.224471357690952	3.929076159994001	0.6049874424934387	0.3457698699577527	0.5715323090553284	-0.3457698699577527
LY6E	-0.740997314453125	0.2950986623764038	68.69983197690571	14.655528162948826	0.740997314453125	0.21866731631962466	0.2950986623764038	-0.21866731631962466
LY75	-0.4371733367443084	-0.6934216022491455	0.202784611001357	2.272780960295236	0.6934216022491455	0.30314543562584356	-0.4371733367443084	0.30314543562584356
LY9	-0.3156245350837707	-0.5109610557556152	2.264979082196405	7.073814168436809	0.5109610557556152	0.1612718456687787	-0.3156245350837707	0.1612718456687787
LY96	-1.5600008964538574	-1.7362141609191897	-0.0	3.496798411869345	1.7362141609191897	2.708495647469818	-1.5600008964538574	2.708495647469818
LYAR	-2.4510011672973637	-0.0791672021150589	94.63392492185406	0.055904223703139	2.4510011672973637	0.19403890479567568	-0.0791672021150589	0.19403890479567568
LYPD3	0.1392017751932144	-2.416500806808472	-0.0	2.020920416759119	2.416500806808472	0.33638120206357414	0.1392017751932144	-0.33638120206357414
LYRM2	0.5286077260971069	0.2055110335350036	3.9482367651100176	0.4397226869352761	0.5286077260971069	0.10863472012480455	0.5286077260971069	0.10863472012480455
LYST	-1.7938443422317505	1.0112310647964478	76.01372063705746	36.19630477700578	1.7938443422317505	1.8139911242740965	1.0112310647964478	-1.8139911242740965
LZTFL1	1.9251809120178225	0.9146883487701416	12.29460131504517	4.815651371138225	1.9251809120178225	1.7609405494973773	1.9251809120178225	1.7609405494973773
M6PR	0.4056952893733978	0.2109834402799606	9.664298241529318	3.182104488662612	0.4056952893733978	0.08559498785737361	0.4056952893733978	0.08559498785737361
MACC1	2.9772465229034424	2.041719675064087	2.2137036790127005	2.704166124315037	2.9772465229034424	6.078702803328099	2.9772465229034424	6.078702803328099
MACF1	0.3560848236083984	0.878967821598053	8.541564441209625	64.40929607273377	0.878967821598053	0.31298710171120087	0.878967821598053	0.31298710171120087
MAD2L2	0.0180005971342325	0.4831171929836273	-0.0	3.395031338130763	0.4831171929836273	0.008696397959519531	0.4831171929836273	0.008696397959519531
MAEA	1.0942202806472778	0.6876739859580994	17.67916907326894	8.560701314492794	1.0942202806472778	0.7524668219089037	1.0942202806472778	0.7524668219089037
MAF	0.2662333548069	1.0373729467391968	0.6414401315060623	49.64122625997495	1.0373729467391968	0.276183279796296	1.0373729467391968	0.276183279796296
MAF1	0.0863062813878059	0.2346320301294326	0.1914475481461247	3.1629648826533794	0.2346320301294326	0.02025021801494296	0.2346320301294326	0.02025021801494296
MAFF	-0.7364619970321655	0.2812352478504181	2.81578528165019	0.2631772351827139	0.7364619970321655	0.20711907226775494	0.2812352478504181	-0.20711907226775494
MAGEF1	-0.3857793807983398	-1.3886133432388306	-0.0	3.134537301587458	1.3886133432388306	0.5356983957229885	-0.3857793807983398	0.5356983957229885
MAGEH1	0.3592076599597931	-1.945974588394165	0.0462299464466679	20.707179359993503	1.945974588394165	0.6990089782382896	0.3592076599597931	-0.6990089782382896
MAGOH	-0.205207422375679	0.2975218594074249	1.8485966738976396	6.250329377834227	0.2975218594074249	0.06105369386941683	0.2975218594074249	-0.06105369386941683
MAL	0.7484092116355896	-1.5269089937210083	0.4644219507687526	73.03217446843956	1.5269089937210083	1.1427527562300313	0.7484092116355896	-1.1427527562300313
MALAT1	-0.0148575641214847	-0.078417494893074	0.2879499075259344	2.801021340838459	0.078417494893074	0.0011650929586200457	-0.0148575641214847	0.0011650929586200457
MALT1	0.4293294548988342	-0.1242506206035614	5.369312886032556	0.5275850684922	0.4293294548988342	0.05334445121456887	0.4293294548988342	-0.05334445121456887
MAML2	0.4262023866176605	-0.4374502599239349	1.8166494057039884	3.24869776656975	0.4374502599239349	0.18644234480609698	0.4262023866176605	-0.18644234480609698
MAN1A1	1.4030882120132446	1.3335061073303225	24.714070826556718	12.575798572857366	1.4030882120132446	1.871026699842844	1.4030882120132446	1.871026699842844
MAN1A2	0.4125346839427948	0.2550459206104278	3.73211666332194	1.726088456331911	0.4125346839427948	0.10521528824992196	0.4125346839427948	0.10521528824992196
MAP1LC3B	-0.1542751044034958	0.3710939884185791	1.8877022946024495	21.355499909562045	0.3710939884185791	0.05725056380678595	0.3710939884185791	-0.05725056380678595
MAP2K1	0.435097336769104	0.5521599650382996	3.8506852888344327	9.134247113476151	0.5521599650382996	0.24024333025868572	0.5521599650382996	0.24024333025868572
MAP2K2	1.0491021871566772	0.7952291965484619	10.30704894608009	4.53500152294607	1.0491021871566772	0.8342766893898386	1.0491021871566772	0.8342766893898386
MAP2K3	-0.4813801050186157	0.3286250829696655	2.82728446893308	3.20610470846781	0.4813801050186157	0.1581935769516889	0.3286250829696655	-0.1581935769516889
MAP2K6	0.6627632975578308	0.3477311134338379	2.672984642045067	0.0600591574907905	0.6627632975578308	0.23046341940286652	0.6627632975578308	0.23046341940286652
MAP3K4	0.9754880666732788	1.1367942094802856	7.047396953366044	29.3093061804879	1.1367942094802856	1.1089291856113022	1.1367942094802856	1.1089291856113022
MAP3K8	-0.4562513828277588	1.4101210832595823	11.05646407276323	90.53650707067948	1.4101210832595823	0.6433696941917616	1.4101210832595823	-0.6433696941917616
MAP4	0.0882964730262756	0.5488617420196533	0.0731586292381347	7.720703402839727	0.5488617420196533	0.048462555999392955	0.5488617420196533	0.048462555999392955
MAP4K1	0.3730835616588592	0.5853049159049988	5.9202996237425225	15.950430929687297	0.5853049159049988	0.21836764268227601	0.5853049159049988	0.21836764268227601
MAP4K5	0.1927002072334289	0.6264402270317078	0.2578237044581273	4.436109341157125	0.6264402270317078	0.12071516156836633	0.6264402270317078	0.12071516156836633
MAP7D1	0.2659240365028381	0.3563069403171539	1.7096940976901869	3.999475921595336	0.3563069403171539	0.09475057980311338	0.3563069403171539	0.09475057980311338
MAPK1	-0.1878839135169983	0.6853746175765991	0.5315732917779702	7.537587073114403	0.6853746175765991	0.12877086537550753	0.6853746175765991	-0.12877086537550753
MAPK13	-0.927385151386261	-1.3759350776672363	1.120105450580442	3.405585723883986	1.3759350776672363	1.2760217603000967	-0.927385151386261	1.2760217603000967
MAPK1IP1L	0.0805659890174865	0.3100483417510986	0.5026902182632561	9.048787510769497	0.3100483417510986	0.02497935129640891	0.3100483417510986	0.02497935129640891
MAPKAPK2	0.3128378391265869	0.6210442185401917	0.4179136079020896	2.9018897787618028	0.6210442185401917	0.19428613133017336	0.6210442185401917	0.19428613133017336
MAPKAPK3	0.5459949374198914	0.0882021486759185	2.764529549133329	0.054120278863987	0.5459949374198914	0.04815792664660807	0.5459949374198914	0.04815792664660807
MAPRE1	0.2200022488832473	0.4201432466506958	1.4926829311337644	6.42033666335149	0.4201432466506958	0.09243245911626193	0.4201432466506958	0.09243245911626193
MAPRE2	0.0808925256133079	0.4399375021457672	0.3265493889825049	8.586030143217105	0.4399375021457672	0.03558765566058117	0.4399375021457672	0.03558765566058117
MARCH3	1.1207338571548462	-0.2028954774141311	5.190924730890052	0.1504570919007885	1.1207338571548462	0.22739183100161314	1.1207338571548462	-0.22739183100161314
MARCH7	0.4413696825504303	0.3297311961650848	6.418320654924378	4.24981709249736	0.4413696825504303	0.14553335337835713	0.4413696825504303	0.14553335337835713
MARCKSL1	-1.001578688621521	-0.7614127397537231	8.038624780149792	9.32466437976104	1.001578688621521	0.7626147733822535	-0.7614127397537231	0.7626147733822535
MARK3	0.2544008493423462	0.5199199914932251	1.3619824980228972	7.368491134498585	0.5199199914932251	0.13226808742594187	0.5199199914932251	0.13226808742594187
MAST4	2.0474140644073486	0.6831361055374146	40.56767835858594	13.00013902614014	2.0474140644073486	1.3986624703817654	2.0474140644073486	1.3986624703817654
MAT2B	0.3877031207084656	0.1323829442262649	10.609562512969427	1.521085651017211	0.3877031207084656	0.051325280605097647	0.3877031207084656	0.051325280605097647
MATK	-0.960380792617798	0.5936479568481445	33.152289164970604	1.001525587463051	0.960380792617798	0.5701280953337574	0.5936479568481445	-0.5701280953337574
MATR3-1	0.5077608227729797	0.330493301153183	21.841435896490395	12.127518362220268	0.5077608227729797	0.16781155051449836	0.5077608227729797	0.16781155051449836
MAX	0.027371497824788	-0.381018579006195	-0.0	9.783199903669043	0.381018579006195	0.010429049206471882	0.027371497824788	-0.010429049206471882
MBNL1	0.2592553198337555	0.3445208966732025	11.332725712066004	27.878625807286483	0.3445208966732025	0.08931887525642335	0.3445208966732025	0.08931887525642335
MBNL2	-0.2340808510780334	0.7826218605041504	0.307985995703032	11.597166410786553	0.7826218605041504	0.18319679117908544	0.7826218605041504	-0.18319679117908544
MBP	-0.3539983332157135	-0.0971937850117683	7.580570533727907	0.6629699966184537	0.3539983332157135	0.034406437893092376	-0.0971937850117683	0.034406437893092376
MCAM	3.475926399230957	2.5729546546936035	17.490003562542395	30.81679284029465	3.475926399230957	8.943401008273668	3.475926399230957	8.943401008273668
MCL1	-0.0868754684925079	0.5110871195793152	1.4390653783237022	54.599663210866126	0.5110871195793152	0.04440093295393942	0.5110871195793152	-0.04440093295393942
MCM3	0.4587689042091369	0.5046067237854004	1.0622635031841974	2.002611335065538	0.5046067237854004	0.23149787372759076	0.5046067237854004	0.23149787372759076
MCM6	0.0192825943231582	0.5856411457061768	-0.0	2.8125315714350685	0.5856411457061768	0.01129268063160179	0.5856411457061768	0.01129268063160179
MCOLN2	-0.1725899577140808	1.5655517578125	-0.0	8.020676875113464	1.5655517578125	0.27019851168006426	1.5655517578125	-0.27019851168006426
MCRIP1	-0.0084417555481195	0.3470678031444549	-0.0	2.293445240846536	0.3470678031444549	0.0029298615527683486	0.3470678031444549	-0.0029298615527683486
MCTP2	-1.1391059160232544	0.2017335146665573	3.4326330140690366	1.2883299932381776e-05	1.1391059160232544	0.2297958400168394	0.2017335146665573	-0.2297958400168394
MCUB	-1.100757122039795	-0.8083009719848633	41.46847373137815	55.29623430343151	1.100757122039795	0.889743051664027	-0.8083009719848633	0.889743051664027
MDH1	0.4669231474399566	0.3442166745662689	11.873865203248291	7.13362837154922	0.4669231474399566	0.16072273308979754	0.4669231474399566	0.16072273308979754
MDH2	0.1194294840097427	0.3515732288360595	1.2001800065710546	14.364055636341144	0.3515732288360595	0.04198820931152978	0.3515732288360595	0.04198820931152978
MDM2	0.1208690255880355	0.8564618825912476	0.0343981488508192	12.010557284569083	0.8564618825912476	0.10351971320209856	0.8564618825912476	0.10351971320209856
MDS2	-2.9875600337982178	-3.9093849658966064	-0.0	6.4177886093959575	3.9093849658966064	11.67952228084431	-2.9875600337982178	11.67952228084431
MEA1	0.2847957909107208	0.425598531961441	2.913403934214868	8.890853465303497	0.425598531961441	0.12120867052040028	0.425598531961441	0.12120867052040028
MED15	-0.2679792046546936	-0.2772428691387176	1.593385927587439	2.235060699881632	0.2772428691387176	0.07429532356797884	-0.2679792046546936	0.07429532356797884
METRNL	-1.79784095287323	0.5297795534133911	4.067282673984047	0.0174947809138353	1.79784095287323	0.9524593771214853	0.5297795534133911	-0.9524593771214853
METTL23	0.2073467820882797	0.3917823135852813	1.197022329674932	5.5943525375958	0.3917823135852813	0.08123480200100938	0.3917823135852813	0.08123480200100938
METTL8	0.7857668995857239	0.3933257758617401	2.7295823463929487	2.549898508810021	0.7857668995857239	0.3090623754260289	0.7857668995857239	0.3090623754260289
METTL9	1.084627389907837	0.4812082648277282	109.53442505808964	19.607260090845028	1.084627389907837	0.521931664282178	1.084627389907837	0.521931664282178
MFF	0.5069006681442261	0.2592650353908539	9.620016128409825	3.014749275194581	0.5069006681442261	0.13142161966606025	0.5069006681442261	0.13142161966606025
MFNG	0.3563843071460724	0.0311788041144609	3.508913025505844	1.2883299932381776e-05	0.3563843071460724	0.01111163650197526	0.3563843071460724	0.01111163650197526
MFSD10	0.2966198921203613	0.6731528043746948	4.136067833609151	17.40134996215474	0.6731528043746948	0.19967051221414064	0.6731528043746948	0.19967051221414064
MFSD6	0.6350767016410828	0.481453001499176	3.053287097809773	1.720142264477881	0.6350767016410828	0.305759584187296	0.6350767016410828	0.305759584187296
MGAT1	0.7991217970848083	0.4494693875312805	27.191086636534447	7.855096808654792	0.7991217970848083	0.35918078469860504	0.7991217970848083	0.35918078469860504
MGAT4A	1.55430006980896	1.4566481113433838	303.46848878559337	239.12042500834164	1.55430006980896	2.264068261148111	1.55430006980896	2.264068261148111
MGAT5	1.2855660915374756	0.976292073726654	26.534066158818533	20.433338768178047	1.2855660915374756	1.2550879854197916	1.2855660915374756	1.2550879854197916
MGLL	1.9380615949630735	1.5314537286758425	3.2187329396028583	0.1140684358012482	1.9380615949630735	2.9680516560096493	1.9380615949630735	2.9680516560096493
MHENCR	-0.6759151816368103	-0.6540232300758362	2.2505432061682886	3.968085447157222	0.6759151816368103	0.4420642303514022	-0.6540232300758362	0.4420642303514022
MICAL1	0.7163580060005188	0.569370687007904	5.325317385512721	7.039954268026217	0.7163580060005188	0.40787325002012764	0.7163580060005188	0.40787325002012764
MICAL2	0.3432058691978454	0.7022578716278076	0.7895998673966196	4.149113870162055	0.7022578716278076	0.24101902323305066	0.7022578716278076	0.24101902323305066
MIDN	-1.151035189628601	-0.1717493683099746	11.301196426119477	0.0768760022402501	1.151035189628601	0.19768956672126406	-0.1717493683099746	0.19768956672126406
MIEN1	0.3314602375030517	0.6779131293296814	4.840290677754765	27.710117524645664	0.6779131293296814	0.2247012468540532	0.6779131293296814	0.2247012468540532
MIER1	0.0153295034542679	0.4067496657371521	-0.0	11.456201308783909	0.4067496657371521	0.006235270405939987	0.4067496657371521	0.006235270405939987
MIF4GD	0.340973824262619	0.6396637558937073	1.4897808277330986	7.297904329494558	0.6396637558937073	0.21810859708926778	0.6396637558937073	0.21810859708926778
MINDY2	0.977306067943573	0.6829728484153748	19.99748636967821	12.216511931564495	0.977306067943573	0.6674735089970518	0.977306067943573	0.6674735089970518
MINOS1	0.1235715523362159	0.3680392205715179	0.8449795639880189	17.27485222791205	0.3680392205715179	0.04547917780663343	0.3680392205715179	0.04547917780663343
MIR155HG	-0.0226085372269153	0.5397585034370422	-0.0	6.123799733649683	0.5397585034370422	0.01220315021850046	0.5397585034370422	-0.01220315021850046
MIR4435-2HG	-0.1172251030802726	0.5863624215126038	-0.0	38.09561823702781	0.5863624215126038	0.06873639530421323	0.5863624215126038	-0.06873639530421323
MIS18BP1	1.062599778175354	1.3320086002349854	24.509810887859064	57.75745415014338	1.3320086002349854	1.4153920431373592	1.3320086002349854	1.4153920431373592
MKNK1	0.7892151474952698	0.4623391926288605	3.104531960631183	1.081187949281226	0.7892151474952698	0.36488509410343006	0.7892151474952698	0.36488509410343006
MKRN1	-0.3787218630313873	-0.4546566605567932	1.8610962840082543	6.410740616851432	0.4546566605567932	0.17218841752569777	-0.3787218630313873	0.17218841752569777
MLEC	0.7638977766036987	0.3967849016189575	17.58270701002895	3.805648169599056	0.7638977766036987	0.303103104136639	0.7638977766036987	0.303103104136639
MLF2	0.2226968556642532	0.2168400138616562	2.546222014767145	2.388782152437336	0.2226968556642532	0.04828958926918391	0.2226968556642532	0.04828958926918391
MLLT3	-0.8067620396614075	-0.1540954858064651	6.732162312093116	0.6120070946051644	0.8067620396614075	0.12431838843183925	-0.1540954858064651	0.12431838843183925
MMADHC	0.2961454689502716	0.2690639793872833	3.797581473446831	3.58423681202268	0.2961454689502716	0.07968207835327323	0.2961454689502716	0.07968207835327323
MMD	1.0192605257034302	0.3565341234207153	7.275965406669146	0.3460223062676017	1.0192605257034302	0.3634011580690099	1.0192605257034302	0.3634011580690099
MMP24OS	0.7852622866630554	0.6195822358131409	28.18219996382498	20.47667073291199	0.7852622866630554	0.4865345632704354	0.7852622866630554	0.4865345632704354
MNAT1	-0.1529250890016555	0.7329906821250916	0.0297484054076853	3.54244527497178	0.7329906821250916	0.1120926653013638	0.7329906821250916	-0.1120926653013638
MOB1A	0.2846472561359405	0.6067751049995422	5.831467213125967	25.18250524773144	0.6067751049995422	0.1727168687297169	0.6067751049995422	0.1727168687297169
MOB4	-0.1043871492147445	0.3078235685825348	0.0830366222460782	3.070274277685274	0.3078235685825348	0.032132824785440196	0.3078235685825348	-0.032132824785440196
MORF4L1	0.0686946511268615	0.1056066080927848	0.6838431134380003	2.4329011167311285	0.1056066080927848	0.00725460909962504	0.1056066080927848	0.00725460909962504
MOSPD3	0.76421719789505	0.840408444404602	9.031063148893296	13.56824234574747	0.840408444404602	0.6422545864702229	0.840408444404602	0.6422545864702229
MPC1	0.3427004218101501	0.5085615515708923	3.624124451845469	7.633513845305557	0.5085615515708923	0.1742842582397692	0.5085615515708923	0.1742842582397692
MPC2	0.360785037279129	0.5024274587631226	8.33459302627976	21.243748854813838	0.5024274587631226	0.1812683094399112	0.5024274587631226	0.1812683094399112
MPG	0.0780970230698585	0.2878668904304504	-0.0	4.038434164945508	0.2878668904304504	0.02248154718299531	0.2878668904304504	0.02248154718299531
MPHOSPH9	0.5132097005844116	0.9094220995903016	2.579475043191959	7.420969319299504	0.9094220995903016	0.46672424343558566	0.9094220995903016	0.46672424343558566
MPI	-0.4610243141651153	-0.9936603307724	0.1520196109535646	2.5454824471533546	0.9936603307724	0.45810157250742733	-0.4610243141651153	0.45810157250742733
MPRIP	1.0281509160995483	0.587297797203064	12.108307210172942	6.023075054143906	1.0281509160995483	0.603830768217577	1.0281509160995483	0.603830768217577
MPST	0.0756582096219062	0.7306972742080688	-0.0	3.938593525320989	0.7306972742080688	0.055283247542189544	0.7306972742080688	0.055283247542189544
MPV17	0.3229310810565948	0.3490382730960846	0.8854760238995405	2.0008472477377035	0.3490382730960846	0.11271530686104557	0.3490382730960846	0.11271530686104557
MPZL3	-0.193913847208023	0.4091576337814331	0.0468004616335478	2.113999010685625	0.4091576337814331	0.07934133088108905	0.4091576337814331	-0.07934133088108905
MREG	0.7136939764022827	1.9974931478500368	0.2162926834489372	6.724228242851582	1.9974931478500368	1.4255988275254057	1.9974931478500368	1.4255988275254057
MRPL10	-0.1861954480409622	1.1601448059082031	1.189250905559415	56.18743757454784	1.1601448059082031	0.216013681928473	1.1601448059082031	-0.216013681928473
MRPL28	0.0984578654170036	0.4861201047897339	-0.0	4.291417851584904	0.4861201047897339	0.04786234785388731	0.4861201047897339	0.04786234785388731
MRPL32	-0.261401355266571	-0.5198534727096558	0.1914475481461247	2.4096633750273626	0.5198534727096558	0.1358904023063374	-0.261401355266571	0.1358904023063374
MRPL33	-0.288344532251358	0.0956235453486442	2.7260349678040594	0.1265512428906846	0.288344532251358	0.02757252645577133	0.0956235453486442	-0.02757252645577133
MRPL34	0.0474006757140159	0.2542302906513214	-0.0	2.865459470211021	0.2542302906513214	0.012050687563843294	0.2542302906513214	0.012050687563843294
MRPL36	0.0611335262656211	0.3690074980258941	-0.0	2.1400818539584465	0.3690074980258941	0.022558729572777124	0.3690074980258941	0.022558729572777124
MRPL41	0.1182715743780136	0.4389311373233795	0.6814666032496906	16.85629412613154	0.4389311373233795	0.05191307665476818	0.4389311373233795	0.05191307665476818
MRPL51	0.14418625831604	0.2274402379989624	0.7027416920590914	3.0880844923310025	0.2274402379989624	0.03279375690758001	0.2274402379989624	0.03279375690758001
MRPL54	0.0277873743325471	0.260545939207077	-0.0	3.692016268561656	0.260545939207077	0.00723988754357211	0.260545939207077	0.00723988754357211
MRPS26	-0.0613830685615539	-0.3337734341621399	-0.0	2.355482834219833	0.3337734341621399	0.02048803759319993	-0.0613830685615539	0.02048803759319993
MRPS31	0.5387779474258423	-0.004689298570156	2.8783983018396277	1.2883299932381776e-05	0.5387779474258423	0.0025264906584955868	0.5387779474258423	-0.0025264906584955868
MRPS34	0.2157313376665115	0.2152496129274368	2.311542177672182	3.216278039484108	0.2157313376665115	0.04643608692903477	0.2157313376665115	0.04643608692903477
MSC	2.103204727172852	2.322014808654785	37.77488733172729	20.81688381004293	2.322014808654785	4.883672522128109	2.322014808654785	4.883672522128109
MSC-AS1	2.12797474861145	2.47059965133667	15.146949841845132	7.069040789804296	2.47059965133667	5.257373671972687	2.47059965133667	5.257373671972687
MSL3	-0.4850952923297882	-0.5206512212753296	1.214219030347185	3.9020534111616154	0.5206512212753296	0.25256545638641725	-0.4850952923297882	0.25256545638641725
MSN	0.1573983579874038	1.046890377998352	3.614825749588383	175.65762018122635	1.046890377998352	0.1647788264897531	1.046890377998352	0.1647788264897531
MT-ATP6	0.3280779123306274	0.0375180318951606	47.96262775631363	1.4944433887207926	0.3280779123306274	0.01230883757891818	0.3280779123306274	0.01230883757891818
MT-ATP8	0.1790026575326919	-0.1298575848340988	11.569908563496297	5.26738744029761	0.1790026575326919	0.02324485278608067	0.1790026575326919	-0.02324485278608067
MT-CO1	0.0346897169947624	0.208522766828537	0.2937820537802936	40.90306567083037	0.208522766828537	0.007233595768246777	0.208522766828537	0.007233595768246777
MT-CO2	0.0528153143823146	0.0391059666872024	1.6955147540439626	2.2871268011259662	0.0528153143823146	0.0020653939248089165	0.0528153143823146	0.0020653939248089165
MT-CYB	-0.0156693533062934	-0.2108902037143707	0.9000737225863473	20.85009725098369	0.2108902037143707	0.0033045131108366634	-0.0156693533062934	0.0033045131108366634
MT-ND1	-0.2003689259290695	-0.3042035400867462	16.654299042264356	36.651429987586646	0.3042035400867462	0.060952936591001976	-0.2003689259290695	0.060952936591001976
MT-ND2	-0.3097685873508453	-0.3531581461429596	22.279352509760788	32.44304952993662	0.3531581461429596	0.10939730004214797	-0.3097685873508453	0.10939730004214797
MT-ND3	-0.7706475257873535	-0.5074323415756226	172.2388847857586	91.96640750329242	0.7706475257873535	0.39105147853973676	-0.5074323415756226	0.39105147853973676
MT-ND4	-0.2949755191802978	-0.2740479111671448	25.29580904080924	19.545781467733192	0.2949755191802978	0.08083742487680466	-0.2740479111671448	0.08083742487680466
MT-ND4L	0.0984890386462211	-0.1086985319852829	3.953196621588239	7.176573759570859	0.1086985319852829	0.010705613917486029	0.0984890386462211	-0.010705613917486029
MT-ND5	0.0664593800902366	-0.119177833199501	0.7107730492768517	4.474874871937598	0.119177833199501	0.007920484914936455	0.0664593800902366	-0.007920484914936455
MT-ND6	0.4827955067157745	0.0999171584844589	37.79406572800523	2.412444669729946	0.4827955067157745	0.048239555160104676	0.4827955067157745	0.048239555160104676
MT1E	-1.1505674123764038	0.5745140910148621	3.0770563364975376	1.7718230462455775	1.1505674123764038	0.6610171910727516	0.5745140910148621	-0.6610171910727516
MT1X	-0.3529934585094452	0.0930399894714355	2.706668964597428	0.0280001962601421	0.3529934585094452	0.03284250766320439	0.0930399894714355	-0.03284250766320439
MT2A	-0.6008310914039612	0.4583409130573272	20.669266171425043	9.125798991759906	0.6008310914039612	0.27538547102732197	0.4583409130573272	-0.27538547102732197
MTCH2	0.4264709949493408	0.5381025671958923	2.6415236313162453	5.559816960764515	0.5381025671958923	0.22948513721682673	0.5381025671958923	0.22948513721682673
MTDH	0.1629313081502914	0.3531805574893951	3.1736584920509787	20.011586841157172	0.3531805574893951	0.057544170244996334	0.3531805574893951	0.057544170244996334
MTFP1	-0.39176806807518	0.1529076397418975	3.09075800980447	0.0015052568470999	0.39176806807518	0.0599043306156188	0.1529076397418975	-0.0599043306156188
MTG1	0.3056457340717315	0.3386386334896087	1.0882427741032847	2.55514792143922	0.3386386334896087	0.10350345371797949	0.3386386334896087	0.10350345371797949
MTHFD2	-0.3190252780914306	0.314920037984848	1.498476634253215	4.549595231568791	0.3190252780914306	0.10046745269468003	0.314920037984848	-0.10046745269468003
MTM1	1.5456801652908323	0.6045266389846802	9.931369095473167	2.265660304547298	1.5456801652908323	0.9344048352685518	1.5456801652908323	0.9344048352685518
MTPN	0.0169750489294528	0.2850146293640136	-0.0	4.086727134346298	0.2850146293640136	0.004838137279063986	0.2850146293640136	0.004838137279063986
MVB12B	1.2089993953704834	1.602348804473877	29.94681993881096	8.564696444399832	1.602348804473877	1.9372387357815342	1.602348804473877	1.9372387357815342
MVD	-0.1251331567764282	0.6574675440788269	-0.0	2.580505968448076	0.6574675440788269	0.08227098926862907	0.6574675440788269	-0.08227098926862907
MX1	-0.9042817950248718	-0.2775343060493469	6.310075349358851	1.9693751448806351	0.9042817950248718	0.2509692204552856	-0.2775343060493469	0.2509692204552856
MX2	-0.3673144876956939	-0.4445558488368988	0.7301716450833999	4.119343993958411	0.4445558488368988	0.16329180386764983	-0.3673144876956939	0.16329180386764983
MXD4	0.2810998558998108	0.8774046301841736	0.1003889735858782	3.469735441760565	0.8774046301841736	0.24663831511059797	0.8774046301841736	0.24663831511059797
MYADM	-0.441803514957428	-0.2374808639287948	11.07554954734701	1.5324850698752404	0.441803514957428	0.10491988041886821	-0.2374808639287948	0.10491988041886821
MYBL1	0.3698447346687317	0.3425379991531372	2.4163040062740246	0.9931449758618892	0.3698447346687317	0.12668587541075027	0.3698447346687317	0.12668587541075027
MYC	-0.1499340534210205	-2.0422143936157227	0.0035673790492494	39.55384579117608	2.0422143936157227	0.30619748198955676	-0.1499340534210205	0.30619748198955676
MYH9	0.720899224281311	0.9762910604476928	91.45530921695978	198.00103779533592	0.9762910604476928	0.7038074681495202	0.9762910604476928	0.7038074681495202
MYL12A	0.0478407926857471	0.293168693780899	0.1225423892916642	29.644750884144045	0.293168693780899	0.014025422701123263	0.293168693780899	0.014025422701123263
MYL12B	0.0593157969415187	0.6328602433204651	0.766860487775966	135.9879299373613	0.6328602433204651	0.03753860968515682	0.6328602433204651	0.03753860968515682
MYL6	0.1361029297113418	0.7980287075042725	6.168917362480274	240.3022431903237	0.7980287075042725	0.10861404508508694	0.7980287075042725	0.10861404508508694
MYLIP	0.322927325963974	0.0331972166895866	3.043262790948812	1.2883299932381776e-05	0.322927325963974	0.010720288415014809	0.322927325963974	0.010720288415014809
MYNN	0.3363273441791534	0.590559720993042	0.8163041178746253	2.525825288822615	0.590559720993042	0.19862138254077163	0.590559720993042	0.19862138254077163
MYO1E	1.0046504735946655	1.8350886106491089	2.119376973631056	3.5026564803658498	1.8350886106491089	1.843622641776804	1.8350886106491089	1.843622641776804
MYO1F	0.0354090556502342	0.9324198961257936	-0.0	27.660693176681047	0.9324198961257936	0.03301610799130382	0.9324198961257936	0.03301610799130382
MYO1G	-0.323692113161087	0.2667846977710724	3.451828592200807	2.525050216721473	0.323692113161087	0.08635610258056035	0.2667846977710724	-0.08635610258056035
MYO5A	0.545462429523468	0.6715066432952881	1.6790484830294354	8.580188669165656	0.6715066432952881	0.36628164509299665	0.6715066432952881	0.36628164509299665
MYO7A	1.5980534553527832	3.082702159881592	3.089433858689019	13.420491448266654	3.082702159881592	4.926322838422266	3.082702159881592	4.926322838422266
MYO9B	0.2910086512565613	0.5922767519950867	1.2777357573865007	5.517250810171724	0.5922767519950867	0.172357658768707	0.5922767519950867	0.172357658768707
MZT2A	0.1087797358632087	0.2591588497161865	0.8964484905007105	11.092880506505818	0.2591588497161865	0.02819123121873977	0.2591588497161865	0.02819123121873977
N4BP2	1.2598878145217896	0.8259674310684204	17.3547300195454	8.128266738335679	1.2598878145217896	1.040626301594969	1.2598878145217896	1.040626301594969
N4BP2L2	0.3271009624004364	0.1898182332515716	10.784398549125244	4.703866060844658	0.3271009624004364	0.062089726777739586	0.3271009624004364	0.062089726777739586
NAA10	0.2488655000925064	0.2850131690502167	2.264898320685713	3.641071472351736	0.2850131690502167	0.07092994484863224	0.2850131690502167	0.07092994484863224
NAA38	-0.0756547227501869	0.2568029463291168	0.052991426240296	2.446392488109676	0.2568029463291168	0.01942835570596046	0.2568029463291168	-0.01942835570596046
NAA50	-0.6662219166755676	1.1412951946258545	13.413732015397606	47.29917522791278	1.1412951946258545	0.7603558720562518	1.1412951946258545	-0.7603558720562518
NAB1	1.5802044868469238	0.5902572870254517	27.314281947244503	5.274383681755278	1.5802044868469238	0.9327272133517113	1.5802044868469238	0.9327272133517113
NACA	0.0162623338401317	-0.5221713185310364	-0.0	190.04922675411544	0.5221713185310364	0.008491724303693462	0.0162623338401317	-0.008491724303693462
NADSYN1	0.2885428369045257	0.4607638716697693	0.6217922626487756	3.1521483155504	0.4607638716697693	0.13295011467470805	0.4607638716697693	0.13295011467470805
NAMPT	-0.4268367886543274	0.0938021689653396	2.72063707187636	1.0641681554487352	0.4268367886543274	0.04003821656997617	0.0938021689653396	-0.04003821656997617
NAP1L1	0.2891049385070801	-0.0444600135087966	6.382221620975825	0.1083787254793809	0.2891049385070801	0.012853609471484591	0.2891049385070801	-0.012853609471484591
NAP1L4	0.6243780851364136	0.4723435342311859	28.944203212465265	18.70449685912655	0.6243780851364136	0.2949209514298339	0.6243780851364136	0.2949209514298339
NAPA	-0.0990896373987197	0.3561773598194122	0.3084288256732531	8.918146483535427	0.3561773598194122	0.03529348543413887	0.3561773598194122	-0.03529348543413887
NARF	0.0057435235939919	0.4068911969661712	-0.0	3.879775387212936	0.4068911969661712	0.00233698918996281	0.4068911969661712	0.00233698918996281
NASP	0.064422883093357	0.2428888976573944	-0.0	2.229937531918996	0.2428888976573944	0.015647603058456673	0.2428888976573944	0.015647603058456673
NAXE	0.2574994266033172	0.3160423934459686	1.5861851456793516	3.058602441029333	0.3160423934459686	0.08138073509467689	0.3160423934459686	0.08138073509467689
NBDY	-0.1353861689567566	-0.3701226711273193	0.2816193426457507	4.804345584055785	0.3701226711273193	0.0501094904879693	-0.1353861689567566	0.0501094904879693
NBEAL1	-0.2210909873247146	-0.4180144667625427	1.4023991486295782	8.229229074901173	0.4180144667625427	0.09241923117254466	-0.2210909873247146	0.09241923117254466
NBEAL2	0.4690178036689758	0.7087584137916565	1.8642375611035191	8.22267198597047	0.7087584137916565	0.3324203145684698	0.7087584137916565	0.3324203145684698
NBL1	0.7960958480834961	1.831708550453186	5.026407069842262	8.93502291310771	1.831708550453186	1.4582155719148204	1.831708550453186	1.4582155719148204
NBN	0.5483933091163635	0.814119279384613	3.902416769622419	10.34982260498913	0.814119279384613	0.4464575656371572	0.814119279384613	0.4464575656371572
NBPF14	0.889066755771637	0.6849446892738342	2.6738429894948195	2.3983809474899287	0.889066755771637	0.6089615527756997	0.889066755771637	0.6089615527756997
NBPF15	-1.6372628211975098	-1.1907716989517212	2.608295583081146	10.762074518485171	1.6372628211975098	1.9496062312278468	-1.1907716989517212	1.9496062312278468
NBPF19	-1.1344040632247925	-0.3517552614212036	3.472231632749783	0.640067662932474	1.1344040632247925	0.39903259781691247	-0.3517552614212036	0.39903259781691247
NBR1	0.3879683017730713	0.3785430192947387	2.6517836121658007	4.066465536032145	0.3879683017730713	0.14686269234383073	0.3879683017730713	0.14686269234383073
NCBP3	-0.0977656245231628	0.6137887835502625	-0.0	6.192996019558396	0.6137887835502625	0.0600074437491038	0.6137887835502625	-0.0600074437491038
NCF4	1.3681447505950928	0.3674625158309936	15.892169214356626	3.701633885562437	1.3681447505950928	0.50274191207464	1.3681447505950928	0.50274191207464
NCKAP1L	0.3271637260913849	0.5409778952598572	2.6932394929011934	11.70681529465551	0.5409778952598572	0.17698834394628982	0.5409778952598572	0.17698834394628982
NCOA1	-0.0138249872252345	0.5739526748657227	-0.0	2.001313059335818	0.5739526748657227	0.007934888397907786	0.5739526748657227	-0.007934888397907786
NCOA2	-0.1523885279893875	0.653635561466217	0.0811813933173778	4.800727801035129	0.653635561466217	0.09960656105335364	0.653635561466217	-0.09960656105335364
NCOR1	0.1935798972845077	0.5762468576431274	3.897000731919532	43.85355453312823	0.5762468576431274	0.11154980751307694	0.5762468576431274	0.11154980751307694
NCR1	1.180634617805481	0.825873851776123	2.394664157836555	1.2883299932381776e-05	1.180634617805481	0.9750552593472435	1.180634617805481	0.9750552593472435
NCR3	1.2768865823745728	0.6774086952209473	29.102842788673037	0.5868419921516725	1.2768865823745728	0.8649740737114939	1.2768865823745728	0.8649740737114939
NDEL1	-0.4495083391666412	-0.0377379655838012	2.496397818048738	1.2883299932381776e-05	0.4495083391666412	0.01696353023310234	-0.0377379655838012	0.01696353023310234
NDFIP1	-0.3541862666606903	-0.7469982504844666	7.554202022023749	62.98009110446464	0.7469982504844666	0.2645765215411604	-0.3541862666606903	0.2645765215411604
NDFIP2	0.7670587301254272	0.1840838938951492	4.962827493786598	0.3675870999992232	0.7670587301254272	0.14120315788775703	0.7670587301254272	0.14120315788775703
NDRG3	0.6448800563812256	0.3244007527828216	3.461681734617596	1.066898644577971	0.6448800563812256	0.20919957574469802	0.6448800563812256	0.20919957574469802
NDUFA1	-0.4197596609592438	0.132413312792778	18.413083788401195	2.782860865525875	0.4197596609592438	0.05558176728438678	0.132413312792778	-0.05558176728438678
NDUFA11	0.1680927276611328	0.2566819787025451	0.6185870485206961	3.093064883503455	0.2566819787025451	0.04314637394156761	0.2566819787025451	0.04314637394156761
NDUFA13	-0.047925092279911	0.2785601615905761	-0.0	6.219868381829322	0.2785601615905761	0.01335002144973528	0.2785601615905761	-0.01335002144973528
NDUFA2	-0.3344670534133911	0.2147159576416015	4.652066938071698	3.200514887987823	0.3344670534133911	0.07181541367322096	0.2147159576416015	-0.07181541367322096
NDUFA3	-0.4179381728172302	-0.0013608826557174	10.2153057152706	1.2883299932381776e-05	0.4179381728172302	0.00056876481054919	-0.0013608826557174	0.00056876481054919
NDUFA4	0.0639512985944747	0.1285360306501388	0.5542535701899465	5.493798190492994	0.1285360306501388	0.008220046076255578	0.1285360306501388	0.008220046076255578
NDUFA6	-0.0658554807305336	0.3366785645484924	0.0580620812352995	10.54055959086202	0.3366785645484924	0.022172128720006953	0.3366785645484924	-0.022172128720006953
NDUFA8	0.4850554764270782	0.3553785979747772	2.65166648037698	1.95402095227317	0.4850554764270782	0.17237833515264264	0.4850554764270782	0.17237833515264264
NDUFA9	0.0826563090085983	0.394265353679657	-0.0	2.6503055414252383	0.394265353679657	0.03258851890513002	0.394265353679657	0.03258851890513002
NDUFB1	-0.4466724693775177	-0.2532881498336792	4.252105522437068	2.8231535774131	0.4466724693775177	0.11313684335027219	-0.2532881498336792	0.11313684335027219
NDUFB10	0.059898491948843	0.3965451121330261	0.1759019420005275	18.647811194116045	0.3965451121330261	0.02375245420645311	0.3965451121330261	0.02375245420645311
NDUFB11	0.0982813686132431	0.1190440282225608	0.9544133209549152	3.620997499546204	0.1190440282225608	0.011699810018946813	0.1190440282225608	0.011699810018946813
NDUFB2	0.1811044514179229	0.3450916111469269	3.6004712319698	19.8878370378799	0.3450916111469269	0.06249762692569136	0.3450916111469269	0.06249762692569136
NDUFB3	0.0285684596747159	0.3477695286273956	-0.0	6.0225087081116735	0.3477695286273956	0.009935239754686707	0.3477695286273956	0.009935239754686707
NDUFB7	0.0712599381804466	0.2010148614645004	0.0408850522214833	2.2162371573020785	0.2010148614645004	0.014324306601311336	0.2010148614645004	0.014324306601311336
NDUFB9	0.199564978480339	-0.1198807209730148	3.984149939343176	1.5183475053416418	0.199564978480339	0.02392399350118722	0.199564978480339	-0.02392399350118722
NDUFC1	-0.3517496883869171	-0.1968132555484771	4.627959060827992	2.3903818570700337	0.3517496883869171	0.0692290013095915	-0.1968132555484771	0.0692290013095915
NDUFC2	0.2290320992469787	0.2504711151123047	1.2175490743066402	2.229937531918996	0.2504711151123047	0.057365925294902795	0.2504711151123047	0.057365925294902795
NDUFS5	0.2279877811670303	0.4566155076026916	8.95022268379931	48.29422888002586	0.4566155076026916	0.10410275642479491	0.4566155076026916	0.10410275642479491
NDUFS6	0.0826685577630996	0.3202651739120483	0.1058532047049368	7.438668720296619	0.3202651739120483	0.026475860029057302	0.3202651739120483	0.026475860029057302
NDUFS7	0.168654516339302	0.3743706941604614	1.7795596994406158	11.60284371418179	0.3743706941604614	0.06313930835524138	0.3743706941604614	0.06313930835524138
NDUFS8	0.5460752248764038	0.5454543828964233	21.62585829831852	23.63983807038459	0.5460752248764038	0.29785912479998444	0.5460752248764038	0.29785912479998444
NDUFV1	0.3738000094890594	0.2249649167060852	8.2063033381921	2.761644710070817	0.3738000094890594	0.0840918879994401	0.3738000094890594	0.0840918879994401
NDUFV2	0.1966160237789154	0.1230064556002616	3.491058248268519	3.2568360449780163	0.1966160237789154	0.024185040199261137	0.1966160237789154	0.024185040199261137
NEAT1	-0.8186454176902771	-0.0307281985878944	43.36563936937892	1.2883299932381776e-05	0.8186454176902771	0.025155498967856595	-0.0307281985878944	0.025155498967856595
NECAP2	-0.0401152744889259	-0.2523719668388366	-0.0	3.548542054269451	0.2523719668388366	0.010123970723050036	-0.0401152744889259	0.010123970723050036
NEDD8	0.1679857671260833	0.4121762216091156	2.995885862653558	25.445735515231604	0.4121762216091156	0.0692397387781378	0.4121762216091156	0.0692397387781378
NEDD9	0.6155917048454285	0.4564135372638702	12.317487651544418	9.40528833796034	0.6155917048454285	0.2809643875187983	0.6155917048454285	0.2809643875187983
NEK7	0.1364551037549972	0.700744092464447	0.2118452686720171	11.472071728410794	0.700744092464447	0.09562010784293747	0.700744092464447	0.09562010784293747
NELL2	-1.960450768470764	-1.4115015268325806	24.564620129007118	8.408374136411583	1.960450768470764	2.767179252976589	-1.4115015268325806	2.767179252976589
NEMF	0.1666441559791565	0.2513458132743835	0.4790042932717079	2.0882784295702086	0.2513458132743835	0.04188531091200431	0.2513458132743835	0.04188531091200431
NENF	0.4730702042579651	0.7363705635070801	7.462584110912129	19.20567835322879	0.7363705635070801	0.3483549728878472	0.7363705635070801	0.3483549728878472
NEU1	-0.7395715713500977	-0.2941546738147735	3.89624706113196	0.4057830598493147	0.7395715713500977	0.21754843433316748	-0.2941546738147735	0.21754843433316748
NFAT5	0.2872556746006012	0.5864849090576172	1.4711328978192932	11.561647870947072	0.5864849090576172	0.16847111819441807	0.5864849090576172	0.16847111819441807
NFATC2	-0.7391307353973389	0.779779314994812	30.96661901385452	44.99781983906036	0.779779314994812	0.5763588585397486	0.779779314994812	-0.5763588585397486
NFATC3	-0.375390887260437	0.5653799176216125	2.925090624464312	6.894761258418359	0.5653799176216125	0.21223846891520992	0.5653799176216125	-0.21223846891520992
NFE2L2	-0.3812117874622345	0.073235236108303	5.020295679460525	0.0556971568772737	0.3812117874622345	0.027918135262064964	0.073235236108303	-0.027918135262064964
NFIL3	1.0877097845077517	2.140580177307129	1.5257428950238172	2.3557077143615897	2.140580177307129	2.328330003380302	2.140580177307129	2.328330003380302
NFKB2	-0.4086201786994934	-0.0631120279431343	2.218226826742336	1.2883299932381776e-05	0.4086201786994934	0.025788848136210955	-0.0631120279431343	0.025788848136210955
NFKBIA	0.659142017364502	0.3902854025363922	52.14274423404352	33.58252838780145	0.659142017364502	0.25725350757575427	0.659142017364502	0.25725350757575427
NFKBIB	-0.3905621170997619	0.4482746720314026	1.9005638652591672	3.6993364292006072	0.4482746720314026	0.17507910495078602	0.4482746720314026	-0.17507910495078602
NFKBID	-0.9965336918830872	-0.8538311719894409	3.644694412231203	1.9034883278893624	0.9965336918830872	0.8508715300675007	-0.8538311719894409	0.8508715300675007
NFKBIZ	-0.0824454948306083	0.5173623561859131	0.3239219551597395	32.69505979245835	0.5173623561859131	0.04265419546247703	0.5173623561859131	-0.04265419546247703
NHP2	0.2553680837154388	-0.0022336486726999	2.6001799916660984	1.2883299932381776e-05	0.2553680837154388	0.0005704025812409068	0.2553680837154388	-0.0005704025812409068
NIN	0.2152733951807022	0.8277267217636108	1.710307713635382	19.15586444885985	0.8277267217636108	0.17818754167584494	0.8277267217636108	0.17818754167584494
NINJ1	-0.6625109314918518	-0.1617190539836883	6.4111119246936425	0.6963871823507803	0.6625109314918518	0.1071406410947144	-0.1617190539836883	0.1071406410947144
NINJ2	-1.4040616750717163	-0.1001177504658699	2.685601573374213	1.2883299932381776e-05	1.4040616750717163	0.1405714964235214	-0.1001177504658699	0.1405714964235214
NIPBL	0.1976946890354156	0.2895887494087219	1.8877022946024495	3.900298880498584	0.2895887494087219	0.057250157762512174	0.2895887494087219	0.057250157762512174
NKG7	-2.172747611999512	1.1225284337997437	303.46848878559337	18.899654384937797	2.172747611999512	2.4389709739399454	1.1225284337997437	-2.4389709739399454
NLRC3	0.2466507703065872	0.7489084005355835	0.9023041166181596	10.653238533284888	0.7489084005355835	0.1847188338811758	0.7489084005355835	0.1847188338811758
NME2	-0.1156722828745842	-0.4032728970050812	1.3171011790545737	22.71081071959418	0.4032728970050812	0.04664749661802481	-0.1156722828745842	0.04664749661802481
NME3	0.3956578075885772	0.1031897664070129	7.375788065460975	0.4043642626586583	0.3956578075885772	0.04082783674217614	0.3956578075885772	0.04082783674217614
NME4	-0.211540088057518	-0.9616093635559082	0.1990584581706222	8.251257755748707	0.9616093635559082	0.20341892944355067	-0.211540088057518	0.20341892944355067
NME7	0.7832009792327881	0.3536049723625183	2.961420347563632	0.3482555012389937	0.7832009792327881	0.2769437606159073	0.7832009792327881	0.2769437606159073
NMRK1	0.5921589136123657	0.7767675518989563	10.030555378556889	27.852920431544984	0.7767675518989563	0.45996982966182287	0.7767675518989563	0.45996982966182287
NOL8	0.5604795813560486	0.3415793776512146	2.250692166680082	0.6747910421840198	0.5604795813560486	0.19144826658581238	0.5604795813560486	0.19144826658581238
NONO	0.3321216106414795	0.2308013439178466	6.712683153223536	4.505975548933738	0.3321216106414795	0.07665411408021325	0.3321216106414795	0.07665411408021325
NOP10	-0.2299681901931762	0.3372309505939483	2.632304619306424	12.306068628301857	0.3372309505939483	0.0775523913852147	0.3372309505939483	-0.0775523913852147
NOP53	-0.3362046480178833	-0.8352490663528442	20.59270980327644	160.49848604190265	0.8352490663528442	0.28081461836042365	-0.3362046480178833	0.28081461836042365
NOP58	-0.2333796918392181	-0.08838901668787	2.395798399309004	0.2738336567946404	0.2333796918392181	0.020628201476586606	-0.08838901668787	0.020628201476586606
NOSIP	-0.6728222370147705	-1.2690149545669556	11.120392802513225	89.21227479598804	1.2690149545669556	0.8538214805369364	-0.6728222370147705	0.8538214805369364
NOTCH2	0.8992137908935547	1.3490546941757202	3.188213978251343	18.197224017185796	1.3490546941757202	1.2130885856724944	1.3490546941757202	1.2130885856724944
NOTCH2NL	0.4472577571868896	0.7580490112304688	0.2721367740988961	3.9261336293506863	0.7580490112304688	0.3390433006006787	0.7580490112304688	0.3390433006006787
NPAT	-0.3315949738025665	-0.3676221966743469	0.8333360309758713	2.0551866462585826	0.3676221966743469	0.12190167267547201	-0.3315949738025665	0.12190167267547201
NPC1	1.127094268798828	0.8783371448516846	16.67360043520124	14.352800056698996	1.127094268798828	0.9899687620354596	1.127094268798828	0.9899687620354596
NPC2	-0.4086008667945862	-0.9235036969184875	2.1983188167349748	28.037619834429883	0.9235036969184875	0.3773444110488988	-0.4086008667945862	0.3773444110488988
NPIPB5	0.7090086936950684	0.5830593109130859	2.249968741563351	1.2139192337267677	0.7090086936950684	0.4133941203772338	0.7090086936950684	0.4133941203772338
NPM1	0.2631388902664184	-0.3950479030609131	21.30716941296512	61.16618899132309	0.3950479030609131	0.1039524668135243	0.2631388902664184	-0.1039524668135243
NR1D1	2.207509279251098	0.6252797842025757	9.840923506060612	1.463375523769813	2.207509279251098	1.3803109257553101	2.207509279251098	1.3803109257553101
NR1D2	0.9230779409408568	0.6242395639419556	9.0776462322345	4.956894077968546	0.9230779409408568	0.5762217713373586	0.9230779409408568	0.5762217713373586
NR3C1	0.7816859483718872	0.7481440901756287	67.09953360792808	70.64365174496933	0.7816859483718872	0.584813722647759	0.7816859483718872	0.584813722647759
NR4A1	-1.4548330307006836	-1.1957818269729614	34.37891085472063	15.120005774235008	1.4548330307006836	1.739662899391874	-1.1957818269729614	1.739662899391874
NR4A2	-1.1921436786651611	-0.402109831571579	109.66038777996384	4.300808659524223	1.1921436786651611	0.4793726938371705	-0.402109831571579	0.4793726938371705
NR4A3	-0.7059808969497681	-0.0279573015868663	10.274635918384044	1.2883299932381776e-05	0.7059808969497681	0.019737320850591045	-0.0279573015868663	0.019737320850591045
NRBF2	-0.0798146873712539	0.4246366918087005	-0.0	4.378605410870051	0.4246366918087005	0.03389224480307492	0.4246366918087005	-0.03389224480307492
NRBP1	-0.0152599988505244	0.3259410262107849	-0.0	5.665528291507036	0.3259410262107849	0.004973859685315321	0.3259410262107849	-0.004973859685315321
NRDC	0.1507275849580764	0.3986051678657532	0.346721871462937	6.629518151534011	0.3986051678657532	0.06008079430421361	0.3986051678657532	0.06008079430421361
NRIP1	2.230445146560669	0.5748386979103088	17.409090050626226	1.2697634644545142	2.230445146560669	1.282146183809303	2.230445146560669	1.282146183809303
NSA2	-0.0420231521129608	-0.3170090913772583	-0.0	11.575129148201372	0.3170090913772583	0.013321721268138015	-0.0420231521129608	0.013321721268138015
NSD1	0.2425271272659301	0.3916905224323272	0.9196704653669536	3.78700024755954	0.3916905224323272	0.09499557718280367	0.3916905224323272	0.09499557718280367
NSF	0.665296196937561	0.3564144074916839	5.878559777045855	2.646749188377246	0.665296196937561	0.23712114983797147	0.665296196937561	0.23712114983797147
NSG1	-1.7311382293701172	-1.3472986221313477	2.061475971490641	4.453702541904341	1.7311382293701172	2.3323601511492598	-1.3472986221313477	2.3323601511492598
NSL1	0.4709259569644928	0.3816820085048675	2.633054101476806	1.952566311280272	0.4709259569644928	0.1797439651112844	0.4709259569644928	0.1797439651112844
NSMAF	0.2859417200088501	0.5356258749961853	0.7805326577176263	3.4263444094075632	0.5356258749961853	0.15315778397765456	0.5356258749961853	0.15315778397765456
NSMCE1	0.4128337800502777	0.1327148079872131	2.37310890132739	0.048609763220601	0.4128337800502777	0.05478915585000797	0.4128337800502777	0.05478915585000797
NSMCE3	0.3506308197975158	0.1336473077535629	6.055609572221734	1.0044356022293215	0.3506308197975158	0.046860865081362654	0.3506308197975158	0.046860865081362654
NUCB2	-0.4979866743087768	-0.1348614543676376	10.270083869454568	0.5477894122041146	0.4979866743087768	0.0671592071529847	-0.1348614543676376	0.0671592071529847
NUDT1	0.3212850391864776	0.4865239560604095	1.4092758117565654	4.824479127613909	0.4865239560604095	0.15631286828802876	0.4865239560604095	0.15631286828802876
NUDT14	0.2124117761850357	1.0850378274917605	0.162838418458169	10.04360492859389	1.0850378274917605	0.23047481216547722	1.0850378274917605	0.23047481216547722
NUDT21	0.052344087511301	0.4458889961242676	-0.0	9.888268112801557	0.4458889961242676	0.023339652633454815	0.4458889961242676	0.023339652633454815
NUDT22	0.1347536742687225	0.4102635681629181	0.0311426357965072	2.6918794135832926	0.4102635681629181	0.055284523228549695	0.4102635681629181	0.055284523228549695
NUDT4	0.4030102789402008	0.5614597201347351	5.092221737289218	9.754108198802086	0.5614597201347351	0.22627403842518667	0.5614597201347351	0.22627403842518667
NUDT5	0.3895619213581085	0.2595157325267792	3.539926870556566	2.617082572018644	0.3895619213581085	0.10109744738578907	0.3895619213581085	0.10109744738578907
NUDT7	1.5970784425735474	1.4874200820922852	4.9095600101086365	7.043661300208779	1.5970784425735474	2.3755265481605647	1.5970784425735474	2.3755265481605647
NUP107	0.609551191329956	0.4050749242305755	4.096637454463825	1.9615838299286497	0.609551191329956	0.246913902642639	0.609551191329956	0.246913902642639
NUP58	0.4069443643093109	0.1658042520284652	3.8896466341466	0.9296903606818266	0.4069443643093109	0.06747310594150455	0.4069443643093109	0.06747310594150455
NUP98	-0.1320500373840332	0.416187971830368	0.3918851816266732	7.657245150968011	0.416187971830368	0.05495763723898505	0.416187971830368	-0.05495763723898505
NUSAP1	0.2518675625324249	1.523962140083313	-0.0	2.869301512014164	1.523962140083313	0.38383662961448195	1.523962140083313	0.38383662961448195
NUTF2	0.4537390768527984	0.3169699907302856	6.797076685278413	5.395649799022053	0.4537390768527984	0.14382167098399984	0.4537390768527984	0.14382167098399984
NUTM2B-AS1	0.3431368470191955	0.7377896904945374	2.148713968602029	15.59972214107814	0.7377896904945374	0.25316282815956365	0.7377896904945374	0.25316282815956365
NXT1	-0.4835007190704345	0.1266646236181259	5.5720435429559885	0.341412836987959	0.4835007190704345	0.06124243660014981	0.1266646236181259	-0.06124243660014981
OASL	-2.9749505519866943	1.0469062328338623	33.0357615323878	3.8237957386369175	2.9749505519866943	3.1144942752474094	1.0469062328338623	-3.1144942752474094
OAZ1	-0.0657891929149627	0.3179653882980346	1.075343152632578	44.67667729011659	0.3179653882980346	0.020918686271020424	0.3179653882980346	-0.020918686271020424
OCIAD1	0.3005664944648742	0.1646372526884079	4.897419335529967	1.4969382375676243	0.3005664944648742	0.04948444189888245	0.3005664944648742	0.04948444189888245
OCIAD2	0.2282546311616897	0.2014656960964203	4.2743108490674295	5.469911309533951	0.2282546311616897	0.04598547815422148	0.2282546311616897	0.04598547815422148
ODC1	0.2255856841802597	0.590205192565918	3.995620786080349	25.19813653196617	0.590205192565918	0.13314184217172453	0.590205192565918	0.13314184217172453
ODF2L	1.1763861179351809	0.5828685164451599	90.14567250945127	28.135190982517496	1.1763861179351809	0.6856784313275598	1.1763861179351809	0.6856784313275598
OFD1	0.0798588395118713	0.2566686272621155	0.0808577037936476	2.300010604497309	0.2566686272621155	0.020497258712257594	0.2566686272621155	0.020497258712257594
OGA	0.2610495090484619	0.4311467707157135	2.2720105940187034	9.927479879216769	0.4311467707157135	0.11255065282316679	0.4311467707157135	0.11255065282316679
OGT	-0.2814197540283203	0.176562413573265	2.6576574015494	1.5403914215167092	0.2814197540283203	0.0496881509984348	0.176562413573265	-0.0496881509984348
OLA1	0.4577992260456085	0.3751501441001892	6.6383134269407815	6.018244553114584	0.4577992260456085	0.17174344561996513	0.4577992260456085	0.17174344561996513
OLFM2	1.02104651927948	0.5813562273979187	3.14105411862162	1.7103815587973237	1.02104651927948	0.5935917524460947	1.02104651927948	0.5935917524460947
OPTN	-0.6292082071304321	0.2491752803325653	22.872725448823957	5.2862952466691535	0.6292082071304321	0.15678313139927624	0.2491752803325653	-0.15678313139927624
ORAI1	-0.8793871998786926	0.1218673884868621	16.9282662224906	1.2883299932381776e-05	0.8793871998786926	0.10716862151799049	0.1218673884868621	-0.10716862151799049
ORMDL1	0.3385899364948272	0.2255072891712188	2.9801932409205927	1.1884377603448122	0.3385899364948272	0.0763544987196036	0.3385899364948272	0.0763544987196036
ORMDL2	0.1525847911834716	0.5451550483703613	0.2553126435590094	6.302527359721704	0.5451550483703613	0.08318236921820694	0.5451550483703613	0.08318236921820694
OS9	0.1486271321773529	0.2535149753093719	0.4629322187330932	2.426034446471136	0.2535149753093719	0.037679203744244376	0.2535149753093719	0.037679203744244376
OSBPL3	0.4110907316207886	0.6296261548995972	0.8969987989449107	2.666105249479185	0.6296261548995972	0.25883347666525935	0.6296261548995972	0.25883347666525935
OSBPL7	-0.1091902107000351	1.0692592859268188	-0.0	2.047482106421051	1.0692592859268188	0.11675264672331842	1.0692592859268188	-0.11675264672331842
OSBPL8	0.3429125547409057	0.2784576714038849	7.746175724566862	6.918751200517917	0.3429125547409057	0.09548663148830981	0.3429125547409057	0.09548663148830981
OST4	-0.3314501047134399	0.1443901658058166	26.704986473594275	8.258304945625634	0.3314501047134399	0.047858135575928856	0.1443901658058166	-0.047858135575928856
OSTC	0.2489951103925705	0.2781311869621277	3.2001074824933524	5.080523271839956	0.2781311869621277	0.06925330560125165	0.2781311869621277	0.06925330560125165
OSTF1	1.2893909215927124	1.370527267456055	245.7742820315252	278.7992474023241	1.370527267456055	1.7671454164531044	1.370527267456055	1.7671454164531044
OSTM1	0.609326958656311	0.3197996020317077	5.457706200799855	1.458068539861891	0.609326958656311	0.1948625188854791	0.609326958656311	0.1948625188854791
OTUB1	0.1837020069360733	0.2145358026027679	2.0994438293165563	3.7595461589827135	0.2145358026027679	0.03941065749776972	0.2145358026027679	0.03941065749776972
OTULINL	0.2735922634601593	0.6545841097831726	0.4559846631412245	3.975536078156813	0.6545841097831726	0.1790891482206316	0.6545841097831726	0.1790891482206316
OVCA2	0.1586947590112686	0.4827097654342651	0.194488529959851	5.901449050356414	0.4827097654342651	0.07660350989797668	0.4827097654342651	0.07660350989797668
OXA1L	-0.0495862998068332	-0.2829936444759369	-0.0	7.108987518890767	0.2829936444759369	0.014032607698412173	-0.0495862998068332	0.014032607698412173
OXCT1	0.2026035487651825	0.3886007666587829	0.4036559134763151	2.5238434661920275	0.3886007666587829	0.07873189437794002	0.3886007666587829	0.07873189437794002
OXNAD1	1.3429088592529297	0.8936352133750916	177.02023097680046	80.21272879602218	1.3429088592529297	1.2000706449817926	1.3429088592529297	1.2000706449817926
P2RY8	-2.5943362712860107	-0.7996292114257812	26.25366286508108	12.2578708651249	2.5943362712860107	2.0745070667817345	-0.7996292114257812	2.0745070667817345
P4HB	0.0914249122142791	0.3395790755748749	0.5601614319763384	11.44392605403532	0.3395790755748749	0.031045987174238985	0.3395790755748749	0.031045987174238985
PA2G4	0.1916622519493103	0.1467984765768051	2.466163586743809	1.476653047738972	0.1916622519493103	0.028135726603438542	0.1916622519493103	0.028135726603438542
PABPC1	0.1656164675951004	-0.6664499640464783	6.0940176808086814	203.04698849719696	0.6664499640464783	0.1103750888742594	0.1656164675951004	-0.1103750888742594
PABPC4	0.0354188680648803	-0.6789373755455017	-0.0	15.863502253502356	0.6789373755455017	0.024047193328762213	0.0354188680648803	-0.024047193328762213
PACS1	0.4691353738307953	0.1047147437930107	2.0838416759083143	1.2883299932381776e-05	0.4691353738307953	0.049125390474930024	0.4691353738307953	0.049125390474930024
PAF1	-0.4920123219490051	-0.0541193820536136	3.0203679007008395	0.0249157734863236	0.4920123219490051	0.026627402826643744	-0.0541193820536136	0.026627402826643744
PAFAH1B1	0.1247483342885971	0.5040136575698853	0.6401701365468424	15.579648780802009	0.5040136575698853	0.06287486424054656	0.5040136575698853	0.06287486424054656
PAG1	0.5113236904144287	0.1347680836915969	10.702953985585635	0.3070228818624653	0.5113236904144287	0.06891011390326791	0.5113236904144287	0.06891011390326791
PAIP2	0.261877954006195	0.1421382874250412	8.25904166606665	2.668852969833836	0.261877954006195	0.03722288389681427	0.261877954006195	0.03722288389681427
PAK2	0.6552312970161438	0.5094453692436218	45.17381023362746	40.28824118409562	0.6552312970161438	0.3338045500483666	0.6552312970161438	0.3338045500483666
PAPOLA	0.3600215911865234	0.2794587612152099	12.295204571156368	7.57914704700374	0.3600215911865234	0.10061118788371455	0.3600215911865234	0.10061118788371455
PAQR8	-0.0997358188033104	-1.1813150644302368	-0.0	2.54757005957928	1.1813150644302368	0.11781942521563504	-0.0997358188033104	0.11781942521563504
PARK7	0.3526416718959808	0.3753024339675903	20.697127783139383	31.32218074479727	0.3753024339675903	0.13234727778096197	0.3753024339675903	0.13234727778096197
PARP1	0.1201165243983268	0.3031691610813141	0.3809844908381169	5.7138971658152045	0.3031691610813141	0.03641562593384393	0.3031691610813141	0.03641562593384393
PARP10	0.0828317776322364	0.4913391768932342	-0.0	3.2030232138488435	0.4913391768932342	0.040698497442426436	0.4913391768932342	0.040698497442426436
PARP14	0.0297687985002994	0.4901671707630157	-0.0	2.7045690654732395	0.4901671707630157	0.014591687737906062	0.4901671707630157	0.014591687737906062
PARP4	0.1830843985080719	0.5154487490653992	0.086871603735984	4.274914980175501	0.5154487490653992	0.0943706241843767	0.5154487490653992	0.0943706241843767
PARP8	0.3318432569503784	1.180492639541626	16.687147321150174	141.03215373216167	1.180492639541626	0.39173852231144224	1.180492639541626	0.39173852231144224
PARVB	1.250285029411316	1.1866278648376465	12.355185239707977	10.982459985814264	1.250285029411316	1.4836230548888238	1.250285029411316	1.4836230548888238
PARVG	0.0653549656271934	0.403202623128891	-0.0	3.531681213190413	0.403202623128891	0.026351293575382885	0.403202623128891	0.026351293575382885
PASK	0.896816074848175	-0.9849902987480164	3.676130120115368	8.883337254039642	0.9849902987480164	0.8833551334867273	0.896816074848175	-0.8833551334867273
PATJ	-0.6554721593856812	-1.072175145149231	0.7409172726111826	3.567961658511035	1.072175145149231	0.7027809576306225	-0.6554721593856812	0.7027809576306225
PAXX	0.5497046113014221	1.01543927192688	49.17168455320539	144.31747872796515	1.01543927192688	0.5581916502747647	1.01543927192688	0.5581916502747647
PBDC1	-0.4058883786201477	0.2742412984371185	2.2861399327708924	0.5824693168238759	0.4058883786201477	0.11131135597332606	0.2742412984371185	-0.11131135597332606
PBX4	-0.1902632564306259	0.4357320964336395	0.755657418818982	20.15696087248977	0.4357320964336395	0.08290380759880776	0.4357320964336395	-0.08290380759880776
PBXIP1	0.7661647796630859	0.2777896225452423	39.67577402151872	13.078549574188893	0.7661647796630859	0.21283262495006738	0.7661647796630859	0.21283262495006738
PCBP1	0.8519154191017151	0.481003999710083	89.1235915902696	28.65376299116866	0.8519154191017151	0.4097747240026166	0.8519154191017151	0.4097747240026166
PCBP2	0.6708992123603821	0.0681199431419372	93.39228801242474	1.229437926777644	0.6708992123603821	0.04570161619995968	0.6708992123603821	0.04570161619995968
PCED1B	-0.7885912656784058	-0.3583520650863647	13.255046689351932	4.88370395149573	0.7885912656784058	0.28259330856492676	-0.3583520650863647	0.28259330856492676
PCID2	0.3891583681106567	0.4458479881286621	2.100608599450429	2.3794226432765773	0.4458479881286621	0.17350547548556958	0.4458479881286621	0.17350547548556958
PCM1	0.232289507985115	0.3517794609069824	2.985093447360208	7.820003630271264	0.3517794609069824	0.08171467789335195	0.3517794609069824	0.08171467789335195
PCMTD1	0.4408862292766571	0.1055032983422279	4.305993253436003	0.0183234547017933	0.4408862292766571	0.04651495138235504	0.4408862292766571	0.04651495138235504
PCNX2	0.0867593511939048	0.6970424652099609	-0.0	2.610572348459865	0.6970424652099609	0.06047495203621617	0.6970424652099609	0.06047495203621617
PCNX4	0.6162363886833191	0.1430627703666687	4.387713718890758	0.1132532761909846	0.6162363886833191	0.08816048496578688	0.6162363886833191	0.08816048496578688
PCSK1N	-0.96266508102417	-2.0455644130706787	0.033110380715062	2.1291418100328943	2.0455644130706787	1.9691934314488437	-0.96266508102417	1.9691934314488437
PDCD1	0.4673022031784057	1.9564285278320312	11.870215845112424	202.18897731880023	1.9564285278320312	0.914243361416993	1.9564285278320312	0.914243361416993
PDCD10	-0.0284702125936746	0.3631563484668731	-0.0	4.27695472328109	0.3631563484668731	0.010339138445594453	0.3631563484668731	-0.010339138445594453
PDCD4	0.6540153622627258	0.6847982406616211	58.62134096432599	62.03845623954904	0.6847982406616211	0.4478685694431874	0.6847982406616211	0.4478685694431874
PDCD6	0.3244271576404571	0.1555675119161605	5.467745926967137	1.3135011499261935	0.3244271576404571	0.05047032571215789	0.3244271576404571	0.05047032571215789
PDCD6IP	0.2889224886894226	0.2016229778528213	2.198010361533341	1.1201857661119383	0.2889224886894226	0.05825341253820947	0.2889224886894226	0.05825341253820947
PDCL3	0.2986933588981628	0.7139716148376465	4.356895656520536	26.25635355552836	0.7139716148376465	0.213258579793802	0.7139716148376465	0.213258579793802
PDE3B	0.6484377980232239	0.5316027402877808	22.102256225002805	13.06498359526817	0.6484377980232239	0.3447113103353203	0.6484377980232239	0.3447113103353203
PDE4B	-0.9118831753730774	0.5166611075401306	48.807075727586415	30.361728822285567	0.9118831753730774	0.4711345713354653	0.5166611075401306	-0.4711345713354653
PDE4D	1.246326923370361	1.5475109815597534	170.6089041321629	233.88104111120475	1.5475109815597534	1.928704600529215	1.5475109815597534	1.928704600529215
PDE4DIP	-0.9362215995788574	0.2101664394140243	5.658573066771883	0.2226450630403518	0.9362215995788574	0.19676236008599085	0.2101664394140243	-0.19676236008599085
PDE7A	-0.579315185546875	0.1931865662336349	3.784028913703102	0.2809215076716888	0.579315185546875	0.11191591146280186	0.1931865662336349	-0.11191591146280186
PDHB	0.3270330727100372	0.365638256072998	1.3169674986436837	2.525013233564074	0.365638256072998	0.11957580238389194	0.365638256072998	0.11957580238389194
PDIA3	0.2473058998584747	0.5131821036338806	8.623195346211366	42.41370168413022	0.5131821036338806	0.12691296193044185	0.5131821036338806	0.12691296193044185
PDIA4	0.6488685011863708	0.3847695589065552	9.745845713442906	2.6388484272570043	0.6488685011863708	0.24966484698983749	0.6488685011863708	0.24966484698983749
PDIA6	0.7011503577232361	0.7286152839660645	38.53387096442352	44.09313266397504	0.7286152839660645	0.5108688669954233	0.7286152839660645	0.5108688669954233
PDLIM4	1.668850064277649	1.9044325351715088	4.647421676426298	0.3779788402451178	1.9044325351715088	3.1782123587334183	1.9044325351715088	3.1782123587334183
PDS5A	0.322901964187622	0.4611910879611969	1.4167754809349429	4.602400142658143	0.4611910879611969	0.14891950816849683	0.4611910879611969	0.14891950816849683
PDZD11	0.3183276653289795	0.6731537580490112	0.4998766377141035	4.565938596133221	0.6731537580490112	0.21428346420717048	0.6731537580490112	0.21428346420717048
PDZD8	-0.1045282855629921	0.7172537446022034	-0.0	3.135985204758692	0.7172537446022034	0.07497330423690451	0.7172537446022034	-0.07497330423690451
PEBP1	0.5188927054405212	0.0588239170610904	35.6047889551072	0.6886775738252123	0.5188927054405212	0.030523301468438034	0.5188927054405212	0.030523301468438034
PECAM1	-0.5377905964851379	-1.5437299013137815	3.2128100228626546	0.3623563567857068	1.5437299013137815	0.8302034244394817	-0.5377905964851379	0.8302034244394817
PELI1	-0.0546460524201393	-0.3086276948451996	-0.0	2.778645406927156	0.3086276948451996	0.016865285190817533	-0.0546460524201393	0.016865285190817533
PELO	0.1813661754131317	0.8206968903541565	0.0623991066525503	3.503508096918444	0.8206968903541565	0.14884665617698367	0.8206968903541565	0.14884665617698367
PER1	0.7735342383384705	0.4655323922634125	36.72283431277744	16.274033549574288	0.7735342383384705	0.3601052444713648	0.7735342383384705	0.3601052444713648
PERP	0.0124506829306483	1.194145679473877	-0.0	52.08346833849001	1.194145679473877	0.014867929228132817	1.194145679473877	0.014867929228132817
PEX2	0.3609033823013305	0.5402866005897522	1.3619824980228972	4.149113870162055	0.5402866005897522	0.1949912615649296	0.5402866005897522	0.1949912615649296
PFDN5	0.1406988352537155	-0.3108983635902405	6.547403989472833	48.87967124674105	0.3108983635902405	0.043743037639432984	0.1406988352537155	-0.043743037639432984
PFKFB3	0.5557020306587219	0.8723001480102539	19.45780353555125	44.77436356475997	0.8723001480102539	0.4847389635932018	0.8723001480102539	0.4847389635932018
PFN1	0.3550982773303985	0.8118833303451538	53.1476867298805	267.204493034323	0.8118833303451538	0.28829837199883096	0.8118833303451538	0.28829837199883096
PGA3	-1.4142547845840454	0.2676567435264587	34.120737008306314	3.179638660826213	1.4142547845840454	0.37853483015847894	0.2676567435264587	-0.37853483015847894
PGAM1	0.2003193348646164	0.6758834719657898	5.847650984342184	83.45148317012644	0.6758834719657898	0.1353925275501746	0.6758834719657898	0.1353925275501746
PGC	-1.1682887077331543	0.3197736442089081	10.895641237338197	1.606560663838894	1.1682887077331543	0.3735879375599467	0.3197736442089081	-0.3735879375599467
PGK1	0.5396617650985718	0.4458086192607879	54.133118094891216	43.6894854463072	0.5396617650985718	0.24058586636643395	0.5396617650985718	0.24058586636643395
PGLYRP2	0.6423622369766235	2.0693070888519287	0.3955707492210987	6.492940814930575	2.0693070888519287	1.3292447305865096	2.0693070888519287	1.3292447305865096
PGM2L1	-0.3078308701515198	-0.8169223070144653	0.0491218148724206	2.364912728189179	0.8169223070144653	0.25147390461444985	-0.3078308701515198	0.25147390461444985
PHACTR2	1.3073910474777222	-0.0500486269593238	12.018503442807017	1.2883299932381776e-05	1.3073910474777222	0.0654331268251721	1.3073910474777222	-0.0654331268251721
PHC3	0.4321936964988708	0.3113733828067779	4.749289987171943	2.118480788588714	0.4321936964988708	0.1345736133066193	0.4321936964988708	0.1345736133066193
PHF1	-0.1665965616703033	-0.3523052036762237	0.8669811754711554	7.186589382461194	0.3523052036762237	0.058692835591014764	-0.1665965616703033	0.058692835591014764
PHF20	0.1650050729513168	0.2625140249729156	1.4062632332775449	4.085711988584879	0.2625140249729156	0.04331614584139974	0.2625140249729156	0.04331614584139974
PHF20L1	0.1858810633420944	0.4063389599323272	0.761811590985813	4.610365896345554	0.4063389599323272	0.07553071794954166	0.4063389599323272	0.07553071794954166
PHF21A	0.4252022504806518	0.6726816892623901	0.4335000797638255	4.047711270698591	0.6726816892623901	0.2860257681314948	0.6726816892623901	0.2860257681314948
PHIP	0.2000665515661239	0.285502165555954	1.389360708511459	3.705790769677989	0.285502165555954	0.057119433727440314	0.285502165555954	0.057119433727440314
PHLDA1	0.109401524066925	0.4499247074127197	3.26825225367838	21.69975752796866	0.4499247074127197	0.04922244870631684	0.4499247074127197	0.04922244870631684
PHPT1	0.4813683629035949	0.6015897393226624	8.963919134911393	20.88062349025325	0.6015897393226624	0.2895862679573504	0.6015897393226624	0.2895862679573504
PHTF1	0.5837776064872742	0.9460198879241944	3.7080189326340993	10.398073492107905	0.9460198879241944	0.5522652258617456	0.9460198879241944	0.5522652258617456
PHTF2	1.0037189722061155	0.7590271234512329	23.99291398075128	40.79056671602309	1.0037189722061155	0.7618499242270358	1.0037189722061155	0.7618499242270358
PHYKPL	0.906380534172058	0.5805270671844482	35.54533529796872	14.479970930676474	0.906380534172058	0.5261784332559784	0.906380534172058	0.5261784332559784
PICALM	0.0824588760733604	0.4848634004592895	-0.0	2.929376517137473	0.4848634004592895	0.039981291050980666	0.4848634004592895	0.039981291050980666
PIGT	0.1468698978424072	0.4808483421802521	0.1973806571516918	5.075344625013539	0.4808483421802521	0.07062214689370448	0.4808483421802521	0.07062214689370448
PIK3IP1	0.9509285688400269	0.1933271139860153	95.60836586171122	5.566988061281675	0.9509285688400269	0.18384027582069426	0.9509285688400269	0.18384027582069426
PIK3R1	-1.7901796102523804	-0.0275376848876476	228.19896602065745	0.4057830598493147	1.7901796102523804	0.04929740199942185	-0.0275376848876476	0.04929740199942185
PIK3R3	1.6266965866088867	1.1756038665771484	4.6367376634919655	0.6967060823214829	1.6266965866088867	1.9123507969652564	1.6266965866088867	1.9123507969652564
PIK3R5	-0.2301838994026184	0.3618837296962738	0.9396421804110382	2.2600156354094536	0.3618837296962738	0.08329980803185144	0.3618837296962738	-0.08329980803185144
PILRB	-1.7904458045959473	0.2470574378967285	4.229612142323019	1.2883299932381776e-05	1.7904458045959473	0.4423429531764213	0.2470574378967285	-0.4423429531764213
PIM1	-0.0793181881308555	-0.2318369001150131	-0.0	3.465455310217963	0.2318369001150131	0.018388882858996966	-0.0793181881308555	0.018388882858996966
PIM2	0.2613357901573181	-0.4141213297843933	2.1730809925840524	15.295865879982037	0.4141213297843933	0.10822472494020374	0.2613357901573181	-0.10822472494020374
PIM3	-0.8085358142852783	0.1386690735816955	19.19464648403455	2.338527953710077	0.8085358142852783	0.11211891232456135	0.1386690735816955	-0.11211891232456135
PIN1	0.3517789244651794	0.5518635511398315	6.76460547321008	21.829620128781805	0.5518635511398315	0.19413396647150447	0.5518635511398315	0.19413396647150447
PIP4K2A	-0.2931383550167084	0.9062788486480712	1.1320372480037115	8.317628001568133	0.9062788486480712	0.265665090879132	0.9062788486480712	-0.265665090879132
PIP4P1	-0.4176646173000335	-0.4596555829048157	0.9464802045645035	2.248820711362299	0.4596555829048157	0.19198187312376366	-0.4176646173000335	0.19198187312376366
PIP4P2	0.240952119231224	-0.7474347949028015	-0.0	2.091720165584711	0.7474347949028015	0.1800959978189853	0.240952119231224	-0.1800959978189853
PITHD1	-0.3715942800045013	0.1559779495000839	3.4536134340786275	0.3134670670670116	0.3715942800045013	0.057960513841062135	0.1559779495000839	-0.057960513841062135
PITPNB	0.1410549730062484	0.4021283388137817	-0.0	3.064259786180564	0.4021283388137817	0.05672220197642548	0.4021283388137817	0.05672220197642548
PITPNC1	-0.3438701033592224	0.2425635308027267	4.827871971222622	2.039714215614094	0.3438701033592224	0.08341034640831156	0.2425635308027267	-0.08341034640831156
PKM	0.1988876760005951	0.0910368412733078	5.2701933836955694	2.899860536913341	0.1988876760005951	0.018106105791283245	0.1988876760005951	0.018106105791283245
PLA2G16	-0.438974916934967	1.3208414316177368	4.582823274165313	13.28780253871577	1.3208414316177368	0.5798162577286589	1.3208414316177368	-0.5798162577286589
PLAC8	-2.4458792209625244	-2.5542151927948	12.793921087705767	53.93126149091095	2.5542151927948	6.247301865923589	-2.4458792209625244	6.247301865923589
PLAGL1	1.9727433919906616	0.9684253931045532	7.576517364503998	2.9570599576322025	1.9727433919906616	1.9104547948829662	1.9727433919906616	1.9104547948829662
PLCG1	0.5641418695449829	0.550929069519043	5.262792389939985	6.399036888795236	0.5641418695449829	0.31080215526515076	0.5641418695449829	0.31080215526515076
PLD1	1.5852395296096802	2.267996311187744	0.6441508490269998	2.1499996397908463	2.267996311187744	3.5953174055037493	2.267996311187744	3.5953174055037493
PLD3	0.4012594819068908	0.2078936398029327	2.620396536044072	0.4531434364051766	0.4012594819068908	0.08341929419906255	0.4012594819068908	0.08341929419906255
PLEC	0.3320813477039337	0.3206155896186828	2.724098829855869	2.1592414057511227	0.3320813477039337	0.10647045709546353	0.3320813477039337	0.10647045709546353
PLEK	-3.989268302917481	0.0677147060632705	56.9504184728504	1.2883299932381776e-05	3.989268302917481	0.2701321305395792	0.0677147060632705	-0.2701321305395792
PLEKHA1	-0.7191432118415833	-1.3146240711212158	2.717798179056434	8.921417895044078	1.3146240711212158	0.9454029768703691	-0.7191432118415833	0.9454029768703691
PLEKHA2	-0.4580290019512176	0.7611991167068481	2.750775359163376	9.398511476449393	0.7611991167068481	0.34865127171138605	0.7611991167068481	-0.34865127171138605
PLEKHA3	0.3317109048366546	0.442475289106369	0.9516723965756284	2.2318383019080605	0.442475289106369	0.146773878517334	0.442475289106369	0.146773878517334
PLEKHB1	-0.5056067109107971	-1.8341540098190308	0.2348313566325262	7.180217871553294	1.8341540098190308	0.92736057620845	-0.5056067109107971	0.92736057620845
PLEKHF1	0.1587565392255783	1.132290005683899	-0.0	16.28027927917875	1.132290005683899	0.17975844270208619	1.132290005683899	0.17975844270208619
PLEKHO1	-0.4578830599784851	0.8537335991859436	0.4980273363166015	3.061961438545532	0.8537335991859436	0.3909101528017054	0.8537335991859436	-0.3909101528017054
PLIN2	-0.4740523993968963	0.8778107166290283	4.913713433128754	29.18716839935349	0.8778107166290283	0.4161282764342999	0.8778107166290283	-0.4161282764342999
PLK3	-0.6356044411659241	-0.0514335893094539	9.822696521619648	1.2883299932381776e-05	0.6356044411659241	0.03269141779019309	-0.0514335893094539	0.03269141779019309
PLP2	-0.9325144290924072	-0.6974815130233765	57.64835720075152	42.233497557281616	0.9325144290924072	0.6504115749195023	-0.6974815130233765	0.6504115749195023
PLPP1	0.7132554650306702	1.7313530445098877	3.666106011490376	16.579542545793455	1.7313530445098877	1.2348970208941665	1.7313530445098877	1.2348970208941665
PLPP5	0.1752489805221557	0.5505801439285278	0.0520758102027985	4.312706050466157	0.5505801439285278	0.09648860891921626	0.5505801439285278	0.09648860891921626
PLSCR1	0.554259717464447	1.1038118600845337	5.068797820917114	12.810090155362367	1.1038118600845337	0.6117984497043594	1.1038118600845337	0.6117984497043594
PLSCR3	0.1566432863473892	-0.3489899933338165	-0.0	4.661398601210294	0.3489899933338165	0.05466693945816246	0.1566432863473892	-0.05466693945816246
PLXND1	0.5177291631698608	1.5644608736038208	0.4388052263093701	5.2384720285502215	1.5644608736038208	0.8099670189028956	1.5644608736038208	0.8099670189028956
PMAIP1	-1.3998661041259766	-0.7496931552886963	23.20131415349232	9.254188566996362	1.3998661041259766	1.049470036583898	-0.7496931552886963	1.049470036583898
PMEPA1	0.2396292686462402	1.0575920343399048	0.0730153390315453	3.957518526313228	1.0575920343399048	0.2534300057149607	1.0575920343399048	0.2534300057149607
PMVK	0.8186725378036499	0.5184081792831421	12.77163649321052	11.838093785889756	0.8186725378036499	0.42440653975189946	0.8186725378036499	0.42440653975189946
PNISR	0.420212984085083	0.1186204105615615	20.23844461345405	2.001465045767991	0.420212984085083	0.049845836695471456	0.420212984085083	0.049845836695471456
PNKP	0.329287439584732	0.4726851284503937	2.132805787562816	5.88938583582992	0.4726851284503937	0.1556492756772103	0.4726851284503937	0.1556492756772103
PNP	0.3357703685760498	0.4299225509166717	3.003924013266454	8.222408449046668	0.4299225509166717	0.14435525338044639	0.4299225509166717	0.14435525338044639
PNRC1	0.1049098819494247	0.1153211668133735	3.91724612668633	7.51991342080822	0.1153211668133735	0.012098329996660927	0.1153211668133735	0.012098329996660927
PNRC2	0.0346875376999378	0.1832581162452697	-0.0	2.543935134815765	0.1832581162452697	0.006356772816077376	0.1832581162452697	0.006356772816077376
POC1B	0.5576562285423279	0.7445027828216553	1.3458354049651904	3.09603467781092	0.7445027828216553	0.4151766140075921	0.7445027828216553	0.4151766140075921
POLD2	0.7656526565551758	-0.1293693929910659	3.271380899248421	0.1024102685544013	0.7656526565551758	0.09905201942054014	0.7656526565551758	-0.09905201942054014
POLD4	0.2227344661951065	0.290950208902359	3.5855157766411927	7.974855649223063	0.290950208902359	0.06480463946922166	0.290950208902359	0.06480463946922166
POLR1E	0.727759063243866	0.8184400796890259	11.254991209640414	12.709985358590014	0.8184400796890259	0.5956271857157205	0.8184400796890259	0.5956271857157205
POLR2A	-0.1395957618951797	0.3016123473644256	0.2346490954525427	2.7740152515886267	0.3016123473644256	0.04210380542733058	0.3016123473644256	-0.04210380542733058
POLR2B	0.1179297938942909	0.3281653821468353	0.1796061536893067	2.705252818713699	0.3281653821468353	0.0387004758798175	0.3281653821468353	0.0387004758798175
POLR2E	0.353168249130249	0.4065461158752441	7.728906240046127	12.30899852944507	0.4065461158752441	0.14357917993436328	0.4065461158752441	0.14357917993436328
POLR2F	-0.0578571781516075	0.2774965167045593	-0.0	2.3976378483697545	0.2774965167045593	0.016055165403426216	0.2774965167045593	-0.016055165403426216
POLR2G	0.2768921256065368	0.7504321932792664	2.793431927265664	30.395111002002366	0.7504321932792664	0.20778876512067151	0.7504321932792664	0.20778876512067151
POLR2K	0.3037323653697967	0.3849063813686371	7.010784710754145	11.191942855592366	0.3849063813686371	0.11690852565902518	0.3849063813686371	0.11690852565902518
POLR2L	-0.2357125282287597	0.2398635894060135	5.49081076322194	8.20446678212446	0.2398635894060135	0.05653885308891658	0.2398635894060135	-0.05653885308891658
POLR3GL	0.4720387160778045	0.4111164212226867	18.23522086255308	16.605218437145172	0.4720387160778045	0.1940628676324589	0.4720387160778045	0.1940628676324589
POMP	-0.1247690916061401	0.5359820127487183	0.9557750317899928	32.35275504263267	0.5359820127487183	0.06687398884788817	0.5359820127487183	-0.06687398884788817
PON2	2.3201022148132324	0.3738353550434112	22.823773044637832	1.2883299932381776e-05	2.3201022148132324	0.8673362352117094	2.3201022148132324	0.8673362352117094
POU2F2	-0.3669926524162292	-0.6242009401321411	0.3214832296842886	4.4229780120565625	0.6242009401321411	0.22907715865979836	-0.3669926524162292	0.22907715865979836
PPA1	0.5168355703353882	-0.0886608436703682	14.359466788557633	0.5895906550486909	0.5168355703353882	0.04582307770479144	0.5168355703353882	-0.04582307770479144
PPARG	2.318786859512329	3.0012755393981934	3.031689868025107	11.304023935447717	3.0012755393981934	6.959318282532308	3.0012755393981934	6.959318282532308
PPCS	0.3168924152851105	0.3021637797355652	3.333308291257815	3.723235128458286	0.3168924152851105	0.09575340997208137	0.3168924152851105	0.09575340997208137
PPDPF	-0.1147674471139907	0.1918068677186966	2.9849115055484665	11.729054583125134	0.1918068677186966	0.02201318454700572	0.1918068677186966	-0.02201318454700572
PPIB	0.1856378018856048	0.5341796278953552	6.768890159296907	74.72733164261005	0.5341796278953552	0.09916393193456405	0.5341796278953552	0.09916393193456405
PPIF	-0.5201342105865479	0.6458557844161987	0.6635132015870859	3.096055489636727	0.6458557844161987	0.33593168858007516	0.6458557844161987	-0.33593168858007516
PPIP5K2	0.0856188163161277	0.5427210927009583	-0.0	2.6611015462742285	0.5427210927009583	0.04646713754685145	0.5427210927009583	0.04646713754685145
PPM1B	0.7899884581565857	0.7679975032806396	23.177967096492967	21.54493207847843	0.7899884581565857	0.6067091634847799	0.7899884581565857	0.6067091634847799
PPM1G	-0.0162876937538385	0.1851429790258407	-0.0	4.071316004251443	0.1851429790258407	0.0030155521430462384	0.1851429790258407	-0.0030155521430462384
PPM1M	0.2926046550273895	0.646622896194458	1.2717913588244196	10.353063279620342	0.646622896194458	0.1892048694737909	0.646622896194458	0.1892048694737909
PPP1CA	0.1548318564891815	0.6705899238586426	3.124156384728484	78.68633038340533	0.6705899238586426	0.1038286828539725	0.6705899238586426	0.1038286828539725
PPP1CB	0.2648297846317291	0.1488771587610244	2.953977819910272	1.1440772277270332	0.2648297846317291	0.039427105891265836	0.2648297846317291	0.039427105891265836
PPP1CC	0.4081307053565979	0.2652049660682678	9.651290694572245	6.351194248520528	0.4081307053565979	0.10823828986551476	0.4081307053565979	0.10823828986551476
PPP1R12A	0.1113600730895996	0.4464341700077057	0.8789656382147318	14.101655738124451	0.4464341700077057	0.049714941801752836	0.4464341700077057	0.049714941801752836
PPP1R14B	-1.549785852432251	0.5812243223190308	4.890883898424821	0.2131829837828429	1.549785852432251	0.9007732318195565	0.5812243223190308	-0.9007732318195565
PPP1R15A	0.2203725725412368	-0.1119415238499641	7.554466287842281	1.2883299932381776e-05	0.2203725725412368	0.024668841585002804	0.2203725725412368	-0.024668841585002804
PPP1R16B	-0.1509734839200973	0.8678538203239441	0.1875948702094526	27.61286649717935	0.8678538203239441	0.13102291478767197	0.8678538203239441	-0.13102291478767197
PPP1R18	0.2195411622524261	0.7516558766365051	4.843843146709228	70.17149860126064	0.7516558766365051	0.16501940477064453	0.7516558766365051	0.16501940477064453
PPP1R21	0.6359345316886902	0.3366263210773468	4.673206732379148	1.524763420799202	0.6359345316886902	0.2140723018484092	0.6359345316886902	0.2140723018484092
PPP1R7	0.1918468475341797	0.4449777603149414	0.8343971243101549	8.16863760630303	0.4449777603149414	0.08536758053924132	0.4449777603149414	0.08536758053924132
PPP2R3C	0.7369491457939148	0.4978311061859131	12.075023583915918	5.298176864464968	0.7369491457939148	0.36687620845334834	0.7369491457939148	0.36687620845334834
PPP2R5C	0.1629720330238342	0.4040641188621521	2.392029301935739	17.767747632490327	0.4040641188621521	0.06585115092294912	0.4040641188621521	0.06585115092294912
PPP2R5E	0.2170041054487228	0.4787683486938476	0.5175533994154895	5.350244909826617	0.4787683486938476	0.1038946972254706	0.4787683486938476	0.1038946972254706
PPP3CA	0.5923147797584534	0.7595490217208862	4.760158351893481	6.204744540747649	0.7595490217208862	0.44989211151635544	0.7595490217208862	0.44989211151635544
PPP3CC	-0.5887132883071899	-0.0830111801624298	13.113033339398791	0.4924590008262883	0.5887132883071899	0.04886978483968462	-0.0830111801624298	0.04886978483968462
PPP3R1	0.4766274094581604	0.3457711040973663	2.4782465436668164	1.1544940702875108	0.4766274094581604	0.1648039856114156	0.4766274094581604	0.1648039856114156
PPP4C	0.0252068415284156	0.4012594521045685	-0.0	14.548081798048145	0.4012594521045685	0.010114483420978728	0.4012594521045685	0.010114483420978728
PPP4R2	0.2969531714916229	0.3655450046062469	2.9148824147558043	5.526352162513682	0.3655450046062469	0.10854974844074493	0.3655450046062469	0.10854974844074493
PPP4R3A	0.1886299550533294	0.4024620056152344	0.4769800383492109	3.460917157361368	0.4024620056152344	0.07591639002987446	0.4024620056152344	0.07591639002987446
PPP4R3B	0.3029921650886535	0.1892527490854263	2.535584197140976	0.7490122395774717	0.3029921650886535	0.057342100194373004	0.3029921650886535	0.057342100194373004
PPP5C	0.516869843006134	1.1010737419128418	4.01091979319057	17.07254012828115	1.1010737419128418	0.5691118121206671	1.1010737419128418	0.5691118121206671
PPP6C	0.2962360084056854	0.1351072490215301	2.8459036985973856	0.4337904260222814	0.2962360084056854	0.040023632156811026	0.2962360084056854	0.040023632156811026
PPP6R1	0.1417817622423172	0.6143689155578613	0.0872537018348232	4.863948603242272	0.6143689155578613	0.08710630751469495	0.6143689155578613	0.08710630751469495
PQLC3	0.2963546216487884	0.6010023355484009	1.9641963159765496	8.077592391833367	0.6010023355484009	0.17810981976148452	0.6010023355484009	0.17810981976148452
PRCP	0.6362632513046265	-0.0514798946678638	2.547302740146752	1.2883299932381776e-05	0.6362632513046265	0.032754765158194726	0.6362632513046265	-0.032754765158194726
PRDM1	1.0401601791381836	1.7207900285720823	96.46341656642473	260.3246711206342	1.7207900285720823	1.7898972643787372	1.7207900285720823	1.7898972643787372
PRDX1	0.0864713415503501	0.2304190546274185	0.6898924987942191	10.807960464418262	0.2304190546274185	0.019924644772396284	0.2304190546274185	0.019924644772396284
PRDX2	-0.0767220705747604	-0.2185627669095993	0.2628999509159613	5.24049962921454	0.2185627669095993	0.016768588027853183	-0.0767220705747604	0.016768588027853183
PRDX3	0.3412033915519714	0.4049879610538482	3.0655612630512525	6.910928356326727	0.4049879610538482	0.13818326584929072	0.4049879610538482	0.13818326584929072
PRDX4	-0.134934589266777	-0.5578504800796509	-0.0	2.43786614030491	0.5578504800796509	0.07527332540182206	-0.134934589266777	0.07527332540182206
PRDX5	0.4464003443717956	0.4621521830558777	20.51969140959603	24.050164631567807	0.4621521830558777	0.20630489366832092	0.4621521830558777	0.20630489366832092
PRDX6	0.1825635135173797	0.2942286729812622	2.451980765468652	5.906778587351811	0.2942286729812622	0.05371542031701536	0.2942286729812622	0.05371542031701536
PRELID1	0.2652631998062134	0.5261839628219604	5.997683010007012	31.037609298456776	0.5261839628219604	0.13957724166486685	0.5261839628219604	0.13957724166486685
PREP	0.4246864914894104	0.9326390624046326	1.669389922528194	8.828303507205526	0.9326390624046326	0.3960792112385967	0.9326390624046326	0.3960792112385967
PREX1	0.4881264865398407	0.7553438544273376	5.395257207483517	11.10302681533	0.7553438544273376	0.3687033417910772	0.7553438544273376	0.3687033417910772
PRF1	-1.5720747709274292	1.1770141124725342	188.5941471193293	39.19292146203544	1.5720747709274292	1.8503541912436106	1.1770141124725342	-1.8503541912436106
PRKAA1	0.254584401845932	0.5056754350662231	0.5888548051327871	3.592557296388992	0.5056754350662231	0.12873707816451585	0.5056754350662231	0.12873707816451585
PRKAB1	0.5083692073822021	0.8094773888587952	0.2556356986587826	2.840418356112201	0.8094773888587952	0.41151337856796033	0.8094773888587952	0.41151337856796033
PRKACB	0.2261168509721756	0.2996768951416015	2.106862889414198	2.40187840855602	0.2996768951416015	0.0677619958385378	0.2996768951416015	0.0677619958385378
PRKAR1A	0.634773313999176	0.5608044266700745	33.86365090330755	28.7155523610993	0.634773313999176	0.35598368442277106	0.634773313999176	0.35598368442277106
PRKCB	-0.7728206515312195	-0.0025714223738759	5.358770877583607	1.2883299932381776e-05	0.7728206515312195	0.0019872483143407284	-0.0025714223738759	0.0019872483143407284
PRKCH	0.7224622964859009	0.4398867785930633	63.69660172275881	24.89354741317266	0.7224622964859009	0.3178016122561295	0.7224622964859009	0.3178016122561295
PRKCQ	-0.1154127269983291	0.3434846997261047	0.1516128330107265	3.3778406493150004	0.3434846997261047	0.039642505877591966	0.3434846997261047	-0.039642505877591966
PRKDC	0.4990842640399933	0.3922842741012573	8.449192529997072	6.599455228389586	0.4990842640399933	0.195782908234289	0.4990842640399933	0.195782908234289
PRKX	-0.9558402895927428	0.3302375376224518	14.350742868800676	1.198806428703906	0.9558402895927428	0.3156543435954386	0.3302375376224518	-0.3156543435954386
PROK2	1.448844075202942	2.126062631607056	0.3014495619328961	4.147328855836038	2.126062631607056	3.080333247314258	2.126062631607056	3.080333247314258
PRPF38B	-0.0151575477793812	0.239716351032257	-0.0	4.690466357387156	0.239716351032257	0.0036335120442703515	0.239716351032257	-0.0036335120442703515
PRPF40A	0.0448699072003364	0.3015281856060028	-0.0	6.304019124909255	0.3015281856060028	0.013529541706427155	0.3015281856060028	0.013529541706427155
PRPF4B	0.2410780191421508	0.3523889780044555	2.621450272989001	6.937976991332738	0.3523889780044555	0.08495323678484108	0.3523889780044555	0.08495323678484108
PRPF8	0.2689375281333923	0.1928226202726364	4.31660658538671	2.013889213954624	0.2689375281333923	0.05185723886432657	0.2689375281333923	0.05185723886432657
PRR13	-0.0889555588364601	0.1289849132299423	0.7226132599235442	4.412906684094316	0.1289849132299423	0.011473925037841833	0.1289849132299423	-0.011473925037841833
PRR5	1.5187536478042605	1.5934667587280271	47.55442336364412	50.48571246851098	1.5934667587280271	2.4200834524730226	1.5934667587280271	2.4200834524730226
PRR7	-0.4895471930503845	-0.7660236358642578	0.9074710474737492	3.188946970274153	0.7660236358642578	0.3750047207475973	-0.4895471930503845	0.3750047207475973
PRRC2A	0.1135011613368988	0.3936153352260589	0.0682848466382505	4.126139562571884	0.3936153352260589	0.04467579766817042	0.3936153352260589	0.04467579766817042
PRRC2B	0.5832396149635315	0.4717519581317901	15.133223413705537	8.224156143771195	0.5832396149635315	0.27514443041907727	0.5832396149635315	0.27514443041907727
PRRC2C	0.1537393927574157	0.2624315023422241	3.73893436158846	14.902250492570726	0.2624315023422241	0.04034605981050985	0.2624315023422241	0.04034605981050985
PRSS23	-4.812821865081787	-0.0869482085108757	3.6891720654539246	1.2883299932381776e-05	4.812821865081787	0.4184662390508329	-0.0869482085108757	0.4184662390508329
PSAP	0.2592756748199463	0.2104786783456802	5.699628850980697	4.855688882786267	0.2592756748199463	0.05457200136328665	0.2592756748199463	0.05457200136328665
PSD4	0.532368540763855	0.4066982269287109	4.773667115039833	2.4420923265349064	0.532368540763855	0.21651334160128496	0.532368540763855	0.21651334160128496
PSENEN	-0.2794036865234375	0.4507757425308227	1.1166215467469027	3.908909613219695	0.4507757425308227	0.12594840425845175	0.4507757425308227	-0.12594840425845175
PSIP1	-0.0801741629838943	-0.5385945439338684	0.2146499478340451	23.17455442691646	0.5385945439338684	0.04318136674759019	-0.0801741629838943	0.04318136674759019
PSMA1	0.3705882132053375	0.4777641296386719	11.424680898050996	26.3684297329271	0.4777641296386719	0.17705375513639865	0.4777641296386719	0.17705375513639865
PSMA3	-0.1019323095679283	0.266826331615448	0.0958040309136053	2.352379491897539	0.266826331615448	0.02719822423510054	0.266826331615448	-0.02719822423510054
PSMA4	0.0756487771868705	0.5563775300979614	-0.0	10.291289938871866	0.5563775300979614	0.04208927980616202	0.5563775300979614	0.04208927980616202
PSMA5	0.241280198097229	0.3237271308898926	3.3185317499355658	8.010415651936253	0.3237271308898926	0.07810894627056086	0.3237271308898926	0.07810894627056086
PSMA6	0.3628188967704773	0.4840098321437835	10.604390073133086	24.325613063151383	0.4840098321437835	0.17560791332447143	0.4840098321437835	0.17560791332447143
PSMA7	-0.0615730881690979	0.4574846029281616	0.36503932778316	48.94924016752986	0.4574846029281616	0.02816873979210044	0.4574846029281616	-0.02816873979210044
PSMB1	0.0273138713091611	0.1592505723237991	-0.0	4.436182406355685	0.1592505723237991	0.004349749638362501	0.1592505723237991	0.004349749638362501
PSMB10	-0.0860910192131996	0.4164991676807403	0.4203166940338996	23.163735653990223	0.4164991676807403	0.03585683784708425	0.4164991676807403	-0.03585683784708425
PSMB2	0.0769115909934043	0.5471451282501221	0.1101372269336716	16.387291148261312	0.5471451282501221	0.04208180231800713	0.5471451282501221	0.04208180231800713
PSMB3	0.1177534386515617	0.4703172743320465	1.2441236214575166	29.482416572190008	0.4703172743320465	0.05538147630982835	0.4703172743320465	0.05538147630982835
PSMB6	0.0116831073537468	0.3945690989494324	-0.0	16.974821997524526	0.3945690989494324	0.0046097931414973625	0.3945690989494324	0.0046097931414973625
PSMB8	0.1516484171152115	0.3957312107086181	3.0428443129781586	27.455068207050317	0.3957312107086181	0.06001201170704817	0.3957312107086181	0.06001201170704817
PSMB8-AS1	0.3671198189258575	0.1651854515075683	5.632915678950667	0.9562843987996203	0.3671198189258575	0.06064285304664449	0.3671198189258575	0.06064285304664449
PSMB9	-0.1635003536939621	0.5750167965888977	4.108622077933605	73.63621588165374	0.5750167965888977	0.09401544962225383	0.5750167965888977	-0.09401544962225383
[truncated: 1,028 more rows]
