# Supplementary material for: scRNA-seq of gastric tumor shows complex intercellular interaction with an alternative T cell exhaustion trajectory
Source: Nat Commun. 2022 Aug 23;13:4943. doi: 10.1038/s41467-022-32627-z (PMC9399107; doi:10.1038/s41467-022-32627-z)
Supplement: Supplementary file 13 — Source Data [file 41467_2022_32627_MOESM13_ESM.zip › Source Data/Fig5/Fig5h.csv]

	IL17RA	IL17RB	IL17RC	IL10RB	IL20RA	IL22RA1	Type
02375ae1-fb88-4ae4-bad4-36a8ccd7e819	8.889864654823514	2.6136423648983818	8.307525582944928	21.42358315567207	2.280232588515799	5.202686475459164	Solid Tissue Normal
026f63fe-a6ac-45a0-8edc-b5eca0421558	23.683010237996047	31.83875145988097	19.972650451342904	47.978754875974126	7.350855398492443	11.86491820204188	Primary Tumor
02ffa4e5-3475-435a-8c03-7a4ef62960cd	5.134900564324832	66.77042462793787	9.464146416703493	32.87935756919391	0.2087128851567595	47.76615209386301	Primary Tumor
03314f52-f263-4ac2-a525-d925a356eb4b	9.73067250183716	28.30525269223034	11.661139635362366	50.78897303918547	15.954537602430156	35.14533652730006	Primary Tumor
0416822c-d382-4e51-b54e-3ff04498f1f0	18.20524028638385	43.87579714756533	24.96859790950613	49.46538789544132	6.047321814443174	37.32906008451908	Primary Tumor
0423359e-e16c-4a50-9da2-420b5e8a977e	17.858186652706994	14.384777885097508	16.71334242541352	38.38474620211472	10.31812186214588	19.13853445034405	Primary Tumor
045bf4cf-73e4-43fb-8a9c-08ced63d55cb	6.977010145017813	4.486896690237733	13.622671635486274	14.294910256593834	0.8080887863771284	0.3456318159728699	Primary Tumor
0484bd52-a42c-4231-935a-fd008505766c	8.57742340061596	9.63453461947759	16.500138663012685	30.379092869920157	6.930350034442475	23.66327855798489	Primary Tumor
0490eac0-8edf-4e49-800a-e74e0419cada	16.09216152152552	2.250626415071804	10.759789918011068	41.9856249221462	21.9481119719085	138.0133416647229	Primary Tumor
04f8b37a-a956-4b27-8878-8b8b3f5ff283	19.11744424279641	14.215374109431636	22.4802326700369	35.0627869552931	2.0910832056300928	81.49835374724958	Primary Tumor
067beaf4-7b49-4278-aad2-7a0451f12432	34.941981490789985	32.455964675634945	41.06121869080304	92.39324230702717	17.11035073362437	152.24735033573333	Primary Tumor
0716b8bc-bc7d-4857-a0d7-f72906074a5f	8.463684529906459	8.525130055365599	5.51396686288594	56.72890873510648	6.174554859141519	10.016019756330818	Primary Tumor
074647ae-4ed0-4aea-b755-03e6fd91ac37	12.59771033634707	16.666624436199548	14.927167867076864	63.83768158889538	6.900689451108431	21.78544946790437	Primary Tumor
075fb06e-2d1b-4dd6-8540-111ceee5573d	9.12512047782598	5.88410044307861	8.992221150381887	35.19873904854909	0.9192793229798832	10.374625570969345	Primary Tumor
07b80a24-4848-497c-8d05-af9363ede454	10.14573126602984	17.421602493172585	14.594669280252438	58.48986436260836	8.641971183884973	4.608350087659769	Primary Tumor
07e6e068-1ebc-4796-a388-f9afa0cb26fc	13.23084998310043	9.077049439980096	7.816261775868403	52.52957959380393	25.184298847272625	51.30184180807933	Primary Tumor
08b7f6cd-b12c-4c31-a2af-ddfb74a74401	9.456885504652387	6.060697608160375	7.911209125508474	28.025677676475947	1.0902588727669316	3.945738501164675	Primary Tumor
090910e1-fcdb-46dc-84f4-ebe146334728	11.159162752086496	8.408701256698823	14.640896006997188	77.65161498045777	14.58438592797336	36.07702635427545	Primary Tumor
0953e28a-e443-41c1-a078-fcb7c1e55db7	14.434724041065415	14.472123374364742	41.83029244127257	70.05320516411174	11.02400237930799	23.06565544787305	Primary Tumor
097a9e9c-e29e-484a-a6c4-7b583d0e9820	7.283154623708435	10.5638973248017	24.51371060390261	29.57222786840145	7.263712178754968	4.186909677648847	Primary Tumor
099a320d-2812-4387-8c71-0715730d8a9f	4.90435814181521	1.6259568878419586	20.315077822594013	31.692551107851077	7.847356071540403	49.7093025467904	Solid Tissue Normal
0a838733-1bc6-46fe-b816-6edb0b787fa1	13.445105298392573	20.63493706296136	11.53282547378902	44.60334267291431	5.585778917148279	29.53512836697325	Primary Tumor
0a85f160-58c9-4b93-8924-4576ddc8d13e	18.51679914386137	9.465770563604783	22.205785814538768	48.50796290682341	13.592273086423017	93.8450098290527	Primary Tumor
0b13b6d7-ce78-4fd3-9310-2eb55b60e4bd	5.244621735177818	25.65170485837019	7.582528005098422	27.549824382214936	1.9388749590955927	48.16376710680685	Primary Tumor
0b636202-835d-4aa7-8e80-45316afa5f68	23.033702914859948	7.895765554946336	24.93410596084388	39.51000908369098	4.569309051241117	65.8997498583499	Primary Tumor
0bc20025-8ab2-49b7-903b-fcf4aeb7d269	18.66323646173194	6.240187194475044	23.747037747016236	58.55556703502395	1.672890996317162	1.924618508341818	Primary Tumor
0c483fdb-9221-4a64-8f31-252e22c53339	16.960099845533573	24.487316726072883	25.415253134531632	74.10084239857046	11.006308526509512	30.649497824230583	Primary Tumor
0ceec6f5-a02f-4b40-b6aa-0cc356690877	7.82160191987624	45.35624419254725	11.350118853062568	26.005164799073057	1.5928466686325446	70.0595156766753	Primary Tumor
0d8c74cb-6beb-447d-8e18-f97ca5dc173d	11.403343077474496	54.70419227498472	15.588627242155704	39.942968720605954	9.5529460357677	85.41559743562985	Primary Tumor
0e80dd27-08ca-4ac1-975a-4de94c6620d7	14.069985023530547	40.46977215399863	19.13976069123449	30.88852230832697	3.0126183197772525	74.66809259837451	Primary Tumor
0f92b7f7-86cb-4a55-b9ff-e9b46ba8dad2	20.807748465007204	4.744824169386945	14.4856395014322	32.801710773167095	6.342377696197982	16.097552435065055	Primary Tumor
100cfb6c-340e-4993-b3c2-920d195eaa1e	19.03848716619752	5.898609626447586	10.973999579515445	32.51144117446926	3.779223930380776	13.299358319437156	Primary Tumor
108cc6e3-61f5-4880-83c9-3bab350420b3	4.25141255002986	94.61285785965126	9.36607088837593	22.588122764378813	2.353564293134227	6.848555210317713	Primary Tumor
10b4517f-1ef6-49d9-a037-4c3b80b155c2	27.75624744876952	13.687555130821044	20.71747169255631	50.14501678005846	7.952322491993558	20.021685406473303	Primary Tumor
1264d3b3-30f0-486d-adb2-c53e5a8ed79b	13.170246104366498	8.723215164909663	26.55651184422628	67.29367661275154	7.56757121835587	15.839632598111862	Primary Tumor
12689643-85a9-42fd-b568-646303d262f9	15.555997132333257	24.417499157126155	10.514341622214651	25.683802991944148	4.13098775649158	13.750714595306002	Primary Tumor
12713793-ee07-4d1c-af6a-5118e3caebd8	7.703369584911914	23.565676895518667	3.8443270849743407	48.16635730760318	12.480556964698907	17.85710917463526	Primary Tumor
12992fa5-fbdd-4fe4-9bd0-4f5154998b8b	15.275156173162976	15.120708625699566	26.057389046342216	22.509148537232747	3.2105997508201694	4.384490521263771	Primary Tumor
12f31fe7-229c-4125-86d7-658ae6d421ca	14.395822275841969	39.52844642523801	8.971783889772613	57.30866683561635	4.733592962943964	95.10601838580897	Primary Tumor
1333989b-f993-4cab-a5a1-59c74123bf86	19.676017435649666	43.5027453132279	15.789863098369384	52.75987962849842	9.861560024491371	0.765089625266454	Primary Tumor
137ee7bf-c5be-4b2f-974b-5eecf75a9b1a	7.893464102193622	15.82958258379648	11.445547029210577	37.46590171314796	12.882195544395035	27.850042014388183	Primary Tumor
13f21f07-6cad-4f37-a372-5ea929cd8bb6	16.541550167676316	22.657487244978267	11.467267548767296	23.8967287561298	7.886005511310632	22.08481981216146	Primary Tumor
147303d5-7361-4046-904e-1b1aaeca28d4	14.262248415238696	6.067961193255351	24.676492974043068	39.47655806390791	4.074502406475063	5.749914699098932	Solid Tissue Normal
1534cfb4-73c4-474c-834a-17b392916fa1	47.69660870898827	19.363268234951303	16.957309226152454	31.40157058590742	9.504562767240406	2.9553539150533923	Primary Tumor
180cd262-d2ab-4571-a74a-7c126ad5d2ba	13.047876188238492	11.132531898223672	12.36138546185168	41.38930172143761	8.745511817762331	54.35732162807989	Primary Tumor
189dd6f5-8cb8-43fe-bea0-b9c0e51e782f	8.941257852366993	3.1616756236958263	9.33315501647358	33.363342874612734	3.57401694690876	43.03838287610582	Solid Tissue Normal
1990eb17-f10a-4359-967b-feaa98666057	8.153132347293246	11.14752677965706	13.17472785848842	43.55108788921454	4.88951282094296	20.16570628292897	Primary Tumor
19b2275d-450a-4873-adb5-f309e0ea6965	31.662182145638635	16.93909423642668	28.93849680357788	60.397371258470336	3.17694260852662	7.45583283103768	Primary Tumor
19bfa902-9d64-4221-8f16-e2d85db04117	10.786222606954942	9.479244382973976	15.076142981763583	44.091426342466576	11.15810612537257	34.16318059148161	Primary Tumor
1c90ea6b-5495-4138-b35d-130b331b57ce	16.287449140019767	80.80746800833457	29.758174197721875	48.5655819443169	5.427766881556428	4.798824766767984	Primary Tumor
1cc4c6ed-0c9d-48d3-8773-7676ae30c7f4	14.856103191967492	16.9361245546112	11.12427925899462	39.10037285410941	5.287006635531104	12.302924897750865	Primary Tumor
1da717c0-a761-4f88-b597-4bdf61c2b24b	8.95991541749753	15.11746909002184	12.039758942472949	28.45930625377365	45.280088486390255	52.38185886050279	Primary Tumor
1db5bd23-d418-4200-807d-94bab8e021a2	20.697184684747	25.28589583788218	15.735046999732647	43.33591916723158	6.945122103844339	110.26307239822398	Primary Tumor
209cd6eb-7461-457a-9ca8-b018ac5e09cd	13.304136283012385	11.743036585088712	20.57120556646637	42.05345203800992	9.507486312444868	7.909616658452565	Primary Tumor
21319887-ae80-45ad-a86c-62786dbc870a	8.300283966963992	18.16093899165815	15.55163932969017	39.354357944371095	15.919093592123303	17.709057940560953	Primary Tumor
21d0539e-7fc1-44bb-98ee-a8957d08a15f	14.360495987242524	7.772512147834052	10.670819955371504	35.52732692219188	5.329373136252738	14.17339108618109	Primary Tumor
24332762-45e4-4648-9b85-5a4413deeae2	23.66586987103519	6.6563483076644925	16.7925042308479	22.881269862229757	1.5775028489802498	5.893921344130628	Primary Tumor
2444744f-caea-45bb-9521-70b9bdbf957c	7.817473163626725	23.840872693847043	9.781416901154124	24.95481831855905	11.084830758150389	32.5585812118912	Primary Tumor
246f0dd2-3f9f-486a-bbd9-83550b93d602	9.37233334099396	11.279259215209445	15.31442709407891	44.018095932211295	5.40979172914048	5.455256301924203	Primary Tumor
26237215-72ab-459b-b451-150d06fc25a6	10.364470770315384	14.450006240200928	8.782365392995699	34.22898249747003	8.979078418074032	14.78096499143884	Primary Tumor
26bcaa90-91f4-4787-8a68-152f431938cd	12.064675174334024	10.128842317678364	19.228061769231303	60.9880854941659	17.064117943725353	11.46813705244494	Primary Tumor
270a5f16-bcf0-4c8b-a7b1-64ebf942a3eb	17.078508699585274	46.31346567869661	9.910909736450472	52.278195550558834	9.879503546708715	5.980354410400592	Primary Tumor
27b7f901-1434-4902-af60-b9438a2fc839	7.42108081009361	12.517654103168656	11.96175059059337	47.15326853088818	2.001398739636969	0.7462208796795305	Primary Tumor
281222fc-74d0-4034-9f86-334a6b64290c	8.632501720709445	6.363562728745827	7.506685111447301	31.594430567166476	5.015813337029178	2.7958437921620614	Primary Tumor
2848d41f-a763-41a6-9c7e-a5e4fb668a53	15.617553899590012	22.427311252482067	14.259440501858368	35.07838080443849	9.744778379175193	26.92733020061622	Primary Tumor
28ba897c-3c45-4784-ac07-c9d801041396	22.4787608995898	22.4740083967726	13.651569533160808	47.60778532904375	6.154799513563337	5.44082532355958	Primary Tumor
2a6c0fe2-1e7b-4284-957f-f71415c69d90	37.8433042563516	27.776748909990097	21.721913903758196	39.999488585305485	13.97037143515866	68.03797833566671	Primary Tumor
2ae7ec0f-6518-4f9e-944d-5d2a64d1d5bf	12.89180358082978	36.05985841307363	19.10377212229138	30.3317079948251	10.72525756934884	3.3192533137973204	Primary Tumor
2b47971f-6b17-4bd9-913c-c4f68bd4b6ab	22.786729163786827	235.41318530216265	23.87169100780164	63.92480553331869	5.8921057043185625	16.566912853969246	Primary Tumor
2b7b7f31-1003-40fb-926c-41e9f3143b7f	14.165168922351894	48.32227086698008	12.285400032138616	52.55405950615039	41.78456047990387	25.8575991830184	Primary Tumor
2b91cafd-526f-4b1c-9b12-af88758023c2	13.020207998897224	88.66115392823465	17.044107262191197	63.47355056910709	64.19848794070602	44.08856826708409	Primary Tumor
2c60169f-f280-4d31-a623-4cfa6f1c2fee	10.749443503861862	7.025769167570424	11.952191887701405	43.1897528644264	22.03402867234596	4.514396281253791	Primary Tumor
2cffb7ad-b3cb-492a-ba40-da2577154a6b	17.33285052539335	13.77746472339535	23.947444656649168	45.45542238383503	8.502180362688973	25.184714880381037	Primary Tumor
2e3b60a5-9c74-4044-b9a9-e102d07196b9	11.510644505469916	32.83740993560591	6.045984919557763	45.90161511506698	5.79064311177924	57.004296991917954	Primary Tumor
2ed40eab-3187-4dff-b63c-372244a2739e	20.084290588460952	15.615545422010449	31.82846511948631	57.86925013026095	5.334449784474848	51.00666684208007	Primary Tumor
2ef968ec-00f6-4036-b461-557849a37afe	6.734623697660765	3.810116065680991	21.194387770375272	12.687044322218052	1.7316259850816451	1.1128585998090026	Primary Tumor
2f5b477d-891a-4bed-b011-35d34949993d	18.98013761523462	22.37200615936279	15.670578884122246	46.35082139985795	8.123575206655374	46.32469966975011	Primary Tumor
3010aa05-27de-4c37-9ed7-2ce162156e07	23.742234430677748	9.12395393091687	26.228241977273687	57.0778407935289	12.98428321834921	10.71886923916677	Primary Tumor
307d1780-77ef-43b2-8010-414c2ed9e72d	6.194439882836678	9.030815450413156	10.77220302194858	38.16888819200876	10.424708565331231	11.75500186649258	Primary Tumor
3166dd99-6726-4fa4-89ca-ff91dafc02c3	13.86209366709828	16.187709642895772	9.419318501257004	65.78580805389375	5.1091895161903205	42.66987137650735	Primary Tumor
31fc405f-3d01-4c32-ad58-0f7bc1ef5b1d	9.364246257371905	8.228717917565888	16.883208223187985	36.53503973159992	2.192444475396365	54.35924996652371	Primary Tumor
3260d127-3de8-472f-afe5-eba6d3674748	13.159957932751176	8.407540697036303	15.835695760849887	41.00296968741222	0.8080794464829253	39.57216493585808	Primary Tumor
32b11da8-1e8f-445b-9672-b03075c22788	17.850487403563044	5.699265200858476	20.122482725909716	35.418871602922664	2.87384723744592	55.23171035249161	Primary Tumor
32f5ab78-1650-422c-a06e-f32405f4a592	19.20961492684721	32.809095622932354	14.362252521921016	22.31530450780392	4.4158179001336	64.00170530529614	Primary Tumor
3315041c-e438-4a87-90b8-bc70ed61b903	23.27844103893205	21.46540805789675	16.244976236055855	52.53136444497884	6.3863203526418495	13.678741088198851	Primary Tumor
336ea1d5-0994-4e8a-94c0-b70e42810153	21.228971071669942	19.520467762500225	17.779343319047584	57.62435848724518	10.979626576783163	16.887706799271175	Primary Tumor
346e76be-6709-475b-ac0f-da41e1179de4	9.558084865783352	9.609085051725994	6.810895715906988	25.126377314546755	3.314348106881054	4.377252319044121	Primary Tumor
3473f315-7848-4aa3-9128-dbe6c1bc533c	14.189443865198593	21.646323867642582	10.05076006893543	24.878995472997374	8.816088110981598	25.14757751883893	Primary Tumor
34928e92-b375-484a-8d2b-893eb4719945	11.879111946310784	29.5623134500028	12.50720747553177	33.03348515886465	6.357131712864325	33.23425097110857	Primary Tumor
34d4d4a0-e5f7-4309-b2b5-134a3b073ef9	17.957078127087396	57.42820455420914	33.32465893440304	22.110033960253315	30.097716648604155	46.76560545997608	Primary Tumor
34f6974b-e06c-413d-a486-880dd7c8e3f1	7.899857802561133	20.882559207315047	7.162884759554123	30.079528203658416	26.95419559118897	1.64594791449738	Primary Tumor
350b13af-3fac-4bbd-b059-9d35bf3af12b	33.027707075751906	36.20550036487346	13.33826128665682	45.3791193973719	2.2633726943008683	21.982276684029834	Primary Tumor
354569d3-857d-461a-8e8b-1ac9c4cfffe8	6.105494699286671	4.4368086044379655	11.384334011436348	13.75110424928528	2.410280380231568	0.8520533083588175	Primary Tumor
35fd1c55-f290-4646-bc11-9cc3ae810aa0	9.98277433490341	14.631471006751594	16.595615612847485	33.689491172107715	15.49493308103239	15.012969332898985	Primary Tumor
361a6872-8cff-4461-8f5a-a336b3b46519	10.681628108756618	6.657589375386692	10.07040023552366	46.74093137049638	12.31107064003428	22.50967300857944	Primary Tumor
38111795-1321-4813-98a7-d408506dcafe	15.729182050876982	10.08765768636417	20.317862077437635	25.66719659526417	3.070755839545166	4.239844688763126	Primary Tumor
396d826e-5b81-475c-9b7d-e4e13988b495	13.658549570275794	24.54027823468341	24.313099595886975	36.06103002695288	10.494262658266736	23.849555477449503	Primary Tumor
3991de6d-dc5c-4f44-bafa-0c99f1542256	12.687449810922558	32.49175476833854	10.538749005943416	43.58174575529899	9.768226970104324	66.06834819337584	Primary Tumor
3b3003a0-598f-47fe-b9d9-8824875a4964	22.44849527360101	6.048607577600436	9.391883515479266	27.98566854102856	2.690331935887213	5.684984835919723	Primary Tumor
3b358b6b-82d1-4656-97d9-db9be42dbad7	9.734605763580683	20.780774809198224	12.681489399587669	62.62103188737738	11.16306637723723	11.24924118952442	Primary Tumor
3c1d85a9-7845-477a-ac89-9cf345ed01b8	12.720228543338342	18.83590016712741	19.005451068000447	59.59062211320017	10.099026752689374	57.16693008638825	Primary Tumor
3ce66f85-163f-4166-91fa-d955361340a0	11.113117114803442	7.23381267854637	15.795641327139904	74.38303210587458	7.113733305247583	67.83256472658682	Solid Tissue Normal
3d7f352f-80b8-4e47-8a86-b0549ddeb058	8.849072841782323	30.641081226013235	7.057205590698364	41.46156426353028	4.803934298076725	38.06043954352707	Primary Tumor
3de542c4-c92b-49ce-af62-c16f7c15cca4	12.59227797608755	16.214252038939264	13.704343122196384	24.94565121899113	14.519640820066265	35.1825905806017	Primary Tumor
3e1eafa8-9151-4e8d-93e5-6548d405bdc9	14.89208963797362	16.42923164809075	9.491079595643694	30.68751325046237	29.58797243958746	49.88993225921294	Primary Tumor
3eaa5da7-ec9a-4076-a884-e32e40730436	13.63449906726522	52.16239058775286	8.954380970908751	37.73683011975945	4.103433376535012	13.048846955608257	Primary Tumor
3f638155-d9fc-427f-b966-4beec190c9b5	21.333274189969227	1.3189133161584243	19.03037218884982	58.818756402748775	1.138312117751696	4.139501714850218	Primary Tumor
3fbc2c35-5c46-4b2b-8e83-d96e9f515af9	4.0001730886242575	1.710609643621132	13.09663590592676	9.263047629868543	0.8102115781202439	0.2697809579286039	Solid Tissue Normal
40fb2607-4b86-482d-8634-4f2b1301f3a5	16.575613772410172	28.02647626258249	11.830065299533976	31.443882683136238	5.5085213132078215	48.28548729922049	Primary Tumor
411d90da-0c59-44e2-a59a-54a54dd253d8	11.412373934435337	7.465312906331113	19.890593584798022	24.1241103441442	20.49604564001778	38.24681710924879	Primary Tumor
4183ca33-46a0-4b84-b88a-2035c967049e	13.259552416933822	24.41945198284377	7.095585353926372	27.96547098667525	1.8161498242046783	21.84143188172827	Primary Tumor
4302af6b-66e2-4913-83f3-8139b46d768f	15.322231866936924	12.46756210520424	20.221924199112934	39.80967262390707	11.393681742783892	68.7154634394031	Primary Tumor
443225c7-930a-4645-a99c-ef505723120f	4.978299926677888	12.041186654210025	10.642304013603814	53.14008090298643	9.495027540405989	71.75180864086911	Primary Tumor
4444301a-1012-4477-a03d-e31df5f0937d	14.048443152960267	5.784480088312794	28.385573508210545	18.862466404007225	2.627877402875416	6.765737699832523	Primary Tumor
45da69eb-ddb4-4390-86d1-22bac6ff958a	17.40043398448252	17.416934702387852	39.09382035312904	46.00543133851213	11.525905901889912	12.644914154743748	Primary Tumor
4607be78-dfdd-4826-a9a1-4124fb193a54	19.103504708022477	56.53834999841562	23.893816212298407	32.50435644149809	5.272585147900568	11.112458404563572	Primary Tumor
46cf3aea-b172-4cdf-b6ad-1d83463d6672	19.337549001467817	22.22134148480598	14.543330228116458	59.995696246078126	13.004078606997956	16.958919823538267	Primary Tumor
4785e5d3-40a6-417c-93ef-9a56446fff00	12.857603246693548	11.561522712794693	9.44726393957102	32.9655987193983	10.397307489683048	31.92163376261812	Primary Tumor
48005fc8-f94f-4342-b641-6dc3fc07e43b	12.209077624760605	3.844179537689472	11.81458623508288	33.85914064222888	3.800576951598786	10.718020443313346	Solid Tissue Normal
488e41af-5f72-4b72-a6ba-83cada71c8b5	19.709418308495888	9.12731806031607	11.715095633743928	37.579773643716926	5.4596279819330285	33.51408214966608	Primary Tumor
48c33d3f-6c14-4fe5-86c3-1d6025745784	4.599082730353863	17.66407007882503	6.518231367034371	74.31504323168764	9.167571276629564	42.92551326333009	Primary Tumor
48dd68ba-5503-4cc6-b487-0add393dae31	8.642550672738087	21.956606752637366	11.760358373958288	40.85360996157305	10.681401776344586	15.483148283332063	Primary Tumor
48e1bd4f-831b-4cd5-ae40-698b1d3b4506	18.587048963358583	22.840253590912692	13.501387872121398	44.82290655166785	2.333679319277877	2.6892432056424203	Primary Tumor
49399705-8f99-46c1-9555-8f4658648c54	11.644190067228742	37.22969283407356	10.930547983887228	32.64899371473172	11.007935443254906	68.87266429267137	Primary Tumor
49e36c84-a818-4b66-b99a-0c2c433ce89d	7.722174017931258	45.072045508792975	13.972279620736554	24.51223875823588	2.357606988321409	4.693092559371591	Primary Tumor
4a505fe3-481b-4f7e-a565-955660900868	11.634193413438188	11.96059241484699	9.127738963910298	28.040836931033155	4.546542317524139	12.222605981168694	Primary Tumor
4b41c027-57ad-4a2f-9087-1035aa52d753	19.03079673853968	29.253314505148257	21.89621862115377	28.206327972618563	29.633731821021552	41.12522382949206	Primary Tumor
4b52d0c0-4040-40b6-8123-f6c5a4bf5d49	10.007686280683677	4.403899165682342	23.40676146407348	25.319068832023014	9.192790362043906	42.57393295848545	Solid Tissue Normal
4b8ce89b-9925-46a0-9785-3904b637fba9	15.373894558238414	28.78310661392288	17.279992676989625	42.29559865184362	6.336794319611894	12.621893064477408	Primary Tumor
4c934cb3-73c4-49c2-9805-8011e698d328	6.837797131744471	30.99299617782776	9.789659881359984	40.60052345060693	9.8526599778372	12.294481565783936	Primary Tumor
4cce42cd-ac2b-48c3-b548-5fe1dfb3817d	14.921214641688415	15.012773699630085	17.541649486460923	36.338412202524246	6.1259403686116745	33.12615042129453	Primary Tumor
4dafc436-2cd2-4191-bbb4-10ede0b3f976	14.107208865129667	4.6460265219295405	17.86431256173314	37.110693066334	4.615975914324633	33.301859432724555	Solid Tissue Normal
4e6c2b51-e38c-478e-a49a-f6cab215978a	21.98163731179393	25.06558339189897	18.74864660569005	62.004111570696566	9.608694034602957	10.311191839910798	Primary Tumor
4ff0a9d8-fc27-49c0-9216-fc63cde6ea7b	12.177566565528885	11.645366627225693	26.427989560004956	47.19060558119098	10.357671833539634	25.163042109712944	Primary Tumor
501ab12f-2c95-4fd7-a5de-9dd44453c17d	7.506394045877093	2.0445473513341432	11.978025691865003	25.5165052619786	2.6066595526276988	5.727392395153782	Solid Tissue Normal
5236fad8-2d43-4f66-8c4a-ca18247dc4bd	7.782192166096514	10.674101881070756	9.916075466008524	23.43000582959937	2.938198868748752	46.06154427863905	Primary Tumor
527cb3f1-f283-4c6f-aec9-7fbaac816762	21.85732848137762	32.04582367766588	18.0036848173354	37.77000595944227	5.753493417639876	127.895847622265	Primary Tumor
52f7a210-dd1e-4289-8a50-6cc18354c402	14.883341708844846	10.886162084921756	5.949520962998533	30.589498826743714	0.376430703451358	40.26628620793516	Primary Tumor
530e3c9f-e0ef-438d-b6c6-0266c6474fbc	11.760611360195387	15.663996779681602	5.131789342839906	28.97383174307786	6.827218703679402	14.812600899837612	Primary Tumor
533ee0f3-d62b-4297-bc0c-d4003e6da6bf	17.984888736238382	22.12747161447176	22.39042467989517	42.68589970771724	6.849094867003286	38.43127089811853	Primary Tumor
5370f036-b0d3-4542-8531-4caf8ab9dd17	10.987618247602606	12.62628878063864	5.668482691388627	36.9239367265153	2.8646555570695	7.4382182997684145	Primary Tumor
53a14a37-c9bf-486e-a841-f1c7985b1740	31.451570552720163	6.546231266573754	13.858085417722776	57.648668913456326	4.559535325310217	29.199862477461338	Primary Tumor
5437a90a-7bd3-41c3-a3e3-8d606363c23e	7.00444384106617	2.445767696786976	8.510409640241399	22.24162534823673	2.513401188273261	4.442018897785097	Solid Tissue Normal
552aa7a3-4d2d-48ea-8b78-9e2d63aa30c8	20.463166365747178	50.89622715101773	21.31127021907295	30.120771557410304	26.74848266085385	78.43758659205271	Primary Tumor
554ca60c-c939-4487-ad30-223b2d4f6f44	18.42773548877821	9.82464415665313	9.391840449313715	49.9641811557808	3.4388947074700917	48.57316763793204	Primary Tumor
5591bfb8-55da-4b97-a820-f8a26a978b3e	8.117653509176849	4.476898841718559	12.670784667437294	31.895591082632038	4.028647057002729	4.104196154029268	Solid Tissue Normal
55a1cae7-58a1-4ae2-ba34-38146f2fa708	10.809453841071662	5.023567360720444	8.51601630529951	43.0429691186549	4.531515015117189	60.53245860006116	Primary Tumor
5648fa76-988e-4fa5-a52e-eaaace20744c	21.54693385176064	49.825994969067295	21.256690207898924	44.63519360729352	13.739975127425668	28.47974700893515	Primary Tumor
564a044a-3b8a-4585-b0c5-113f7981df91	26.535908548984867	23.944874117380003	16.06606741063958	30.848476464013725	4.606587745734536	95.77111678481542	Primary Tumor
5691d4ad-6522-4646-a59d-3be692009e57	11.589094327999028	16.7216091953733	9.394048689653838	42.61741728881809	1.3186295461535031	87.01310414755312	Primary Tumor
56d26c88-75b1-4122-b9ee-158f30ad9951	22.35150986132456	3.3704375423721435	21.73655702532468	30.37909969098987	3.341284295511615	41.84602936490761	Primary Tumor
56d8a12c-7232-4b80-9abf-28d2a4a6e541	11.653258876486516	5.247226951959131	3.3179702834171776	26.146570333752	0.0515322053910201	0.5401120283413005	Primary Tumor
5739e9ee-e353-4f02-afbf-9a60d1452e0e	10.15303288452327	23.679436757582064	14.948022915384104	33.12822638208736	7.257527599041662	46.17653170100969	Primary Tumor
574addb9-ff09-448b-9487-33bf8d2e2278	9.638426595850127	11.426373600328713	8.369811929996184	61.03301592930335	9.533612576794962	41.831441392327726	Primary Tumor
57a6714e-671a-434e-b401-ec78f3adb5cd	17.21128666234594	3.3675420860107104	36.072766512845725	37.49768847422173	11.447211755674614	9.249378337219634	Primary Tumor
5842312d-3d14-453d-98e6-39e866fab995	9.84682626123488	4.847142464952036	17.108470074413464	37.93561280253117	4.900062239381566	26.75929683109326	Solid Tissue Normal
5875b120-c3bb-4790-ba3d-e87d21e604f5	18.15166156865154	31.230346347826806	23.228992370446907	56.131531481519424	30.201849391195925	81.50374274116041	Primary Tumor
58aeb457-b7f0-4bf0-9864-058910121f95	13.578841786770637	7.366409070748063	17.917392713080503	57.321158302811305	4.397576842055669	3.7944751633660334	Primary Tumor
593ba328-6814-49ad-bad4-ce4fdd19986e	14.593534402474194	24.237153525797787	10.875916884466363	30.210229718084484	10.02206433137552	15.841604966034614	Primary Tumor
59725cd2-040d-430e-891f-fdf82d90dfaf	9.728622005123029	19.805767415003253	15.321175351171506	27.303345090593343	3.6388429021653	7.066529347650346	Primary Tumor
5a2a8945-347a-486d-b21c-63432c8c782b	17.12150913736409	2.6844152483123382	11.940187202039722	20.49887485901307	0.8874327613249121	31.63276868460798	Primary Tumor
5b222c16-e87b-469b-8ba7-85e0556cf65a	7.126530014225297	10.177708088486693	14.90851846782708	47.90110843410466	5.57407916425182	9.11547650654084	Primary Tumor
5b886950-9404-4bbd-8d9e-fa3e9570ff42	11.316275374905508	12.58783501516623	13.697369966814954	53.742585115158654	7.6770665078058276	19.898002410367106	Primary Tumor
5b89579d-19e9-4b4e-aba4-08eb4a636316	12.98481708385107	15.177815329170985	6.73158889788282	32.566678282940735	53.07808284753679	98.89417378458262	Primary Tumor
5c1a26ef-9da5-4d38-acc5-21611e157c87	21.83973439143358	18.40792111038207	18.52882370939564	48.81516445994762	6.618275544582684	49.71417848872386	Primary Tumor
5d2f5e0e-be7a-4543-a571-789d8edaf10c	11.784964197933713	33.404286828217195	18.544010258199407	23.35003272137432	5.813617107201683	110.48794776230724	Primary Tumor
5d9be17e-80f3-4e1e-9a24-2fb04f09530d	16.614316553642812	74.1967595612223	17.223264191232357	90.66912367399294	9.62717099582522	85.12135477472866	Primary Tumor
5dc286ef-d3e6-49ee-9cf9-849c805d8859	5.278750347789953	28.1146749514313	11.7000575656118	31.15427716588083	12.407233249724856	20.31101833335494	Primary Tumor
5e058a7a-96e7-4a00-91ed-b78e732e73b1	8.703737131471016	29.237388600958116	9.300528004547338	10.765229703370554	31.3075455638519	7.027070114358664	Primary Tumor
5e18e6e2-42dd-4b0b-9356-fb4444e3f993	14.634206753702092	30.089058280464453	10.976226190049465	37.05103057471433	48.52063993902527	4.773620942120065	Primary Tumor
5ed07d05-9550-4c3c-823a-1e512f2f1d9b	23.049485953833656	48.52902041660244	26.307475559972996	62.11006918913492	11.796259687888217	16.20853749348231	Primary Tumor
5fd84e63-7247-4394-8dbe-8f7e26319a5a	26.064285597074136	32.741858150892064	26.98610975617413	47.84739948753153	15.138850864610074	57.7820587113458	Primary Tumor
5ff29111-8faa-4d9b-899a-1c2bc5aaddfb	10.30521985929724	20.84101162335282	14.112879882681698	27.423483263165743	8.896278077683347	23.086088492606464	Primary Tumor
62a8b1c6-87d8-4d68-9340-d571aaa3558a	11.719712219766386	26.75844918465181	11.20488596037164	21.395483184781416	7.734334317651682	56.524596227109086	Primary Tumor
63774f15-9476-4530-be90-438ad343912e	16.88655146925722	13.7271832742152	18.04951661450074	37.520077053632	5.016066175654934	3.5346284169010325	Primary Tumor
638f5112-a4b7-41d2-ab2e-26bf80170622	31.050478913927776	23.81834320483294	21.7448518378624	66.18879240380055	33.15108627928768	21.734003862109223	Primary Tumor
64b62e43-fc9b-404c-a273-b57865001cf9	12.212508232589434	15.532879515138374	11.031016295277436	61.73987429038296	9.675661047341412	21.065120218456386	Primary Tumor
652d8b46-5606-4194-8077-53750238b9a1	5.318249644884978	11.498498005423809	5.13651144439162	28.305048994459952	4.950142483996161	21.73027972647117	Primary Tumor
65815162-8fcc-4cba-a186-f3c3f886c0fe	3.891120846110363	3.1882299042442965	12.665020237846129	44.328043278510094	11.43423945765828	16.748234969402436	Primary Tumor
65999636-6d37-4c53-b7b9-6ec228b56b1a	18.7313699856614	26.89869002990213	21.50888408966109	15.916058796090695	0.5966013011865624	11.724398962611826	Primary Tumor
65b96d54-238b-4909-bbf0-f1f273e41fde	6.840700933320165	39.51044078159219	10.588130023622588	22.506589947352108	0.8016929207912221	1.0393695995644452	Primary Tumor
661b678f-d983-408a-b7b4-3ec9160a727d	4.293221014439579	1.65946408640439	27.149609339978166	11.650519845427542	1.246497942165875	1.572762460877611	Solid Tissue Normal
661e565b-f6fe-4ea9-842b-1846b5315759	29.221213276737327	50.12737860211959	24.416767995913688	33.272007674372134	12.743169583363503	34.81047352706553	Primary Tumor
665f3b93-3054-41ab-b811-363cd85d7583	13.23484986662695	36.56145553311992	12.237749144811357	45.09573618289156	10.860205256413632	41.45292257664578	Primary Tumor
66e06597-0200-48f6-9124-841f1e1d05ae	14.23112092776976	23.247290831276068	12.286031696913836	51.27120363358932	2.788685341554741	12.219007174686263	Primary Tumor
66f02a52-3966-4768-98cc-38634e9f8763	24.09348571962411	13.903894422074297	10.13662280052963	75.66284790880852	3.655490895873897	66.81233058149328	Primary Tumor
6773d23b-8fd9-4439-8378-58bb8617fa56	12.398574099636145	69.74637099705242	27.93473808361318	36.53919297472834	7.07763395419332	31.874193077900607	Primary Tumor
6874a501-ec0a-499b-b2bf-0496c14ea661	19.00640896648353	31.60092173253232	8.468354967472285	36.56329657979549	3.748864248824215	10.00465823172648	Primary Tumor
688d3f1b-44b8-400a-a758-67c7e41c6acc	15.986255229189007	8.453035023077371	14.013364158705222	45.60480124082751	3.491395861725357	41.25997721834823	Primary Tumor
698e3c7c-2042-4adb-936a-ca8661cc652d	27.4265626808894	22.81902063873991	18.885389665781556	49.55228231624559	24.867391566266804	8.038065104152636	Primary Tumor
6af549be-961c-4e61-b0d2-386d70ef5e4b	10.199409702555688	45.89456084073866	9.386007865825954	45.93063843882156	11.003890717267153	11.041089252940363	Primary Tumor
6bd8fb01-2c17-4d33-9d9f-946a20b4c095	10.571141555008989	7.16979592609585	8.546368220334362	24.73519154381912	9.313503236254943	7.527136547727682	Primary Tumor
6ce3991d-a9ba-4323-87a2-21839b15dcbe	11.755239449498996	22.52732969104053	12.391783738214338	36.03268616727944	4.025789776134014	23.93404517985296	Primary Tumor
6d217b43-b4e8-4c66-a7f1-6b8ea4882839	12.270961497465429	21.79836043136135	10.079731907080149	64.39371521540993	8.643714382974606	5.174849373819819	Primary Tumor
6d57a088-4ce0-4a88-a138-04283b801729	8.700764691566295	3.6671451128764714	14.47500884809003	35.685094791280115	16.681216699767347	86.9547077838312	Primary Tumor
6d59f8c1-e7a6-4cd2-8957-57935d159383	7.416692851109608	2.526278732107458	5.58181401347075	27.19776868242198	15.25843734652859	22.243947779065444	Primary Tumor
6de7ae8b-57a7-42c6-aea3-07cb220d155c	17.245437404800867	26.87509156568348	43.81079594176889	77.65899662115774	10.512738561068783	114.68057572523088	Primary Tumor
6e8c695c-5be4-4d7d-b0b2-a614620f400d	14.6633115509778	8.736581089299989	16.971630059525875	86.83072426089738	12.90880459148188	23.511321561473665	Primary Tumor
6ef9f03c-fdba-4521-8aa8-96039f996e50	3.139857362533278	2.051508569671588	20.687521765605595	13.097419117101024	0.9702097221392484	0.1773116699464033	Solid Tissue Normal
6f6cc105-c486-443e-bad4-a7850fb951d2	14.566670694821044	30.643005300464317	16.220959484915376	54.4418349331128	28.960605139549383	29.02787444428945	Primary Tumor
6fb1588e-1bb3-4f61-842c-6a50fcd6dda8	8.132884164328903	23.194223917402866	11.12852635457822	28.743679665250784	11.131499901755218	24.543117918734136	Primary Tumor
713d6c34-d797-48a4-9ed1-521bb2451b1b	35.39457192895076	7.445740427196525	11.326763418534911	56.68933803827543	8.181066773316369	6.5559167325180825	Primary Tumor
72663679-201f-4f5f-bb09-c6b08b4a8ebb	19.34270031361201	3.762894360632444	8.009027360161522	21.498483329525683	9.361631450721784	30.950095340329664	Primary Tumor
72752a03-d966-46b7-85fd-a3603c66e665	20.002134095295958	134.77527557962128	13.605560440066077	63.65013968307896	57.9440264637786	14.7628297499981	Primary Tumor
7287998d-a985-4a55-878f-ea0bb7b8b972	11.893625114208826	10.822507433525374	11.113794758205447	33.56784893833162	4.457571469007201	17.463467349378952	Primary Tumor
7288ef02-8402-4831-b45c-10f3bd8833ea	13.833027597375404	54.3660720204682	21.08048946289585	31.32776397664789	18.40816754400458	19.59034918973371	Primary Tumor
7488fbca-8d0c-4832-8cb9-7a78d0e07d36	6.143282592840558	2.7105032083370237	11.670168030490087	15.893995444367045	4.573709005038529	2.426682662453869	Solid Tissue Normal
749c4cef-dd61-485e-9d87-5502a6eefab8	8.738916594457642	6.498094992403432	13.028257625773888	31.76760465176577	3.201897688903199	6.759250554262517	Primary Tumor
74b598c8-1e4b-413f-ae30-08730c8e2aa0	7.026003234322785	15.97032064763658	6.460299764654826	22.93734955070516	10.085940614941274	57.41398632343973	Primary Tumor
75382f06-9db7-46b3-bac4-b080224e80f4	16.714357915401305	33.34714950040794	9.748945957119568	31.716091612293084	16.28598613567737	7.033895572865659	Primary Tumor
75ce8ff9-461d-4426-80f8-1460fc217450	19.25239723550084	42.14883577188787	17.406050880390815	46.77926867764319	12.505257639876367	32.383329783149264	Primary Tumor
75d2650c-01af-4d6a-8039-24d3beda440d	26.196745282477902	9.170593522517487	14.788608092000992	46.341256977999954	1.6858644639756493	87.23990433549335	Primary Tumor
7680f1a2-02a7-4141-955b-3531336e7ecd	3.031530644993488	18.086245647732152	2.7945469046082207	76.5398951374817	4.382432243506585	32.38200721825097	Primary Tumor
772b2a38-06a7-4550-ac78-ac8061e451a1	6.434059121584811	20.958278787863502	9.830595248552742	41.579724383646656	7.681028187297358	43.70894326134229	Primary Tumor
7772216c-ff7b-499b-a655-9d28b7ae4351	31.459397311976986	16.117909473813665	13.470617290961652	59.96038140531255	4.548815728164625	6.707628298698851	Primary Tumor
780abacc-9fd8-4db3-a5f9-ee06feb54d4a	10.016781999184438	8.890500876418525	18.81683333668353	34.78941052092617	15.494586339916912	39.42581657172499	Primary Tumor
79479c94-c9e3-4746-a57a-6e82b440eb28	14.507854487821708	4.108967614262225	15.756789797986915	22.592398988378232	4.496280684020862	8.276904174282645	Primary Tumor
7baba314-5dbc-4d70-a928-06ddd3ac2536	11.255034345684432	264.4476321772476	15.704315579033874	41.24345977310264	51.60870083748048	84.19436252128234	Primary Tumor
7c18ab3c-02c3-4959-af5e-677d946a69b4	6.484955937229455	13.333940505289195	8.885617767249897	47.88257247500975	7.407614453090566	27.00018856975377	Primary Tumor
7c49b585-b4fa-485e-84fe-e87254ba6931	23.17898897991326	11.051654150021536	16.062684955529647	37.861180374529056	7.473946744688906	5.781512846045265	Primary Tumor
7d073182-1d70-4084-af6e-996b2a76f944	10.22371302415331	161.43153799615223	13.407515698223952	21.521080698044457	2.149038369785768	2.5216841351345805	Primary Tumor
7d89d71a-664d-46e4-add7-b78086e766fc	19.38027401481866	44.03491253066984	30.00100567755447	48.28357524793262	13.792989943026477	28.78212302905782	Primary Tumor
7dca8200-cd52-4d5b-854e-dc8ebcfc6a4a	20.00639625965041	41.08715086264781	21.68519724759067	41.42222165156064	2.9321767517149127	1.7580856744332092	Primary Tumor
7f1ba973-3137-4156-a1de-48a553fead31	8.59108192347818	12.958979119944743	10.685358934447349	33.534128708571586	8.502092055300157	29.652016228971824	Primary Tumor
7f3c86bc-4ee0-4b5e-8940-14720a3323e0	19.7797283068368	51.29323930537328	15.153421528396024	60.09999421807435	2.839209376986013	5.574346810244449	Primary Tumor
815ba3be-a24d-40ea-a63c-3f9f0729db3a	9.154380425412484	2.8418772454306698	29.404618982917317	23.55898295012916	2.452959282982816	7.732396414446299	Solid Tissue Normal
8236698f-9deb-4fd2-9143-6e7c7fb4f81c	9.72545826759094	3.704230886695553	35.0628224731111	26.62453053877271	6.805855622727671	10.968990935548929	Solid Tissue Normal
8378568a-2cd0-4440-bca3-23386254368d	8.686170013153694	35.30287378171127	9.677665452020111	36.12391101251718	5.142963201000884	35.093638397910695	Primary Tumor
83b44e5a-6301-4846-9359-cc213aba9107	27.5491507763507	68.35562202997677	18.63806819795636	45.11098219205939	8.900778263246155	15.294183916859314	Primary Tumor
846b9b1c-d02e-46e0-bb1a-3b5ffad99538	9.195223962142745	7.2057344416529086	7.127660052733032	31.907537178279377	4.348884183343969	7.281825680636415	Primary Tumor
87b81246-fc98-4711-8479-fb4d6f82a3d0	6.818004054030818	2.432482514011274	17.25723112193897	13.155477140578716	6.297198389847383	39.59000043072622	Primary Tumor
89199eb0-4488-46d2-8e40-452e6abeddf2	17.825117946251876	25.976266687299503	16.232729682751437	24.65070779709947	20.50204968400863	66.63101864984729	Primary Tumor
8a128bf1-6db1-40d8-9b54-347a930e7916	10.902349435411098	5.731522760893058	23.97335282446216	29.5801559008528	11.817741936149794	27.77771409736509	Primary Tumor
8accf593-2f57-4248-8958-371c01500f9d	7.387754707839548	6.014868850127294	11.77937543906977	28.8255073903126	4.7209621441981415	19.496527755090806	Solid Tissue Normal
8b0177a2-ff2e-40e8-9d0e-14d7a7e4cf8f	12.02203217647926	49.71575683486488	16.67927411814307	29.709909993791843	3.383690248692037	32.36938142607681	Primary Tumor
8b9500cf-5b5b-4780-9bc3-0c1143246438	6.979256862352107	5.033141751182028	16.454568913762706	24.316476467750743	1.3107725623103994	0.435013912283895	Primary Tumor
8c586016-766f-4ac9-8c42-ec4d4de6f409	16.58856342083126	29.16360679338861	13.866869781853412	31.242883800790715	8.453948454333126	44.8685515138531	Primary Tumor
8ce33e04-31df-4415-9b35-0bf559fb55a8	23.14936625395748	41.68989655016036	26.02006466045957	49.71747762052546	28.786494563152004	54.7993812655383	Primary Tumor
8e3374ad-f2c6-459b-be35-570477e51bc9	22.310752118123904	46.311638733327	25.41182862268917	58.74720235882162	5.459895254785808	30.52800255297312	Primary Tumor
8ece14aa-ecb9-48b3-8928-abf6bfec4017	11.562840404419452	4.889249381786976	18.53966032098624	39.60053209489992	6.192285381978862	12.64263486506988	Solid Tissue Normal
8fe91e1b-fb69-4b21-b149-4f39015ca1d4	5.075349378516632	10.3678211740903	6.745046655914471	31.943213281750403	5.325721248900639	57.18464054606852	Primary Tumor
90de85f1-34a3-4a5d-8925-173495f68b7a	7.4991354246491	2.8659333616143585	9.079680027105343	33.34984973534773	2.4373951536030445	59.33805144777356	Solid Tissue Normal
926b8665-02bc-44be-b4db-24aa80f8c318	10.001554706915083	7.963782903362804	13.386767389217075	52.88996200819484	1.801676930317209	11.722317776871057	Primary Tumor
92c933cb-182e-4f05-9af9-5fe2845744fb	6.8235204380405525	2.7242105888347656	17.108300517825523	13.70686825376032	1.1460632999200204	2.0557274765454405	Solid Tissue Normal
931ba5b4-f617-4740-9fd1-a887e752db8e	16.3328735323216	25.771665553934017	15.126301267669977	28.901750231174724	0.1102178049904148	133.203613985206	Primary Tumor
944de109-19b0-46af-b411-d9eeb9610405	16.103386247656534	38.9062012849538	13.156645988363522	43.63124381818187	8.246581812579894	13.800447026117247	Primary Tumor
94663224-5b0e-4921-9f51-1c5c8e3c42a1	7.611976003107942	24.55749732925261	18.224449562746205	30.419330584737324	1.8468906094892437	40.04972567638022	Primary Tumor
94d92d4b-340f-486d-98e0-5fc74f1487d1	15.593475658266238	28.65907623831724	5.976756721562989	72.43895174873369	5.14637998108864	57.357633599575394	Primary Tumor
950ec5a3-fb73-4e80-a2b9-e3c8297a38ca	33.69953094968993	30.615080333718936	21.97908020002692	50.102569702674565	6.719306041905447	98.52943471476222	Primary Tumor
951f70d4-92b5-4f2a-860e-60909f59771c	16.373895303988164	66.95378333453458	18.147692875997706	27.06416875608708	34.69369796638153	15.900048027179084	Primary Tumor
9521e067-f3e9-451d-b856-f0e1a7a2b56a	7.202315557329718	35.933725663780805	10.016480365781652	30.49452064254744	19.97991701114968	22.31558060747853	Primary Tumor
9618f9f1-5700-4b15-902f-4c16a72cb317	13.79941771684909	9.233936192933395	10.596233420071432	45.33566962087527	3.929361211240664	16.281863631304475	Primary Tumor
968e5eab-bfdc-49c2-a553-c9ce54d973d8	11.701442893665323	48.259343174244606	15.724491495521823	32.96925274501242	8.609128354343643	107.39799822869485	Primary Tumor
96cec075-f475-4a7f-bfad-92b75b43ffa0	11.322983608342732	12.3467374306726	4.7537358151356335	44.18049127322574	22.156720964073845	21.510625315050778	Primary Tumor
974aad03-217c-42b5-8914-1bc672ec0569	15.809349732659069	111.93558809572842	5.8321793362469725	49.9716896858679	3.162297683419669	7.843269301968593	Primary Tumor
98e1d868-68b8-4477-9a1c-56a375e1aef6	14.701572415641584	8.35769631462057	26.078631314889336	39.70348158495643	4.3667657414239365	23.36918306313214	Primary Tumor
98fda135-b7d2-4d20-8dce-0381a53a3484	16.80313844060557	39.321896489279965	19.525854049235903	115.81456608113838	19.5522671646887	2.88456530937538	Primary Tumor
9a484a89-3821-4f3e-8961-eb84f74dc1b3	11.303716452938756	4.343739812527399	21.76801280428868	43.74281292534068	11.626679780163624	9.66119745850013	Primary Tumor
9af2a915-de0d-407b-8d83-2be027bbdd6e	18.89328473758981	40.02387529780378	17.460189368130706	15.940048946740433	6.411199348810357	25.702874429675877	Primary Tumor
9af4f63f-b91c-4081-8270-d2a9f4a13fe6	12.211750504992946	113.9412275891742	15.421617194687029	27.72725695541013	5.050692228833789	90.52816804720932	Primary Tumor
9b30bf20-6b80-43f8-9205-67b990a6babf	8.40004577241395	5.105703665975283	5.516884820246904	43.737293742178345	7.36500363916608	15.176873013060051	Primary Tumor
9b48e941-6a9f-4ccb-8e3b-7876f786354e	9.113066758594336	35.94115000282705	13.81377524937783	58.4057108633985	13.45075296635822	11.11314013887434	Primary Tumor
9b7b4c00-a84a-4e53-99a2-315e0c160de4	15.22675286485518	14.437093031549814	24.366795794127604	26.03461217426468	8.249736412147072	21.407299394983344	Primary Tumor
9baf496d-0a48-4972-8d7d-866f2b435c1d	2.077108531169	12.184381545121	8.540907863115125	25.094654051963328	3.844023079547904	2.0263500265949066	Primary Tumor
9bb50a93-eb49-440a-a1b5-ab8cc46c2350	20.015558133776256	19.045697982620386	25.512254115326133	38.83146974443165	7.253912175911335	18.74705072532148	Primary Tumor
9d162197-0697-4ff8-ac16-ec1333d8f000	8.256631856511023	4.969075093465037	10.900534981025295	29.18437333425692	3.103632343404425	3.2698789468599982	Solid Tissue Normal
9ddac3ff-9f6f-4879-ab13-e558256c18f5	19.14766206583184	12.807353745087354	28.29813615716918	33.59158498719699	8.570491786676754	7.086433140267527	Primary Tumor
9e3378e0-f907-40e2-b5ab-a9afe71aeb11	14.437341591862756	26.272507935661388	6.093812653707541	30.78969690035647	7.4110510000258	27.94781617846998	Primary Tumor
9e41bbc4-0ca9-4c37-8a92-c592a009acf0	13.26262669051954	43.044036480823934	16.950832918278827	22.51338927495312	18.67937306122182	49.33961455693528	Primary Tumor
a1f52baf-cbb7-4891-86bb-7464a59db712	14.772363472698228	51.26295048793785	12.084502051260133	25.90618163362434	1.3119994656858556	4.746644579658617	Primary Tumor
a3f63135-9e84-4ffd-b04d-d230ef89d2ad	11.439063551960068	7.224703483466466	16.149970730863185	29.146508552563983	10.206660890398634	32.50068606416193	Primary Tumor
a46bb2df-2db8-4906-b364-4c474dd57a8a	2.019093827067551	13.160496479843864	6.027929015891087	44.87653013831111	7.8796981288496974	3.3534317654035557	Solid Tissue Normal
a4bbfec3-6a6d-4716-b55c-d64b650b8f08	16.213225206771465	95.20342799221596	26.98407064152841	58.8804894335552	46.772719597853	55.09054187746982	Primary Tumor
a6636500-05b2-4432-b014-1e1ce0abdeb0	6.895078989946948	6.413475734950172	2.208209105788402	14.510507164498629	0.3113400495069853	1.2955525895772808	Primary Tumor
a6ca9e3a-e563-40f0-9436-06ae836a259c	16.264228774138726	9.58078392674964	6.5302195187139205	34.74759335799583	4.122560663139082	2.6148564200657534	Primary Tumor
a7496bb5-a227-4d6c-a3a7-68786525f3e9	12.163021498808051	17.12288842183321	11.734894068497264	68.54042302507189	13.528871887995493	47.131559144679	Primary Tumor
a776743f-4259-4acd-8877-d8e7875b764f	14.94522248549237	29.758968275333174	27.29302719208839	40.18917895489313	6.468447100402045	55.854097634489975	Primary Tumor
aa320430-509d-4c4b-96b8-81f6d5934f2c	10.350815067629291	20.765519256292084	10.290780943551775	42.96951790423128	14.038812874366691	12.899849328344937	Primary Tumor
aabd2b0a-d978-4c3f-be0d-251bc94a1a53	10.63087454267584	21.86217410982795	15.51190609457509	85.66968124605464	4.479563700142215	73.43307431202146	Primary Tumor
aae2a174-a9fd-4b42-95ba-b8420d43150e	13.352283438088442	24.221494025995977	10.648204636378596	35.9517812549869	4.187435016024139	16.276894985955526	Primary Tumor
ac25f7c2-a7bf-412e-b4ae-2b131c9dccd3	16.751769553627774	14.519657212363764	10.30997092847044	58.49653253943495	7.40272626805423	59.27730945605568	Primary Tumor
ac4bf0a2-71ba-4600-82a3-f9eba85b128d	14.067825392503316	42.60906587183389	12.854027911847908	32.099083986674906	6.809930893032547	44.44088705702497	Primary Tumor
aea5c7e8-1dbc-41ef-8dac-83acf7929b9d	21.28826598593325	33.014654391050485	13.445014649933889	57.92403378000915	16.11349708199964	21.546752697212955	Primary Tumor
aed49f54-bab1-463f-9891-0f02ffe64fb7	9.874441913220355	8.33241609893588	13.301569762390978	44.11420056352813	6.784380389286418	53.05589141319815	Solid Tissue Normal
af4974a7-b93b-4167-a0e1-217e8a2bc7c2	23.31413571185287	21.135272213018432	14.917436513275502	37.683991967431616	13.65024807839619	28.648776715347772	Primary Tumor
af5149b9-7972-4d2f-8ea5-e9f00033bbad	8.772868042014682	16.266590734605572	9.23529086382701	23.942009415984497	4.328568933646326	127.37307878315288	Primary Tumor
af594310-f261-4da4-b10c-9ecd3a37aa5f	18.74006148057484	10.530705626455504	8.07493325380251	42.319669960239416	8.103598225923388	28.72737299321809	Primary Tumor
aff0bfef-c482-4fec-8cd1-6657840ec614	8.668000570870776	4.740994144236858	9.087115916498805	27.902094618359342	5.464586850631427	28.57148348062064	Primary Tumor
b0fcb88c-c21a-4d6c-8a33-e87dbaea019f	14.632061682664885	25.87545968405077	21.35636421453465	36.9841683038234	29.92058064526877	25.84477462742571	Primary Tumor
b15a9234-6fe8-41a0-b7a1-e6c9216816fa	15.407281478520607	22.64929699315439	20.561193670267592	39.97371014823364	13.75211895772111	19.10511643556179	Primary Tumor
b2c32387-d915-4923-813a-7082b87bfb59	8.494189882529184	24.336793487009544	5.885275045576857	23.686755077228355	3.2345576644290257	39.25708444851773	Primary Tumor
b33ed37e-a084-4a27-bd3b-725791514c2c	9.210371595433154	35.27582758499791	17.91167479948897	56.11962332553156	8.436591426034276	27.81444876859348	Primary Tumor
b4326e36-5bc9-444a-af65-935521649fec	5.454705630881144	10.625622322667867	4.519313472135338	26.30744196331704	2.2341180064945525	16.512992920477508	Primary Tumor
b5e688df-aaed-44c2-8090-3dca58b83706	27.965541899206936	8.267754039015728	18.871188602887685	35.23424444288767	1.3879037231464315	8.058830596819842	Primary Tumor
b5f60475-a3d9-4e88-8a12-00284e4b7a7e	20.82016365184724	18.297620790867484	19.51742291509626	54.1612188161037	19.02461808843986	22.22743301538201	Primary Tumor
b63d6554-0f9e-4e1f-bcbb-c23cb975775f	9.118212669048704	28.280446688704608	47.03450937440839	19.784192675254907	11.459101643886376	45.24785140780774	Primary Tumor
b6af17c6-295b-491e-8572-06eaeaef212a	20.657928108464574	35.70672849798845	10.481473170228266	26.693562552600696	15.512605075674117	44.37792244562937	Primary Tumor
b6b3462e-ffa1-41cc-85aa-79b36768ef34	18.818121780920382	30.520309391783524	33.04671039047766	39.11099027402587	32.41315303244337	57.68168299905662	Primary Tumor
b6f45d21-b1a6-436b-ae69-4aad4192680b	7.502933217036618	5.075422870507324	6.197345107555453	22.54798217521701	1.4450922849640366	24.003096477386755	Primary Tumor
b7240ed4-4a82-424a-a66e-86a28305f537	22.42546722553119	12.312339999372307	12.545005045334788	32.345078801734225	8.662997865556475	12.452118914562355	Primary Tumor
b72cfc63-b26c-4ee2-a127-f3541fd9230d	17.182164723566277	3.740031897278925	5.259033005617942	51.62358766073292	6.09196438006619	32.194008833547066	Primary Tumor
b77ee290-c860-4c8c-a149-a089fa5f67a5	20.589170828127305	8.791721821428103	7.112966044751366	22.097874570624352	3.711781695388656	33.36928236100453	Primary Tumor
b81184b5-a6b2-4a07-a255-96eccb4343f3	14.588237031776236	3.816849857820465	25.381315928094647	22.322333147514925	7.567300470323509	24.11718764745951	Primary Tumor
b848b51b-a09f-4ac8-83a3-c5f073c1f205	25.70849980253083	23.45075660248581	8.35631302905073	42.31088357094748	13.084846500814448	25.95100747040495	Primary Tumor
b9d25989-50f8-4fc6-aace-87f389c1c9cb	14.097949860613564	10.855348762510594	14.467587927048514	29.66101486681778	3.9861902940406697	71.52746921167528	Primary Tumor
bab4afab-7f34-4361-91c2-fd8d81f86fc6	5.864568789462036	34.30198162624602	3.0229732111461827	33.25752025703279	5.894617320010801	58.30342571253456	Primary Tumor
bb30f8dd-bfc9-4da1-bfda-349d0894ea8f	11.118907733354709	3.536372142450685	16.90194138890848	27.70916499332547	5.5859431321495165	15.02396756987537	Primary Tumor
bc9b6d93-70c3-4e9e-b756-61a22ba2c6cd	3.779034019191199	2.079811869243364	12.943878718395082	10.09359514170546	1.4234237334737303	0.1974390281507736	Solid Tissue Normal
be474a38-537a-4f9b-8873-f28b638b86df	11.287238714768868	28.18295950325956	23.01744114988269	39.61072319212455	9.686923475331293	34.18534887322911	Primary Tumor
be871a91-85d9-4f01-9708-b505dd3ea38b	6.637866709851796	1.152325349531673	18.45483735480827	22.78166081860857	3.3481588556063064	8.770082736446119	Solid Tissue Normal
be9c0a6a-e26b-470d-9795-bf8c22a783f6	7.825927298888671	23.63478068504659	16.503151975755845	36.02792915924796	13.229858915756814	56.627043014701954	Primary Tumor
bebccdfe-5e04-4d42-abf1-a4fec2b1d114	16.970200165192914	24.865175518170545	20.813601692558592	47.80975138473183	5.7714717902493	27.56945970653972	Primary Tumor
bf09f335-94d1-4a34-805b-7e90dbbad002	15.968864187733944	9.505451627810912	9.879597928658312	57.575771718386726	0.1083179371539781	40.61729080121056	Primary Tumor
bff632c2-dba4-4b0a-b599-4f6cedf4c131	7.93193456982578	5.6276956284698265	12.133259172478692	30.19852794155753	6.231351060878872	105.1751967340726	Primary Tumor
c01a3220-8e2a-40e2-bab8-d9d871c953cb	6.7006583936814605	31.22430074534263	5.2051568643526025	20.17088558957087	24.585181728558297	48.24139457548383	Primary Tumor
c13804d2-f32e-4597-b5f4-62fabeb17f0f	13.180160548106857	7.909976866514749	5.339610858692839	28.07762610129135	2.1317449421115957	2.201062488538922	Primary Tumor
c15022d7-c95d-4250-ab0a-87544bece8e0	11.492164835774592	15.293796551164805	18.88265496440084	47.04718792445558	5.129477853428098	10.31890350022132	Primary Tumor
c2a5b773-f4dc-4ce3-afb4-725a00afb8fa	8.611855025306696	10.922132653396885	11.781053006417253	24.46650729037252	8.31392482509733	60.26249722113178	Primary Tumor
c2c0224c-7dcf-4685-ae51-270d9e7cc582	12.994195503976917	25.406955150371413	15.107384148395695	65.96947570633631	13.658601751531712	28.211768813178963	Primary Tumor
c344169d-faf2-483a-96db-deb64e8a15ff	18.24105999473336	75.9672843249598	21.741036197774307	29.55389938380693	21.51693550046704	92.38941245455068	Primary Tumor
c3a00eb4-fea9-4d2e-a3ed-d45120b258ed	12.320198741597116	33.76738051290396	7.818755758525171	31.444902740786382	9.05310466802922	24.064433638094137	Primary Tumor
c4490ac3-0cd2-47fd-a60b-07940f52620a	15.985963755125743	10.977060073078276	12.245717237405788	36.06554787470014	5.848287386749294	15.192616129697711	Primary Tumor
c460ead9-4a9d-4f98-82aa-31e2a07f5706	18.068799591873667	79.32279746148106	17.90593207022745	29.19211630785057	9.949727645210846	16.259282119278932	Primary Tumor
c4ea0ea9-da4f-43bf-a15a-09ef45ebf411	7.409557957143711	17.908361785451053	14.937642148924828	31.15620321399752	4.888818092731945	18.517946439589306	Primary Tumor
c500bb3e-3ed8-49f9-b256-5ecdbe4f88ad	11.09123703641163	42.89501304681369	12.18115620912112	43.58769587532297	21.171029800175045	60.211910331709134	Primary Tumor
c5208e32-91ad-4ac1-8c1c-fa8dc05bff94	8.479526666215326	1.9954521914173249	18.81096803820618	27.515755171035917	5.859895155869733	67.7122468219376	Solid Tissue Normal
c599e0fd-6d16-4c63-b1c0-e35686fcca58	7.483680363250803	12.111303759883668	7.472276066915	14.305372700209489	0.6613077545532547	3.0426306686974454	Primary Tumor
c5a79e4c-c436-4f80-b776-005cade85d54	20.318330024933665	53.33174561492349	14.568289787052954	26.24792294611825	18.743933571937703	38.030539892331646	Primary Tumor
c5d0c47e-a02c-478d-954a-57fc67d13e10	12.504137269229632	63.46064377748484	12.864436409948269	31.746639236702062	4.43908239508843	25.421210998627718	Primary Tumor
c6f4d7bd-d539-48ae-ad17-fa39eda5ff57	13.810387762937085	56.74832873436613	18.90055118365788	121.63939018914104	18.530693296577763	84.81182327558822	Primary Tumor
c72f557e-18ce-4ee8-b0ec-cb57dd732094	13.000939784749733	10.913767342564704	7.351561079469848	38.6225583307378	11.258991882712596	2.896933953405586	Primary Tumor
c8386d50-a742-40dc-be03-a7d35fa30105	27.008477512406824	54.66518038573816	24.597160284827797	58.013246166189546	17.831656855886635	15.479095394090512	Primary Tumor
c8e65574-7ab7-4040-9ff3-bfc3ba25663e	12.690054450135388	6.039095826805118	12.608981630196435	26.153393402649517	5.5325667509349294	37.90666105807357	Primary Tumor
c9502da2-f361-4ec7-a9db-f7c76fbe00df	12.188957085872596	5.683741597396565	31.866482417195478	20.795089036385967	4.774618571477031	11.4883203449669	Primary Tumor
cab9c42c-4fe9-4c3a-9050-4041fdbed316	5.052239315993122	18.875216301933143	11.324920859714704	57.09729172151611	9.346988984877116	6.223307314159103	Primary Tumor
cac7bad2-f8c3-4d41-a76a-9aadb74fa014	13.818774961864255	13.709770494987726	14.304858574124566	21.12430565567563	1.570190439012179	36.52811237077987	Primary Tumor
cd5aaf41-7e77-441d-bd3f-a440e757905b	9.760088429570942	14.14644163566354	5.729068674157405	24.74970685697986	13.01383529831032	43.99960040105811	Primary Tumor
cdad8c62-e8e4-41a8-b937-f8c347ede53b	15.73295893308408	22.863685677384105	10.077790934909112	35.12093390858183	1.926432113771164	28.909405729672397	Primary Tumor
ce3b4316-0d8d-4de2-9049-30f332fd8585	13.0102912167517	28.3901469105114	18.305742005131723	38.31465379924782	28.393849124838848	14.236261281223568	Primary Tumor
ce67616c-9eb9-4425-ae1d-e1f64ee13e93	3.539839958355883	33.860842982064405	10.379344295747082	33.73207183344012	4.775921388194311	5.5831776024304505	Primary Tumor
d0fe3eed-4eba-40b3-bc70-c8cda2b232bd	4.31955995811767	27.3507871504493	19.025479629621632	23.818039730457397	9.495846154252192	32.59436461192032	Primary Tumor
d14345e2-bf4c-4b2b-8135-58fa96e965e5	15.415592561791154	44.25490703041303	13.852112957059337	51.58058574617959	6.560861672690046	14.93516380144856	Primary Tumor
d1ebc4fe-0673-4c60-acc9-60a739cbd5db	8.994847883235987	6.114384341421512	19.133372403998447	17.98962538172146	3.4057173883437444	2.685841418818172	Primary Tumor
d213fea7-8b64-4461-83e1-2a6e26699b7e	9.465911653348986	11.557874221257842	9.71478632769398	21.957081105365745	4.4812166329725285	12.434477493035564	Primary Tumor
d234f819-acf4-4e3b-aea7-f75d193d0ef5	12.26317392897755	11.908473739102869	25.18993539376643	77.77084589349573	3.05507071244538	32.12144587455615	Primary Tumor
d24ce1dc-2b9b-4c07-a0ad-8987cefc6817	16.127435921841442	12.272879959360315	12.574028130093328	27.7114118060206	4.310972040274455	11.548847298416376	Primary Tumor
d291f1df-5430-40b0-aed4-8ac3056a1bbd	13.76569672194512	17.79708080933471	8.359210396158494	57.4188200223101	17.25560528440918	1.769858351558486	Primary Tumor
d466f3a1-30bd-4097-ae08-590dc3c23244	11.181292129306724	44.81112258386239	12.867314783537836	39.33505265847804	2.5136149809772745	5.0954198642440405	Primary Tumor
d4a369c7-1245-4de3-be58-ff291ba50ae4	5.137267104200152	9.324350304021802	2.8580982121241525	23.338354199102746	0.9788267944233002	12.236071416344553	Primary Tumor
d6e238c5-c0c3-465a-bc03-af4cddc60077	12.680481331126217	7.5505056576835505	69.59068218934611	35.73169592041948	11.786480002473684	2.639858799627536	Primary Tumor
d76bbd30-8025-4774-b6f6-aee4cc68d27e	18.423664948505923	12.31352881262085	10.98634376877054	34.26892856874952	4.952507738944799	45.72498691314664	Primary Tumor
d8e08bc9-0756-4348-8d99-5ef96dd50638	14.218390212708556	26.513750599114783	13.246154412720356	36.49159585535781	3.3882871009743067	30.28749703996981	Primary Tumor
da075540-42c3-46be-80d7-c13c12cfdbd8	9.558604889503023	14.331005874645667	26.580154630943746	45.73992030609962	12.337837078849438	45.78487400914961	Primary Tumor
db50fc21-e95b-4a38-8928-35dfbcd75b9e	19.091972793758146	25.668647580349525	17.742478373323827	53.39282733565357	14.307287858965902	4.463533731511183	Primary Tumor
dcbf21f6-fe82-4ca0-bd59-8195e50d8207	10.454632377338989	53.4949501806674	14.45037547609522	24.683787807819805	21.192543099741307	26.141219963567025	Primary Tumor
dd788888-039a-49c1-860e-15f2ac39f7d6	11.841890500186874	10.409288548156306	10.708880406524624	37.73356873468783	12.334456755749445	20.0517074229621	Primary Tumor
de0e9cb0-47b6-41d7-b512-a4ad8401dc1d	11.862335660140694	14.47173060574254	9.978940775327091	18.772149269785302	4.906210933273494	23.561324320065907	Primary Tumor
dfb48030-5f4c-4405-837b-693f01e37bd3	10.428900460366256	16.371893511752976	8.022655077197001	23.45876447067292	7.427972449361694	13.309125142345978	Primary Tumor
e05a5a54-6d35-4a37-8dde-b013974e9f32	16.706236828117163	17.52953498764553	12.349628771237938	33.426027387320175	8.461254640615325	9.17875263466301	Primary Tumor
e06c9599-da35-44c4-975e-fd4d120c047c	13.94485261294168	9.028903778298334	21.14632904729121	46.08353844930465	25.73356880521625	15.948485765495963	Primary Tumor
e165a875-e50f-44fc-a733-b5bf2210f0f7	12.398902244747005	20.059671309078844	21.120575784196745	40.54907040131896	15.304668405933448	61.502024209845295	Primary Tumor
e2e4aed0-90bd-4042-9b38-6b87611ba670	24.684150558028957	28.689394877361124	8.9021969622509	49.44949507569723	31.59181965549548	27.188724931755868	Primary Tumor
e30b191c-2904-4b68-980d-4cf21a3bf5ed	17.374607401140633	14.48164204117687	10.340832171460956	48.94471891673509	6.145977278445812	18.62531799452409	Primary Tumor
e332e148-4e94-48c4-9a6f-37bf1518fcbc	9.380818695794243	5.8362789042613965	7.449093897120107	24.79880014617128	3.564305983011976	2.276009267426065	Primary Tumor
e389220e-e544-4820-9915-c87e17689e0e	10.592784403830922	16.745423524231466	16.31220289558324	36.89307501991747	4.6026729493671885	25.85615493980332	Primary Tumor
e3abf4bd-cd05-40f2-82c2-2d02fc7a3c75	4.715415464171395	24.34417965359707	2.697389156412502	23.8504490263266	4.391734881242806	10.643460462081157	Primary Tumor
e3e40067-b39c-4f2e-9bb9-5011b7018029	10.15574336047548	8.762506878366606	13.519901332388686	31.693306163083378	3.313373863736799	20.511247166049746	Primary Tumor
e59b2bb8-8812-4a1c-997b-305d935c5d95	7.445747902099215	15.283059764451847	4.541898383938401	36.73981053564182	9.456811697065383	35.50223829013497	Primary Tumor
e648c619-2fd2-4765-b0f9-cf5f031648ed	11.698039682144117	3.891129709081509	16.399205896122115	36.990236832388085	6.0617144889252685	21.26273681949361	Primary Tumor
e65f90dc-c49d-44c9-8a22-e90e32caf469	10.990485831873716	18.77594391105124	18.35816863847977	50.686915963221225	5.903803221001885	90.94711880779217	Primary Tumor
e7149e76-15c9-4950-bb00-51adf8501824	13.236814725449802	15.5267624116343	12.549906128101467	41.17527918312851	8.277695528481457	26.144867675438256	Primary Tumor
e7463047-b761-4187-90ee-00e16801e6ed	10.581157729710412	5.814068251021456	16.948005096961133	25.97401019614269	2.223082440898818	1.129543026481321	Primary Tumor
e77f1a00-7798-46b4-af9e-6d7fc5be384b	15.02806486294296	24.71874544877683	11.486994757671908	36.45733194619071	7.575853246326843	1.7478843700745224	Primary Tumor
e7f0e1ee-e412-4443-a6cb-071468572705	13.954466965594577	22.553672592641515	12.091091602996208	43.6564290359785	3.2335310016075263	104.2202577639364	Primary Tumor
eb7d191d-85ed-4600-821d-d10e987deb13	6.258332019140603	16.697819775447496	4.746969848415686	13.572816935381985	15.53363572513898	22.183148378763327	Primary Tumor
ec730778-e5dd-48ff-9310-14dcc4736de5	26.178174992343827	17.508920572058095	14.41401046388422	40.25082590264279	0.0108339954249909	6.64827083801467	Primary Tumor
ed007e79-c4a1-4c27-90c2-17ddcaf62265	9.14835605481855	27.946522141342125	17.16529788722938	38.55221060744941	9.843675274608463	30.325057636551527	Primary Tumor
edce1031-680e-43e3-8a43-1988d9935aa7	7.570479509647623	29.244351478639235	14.136213056100017	18.68232665949658	14.61133060850432	57.662147973483975	Primary Tumor
ef1d5bac-1c97-4529-89d4-2410e4356701	11.263441594567968	4.330222798105038	23.66158055721313	39.66295677172028	7.190496505072414	8.417100346674284	Primary Tumor
ef5fe7ac-2476-478e-8c5d-f8114ea34224	10.680622439467072	3.699423182314552	12.7387819382396	31.981003744198745	4.642230141301974	0.6432506992213214	Primary Tumor
f0009150-a08a-425b-8b05-a3369ce1bab1	23.445961299242512	31.714820409507567	25.150750363648232	48.23318749847274	12.475274645806945	123.32424453410744	Primary Tumor
f19a9513-8848-4d2f-9409-2efe8053a03b	20.14109995830993	35.34432129721034	23.476725837797872	59.78675960081566	7.898297592179025	66.10575490059264	Primary Tumor
f1bc5222-0e48-4eea-9b65-05b84a1b42af	9.700299868001864	11.5118385789487	17.840060882518838	53.15617084926179	6.48123019080352	26.4890448913943	Primary Tumor
f232d99a-df50-44c2-8c7f-ea63cf7a52b9	15.711960543756309	23.99938993754719	16.44283352435725	47.795300039053856	12.180480157250628	29.593451780689605	Primary Tumor
f407b219-7355-4152-9d64-1c439c39409a	7.459761757661609	31.418185193893045	10.699656736288745	26.83662370848872	5.834173219575684	43.11999943428725	Primary Tumor
f40f17fc-69f0-4374-b9b0-6962948252d5	15.869591417749865	14.566081184847429	15.410056909276106	35.24965631228287	5.435497617037229	24.193785950347287	Primary Tumor
f41434a1-8170-4eea-836f-73cc7df1aa38	15.388435675132923	59.89944055093339	23.712062196271923	87.50482486846896	6.060667250428431	107.03583589317526	Primary Tumor
f41bbb43-d85f-4300-9b91-a895b7c22196	5.186942415762386	1.8301274834554455	17.972328549532357	12.97373859488716	1.433236701103725	0.3311846136978503	Solid Tissue Normal
f45bf4c6-a66a-4174-a74c-9a88f90f0599	8.090038685907478	20.876679047799826	12.004438815188566	32.33766139604396	8.300649977993558	55.93251524729053	Primary Tumor
f54dd257-361a-48f6-b646-6e13f7836f38	12.77078348843584	9.697446910642904	15.133918161957148	36.69061779651511	2.629335635130193	3.4976057992336123	Primary Tumor
f5f31aa2-cc61-4d76-bfcd-d3f6df41b97c	13.079073838612535	27.579730834514024	11.824233081436349	23.23322620371957	0.6940481043306593	30.532039328802057	Primary Tumor
f643ce8b-bf15-44fb-8eea-b63af0c70a25	22.067162341132025	16.199700938707796	19.43083952682765	59.34416181996383	2.886492167258999	95.01971832955375	Primary Tumor
f9c53ce7-12a2-4303-a577-13bcf6414c45	9.164339007185978	1.126048792639729	29.747271583065935	25.963114736191187	9.079835802930551	51.364012092500616	Solid Tissue Normal
fa6a3102-d0cd-44ec-9788-bd859faed532	7.505146988226683	1.973118879606028	18.386201264970587	21.32108185358069	6.724262876046651	25.884236656241296	Solid Tissue Normal
fa864442-6170-4ad7-89a5-854f1870d930	29.275836893353706	5.90324517284285	13.557392726819543	40.92278974015805	5.868067057702721	24.94933276346155	Primary Tumor
faa8ae48-24e7-4f42-8b2a-848235492292	11.17284756379087	9.254730120840636	24.387980361217394	59.02608740490294	7.331699926191927	15.883674376058506	Solid Tissue Normal
faadd7bd-35e4-4032-87ef-0019de1a87eb	11.446698950183238	51.28884605249084	7.575624794823166	38.1340738994441	7.355159712226524	85.27171302752942	Primary Tumor
fbeccce9-1784-4c02-8e48-c1d30a546fc2	26.54540117493162	49.85175415194518	31.56690671310612	70.75409865841124	3.813048130595716	44.5296817469311	Primary Tumor
fc268f2f-c8eb-4fd5-85e6-6ba800735f4a	15.99508801507558	17.060715234243144	13.69632634189438	39.23592900804879	12.687569920240811	5.60347452587688	Primary Tumor
fd16d083-da86-48e9-9fc6-877edc783309	6.03639451107856	13.90888681558331	12.41531972820448	77.82946274663239	13.704900085985065	4.907449193873887	Primary Tumor
fd91fa29-ff90-42db-8076-c0b31bd00060	22.85536100583476	11.375145682207568	23.530379576720424	55.191917581140736	9.430161140744284	2.255071858976618	Primary Tumor
fda03449-01de-4ea7-9be0-b77e0a2b4af9	9.174204805394911	10.55319161842646	12.627651874327327	20.95656174778604	17.103714522416162	31.66230081263111	Primary Tumor
fe28ea33-5a35-4a4d-8fa1-3d84d4a308ac	14.837839876435943	25.01504817909665	8.475516240197111	35.1525782607413	1.8812331105037927	0.5730111348949948	Primary Tumor
fe584a2a-845c-4d23-91bb-03fb1a710287	12.328390442997922	4.9973646685206585	11.477537413420436	47.09782991064692	7.519455388123192	11.615283170199437	Primary Tumor
fe7e18b9-d236-447e-8497-e15c94dd7f55	7.25099519917736	31.195905219332907	12.466421718142906	39.10527136292372	8.746660181166108	56.19379063323424	Primary Tumor
ff72cab0-542c-4341-8655-f8ddb317d68f	15.488134996564495	13.34908909677964	13.047610586083431	41.53521748360396	9.218265886423774	25.66906415725388	Primary Tumor
ffe79ab5-b9da-49e0-bc6c-04255f809114	9.587449663171062	26.917803883506703	5.061142890627147	37.95297571478485	6.955714382613336	28.40925148154656	Primary Tumor
