# Supplementary material for: scRNA-seq of gastric tumor shows complex intercellular interaction with an alternative T cell exhaustion trajectory
Source: Nat Commun. 2022 Aug 23;13:4943. doi: 10.1038/s41467-022-32627-z (PMC9399107; doi:10.1038/s41467-022-32627-z)
Supplement: Supplementary file 13 — Source Data [file 41467_2022_32627_MOESM13_ESM.zip › Source Data/Fig2/Fig2g.csv]

	IM_enterocyte	IM_goblet	Normal_GMC	Normal_PMC	Normal_chief	Normal_parietal	Tumor_GC07	Tumor_GC08_1	Tumor_GC08_2	Tumor_GC10	Uncertain_GC02
IM_enterocyte	1.0	0.4376541904114636	-0.00784246492681362	0.16228299800448442	-0.034546106719889336	-0.02277683720764001	0.12405030301799391	0.6579741567201544	0.7352052496896421	0.21923877458316166	0.20881422515453885
IM_goblet	0.4376541904114636	1.0	-0.03222699282241592	0.13134895710909011	-0.0362922905134857	-0.05414638456407572	0.08647002517546509	0.2696035815713381	0.33821233844889054	0.2886962604209118	0.1256093726132277
Normal_GMC	-0.00784246492681362	-0.03222699282241592	1.0	0.3133239674605116	0.8873571275881315	0.5628936963362936	0.04002955482149195	0.037443437661137	-0.029035024286262034	0.05720318382446876	0.40622660874492444
Normal_PMC	0.16228299800448442	0.13134895710909011	0.3133239674605116	1.0	0.2465687205997057	0.2670011845900173	0.20664053500520985	-0.010107190055059334	-0.012340333577395501	0.16275347299551224	0.6301094447291052
Normal_chief	-0.034546106719889336	-0.0362922905134857	0.8873571275881315	0.2465687205997057	1.0	0.5755965289872776	0.010444756683160028	0.0494713909927631	-0.030056184367103445	-0.00062559376561655	0.3240247349388343
Normal_parietal	-0.02277683720764001	-0.05414638456407572	0.5628936963362936	0.2670011845900173	0.5755965289872776	1.0	0.13035001460927131	-0.03037765341693799	-0.04679384863768177	-0.02542598547797348	0.13838015293134265
Tumor_GC07	0.12405030301799391	0.08647002517546509	0.04002955482149195	0.20664053500520985	0.010444756683160028	0.13035001460927131	1.0	0.08866919505730886	0.09273167150269956	0.6997188328006126	0.1828300191624287
Tumor_GC08_1	0.6579741567201544	0.2696035815713381	0.037443437661137	-0.010107190055059334	0.0494713909927631	-0.03037765341693799	0.08866919505730886	1.0	0.7649606855017212	0.18238985645501815	0.21634048301768782
Tumor_GC08_2	0.7352052496896421	0.33821233844889054	-0.029035024286262034	-0.012340333577395501	-0.030056184367103445	-0.04679384863768177	0.09273167150269956	0.7649606855017212	1.0	0.21371189214546482	0.10718615060464876
Tumor_GC10	0.21923877458316166	0.2886962604209118	0.05720318382446876	0.16275347299551224	-0.00062559376561655	-0.02542598547797348	0.6997188328006126	0.18238985645501815	0.21371189214546482	1.0	0.3048121459166748
Uncertain_GC02	0.20881422515453885	0.1256093726132277	0.40622660874492444	0.6301094447291052	0.3240247349388343	0.13838015293134265	0.1828300191624287	0.21634048301768782	0.10718615060464876	0.3048121459166748	1.0
