# Supplementary material for: scRNA-seq of gastric tumor shows complex intercellular interaction with an alternative T cell exhaustion trajectory
Source: Nat Commun. 2022 Aug 23;13:4943. doi: 10.1038/s41467-022-32627-z (PMC9399107; doi:10.1038/s41467-022-32627-z)
Supplement: Supplementary file 13 — Source Data [file 41467_2022_32627_MOESM13_ESM.zip › Source Data/Fig2/Fig2k.xlsx]

## Sheet: Bulk RNA-seq
	score
GC10_P	0.603058
GC10_T	-1.54333
GC01_P	0.199517
GC01_T	-1.11437
GC02_P	-0.118806
GC02_T	-1.13498
GC03_P	1.0523
GC03_T	0.211583
GC04_P	-0.0172915
GC04_T	0.137976
GC05_P	0.476599
GC05_T	0.255478
GC07_P	1.62353
GC07_T	-1.19677
GC08_P	0.597729
GC08_T	-1.67258
GC09_P	1.26864
GC09_T	0.371722

## Sheet: TCGA-STAD
	score
Primary.Tumor_01ebbb59.370a.439f.a2b2.3046055c43d4	-1.35227
Primary.Tumor_01f0fd5d.1043.43e0.ad22.535d8bbbb408	-0.989384
Solid.Tissue.Normal_0397a0ce.2224.4c97.a23b.9a3f767d7efc	1.82171
Primary.Tumor_04dc0b3f.b70b.46de.a09d.b474f9f64a7b	0.289943
Primary.Tumor_0588af0a.78d2.43f3.aa99.99048d3c946e	0.155446
Solid.Tissue.Normal_061eb87c.0340.4d44.b22e.86795c0b539d	-0.21485
Solid.Tissue.Normal_06e4b251.cef2.4a98.96ab.c3b31111674f	0.631814
Primary.Tumor_0702cb89.db23.47d2.b701.540f03aaa317	-0.6756
Primary.Tumor_08021cee.6c5d.439e.9ee6.7b948805ad02	-0.32233
Primary.Tumor_0815ce3a.35b3.4a21.9712.a0b690e50abd	-0.480319
Primary.Tumor_0b6021d6.e3e8.49ef.a88b.6ed83ff5a271	-0.058909
Primary.Tumor_0c0cd241.29ba.4eb7.aaaf.cb02c718de09	0.9373
Primary.Tumor_0c8b720d.6112.4367.8806.6191600f4b7c	-0.501599
Solid.Tissue.Normal_0cd043f7.31d7.4e1f.b321.1fceb7a43d28	1.01619
Primary.Tumor_0ce4465c.3a68.44c7.852c.c57f80eb8c1f	-0.704681
Primary.Tumor_0dc94b1a.83c2.4305.b903.dcb26ecf4a32	-0.854077
Primary.Tumor_0ecd722f.1272.4503.ad89.e928ef80e070	-0.558976
Primary.Tumor_0edbbad4.3456.4f39.9911.a4519f37aee8	-1.11417
Primary.Tumor_0f683c66.7b81.4c16.95d9.d73aa1c8d7d1	-0.246556
Primary.Tumor_10092c21.1653.4112.a57f.ac0ea8d33077	0.475483
Primary.Tumor_1043bebb.066f.4b93.a7a2.4558d35961c4	-0.0103245
Primary.Tumor_116322e6.7d19.41b1.abe4.a84fa489646e	-1.21306
Primary.Tumor_11a3cb08.de8b.42a7.9c07.d9283370f787	-0.738994
Primary.Tumor_12385714.fb65.4eb3.9691.13f4fdf2d341	0.0315362
Solid.Tissue.Normal_13d2dcab.108b.4fd7.ab92.4beab709abd3	-0.0150634
Primary.Tumor_13ef1154.06b1.402d.b5f2.dec195f32e9b	1.08944
Primary.Tumor_142ee80f.4848.404d.8bd6.e111e2d6f40e	-0.327804
Primary.Tumor_155bcdbc.c430.45f3.b964.17e32d04f421	-1.56912
Primary.Tumor_16c6fa1d.551c.4efb.a6bf.7c809496ee2b	1.0158
Primary.Tumor_1737902d.702e.4ec5.b104.51146efd13e3	-0.0848567
Primary.Tumor_179a0aa4.687d.42b5.8b01.07146fdd2fd6	1.52415
Primary.Tumor_19f629e8.ba6e.466a.9938.56ea7d631cd0	-0.79002
Primary.Tumor_1b1990d1.8e1f.495b.8533.f62d0e1bb682	0.487351
Solid.Tissue.Normal_1b2bb980.9071.475a.a77a.5826af0ab5b1	-0.207306
Primary.Tumor_1bc5dafc.6a08.4eca.a2a3.694a3d92e7a9	0.687916
Primary.Tumor_1bcbcc70.08da.4cd0.8469.bd0a4d154fd2	0.311233
Primary.Tumor_1d63d147.94f1.41db.93fa.d4f1b74a9aa6	-0.298931
Solid.Tissue.Normal_1de93911.0d01.4d8b.a843.874facac6c6f	1.84439
Primary.Tumor_1e579949.ff4f.4c2f.9fd2.98eccc8779e3	-2.26339
Solid.Tissue.Normal_1fdb6e3e.3c27.403f.a570.91a48679c223	1.7552
Primary.Tumor_2166fe18.dcfb.4fc5.bcbe.785cefce398e	0.47564
Primary.Tumor_23bfe077.1c8e.402d.a7c2.8d1f99572401	-0.596695
Primary.Tumor_23cc5c0f.93fb.4c19.babc.108aad1a4cb5	-0.0311872
Primary.Tumor_23da2a74.cfab.4326.89ed.62c94012c7c8	-0.0703769
Solid.Tissue.Normal_24d999c6.5054.4704.8122.8713bd76eb63	0.692102
Solid.Tissue.Normal_2557c2f9.a217.47a2.858c.1e8a78fcc8d2	0.283526
Primary.Tumor_25a5c6f7.ff8c.4725.886c.6773cfda017d	-1.07547
Primary.Tumor_2638784d.ddab.4668.b1de.73027f4f23d9	-0.160858
Primary.Tumor_265f3e50.24e1.497a.b6b7.ae1d1eab2c9c	-0.685928
Primary.Tumor_2774fcbd.8034.4fe4.845e.63ffdf50f660	-0.0291899
Primary.Tumor_27b81156.668e.4ead.b841.5977c765aa4c	1.27299
Primary.Tumor_28237cdf.2443.4a7f.9a9e.89cc39a4c974	-1.15571
Primary.Tumor_28dee8b7.78ce.47d9.b218.99493a1b3863	-0.372661
Primary.Tumor_29c19220.5f52.4fb8.829e.29e8c367f9da	-1.16698
Solid.Tissue.Normal_29d0b228.2769.4fd9.a969.249eb5624e4e	2.07997
Primary.Tumor_2a372df1.6622.42ba.a5e0.33ad64429aaf	0.548909
Primary.Tumor_2aab1d18.beee.49ab.83a5.d121c2456dcb	0.861914
Primary.Tumor_2b34a4c4.4e79.4a28.9c4d.4f1a6a0f4f34	-0.945134
Primary.Tumor_2bb4fd99.8cff.4b8b.80db.4f9033fad0f8	-0.47573
Primary.Tumor_2c6be8c7.ecf9.4341.afa6.9e45a23bdcc3	-0.797673
Primary.Tumor_2c6c68ca.4284.4796.a24c.a37165647aba	-0.10372
Solid.Tissue.Normal_2d1d9fb9.b71d.45e9.9edf.a18989d0d085	0.68637
Primary.Tumor_2d4afd19.1b4d.46c2.bad0.ee33e6edcd2b	0.445329
Primary.Tumor_2eefbcc7.82b7.45ca.9388.25f4e57f2549	0.269872
Primary.Tumor_2ef43153.614e.4602.89dd.72618863d523	-0.266693
Primary.Tumor_2f0ad602.ee13.4c2c.9ef8.2dca1c3fd85d	-0.395192
Primary.Tumor_2f3a9352.0454.452d.913f.b20f09e8d936	-0.891353
Primary.Tumor_2f657a01.2360.4335.bb1f.408967049c93	-0.371839
Solid.Tissue.Normal_2f780fee.cb3b.4d70.9f8c.c3b083e57526	1.08448
Primary.Tumor_2f8d3a6c.9288.4886.8005.36b2a7167e66	-1.04112
Primary.Tumor_2fa2d47a.ba4c.4b60.850d.600b59005348	-0.659969
Primary.Tumor_30ecfa12.d352.41c4.ad00.530fc9628ffa	0.683197
Primary.Tumor_331253ec.1522.4e42.bed4.529320364200	-1.27691
Primary.Tumor_33a3cce0.1cee.4fba.94a1.acd6873e08b8	-1.55857
Primary.Tumor_348bb06d.de63.4229.97d6.a4af365d1ddf	1.11501
Primary.Tumor_36e36047.7900.4f6e.a65b.67a99fc637ca	0.286281
Primary.Tumor_371c71d1.5f6f.4f05.baeb.82b0e7d2553f	-1.03351
Primary.Tumor_3739e09f.0404.4d12.8de4.1fbd9b3555ba	-1.00053
Primary.Tumor_374cb5fc.7f7f.41ab.a6a9.bfd78277e098	0.449518
Primary.Tumor_37b2a7c8.4309.44b1.9790.e1d79d924201	-0.475083
Primary.Tumor_39a63864.45c5.4616.bc1f.5dfab1332adb	0.560407
Primary.Tumor_39bb3241.0dd4.40e9.9449.3bdccff2d712	-0.292405
Solid.Tissue.Normal_3a44af70.172a.4df6.ac4b.7ede52dfa58b	0.750283
Primary.Tumor_3bdbaf78.43ac.4458.921b.49e794d1d56a	-0.868468
Primary.Tumor_3c97dd42.d536.4a20.a1f1.04f74ebfda62	-0.299519
Solid.Tissue.Normal_3cf20fc4.669b.412c.a16b.44d61b131d43	1.61545
Primary.Tumor_3cf6986a.a7c7.4ff9.8ea9.be45651934ec	0.408485
Primary.Tumor_3dd28e7b.ce16.4b91.8f21.e71f73efa3b0	0.300741
Primary.Tumor_3f8273b8.10b9.4859.b024.4b56b2e99275	-0.708298
Primary.Tumor_400b638d.22ff.4dc9.b04f.37cb165d3998	0.123274
Primary.Tumor_4036bb8b.7f8b.4177.b819.5d23d9b95904	-0.0526113
Primary.Tumor_40beb314.5bb4.4cee.ab06.0838bf427d7d	-0.14913
Primary.Tumor_41f16044.b0a6.4e3d.b08f.af48d03433d3	0.879853
Primary.Tumor_41f97c68.ef08.41b4.aaec.c84cacc108de	-0.615113
Primary.Tumor_42aac496.2f07.49e7.94ca.19d3659c2acf	0.0417889
Primary.Tumor_48ca91f5.a1fe.443a.910b.8055b9a40b71	0.574917
Primary.Tumor_49577f36.6e9c.4cec.8ae3.0a290263ff9d	-0.317438
Primary.Tumor_49626653.bbf9.4c00.b20a.75d6f0c8ebff	-0.603308
Primary.Tumor_49f47807.372a.49da.8dcd.e71853c64cd2	-0.465849
Primary.Tumor_4afae22f.a185.4ecc.ac87.1d7f0b137002	0.105878
Primary.Tumor_4b33d026.fa23.4163.96ec.6c9b7afc91eb	-0.380495
Primary.Tumor_4ce7a78f.694b.4bd6.910d.526180d6646a	-0.492223
Primary.Tumor_4d16ca6b.f775.41fe.900f.e52380969888	-1.21803
Primary.Tumor_4d5b3490.96f4.486f.9fe8.db3973602a18	-0.513895
Primary.Tumor_4d95e290.62b9.44e3.9c21.1665f3c35b93	0.601976
Primary.Tumor_4dc1242d.9262.4a64.b58c.a620f837c63c	-0.776458
Primary.Tumor_4dc628db.a690.4cd2.a204.2b7b369e4f91	-0.460991
Primary.Tumor_4e0ab0ae.6e48.4165.83e3.b7102486da14	0.119445
Primary.Tumor_4f3b1a84.636f.4868.8878.1b504dee4f5b	0.884818
Primary.Tumor_4f7b7c4e.d9ba.497e.b300.e1351c40af0a	-0.527912
Primary.Tumor_4f9a2ad3.e7b0.4feb.80d1.f0968395edb3	0.851005
Primary.Tumor_5019257b.df99.4eec.bb57.d7238c573a13	-0.587615
Primary.Tumor_51047818.14ae.4503.8a72.13fdd1d35581	-0.0120456
Primary.Tumor_52190bdd.ea89.403a.af3e.d0f03518fd17	-0.263723
Primary.Tumor_52a16fa6.bb28.4d07.a83a.24383e0d6174	-0.475638
Solid.Tissue.Normal_52fa761f.3e34.4794.ad20.dcf4f34098ee	1.32489
Primary.Tumor_5353206a.9493.47ba.9f38.862e32ebfa97	-0.350525
Primary.Tumor_53557431.b279.474c.bda4.900859605164	0.892726
Primary.Tumor_54cbd6a4.b2a9.48ee.aab5.068ec66cde5c	-0.283296
Primary.Tumor_56109f9f.4a89.48df.8668.84e1810710e7	0.695191
Primary.Tumor_566f1e1b.cddc.4588.899c.2fb2b4ea9924	-0.261875
Primary.Tumor_56c6afc0.566d.4732.879d.fd0020eefb0d	1.17978
Primary.Tumor_57aa2ba1.c539.4030.8a18.cf83c80e909a	-1.21995
Primary.Tumor_57d43a4d.fc29.4c03.88ea.1406211b3c40	-0.471444
Primary.Tumor_581b7847.7e3f.4c99.b7a0.826cf3866058	-0.362242
Primary.Tumor_5867545f.d483.4a1a.9e79.e8f672dd8498	0.0546318
Primary.Tumor_592bd84c.aeda.40e3.b0fd.77c71fd1c45f	0.614711
Primary.Tumor_59324701.430a.409d.a340.74b1b300b568	-0.66086
Primary.Tumor_59f1a90b.3bd6.41c0.bfd1.deb849fb113c	-0.276474
Primary.Tumor_5aea9c1c.1de6.4bc5.a4c3.119070be4707	0.167426
Primary.Tumor_5b11bf50.57cd.4423.9d2b.5414b948b576	0.136598
Primary.Tumor_5b734578.677f.41be.93ab.2071c987abe0	0.25499
Primary.Tumor_5bcc7bde.6a6d.4b4f.98ae.c9878d56f69d	1.18742
Primary.Tumor_5c1880b0.83d4.46da.b5c8.5673ef4684e8	-0.297187
Primary.Tumor_5ce5622d.76c7.4bff.bbf0.f4820042081b	0.0286168
Primary.Tumor_5dc68199.02cb.4473.8233.01794702da80	1.7619
Primary.Tumor_5e066ce6.56a7.47ad.9afe.0eedfe15e4a9	-0.635777
Primary.Tumor_5e2c61b7.fa2b.4ced.970c.7d5f4a59d210	-0.160516
Primary.Tumor_5ea151b5.1a55.47e0.b9bd.2598d6ea31af	-0.0686517
Primary.Tumor_5f2ae1de.a656.45df.83c9.f4f220e42b0c	0.214719
Primary.Tumor_5f34bf76.4ee7.42f8.88a4.12e8f957720a	0.251203
Primary.Tumor_5f808a4d.2b0e.4bbc.89c6.dc38eac7dda3	1.12455
Primary.Tumor_602c4c43.d855.4f7c.b879.43edddbcd64c	-0.0296678
Primary.Tumor_60488726.f534.4f8c.83b9.93d2e4b129e0	-1.57366
Primary.Tumor_620abd9f.1f6e.4883.8084.584b0d77bb7d	-0.874533
Primary.Tumor_62148be5.8f0c.4041.b72f.9b5487a4bb28	0.150263
Primary.Tumor_625af74c.ea69.4ab3.adec.76610ad32760	1.35297
Primary.Tumor_627f2f20.0ab9.463d.ae49.912aee1912a4	-0.335105
Primary.Tumor_66767efd.c353.4286.ad81.4c39b8d56b21	0.560787
Primary.Tumor_6760fb99.c743.4cfb.b7d4.41bd8a2ab4f0	1.44311
Primary.Tumor_67dd7cba.b289.46fa.abc8.5efb5a3adda5	-0.209945
Primary.Tumor_69664203.b829.4ea6.8d2c.b84b4e56a5c6	0.216469
Primary.Tumor_6c30e8d3.4ab7.45cc.b238.f25f34c389a7	-1.11848
Primary.Tumor_6c91c725.ea60.4630.9e08.db47982e2e7e	0.207233
Solid.Tissue.Normal_6cb6c206.0249.419d.9d15.bfc405ed8778	2.17757
Solid.Tissue.Normal_6cb9b666.ac26.48dc.8fb0.cd9e3d0e17cd	1.6175
Solid.Tissue.Normal_6e661601.bb04.4317.a108.6e164c3088ee	1.05862
Primary.Tumor_6e84788f.190a.4452.9d9b.7e967c57cfce	-0.882402
Primary.Tumor_6e9f029a.c3e0.4ddc.9301.412339a6bc61	-0.906328
Solid.Tissue.Normal_70540420.48c0.4ec0.b0cc.61ad6c1c6905	-0.159374
Primary.Tumor_7087e5b2.ae6e.447b.8a59.5ffb19c6ba78	-0.631394
Primary.Tumor_708858da.7ae9.4641.ad97.8bd7503ec97f	-0.756075
Primary.Tumor_70bf9ebd.7adf.4f0a.9a8c.746cd62a1928	-0.661552
Primary.Tumor_7119d22d.60ed.4ec1.bee0.6073124564cf	-0.142612
Primary.Tumor_715a4009.ccf7.4538.ad04.a7261c7b5aa6	-0.111907
Primary.Tumor_71717734.42a1.448d.85a4.14a88ad5bb87	2.32692
Primary.Tumor_7197f56b.6951.4c59.95af.c6149f2314ef	0.314544
Primary.Tumor_71cce375.da04.4bef.92c8.a80866c82bc5	-0.14446
Primary.Tumor_752a56ca.8bdf.4d99.952d.8e7670dcea7d	-0.590701
Primary.Tumor_755486dc.a387.4dc8.8066.a9b689a308dd	-0.0732867
Primary.Tumor_755674ed.cb5d.4b0b.8686.e1bd5c913bc5	0.0068647
Primary.Tumor_75715ef1.a453.439e.9625.69e8147cbf50	-0.576694
Primary.Tumor_76cc4926.ad90.42a2.a158.cd4f832ab7fd	0.723607
Primary.Tumor_76e33b7b.112f.46e8.b827.89e044e6f355	-0.942914
Primary.Tumor_770e02cd.e1a7.4780.86e8.816400663883	0.797646
Primary.Tumor_771daaac.99f5.4902.af18.9464fa39dbe3	-0.237399
Primary.Tumor_7792274a.c016.430f.8b64.1fae0ae61230	-0.419914
Primary.Tumor_77f5e6a3.6032.4408.830d.c4a7fe76857e	1.17236
Primary.Tumor_780b6204.3a21.475e.81c3.5949930e6727	-0.206149
Primary.Tumor_78bac8b0.9cd0.42f4.88fe.b7e89622017f	-0.113844
Primary.Tumor_78e36a62.dd4c.4330.bcd8.37d7dec8f455	-0.834598
Primary.Tumor_7b089cd4.27e8.4e90.9c02.581b3d24f35f	-0.356451
Primary.Tumor_7d68f03b.fb66.44e5.95c4.858015a0c1e8	0.321672
Primary.Tumor_7dbbbc28.64e5.43f2.b965.62c23b7cc6a2	0.567126
Primary.Tumor_7df3e10d.7aa7.4bd9.95c4.c80bd0df3d8e	0.00416091
Primary.Tumor_80765a8d.cd2b.4bf5.a7eb.6e6feb628f31	0.452541
Primary.Tumor_80f895da.7635.47a4.b974.93218702c9a5	0.417091
Solid.Tissue.Normal_814f73a7.04f6.4b30.810e.90c557ea1e84	0.314243
Primary.Tumor_82490528.5d24.45ee.9567.55be6c9ce676	0.99879
Primary.Tumor_838c1e4f.7a58.4097.9d74.927dc214a96a	-1.02795
Primary.Tumor_83de8b26.4f7c.4465.91a1.8c66ce5b52a2	1.26222
Primary.Tumor_8407eeac.bd1b.401e.8390.ed41e7fc71ee	-0.35123
Primary.Tumor_8499074c.4792.4319.9646.b06718c4ab32	0.607222
Primary.Tumor_8512a2d8.947e.457d.853e.8fbe6be936ed	-0.723597
Primary.Tumor_861f520e.8454.4a7f.aa07.c2c877a6f6a4	0.141562
Primary.Tumor_866e1f86.9bf6.41c0.be39.9d51fcebdfab	0.247787
Primary.Tumor_86766144.e276.4f86.b9f0.496a40425b81	-0.444183
Primary.Tumor_869c0ab6.efb2.4083.879d.930021f2a052	-1.26862
Solid.Tissue.Normal_86afc73b.d2ed.4434.9d7c.c208ed779843	-0.325368
Primary.Tumor_87fc2a6c.a23c.4561.89da.0d3c42697d7f	-0.884415
Primary.Tumor_8801cea9.14eb.422a.867c.da25d9718c6e	-0.538121
Primary.Tumor_88a32ac3.f70b.447d.9aec.824e703ccaa1	0.0319945
Primary.Tumor_895b352a.3ed0.4bcc.be94.9244087ace77	-0.111477
Primary.Tumor_89fb9e79.57b0.4fee.a7e2.52ee6f2f5e9d	-0.0704365
Primary.Tumor_8b1191b8.479a.48ee.8a2f.c91c2bb9ff57	1.00281
Primary.Tumor_8b741b77.f41a.4283.afe1.fd320ea1ef99	0.0840581
Primary.Tumor_8b8d090f.b458.40a6.8f63.16067edb25a9	0.864435
Primary.Tumor_8beb34f0.bd24.4828.ad46.3585d5dee301	-0.0381021
Primary.Tumor_8beda063.0a3a.4136.aa77.bb4702cc4fc8	-0.640705
Primary.Tumor_8c0c2948.f3c1.462d.8ec8.c6bdd1108b43	1.27349
Primary.Tumor_8c57de95.6340.474b.9e30.2f19f654274f	0.440052
Primary.Tumor_8ce7dcbd.01a6.42d4.9641.2d3e793c7000	-0.086983
Primary.Tumor_8e1408ce.8a05.4d12.a1e4.f1cf6917c3f5	-0.327232
Primary.Tumor_8e1abbf3.ba2e.4bb9.8d63.08aea0ddce1b	1.7638
Primary.Tumor_91aa244d.da83.4e17.9df6.4e5e68d24933	0.222313
Primary.Tumor_92946a4b.8a6f.434f.90df.22ce87c11189	0.313983
Primary.Tumor_92e191d6.c912.46ff.9e60.a187cd418f0a	-0.759795
Primary.Tumor_93043dca.092d.4498.89a0.b6aef128a5ff	-0.2573
Primary.Tumor_93e5ffd0.9fa4.4452.b7b5.b1c36d5cad1f	-0.221516
Primary.Tumor_94e80933.b7af.45e9.a8bf.ee5791865a98	0.16283
Primary.Tumor_966f2acc.53ca.4f44.921b.c063c20bf2f7	-0.0171733
Solid.Tissue.Normal_981329bd.158a.4380.97e0.761cb01a2a32	1.4023
Solid.Tissue.Normal_98546094.d224.4f66.b33b.87587d83bfb3	-0.0824748
Primary.Tumor_98ce995b.fb36.4397.ab1f.98e9735bfd79	0.146871
Primary.Tumor_990f70d4.ad29.4a80.aebe.c01328121170	0.400374
Primary.Tumor_9aac7704.83e5.445d.9cd5.3e77340c1a8d	-0.218345
Primary.Tumor_9b24d5e9.85a7.4263.b5b7.fa0b445565ba	0.324172
Primary.Tumor_9b534197.7386.4616.a075.0a741a3c00ba	-0.0520891
Primary.Tumor_9bc0a5e0.53a7.4d59.94b8.00b4db2fb682	1.12191
Primary.Tumor_9c977209.00be.474c.bb95.280e70f7b7eb	-1.03949
Primary.Tumor_9cab319d.a8a6.4228.bdb5.98f029d59274	-1.13128
Solid.Tissue.Normal_9de56b07.e27b.4d93.9c5a.740052668a03	1.84611
Primary.Tumor_9e5460c9.3ef0.4f6b.ae0f.11db3166f0ea	1.12474
Primary.Tumor_9f5e790a.251c.4afe.8c6a.c7202596b98a	-0.481222
Primary.Tumor_9fb0ad18.22d1.4d1e.b03e.3b8db600e5a9	-1.10816
Primary.Tumor_a0c20ddd.a7f4.4e4d.ba62.1b6dfba03a62	1.3425
Primary.Tumor_a11d7513.7e29.4e0b.9e0a.93811a304222	0.408872
Primary.Tumor_a2b25160.c0ca.4fc2.a6d3.413ad11abbf4	0.12847
Primary.Tumor_a2f1e5db.0237.4cad.969a.ebbab8715333	-0.709844
Primary.Tumor_a38bd345.c7f7.4ac4.b099.7e3abdb5ff28	-1.48026
Primary.Tumor_a473e3fa.0311.4bf0.acce.7243aed1f1b2	-1.01671
Primary.Tumor_a48f58a9.4b43.4d0d.ba26.1b6f27fe91a6	-1.58932
Primary.Tumor_a4d81ce0.9244.4a68.9f00.a8137fa14607	-0.126204
Primary.Tumor_a5b9d6ed.80fe.451a.bc57.80b35f6ca3d9	-0.902744
Primary.Tumor_a5cfe23e.3ceb.433d.be83.5f33a628833e	0.772419
Primary.Tumor_a5ea941e.e040.4b02.9413.4d71a24164a7	-0.748154
Primary.Tumor_a5ff570c.0a5f.4548.a000.2f3303824eec	-1.06666
Primary.Tumor_a6a80a36.e154.44b9.8340.c2dab6132d04	-0.475324
Solid.Tissue.Normal_a8e42d41.45f8.4ea0.8d2b.441031f8b1d9	1.29278
Solid.Tissue.Normal_aa111f8e.9321.4b19.9f1b.167ab620619d	2.11987
Primary.Tumor_aa6f9742.2247.41f3.ae1a.e84e7593c753	-0.675614
Primary.Tumor_aa89bfe6.591c.4f3e.91dd.9a5fa39c2edd	1.19951
Primary.Tumor_aacd124f.cbcd.43b0.b94f.6cdb3a05cafe	-0.19748
Primary.Tumor_aca58f67.1fa5.47d8.9a49.4b2de0590420	-1.44994
Primary.Tumor_ad861147.13dc.4e31.9694.dbebcc62cf39	0.364105
Primary.Tumor_adb89d5b.d69a.4d1b.9c7f.60c6f9364da5	-0.153379
Primary.Tumor_adf19ec8.627e.404b.b074.e295f8896810	-0.597445
Primary.Tumor_ae1a28da.47a0.4704.8ff5.29e810419325	0.485871
Primary.Tumor_ae2a6b56.3b25.4822.b5dc.300632d82afa	0.458356
Primary.Tumor_af1f7068.68c4.49ee.a6e7.09deebb16d0c	-0.116721
Primary.Tumor_afddacf0.5588.4e8a.a04a.4da590742c63	-0.885136
Primary.Tumor_b0899cb0.4c3d.4336.9139.0398092ad864	1.68014
Primary.Tumor_b0a90e0b.7aa8.4ffd.bff4.42c58f4d6a36	-0.00878424
Primary.Tumor_b0f08f11.4eb4.4988.bfdb.06d7b7a1e91d	-0.0056023
Primary.Tumor_b2142d9c.57a1.4203.b9fc.30337f008e7f	0.739207
Primary.Tumor_b226a739.dce0.4166.a484.fb66235a7baf	0.233336
Primary.Tumor_b3198b99.e2df.4468.b6f7.10b71c436a44	-1.27476
Primary.Tumor_b359fd05.642e.4373.b6f4.b994a7b794be	-0.219185
Primary.Tumor_b3f8db83.5462.461f.b09d.b6375bef71a7	-0.990132
Primary.Tumor_b418a44a.32da.4345.9134.2e4655497d87	-1.17651
Primary.Tumor_b4554b9c.10c2.4218.8f66.5aa8c11c8b94	0.660775
Primary.Tumor_b4bfc657.f378.4597.a87d.fc7f0555b036	-1.01531
Primary.Tumor_b4f83c72.f64a.46cf.9e94.56099a939538	0.277835
Primary.Tumor_b545b203.3fc7.453d.ab26.72a78da0fe27	-1.37454
Primary.Tumor_b66175d0.e5af.4acc.a719.f9fe9b4b1a23	0.916466
Primary.Tumor_b67c4870.4c02.4494.b4e3.8a3b5b665f86	-1.5414
Primary.Tumor_b6cc25ba.1343.4523.98df.282524783f0b	0.815655
Primary.Tumor_b725008d.0442.4eed.b8b2.890a11b0916e	-0.764451
Primary.Tumor_b9b5354e.1f6d.4a44.b3fe.d0b7c691e3fd	-0.263443
Primary.Tumor_ba721e40.4581.418d.81b1.af625388954d	0.29672
Primary.Tumor_bb3e046e.4ab9.4bad.99ae.b8f90de77c87	-0.783974
Primary.Tumor_bb48eace.0d41.43b9.aff7.70b82ee35d12	0.30127
Primary.Tumor_bb5df010.fc11.4efc.9b23.570989238922	-0.226782
Primary.Tumor_bbd0bbfc.eb5b.4ea5.af3b.6750a0439ea7	-0.989041
Primary.Tumor_befb524b.d50a.4039.a43e.c5551a6312d8	0.115416
Primary.Tumor_bfae927a.6565.4883.816b.ace8c9f2015c	-0.434282
Primary.Tumor_bfe19078.c97b.475b.a1e4.2e88ff31b716	0.230444
Primary.Tumor_c0e9e01b.bea9.4fd1.9649.dd51f5ff51d3	-0.16414
Solid.Tissue.Normal_c172bb08.bb3a.42d8.9fff.e7aa8fe090b6	1.09845
Primary.Tumor_c19bb41d.a06d.4e93.9557.6c60ea6b66c2	0.637288
Primary.Tumor_c1c7311e.833d.4999.976a.06bf7120adab	-0.253293
Primary.Tumor_c2453442.5931.4923.b7e1.efbfcbba6c2c	-0.0739535
Primary.Tumor_c2bd6579.3c11.4875.84c1.a9166207a922	-0.287762
Primary.Tumor_c333ead2.d7bb.4056.803c.ee01bd927d40	0.112187
Primary.Tumor_c3796ec9.ea4f.4581.b1c2.a8d1c6ed629b	0.0779258
Primary.Tumor_c3e2e256.032a.4ebc.b15f.9243cba865fa	1.18134
Primary.Tumor_c4ac1f4b.2c5e.4c13.be97.ac26a5f6b468	-0.144839
Primary.Tumor_c5485ce9.5e8b.4805.9d70.ce63c1456fa1	-0.389523
Primary.Tumor_c54d7328.385c.4e33.b5ba.5d4ad05dcc71	-0.645613
Primary.Tumor_c58e0865.8ca9.4b3f.a5a2.aca17aab52b9	1.80946
Primary.Tumor_c5e996a4.f1a3.4334.80ed.000c077ef7ad	0.839683
Primary.Tumor_c6a89a7c.0245.4adb.a021.28601ee6874d	1.43926
Primary.Tumor_c7a39cd9.4b42.4837.9aad.8a685425b375	-0.20816
Primary.Tumor_c7abc173.72be.415b.8148.a204a2dbc6b6	-1.33736
Primary.Tumor_c7d8a093.3f9a.439c.90e7.b8aef41e1f42	-0.743619
Primary.Tumor_c82ca0d4.c350.4a0b.8f12.cd7d35fa4379	0.118691
Primary.Tumor_c841db0f.53df.4ef3.84e4.5b13e642cc14	1.09638
Primary.Tumor_c8f280d0.0d65.492d.9b03.4e46642f2c3a	-0.33123
Primary.Tumor_c9188e6d.d899.490a.ad54.10ff4729460b	-0.262109
Primary.Tumor_c98fe0c2.7f20.46d6.9ef5.498cfc70c9c4	-0.00111652
Primary.Tumor_c99284f7.51c3.4c4a.838e.0b4bacfe5d39	-0.1892
Primary.Tumor_c9c17a4f.641b.4cd5.9171.c98d14b0a5a8	-0.972808
Primary.Tumor_cb34590d.ac15.4d3d.89bf.4e1c62580488	1.54746
Primary.Tumor_cb8346c4.8286.4a12.931a.fd9e3bc9298c	1.37505
Primary.Tumor_cc10603f.408c.4a5a.b5ff.0b70089897f7	0.420214
Primary.Tumor_cc2cf623.1e2d.4d57.90f6.99b170682e52	-0.627788
Primary.Tumor_cc50cd91.1a09.4bd7.a941.5b2cb417f882	-0.667393
Primary.Tumor_cce9efeb.8e6b.42bf.8917.91be91e24eb0	0.215451
Solid.Tissue.Normal_cdc390b2.adc0.4cf2.aac0.bad007754887	-0.0322821
Primary.Tumor_cded74b8.ad68.4820.9014.ab10e42916f7	0.221671
Primary.Tumor_cf732458.be06.463a.b035.508059a50898	-0.353106
Primary.Tumor_cff91679.7253.480d.9737.f45420c1303d	-0.385621
Primary.Tumor_cffdd99b.9e50.4ccc.99d3.f8dd9093eb8e	1.61259
Primary.Tumor_d10315e0.8ae8.4585.b6c1.f10aca4f50d6	0.603407
Primary.Tumor_d11c9940.dc82.4431.a092.e3dcbd0a15b6	-1.59677
Primary.Tumor_d11da87c.60de.463c.a155.e4163e162db2	-0.436671
Primary.Tumor_d160934b.a360.4bb1.a95e.ced235290caf	0.0419118
Primary.Tumor_d1c7085e.d222.43e6.9ea2.e773e335cbfc	-1.07435
Primary.Tumor_d206cea0.1f75.4c5f.855b.8f556a12d752	1.16099
Solid.Tissue.Normal_d384039b.a501.4678.bd7c.d7dcfde762ac	1.65715
Primary.Tumor_d3e947b4.7fa4.4f8c.a9c0.e7412fb80e05	-0.602656
Primary.Tumor_d42d501f.be17.4aaf.834a.033eb4af5843	0.579914
Primary.Tumor_d4875c9e.67fd.424f.82f3.0d5ad5dd3c28	0.220304
Primary.Tumor_d4c1f405.72a4.43a9.9862.9bf2cf413007	1.93435
Primary.Tumor_d5acd695.679a.426e.8a6e.0d4adeba91be	1.35934
Primary.Tumor_d5ace9b9.bdc6.4894.9e61.bd6b784a1156	0.499107
Primary.Tumor_d68a7710.1a2d.467d.9bd7.88b89370e43c	-0.239995
Primary.Tumor_d7c6ad17.64fd.4f91.b255.e80067473027	-0.580175
Primary.Tumor_d7d99293.f832.4e74.9c33.9da09d04d111	-0.341658
Primary.Tumor_d7e63c99.60b2.4cee.9473.69bd0b0c8afd	0.324731
Primary.Tumor_d80b7816.b2ba.417d.b20a.915c13505ec8	-1.06616
Primary.Tumor_d98a337d.7562.42f0.9168.be369b96cd40	0.0470321
Primary.Tumor_d9cf7dbc.34b4.4580.a8ab.424f1e0f58b2	-0.343237
Primary.Tumor_d9da2239.da1f.4bf5.a31d.370c1eba39e4	-0.761155
Solid.Tissue.Normal_da02721e.765a.4fb2.8167.baaebe3396da	1.27215
Primary.Tumor_db792b65.155d.412d.a055.89903fc6ccef	1.43199
Primary.Tumor_dbbeecc6.1f8c.4089.a931.8525c7b2dc4d	-0.173038
Primary.Tumor_dbf5e7b4.221f.4378.ba02.b84bd679525e	-1.48004
Primary.Tumor_dc14afe6.9da9.43a4.8d8e.76fe384c472a	0.326836
Primary.Tumor_ddae3202.003c.4c40.8562.d454d6a434b1	-0.613809
Primary.Tumor_df04cbff.0943.43de.a2d5.e46b34526e98	-1.69579
Primary.Tumor_e09dc860.8bc6.4ee1.aabb.3ac11b3ad81f	0.293095
Primary.Tumor_e1c91beb.a0c0.46a5.85da.785196ec14c6	-0.830415
Primary.Tumor_e1e76916.7a2c.4422.9fdd.d9950b908f2d	0.104542
Primary.Tumor_e210b792.6e5a.4e81.8aae.195f563de38e	-0.866695
Primary.Tumor_e21ef63f.64d7.4fe1.b931.5e87327c264a	1.04165
Primary.Tumor_e259aa31.067f.4848.9973.54948c33e859	-0.368155
Primary.Tumor_e28d964c.0224.4208.919e.377e7822fb85	1.06348
Primary.Tumor_e2a44cfc.329d.4aa9.b398.d79721e4d5ce	1.31647
Primary.Tumor_e33b255c.8866.4b9e.8c97.d2960391743d	0.558962
Primary.Tumor_e348e99e.f915.44d0.9fe1.eb8d81d85f08	-0.466816
Primary.Tumor_e41e964e.f2e4.4654.b800.4d05993024e4	-0.538973
Primary.Tumor_e4b864f4.374b.40d4.b64e.be443f81ff43	0.87725
Primary.Tumor_e4ce09ce.6ded.46ab.a0a6.844950ddf4bf	-1.06462
Primary.Tumor_e5098d01.2ef2.4b48.8464.fa959c010b9b	-0.658183
Solid.Tissue.Normal_e6677719.1345.4c53.85ba.b6e26b02ee22	0.948655
Primary.Tumor_e67c5d3c.cd76.4e11.a7de.70021145437f	-1.26933
Primary.Tumor_e7ca7eb3.a5f9.4c18.8b14.66a72dc79e60	0.160203
Primary.Tumor_e806b947.d895.4b6c.a720.e6146bed65ae	0.415056
Primary.Tumor_e88810f6.c6ed.4153.ab11.61a968970261	0.384001
Primary.Tumor_e88ced15.42dd.40b3.ab3b.2f0adecb76a9	-1.15892
Primary.Tumor_e8c09be4.5ce0.47c0.8355.cb1217720b93	0.367751
Primary.Tumor_e93e2f63.9ec0.4c63.a614.083e3f844f8f	0.688429
Primary.Tumor_e9631661.a754.4aa6.87b3.ef50999aeff9	0.370489
Primary.Tumor_eaa40588.efb1.4697.9e0f.b2a6e634ebee	0.300987
Primary.Tumor_ed7bc313.1430.4400.9b6e.98d49c3775ab	0.737377
Primary.Tumor_eddc84ef.643d.4972.ac1b.9c22829fd062	0.110336
Primary.Tumor_eec51118.03c8.4c82.a4c1.d733b836de62	0.262534
Primary.Tumor_f0c61c11.511d.49dc.b67f.101fb0400805	0.235134
Primary.Tumor_f181017e.4db0.4b28.9fde.d52469c9d4c3	0.335845
Primary.Tumor_f1aaff44.9d82.4e91.93b0.b1907cb7e6c8	1.44729
Primary.Tumor_f2c70867.cb87.4c75.81b8.22dc20337767	0.210657
Primary.Tumor_f394835f.3751.4a33.bc39.fe7d6a9fff5b	0.446478
Primary.Tumor_f50561fe.900b.4ed2.90ff.803521bf29f0	-0.858063
Primary.Tumor_f51fffe1.cd4d.4f69.99f8.90ddd842e952	-0.599024
Primary.Tumor_f56071e2.b43f.46e7.9336.4e7c50945714	0.00254858
Primary.Tumor_f5a74a56.3d42.43d3.bccc.0a0f2c598b6e	0.778821
Primary.Tumor_f5b1f130.b95d.4be4.a6d4.f777f35bb0d4	0.908914
Primary.Tumor_f659b52e.6ea1.4c89.919d.ccf98618c24c	-1.5469
Primary.Tumor_f6912ace.243f.4cb0.9edf.de1404781cdb	-0.50209
Primary.Tumor_f7811802.d099.42ef.b5bf.2a13432b4383	0.420395
Primary.Tumor_f787d867.3e8a.4e74.8bfd.47657e80c727	-0.991245
Primary.Tumor_f83bb316.2f6f.4d5d.b373.a76d5b70785b	-0.331472
Primary.Tumor_f8c80848.be19.413a.a634.0b20d0c52b39	0.295448
Primary.Tumor_fa70ca61.4a9e.4352.aa14.513a04d3a43a	-0.962232
Primary.Tumor_faedcc87.93e4.40d4.b9d9.0b887e8a729a	-0.686696
Primary.Tumor_fb4d58be.3946.4ba4.8557.221dd242cc32	0.0564969
Primary.Tumor_fc6571ae.1a0e.4ed7.9751.1d6d34d1e75c	-0.0241078
Primary.Tumor_fc7e99a7.2955.4af8.be85.fcf0a4368101	-0.929005
Primary.Tumor_fd3e9535.1052.4ef0.8a0f.b535099a5de0	-0.525346
Primary.Tumor_fe287235.fc4f.4d17.aaf0.edcf0b7ac385	-0.491251
Primary.Tumor_fe2972ae.8bfd.4f7d.af12.be6d61f12046	0.643688
Primary.Tumor_fe4b2943.2b5e.436b.8c62.b1d99cab7a17	-0.58954
Primary.Tumor_fe8ef021.6483.41a6.945e.f54e3ed9f905	-1.11724
Primary.Tumor_ff06eb24.1f14.4d2b.93c5.eb64faecdfc4	-0.922565
Primary.Tumor_ff5d337a.e57d.49d2.8c42.9dc3781a34ed	1.80986
Primary.Tumor_ff86f02c.1066.4cdc.9cd7.6c19ab5d71c5	0.391788
