# Supplementary material for: scRNA-seq of gastric tumor shows complex intercellular interaction with an alternative T cell exhaustion trajectory
Source: Nat Commun. 2022 Aug 23;13:4943. doi: 10.1038/s41467-022-32627-z (PMC9399107; doi:10.1038/s41467-022-32627-z)
Supplement: Supplementary file 13 — Source Data [file 41467_2022_32627_MOESM13_ESM.zip › Source Data/Fig2/Fig2i_S2e.csv]

	Type	KRT7	KRT17	LYPD2	CLDN3	CLDN4	CLDN7	CLDN18
GTEX-111CU-0626-SM-5EGHL	Esophagus - Muscularis	1.903	0.6575	0.0	0.07384	0.6902	1.897	0.6061
GTEX-111CU-0726-SM-5GZYD	Esophagus - Mucosa	140.2	369.3	103.7	2.365	61.61	215.5	0.374
GTEX-111CU-0826-SM-5EGIJ	Esophagus - Gastroesophageal Junction	0.315	0.5391	0.0	0.2899	2.132	4.15	5.168
GTEX-111CU-0926-SM-5EGIK	Stomach	7.583	0.4284	1.238	1.684	5.801	1.748	771.9
GTEX-111CU-1226-SM-5EGIN	Colon - Sigmoid	1.927	6.957	0.0	4.145	3.617	6.413	0.422
GTEX-111CU-1326-SM-5NQ8L	Small Intestine - Terminal Ileum	0.7297	0.8417	0.2849	19.89	7.127	20.07	0.1636
GTEX-111CU-1426-SM-5GZYP	Colon - Transverse	1.01	1.116	0.3382	886.3	504.4	584.4	0.05177
GTEX-111VG-2226-SM-5N9DU	Colon - Transverse	1.715	10.55	0.1226	11.18	2.904	7.954	0.3191
GTEX-111YS-0826-SM-5GZYK	Esophagus - Gastroesophageal Junction	1.364	0.9802	0.3935	0.1468	0.3977	1.41	0.2289
GTEX-111YS-0926-SM-5EGGI	Esophagus - Mucosa	193.5	393.4	404.5	1.044	163.2	274.4	0.3656
GTEX-111YS-1026-SM-5GZYE	Esophagus - Muscularis	0.9492	0.6295	0.511	0.06807	0.2213	0.9365	0.3241
GTEX-111YS-1126-SM-5GZYQ	Stomach	3.613	0.8437	0.6216	0.797	8.412	1.523	633.7
GTEX-111YS-1426-SM-5GID8	Small Intestine - Terminal Ileum	0.3096	0.5948	0.0	802.0	241.0	575.5	0.08911
GTEX-111YS-1626-SM-5GZZ9	Colon - Transverse	0.6603	2.819	0.0	0.4574	0.3614	0.93	0.3879
GTEX-111YS-1826-SM-5GIEP	Colon - Sigmoid	0.5918	1.552	0.0	0.3708	0.3907	0.5561	0.4193
GTEX-1122O-1326-SM-5H11F	Small Intestine - Terminal Ileum	0.5416	0.3626	0.0	575.2	249.2	471.6	0.5398
GTEX-1122O-1426-SM-5H11R	Colon - Sigmoid	2.492	0.9304	0.0	0.8945	0.4758	1.926	0.2937
GTEX-1122O-1526-SM-5N9CL	Colon - Transverse	0.2121	0.04297	0.0	1220.0	428.5	788.3	0.206
GTEX-1122O-1626-SM-5N9CX	Esophagus - Muscularis	1.642	0.1014	1.429	0.148	0.3209	1.633	0.3645
GTEX-1122O-1726-SM-5GICM	Esophagus - Mucosa	51.9	37.89	641.7	0.3479	128.1	258.2	0.2492
GTEX-1122O-1826-SM-5EGIP	Esophagus - Gastroesophageal Junction	2.472	0.4314	0.0965	0.18	0.4754	1.285	1.211
GTEX-1122O-1926-SM-5EGIQ	Stomach	3.371	0.3008	1.648	1.244	4.026	0.627	447.8
GTEX-1128S-1626-SM-5H12O	Colon - Transverse	0.9899	0.6976	0.0	375.5	143.9	270.3	0.2675
GTEX-113JC-0926-SM-5H114	Esophagus - Muscularis	1.486	0.7649	0.5322	0.0	0.3474	0.4294	0.584
GTEX-113JC-1026-SM-5H117	Esophagus - Gastroesophageal Junction	0.7332	0.6292	0.3649	0.1361	0.378	0.4063	0.5363
GTEX-117XS-2226-SM-5GIE1	Colon - Sigmoid	0.5815	3.613	0.09839	0.1835	0.87	1.643	0.979
GTEX-117YW-1826-SM-5PNY5	Colon - Transverse	0.9611	6.617	0.0	1520.0	1298.0	748.1	0.07824
GTEX-117YW-1926-SM-5H121	Esophagus - Mucosa	5.364	763.4	616.9	0.5126	227.3	259.4	0.1881
GTEX-117YW-2026-SM-5N9BH	Esophagus - Muscularis	0.7685	6.05	7.244	0.2598	2.1	3.08	0.3057
GTEX-117YW-2226-SM-5N9DB	Stomach	36.46	1.207	0.7715	0.8273	9.162	1.737	727.0
GTEX-117YX-0326-SM-5GICL	Small Intestine - Terminal Ileum	1.714	0.6655	0.0	11.66	2.919	9.803	0.1387
GTEX-117YX-0526-SM-5EGJH	Colon - Sigmoid	1.081	0.4654	0.0	9.553	3.953	7.615	0.4593
GTEX-117YX-0826-SM-5H11J	Colon - Transverse	1.204	1.798	0.1373	0.5123	0.5552	3.856	0.3364
GTEX-117YX-1026-SM-5H11V	Stomach	3.334	0.7074	1.046	1.75	6.638	2.651	902.9
GTEX-117YX-1826-SM-5H12K	Esophagus - Muscularis	0.9762	0.8932	0.0	0.3726	0.4846	1.683	0.2936
GTEX-1192X-1826-SM-5GIE2	Esophagus - Gastroesophageal Junction	1.589	0.9979	0.7056	0.094	0.764	2.635	0.6944
GTEX-1192X-2526-SM-59868	Small Intestine - Terminal Ileum	1.412	1.433	0.3453	2.938	1.112	3.656	0.7136
GTEX-11DXX-1026-SM-5H11E	Esophagus - Muscularis	0.5606	0.8453	0.1323	0.216	0.4848	1.137	0.5065
GTEX-11DXX-1126-SM-5GZZK	Esophagus - Mucosa	404.2	334.6	285.3	1.57	124.6	294.1	0.1449
GTEX-11DXX-1226-SM-5GICD	Esophagus - Gastroesophageal Junction	1.166	0.609	0.1973	0.09199	0.6812	2.547	0.4027
GTEX-11DXX-1326-SM-5GIDZ	Stomach	30.54	0.3389	6.793	0.4289	1.073	2.398	725.3
GTEX-11DXX-1626-SM-5H11H	Small Intestine - Terminal Ileum	0.4165	0.836	0.1007	499.7	160.7	376.1	0.185
GTEX-11DXX-1826-SM-5H126	Colon - Transverse	0.3347	0.4604	0.0	853.4	321.2	540.8	0.04729
GTEX-11DXX-1926-SM-5EGJK	Colon - Sigmoid	0.7654	0.8042	0.0	0.4696	0.718	1.759	0.3745
GTEX-11DXY-1326-SM-5987Z	Esophagus - Gastroesophageal Junction	3.298	0.9109	0.3753	0.455	0.9008	1.617	0.7814
GTEX-11DXY-1426-SM-5N9CN	Esophagus - Mucosa	82.8	147.7	646.3	0.3226	247.1	557.8	0.6355
GTEX-11DXY-1526-SM-5H129	Esophagus - Muscularis	3.172	1.652	0.5855	0.4095	0.5671	1.913	1.24
GTEX-11DXY-2026-SM-5N9CZ	Colon - Sigmoid	2.651	0.6138	0.3604	0.336	0.7208	2.646	0.7356
GTEX-11DXZ-1026-SM-5N9D5	Esophagus - Gastroesophageal Junction	0.2108	0.09762	0.0	0.1069	0.3765	2.59	0.8073
GTEX-11DXZ-1226-SM-5H11L	Esophagus - Mucosa	48.47	28.32	403.1	0.8862	119.8	222.9	0.1706
GTEX-11DXZ-1326-SM-5H11X	Small Intestine - Terminal Ileum	0.192	0.5834	0.0	237.7	77.24	247.3	0.317
GTEX-11DXZ-1626-SM-5GIDI	Colon - Sigmoid	0.2035	2.601	0.0	0.34	0.5758	1.824	0.614
GTEX-11DXZ-1726-SM-5H12M	Colon - Transverse	0.2406	0.4057	0.0	301.9	172.4	408.7	0.1571
GTEX-11DYG-1326-SM-5N9DO	Esophagus - Mucosa	273.6	603.1	11.33	35.45	79.0	206.4	0.4672
GTEX-11DYG-1426-SM-5A5JR	Esophagus - Muscularis	0.7447	1.322	0.36	0.3776	0.5002	1.024	0.5511
GTEX-11DYG-1926-SM-5H12I	Esophagus - Gastroesophageal Junction	2.605	3.42	0.3245	1.967	2.429	4.32	2.757
GTEX-11DZ1-2026-SM-5A5KG	Esophagus - Mucosa	11.62	83.89	0.0628	0.732	6.37	85.4	0.6537
GTEX-11EI6-1526-SM-5P9GL	Esophagus - Mucosa	6.696	1.197	41.61	0.095	38.5	105.8	0.156
GTEX-11EI6-2426-SM-5PNVS	Stomach	0.7297	0.249	0.0	0.303	0.4925	2.06	5.521
GTEX-11EI6-2626-SM-5PNVT	Colon - Sigmoid	0.8562	14.13	0.07901	0.221	0.7686	5.451	1.052
GTEX-11EM3-0726-SM-5GZZM	Esophagus - Muscularis	2.122	0.9031	0.2407	0.1964	0.1368	1.34	0.1013
GTEX-11EM3-0826-SM-5N9CC	Esophagus - Mucosa	260.0	449.2	870.0	0.8663	100.7	289.1	0.02844
GTEX-11EM3-0926-SM-5A5KK	Esophagus - Gastroesophageal Junction	2.869	0.8088	0.07035	0.2952	0.6665	1.43	0.3877
GTEX-11EM3-1026-SM-5A5KL	Stomach	1.427	1.046	1.466	1.809	8.223	1.816	961.4
GTEX-11EM3-1526-SM-5A5KN	Colon - Transverse	1.029	0.5683	0.1148	718.2	243.5	416.9	0.1933
GTEX-11EM3-1626-SM-5N9CO	Colon - Sigmoid	1.334	0.2648	0.06909	0.3221	0.2531	0.1171	0.0952
GTEX-11EMC-1426-SM-5N9E4	Colon - Sigmoid	1.152	0.2514	0.1125	0.05243	0.5824	2.368	0.9296
GTEX-11EMC-2226-SM-5A5JW	Esophagus - Mucosa	14.04	163.8	56.1	0.2046	94.77	316.9	0.6988
GTEX-11EQ8-2626-SM-5N9BO	Colon - Sigmoid	0.5411	7.413	0.0	0.4131	0.1791	7.162	1.234
GTEX-11EQ9-0726-SM-5A5K2	Esophagus - Mucosa	158.1	230.0	264.1	1.384	145.5	205.4	0.2994
GTEX-11EQ9-0826-SM-5986Y	Esophagus - Muscularis	1.762	0.8162	0.0	0.1402	0.3419	2.202	0.2992
GTEX-11EQ9-0926-SM-5HL6I	Esophagus - Gastroesophageal Junction	0.9293	0.1477	0.0	0.0	0.3505	1.791	5.112
GTEX-11EQ9-1226-SM-5987E	Stomach	4.427	0.7529	0.221	0.3091	0.7073	1.302	24.88
GTEX-11EQ9-1326-SM-5985X	Small Intestine - Terminal Ileum	1.282	0.9351	0.0	543.1	119.8	347.0	0.1893
GTEX-11EQ9-1426-SM-5987G	Colon - Transverse	5.891	1.591	0.0	1.561	1.387	1.941	0.3219
GTEX-11EQ9-1526-SM-5PNY7	Colon - Sigmoid	1.99	1.014	0.0	107.1	31.71	45.46	0.3713
GTEX-11GS4-1426-SM-5N9D2	Esophagus - Muscularis	1.686	0.1996	0.4327	0.1569	0.4313	0.838	0.1251
GTEX-11GS4-1826-SM-5HL4T	Colon - Sigmoid	0.5783	0.9375	0.0	0.1441	0.6831	1.44	0.6505
GTEX-11GSP-1626-SM-5986N	Colon - Transverse	1.173	25.01	0.0	1.335	1.428	1.587	1.177
GTEX-11GSP-1726-SM-5A5LI	Esophagus - Muscularis	1.589	1.159	1.613	0.376	0.4278	0.5465	1.111
GTEX-11GSP-1826-SM-5N9DQ	Esophagus - Mucosa	6.349	830.5	798.1	0.2515	337.2	384.7	0.3096
GTEX-11GSP-2126-SM-5HL5E	Stomach	7.998	5.749	1.837	0.7708	1.798	1.156	956.0
GTEX-11I78-1126-SM-5A5K5	Small Intestine - Terminal Ileum	0.8606	0.6781	0.1213	427.9	131.3	271.8	0.2972
GTEX-11I78-1226-SM-5A5K6	Colon - Transverse	1.108	0.3525	0.05256	640.2	226.6	346.5	0.0885
GTEX-11I78-1326-SM-5PNY9	Colon - Sigmoid	1.742	0.5821	0.0	0.3147	0.3752	0.6209	0.4547
GTEX-11I78-1426-SM-5PNVY	Esophagus - Muscularis	0.8337	0.3119	0.434	0.2024	0.7539	1.655	0.2159
GTEX-11I78-1526-SM-5A5K7	Esophagus - Mucosa	118.2	75.86	208.0	0.525	385.0	251.1	0.2047
GTEX-11I78-1726-SM-5A5M3	Stomach	5.313	1.306	10.26	1.034	2.846	2.349	1015.0
GTEX-11LCK-1526-SM-5HL64	Esophagus - Gastroesophageal Junction	5.438	0.1316	0.1648	0.2689	0.3435	1.795	0.6055
GTEX-11LCK-1626-SM-5PNYB	Esophagus - Muscularis	5.567	0.1671	0.1308	0.122	0.2727	1.203	0.6709
GTEX-11LCK-1726-SM-5S2OQ	Esophagus - Mucosa	81.01	889.3	347.1	0.1337	108.7	286.7	0.1902
GTEX-11LCK-1926-SM-5A5KE	Small Intestine - Terminal Ileum	1.909	0.4996	0.1805	0.8136	1.285	2.432	0.5158
GTEX-11LCK-2026-SM-5A5MA	Colon - Transverse	0.7596	0.4104	0.1542	351.8	129.2	256.8	0.118
GTEX-11NSD-1126-SM-5N9BQ	Esophagus - Mucosa	73.8	201.1	695.2	0.303	138.8	284.6	0.2587
GTEX-11NSD-1226-SM-5986Q	Esophagus - Muscularis	1.973	1.058	0.4622	0.3233	0.3309	1.193	0.5307
GTEX-11NSD-1426-SM-5HL67	Stomach	0.8621	0.2409	3.319	0.1407	0.5337	1.917	256.4
GTEX-11NSD-1626-SM-5986U	Colon - Transverse	0.6621	1.237	0.0	344.6	98.21	232.9	0.3244
GTEX-11NSD-1726-SM-5N9C3	Small Intestine - Terminal Ileum	0.3511	0.3881	0.0	228.5	63.91	197.2	0.5953
GTEX-11NUK-1326-SM-5P9GN	Esophagus - Mucosa	11.06	48.17	716.0	0.2143	122.2	265.4	0.1564
GTEX-11NUK-1426-SM-5HL68	Esophagus - Muscularis	0.8716	6.957	92.12	0.47	6.303	11.41	0.5658
GTEX-11NUK-1726-SM-5A5L2	Esophagus - Gastroesophageal Junction	0.2701	2.767	16.56	0.3324	2.716	3.451	0.6129
GTEX-11NUK-2426-SM-5BC4U	Stomach	18.62	86.35	0.1298	0.09078	4.091	7.745	1574.0
GTEX-11O72-1926-SM-5PNW1	Esophagus - Muscularis	0.8218	0.7459	0.0	0.4667	0.3583	1.615	1.047
GTEX-11O72-2026-SM-5N9G8	Esophagus - Gastroesophageal Junction	1.431	0.5495	0.0	0.208	1.063	2.299	1.542
GTEX-11O72-2226-SM-5PNW2	Colon - Transverse	0.3241	2.495	0.0	7.784	2.525	3.384	1.007
GTEX-11OF3-2226-SM-5986F	Esophagus - Muscularis	2.748	1.006	0.0	0.2698	0.5035	1.992	0.5019
GTEX-11OF3-2326-SM-5GU73	Esophagus - Gastroesophageal Junction	1.62	0.9552	0.06798	0.1585	0.5152	1.333	0.8221
GTEX-11ONC-1426-SM-5N9F4	Esophagus - Muscularis	0.6693	0.4238	0.0	0.09899	0.5297	1.542	0.5688
GTEX-11ONC-1526-SM-5GU6S	Esophagus - Mucosa	14.57	183.2	663.5	0.2211	92.83	268.7	0.2178
GTEX-11ONC-1926-SM-5GU75	Colon - Sigmoid	0.8761	1.934	0.0	14.12	18.0	68.34	0.3911
GTEX-11ONC-2026-SM-5HL61	Colon - Transverse	0.4719	7.253	0.0	6.494	3.967	7.645	0.9643
GTEX-11P7K-1226-SM-5HL4X	Esophagus - Muscularis	1.283	0.4159	0.1628	0.2277	0.4422	1.813	0.1495
GTEX-11P7K-1326-SM-5BC5G	Esophagus - Mucosa	59.5	35.56	506.1	0.271	100.8	261.1	0.05933
GTEX-11P7K-1426-SM-5EGKY	Esophagus - Gastroesophageal Junction	1.493	0.7092	0.3919	0.3654	0.6354	1.802	0.2
GTEX-11P7K-1526-SM-5EGI7	Colon - Transverse	0.6093	0.5333	0.2474	707.6	271.2	445.9	0.0947
GTEX-11P7K-1626-SM-5GU63	Small Intestine - Terminal Ileum	0.3429	0.5764	0.1289	440.1	117.3	343.8	0.3849
GTEX-11P7K-1726-SM-5GU6F	Stomach	1.103	1.255	0.09825	0.0	0.2979	3.02	1.294
GTEX-11P7K-1826-SM-5HL5A	Colon - Sigmoid	1.799	3.036	0.0	0.0698	0.3215	1.286	0.298
GTEX-11P81-0826-SM-5P9GR	Esophagus - Mucosa	24.88	154.8	241.3	2.291	155.4	224.9	0.1748
GTEX-11P81-0926-SM-59874	Esophagus - Muscularis	0.5679	1.077	0.368	0.429	0.5501	1.529	0.4319
GTEX-11P81-1026-SM-5GU54	Esophagus - Gastroesophageal Junction	0.2408	0.6412	0.0	0.2035	1.048	1.86	0.7618
GTEX-11P81-1126-SM-5GU5G	Colon - Transverse	0.3053	2.121	0.4427	0.4128	0.7456	1.947	0.4405
GTEX-11P81-1426-SM-5P9JN	Colon - Sigmoid	0.4847	2.053	0.1118	0.8342	1.293	1.583	0.2653
GTEX-11P82-0426-SM-5HL5D	Esophagus - Gastroesophageal Junction	7.502	3.495	49.15	0.02984	7.511	12.05	0.2841
GTEX-11P82-0526-SM-5986P	Esophagus - Mucosa	82.27	85.61	748.3	0.366	208.7	288.4	0.05463
GTEX-11P82-0626-SM-5PNYK	Esophagus - Muscularis	0.4192	0.7474	0.2128	0.0496	0.4569	2.382	0.1873
GTEX-11P82-0726-SM-5PNYL	Stomach	2.054	1.186	0.0	0.1823	0.4445	1.262	0.8779
GTEX-11P82-0826-SM-5P9GU	Small Intestine - Terminal Ileum	0.2481	0.2316	0.0	211.5	59.67	181.5	0.8939
GTEX-11P82-1026-SM-5BC5J	Colon - Transverse	0.329	0.1846	0.0	319.1	195.3	380.2	0.1278
GTEX-11PRG-2026-SM-5GU5F	Colon - Sigmoid	0.5453	5.364	0.1909	3.471	5.124	4.019	0.6867
GTEX-11TT1-0426-SM-5EGI9	Esophagus - Muscularis	1.578	1.061	0.0	0.3972	0.2583	0.6599	0.4565
GTEX-11TT1-0526-SM-5P9JO	Esophagus - Mucosa	97.64	3282.0	37.94	0.1568	120.2	364.0	0.03431
GTEX-11TT1-0626-SM-5GU4X	Esophagus - Gastroesophageal Junction	1.132	0.6283	0.0	0.1101	0.3082	0.4953	1.193
GTEX-11TT1-0726-SM-5GU5A	Stomach	87.04	2.519	0.0	2.285	174.6	21.41	1725.0
GTEX-11TT1-0926-SM-5GU5M	Colon - Sigmoid	1.916	6.132	0.1677	3.049	2.087	2.375	0.5263
GTEX-11TT1-1026-SM-5PNW7	Colon - Transverse	97.84	1.668	0.0	916.7	595.7	672.0	0.09272
GTEX-11TTK-2426-SM-5PNYO	Colon - Transverse	1.233	1.391	0.0	1.059	1.287	2.451	0.761
GTEX-11TUW-1226-SM-5GU7C	Esophagus - Muscularis	4.974	0.6678	0.8519	0.07222	0.4794	0.1875	0.249
GTEX-11TUW-1326-SM-5EQKV	Esophagus - Mucosa	44.48	227.8	759.7	2.582	150.9	279.3	0.1848
GTEX-11TUW-1926-SM-5BC58	Small Intestine - Terminal Ileum	1.837	16.05	0.2702	3.906	3.943	9.125	0.2276
GTEX-11TUW-2026-SM-5EQL8	Colon - Transverse	2.111	4.367	0.1742	0.5686	1.342	0.4428	0.6534
GTEX-11TUW-2326-SM-5EQMO	Colon - Sigmoid	1.403	2.677	0.0	0.2075	0.6467	0.431	0.4316
GTEX-11UD2-1226-SM-5EQMI	Esophagus - Muscularis	1.024	3.671	0.9448	0.1468	0.9847	1.62	0.6147
GTEX-11UD2-1526-SM-5EQLQ	Esophagus - Gastroesophageal Junction	0.4145	1.501	0.0	0.1308	0.3278	0.5771	0.3221
GTEX-11VI4-0326-SM-5EQ6L	Stomach	2.001	0.9223	0.0	0.0	0.4655	1.639	0.3049
GTEX-11VI4-0526-SM-5EQ48	Esophagus - Mucosa	23.35	17.41	475.4	0.211	109.8	149.7	0.198
GTEX-11VI4-0626-SM-5EQLO	Esophagus - Muscularis	2.322	1.127	0.9881	0.1974	0.4547	2.733	0.2269
GTEX-11VI4-0826-SM-5GU5N	Esophagus - Gastroesophageal Junction	10.14	22.23	2.665	1.603	4.17	6.304	0.7106
GTEX-11VI4-1426-SM-5GU6O	Colon - Sigmoid	1.616	2.186	0.0	346.2	203.0	129.0	0.2768
GTEX-11VI4-1526-SM-5EQKC	Colon - Transverse	0.664	1.461	0.1204	338.3	124.9	224.9	0.1474
GTEX-11VI4-1626-SM-5EQKO	Small Intestine - Terminal Ileum	0.6796	1.852	0.1468	117.1	32.16	80.7	0.2247
GTEX-11WQK-1826-SM-5EQM2	Esophagus - Muscularis	0.8159	1.922	0.0	0.03017	0.2534	0.5325	0.3665
GTEX-11WQK-2226-SM-5CVL7	Esophagus - Gastroesophageal Junction	1.868	0.9536	0.1493	0.2088	0.4998	1.283	0.8571
GTEX-11WQK-2626-SM-5EQ4K	Stomach	2.108	1.303	0.2206	0.3085	0.5015	0.4805	1.57
GTEX-11XUK-0726-SM-5EQMX	Esophagus - Muscularis	0.9788	1.289	0.621	0.0	0.2354	1.804	0.4754
GTEX-11XUK-0826-SM-5GU6P	Esophagus - Mucosa	53.31	63.96	287.9	10.29	158.7	317.3	0.4074
GTEX-11XUK-0926-SM-5EQL3	Esophagus - Gastroesophageal Junction	2.113	1.686	0.3351	0.3125	0.381	2.008	0.4746
GTEX-11XUK-1426-SM-5EQMG	Small Intestine - Terminal Ileum	0.845	2.078	0.0	225.7	76.35	171.0	0.6114
GTEX-11ZTS-1526-SM-5N9G7	Colon - Sigmoid	0.5022	3.177	0.0	0.4058	0.7461	1.791	0.4854
GTEX-11ZTS-2626-SM-5EGIC	Esophagus - Mucosa	6.477	18.99	159.1	0.1256	89.22	229.4	0.2888
GTEX-11ZTS-2726-SM-5EQLU	Esophagus - Gastroesophageal Junction	1.304	1.835	1.891	0.0	0.4227	1.039	0.8797
GTEX-11ZTT-0926-SM-5EQMS	Esophagus - Muscularis	3.271	1.004	0.1463	0.0	0.425	2.496	0.3247
GTEX-11ZTT-1626-SM-5EQKR	Colon - Sigmoid	0.8167	3.376	0.0	1.16	0.8772	2.358	0.1587
GTEX-11ZU8-1126-SM-5EQ5K	Colon - Sigmoid	1.1	2.12	0.0	0.2456	0.4792	0.3061	0.6291
GTEX-11ZU8-1526-SM-5EGHX	Esophagus - Mucosa	18.65	465.6	6.234	0.3322	774.7	380.0	0.2727
GTEX-11ZUS-0926-SM-5FQSY	Esophagus - Muscularis	0.474	0.8865	1.665	0.1079	1.385	2.497	0.4745
GTEX-11ZVC-2126-SM-5EGJ1	Colon - Transverse	2.143	2.559	0.0	29.34	14.94	32.13	1.296
GTEX-1211K-0926-SM-5FQTL	Esophagus - Mucosa	112.0	408.5	234.3	0.2154	114.5	223.2	0.1886
GTEX-1211K-1026-SM-5EQ4B	Esophagus - Muscularis	1.762	0.7714	0.0	0.0	0.2969	1.501	0.1599
GTEX-1211K-1326-SM-5FQV2	Esophagus - Gastroesophageal Junction	1.254	0.5485	0.101	0.1413	0.7148	1.651	0.2088
GTEX-1211K-1426-SM-5FQTF	Stomach	1.766	0.6375	0.1274	0.2376	0.8907	2.375	5.553
GTEX-1211K-1726-SM-5FQUJ	Colon - Transverse	0.5323	0.678	0.0	447.0	151.4	287.4	0.07879
GTEX-1211K-1826-SM-5EGJ2	Colon - Sigmoid	0.5821	0.4493	0.0	2.296	1.146	3.15	0.1938
GTEX-1212Z-1826-SM-5FQSH	Colon - Sigmoid	1.647	0.8899	0.0	1.843	1.588	6.494	0.5457
GTEX-1212Z-2026-SM-5N9EA	Esophagus - Muscularis	1.667	0.8956	0.1426	0.02216	0.5524	0.5062	0.3275
GTEX-1212Z-2126-SM-5FQTM	Esophagus - Mucosa	5.324	82.76	176.6	1.047	119.1	206.3	0.4215
GTEX-12696-1326-SM-5FQTJ	Esophagus - Mucosa	22.06	14.9	296.3	0.275	117.9	269.2	0.2031
GTEX-12696-1426-SM-5EGJ6	Esophagus - Muscularis	2.97	0.4167	0.145	0.2028	0.8058	1.491	0.577
GTEX-12696-1526-SM-5EGL6	Esophagus - Gastroesophageal Junction	1.432	0.9108	0.0	0.2574	0.7322	0.6904	0.493
GTEX-12696-1726-SM-5EQLH	Stomach	0.6856	1.698	0.1933	0.631	1.258	1.193	420.3
GTEX-12696-1926-SM-5EGJT	Colon - Sigmoid	1.601	1.2	0.0	1.18	0.9006	1.893	0.08215
GTEX-1269C-1026-SM-5N9EY	Esophagus - Mucosa	70.65	64.5	1416.0	2.871	225.3	227.4	0.0923
GTEX-12BJ1-1426-SM-5BC5Q	Esophagus - Muscularis	1.777	0.395	0.1455	0.2035	0.6893	1.99	0.1782
GTEX-12BJ1-1526-SM-5LUAQ	Esophagus - Gastroesophageal Junction	1.62	0.8453	0.09453	0.6611	1.648	3.203	0.3039
GTEX-12BJ1-1626-SM-5HL8Y	Esophagus - Mucosa	89.52	235.6	593.5	5.801	159.6	280.1	0.2889
GTEX-12BJ1-1726-SM-5HL9B	Stomach	114.7	3.192	11.44	0.7665	23.09	7.672	1346.0
GTEX-12BJ1-1926-SM-5HL9Z	Small Intestine - Terminal Ileum	1.154	0.6786	0.3109	181.3	59.2	186.8	0.4602
GTEX-12BJ1-2026-SM-5FQUH	Colon - Sigmoid	3.368	1.242	0.2201	0.3421	0.4913	1.066	0.2471
GTEX-12BJ1-2126-SM-5BC5O	Colon - Transverse	0.8718	0.3533	0.2107	582.2	222.6	425.8	0.01613
GTEX-12C56-0426-SM-5FQU1	Esophagus - Gastroesophageal Junction	2.331	9.304	1.399	0.3856	0.9161	2.032	0.3798
GTEX-12C56-0526-SM-5FQST	Stomach	2.222	1.0	0.4699	0.2191	0.5343	1.232	4.029
GTEX-12C56-0626-SM-5EGGC	Colon - Transverse	0.5035	0.3583	0.0	542.7	180.4	305.5	0.1622
GTEX-12C56-1126-SM-5FQTO	Esophagus - Muscularis	1.487	1.488	2.954	0.1224	0.9868	3.273	0.2512
GTEX-12C56-1226-SM-5FQSU	Esophagus - Mucosa	36.85	50.35	377.1	0.3384	232.9	257.0	0.2037
GTEX-12KS4-0926-SM-5BC5S	Esophagus - Mucosa	48.14	256.8	117.9	1.948	101.8	350.1	0.2761
GTEX-12KS4-1026-SM-5FQTD	Esophagus - Muscularis	14.32	33.14	12.37	0.4055	22.88	94.19	0.6657
GTEX-12KS4-2326-SM-5EGJB	Colon - Sigmoid	2.001	5.39	0.0	1.601	1.97	5.488	1.303
GTEX-12KS4-2426-SM-5LU8P	Colon - Transverse	0.6338	1.688	0.07659	68.46	53.86	108.5	0.6918
GTEX-12WSA-1426-SM-5EGJU	Esophagus - Mucosa	31.94	8.782	46.86	0.1026	81.73	271.5	0.1796
GTEX-12WSD-1826-SM-5GCOA	Esophagus - Mucosa	25.56	353.9	358.1	0.3299	206.8	384.0	0.2528
GTEX-12WSD-1926-SM-5GCOV	Esophagus - Muscularis	0.462	2.956	0.2468	0.3453	0.7795	2.659	0.6991
GTEX-12WSD-2026-SM-5HL7D	Esophagus - Gastroesophageal Junction	1.084	0.566	0.1866	0.261	0.6717	1.739	1.185
GTEX-12WSD-2326-SM-59HKQ	Stomach	3.905	2.012	0.3671	0.4564	1.213	1.259	680.6
GTEX-12WSD-2626-SM-5EGJE	Colon - Sigmoid	0.6475	12.59	0.09129	1.192	1.338	2.497	0.6988
GTEX-12WSG-2026-SM-5FQUU	Stomach	0.8239	1.705	4.627	0.4978	1.619	0.9692	309.6
GTEX-12WSG-2426-SM-5EQLZ	Colon - Sigmoid	1.301	9.247	0.2903	0.4737	0.5409	1.089	0.4666
GTEX-12WSG-5007-SM-7DUGZ	Esophagus - Mucosa	35.54	385.8	74.16	0.5505	20.13	82.68	264.5
GTEX-12WSJ-0726-SM-5GCN6	Esophagus - Muscularis	1.499	1.388	0.1672	0.2728	0.3379	0.951	0.2176
GTEX-12WSJ-0826-SM-5PNWV	Esophagus - Gastroesophageal Junction	3.777	1.556	0.812	0.08413	1.322	1.933	0.1312
GTEX-12WSJ-0926-SM-5P9JD	Stomach	3.006	0.2111	0.0	0.0	0.0835	1.16	2.892
GTEX-12WSJ-1426-SM-5GCON	Colon - Sigmoid	3.22	3.21	0.0	1.007	1.08	3.161	0.2589
GTEX-12WSJ-1526-SM-5GCNI	Colon - Transverse	2.052	6.38	0.1555	10.04	6.697	13.23	0.2856
GTEX-12WSK-1126-SM-5LZV8	Esophagus - Mucosa	32.27	94.63	195.9	0.3379	455.2	322.1	0.1109
GTEX-12WSK-1326-SM-5CVNM	Esophagus - Gastroesophageal Junction	1.441	0.7621	0.2309	0.07178	0.3015	1.099	0.3535
GTEX-12WSK-1426-SM-5CVNN	Stomach	1.666	0.6651	0.8835	1.059	4.552	1.619	634.1
GTEX-12WSK-1526-SM-5CVNO	Small Intestine - Terminal Ileum	1.283	0.4643	0.0	73.16	14.97	50.55	0.3027
GTEX-12WSL-1226-SM-5DUXE	Esophagus - Gastroesophageal Junction	1.653	0.6853	0.3902	0.2729	0.2465	2.338	0.5376
GTEX-12WSL-1326-SM-5LZVW	Esophagus - Muscularis	0.6687	0.3781	0.7893	0.4048	0.5086	2.923	0.5196
GTEX-12WSL-1526-SM-5GCP8	Esophagus - Mucosa	70.17	150.9	181.7	0.0	96.34	208.7	0.2966
GTEX-12WSL-1626-SM-5GCMU	Colon - Transverse	0.7076	0.7077	0.0	13.4	4.334	9.859	0.386
GTEX-12WSL-1826-SM-5LZW9	Colon - Sigmoid	2.186	1.115	0.0	6.945	2.362	5.671	0.6295
GTEX-12WSM-1426-SM-5GCPA	Colon - Sigmoid	1.379	1.136	0.1129	0.1842	0.5847	0.9154	0.4666
GTEX-12WSN-1826-SM-5LZUT	Esophagus - Gastroesophageal Junction	4.268	6.229	27.93	0.2349	1.555	3.206	0.5069
GTEX-12WSN-5013-SM-7P8P9	Esophagus - Mucosa	14.96	448.2	249.6	0.2114	29.73	69.13	11.64
GTEX-12WSN-5016-SM-7DUGY	Esophagus - Muscularis	1.435	0.727	0.6504	0.09097	0.2218	1.653	0.4082
GTEX-12ZZW-1726-SM-5DUVD	Esophagus - Mucosa	0.975	24.97	6.882	0.07211	31.07	141.9	0.2841
GTEX-12ZZW-2426-SM-5DUWE	Colon - Sigmoid	1.779	2.472	0.0	0.802	0.3938	2.134	1.037
GTEX-12ZZX-1326-SM-5DUWI	Esophagus - Mucosa	10.19	2976.0	92.15	0.4591	85.52	296.2	0.3266
GTEX-12ZZX-2726-SM-5N9FT	Colon - Sigmoid	0.6911	0.2619	0.04556	0.3611	0.7309	1.103	0.4743
GTEX-12ZZY-1426-SM-5N9EI	Esophagus - Mucosa	3.804	456.4	173.6	0.3478	89.67	205.0	0.262
GTEX-12ZZY-1526-SM-5LZWF	Esophagus - Muscularis	0.2761	0.5966	0.3503	0.1089	0.6564	0.7914	1.01
GTEX-12ZZY-2726-SM-5EQ45	Colon - Sigmoid	0.5227	1.762	0.0	0.8138	1.094	2.907	0.7055
GTEX-12ZZZ-2426-SM-5GCNN	Colon - Transverse	0.7959	3.374	0.0	3.079	0.6969	1.862	0.4163
GTEX-13111-0726-SM-5DUVE	Colon - Transverse	0.2586	0.5869	0.0	313.4	155.3	378.6	0.03015
GTEX-13111-0826-SM-5LZV3	Esophagus - Mucosa	74.71	136.3	340.9	0.0	329.2	242.8	0.2435
GTEX-13111-0926-SM-5DUVQ	Esophagus - Muscularis	0.9499	0.7202	0.9332	0.5801	0.5501	1.506	0.4167
GTEX-13111-1126-SM-5GCMZ	Esophagus - Gastroesophageal Junction	1.488	1.355	5.262	0.1979	2.734	1.664	0.1819
GTEX-13111-1226-SM-5GCNC	Stomach	1.163	0.6478	0.1844	0.2579	0.3378	0.5356	0.4376
GTEX-13111-1426-SM-5DUW3	Small Intestine - Terminal Ileum	0.9166	0.9518	0.2181	7.66	2.838	12.02	0.2671
GTEX-13111-1926-SM-5GCOL	Colon - Sigmoid	0.6623	0.995	0.328	1.185	1.025	1.27	0.2385
GTEX-13113-0626-SM-5GCP2	Esophagus - Gastroesophageal Junction	1.912	0.7671	0.0	0.08959	4.2	3.837	0.5295
GTEX-13113-0726-SM-5LZUF	Stomach	24.57	1.047	1.278	2.513	25.27	10.64	549.1
GTEX-13113-1226-SM-5EGHT	Small Intestine - Terminal Ileum	0.5826	0.832	0.0	490.6	88.16	272.1	0.3449
GTEX-13113-1426-SM-5EGHU	Colon - Sigmoid	1.147	0.3338	0.0	745.1	244.8	338.8	0.48
GTEX-13113-5010-SM-7RHFP	Esophagus - Muscularis	1.206	0.5664	0.0	0.0	0.4626	1.537	0.2452
GTEX-131XE-0826-SM-5HL9W	Colon - Transverse	0.2741	1.918	0.06323	357.4	198.8	389.5	0.5905
GTEX-131XE-0926-SM-5HL7J	Small Intestine - Terminal Ileum	0.2976	0.839	0.197	1.715	1.377	3.339	0.9753
GTEX-131XE-1026-SM-5EGKE	Colon - Sigmoid	0.1181	2.743	0.0	0.745	0.7317	1.434	1.182
GTEX-131XE-1226-SM-5EGKF	Esophagus - Muscularis	0.4313	0.4303	0.421	0.157	0.4042	2.507	1.573
GTEX-131XE-1426-SM-5HL7V	Esophagus - Mucosa	69.07	127.5	817.1	1.714	56.82	379.1	0.7152
GTEX-131XE-1526-SM-5KM1A	Esophagus - Gastroesophageal Junction	0.3943	0.9714	0.3202	0.4105	0.364	1.124	2.059
GTEX-131XE-2226-SM-5PNYX	Stomach	0.4246	0.2983	0.0	0.201	0.2088	1.304	1.771
GTEX-131XF-0826-SM-5GICG	Esophagus - Mucosa	29.63	125.8	45.94	0.1342	113.2	253.9	0.238
GTEX-131XF-1126-SM-5HL8J	Esophagus - Gastroesophageal Junction	2.138	0.62	0.1765	1.111	0.5462	1.388	0.2162
GTEX-131XF-1226-SM-5HL8V	Stomach	39.88	1.286	1.295	2.716	68.57	19.12	1018.0
GTEX-131XF-1326-SM-5GCMQ	Small Intestine - Terminal Ileum	0.6508	0.6116	0.0	401.8	95.24	331.1	0.1613
GTEX-131XF-5007-SM-7PC34	Esophagus - Muscularis	1.31	0.248	0.0	0.1358	0.233	1.222	0.08916
GTEX-131XG-0926-SM-5LZW5	Esophagus - Muscularis	7.155	0.7037	0.0	1.484	0.9381	1.975	0.3248
GTEX-131XG-1026-SM-5GCMX	Esophagus - Mucosa	132.4	115.0	585.2	0.1409	116.9	210.5	0.1966
GTEX-131XG-1126-SM-5DUWR	Esophagus - Gastroesophageal Junction	1.037	0.5321	0.1754	0.2862	0.3767	1.868	0.3894
GTEX-131XG-1226-SM-5EGH9	Stomach	201.0	0.7869	21.58	0.3676	15.08	16.15	1108.0
GTEX-131XG-1526-SM-5GCNQ	Colon - Sigmoid	1.656	1.484	0.09888	3.135	2.036	3.518	0.1362
GTEX-131XG-1726-SM-5LZUR	Small Intestine - Terminal Ileum	6.829	2.663	0.0	156.2	49.56	95.08	0.191
GTEX-131XG-1826-SM-5LZV4	Colon - Transverse	1.872	0.4269	0.0	1130.0	356.7	612.6	0.04449
GTEX-131YS-1426-SM-5IJF7	Esophagus - Mucosa	11.9	385.2	1145.0	0.243	96.15	207.1	0.3292
GTEX-131YS-2926-SM-5EGKI	Colon - Sigmoid	1.73	3.064	0.181	0.3798	0.6861	4.185	1.025
GTEX-132AR-2226-SM-5J2NT	Esophagus - Mucosa	20.19	1211.0	345.6	0.3672	86.9	187.5	0.3359
GTEX-132AR-2326-SM-5IJDY	Esophagus - Muscularis	1.335	0.3771	0.154	0.1197	0.3891	0.9445	0.8724
GTEX-132AR-2426-SM-5IFFD	Stomach	53.19	0.795	0.4526	4.748	21.56	6.82	388.3
GTEX-132AR-2526-SM-5PNVM	Esophagus - Gastroesophageal Junction	1.181	0.2128	0.0	0.2071	0.4348	1.317	1.054
GTEX-132AR-2726-SM-5PNVN	Colon - Transverse	0.1707	0.0	0.0	723.7	334.1	616.8	0.2652
GTEX-132AR-2826-SM-5IJFV	Colon - Sigmoid	1.019	0.7077	0.0	13.59	7.415	18.95	1.026
GTEX-132NY-2026-SM-5L3FM	Esophagus - Gastroesophageal Junction	0.5394	1.543	0.1611	0.1502	0.5595	1.793	0.4438
GTEX-132NY-2726-SM-5PNY2	Colon - Sigmoid	0.398	2.138	0.0	0.2153	0.2552	3.717	0.8307
GTEX-132Q8-1826-SM-5EGIY	Esophagus - Mucosa	87.3	77.14	5.303	2.124	104.1	246.5	0.3226
GTEX-132QS-1426-SM-5P9GE	Esophagus - Mucosa	91.63	105.8	244.6	0.5457	123.6	173.6	0.064
GTEX-132QS-1526-SM-5J2MV	Esophagus - Muscularis	0.9086	0.3339	0.123	0.3441	0.4506	2.516	0.1036
GTEX-132QS-1626-SM-5K7YZ	Esophagus - Gastroesophageal Junction	1.016	0.304	0.0	0.2219	0.3006	1.459	0.085
GTEX-132QS-1826-SM-5IFFN	Stomach	1.24	0.3584	0.2494	0.872	2.796	1.615	716.2
GTEX-1339X-1126-SM-5J2OI	Esophagus - Gastroesophageal Junction	6.465	2.192	97.35	0.09603	6.99	14.39	0.6726
GTEX-1339X-1426-SM-5K7YO	Stomach	1.936	0.4616	0.0	0.0	0.2678	1.19	0.5163
GTEX-1339X-1626-SM-5IJDN	Colon - Transverse	0.4697	0.8351	0.0	4.052	2.983	9.215	0.6005
GTEX-1339X-1726-SM-5P9J9	Colon - Sigmoid	0.9865	0.5728	0.1495	0.0	0.5004	2.008	0.4119
GTEX-133LE-0626-SM-5IFFJ	Esophagus - Mucosa	46.94	206.3	20.65	0.4687	76.06	279.4	0.296
GTEX-133LE-0726-SM-5P9IZ	Esophagus - Muscularis	4.09	0.9497	0.0	0.05333	0.7513	3.53	0.3152
GTEX-133LE-1326-SM-5IFGO	Stomach	16.31	0.2657	4.462	1.41	4.28	2.508	744.5
GTEX-133LE-1426-SM-5IFH1	Small Intestine - Terminal Ileum	2.223	1.247	0.1085	335.8	109.0	377.0	0.5813
GTEX-133LE-1526-SM-5IFEN	Colon - Transverse	0.2205	0.1505	0.2356	438.8	198.1	496.9	0.5229
GTEX-1399Q-1126-SM-5P9JA	Esophagus - Mucosa	17.16	9.789	1185.0	0.2291	110.6	257.5	0.3009
GTEX-1399R-0726-SM-5KM2A	Esophagus - Muscularis	0.4812	0.6017	0.1396	0.3579	0.3614	2.095	0.876
GTEX-1399R-0826-SM-5IJEL	Esophagus - Mucosa	12.31	38.21	587.7	0.6452	122.6	178.9	0.2497
GTEX-1399R-0926-SM-5J2N8	Esophagus - Gastroesophageal Junction	1.675	0.362	0.0	0.6937	0.4385	1.732	1.605
GTEX-1399R-1126-SM-5IFIO	Stomach	1.411	0.4435	3.508	0.9542	2.641	2.017	422.4
GTEX-1399R-2026-SM-5K7WN	Small Intestine - Terminal Ileum	0.1873	0.3227	0.05943	206.9	71.65	224.5	0.5368
GTEX-1399R-2126-SM-5K7WZ	Colon - Sigmoid	0.3203	1.327	0.1806	2.99	1.187	4.547	0.484
GTEX-1399R-2226-SM-5P9JB	Colon - Transverse	0.5467	0.1091	0.0	889.4	322.4	656.6	0.07189
GTEX-1399S-1326-SM-5P9GH	Esophagus - Mucosa	90.65	49.96	946.6	0.1444	136.7	305.4	0.05926
GTEX-1399S-1526-SM-5P9JC	Esophagus - Gastroesophageal Junction	0.8235	0.5231	0.5083	0.2633	0.2997	0.875	0.1038
GTEX-1399S-1626-SM-5P9GI	Stomach	4.495	0.5233	7.373	1.757	2.21	3.014	524.7
GTEX-1399S-1926-SM-5J2M5	Colon - Transverse	0.3315	0.1697	0.08855	870.7	367.9	561.7	0.1356
GTEX-1399S-2026-SM-5KM4B	Small Intestine - Terminal Ileum	0.3132	0.2632	0.0	451.8	168.5	331.7	0.2884
GTEX-1399T-1426-SM-664M8	Esophagus - Muscularis	0.4428	0.1142	0.1021	0.04763	0.6065	1.731	0.6959
GTEX-1399U-1026-SM-5J1OC	Esophagus - Mucosa	2.744	12.84	37.62	0.1309	62.06	147.1	0.3697
GTEX-1399U-1226-SM-5K7XT	Esophagus - Muscularis	2.035	1.585	3.042	0.0	0.354	2.849	0.3922
GTEX-1399U-1426-SM-5J1N8	Esophagus - Gastroesophageal Junction	1.986	0.8835	0.0	0.1147	0.3495	1.31	0.3012
GTEX-1399U-1626-SM-5P9J3	Stomach	2.045	0.3833	0.3001	0.3358	0.326	1.554	1.047
GTEX-1399U-1926-SM-5IFH7	Colon - Transverse	0.4652	0.5085	0.1647	665.0	309.2	528.8	0.1513
GTEX-1399U-2126-SM-5IFEZ	Small Intestine - Terminal Ileum	0.9322	1.209	0.3549	202.9	124.9	176.9	0.5523
GTEX-1399U-2226-SM-5KLZI	Colon - Sigmoid	1.064	0.5006	0.1161	10.31	2.948	5.649	0.1244
GTEX-139D8-1426-SM-5IJEX	Esophagus - Muscularis	0.5643	0.8929	0.4091	0.4133	1.284	6.008	0.9082
GTEX-139D8-2326-SM-5IFGE	Stomach	5.131	0.57	0.0	3.064	19.21	5.44	225.7
GTEX-139D8-2926-SM-5IJBM	Colon - Sigmoid	1.078	2.818	0.0	0.2083	0.6208	7.218	1.522
GTEX-139T6-0626-SM-5IFF9	Esophagus - Mucosa	44.05	160.8	171.0	0.5918	123.4	168.5	0.4478
GTEX-139T6-0726-SM-5PNVK	Esophagus - Muscularis	1.131	0.3729	0.0	0.09075	0.2213	1.248	0.4023
GTEX-139T6-0826-SM-5J1O2	Esophagus - Gastroesophageal Junction	4.365	0.6306	0.0	0.1151	0.2729	1.061	0.2645
GTEX-139T6-1026-SM-5IJGC	Small Intestine - Terminal Ileum	1.668	0.3109	0.0	306.8	104.7	308.4	1.212
GTEX-139T6-1326-SM-5IFFO	Colon - Transverse	0.8179	0.388	0.0	602.3	188.9	409.4	0.1783
GTEX-139T6-1426-SM-5P9J7	Colon - Sigmoid	1.388	1.156	0.0	4.556	3.139	4.826	0.3113
GTEX-139TS-1926-SM-5IJFO	Colon - Transverse	0.8533	0.5868	0.0875	469.8	116.0	272.6	0.2947
GTEX-139TS-2226-SM-5J2N1	Colon - Sigmoid	1.651	0.6808	0.1445	0.6401	1.273	3.778	1.128
GTEX-139TU-1226-SM-5J2NL	Esophagus - Mucosa	14.19	22.91	287.7	0.2697	46.36	219.0	0.3739
GTEX-139TU-1326-SM-5LZXW	Esophagus - Muscularis	2.786	1.953	23.85	0.07129	1.256	1.851	0.316
GTEX-139UW-1126-SM-5IJEJ	Esophagus - Mucosa	177.9	580.6	35.86	11.2	199.4	316.1	0.1389
GTEX-139UW-2326-SM-5KM1Y	Colon - Sigmoid	0.8209	2.337	0.0	0.9476	1.117	0.9839	0.3267
GTEX-139YR-1626-SM-5IJGK	Esophagus - Muscularis	0.9104	0.69	0.0	0.3917	0.326	3.515	0.9188
GTEX-139YR-1726-SM-5IFFK	Esophagus - Mucosa	19.35	906.0	87.81	0.3513	80.83	241.4	0.5872
GTEX-139YR-1826-SM-5LZXA	Esophagus - Gastroesophageal Junction	1.011	0.2305	0.2406	0.07479	0.7903	2.699	0.9946
GTEX-139YR-1926-SM-5LZXM	Stomach	21.1	0.1409	0.0	2.998	35.04	19.91	220.2
GTEX-139YR-2126-SM-5KM11	Colon - Transverse	0.5447	0.3211	0.0	589.7	214.5	456.1	0.3559
GTEX-139YR-2226-SM-5IFFW	Small Intestine - Terminal Ileum	0.1351	0.6969	0.0	363.1	103.9	319.7	0.4104
GTEX-13CF2-1826-SM-5N9GK	Colon - Sigmoid	0.4072	0.998	0.05041	1.81	2.553	16.7	0.5093
GTEX-13CF3-1226-SM-5LZXN	Small Intestine - Terminal Ileum	0.8579	0.5016	0.0	259.6	97.94	270.2	0.459
GTEX-13CF3-1326-SM-5LZXZ	Colon - Sigmoid	2.683	0.1048	0.0	0.3825	0.2695	1.211	0.3391
GTEX-13CF3-1426-SM-5K7YY	Colon - Transverse	4.563	2.56	0.0	0.5286	0.6957	1.862	0.3224
GTEX-13CF3-1526-SM-5J2NB	Esophagus - Muscularis	6.803	0.3988	0.0	0.2025	0.1578	2.287	0.2909
GTEX-13CF3-1626-SM-5IFG9	Esophagus - Mucosa	7.207	1274.0	16.53	0.5782	212.8	269.5	0.2953
GTEX-13CF3-1726-SM-5LU9E	Esophagus - Gastroesophageal Junction	3.768	0.7285	0.1755	0.5727	0.4988	1.168	0.3492
GTEX-13CF3-1926-SM-5K7WF	Stomach	18.98	0.2832	7.715	1.964	14.17	3.241	581.3
GTEX-13D11-0626-SM-5LZYY	Colon - Sigmoid	7.181	0.9288	0.4847	7.141	3.27	5.89	0.3413
GTEX-13D11-0726-SM-5LZZB	Small Intestine - Terminal Ileum	0.5083	0.2472	0.0	585.9	301.2	491.9	0.3555
GTEX-13D11-0826-SM-5KLZJ	Colon - Transverse	0.6452	0.04683	0.09776	935.5	294.2	443.0	0.05238
GTEX-13D11-1826-SM-5J2NM	Esophagus - Muscularis	3.942	3.294	0.5002	0.4955	0.4265	2.724	0.1914
GTEX-13D11-1926-SM-5IFGB	Esophagus - Mucosa	110.6	11.47	244.4	0.3929	102.1	250.2	0.3771
GTEX-13D11-2026-SM-5IJBK	Esophagus - Gastroesophageal Junction	0.857	3.19	0.0	1.577	0.7327	3.666	0.4563
GTEX-13D11-2126-SM-5IFH2	Stomach	3.479	0.4015	5.314	1.678	2.144	2.545	444.5
GTEX-13FH7-0526-SM-5IJF8	Esophagus - Mucosa	90.33	651.0	489.4	0.3021	138.3	287.4	0.1389
GTEX-13FH7-0626-SM-5KLZD	Esophagus - Gastroesophageal Junction	3.573	0.4535	0.8391	0.0	0.3099	1.531	0.2372
GTEX-13FH7-0726-SM-5J2NK	Esophagus - Muscularis	5.599	0.4145	0.0	23.6	6.279	16.88	0.457
GTEX-13FH7-1026-SM-5IJGF	Stomach	1.13	0.3562	0.8499	1.758	2.503	1.633	353.8
GTEX-13FH7-1226-SM-5IJFK	Small Intestine - Terminal Ileum	1.103	0.2928	0.0	303.2	75.48	193.0	0.1552
GTEX-13FH7-1526-SM-5J2N6	Colon - Transverse	3.931	1.403	0.1255	7.431	4.169	3.235	0.269
GTEX-13FH7-1626-SM-5J2O9	Colon - Sigmoid	2.576	2.376	0.1566	6.754	3.561	5.667	0.1319
GTEX-13FHO-1726-SM-DPRZX	Esophagus - Mucosa	27.1	49.26	170.2	0.137	76.62	259.1	0.461
GTEX-13FHO-1826-SM-5K7Y6	Esophagus - Muscularis	2.021	0.618	0.7741	0.09023	0.6112	3.138	0.9925
GTEX-13FHO-2726-SM-5K7VG	Colon - Sigmoid	1.622	0.5009	0.0	0.5485	0.6852	3.132	0.6203
GTEX-13FHP-1526-SM-5IJGE	Esophagus - Mucosa	15.85	16.44	170.6	0.2514	255.1	202.3	0.1351
GTEX-13FHP-1626-SM-5N9FK	Esophagus - Muscularis	0.964	0.7126	4.228	0.1095	1.152	2.53	0.3955
GTEX-13FHP-2426-SM-5KLZ5	Colon - Transverse	1.102	14.54	0.0	6.742	3.149	10.52	0.6115
GTEX-13FLV-1126-SM-5J2NO	Esophagus - Mucosa	6.522	1159.0	147.7	0.3027	779.5	647.4	0.254
GTEX-13FLV-1226-SM-5IJBZ	Esophagus - Muscularis	0.6221	0.6443	0.3509	0.3272	0.4987	1.21	0.5237
GTEX-13FLV-1326-SM-5L3EJ	Esophagus - Gastroesophageal Junction	0.297	1.014	0.07934	0.07399	0.3809	1.652	0.4008
GTEX-13FTW-1526-SM-5LZXC	Esophagus - Muscularis	0.6071	0.09154	0.07166	0.1336	0.6247	1.631	0.2304
GTEX-13FTW-1626-SM-5KM4N	Esophagus - Mucosa	29.62	206.3	114.6	0.06865	93.56	161.2	0.1353
GTEX-13FTW-1726-SM-5KM2B	Stomach	8.018	0.1238	2.879	0.6712	5.631	3.123	1006.0
GTEX-13FTW-1826-SM-5IJEN	Colon - Transverse	0.2689	0.2422	0.2022	653.7	223.5	419.3	0.09287
GTEX-13FTW-1926-SM-5K7Y4	Esophagus - Gastroesophageal Junction	0.8811	0.1587	0.1656	0.1545	0.5022	2.787	0.1268
GTEX-13FTW-2026-SM-5IJE2	Small Intestine - Terminal Ileum	0.8702	0.2846	0.0	391.1	209.7	386.4	0.8482
GTEX-13FTW-2126-SM-5K7YG	Colon - Sigmoid	1.104	1.007	0.2627	0.2858	0.4203	0.8053	0.3351
GTEX-13FTX-0526-SM-5IFGS	Esophagus - Mucosa	76.65	136.8	831.0	0.4889	112.5	240.1	0.3087
GTEX-13FTX-0726-SM-5N9BI	Stomach	3.748	0.1033	2.91	0.6031	4.569	1.37	817.2
GTEX-13G51-0926-SM-5IFFU	Esophagus - Mucosa	152.7	125.4	434.8	24.66	138.8	212.7	0.6522
GTEX-13G51-1026-SM-5K7YQ	Esophagus - Muscularis	0.3235	0.6118	0.5474	0.2127	0.4495	2.01	0.7822
GTEX-13G51-2126-SM-5IJD9	Colon - Sigmoid	0.4428	0.8326	0.2697	0.08383	0.7609	1.197	0.757
GTEX-13JVG-2026-SM-5KM1N	Esophagus - Mucosa	1.829	258.5	0.6379	0.2974	66.48	91.68	0.6076
GTEX-13N1W-1926-SM-5IJCH	Esophagus - Gastroesophageal Junction	5.282	1.742	0.1161	0.3247	0.9384	0.7305	2.825
GTEX-13N1W-2026-SM-5K7YU	Stomach	1.147	0.4553	0.0	0.3324	0.4053	0.5464	0.5821
GTEX-13N2G-2226-SM-5IJCU	Colon - Sigmoid	1.633	4.272	0.0	0.1656	1.196	3.009	1.178
GTEX-13NYB-0826-SM-5MR4V	Esophagus - Muscularis	0.2907	24.22	0.6706	0.1251	2.152	4.594	0.4209
GTEX-13NYB-0926-SM-5IFFA	Esophagus - Mucosa	15.71	2313.0	86.77	2.179	524.6	678.6	0.07066
GTEX-13NYB-1326-SM-5K7Y1	Esophagus - Gastroesophageal Junction	0.3951	1.708	0.0	0.0	0.5349	1.429	0.5799
GTEX-13NYB-1826-SM-5J1N3	Small Intestine - Terminal Ileum	0.4297	4.276	0.4513	0.3858	1.121	2.44	0.4606
GTEX-13NZB-1226-SM-5J2MW	Esophagus - Mucosa	70.14	31.48	773.6	3.032	145.8	392.4	0.3129
GTEX-13O1R-1326-SM-5IJF5	Esophagus - Mucosa	35.0	303.3	204.7	1.227	245.4	430.6	0.1572
GTEX-13O1R-1526-SM-5J1O7	Esophagus - Muscularis	9.497	3.103	11.61	0.03539	1.659	2.573	0.1627
GTEX-13O1R-2426-SM-5KLZZ	Colon - Sigmoid	6.603	0.9348	0.1464	0.5459	0.379	1.081	0.5042
GTEX-13O21-0626-SM-5IJDI	Esophagus - Mucosa	40.18	143.3	160.7	0.1136	159.0	222.5	0.5098
GTEX-13O21-0726-SM-5L3EG	Esophagus - Gastroesophageal Junction	1.333	0.7715	0.1933	0.1352	0.1953	1.38	0.3994
GTEX-13O21-0826-SM-5J2NU	Esophagus - Muscularis	1.101	0.3792	3.353	0.09771	1.006	1.606	0.385
GTEX-13O21-0926-SM-5IFGT	Stomach	3.368	0.9229	2.828	0.7167	5.787	2.128	650.0
GTEX-13O21-1026-SM-5IJDU	Small Intestine - Terminal Ileum	3.174	0.6872	0.06148	96.49	37.77	108.1	0.5459
GTEX-13O21-2426-SM-5MR4A	Colon - Transverse	0.5834	0.4488	0.0	659.0	221.7	407.4	0.01537
GTEX-13O3O-2526-SM-5L3DR	Colon - Transverse	1.762	1.533	0.1883	7.857	3.057	6.335	0.2883
GTEX-13O3P-1326-SM-5K7Y8	Esophagus - Muscularis	1.154	3.642	1.027	0.0	0.5192	1.094	1.085
GTEX-13O3P-2326-SM-5KM55	Colon - Transverse	0.7542	2.922	0.0	0.6094	0.8374	4.271	1.858
GTEX-13O3P-2726-SM-5KM2R	Esophagus - Gastroesophageal Junction	1.116	0.76	0.1641	0.1148	0.2488	1.152	1.307
GTEX-13O3Q-0826-SM-5IFGF	Esophagus - Mucosa	8.461	332.5	307.3	0.4701	116.1	570.2	0.6637
GTEX-13O3Q-2126-SM-5KM4C	Stomach	1.586	0.6357	0.0	0.3796	1.474	2.168	42.59
GTEX-13O61-0926-SM-5IFFE	Esophagus - Mucosa	479.5	268.7	25.07	73.26	92.41	166.0	73.04
GTEX-13O61-1026-SM-5L3F6	Esophagus - Muscularis	1.906	1.456	0.186	0.2602	0.9283	5.156	0.5981
GTEX-13O61-1126-SM-5L3FI	Stomach	0.9335	0.876	0.0	0.03876	0.5041	0.5634	0.7636
GTEX-13O61-1226-SM-5KM21	Esophagus - Gastroesophageal Junction	2.6	0.4602	0.1517	0.0	0.4024	3.157	34.14
GTEX-13O61-1326-SM-5KM31	Small Intestine - Terminal Ileum	0.4801	0.5447	0.1218	246.9	92.64	175.5	0.5409
GTEX-13O61-1526-SM-5KM3P	Colon - Sigmoid	0.9627	1.654	0.0	0.8501	0.4515	1.554	1.15
GTEX-13O61-1626-SM-5KM3T	Colon - Transverse	0.7012	8.612	0.0	1.659	1.107	2.833	0.1781
GTEX-13OVG-0626-SM-5IFEP	Esophagus - Mucosa	23.78	239.1	270.5	0.2943	273.2	168.0	0.3785
GTEX-13OVG-0926-SM-5J2OJ	Esophagus - Muscularis	1.51	3.106	18.81	0.4204	5.696	4.334	0.5522
GTEX-13OVG-1026-SM-5KLZ3	Esophagus - Gastroesophageal Junction	1.204	0.4316	0.0	0.1918	0.5568	0.4836	0.2339
GTEX-13OVG-1426-SM-5K7VP	Colon - Transverse	5.019	0.9135	0.0	67.83	25.04	48.03	0.1426
GTEX-13OVH-1826-SM-5K7YW	Esophagus - Gastroesophageal Junction	7.265	0.4179	0.187	0.1308	0.248	3.451	1.252
GTEX-13OVI-1926-SM-5IJCG	Small Intestine - Terminal Ileum	4.745	0.4482	0.0	40.71	8.352	34.78	0.6107
GTEX-13OVI-2026-SM-5J1MU	Colon - Transverse	4.773	0.7018	0.3067	0.3574	1.504	3.353	0.18
GTEX-13OVI-2126-SM-5KM3U	Colon - Sigmoid	1.217	0.4878	0.1389	2.687	1.903	4.101	0.2976
GTEX-13OVI-2426-SM-5KM4J	Stomach	5.973	0.276	0.4321	0.0	0.9461	3.434	41.3
GTEX-13OVI-2526-SM-5KM4V	Esophagus - Muscularis	1.527	0.2008	0.0	0.3908	0.5559	1.268	0.2353
GTEX-13OVI-2626-SM-5KM4T	Esophagus - Mucosa	198.0	38.45	443.1	4.701	274.3	294.6	0.1454
GTEX-13OVJ-1226-SM-5L3HA	Esophagus - Mucosa	2.328	293.9	6.574	0.1657	25.39	161.6	0.2856
GTEX-13OVJ-1326-SM-5K7Z9	Esophagus - Muscularis	2.299	0.7961	0.0	0.0	0.3905	1.062	0.4427
GTEX-13OVJ-1426-SM-5K7Z2	Esophagus - Gastroesophageal Junction	3.037	1.273	0.0	0.0489	0.4372	1.218	0.5619
GTEX-13OVJ-1726-SM-5IJDZ	Colon - Transverse	1.077	2.186	0.09849	312.3	120.6	179.8	0.2186
GTEX-13OVJ-1826-SM-5KM2D	Colon - Sigmoid	2.874	3.674	0.0	0.7713	0.6649	2.184	0.8403
GTEX-13OVK-0826-SM-7KULZ	Colon - Transverse	0.9665	1.225	0.1457	20.74	8.179	20.42	0.4239
GTEX-13OVK-0926-SM-7KUFX	Stomach	0.8197	0.8541	7.281	0.3464	2.487	1.187	414.2
GTEX-13OVK-1026-SM-7KFTC	Colon - Sigmoid	0.8473	52.52	0.2081	1.035	0.6748	3.039	0.9027
GTEX-13OVK-1126-SM-6PAMR	Esophagus - Mucosa	23.5	69.38	418.8	1.25	308.9	340.4	0.2735
GTEX-13OVK-1226-SM-6M473	Esophagus - Muscularis	1.158	1.371	3.919	0.08701	0.719	4.765	0.4571
GTEX-13OVL-1926-SM-5KM14	Esophagus - Muscularis	0.5545	0.198	0.0	0.3336	0.6689	1.386	0.3651
GTEX-13OVL-2726-SM-5J2MP	Esophagus - Gastroesophageal Junction	0.5936	0.6237	0.558	0.07804	0.8458	1.526	0.3331
GTEX-13OW5-2626-SM-5MR3M	Colon - Transverse	1.264	2.333	0.0	25.09	8.868	23.71	0.5836
GTEX-13OW5-2826-SM-5KM1G	Colon - Sigmoid	1.123	1.051	0.0	0.3368	0.5983	2.001	0.9216
GTEX-13OW6-1426-SM-5L3EU	Esophagus - Muscularis	2.499	2.097	0.0	0.1038	0.731	2.747	1.005
GTEX-13OW6-1626-SM-5IJD5	Esophagus - Gastroesophageal Junction	3.049	0.6389	0.0	0.2946	0.5321	2.217	1.548
GTEX-13OW6-2126-SM-5N9GL	Colon - Transverse	0.5726	2.271	0.3633	186.3	67.93	139.0	0.4846
GTEX-13OW6-2226-SM-5N9FL	Colon - Sigmoid	2.07	3.161	0.404	0.7535	0.8592	3.602	0.8969
GTEX-13OW6-2526-SM-5IJEC	Stomach	7.642	9.439	0.2564	2.302	7.241	6.347	1371.0
GTEX-13OW7-1926-SM-5LUB4	Esophagus - Gastroesophageal Junction	0.7192	0.6521	0.3712	0.1731	0.594	1.108	0.8999
GTEX-13OW8-2226-SM-5K7Z4	Esophagus - Muscularis	1.444	0.9756	0.0	0.0407	1.136	3.549	0.5345
GTEX-13OW8-2326-SM-5L3I9	Esophagus - Mucosa	60.47	123.0	294.8	6.651	151.9	227.2	0.375
GTEX-13OW8-2426-SM-9WPNM	Esophagus - Gastroesophageal Junction	2.912	0.2373	0.4955	0.539	0.8241	1.239	0.9481
GTEX-13OW8-2726-SM-5L3FZ	Colon - Sigmoid	0.2721	1.367	0.0	0.1288	1.527	1.337	0.8141
GTEX-13PL7-0226-SM-731DT	Esophagus - Mucosa	65.52	20.85	250.8	0.3747	105.6	239.4	0.3076
GTEX-13PL7-0326-SM-5IJEK	Esophagus - Muscularis	3.955	0.4464	0.05592	0.4171	0.551	3.6	0.5308
GTEX-13PL7-0526-SM-5J2MQ	Esophagus - Gastroesophageal Junction	2.01	0.1372	0.05371	0.07512	0.3392	1.664	0.3618
GTEX-13PL7-2426-SM-5J2N3	Colon - Sigmoid	1.634	1.077	0.0	0.1031	0.2026	1.044	0.6179
GTEX-13PL7-2526-SM-5IFGR	Colon - Transverse	0.6265	0.3614	0.0	539.2	238.8	428.9	0.2475
GTEX-13PL7-2626-SM-5IFH4	Small Intestine - Terminal Ileum	0.6005	0.4687	0.05645	487.0	159.8	504.4	0.9506
GTEX-13PVQ-1726-SM-5IFF3	Esophagus - Mucosa	3.822	31.81	14.06	0.4394	32.42	164.5	0.2525
GTEX-13PVQ-1826-SM-5L3GU	Esophagus - Muscularis	0.9429	1.0	1.044	0.08114	0.3848	0.5266	0.3064
GTEX-13PVQ-1926-SM-5L3GN	Esophagus - Gastroesophageal Junction	1.608	3.264	6.356	0.08009	1.714	1.892	0.3156
GTEX-13PVQ-2126-SM-5L3FW	Stomach	17.78	22.78	0.551	0.6565	5.476	3.201	822.8
GTEX-13PVQ-2726-SM-5L3H7	Colon - Sigmoid	1.444	2.216	0.0	0.0	0.4197	0.5913	0.4637
GTEX-13PVR-1626-SM-73KVF	Colon - Transverse	1.042	2.622	0.0	607.7	224.2	363.8	0.07896
GTEX-13PVR-1726-SM-5Q5EC	Colon - Sigmoid	2.654	1.749	0.0	0.6752	0.8113	1.052	0.1928
GTEX-13PVR-1826-SM-5Q5CC	Esophagus - Mucosa	61.74	173.4	1290.0	0.4191	198.4	237.3	0.03441
GTEX-13PVR-2026-SM-73KXT	Esophagus - Gastroesophageal Junction	2.34	0.6585	0.0	0.1538	0.4168	1.178	0.2273
GTEX-13PVR-2126-SM-73KVR	Stomach	1.012	0.34	1.002	0.5839	1.606	0.8488	271.0
GTEX-13QBU-0826-SM-5IJBU	Esophagus - Gastroesophageal Junction	3.369	1.231	0.0	0.06536	0.4162	2.816	0.3648
GTEX-13QBU-0926-SM-5K7WQ	Esophagus - Muscularis	2.016	0.4445	0.0696	0.0649	0.255	0.657	0.5114
GTEX-13QBU-1026-SM-5LU3R	Esophagus - Mucosa	22.67	45.29	61.41	0.3038	439.0	338.4	0.2369
GTEX-13QBU-1126-SM-5LU44	Stomach	2.242	1.356	0.08493	1.426	1.953	1.542	465.8
GTEX-13QBU-1826-SM-5IJG3	Colon - Transverse	0.739	0.08456	0.0	674.4	190.8	441.7	0.1351
GTEX-13QBU-1926-SM-5IJEW	Small Intestine - Terminal Ileum	1.468	0.637	0.1173	86.98	24.25	82.25	0.7634
GTEX-13QBU-2026-SM-5KLZB	Colon - Sigmoid	2.442	0.3823	0.0	0.1313	0.1868	0.9375	0.5498
GTEX-13QIC-2026-SM-5N9G9	Esophagus - Gastroesophageal Junction	1.287	0.1274	0.2991	0.04648	0.3464	2.437	0.9311
GTEX-13QJ3-1726-SM-5RQK9	Esophagus - Mucosa	36.65	47.44	378.2	4.237	67.54	191.1	0.3077
GTEX-13QJ3-1826-SM-5S2PT	Esophagus - Muscularis	0.3189	0.3648	0.1904	0.08878	0.3969	1.821	0.685
GTEX-13QJ3-1926-SM-5QGQM	Esophagus - Gastroesophageal Junction	0.3481	1.298	0.1767	0.0412	0.8037	3.764	0.5546
GTEX-13QJ3-2626-SM-9OSXQ	Colon - Transverse	0.2656	10.64	0.0	3.394	1.669	8.145	0.6769
GTEX-13QJ3-2726-SM-5SI6L	Stomach	0.3177	0.4782	0.0	0.05371	0.291	1.854	1.711
GTEX-13RTJ-1426-SM-793B3	Esophagus - Muscularis	0.942	0.8924	0.1242	0.0	0.251	0.5862	0.2282
GTEX-13RTJ-1926-SM-5YYA2	Colon - Sigmoid	0.5928	1.922	0.0	0.6602	0.5441	1.143	0.7768
GTEX-13RTK-0226-SM-5RQHR	Stomach	11.35	0.4653	2.838	1.359	8.748	9.282	521.9
GTEX-13RTK-0426-SM-5RQHT	Esophagus - Gastroesophageal Junction	0.2544	0.1031	0.0	0.1806	0.2691	2.25	0.336
GTEX-13RTK-0526-SM-5S2QF	Esophagus - Mucosa	150.2	326.2	664.1	0.4783	398.5	352.8	0.07139
GTEX-13RTK-0626-SM-5Q5EK	Esophagus - Muscularis	0.377	0.2778	0.3479	0.02704	0.4102	1.783	0.1953
GTEX-13RTK-0826-SM-5Q5C6	Small Intestine - Terminal Ileum	0.3676	0.7514	0.0	318.7	78.2	183.3	1.677
GTEX-13S7M-1826-SM-5RQK6	Stomach	35.53	3.879	8.954	0.3503	7.198	3.38	957.7
GTEX-13S86-0726-SM-5Q5DH	Esophagus - Muscularis	0.4121	0.6433	0.155	0.3612	0.1272	0.8064	0.5219
GTEX-13S86-0826-SM-5SI6J	Esophagus - Mucosa	42.42	63.24	483.6	0.1889	104.0	208.1	0.2481
GTEX-13S86-1626-SM-5Q5C5	Colon - Transverse	0.1271	0.4636	0.0	387.0	177.5	324.5	0.2346
GTEX-13SLW-2826-SM-5Q5ES	Colon - Sigmoid	0.7675	2.276	0.0	0.3101	1.068	5.128	0.9745
GTEX-13SLX-1726-SM-5Q5E5	Esophagus - Mucosa	11.97	486.8	362.0	0.3855	474.0	312.3	0.443
GTEX-13SLX-1926-SM-5ZZUR	Esophagus - Muscularis	0.8909	0.2888	0.6331	0.253	0.8226	1.357	0.9553
GTEX-13U4I-1126-SM-5LU3S	Esophagus - Mucosa	4.82	18.76	29.12	0.2716	48.84	194.0	0.5095
GTEX-13U4I-1226-SM-5LU5M	Esophagus - Muscularis	0.5339	3.386	0.1594	0.2973	0.9768	2.219	0.4637
GTEX-13U4I-1326-SM-5KM25	Esophagus - Gastroesophageal Junction	0.5987	1.795	0.0	0.2834	0.9789	1.839	0.4885
GTEX-13U4I-2426-SM-5LU34	Colon - Transverse	0.9104	2.506	0.1467	0.9234	0.973	1.775	0.5278
GTEX-13U4I-2526-SM-5SI8Z	Stomach	2.825	0.838	9.703	1.252	4.98	4.535	258.9
GTEX-13U4I-2626-SM-5SI9C	Colon - Sigmoid	0.3697	4.562	0.0	2.596	2.065	5.333	0.3892
GTEX-13VXT-1826-SM-5KM2F	Esophagus - Gastroesophageal Junction	0.5193	0.8035	0.1198	0.2793	0.2951	0.7975	0.3118
GTEX-13VXT-2026-SM-5L3EW	Colon - Sigmoid	0.5019	1.096	0.0	1.136	0.7555	1.796	0.3222
GTEX-13VXT-2426-SM-5LU46	Colon - Transverse	0.6751	1.459	0.0	155.6	47.55	90.85	0.4497
GTEX-13VXU-1126-SM-5LU3U	Esophagus - Gastroesophageal Junction	1.774	1.331	0.06721	0.282	1.087	2.131	0.7614
GTEX-13W3W-1626-SM-5LU35	Esophagus - Mucosa	36.28	12.71	160.7	1.059	205.6	172.0	0.246
GTEX-13W3W-1726-SM-5LU4A	Esophagus - Muscularis	3.497	1.317	0.5892	0.06868	0.4652	1.337	0.2368
GTEX-13W3W-1826-SM-5IJDE	Esophagus - Gastroesophageal Junction	2.52	0.8584	1.668	0.0	1.616	1.683	0.7663
GTEX-13W3W-2026-SM-5K7UL	Small Intestine - Terminal Ileum	4.995	0.2863	0.0	1.373	0.2184	4.959	0.009802
GTEX-13W3W-2126-SM-5K7UX	Colon - Transverse	6.258	0.44	0.145	9.839	3.133	8.022	0.2442
GTEX-13W3W-2226-SM-5LU4M	Colon - Sigmoid	1.108	2.081	0.0	574.2	263.8	364.5	0.08402
GTEX-13W46-1926-SM-5J2MF	Esophagus - Mucosa	30.28	3.62	302.5	0.2907	76.36	194.6	0.3991
GTEX-13X6H-1326-SM-5LU42	Esophagus - Mucosa	207.8	527.6	115.9	0.1396	128.7	288.6	0.2384
GTEX-13X6H-1426-SM-5SI91	Esophagus - Muscularis	1.526	0.5928	0.0	0.05969	0.3477	0.4958	0.147
GTEX-13X6H-1526-SM-5Q5E2	Esophagus - Gastroesophageal Junction	1.368	0.6593	0.3754	0.35	0.735	0.7269	0.1293
GTEX-13X6H-1626-SM-5Q5CT	Stomach	1.275	0.3119	0.0	0.05693	0.2159	0.9162	0.2056
GTEX-13X6H-1826-SM-7EWCZ	Small Intestine - Terminal Ileum	1.252	0.5305	0.0	500.3	155.9	355.1	0.3096
GTEX-13X6H-1926-SM-7EWD3	Colon - Transverse	5.517	0.6113	0.0	716.8	281.3	424.6	0.1085
GTEX-13X6I-1026-SM-5LU4C	Esophagus - Mucosa	24.33	5008.0	11.89	1.478	15.05	66.08	0.6874
GTEX-13X6I-2726-SM-5Q5ET	Colon - Sigmoid	2.273	2.549	0.0	0.6089	1.191	10.52	1.677
GTEX-13X6J-1626-SM-5Q5CV	Esophagus - Muscularis	1.058	0.2715	0.408	0.09512	0.3222	0.7572	0.328
GTEX-13X6J-1726-SM-5TDCS	Esophagus - Gastroesophageal Junction	0.6722	0.6226	0.2924	0.5227	0.2709	1.156	0.4253
GTEX-13X6J-2126-SM-5TDCV	Stomach	2.212	14.41	0.5047	0.7942	30.81	2.52	757.0
GTEX-13X6J-2826-SM-7EPGA	Colon - Sigmoid	0.8509	11.15	0.0	0.2397	0.5131	1.021	0.4093
GTEX-13X6K-2126-SM-5O9D4	Esophagus - Mucosa	32.56	146.9	202.0	0.1518	121.1	361.4	0.6182
GTEX-13X6K-2226-SM-79OMI	Esophagus - Muscularis	0.942	0.3359	0.3825	0.08917	0.4349	1.18	0.527
GTEX-13X6K-2726-SM-5O9DG	Colon - Sigmoid	0.3103	4.579	0.0	0.1773	0.741	1.499	0.3326
GTEX-13YAN-1826-SM-5LU3Q	Esophagus - Gastroesophageal Junction	2.889	1.352	0.9842	0.5507	1.579	7.719	1.205
GTEX-13YAN-1926-SM-7EPH9	Esophagus - Mucosa	43.02	17.58	460.6	0.5439	142.6	343.4	0.07813
GTEX-13YAN-2026-SM-5Q5EY	Esophagus - Muscularis	3.488	0.3558	0.1238	0.0	0.9618	5.484	0.3696
GTEX-144FL-2626-SM-5TDCW	Esophagus - Gastroesophageal Junction	1.393	0.9944	0.2111	0.689	0.56	1.801	1.204
GTEX-144FL-2726-SM-5O98Z	Esophagus - Mucosa	73.76	53.28	10.26	2.505	46.71	276.5	0.3902
GTEX-144GL-2226-SM-79OMD	Esophagus - Muscularis	2.729	0.4423	0.7914	0.0	1.016	0.7663	0.1212
GTEX-144GL-2526-SM-5TDDL	Colon - Transverse	1.022	2.523	0.0	37.98	16.03	27.75	0.3298
GTEX-144GM-1026-SM-79OKU	Small Intestine - Terminal Ileum	0.7305	0.8946	0.2472	154.0	126.2	278.8	0.1135
GTEX-144GM-1126-SM-79OJK	Colon - Sigmoid	1.526	11.22	0.0	0.7488	0.9548	2.561	0.3326
GTEX-144GM-1226-SM-5LU52	Colon - Transverse	0.9877	1.37	0.0	363.5	276.4	366.9	0.06473
GTEX-144GM-1426-SM-5LU31	Esophagus - Mucosa	66.83	99.05	497.2	0.7229	183.8	252.4	0.06647
GTEX-144GM-1526-SM-79OJM	Esophagus - Muscularis	1.255	0.7305	2.124	0.0	0.3096	2.333	0.3627
GTEX-144GM-1626-SM-5O9AG	Esophagus - Gastroesophageal Junction	2.55	1.192	2.382	0.1481	1.003	3.036	0.3403
GTEX-144GM-1726-SM-5O9AS	Stomach	3.999	0.6407	0.5901	0.8254	10.14	2.028	654.0
GTEX-144GN-0626-SM-5O9B2	Esophagus - Mucosa	21.72	32.38	211.4	0.2947	221.5	204.0	0.4839
GTEX-144GN-1126-SM-5LU33	Colon - Transverse	12.14	1.33	0.09917	544.2	231.6	377.8	0.2809
GTEX-144GN-1226-SM-5O991	Stomach	5.243	0.6938	3.647	0.5788	3.803	2.46	555.5
GTEX-144GO-2726-SM-5O9A2	Esophagus - Mucosa	225.2	695.6	34.6	23.39	23.76	110.9	0.3531
GTEX-145LS-1826-SM-5LUAZ	Esophagus - Mucosa	10.59	30.35	110.0	0.3489	50.79	215.9	0.7159
GTEX-145LS-2026-SM-5Q5D7	Esophagus - Gastroesophageal Junction	1.996	1.669	0.1608	0.0	0.7822	5.489	1.453
GTEX-145LS-2726-SM-5Q5D8	Colon - Transverse	1.605	7.399	0.0	0.647	1.006	2.234	0.5727
GTEX-145LS-2926-SM-5O99G	Colon - Sigmoid	0.4446	3.099	0.1504	0.9469	1.482	3.022	0.9904
GTEX-145LT-0826-SM-5S2QL	Colon - Sigmoid	0.8066	0.4279	0.1489	3.47	1.993	2.108	0.4786
GTEX-145LT-0926-SM-5LU9C	Colon - Transverse	1.088	0.5164	0.2695	692.5	195.4	363.3	0.1341
GTEX-145LT-1026-SM-5LU9O	Small Intestine - Terminal Ileum	1.195	2.427	0.0	482.0	121.3	344.9	0.6256
GTEX-145LT-1126-SM-5LUA1	Esophagus - Mucosa	47.64	11.26	119.6	0.5063	83.64	195.3	0.2941
GTEX-145LT-1226-SM-5Q5BZ	Esophagus - Muscularis	0.7456	0.3453	0.1545	0.108	0.4293	1.496	0.2247
GTEX-145LT-1326-SM-5O9AQ	Esophagus - Gastroesophageal Junction	0.7727	0.1566	0.3502	0.09796	0.4601	1.882	0.6755
GTEX-145LT-1426-SM-5O9B3	Stomach	0.2871	0.6514	0.0	0.4076	0.6258	0.723	283.2
GTEX-145LU-0926-SM-79OJL	Esophagus - Mucosa	41.35	269.4	1213.0	0.1446	120.1	225.9	0.2849
GTEX-145LV-1326-SM-5S2QI	Esophagus - Mucosa	89.36	21.88	144.9	0.2338	106.2	211.0	0.05117
GTEX-145LV-1426-SM-5Q5BV	Esophagus - Muscularis	1.508	0.1794	2.036	0.1309	0.5854	2.43	0.172
GTEX-145ME-0826-SM-5O9AF	Colon - Transverse	2.767	3.396	0.1969	3.856	1.816	4.814	0.5326
GTEX-145ME-0926-SM-5O9AR	Small Intestine - Terminal Ileum	0.7988	0.5343	0.06435	74.23	18.74	44.53	0.4926
GTEX-145ME-1026-SM-5O9B4	Stomach	4.866	0.4315	0.4504	2.87	2.181	6.323	975.4
GTEX-145ME-1126-SM-5SIAT	Colon - Sigmoid	2.296	1.011	0.1439	1.811	1.054	2.804	0.2643
GTEX-145ME-5004-SM-7MGXP	Esophagus - Mucosa	66.95	183.7	341.0	0.1612	79.55	187.5	0.2206
GTEX-145ME-5007-SM-7DHN8	Esophagus - Muscularis	4.972	0.4712	0.1553	8.509	5.013	11.28	0.3804
GTEX-145MF-1426-SM-5O9B6	Esophagus - Mucosa	2.113	1786.0	7.715	0.08773	115.7	200.9	0.7058
GTEX-145MF-1526-SM-5LU95	Esophagus - Gastroesophageal Junction	0.6952	1.358	0.181	0.2953	1.2	1.971	0.9696
GTEX-145MH-1226-SM-5RQJT	Esophagus - Muscularis	1.521	1.749	0.0	0.6278	0.7598	1.499	0.2199
GTEX-145MH-2726-SM-5QGQ6	Colon - Sigmoid	0.3515	31.46	0.0	0.3235	1.102	1.559	0.7131
GTEX-145MN-1026-SM-5NQ9G	Esophagus - Mucosa	253.0	61.08	541.0	4.424	149.8	309.6	0.1995
GTEX-145MN-1126-SM-5RQJB	Esophagus - Muscularis	0.5504	0.3965	0.3104	0.1447	0.3137	1.071	0.796
GTEX-145MN-1326-SM-5NQ9S	Stomach	8.29	0.4335	2.85	0.3481	3.009	5.372	820.6
GTEX-145MN-1726-SM-5SIA6	Colon - Transverse	0.3371	0.3794	0.0	820.4	253.3	536.9	0.07276
GTEX-145MO-1426-SM-DTX9W	Esophagus - Mucosa	30.73	183.3	329.9	1.344	230.9	383.2	0.2207
GTEX-145MO-1526-SM-5QGQC	Esophagus - Muscularis	1.651	0.8216	1.079	0.1548	0.4298	3.817	0.4447
GTEX-145MO-2226-SM-5Q5BN	Stomach	2.273	32.87	0.341	1.908	3.08	2.435	87.45
GTEX-145MO-2426-SM-5NQ9W	Colon - Transverse	2.842	1.5	0.09586	4.023	1.75	3.55	0.565
GTEX-145MO-2626-SM-5QGPD	Colon - Sigmoid	1.983	1.543	0.161	0.3754	1.017	1.013	0.5424
GTEX-146FH-1626-SM-5NQ9H	Esophagus - Muscularis	2.116	0.793	0.1242	0.3763	0.1725	1.097	0.4562
GTEX-146FH-1726-SM-5QGQ2	Esophagus - Mucosa	87.43	597.6	428.5	1.292	91.52	378.7	0.3832
GTEX-146FH-1926-SM-5Q5B2	Esophagus - Gastroesophageal Junction	1.063	0.2972	0.0	0.08677	0.435	1.216	0.4701
GTEX-146FH-2126-SM-5SI9U	Stomach	2.376	0.5686	0.3237	0.1132	0.3272	0.9403	5.588
GTEX-146FH-2426-SM-5Q5EW	Colon - Sigmoid	1.012	0.7897	0.0	25.1	12.35	31.08	0.8008
GTEX-146FQ-1026-SM-5LU8I	Esophagus - Mucosa	78.41	119.1	30.56	7.546	73.6	127.9	0.5398
GTEX-146FQ-1126-SM-5NQBM	Esophagus - Muscularis	2.279	3.232	1.807	0.1966	0.9893	2.056	0.2582
GTEX-146FQ-1926-SM-5NQBY	Colon - Transverse	0.4459	1.117	0.0	472.1	176.5	389.1	0.1811
GTEX-146FR-0426-SM-5SI97	Esophagus - Mucosa	151.2	136.9	441.2	3.603	107.6	219.1	0.2439
GTEX-146FR-0526-SM-5Q5EX	Esophagus - Muscularis	1.59	0.1297	0.1015	0.09469	0.481	1.954	0.3886
GTEX-146FR-2026-SM-5NQAI	Stomach	2.026	0.2319	0.121	0.0	0.4204	2.124	0.8244
GTEX-14753-1926-SM-5NQAA	Esophagus - Muscularis	2.073	1.243	4.325	0.04481	0.941	2.559	0.4341
GTEX-1477Z-2126-SM-5Q5CM	Colon - Sigmoid	2.055	1.516	0.1249	0.466	1.421	5.338	0.4686
GTEX-147F3-0826-SM-5NQA7	Esophagus - Mucosa	224.5	56.25	324.6	9.11	162.6	238.4	0.2417
GTEX-147F3-1926-SM-5SIB9	Colon - Transverse	0.6441	0.63	0.0	499.4	159.4	335.2	0.06041
GTEX-147GR-2726-SM-664OO	Colon - Transverse	0.2822	0.9786	0.0	212.4	135.0	287.6	0.09138
GTEX-147GR-2826-SM-5RQK8	Colon - Sigmoid	0.7589	1.492	0.0	0.7261	0.4659	2.658	0.6023
GTEX-147JS-1826-SM-5ZZWG	Esophagus - Muscularis	0.1009	0.2527	0.1861	0.0	0.3821	1.678	0.8478
GTEX-147JS-2526-SM-5S2Q8	Colon - Transverse	0.7465	2.606	0.0	13.42	6.085	14.39	1.015
GTEX-147JS-2626-SM-5S2UX	Colon - Sigmoid	0.3866	1.908	0.0	0.1247	0.7436	3.432	1.202
GTEX-148VI-1026-SM-5TDDJ	Esophagus - Mucosa	15.84	285.3	27.14	1.002	42.78	156.0	0.216
GTEX-148VI-1126-SM-5S2QW	Esophagus - Muscularis	0.9378	0.07016	0.1465	0.1366	0.6383	0.6559	0.1233
GTEX-148VI-1226-SM-5RQJR	Esophagus - Gastroesophageal Junction	1.411	1.756	1.038	0.1935	1.206	2.085	0.6037
GTEX-148VJ-1026-SM-5LU98	Esophagus - Mucosa	36.58	38.75	166.5	0.7439	253.9	245.9	0.05816
GTEX-148VJ-1126-SM-5NQBZ	Esophagus - Muscularis	3.256	0.7054	4.646	0.07103	1.568	1.493	0.2682
GTEX-148VJ-2226-SM-5NQ9M	Small Intestine - Terminal Ileum	3.025	0.9209	0.2338	19.15	11.63	19.96	0.2028
GTEX-148VJ-2426-SM-5NQ9Y	Colon - Sigmoid	1.672	2.879	0.4507	0.2101	0.484	1.182	0.2645
GTEX-148VJ-2626-SM-5QGPI	Colon - Transverse	2.332	2.999	0.1957	2.007	1.57	2.581	0.2097
GTEX-1497J-1926-SM-5TDCC	Small Intestine - Terminal Ileum	2.413	2.435	16.45	9.665	7.055	16.38	0.9049
GTEX-1497J-2126-SM-5NQB8	Esophagus - Gastroesophageal Junction	4.419	0.1433	0.0	0.2092	0.4987	1.846	0.8791
GTEX-1497J-2526-SM-5TDCE	Esophagus - Muscularis	2.698	13.01	1.484	0.8493	2.361	3.135	0.9502
GTEX-1497J-2726-SM-5SI9W	Esophagus - Mucosa	72.16	340.8	24.66	0.1521	90.25	187.4	0.3595
GTEX-14A5H-1626-SM-5SIAN	Colon - Sigmoid	1.657	3.744	0.0	0.2772	0.2468	0.3907	0.3121
GTEX-14A5I-2426-SM-5Q5CP	Colon - Sigmoid	2.155	16.55	0.1062	1.238	1.241	3.509	0.6097
GTEX-14A6H-1326-SM-5NQBC	Esophagus - Mucosa	5.577	9.244	1254.0	0.4474	251.5	278.8	0.08977
GTEX-14AS3-0626-SM-5QGQD	Esophagus - Mucosa	13.7	129.5	300.4	0.2039	157.1	223.4	0.2679
GTEX-14AS3-0726-SM-5S2NY	Esophagus - Muscularis	1.163	0.8873	0.0	0.2159	0.819	4.455	1.187
GTEX-14AS3-0826-SM-5TDD5	Esophagus - Gastroesophageal Junction	0.8399	0.2866	0.0	0.279	1.342	2.661	0.813
GTEX-14AS3-1026-SM-5TDD7	Colon - Sigmoid	0.5531	0.7511	0.4552	1.097	0.8626	1.726	1.057
GTEX-14AS3-1126-SM-5Q5CR	Colon - Transverse	0.2836	8.8	0.0	2.429	1.619	3.285	1.102
GTEX-14B4R-0326-SM-5TDDP	Esophagus - Mucosa	39.62	908.6	227.0	1.027	192.4	290.1	0.1368
GTEX-14B4R-0426-SM-5Q5EI	Esophagus - Muscularis	3.77	0.3407	0.1333	0.1865	0.3706	1.162	0.2041
GTEX-14B4R-0626-SM-5TDDQ	Esophagus - Gastroesophageal Junction	6.454	0.803	0.06796	0.7288	0.2747	1.464	0.4058
GTEX-14B4R-0726-SM-5TDDR	Stomach	15.37	0.856	0.8693	1.993	7.797	2.262	698.8
GTEX-14BIL-1826-SM-7DUEO	Esophagus - Gastroesophageal Junction	0.2969	0.4428	0.2411	0.2811	0.3427	1.372	0.3322
GTEX-14BIL-1926-SM-73KYI	Stomach	0.9005	9.82	0.0	0.775	0.8399	0.9455	261.6
GTEX-14BIM-1226-SM-5SIBC	Esophagus - Muscularis	1.153	0.5163	0.3079	0.07178	0.2431	2.907	0.4478
GTEX-14BIM-1326-SM-7EWD1	Esophagus - Mucosa	9.029	16.69	15.12	0.4406	15.59	125.0	0.5353
GTEX-14BIN-2426-SM-5TDCF	Colon - Sigmoid	1.265	13.92	0.9829	0.5805	2.525	1.697	0.5016
GTEX-14BIN-2626-SM-5YY8U	Esophagus - Muscularis	0.1158	0.09389	0.042	0.1175	0.5306	1.545	0.6044
GTEX-14BIN-2726-SM-5RQIE	Esophagus - Mucosa	14.57	48.75	425.2	0.0	92.51	243.9	0.416
GTEX-14BIN-3026-SM-5ZZUS	Colon - Transverse	0.4168	1.949	0.0	84.76	36.45	65.44	0.7475
GTEX-14BMU-0826-SM-73KZ8	Esophagus - Muscularis	0.6898	0.7221	0.1459	0.136	0.09214	0.8121	0.3015
GTEX-14BMU-0926-SM-5S2QB	Esophagus - Mucosa	460.1	1935.0	501.7	2.566	373.6	419.1	0.08868
GTEX-14BMU-1026-SM-5RQJ5	Esophagus - Gastroesophageal Junction	0.4105	0.3327	0.1603	0.4858	0.324	1.145	0.3436
GTEX-14BMU-1126-SM-5RQJ8	Stomach	6.77	0.02534	5.079	2.553	3.91	3.957	639.2
GTEX-14BMU-1326-SM-5RQIH	Colon - Sigmoid	0.56	0.5016	0.0	12.31	7.966	8.474	0.4008
GTEX-14BMU-1426-SM-5TDE5	Small Intestine - Terminal Ileum	0.6241	1.121	0.0	93.32	32.01	87.39	0.6946
GTEX-14BMU-1526-SM-5TDE6	Colon - Transverse	0.5327	0.488	0.006644	929.8	254.8	470.9	0.08544
GTEX-14BMV-1426-SM-5S2WA	Esophagus - Muscularis	0.5436	0.07775	0.0	0.0	0.2563	0.7268	0.82
GTEX-14BMV-1526-SM-793AV	Esophagus - Gastroesophageal Junction	0.3949	0.3353	0.09546	0.178	0.5306	1.202	0.9792
GTEX-14BMV-2226-SM-5RQHX	Stomach	10.07	1.025	0.0	2.414	16.19	16.7	218.4
GTEX-14BMV-2426-SM-5S2PP	Colon - Transverse	0.2983	0.8289	0.1442	11.93	7.696	4.852	0.3974
GTEX-14C38-2126-SM-5RQJO	Esophagus - Mucosa	148.8	404.7	240.9	0.3205	133.3	368.9	0.3289
GTEX-14C38-2226-SM-793AW	Esophagus - Muscularis	2.422	0.349	1.366	0.0637	0.7249	1.902	0.3974
GTEX-14C39-1626-SM-5S2P4	Colon - Sigmoid	8.254	1.402	0.0	2.218	3.155	2.435	0.7982
GTEX-14C39-1826-SM-5ZZW4	Small Intestine - Terminal Ileum	4.299	1.652	0.0	0.7557	0.9805	1.72	0.6013
GTEX-14C39-1926-SM-5ZZW5	Colon - Transverse	0.9378	0.4725	0.0	91.32	44.12	80.08	0.4136
GTEX-14C5O-1626-SM-73KYH	Esophagus - Mucosa	102.9	175.9	409.6	0.1874	93.65	391.6	0.6154
GTEX-14C5O-1726-SM-5RQI9	Esophagus - Muscularis	3.54	0.4084	0.0	0.05963	0.7352	5.65	0.4014
GTEX-14C5O-2226-SM-5ZZW7	Esophagus - Gastroesophageal Junction	2.511	0.2022	0.0	0.0	0.33	2.146	0.4605
GTEX-14C5O-2526-SM-73KU2	Colon - Transverse	3.228	0.6184	0.0	2.13	2.039	6.154	0.1596
GTEX-14C5O-2626-SM-5RQI5	Colon - Sigmoid	3.255	0.1901	0.0	0.0	0.2256	2.071	0.1709
GTEX-14DAQ-1426-SM-5RQJD	Esophagus - Mucosa	23.08	110.1	571.5	0.1297	120.4	311.2	0.298
GTEX-14DAQ-1526-SM-5ZZW8	Esophagus - Muscularis	1.164	0.3523	0.3152	0.1102	0.3982	1.736	1.399
GTEX-14DAQ-1626-SM-5S2R1	Esophagus - Gastroesophageal Junction	2.678	0.245	0.1096	0.1022	1.025	3.873	1.443
GTEX-14DAQ-2726-SM-5S2QY	Colon - Transverse	0.9821	1.539	0.0	2.712	2.414	9.633	0.9794
GTEX-14DAQ-2826-SM-664MU	Stomach	0.8815	0.1539	0.1377	0.8665	0.8	1.266	88.46
GTEX-14DAQ-2926-SM-664MV	Colon - Sigmoid	1.216	0.9975	0.0	1.598	1.915	5.772	1.026
GTEX-14DAR-0626-SM-664MY	Esophagus - Muscularis	1.232	0.4118	0.2579	0.1202	0.4887	1.108	0.0987
GTEX-14DAR-0726-SM-5RQIA	Esophagus - Gastroesophageal Junction	0.4648	0.1256	0.0	0.275	0.4885	1.079	0.5418
GTEX-14DAR-0826-SM-73KYJ	Esophagus - Mucosa	32.6	100.9	396.7	0.1542	99.73	248.0	0.08104
GTEX-14DAR-0926-SM-73KUQ	Stomach	21.66	1.28	0.325	1.313	30.39	6.935	557.8
GTEX-14DAR-1426-SM-5RQIR	Small Intestine - Terminal Ileum	0.311	1.089	0.0	570.6	161.8	499.8	0.5896
GTEX-14DAR-1526-SM-5RQIX	Colon - Transverse	0.2754	0.05822	0.06077	701.8	261.2	446.1	0.06513
GTEX-14E1K-1126-SM-73KV4	Esophagus - Muscularis	0.4082	0.4072	0.0	0.1858	0.2316	1.813	0.4392
GTEX-14E1K-1226-SM-5S2PD	Esophagus - Mucosa	23.29	641.1	437.3	0.1051	189.1	259.6	0.1725
GTEX-14E1K-1426-SM-5YY8V	Esophagus - Gastroesophageal Junction	0.4489	0.1997	0.0	0.04166	0.1242	1.763	0.3967
GTEX-14E1K-1526-SM-664MN	Stomach	0.4957	0.1691	0.0	0.1235	0.07527	1.01	0.3953
GTEX-14E1K-1626-SM-664MO	Colon - Sigmoid	0.3932	0.4395	0.1376	0.77	0.9215	2.432	0.4951
GTEX-14E1K-1826-SM-793DT	Colon - Transverse	0.5016	1.174	0.0	0.0	0.3574	3.612	0.5305
GTEX-14E6C-0726-SM-664NB	Esophagus - Gastroesophageal Junction	8.281	7.851	0.1517	0.2123	0.6709	1.12	0.1394
GTEX-14E6C-0926-SM-5S2V9	Esophagus - Muscularis	4.21	0.7614	0.1766	0.0	0.7251	1.389	0.1757
GTEX-14E6C-2226-SM-5QGQG	Colon - Sigmoid	2.823	5.421	0.0	2.307	2.252	4.852	0.03918
GTEX-14E6E-0626-SM-73KX6	Esophagus - Muscularis	2.079	1.472	0.1486	0.06931	0.1314	0.7736	0.2389
GTEX-14E6E-0726-SM-5S2R3	Esophagus - Mucosa	123.8	403.6	328.4	0.4055	234.4	279.7	0.4261
GTEX-14E6E-0826-SM-664N7	Esophagus - Gastroesophageal Junction	1.554	0.3149	0.0	0.05747	0.436	2.133	0.4906
GTEX-14E6E-0926-SM-664N8	Stomach	2.389	0.1519	0.9512	1.164	10.57	1.943	572.1
GTEX-14E6E-1526-SM-5RQIG	Colon - Transverse	0.2592	0.1681	0.0	972.8	359.0	810.1	0.03022
GTEX-14E6E-1626-SM-5RQI7	Small Intestine - Terminal Ileum	0.2649	0.365	0.1345	429.9	116.9	341.1	0.3911
GTEX-14E6E-1726-SM-5S2R6	Colon - Sigmoid	0.6309	2.882	0.0	0.9049	0.7356	1.973	0.5645
GTEX-14E7W-1826-SM-69LQ1	Esophagus - Muscularis	0.8961	0.9322	0.0	0.1266	0.4116	2.383	0.5612
GTEX-14E7W-1926-SM-5S2R9	Esophagus - Gastroesophageal Junction	0.5165	0.5582	0.2497	0.2328	0.6309	2.206	0.7072
GTEX-14H4A-1626-SM-5SI69	Esophagus - Mucosa	57.83	164.5	563.4	0.1849	305.0	273.2	0.1138
GTEX-14H4A-1726-SM-5ZZUV	Esophagus - Muscularis	0.7092	0.4897	0.5333	0.06216	0.1937	0.5164	0.1531
GTEX-14H4A-1926-SM-5ZZWN	Colon - Transverse	0.573	3.008	0.0	3.875	1.216	4.308	0.2863
GTEX-14ICK-1026-SM-6AJA4	Colon - Transverse	0.9585	0.07927	0.09929	163.4	89.21	118.7	0.114
GTEX-14ICK-1126-SM-69LOO	Esophagus - Gastroesophageal Junction	2.495	0.3163	0.0	0.8576	0.715	3.202	0.6173
GTEX-14ICK-2026-SM-6AJB2	Esophagus - Mucosa	102.4	762.7	106.9	0.1057	539.9	427.0	5.994
GTEX-14ICL-0526-SM-5RQJ6	Esophagus - Mucosa	38.37	58.85	86.79	0.06882	207.5	212.0	0.04519
GTEX-14ICL-0626-SM-5ZZUO	Esophagus - Muscularis	2.31	2.896	17.81	0.06039	5.49	9.077	0.2677
GTEX-14ICL-0826-SM-5YY9W	Stomach	1.905	0.3981	2.321	1.122	2.932	2.019	357.8
GTEX-14ICL-1226-SM-5S2RD	Colon - Transverse	4.353	2.034	0.5971	0.464	0.2011	0.9153	0.1219
GTEX-14JG1-1826-SM-5YY9Y	Esophagus - Gastroesophageal Junction	1.106	0.371	0.1291	0.331	0.5952	2.484	0.8597
GTEX-14JG6-0926-SM-6871Y	Esophagus - Mucosa	87.44	851.4	230.3	0.2776	233.3	240.9	0.1542
GTEX-14JG6-1026-SM-6LLIF	Esophagus - Gastroesophageal Junction	2.355	0.5601	0.0	0.9086	0.9929	4.324	0.6066
GTEX-14JG6-1226-SM-664O6	Stomach	19.87	0.3571	2.833	0.4519	1.874	2.003	697.0
GTEX-14JG6-1626-SM-5YYBC	Colon - Sigmoid	1.149	0.9225	0.1111	1.114	0.2035	0.8606	0.2636
GTEX-14JG6-1726-SM-69LPL	Colon - Transverse	1.173	0.6059	0.0	509.9	140.9	279.4	0.1102
GTEX-14JIY-0926-SM-6871D	Esophagus - Mucosa	9.317	234.9	559.4	0.1703	289.3	418.1	0.2236
GTEX-14JIY-3326-SM-6871E	Colon - Transverse	0.6636	3.348	0.0	864.9	982.4	652.9	0.05084
GTEX-14PHW-1326-SM-6EU1S	Esophagus - Gastroesophageal Junction	1.724	0.4776	0.0	0.06973	0.4251	1.719	0.9273
GTEX-14PHX-0826-SM-69LPO	Esophagus - Muscularis	1.882	0.3298	0.6454	0.06018	0.5789	2.047	0.415
GTEX-14PHX-0926-SM-5ZZWC	Esophagus - Gastroesophageal Junction	1.108	0.1552	0.0	0.0	0.579	2.555	0.2445
GTEX-14PHX-1026-SM-664OL	Stomach	2.279	0.2704	5.832	0.6798	5.413	3.62	1181.0
GTEX-14PHX-1126-SM-5YYA5	Colon - Sigmoid	1.438	0.4127	0.2584	0.241	0.3428	2.971	0.2967
GTEX-14PHX-1526-SM-68717	Colon - Transverse	0.6289	0.2648	0.0	587.8	273.9	498.3	0.03174
GTEX-14PHY-0626-SM-664NN	Esophagus - Mucosa	85.96	116.1	395.9	8.788	98.38	196.8	0.3333
GTEX-14PHY-0726-SM-5YY8X	Esophagus - Muscularis	1.912	0.1743	0.4853	0.2545	0.4061	2.202	0.8172
GTEX-14PHY-0926-SM-5ZZWL	Stomach	1.624	0.3038	0.0	0.07391	0.3605	3.971	5.788
GTEX-14PJ2-2726-SM-5ZZVZ	Esophagus - Muscularis	0.982	3.517	1.367	0.2249	0.8328	3.133	1.452
GTEX-14PJ2-2826-SM-6EU1N	Esophagus - Gastroesophageal Junction	0.5888	0.8037	0.0	0.22	0.4173	2.456	0.8669
GTEX-14PJ3-0626-SM-6UGC5	Esophagus - Mucosa	77.18	80.59	514.2	0.2574	205.7	253.0	0.169
GTEX-14PJ3-0826-SM-6AJBR	Esophagus - Muscularis	2.004	0.2225	0.1394	0.0	0.2817	1.974	0.07468
GTEX-14PJ3-0926-SM-69LQG	Colon - Transverse	1.726	4.67	0.1448	0.405	0.3292	1.857	0.2327
GTEX-14PJ3-1226-SM-5ZZVY	Colon - Sigmoid	1.711	7.909	0.2135	18.81	7.426	12.61	0.414
GTEX-14PJ3-1326-SM-664O7	Small Intestine - Terminal Ileum	0.7381	0.3938	0.0	335.2	64.49	199.5	0.1452
GTEX-14PJ3-1426-SM-664O8	Stomach	19.31	0.09043	0.1416	0.9242	19.59	6.626	623.8
GTEX-14PJ4-1326-SM-5ZZVM	Esophagus - Gastroesophageal Junction	0.7466	0.6051	0.0	0.03398	0.626	3.158	0.1785
GTEX-14PJ4-1426-SM-69LO6	Esophagus - Muscularis	0.6891	0.4787	0.1249	0.1456	0.2761	1.119	0.08605
GTEX-14PJ4-1526-SM-664OA	Esophagus - Mucosa	242.1	559.8	306.9	0.2293	138.2	206.4	0.2033
GTEX-14PJ4-1626-SM-664OB	Stomach	1.518	0.1396	1.421	0.6879	2.954	0.9788	563.8
GTEX-14PJ4-1826-SM-5YY97	Colon - Sigmoid	0.3934	0.5363	0.0	13.5	4.65	7.657	0.1876
GTEX-14PJ4-1926-SM-6LLHG	Colon - Transverse	0.6485	1.814	0.1804	671.9	239.2	335.1	0.04832
GTEX-14PJ5-0526-SM-664OE	Esophagus - Mucosa	252.8	15.5	1046.0	0.3383	140.6	357.8	0.01389
GTEX-14PJ5-0626-SM-6LLIJ	Esophagus - Muscularis	0.1662	0.2694	0.1205	0.0562	0.5253	0.8169	0.3137
GTEX-14PJ5-0826-SM-6AJAR	Stomach	9.328	0.191	3.153	1.825	7.217	2.895	391.2
GTEX-14PJ5-0926-SM-6LLIK	Colon - Transverse	1.372	2.082	0.0	1.485	1.357	2.296	0.5672
GTEX-14PJ6-0826-SM-686Z9	Stomach	0.9811	0.09566	0.4493	0.5936	1.343	1.287	407.1
GTEX-14PJ6-1026-SM-686ZB	Esophagus - Mucosa	69.55	2071.0	167.9	1.762	133.9	174.2	0.06808
GTEX-14PJ6-1126-SM-6AJ9R	Esophagus - Muscularis	2.154	1.357	0.1573	0.2201	0.318	0.457	0.2529
GTEX-14PJ6-1726-SM-6AJBN	Small Intestine - Terminal Ileum	1.128	0.3827	0.0	574.2	167.0	491.5	0.4484
GTEX-14PJM-1526-SM-664NY	Esophagus - Mucosa	44.16	349.8	661.4	5.378	255.7	428.0	0.4647
GTEX-14PJM-1626-SM-6LLHL	Esophagus - Muscularis	0.8651	0.9415	0.06273	0.1755	0.4675	2.08	0.6626
GTEX-14PJM-1726-SM-6LLHB	Esophagus - Gastroesophageal Junction	1.415	1.059	0.1578	0.3312	0.5683	2.445	1.256
GTEX-14PJM-2626-SM-686ZD	Colon - Transverse	1.652	1.298	0.0	200.1	108.1	151.7	0.1732
GTEX-14PJN-0526-SM-68724	Esophagus - Mucosa	77.63	191.9	181.3	0.2837	231.8	290.6	0.271
GTEX-14PJN-0826-SM-686ZL	Small Intestine - Terminal Ileum	0.3453	0.3358	0.0	432.0	108.5	371.2	0.345
GTEX-14PJN-0926-SM-6EU19	Esophagus - Gastroesophageal Junction	0.6265	0.2308	0.0	0.06739	1.324	3.586	0.4204
GTEX-14PK6-1126-SM-5YY93	Esophagus - Muscularis	1.449	0.1287	0.0	0.1879	0.1591	2.073	0.4088
GTEX-14PK6-1226-SM-6EU1W	Esophagus - Gastroesophageal Junction	2.119	0.4703	0.0	0.0	0.1213	0.4804	0.1568
GTEX-14PK6-1326-SM-686ZE	Esophagus - Mucosa	64.9	5104.0	90.16	0.3308	115.0	201.0	0.2028
GTEX-14PK6-1626-SM-6871I	Small Intestine - Terminal Ileum	0.4164	0.6057	0.1084	248.6	94.05	181.7	0.2572
GTEX-14PK6-1726-SM-6871J	Colon - Transverse	0.3611	0.7376	0.0	966.5	562.3	310.4	0.02245
GTEX-14PK6-1826-SM-69LOM	Colon - Sigmoid	0.596	2.766	0.06875	1.154	0.9901	1.514	0.2316
GTEX-14PKU-0926-SM-69LPS	Esophagus - Muscularis	2.218	0.8612	0.9438	0.1886	0.5451	1.403	0.08257
GTEX-14PKU-1026-SM-6EU12	Esophagus - Gastroesophageal Junction	2.618	0.3199	0.0	0.06226	0.3711	1.212	0.07155
GTEX-14PKU-1126-SM-69LOU	Stomach	2.615	0.4733	0.6444	0.2404	0.4396	0.6239	37.2
GTEX-14PKU-1626-SM-6871C	Small Intestine - Terminal Ileum	0.8416	0.4139	0.0	365.7	144.1	225.6	0.1176
GTEX-14PKV-1526-SM-664O2	Esophagus - Muscularis	2.136	0.1689	0.1058	0.1726	0.1871	1.306	0.2753
GTEX-14PKV-1726-SM-6871U	Esophagus - Mucosa	47.15	70.4	438.0	0.5682	142.1	182.9	0.04665
GTEX-14PKV-1826-SM-69LO9	Stomach	12.22	0.9916	5.29	0.8043	4.649	3.16	816.8
GTEX-14PKV-1926-SM-686YU	Colon - Sigmoid	1.314	0.6516	0.0	48.33	22.14	31.3	0.1562
GTEX-14PKV-2026-SM-6AJ9A	Small Intestine - Terminal Ileum	2.46	0.5397	0.0	248.3	112.3	248.7	0.6927
GTEX-14PKV-2126-SM-664O3	Colon - Transverse	1.077	0.379	0.0	730.4	224.6	423.2	0.04542
GTEX-14PN3-1126-SM-69LOR	Esophagus - Muscularis	0.4621	0.7096	0.1234	0.1727	0.4055	1.449	0.3024
GTEX-14PN3-1226-SM-69LOW	Esophagus - Gastroesophageal Junction	0.9283	2.732	0.0	0.2704	0.7509	2.597	0.222
GTEX-14PN3-1326-SM-6AJ9U	Stomach	1.235	0.09533	0.0	0.2784	0.6599	1.391	3.839
GTEX-14PN3-1926-SM-6EU1Y	Colon - Sigmoid	0.8397	0.4537	0.0	17.93	7.751	12.25	0.3127
GTEX-14PN3-2026-SM-68729	Small Intestine - Terminal Ileum	0.194	0.331	0.0	374.5	144.3	412.2	0.2936
GTEX-14XAO-1326-SM-6EU1A	Esophagus - Gastroesophageal Junction	4.207	0.1441	0.0	0.07011	0.152	0.6006	0.1381
GTEX-14XAO-1426-SM-6EU2C	Esophagus - Muscularis	2.888	0.2265	0.0	0.07349	0.1195	1.221	0.08445
GTEX-14XAO-1926-SM-6ETZO	Small Intestine - Terminal Ileum	0.9545	0.4062	0.0	404.3	143.9	304.8	0.3245
GTEX-14XAO-2026-SM-69LOI	Colon - Transverse	0.8681	0.2938	0.0	1110.0	481.3	739.3	0.06671
GTEX-15CHC-1326-SM-6LLJA	Esophagus - Gastroesophageal Junction	3.119	0.859	0.1537	0.2866	0.7184	7.106	0.4706
GTEX-15CHC-1426-SM-5ZZVQ	Esophagus - Muscularis	1.907	0.8526	0.1669	0.0	0.4111	2.787	0.5365
GTEX-15CHC-1626-SM-5ZZWS	Colon - Transverse	0.467	4.447	0.1975	4.789	1.747	5.451	0.6351
GTEX-15CHQ-2026-SM-6AJAX	Esophagus - Muscularis	1.418	0.8663	0.0	0.1459	0.6722	4.066	1.214
GTEX-15CHQ-2526-SM-6EU24	Colon - Transverse	1.849	3.467	0.0	0.0	1.255	6.569	0.6619
GTEX-15CHQ-2626-SM-686YZ	Colon - Sigmoid	0.3673	4.844	0.0	0.4741	1.199	3.61	0.8043
GTEX-15CHR-0926-SM-7DUFW	Esophagus - Muscularis	0.317	1.233	2.188	0.12	0.4228	4.346	0.5813
GTEX-15CHR-1326-SM-79OLT	Stomach	0.7957	0.4404	0.0	0.2756	0.6471	1.097	381.9
GTEX-15CHR-1426-SM-7DUGV	Colon - Transverse	0.2037	0.1651	0.0	526.3	197.6	413.7	0.1649
GTEX-15D1Q-1526-SM-686Z2	Esophagus - Gastroesophageal Junction	2.029	0.1817	0.1138	0.0	0.6038	0.7575	0.392
GTEX-15DCD-1626-SM-6AJBH	Esophagus - Mucosa	1.395	16.97	0.6662	0.1553	11.31	80.59	0.3825
GTEX-15DCD-1726-SM-7KUN1	Esophagus - Muscularis	0.9605	1.845	0.2408	0.3648	0.8592	4.837	1.161
GTEX-15DCE-1326-SM-6LPJL	Esophagus - Mucosa	20.16	4209.0	26.4	0.2595	328.4	238.4	0.1704
GTEX-15DCE-1526-SM-7KUFD	Esophagus - Gastroesophageal Junction	1.491	3.03	10.87	0.08401	1.988	3.111	0.1931
GTEX-15DCE-1626-SM-6LPJM	Stomach	6.31	0.1582	1.101	1.026	3.365	1.785	334.9
GTEX-15DCE-2026-SM-7KUFE	Colon - Transverse	0.2775	0.7156	0.0	291.4	59.54	184.8	0.09801
GTEX-15DYW-1726-SM-7KUM5	Esophagus - Gastroesophageal Junction	0.7672	2.102	0.2194	0.2046	0.7068	2.908	1.159
GTEX-15DYW-1826-SM-6LPIY	Esophagus - Mucosa	15.42	186.2	772.2	0.8749	527.2	330.6	0.7387
GTEX-15DYW-1926-SM-6EU2K	Esophagus - Muscularis	0.2637	0.315	0.0	0.03285	0.3382	1.723	0.8845
GTEX-15DYW-2326-SM-6PAMU	Colon - Transverse	0.6241	0.6215	0.0	21.71	12.17	18.36	0.3603
GTEX-15DYW-2426-SM-7KUG8	Colon - Sigmoid	0.3933	2.697	0.2303	1.002	0.5238	1.896	0.9286
GTEX-15DZA-0526-SM-6LPKE	Esophagus - Muscularis	1.547	0.2617	0.0	0.1273	0.3019	2.463	0.3763
GTEX-15DZA-0826-SM-6AJBF	Small Intestine - Terminal Ileum	1.065	0.5832	0.0	102.9	29.33	67.3	0.548
GTEX-15DZA-0926-SM-69LQ3	Colon - Transverse	2.372	0.9826	0.06689	0.7173	0.7943	1.684	0.3379
GTEX-15DZA-1026-SM-6PAND	Colon - Sigmoid	2.905	0.6329	0.05828	21.5	9.506	20.41	0.2142
GTEX-15DZA-1126-SM-6LPK8	Stomach	3.219	0.4794	9.295	0.323	2.407	2.054	505.0
GTEX-15EO6-0926-SM-6M48N	Esophagus - Gastroesophageal Junction	1.211	2.498	5.029	0.0	6.024	6.741	0.5276
GTEX-15EO6-1026-SM-7KUG9	Esophagus - Mucosa	13.9	249.3	97.51	0.05784	90.28	62.31	0.1994
GTEX-15EO6-2326-SM-6LPKK	Colon - Sigmoid	0.7221	0.5017	0.5236	0.04883	0.8599	5.07	0.8016
GTEX-15EOM-5013-SM-7MKF9	Esophagus - Mucosa	91.62	8297.0	10.78	4.635	271.3	636.5	0.1602
GTEX-15EOM-5016-SM-7P8SR	Esophagus - Muscularis	3.532	16.03	0.2068	0.2572	0.9145	2.537	0.3483
GTEX-15ER7-1926-SM-7KUEW	Esophagus - Gastroesophageal Junction	3.183	1.455	0.2762	0.1932	1.055	1.254	0.9619
GTEX-15ER7-2126-SM-7939E	Esophagus - Mucosa	19.87	205.4	898.7	0.2358	413.3	282.7	0.7123
GTEX-15ER7-2226-SM-7KFRN	Esophagus - Muscularis	1.003	0.4118	0.3868	0.3006	0.4724	1.623	0.7304
GTEX-15ER7-2826-SM-6PAN2	Colon - Sigmoid	1.453	16.21	0.1152	6.663	5.27	12.57	0.9616
GTEX-15ER7-2926-SM-7KUFK	Colon - Transverse	0.7257	0.6458	0.0	243.7	98.59	186.6	0.5749
GTEX-15ETS-1926-SM-7KUN5	Esophagus - Mucosa	29.68	29.97	155.5	0.2423	178.5	184.1	1.07
GTEX-15ETS-2026-SM-6AJBC	Esophagus - Muscularis	0.8074	0.5286	1.261	0.147	0.5078	3.358	0.543
GTEX-15ETS-2326-SM-7KUGC	Colon - Sigmoid	0.9949	0.7397	0.0	2.009	1.352	4.799	0.5674
GTEX-15EU6-1526-SM-7KUGA	Esophagus - Muscularis	18.09	16.1	19.75	0.1266	22.26	26.23	0.3324
GTEX-15EU6-1626-SM-6LPKF	Esophagus - Mucosa	205.1	180.8	15.54	8.76	287.4	270.7	0.2957
GTEX-15EU6-1826-SM-7PC1W	Small Intestine - Terminal Ileum	6.207	0.9066	0.167	5.606	2.215	7.774	0.2301
GTEX-15EU6-2526-SM-7KUGB	Stomach	2.409	0.4915	0.0	0.0	0.3996	0.8278	0.1571
GTEX-15F5U-1426-SM-7KUN2	Colon - Sigmoid	1.875	4.421	0.2163	10.69	4.475	10.76	0.2318
GTEX-15F5U-5010-SM-AHZ2D	Esophagus - Mucosa	69.2	19.03	72.62	4.811	191.7	207.2	0.178
GTEX-15FZZ-1126-SM-6AJBG	Esophagus - Muscularis	0.1296	0.2864	0.1196	0.223	0.3173	1.795	0.4486
GTEX-15FZZ-1326-SM-6PANN	Esophagus - Gastroesophageal Junction	0.3022	0.6169	6.875	0.05298	4.149	3.191	0.8089
GTEX-15FZZ-1826-SM-6LLJP	Colon - Sigmoid	0.5258	0.6393	0.0	253.5	128.6	281.9	0.2693
GTEX-15G19-1526-SM-6LPKP	Stomach	61.45	21.31	0.2707	0.5995	57.71	13.65	973.1
GTEX-15G19-2726-SM-6LPKG	Colon - Sigmoid	1.24	9.233	0.0	0.05435	0.6185	1.496	1.267
GTEX-15G1A-0526-SM-7KUKM	Esophagus - Muscularis	1.355	2.827	0.0	0.2948	0.599	1.377	0.2178
GTEX-15G1A-1226-SM-7KUF3	Stomach	1.425	1.216	0.4352	0.1014	0.3092	3.028	40.2
GTEX-15G1A-1726-SM-6LPI4	Small Intestine - Terminal Ileum	0.5138	0.1162	0.0	449.3	273.1	356.9	0.2228
GTEX-15G1A-1826-SM-7KUKO	Colon - Transverse	1.987	2.841	0.09515	0.7542	0.6611	2.936	0.2622
GTEX-15G1A-1926-SM-7KUFF	Colon - Sigmoid	0.6487	0.1899	0.2744	0.04265	0.26	0.6531	0.168
GTEX-15RIE-0526-SM-7KUF9	Esophagus - Gastroesophageal Junction	0.7814	0.6115	0.1368	0.1913	0.3974	2.235	0.827
GTEX-15RIE-0726-SM-7KUMI	Esophagus - Muscularis	1.057	0.4999	0.0	0.2606	1.088	2.409	0.7531
GTEX-15RIE-0826-SM-6M47X	Esophagus - Mucosa	40.74	28.04	599.4	0.3426	111.1	202.1	0.1462
GTEX-15RIE-1026-SM-6LPJQ	Stomach	4.091	0.2491	0.195	1.909	11.06	1.416	421.0
GTEX-15RIE-1826-SM-6M48P	Colon - Transverse	0.4603	1.585	0.292	408.6	217.2	366.0	0.2235
GTEX-15RIE-2026-SM-7KFRW	Colon - Sigmoid	1.265	4.011	0.2791	6.168	2.835	8.039	0.376
GTEX-15RIF-0826-SM-6M47C	Esophagus - Mucosa	146.4	38.2	1746.0	0.06898	219.4	249.5	0.03398
GTEX-15RIF-0926-SM-7KUKP	Esophagus - Muscularis	1.51	1.407	0.7341	0.2567	0.342	1.222	0.2318
GTEX-15RIF-1026-SM-7KUMZ	Esophagus - Gastroesophageal Junction	3.705	6.092	30.62	0.2021	1.335	3.319	0.2406
GTEX-15RIF-1126-SM-7KUG2	Stomach	1.4	0.2789	0.1165	0.2172	0.04414	1.071	0.1426
GTEX-15RIF-1326-SM-6LPKO	Colon - Transverse	0.615	0.1286	0.0	903.0	414.3	615.4	0.1156
GTEX-15RIF-1426-SM-7KUKQ	Colon - Sigmoid	1.815	1.286	0.05515	0.36	0.418	0.8277	0.3208
GTEX-15RJ7-0926-SM-6LPJO	Esophagus - Mucosa	6.146	1681.0	46.08	0.1164	145.1	174.9	0.06367
GTEX-15RJ7-1726-SM-6PAL3	Colon - Sigmoid	0.651	1.041	0.3212	0.2354	0.5392	0.5443	0.05621
GTEX-15RJE-0926-SM-6LLHZ	Esophagus - Mucosa	89.0	9.283	202.9	0.3038	137.1	255.2	0.05371
GTEX-15RJE-2226-SM-6M46A	Colon - Sigmoid	1.273	0.1251	1.175	0.0	0.6557	2.513	0.5397
GTEX-15SB6-0726-SM-6M48F	Esophagus - Mucosa	34.14	4.584	75.48	0.1793	142.5	233.1	0.2256
GTEX-15SB6-0826-SM-7KUMK	Esophagus - Muscularis	2.462	3.088	7.915	0.2109	1.878	3.367	0.4674
GTEX-15SB6-0926-SM-7KUFM	Esophagus - Gastroesophageal Junction	1.718	1.818	0.2259	0.08427	0.4338	1.28	0.3528
GTEX-15SB6-1226-SM-7KUMP	Colon - Transverse	0.7574	1.058	0.08837	321.6	87.38	203.1	0.08794
GTEX-15SDE-0726-SM-6M48Q	Esophagus - Muscularis	0.1749	0.1546	0.0	0.07524	1.539	3.203	0.7535
GTEX-15SHU-1426-SM-6LPIN	Esophagus - Mucosa	7.513	104.4	242.6	0.07363	45.55	180.2	0.3626
GTEX-15SHU-1526-SM-7KUF5	Esophagus - Muscularis	0.2999	0.5672	0.0	0.04732	0.6603	0.7001	0.1321
GTEX-15SHU-1626-SM-6M46B	Esophagus - Gastroesophageal Junction	0.4279	0.111	0.3475	0.3645	0.6146	0.4626	0.399
GTEX-15SHU-2526-SM-6M47D	Colon - Transverse	0.5344	0.9296	0.0	2.159	1.178	2.018	0.3444
GTEX-15SHV-0926-SM-6M46I	Esophagus - Gastroesophageal Junction	1.593	0.0	0.7351	0.0	0.4643	0.7315	0.3376
GTEX-15SHV-1126-SM-6PALO	Esophagus - Muscularis	3.742	1.714	25.05	0.0	2.597	4.009	0.1756
GTEX-15SHW-1926-SM-7KUKU	Esophagus - Muscularis	1.429	2.003	0.123	0.3153	0.8776	1.726	1.355
GTEX-15SHW-2026-SM-7KULX	Esophagus - Gastroesophageal Junction	1.357	1.945	1.854	0.2881	1.595	4.06	1.419
GTEX-15SHW-2126-SM-6M46Y	Stomach	1.622	1.837	0.3966	0.1849	0.6765	2.736	2.687
GTEX-15UF6-2226-SM-6M471	Esophagus - Gastroesophageal Junction	0.5122	0.7638	0.0	0.09697	0.6437	6.192	0.8756
GTEX-15UF6-2326-SM-6M465	Esophagus - Mucosa	219.4	196.3	0.6098	24.13	35.02	124.5	0.4135
GTEX-15UF6-2426-SM-7KUME	Esophagus - Muscularis	1.091	1.033	0.3289	0.2811	0.8378	3.25	0.8223
GTEX-15UF6-2626-SM-6M466	Colon - Transverse	0.6882	0.8009	0.0	3.341	1.482	5.55	0.2468
GTEX-15UF6-2726-SM-7KULY	Colon - Sigmoid	2.296	2.233	0.0	1.047	1.243	4.389	0.8592
GTEX-15UF7-0926-SM-6M46F	Esophagus - Mucosa	44.87	36.83	218.2	1.5	205.8	275.9	0.3919
GTEX-15UF7-1226-SM-6M46G	Stomach	12.01	1.132	1.811	1.477	10.35	3.707	487.9
GTEX-15UF7-1326-SM-7KUKV	Colon - Sigmoid	1.349	7.126	0.1181	0.7707	0.5817	3.487	0.6055
GTEX-15UKP-2026-SM-6LPIC	Esophagus - Muscularis	10.4	0.454	0.0	0.08285	0.5612	3.334	0.4489
GTEX-169BO-0526-SM-793AK	Esophagus - Mucosa	94.56	506.0	69.94	1.278	324.3	261.4	0.2315
GTEX-16A39-1026-SM-6LPJU	Esophagus - Mucosa	82.63	90.0	143.0	1.685	113.4	218.7	0.1107
GTEX-16A39-1226-SM-7KUEQ	Esophagus - Gastroesophageal Junction	1.74	0.5883	0.0	0.05924	0.2488	1.169	0.1264
GTEX-16A39-1426-SM-6LLI6	Small Intestine - Terminal Ileum	1.078	0.5326	0.0	4.728	1.677	9.14	0.2451
GTEX-16AAH-0726-SM-793A9	Esophagus - Mucosa	20.18	300.5	26.3	0.1994	372.1	213.6	0.2291
GTEX-16AAH-0826-SM-7LT9V	Esophagus - Gastroesophageal Junction	2.137	0.3057	0.0	0.03719	0.2519	1.506	0.4396
GTEX-16AAH-0926-SM-7939B	Esophagus - Muscularis	2.749	0.4672	0.4502	0.05247	0.5971	1.934	0.603
GTEX-16AAH-1226-SM-79OO9	Stomach	6.905	0.1188	2.009	0.3123	6.543	1.945	644.9
GTEX-16AAH-1326-SM-7KFRG	Colon - Transverse	0.509	0.1111	0.0	712.8	354.4	437.2	0.2206
GTEX-16AAH-1426-SM-7KFTR	Small Intestine - Terminal Ileum	1.485	0.2133	0.1909	438.3	117.6	327.0	0.4164
GTEX-16BQI-1526-SM-6LLIE	Esophagus - Mucosa	39.29	31.84	287.0	1.751	142.8	229.6	0.1373
GTEX-16BQI-1626-SM-7KULR	Esophagus - Muscularis	1.156	3.689	1.283	0.2565	0.6022	1.716	0.2339
GTEX-16BQI-2026-SM-7KULQ	Colon - Sigmoid	5.343	11.83	0.2212	18.9	8.596	13.36	0.6096
GTEX-16GPK-1426-SM-6M47Y	Esophagus - Gastroesophageal Junction	1.342	0.1642	0.2571	0.2397	0.276	2.224	0.3837
GTEX-16MT8-1226-SM-6M488	Esophagus - Gastroesophageal Junction	1.776	0.4163	3.259	0.2026	0.8234	4.707	0.632
GTEX-16MT8-1326-SM-6M47R	Esophagus - Mucosa	49.95	48.92	73.57	5.445	38.23	148.3	0.5065
GTEX-16MT8-2726-SM-7IGLJ	Colon - Transverse	15.66	9.2	0.0	53.8	29.47	48.18	0.3264
GTEX-16MTA-0826-SM-6LLIC	Esophagus - Mucosa	31.09	845.5	362.0	0.5219	279.7	237.2	0.07344
GTEX-16MTA-1526-SM-6LPJB	Small Intestine - Terminal Ileum	0.6717	0.2903	0.0	471.3	147.4	413.6	1.067
GTEX-16MTA-1626-SM-6M47N	Colon - Sigmoid	0.4127	1.231	0.0	0.4689	0.5928	1.968	0.3079
GTEX-16NGA-0926-SM-718AG	Colon - Sigmoid	1.373	8.667	0.06058	0.9604	0.5893	0.8798	0.473
GTEX-16NGA-1026-SM-7KFS3	Colon - Transverse	2.283	21.24	0.0	199.6	87.15	128.7	0.1733
GTEX-16NGA-1126-SM-7KFSY	Small Intestine - Terminal Ileum	1.342	0.849	0.0	277.5	82.08	189.7	0.1187
GTEX-16NGA-1226-SM-7KFSD	Esophagus - Gastroesophageal Junction	1.242	0.3761	0.0	0.3553	0.5164	1.124	0.3606
GTEX-16NGA-1326-SM-718AH	Esophagus - Muscularis	0.6592	0.2978	0.1097	0.05115	0.3534	1.248	0.3695
GTEX-16NGA-1426-SM-718AC	Esophagus - Mucosa	79.3	196.1	192.6	1.132	334.5	344.5	0.404
GTEX-16NGA-1526-SM-72D56	Stomach	2.201	0.02162	0.4062	0.1894	1.463	0.9669	266.2
GTEX-16NPV-1526-SM-7KUL6	Esophagus - Muscularis	2.056	1.523	0.3366	0.497	0.6237	1.548	0.5497
GTEX-16NPV-2626-SM-6M484	Colon - Transverse	0.5202	0.7784	0.0	2.794	2.925	5.507	0.9484
GTEX-16NPX-1626-SM-6LLI5	Esophagus - Mucosa	72.35	29.7	698.3	3.312	71.38	188.8	0.3399
GTEX-16NPX-1726-SM-7KULP	Esophagus - Muscularis	4.31	2.37	10.74	0.4648	1.203	2.131	0.8308
GTEX-16XZY-0926-SM-7938M	Esophagus - Mucosa	33.24	1936.0	119.0	0.2017	114.2	180.0	0.8345
GTEX-16XZZ-1726-SM-7KULD	Esophagus - Gastroesophageal Junction	4.607	2.332	0.2809	0.2619	0.754	4.334	0.5267
GTEX-16XZZ-2626-SM-6M47S	Colon - Transverse	1.531	3.62	0.0	27.28	17.58	20.03	0.7278
GTEX-16XZZ-2726-SM-7EWDO	Colon - Sigmoid	1.026	2.003	0.0	1.983	1.679	1.39	0.472
GTEX-16Z82-1926-SM-6M47U	Esophagus - Mucosa	9.853	56.41	248.7	0.0	86.06	166.5	0.1479
GTEX-16Z82-2026-SM-6M48B	Esophagus - Muscularis	0.6282	0.0	0.1555	0.1088	0.3144	0.9035	0.5477
GTEX-16Z82-2226-SM-6LPJ7	Colon - Transverse	1.171	1.606	0.0	5.221	4.87	23.66	0.3615
GTEX-16Z82-2426-SM-7KUMS	Colon - Sigmoid	2.284	2.316	0.0	0.3603	0.8486	1.698	0.628
GTEX-178AV-0526-SM-6LPJH	Esophagus - Mucosa	27.96	14.47	62.04	2.868	59.25	244.1	0.3877
GTEX-178AV-0826-SM-7KUET	Esophagus - Gastroesophageal Junction	1.369	0.9174	0.0	0.5607	0.8186	1.536	1.013
GTEX-178AV-0926-SM-793BK	Esophagus - Muscularis	1.027	2.115	0.0	0.06568	0.4627	1.04	0.7548
GTEX-178AV-1326-SM-6LPJX	Colon - Transverse	0.2934	0.1784	0.1241	359.4	185.3	500.6	0.2375
GTEX-17EUY-1326-SM-7DHKZ	Esophagus - Muscularis	1.363	0.6353	0.0	0.0	0.3169	1.822	0.7018
GTEX-17EUY-1426-SM-7938X	Esophagus - Mucosa	111.5	348.8	270.4	0.102	170.1	280.7	0.1843
GTEX-17EUY-1526-SM-793CA	Stomach	4.643	1.464	0.0	0.171	0.139	1.62	0.9546
GTEX-17EUY-1726-SM-79OK4	Colon - Sigmoid	3.249	1.589	0.2927	0.4095	0.2096	5.267	0.2988
GTEX-17EUY-1826-SM-7DUEZ	Colon - Transverse	1.625	1.003	0.0	416.8	130.0	251.8	0.1874
GTEX-17EVQ-1726-SM-7LT9R	Esophagus - Gastroesophageal Junction	0.3253	1.231	1.321	0.05133	0.7858	1.919	0.4719
GTEX-17EVQ-1826-SM-7IGPH	Colon - Transverse	0.9338	11.25	0.0	21.14	8.243	13.71	0.2298
GTEX-17EVQ-1926-SM-7IGOF	Esophagus - Mucosa	34.19	42.91	522.3	1.774	139.4	242.1	0.221
GTEX-17F96-2026-SM-79ON4	Colon - Transverse	1.147	43.27	0.0	5.116	1.683	4.391	0.8057
GTEX-17F96-2126-SM-7KFSM	Colon - Sigmoid	2.828	14.21	0.0	0.5989	0.6777	2.323	0.7519
GTEX-17F96-2526-SM-7DHL3	Esophagus - Mucosa	66.96	229.3	504.8	0.4542	145.2	334.0	0.2982
GTEX-17F96-2826-SM-7IGP3	Esophagus - Gastroesophageal Junction	1.187	0.09388	0.0	0.1371	0.3342	2.419	0.5851
GTEX-17F97-1326-SM-7MGVO	Esophagus - Mucosa	5.834	581.3	0.744	0.2428	75.13	116.8	0.7404
GTEX-17F97-1426-SM-7LG5C	Esophagus - Muscularis	0.8388	0.4294	0.0	0.2438	0.5945	1.031	0.892
GTEX-17F98-1026-SM-7IGO8	Colon - Transverse	1.906	0.1097	0.0	99.94	33.03	78.1	0.2629
GTEX-17F98-1526-SM-7EWD8	Stomach	12.9	0.7596	11.81	0.8215	7.323	3.241	998.8
GTEX-17F98-1726-SM-7938O	Esophagus - Mucosa	372.0	622.8	525.3	8.048	186.9	369.4	0.2009
GTEX-17F98-1826-SM-7DUFK	Esophagus - Gastroesophageal Junction	5.089	3.753	4.59	0.05707	2.08	3.007	1.209
GTEX-17F98-1926-SM-7DHLW	Esophagus - Muscularis	4.028	1.536	1.353	0.0	0.5698	1.146	0.2877
GTEX-17F9E-1026-SM-7DUF1	Esophagus - Gastroesophageal Junction	0.5448	0.2771	0.1084	0.1011	0.4658	1.798	0.8633
GTEX-17F9E-1826-SM-7IGMC	Colon - Transverse	0.8237	2.611	0.0	72.3	20.94	52.6	0.3057
GTEX-17F9E-1926-SM-7IGQF	Esophagus - Mucosa	7.116	2492.0	4.472	0.3529	52.85	77.82	0.3897
GTEX-17F9E-2126-SM-7DUFG	Esophagus - Muscularis	1.768	0.2574	0.0	0.1253	0.4005	2.198	0.3538
GTEX-17F9E-2226-SM-7IGNC	Stomach	2.878	0.3056	7.592	0.5354	0.9027	1.004	502.8
GTEX-17F9Y-1826-SM-7IGMI	Esophagus - Muscularis	4.28	13.8	0.3494	0.8689	2.317	4.877	0.7222
GTEX-17F9Y-2626-SM-7IGN9	Colon - Sigmoid	0.5253	0.4258	0.0	0.1776	0.8662	6.293	0.9331
GTEX-17GQL-1226-SM-7KFTS	Stomach	6.873	0.7106	13.82	1.339	4.361	6.645	295.1
GTEX-17GQL-1526-SM-7LTAC	Colon - Transverse	0.3685	2.638	0.07793	118.1	47.96	73.78	0.3579
GTEX-17GQL-1626-SM-7LG69	Colon - Sigmoid	0.8158	1.393	0.276	60.46	20.62	25.23	0.3634
GTEX-17HG3-1126-SM-7DUFC	Colon - Sigmoid	0.5011	0.7206	0.0	0.3826	0.2799	1.549	0.3455
GTEX-17HGU-1426-SM-7938G	Esophagus - Mucosa	87.15	38.34	363.9	4.878	86.21	250.5	0.2498
GTEX-17HGU-1526-SM-7EWE4	Esophagus - Muscularis	0.6513	0.4826	0.5667	0.0	0.6324	1.646	0.7663
GTEX-17HGU-1626-SM-9OSVG	Esophagus - Gastroesophageal Junction	0.3572	0.1533	0.1067	0.1492	0.7949	1.82	0.5388
GTEX-17HGU-2126-SM-7IGOV	Stomach	15.42	0.358	0.09747	0.409	10.35	1.958	331.9
GTEX-17HGU-2426-SM-7EWDP	Colon - Transverse	0.1788	0.6626	0.0	281.2	131.3	369.3	0.1489
GTEX-17HGU-2626-SM-79OKN	Colon - Sigmoid	0.6403	0.6162	0.0	1.136	1.347	2.655	0.7774
GTEX-17HHE-0726-SM-7DHL7	Esophagus - Muscularis	0.7407	1.385	0.0	0.06742	0.475	2.8	0.4096
GTEX-17HHE-0826-SM-793A2	Esophagus - Gastroesophageal Junction	0.3892	0.5047	0.2634	0.2456	0.6322	2.104	0.4435
GTEX-17HHE-0926-SM-7938K	Esophagus - Mucosa	117.1	46.97	509.1	0.174	133.4	236.9	0.2714
GTEX-17HHE-1026-SM-79ON6	Stomach	9.754	1.096	0.3119	1.091	12.85	3.321	305.9
GTEX-17HHE-1626-SM-7DHLN	Colon - Sigmoid	1.786	20.22	0.0	0.2285	0.3715	3.677	0.7878
GTEX-17HHE-1726-SM-79OKT	Small Intestine - Terminal Ileum	0.2362	0.9426	0.0	67.9	28.72	84.75	0.4095
GTEX-17HHE-1826-SM-79OKE	Colon - Transverse	0.1325	0.4772	0.0	309.7	156.2	394.7	0.4347
GTEX-17HHY-1726-SM-7EWD7	Esophagus - Muscularis	0.318	0.2666	0.3339	0.02595	0.5836	1.293	0.4942
GTEX-17HII-1526-SM-9OSVD	Esophagus - Mucosa	90.21	112.1	750.8	7.176	137.3	246.0	0.1678
GTEX-17HII-1726-SM-9OSVB	Esophagus - Gastroesophageal Junction	0.6228	0.6455	0.5182	0.2416	0.2291	0.6648	0.5157
GTEX-17HII-2426-SM-7KFTT	Stomach	0.36	5.916	0.0	1.821	1.767	1.174	240.8
GTEX-17HII-2726-SM-7MGVM	Colon - Transverse	0.4866	1.158	0.07718	14.79	15.72	32.52	0.5081
GTEX-17JCI-1226-SM-793D9	Esophagus - Mucosa	31.95	512.7	740.3	1.408	230.2	351.9	0.5138
GTEX-17JCI-1326-SM-7IGLZ	Esophagus - Muscularis	2.461	0.8208	0.2391	0.0	0.5663	1.013	1.18
GTEX-17JCI-1426-SM-7MGW4	Esophagus - Gastroesophageal Junction	13.36	31.74	30.97	3.262	4.268	7.899	0.4654
GTEX-17JCI-2226-SM-7LTA1	Stomach	0.8559	0.5969	0.0	0.3533	1.066	0.9171	25.38
GTEX-17JCI-2626-SM-7EWE6	Colon - Transverse	0.6695	5.361	0.0	17.72	7.676	13.31	1.277
GTEX-17JCI-2826-SM-7IGNA	Colon - Sigmoid	0.2808	3.451	0.0	0.7718	0.4298	1.135	0.8729
GTEX-17KNJ-1226-SM-7LT9M	Esophagus - Muscularis	1.122	0.9372	0.1174	0.1368	0.1038	0.6393	0.5661
GTEX-17KNJ-1326-SM-7KFTG	Esophagus - Mucosa	179.3	233.4	474.4	26.19	44.25	162.1	0.5353
GTEX-17KNJ-1526-SM-7LTA9	Stomach	2.734	0.5897	0.0	0.0984	0.1866	1.162	1.51
GTEX-17KNJ-1626-SM-718AL	Small Intestine - Terminal Ileum	5.26	0.4045	0.09744	1.795	1.803	4.481	0.7533
GTEX-17KNJ-1726-SM-7LG6A	Colon - Transverse	1.23	1.056	0.1398	410.4	230.7	340.9	0.3709
GTEX-17KNJ-1826-SM-7LT9N	Colon - Sigmoid	1.542	2.835	0.1849	12.1	11.18	15.91	0.7738
GTEX-17MF6-1526-SM-7MGW8	Esophagus - Muscularis	1.021	0.2685	0.0	0.5226	0.4956	1.696	0.0429
GTEX-17MF6-1726-SM-7LTA3	Esophagus - Gastroesophageal Junction	0.8758	0.7808	0.05557	0.3886	0.8705	1.399	0.2127
GTEX-17MF6-2126-SM-7KFS7	Stomach	3.846	0.7292	0.1473	2.026	9.938	1.979	462.2
GTEX-17MF6-2426-SM-7LTAM	Colon - Transverse	0.6129	1.11	0.09149	31.2	21.6	21.06	0.1471
GTEX-17MFQ-0526-SM-7KFTX	Esophagus - Mucosa	71.61	92.19	777.2	0.1619	110.1	319.3	0.06202
GTEX-17MFQ-0626-SM-793A7	Esophagus - Muscularis	1.458	1.468	2.019	0.0	0.3542	1.574	0.4464
GTEX-17MFQ-1026-SM-7KFSZ	Small Intestine - Terminal Ileum	1.252	0.8373	0.1589	22.89	8.019	35.19	0.146
GTEX-17MFQ-1226-SM-7KFSA	Colon - Sigmoid	1.283	1.708	0.2057	2.589	1.828	5.045	0.4829
GTEX-183FY-1326-SM-7DHLL	Esophagus - Muscularis	2.509	1.585	13.98	0.07712	1.41	5.185	0.6457
GTEX-183FY-1426-SM-7DHLM	Colon - Sigmoid	0.7524	0.7689	0.3321	0.07742	0.4195	1.688	0.6609
GTEX-183FY-1526-SM-7IGOW	Esophagus - Mucosa	33.71	15.79	385.7	0.0	111.9	212.8	0.1191
GTEX-183FY-1626-SM-793D8	Small Intestine - Terminal Ileum	0.5268	0.7828	0.0	22.75	7.911	19.24	0.6823
GTEX-183FY-1726-SM-7LT9Q	Esophagus - Gastroesophageal Junction	2.145	0.668	0.2145	0.1	0.4743	2.492	0.5501
GTEX-183WM-1726-SM-7KFT5	Esophagus - Mucosa	5.832	11.41	14.21	0.0	16.11	177.4	1.028
GTEX-183WM-2526-SM-731BP	Colon - Sigmoid	1.092	1.501	3.383	0.1314	0.9735	3.207	0.4316
GTEX-18465-1126-SM-7LG6E	Esophagus - Mucosa	21.58	66.18	95.16	0.09822	58.97	217.8	0.1209
GTEX-18465-1326-SM-7LT9K	Esophagus - Gastroesophageal Junction	0.315	0.7761	0.3837	0.1193	0.7191	1.842	0.8322
GTEX-18465-2726-SM-7LT9I	Colon - Sigmoid	0.3333	4.39	0.0	0.1643	0.6501	2.218	0.6475
GTEX-18A66-1426-SM-7KFRT	Esophagus - Mucosa	134.9	350.7	413.7	6.489	122.8	268.4	0.07644
GTEX-18A66-1526-SM-72D6Y	Esophagus - Muscularis	0.9301	1.149	0.4496	0.0	0.1325	1.342	0.6998
GTEX-18A66-1626-SM-7LTAF	Esophagus - Gastroesophageal Junction	1.273	4.888	0.4885	0.2025	0.2263	1.13	0.3989
GTEX-18A66-2226-SM-7189E	Stomach	7.734	0.9293	8.374	1.274	5.064	2.631	858.7
GTEX-18A66-2426-SM-7KFSQ	Colon - Transverse	0.5435	0.6046	0.1082	455.5	169.4	372.3	0.2567
GTEX-18A66-2526-SM-7KFTZ	Small Intestine - Terminal Ileum	0.8594	0.4753	0.1026	135.0	40.15	108.2	0.9428
GTEX-18A66-2626-SM-72D67	Colon - Sigmoid	1.126	1.51	0.2199	4.101	1.542	2.741	0.7238
GTEX-18A67-2126-SM-7LT9Y	Esophagus - Muscularis	0.4281	0.767	0.0	0.1066	0.3106	0.4983	0.5253
GTEX-18A67-2226-SM-7LT9Z	Colon - Sigmoid	0.3717	0.5636	0.4869	0.227	0.592	0.4125	0.3913
GTEX-18A67-2426-SM-7LT95	Esophagus - Mucosa	44.33	16.99	144.6	0.7187	73.1	159.3	0.2535
GTEX-18A67-2526-SM-7LG5Z	Esophagus - Gastroesophageal Junction	0.4573	0.5978	0.07488	0.0	0.7568	1.305	0.7337
GTEX-18A67-2626-SM-718AD	Stomach	91.25	2.111	19.53	1.472	44.0	6.948	2025.0
GTEX-18A6Q-1126-SM-7LG5A	Esophagus - Gastroesophageal Junction	0.4164	0.5443	2.795	0.1907	0.3531	3.35	0.8558
GTEX-18A6Q-1226-SM-7KFS9	Esophagus - Mucosa	34.24	395.2	993.4	0.263	101.4	273.6	0.3768
GTEX-18A6Q-1326-SM-7LG62	Esophagus - Muscularis	0.3403	0.4698	0.06397	0.1193	0.4606	2.446	0.5582
GTEX-18A6Q-2226-SM-7LG61	Colon - Sigmoid	0.7472	2.176	0.1286	1.289	1.697	8.122	0.6593
GTEX-18A7A-2226-SM-7LT8K	Colon - Transverse	0.3548	3.899	0.01732	35.31	24.9	63.94	0.7423
GTEX-18A7A-2326-SM-7KFRH	Esophagus - Mucosa	8.404	160.9	375.8	0.2498	161.8	359.7	0.2358
GTEX-18A7A-2526-SM-7LG6I	Esophagus - Gastroesophageal Junction	0.8036	0.6723	0.9211	0.2761	0.4405	1.306	0.9166
GTEX-18A7A-2726-SM-7LG6U	Stomach	10.14	5.301	1.401	0.7184	4.796	2.238	595.6
GTEX-18A7B-2026-SM-72D71	Colon - Transverse	1.568	2.755	0.1337	9.323	6.378	8.854	0.1945
GTEX-18D9A-0326-SM-7LT8L	Esophagus - Muscularis	1.3	0.4407	0.12	0.02797	0.4244	1.612	0.1929
GTEX-18D9A-0426-SM-72D55	Esophagus - Gastroesophageal Junction	1.335	0.6418	0.0	0.0	0.63	1.712	0.1367
GTEX-18D9A-0526-SM-7KFSW	Esophagus - Mucosa	73.71	66.18	467.5	0.28	175.4	316.4	0.05015
GTEX-18D9A-0626-SM-7KFTY	Stomach	7.159	0.04072	6.205	1.03	3.565	3.518	686.4
GTEX-18D9A-1126-SM-7KFRJ	Colon - Transverse	0.8602	0.4741	0.08733	455.1	204.4	373.3	0.02674
GTEX-18D9A-1326-SM-7LT8P	Colon - Sigmoid	1.208	0.3126	0.05151	3.675	2.03	4.563	0.3233
GTEX-18D9B-2026-SM-7LT96	Esophagus - Mucosa	181.9	59.12	483.7	0.7924	358.5	334.1	0.05782
GTEX-18D9B-2126-SM-7LTAQ	Esophagus - Muscularis	9.319	8.639	76.25	0.0	6.142	11.85	0.5086
GTEX-18D9B-2226-SM-718BM	Stomach	16.64	6.243	59.14	0.1619	40.08	35.32	11.36
GTEX-18D9B-2526-SM-718BN	Colon - Transverse	2.154	0.948	0.4948	8.212	3.756	8.215	1.553
GTEX-18D9U-1726-SM-7LTA5	Esophagus - Muscularis	1.587	0.3148	0.0	0.07993	0.1787	0.5291	0.1575
GTEX-18D9U-1926-SM-7KFTM	Colon - Transverse	0.8957	1.589	0.179	390.0	118.9	272.8	0.08221
GTEX-18D9U-2126-SM-7LG4Y	Esophagus - Mucosa	7.083	20.4	36.16	0.0986	137.6	213.4	0.1133
GTEX-18QFQ-1026-SM-7LG6B	Esophagus - Mucosa	92.84	262.3	86.75	0.1671	84.75	142.2	0.1317
GTEX-18QFQ-1126-SM-72D6R	Esophagus - Muscularis	0.4014	1.268	0.4782	0.09694	0.7591	2.949	0.6748
GTEX-18QFQ-1226-SM-718AE	Stomach	0.5305	0.8924	0.1016	0.8054	1.297	1.205	499.8
GTEX-18QFQ-1526-SM-72D57	Colon - Transverse	0.2631	13.15	0.0	4.031	3.037	3.505	0.3013
GTEX-18QFQ-1626-SM-72D7H	Small Intestine - Terminal Ileum	0.3469	0.4857	0.0	12.69	4.985	12.59	0.2573
GTEX-18QFQ-1726-SM-731C9	Colon - Sigmoid	0.4503	1.769	0.0	1.148	1.377	2.532	0.7805
GTEX-1A32A-1826-SM-72D5G	Esophagus - Mucosa	50.33	205.0	354.5	0.08859	155.9	283.5	0.04363
GTEX-1A32A-2026-SM-718AY	Esophagus - Gastroesophageal Junction	2.369	0.4922	0.4624	1.725	1.558	1.231	0.5427
GTEX-1A32A-2626-SM-73KX9	Colon - Sigmoid	0.5166	1.648	0.1692	1.025	1.015	0.6347	0.5827
GTEX-1A3MV-1026-SM-72D5U	Colon - Sigmoid	1.373	1.808	0.1089	20.15	8.787	10.36	0.3166
GTEX-1A3MV-1126-SM-718BS	Colon - Transverse	0.6369	3.37	0.122	13.91	5.532	11.01	0.4108
GTEX-1A3MV-1226-SM-718BW	Stomach	3.472	0.379	1.141	0.4257	2.082	3.945	786.3
GTEX-1A3MV-1326-SM-7LG6C	Esophagus - Mucosa	43.17	910.4	207.2	0.5176	796.2	429.9	0.503
GTEX-1A3MV-1426-SM-72D63	Esophagus - Gastroesophageal Junction	1.56	0.0436	0.0	0.0	0.3105	0.4131	0.1254
GTEX-1A3MV-1526-SM-731BO	Esophagus - Muscularis	0.4395	0.6069	0.0	7.782	2.672	7.12	0.1644
GTEX-1A3MX-1926-SM-72D7F	Stomach	3.767	0.6523	0.1634	0.8381	4.221	2.195	165.0
GTEX-1A3MX-2326-SM-718B4	Colon - Sigmoid	1.943	0.9277	0.0	0.3921	0.5988	0.8882	0.4564
GTEX-1A8FM-1426-SM-7IGPD	Esophagus - Muscularis	2.339	2.262	0.0	0.0	0.9675	1.923	0.7914
GTEX-1A8FM-1526-SM-7MXTA	Esophagus - Mucosa	17.48	35.92	15.69	5.071	78.6	240.8	0.2213
GTEX-1A8G6-1226-SM-73KVH	Esophagus - Muscularis	0.6716	2.059	0.9297	0.0867	1.527	1.845	1.063
GTEX-1A8G6-1426-SM-731EZ	Stomach	0.8127	15.88	0.4648	0.596	1.27	1.322	386.5
GTEX-1AMEY-0226-SM-7189Q	Esophagus - Mucosa	87.79	81.84	405.7	1.212	86.54	280.4	0.1862
GTEX-1AMEY-0326-SM-72D5T	Esophagus - Muscularis	1.681	0.711	2.783	0.0865	0.8554	1.392	0.3834
GTEX-1AMEY-1226-SM-731DU	Stomach	0.9971	0.1874	1.174	0.6156	0.7598	1.154	187.0
GTEX-1AMEY-1826-SM-72D5L	Colon - Sigmoid	1.766	0.3368	0.0	413.1	184.4	346.2	0.06921
GTEX-1AMEY-1926-SM-73KVT	Colon - Transverse	1.869	2.122	0.0	67.06	58.64	77.66	0.2647
GTEX-1AMFI-0126-SM-73KZ2	Esophagus - Gastroesophageal Junction	0.1757	0.5258	1.098	0.06397	0.234	1.362	0.3886
GTEX-1AMFI-0226-SM-731D5	Esophagus - Mucosa	55.79	133.8	405.6	0.02972	168.4	234.5	0.1854
GTEX-1AMFI-0326-SM-731CU	Esophagus - Muscularis	0.4754	0.3578	0.5171	0.0	0.06533	1.293	0.2639
GTEX-1AMFI-1226-SM-731CZ	Stomach	0.7653	0.5964	0.4482	0.5921	2.954	0.7955	426.0
GTEX-1AMFI-1726-SM-7189L	Colon - Transverse	0.3558	0.1573	0.03284	809.3	339.5	519.2	0.06536
GTEX-1AMFI-1826-SM-73KWB	Colon - Sigmoid	0.4763	0.3509	0.0	0.2049	0.3956	1.583	0.3533
GTEX-1AMFI-1926-SM-731F2	Small Intestine - Terminal Ileum	0.3334	0.6815	0.0	467.3	205.2	545.8	0.5182
GTEX-1AX8Z-1826-SM-73KW6	Esophagus - Gastroesophageal Junction	0.5936	0.1103	0.1151	0.1432	0.3903	2.773	0.9813
GTEX-1AX8Z-1926-SM-72D7B	Esophagus - Muscularis	0.8044	0.06862	0.0	0.05009	0.1086	2.211	0.9704
GTEX-1AX8Z-2526-SM-731E3	Small Intestine - Terminal Ileum	1.888	6.637	0.0	23.6	15.45	35.79	0.3627
GTEX-1AX8Z-2726-SM-73KUC	Colon - Transverse	0.8314	1.957	0.05781	0.1078	0.2118	1.665	0.4159
GTEX-1AX8Z-5016-SM-AHZ2B	Esophagus - Mucosa	109.6	796.7	6.937	4.999	39.16	126.5	0.2207
GTEX-1AX9I-1426-SM-7DHM8	Esophagus - Mucosa	22.19	87.53	456.6	0.1598	177.7	315.5	0.2624
GTEX-1AX9I-1526-SM-72D53	Esophagus - Muscularis	1.973	0.8271	0.6043	0.0	0.1527	1.024	0.6344
GTEX-1AX9I-2626-SM-73KU5	Colon - Transverse	2.155	0.139	0.0	12.28	7.143	23.78	0.3916
GTEX-1AX9J-1826-SM-731FM	Esophagus - Mucosa	98.7	47.7	745.3	2.014	225.3	307.1	0.2814
GTEX-1AX9J-1926-SM-73KUM	Esophagus - Muscularis	2.363	0.2704	0.0	0.2303	0.3387	1.076	0.4429
GTEX-1AX9J-2026-SM-731AV	Esophagus - Gastroesophageal Junction	3.054	0.9542	1.494	0.0	0.6252	1.786	0.3002
GTEX-1AX9J-2526-SM-73KUY	Colon - Sigmoid	3.656	0.176	0.1225	0.5997	0.9284	2.09	0.2625
GTEX-1AX9J-2626-SM-731EK	Stomach	2.548	0.3364	0.0	0.764	1.213	1.317	358.9
GTEX-1AX9K-1026-SM-73KU4	Esophagus - Gastroesophageal Junction	0.9094	0.2076	0.195	0.0	0.3614	1.18	0.6071
GTEX-1AX9K-1126-SM-731DQ	Esophagus - Mucosa	72.85	108.5	51.93	2.264	92.11	196.3	0.5719
GTEX-1AX9K-1226-SM-793CN	Esophagus - Muscularis	0.3754	0.5532	0.0	0.1615	0.383	2.306	0.6895
GTEX-1AX9K-1626-SM-73KUS	Colon - Sigmoid	0.4824	0.3008	0.0	0.9367	0.4917	1.246	0.4229
GTEX-1AYCT-1326-SM-7MKHB	Stomach	3.629	0.7647	0.9824	1.288	4.406	1.219	394.3
GTEX-1AYCT-1426-SM-7DUG1	Esophagus - Gastroesophageal Junction	1.709	0.1696	0.118	0.3851	0.3652	1.185	0.9755
GTEX-1AYCT-1526-SM-73KWC	Esophagus - Muscularis	0.3534	0.2292	0.0	0.05576	0.2342	1.375	0.5493
GTEX-1AYCT-1826-SM-731EG	Colon - Transverse	0.7036	2.427	0.0	428.6	194.8	376.6	0.1963
GTEX-1AYCT-1926-SM-793AE	Colon - Sigmoid	1.003	2.903	0.1212	0.5651	0.7808	3.872	0.5381
GTEX-1AYD5-0926-SM-793AF	Esophagus - Mucosa	24.39	380.5	164.6	0.08908	137.9	312.0	0.1024
GTEX-1AYD5-1726-SM-7RHFW	Colon - Transverse	0.2657	8.372	0.05394	1.66	1.676	4.152	1.032
GTEX-1B8KE-1326-SM-73KVI	Stomach	6.667	0.2267	0.426	0.5738	6.691	2.647	752.0
GTEX-1B8KE-1526-SM-7DUG2	Colon - Sigmoid	0.4519	1.831	0.0	0.3775	0.6051	1.323	0.1859
GTEX-1B8KE-1626-SM-793CK	Esophagus - Muscularis	0.4037	0.7397	0.0	0.08308	0.2814	0.8626	0.1773
GTEX-1B8KE-1726-SM-7IGMN	Small Intestine - Terminal Ileum	0.3696	0.2434	0.0	510.5	134.1	328.8	0.8796
GTEX-1B8KE-1826-SM-731FD	Esophagus - Mucosa	19.84	46.62	372.2	0.2372	117.8	211.7	0.2207
GTEX-1B8KE-1926-SM-731EE	Colon - Transverse	0.676	0.1429	0.0	639.7	265.2	465.5	0.05709
GTEX-1B8KE-2026-SM-73KYL	Esophagus - Gastroesophageal Junction	0.8589	0.2184	0.3419	0.0	0.216	1.179	0.2356
GTEX-1B8KZ-0626-SM-73KWE	Esophagus - Gastroesophageal Junction	0.4551	0.3161	0.9899	0.1539	0.4419	1.294	0.9295
GTEX-1B8KZ-0726-SM-7938W	Esophagus - Mucosa	29.2	206.2	130.1	0.6437	252.9	280.8	1.087
GTEX-1B8KZ-0826-SM-73KYB	Esophagus - Muscularis	0.3869	0.6495	4.559	0.0654	1.799	3.378	0.6013
GTEX-1B8KZ-1126-SM-7IGLX	Small Intestine - Terminal Ileum	0.2375	0.5268	0.1269	21.45	7.038	21.89	0.5148
GTEX-1B8KZ-1226-SM-793CP	Stomach	4.182	0.6143	3.778	1.057	4.643	2.86	697.0
GTEX-1B8KZ-1326-SM-7DUG6	Colon - Transverse	0.08608	0.1674	0.0	621.6	200.9	466.3	0.06689
GTEX-1B8L1-1026-SM-79ONW	Esophagus - Gastroesophageal Junction	2.142	0.3925	5.862	0.08817	1.875	3.25	1.086
GTEX-1B8L1-1126-SM-7RHIC	Esophagus - Muscularis	1.158	0.3756	0.0	0.0	0.7924	2.016	0.5926
GTEX-1B8L1-1526-SM-79OLK	Stomach	2.06	0.6017	0.1884	0.1757	0.4641	0.7297	3.663
GTEX-1B8L1-1926-SM-7IGND	Colon - Sigmoid	2.7	2.617	0.8061	0.689	0.4243	2.0	0.4422
GTEX-1B932-1926-SM-79OOA	Esophagus - Gastroesophageal Junction	0.3065	0.1807	0.1414	0.1319	0.6522	1.712	0.996
GTEX-1B932-2126-SM-7IGMU	Colon - Sigmoid	0.2808	0.1686	0.0	2.511	1.747	4.881	1.091
GTEX-1B932-2626-SM-73KWR	Esophagus - Muscularis	0.314	0.3562	0.0	0.2972	0.5234	2.122	1.0
GTEX-1B932-2826-SM-73KUD	Colon - Transverse	1.216	0.8277	0.0	406.2	138.4	348.3	0.3102
GTEX-1B933-1926-SM-73KUN	Esophagus - Muscularis	0.5437	0.9893	0.0	0.3676	0.7115	1.84	0.2932
GTEX-1B933-2026-SM-7EWFC	Esophagus - Mucosa	0.6348	1765.0	13.67	0.0	66.82	93.23	0.269
GTEX-1B97I-0926-SM-731DZ	Esophagus - Mucosa	81.83	3.615	236.7	0.09959	203.6	230.7	0.5723
GTEX-1B97I-1026-SM-73KVC	Esophagus - Muscularis	7.884	0.4152	2.317	0.5534	6.02	10.28	0.8567
GTEX-1B97I-1226-SM-7MGWQ	Stomach	1.717	0.5999	0.526	0.8058	3.199	1.291	325.2
GTEX-1B97I-1526-SM-73KUK	Colon - Sigmoid	1.57	2.563	0.05612	4.867	2.099	4.687	0.3952
GTEX-1B97J-0926-SM-79ONU	Esophagus - Muscularis	1.09	0.0	0.0	0.3328	0.2705	1.425	0.4371
GTEX-1B97J-1026-SM-7MXTE	Esophagus - Mucosa	76.68	51.52	176.8	1.951	122.2	226.7	0.1215
GTEX-1B97J-1426-SM-79OLR	Esophagus - Gastroesophageal Junction	1.299	0.3855	0.1857	0.2597	0.2932	1.169	0.6681
GTEX-1B97J-1826-SM-7IGPP	Stomach	1.343	0.08884	2.226	0.5513	0.4393	2.172	794.2
GTEX-1B996-1626-SM-7DHLZ	Esophagus - Muscularis	0.5914	1.408	0.0	0.0	0.6874	0.7948	0.1293
GTEX-1B996-1726-SM-7IGMW	Esophagus - Gastroesophageal Junction	2.526	0.2492	0.3345	0.2599	1.042	0.9175	0.2902
GTEX-1B996-1826-SM-7MGY6	Esophagus - Mucosa	35.52	223.6	599.0	0.2947	266.0	282.3	0.254
GTEX-1B996-2626-SM-73KZ1	Colon - Transverse	0.7715	1.42	0.0	2.228	0.9559	2.796	0.1829
GTEX-1B996-2726-SM-7DUGG	Colon - Sigmoid	1.616	1.447	0.0	4.699	2.24	2.704	0.2751
GTEX-1BAJH-1926-SM-7MGWM	Esophagus - Muscularis	0.3248	9.003	0.1649	0.1153	0.8019	2.933	0.7193
GTEX-1BAJH-2026-SM-7P8OZ	Esophagus - Mucosa	1.055	476.9	0.1246	0.3194	8.914	87.76	1.144
GTEX-1BAJH-2226-SM-7IGLK	Esophagus - Gastroesophageal Junction	0.07844	1.496	0.0	0.1201	0.5947	1.927	0.7601
GTEX-1BAJH-2326-SM-7IGMO	Colon - Transverse	0.27	2.498	0.0	33.36	18.85	18.23	0.3584
GTEX-1BAJH-2526-SM-7IGOT	Small Intestine - Terminal Ileum	0.2644	2.436	0.0	3.26	1.579	6.599	0.6487
GTEX-1BAJH-2726-SM-7IGNJ	Colon - Sigmoid	0.2879	0.4215	0.0	0.4615	0.7026	1.917	0.3319
GTEX-1C2JI-1126-SM-731FH	Esophagus - Mucosa	156.4	259.4	125.1	0.4003	202.1	314.2	0.08365
GTEX-1C2JI-1226-SM-7DHM2	Esophagus - Muscularis	9.594	13.45	29.85	0.2215	13.55	16.22	0.3516
GTEX-1C2JI-1326-SM-7IGMX	Esophagus - Gastroesophageal Junction	2.876	2.146	4.191	0.06738	3.314	5.947	0.5199
GTEX-1C2JI-1626-SM-7EPHC	Colon - Transverse	1.116	1.557	0.0	15.04	5.703	14.49	0.3452
GTEX-1C2JI-1726-SM-73KUW	Colon - Sigmoid	0.9506	0.9008	0.0	1.108	1.332	2.138	0.4887
GTEX-1C475-0726-SM-73KVL	Esophagus - Muscularis	3.111	0.1601	0.0	0.1753	0.2217	0.895	0.3646
GTEX-1C475-0826-SM-793AD	Esophagus - Gastroesophageal Junction	1.229	0.8402	0.3898	0.09086	0.3693	0.8963	0.2536
GTEX-1C475-0926-SM-7MKFI	Esophagus - Mucosa	57.37	766.7	208.3	0.2528	396.7	282.3	0.1509
GTEX-1C475-1026-SM-7MKFJ	Stomach	1.936	1.061	0.5537	1.0	2.501	1.34	707.4
GTEX-1C475-1426-SM-793CH	Small Intestine - Terminal Ileum	0.3437	0.7577	0.1396	277.9	67.74	189.9	0.6517
GTEX-1C475-1526-SM-7DHM3	Colon - Sigmoid	3.666	1.77	0.0	93.39	44.95	44.54	0.1818
GTEX-1C475-1626-SM-731FP	Colon - Transverse	1.079	0.3675	0.09207	480.0	292.1	524.2	0.1409
GTEX-1C4CL-1426-SM-793CT	Esophagus - Gastroesophageal Junction	1.313	20.1	1.124	0.2246	0.6084	5.421	0.8234
GTEX-1C4CL-1526-SM-7MGX4	Esophagus - Muscularis	0.5476	1.104	2.576	0.1264	0.4539	2.593	0.5293
GTEX-1C4CL-1626-SM-7DUF3	Colon - Sigmoid	0.2392	1.44	0.0	0.2426	0.7595	1.329	0.7788
GTEX-1C4CL-2126-SM-7IGQC	Colon - Transverse	0.3973	0.4293	0.0	305.2	138.3	347.2	0.283
GTEX-1C64N-2226-SM-7SB7C	Colon - Sigmoid	1.554	2.869	0.0	0.4735	0.6711	1.569	1.244
GTEX-1C64O-1726-SM-73KW9	Esophagus - Gastroesophageal Junction	0.5234	0.1885	0.0738	0.2753	0.4382	2.822	1.141
GTEX-1C64O-1826-SM-7DHM4	Esophagus - Mucosa	190.7	61.74	319.7	2.79	164.2	329.6	0.3093
GTEX-1C64O-1926-SM-79ONP	Esophagus - Muscularis	0.7428	0.112	0.08768	1.472	0.6535	2.483	0.3758
GTEX-1C64O-2226-SM-73KTV	Stomach	0.4076	0.2795	0.0	0.1855	0.3418	1.502	1.17
GTEX-1C64O-2326-SM-73KU8	Colon - Transverse	0.2341	0.9675	0.0	45.48	17.45	36.59	0.6911
GTEX-1C64O-2426-SM-7P8R3	Colon - Sigmoid	0.2282	0.251	0.0	345.5	157.4	232.7	0.19
GTEX-1C64O-2526-SM-79ONO	Small Intestine - Terminal Ileum	0.5637	0.2215	0.1734	58.01	15.13	55.42	0.3849
GTEX-1C6VQ-1826-SM-7EWEH	Esophagus - Mucosa	7.432	8716.0	8.818	0.09136	63.45	246.0	0.36
GTEX-1C6VQ-1926-SM-7MGVR	Esophagus - Muscularis	1.164	2.107	0.0	0.1789	0.5913	4.773	0.9633
GTEX-1C6VQ-2026-SM-79OOH	Esophagus - Gastroesophageal Junction	6.418	24.25	0.2157	0.1006	0.4088	2.089	0.7266
GTEX-1C6VQ-2626-SM-7IGMQ	Colon - Sigmoid	0.8329	0.419	0.0	1.359	1.418	3.229	0.5802
GTEX-1C6VQ-2726-SM-73KUL	Colon - Transverse	1.774	1.244	0.0	26.56	11.97	17.18	0.4498
GTEX-1C6WA-2126-SM-7P8RR	Esophagus - Muscularis	0.7278	0.2599	0.06261	0.2043	0.4588	1.137	0.3547
GTEX-1CAMQ-2526-SM-7MGWT	Esophagus - Muscularis	3.127	3.909	0.1345	2.916	2.031	1.97	0.6075
GTEX-1CAMQ-2626-SM-7IGNI	Esophagus - Gastroesophageal Junction	1.258	0.2855	0.0	0.05954	0.9841	1.339	0.404
GTEX-1CAMQ-2726-SM-7MKGD	Esophagus - Mucosa	16.99	148.8	378.3	2.407	236.1	370.3	0.03836
GTEX-1CAMR-0526-SM-7P8RS	Esophagus - Muscularis	0.4072	3.094	0.3875	0.1807	0.3182	1.954	0.1978
GTEX-1CAMR-0626-SM-7DHMI	Esophagus - Gastroesophageal Junction	1.07	0.5825	0.08686	0.0405	0.4279	3.774	0.2793
GTEX-1CAMR-0726-SM-7EPIE	Stomach	4.695	0.3665	16.47	0.2518	1.689	2.761	1043.0
GTEX-1CAMR-0826-SM-7MKFK	Small Intestine - Terminal Ileum	0.6824	0.5772	0.1004	335.7	91.74	260.3	0.5457
GTEX-1CAMR-0926-SM-7MXTD	Colon - Transverse	0.4631	0.5004	0.0	843.1	349.8	519.2	0.05998
GTEX-1CAMR-1026-SM-7P8QI	Colon - Sigmoid	0.6979	2.231	0.0	23.03	8.988	16.03	0.1732
GTEX-1CAMS-1626-SM-79394	Esophagus - Gastroesophageal Junction	1.773	0.2424	0.0	0.1011	0.3562	3.019	0.4317
GTEX-1CAMS-2426-SM-7DHMV	Small Intestine - Terminal Ileum	20.99	3.888	0.269	290.7	158.7	292.3	9.359
GTEX-1CAMS-2526-SM-7EPH7	Colon - Transverse	0.3899	0.4389	0.0	385.4	121.4	258.2	0.1515
GTEX-1CAMS-2626-SM-7PBY3	Colon - Sigmoid	0.9123	0.4713	0.0	8.494	4.442	9.287	0.3116
GTEX-1CB4E-1026-SM-793AB	Esophagus - Mucosa	85.89	24.73	815.5	0.1421	277.2	335.2	0.14
GTEX-1CB4E-1126-SM-79OOM	Esophagus - Muscularis	0.4932	1.911	1.16	0.05694	0.3008	1.153	0.4206
GTEX-1CB4E-1226-SM-7MKFX	Esophagus - Gastroesophageal Junction	0.5668	0.4836	0.3533	0.1412	0.4145	1.417	0.4327
GTEX-1CB4E-1326-SM-7DUGD	Stomach	0.9157	0.5069	0.0	0.1057	0.1575	0.9056	0.2777
GTEX-1CB4F-1326-SM-793CW	Esophagus - Gastroesophageal Junction	0.6056	0.3724	0.212	0.1483	0.3348	2.489	1.396
GTEX-1CB4F-1426-SM-793DA	Esophagus - Muscularis	1.499	1.005	0.08745	0.08154	0.6739	5.144	1.071
GTEX-1CB4F-1526-SM-7MKFM	Esophagus - Mucosa	15.34	1.736	126.7	0.2729	57.82	215.5	0.128
GTEX-1CB4F-1826-SM-7MGXI	Small Intestine - Terminal Ileum	0.8413	0.5322	0.0	33.99	14.22	55.87	0.3348
GTEX-1CB4F-1926-SM-7MKFN	Colon - Sigmoid	0.9998	6.254	0.0	0.5332	0.4244	1.626	0.6456
GTEX-1CB4F-2026-SM-79OLU	Colon - Transverse	0.9127	10.36	0.0	2.763	2.123	6.102	0.9401
GTEX-1CB4G-1326-SM-7MKFP	Esophagus - Mucosa	20.7	282.8	880.7	0.2061	213.0	248.2	0.0564
GTEX-1CB4G-1426-SM-7RHH1	Esophagus - Muscularis	0.2045	0.6473	0.09887	0.0461	0.2935	1.149	0.4692
GTEX-1CB4G-2726-SM-79OO4	Colon - Sigmoid	0.4124	3.056	0.1993	0.0	0.5414	2.654	0.9308
GTEX-1CB4H-1526-SM-7MXU4	Esophagus - Mucosa	152.5	25.67	332.3	0.3896	111.7	346.0	0.1564
GTEX-1CB4H-2426-SM-7PBYR	Stomach	1.309	0.1035	0.0	0.2015	0.4164	2.812	0.6949
GTEX-1CB4I-1026-SM-7MKFZ	Esophagus - Mucosa	42.45	29.47	26.42	0.2787	87.05	248.3	0.1921
GTEX-1CB4I-2026-SM-7DHMG	Esophagus - Gastroesophageal Junction	0.9573	0.665	0.617	0.0	0.1851	1.4	0.4959
GTEX-1CB4I-2226-SM-7P8SL	Colon - Transverse	0.9518	3.016	0.2196	10.51	2.497	7.407	0.2241
GTEX-1CB4J-2226-SM-7EWF5	Esophagus - Muscularis	11.51	0.7673	0.0	0.6894	0.5487	2.125	0.1981
GTEX-1CB4J-2326-SM-7EPIF	Esophagus - Gastroesophageal Junction	3.655	0.3072	0.06872	0.0	0.3472	2.179	0.5786
GTEX-1CB4J-2426-SM-7MXVC	Esophagus - Mucosa	26.92	38.42	265.8	1.177	34.16	171.4	0.2956
GTEX-1E1VI-1526-SM-7IGQ2	Esophagus - Mucosa	1.291	8.464	10.66	0.1111	14.32	38.27	0.1824
GTEX-1E1VI-1626-SM-7EPIL	Esophagus - Muscularis	0.8773	0.6123	0.2474	0.1153	0.336	2.186	0.6912
GTEX-1E1VI-2826-SM-7MGWU	Stomach	0.3468	3.415	0.0	0.5776	0.5436	1.136	27.42
GTEX-1E2YA-1926-SM-7P8QH	Esophagus - Gastroesophageal Junction	0.2997	0.4695	0.1014	0.1418	2.21	4.492	0.52
GTEX-1E2YA-2426-SM-7EPIG	Stomach	0.5884	0.2841	0.0	0.237	0.3612	1.415	2.422
GTEX-1E2YA-2526-SM-7IGOU	Colon - Sigmoid	0.4405	0.7141	0.1398	0.5213	0.9798	1.793	0.4707
GTEX-1E2YA-2626-SM-7MGWW	Colon - Transverse	0.1938	0.4937	0.0	27.42	9.827	22.88	0.4196
GTEX-1EH9U-1926-SM-7P8QM	Colon - Sigmoid	0.2806	0.5198	0.05086	0.1897	0.8161	2.167	0.7787
GTEX-1EH9U-2026-SM-7PBYS	Colon - Transverse	0.5554	9.979	0.0	0.2191	1.12	1.692	0.6025
GTEX-1EH9U-2226-SM-7PBXX	Stomach	0.6902	0.2461	0.1401	0.0	0.5931	2.493	1.523
GTEX-1EH9U-2326-SM-7P8P5	Esophagus - Gastroesophageal Junction	0.5236	0.2079	0.1085	0.2782	0.466	2.797	0.4567
GTEX-1EH9U-2426-SM-7EWFG	Esophagus - Mucosa	28.24	104.2	340.8	0.4075	120.2	307.5	0.2007
GTEX-1EH9U-2526-SM-79OO5	Esophagus - Muscularis	1.279	0.4897	0.3608	0.0841	0.7748	3.187	0.9389
GTEX-1EKGG-1726-SM-7MXUP	Esophagus - Mucosa	48.19	194.4	1132.0	0.2016	192.7	297.5	0.1787
GTEX-1EMGI-1926-SM-7938Y	Esophagus - Mucosa	90.6	170.8	92.95	0.2408	84.17	277.4	0.3755
GTEX-1EMGI-2026-SM-7RHH3	Esophagus - Gastroesophageal Junction	0.9728	2.775	1.975	0.2149	0.4325	1.275	0.9676
GTEX-1EMGI-2126-SM-7P8S3	Esophagus - Muscularis	3.993	128.4	37.98	0.2977	2.813	8.074	0.5009
GTEX-1EMGI-2626-SM-7IGNR	Colon - Sigmoid	17.38	0.9453	2.207	0.1871	1.027	3.716	7.319
GTEX-1EMGI-2726-SM-7P8S4	Colon - Transverse	1.673	2.196	0.0	0.9501	0.6757	1.213	0.5459
GTEX-1EMGI-2826-SM-7IGMR	Small Intestine - Terminal Ileum	0.265	1.761	0.0	2.257	2.43	5.317	0.4942
GTEX-1EN7A-1226-SM-7MGX9	Esophagus - Mucosa	7.356	2.788	24.7	0.1986	53.58	135.2	0.25
GTEX-1EN7A-1526-SM-7MGXC	Esophagus - Gastroesophageal Junction	0.6088	0.2709	0.4241	0.2825	0.3674	3.168	0.3432
GTEX-1EU9M-2126-SM-7P8P7	Esophagus - Gastroesophageal Junction	0.4039	0.7228	3.673	0.1991	2.196	3.835	0.6211
GTEX-1EU9M-2326-SM-7MKGS	Esophagus - Mucosa	1.538	33.96	53.2	0.06741	75.46	207.3	0.5091
GTEX-1EU9M-2726-SM-7P8QD	Colon - Sigmoid	0.649	4.613	0.0	0.5908	0.6643	1.503	0.5625
GTEX-1EWIQ-1526-SM-79OO7	Esophagus - Mucosa	30.74	56.81	849.1	0.3743	347.9	217.0	0.1106
GTEX-1EX96-2126-SM-9KNU8	Esophagus - Muscularis	1.779	0.7052	9.417	0.06056	0.8122	2.814	0.686
GTEX-1EX96-2226-SM-7MKGT	Esophagus - Mucosa	77.61	13.62	738.9	0.2471	111.3	236.7	0.1443
GTEX-1F48J-1426-SM-7P8SC	Esophagus - Gastroesophageal Junction	3.976	0.6324	0.3046	0.3906	1.135	4.793	0.7579
GTEX-1F48J-1626-SM-9WPOE	Esophagus - Muscularis	2.913	0.3031	0.1582	0.2212	0.5994	4.919	0.9201
GTEX-1F52S-1426-SM-7P8PU	Esophagus - Mucosa	24.71	226.7	14.42	0.2908	14.61	79.63	0.08354
GTEX-1F5PK-1526-SM-7MKGV	Esophagus - Mucosa	14.92	9.107	57.97	0.154	101.7	215.1	0.2023
GTEX-1F5PK-1626-SM-7PBZU	Esophagus - Muscularis	2.876	1.338	2.693	0.0	4.286	10.72	0.4397
GTEX-1F5PK-1726-SM-7RHHW	Colon - Sigmoid	1.654	0.9101	0.0	2.871	2.874	4.841	0.5921
GTEX-1F5PK-1826-SM-7RHHX	Stomach	3.884	0.2307	0.2549	0.7726	3.967	3.476	248.6
GTEX-1F5PK-1926-SM-7MXT7	Colon - Transverse	0.2721	0.1029	0.0	658.2	298.1	498.8	0.1269
GTEX-1F5PL-1126-SM-7P8SH	Esophagus - Muscularis	1.242	0.6919	0.1313	0.1837	0.2571	1.112	0.2211
GTEX-1F5PL-1226-SM-7P8R5	Esophagus - Gastroesophageal Junction	0.9629	0.3379	0.0	0.07047	0.3755	1.183	0.2545
GTEX-1F5PL-1426-SM-7MKFH	Stomach	11.58	0.6547	2.204	0.4301	2.001	1.96	591.1
GTEX-1F5PL-1726-SM-9QEGL	Esophagus - Mucosa	9.666	865.9	3.378	0.0	49.48	158.9	0.2298
GTEX-1F5PL-1926-SM-7MXTP	Colon - Sigmoid	1.219	0.1283	0.0	4.569	2.283	3.441	0.1353
GTEX-1F5PL-2126-SM-7PC2O	Colon - Transverse	0.254	0.3965	0.0	503.7	162.0	342.6	0.0731
GTEX-1F75B-2726-SM-7P8QO	Colon - Transverse	0.9078	17.1	0.0	2.923	0.8874	6.527	0.5551
GTEX-1F75I-1526-SM-7PBYJ	Esophagus - Gastroesophageal Junction	0.9531	0.08829	0.0	0.1611	0.2095	1.439	0.5925
GTEX-1F75I-1626-SM-7RHI2	Esophagus - Muscularis	1.534	0.2584	0.0	0.04716	0.2555	1.028	0.3561
GTEX-1F75I-1726-SM-7MKGW	Esophagus - Mucosa	22.55	2989.0	15.47	0.2279	55.6	104.2	0.2722
GTEX-1F75I-1826-SM-7MKGX	Stomach	20.2	0.5467	1.358	0.3853	2.439	4.601	717.6
GTEX-1F75I-2426-SM-9WPOY	Colon - Transverse	2.05	0.2454	0.1397	648.8	185.6	308.2	0.5133
GTEX-1F75I-2526-SM-9WPOZ	Small Intestine - Terminal Ileum	1.599	0.6691	0.0	42.41	15.41	32.33	0.4945
GTEX-1F75W-2126-SM-7RHIA	Colon - Sigmoid	0.7407	0.4768	0.1106	0.05156	0.475	1.834	0.3471
GTEX-1F7RK-1526-SM-7P8T6	Esophagus - Mucosa	6.864	39.74	10.96	0.4036	37.12	51.54	0.1546
GTEX-1F88F-1126-SM-7MKHL	Esophagus - Mucosa	28.51	657.7	731.4	0.4274	671.3	610.0	0.5213
GTEX-1F88F-1626-SM-7PBZB	Esophagus - Gastroesophageal Junction	1.965	0.4162	0.7017	0.02337	0.7345	1.031	0.8594
GTEX-1GF9U-0826-SM-7MXTZ	Esophagus - Mucosa	89.87	113.8	398.8	0.1207	49.74	291.6	0.1684
GTEX-1GF9U-0926-SM-7PC14	Esophagus - Muscularis	1.472	3.391	0.1601	0.04976	0.3303	1.795	0.7026
GTEX-1GF9U-1026-SM-ARZNL	Esophagus - Gastroesophageal Junction	0.9512	0.07172	0.0	0.1047	0.227	1.468	1.066
GTEX-1GF9U-1126-SM-AHZ4H	Stomach	5.037	0.2128	0.1666	1.475	4.429	1.996	179.9
GTEX-1GF9U-1526-SM-7MXUW	Colon - Transverse	0.3307	6.505	0.1679	242.3	116.7	279.0	0.197
GTEX-1GF9X-0726-SM-7SB7V	Esophagus - Muscularis	0.364	0.418	0.4619	0.07179	1.128	3.224	1.733
GTEX-1GF9X-1426-SM-7RHGX	Colon - Sigmoid	0.9882	0.6337	0.1654	9.072	4.505	15.81	0.6667
GTEX-1GF9X-1526-SM-7P8QP	Colon - Transverse	0.6499	0.4292	0.0	327.1	122.1	328.8	0.1372
GTEX-1GL5R-1426-SM-7MXUZ	Esophagus - Muscularis	1.752	0.8058	0.3004	0.1681	0.5996	2.603	0.5427
GTEX-1GL5R-1526-SM-7MKHO	Esophagus - Mucosa	32.38	814.9	33.68	0.338	578.8	274.0	0.2926
GTEX-1GL5R-1626-SM-9JGGX	Esophagus - Gastroesophageal Junction	1.02	0.4993	0.1954	0.1139	0.7036	2.188	0.4712
GTEX-1GL5R-1726-SM-9KNUX	Colon - Sigmoid	0.6534	2.047	0.0	0.1048	0.3054	0.7076	0.2496
GTEX-1GL5R-1926-SM-9WG7U	Stomach	8.183	0.2004	0.07845	0.5486	6.154	2.317	540.1
GTEX-1GL5R-2026-SM-7MKHP	Small Intestine - Terminal Ileum	0.2033	0.6398	0.1821	45.09	13.74	36.68	0.474
GTEX-1GL5R-2426-SM-7MXV1	Colon - Transverse	1.096	1.582	0.0	2.381	2.321	2.897	0.1634
GTEX-1GMR2-1026-SM-7MKHJ	Small Intestine - Terminal Ileum	0.495	0.9981	0.0	503.3	181.2	386.3	0.1032
GTEX-1GMR2-1526-SM-7MXV6	Esophagus - Mucosa	67.38	88.24	37.3	0.2563	92.8	166.9	0.1472
GTEX-1GMR2-1626-SM-9JGHL	Esophagus - Muscularis	17.67	6.631	9.717	4.368	6.217	9.865	7.973
GTEX-1GMR2-1726-SM-9JGI2	Colon - Transverse	0.7707	0.4116	0.09205	0.08584	0.2907	2.083	0.1973
GTEX-1GMR2-1826-SM-9KNUP	Colon - Sigmoid	0.8742	1.251	0.05763	0.1343	0.5533	2.553	0.4235
GTEX-1GMR3-1326-SM-7P8TB	Esophagus - Gastroesophageal Junction	1.269	0.8123	0.08478	0.4348	0.6855	2.257	0.8956
GTEX-1GMR3-1426-SM-7PC16	Esophagus - Muscularis	0.3818	0.3095	0.0	0.0	0.3672	1.96	1.547
GTEX-1GMR3-1526-SM-9JGGL	Esophagus - Mucosa	57.44	129.2	1317.0	0.6627	112.8	315.8	0.4652
GTEX-1GMR3-2526-SM-7P8QS	Colon - Sigmoid	0.7329	2.128	0.0	0.699	0.7435	2.217	0.799
GTEX-1GMR3-2726-SM-7MKFB	Small Intestine - Terminal Ileum	0.5299	7.471	0.2502	27.53	18.84	55.25	0.7469
GTEX-1GMR3-2826-SM-9WPOG	Colon - Transverse	0.4022	2.166	0.2634	195.6	89.34	149.0	0.7057
GTEX-1GMR8-1826-SM-9WYUE	Esophagus - Mucosa	133.6	99.04	4.423	20.83	30.98	116.4	0.6256
GTEX-1GMR8-2026-SM-7RHI8	Esophagus - Muscularis	1.883	0.2449	0.0	0.055	1.147	2.142	0.5508
GTEX-1GMR8-2926-SM-9KNW5	Colon - Sigmoid	1.304	1.013	0.0	0.707	0.9143	1.902	1.013
GTEX-1GMRU-2526-SM-9WG7T	Stomach	7.878	13.91	1.907	0.6113	0.3915	1.269	1673.0
GTEX-1GMRU-2626-SM-9WPPM	Colon - Sigmoid	1.324	2.146	0.0	0.2207	0.861	1.879	0.6956
GTEX-1GN1U-1726-SM-9JGFY	Esophagus - Gastroesophageal Junction	1.648	1.345	0.8077	0.2152	0.5685	2.486	0.8391
GTEX-1GN1U-1826-SM-9JGH2	Esophagus - Mucosa	3.572	1.719	158.2	0.2789	54.35	194.2	0.3381
GTEX-1GN1U-1926-SM-9KNUW	Esophagus - Muscularis	2.063	0.5089	0.3035	0.283	1.524	7.108	1.44
GTEX-1GN1W-2026-SM-7P8TI	Esophagus - Gastroesophageal Junction	1.829	0.4752	2.551	0.2313	0.5461	2.573	1.063
GTEX-1GN1W-2126-SM-9JGI7	Stomach	17.84	7.724	25.77	5.111	10.8	18.28	370.2
GTEX-1GN1W-2226-SM-9JGI5	Esophagus - Mucosa	220.7	133.0	530.1	1.302	133.4	215.5	3.316
GTEX-1GN1W-2326-SM-9KNUI	Esophagus - Muscularis	1.011	0.3643	0.4753	0.1551	0.3543	2.922	0.3929
GTEX-1GN73-1926-SM-9JGGS	Esophagus - Mucosa	23.85	512.2	221.4	0.3436	86.64	220.6	0.2407
GTEX-1GN73-2026-SM-9WYTT	Esophagus - Muscularis	4.847	1.657	0.8412	0.0	0.5225	1.018	0.3541
GTEX-1GN73-2626-SM-9KNUQ	Colon - Transverse	1.923	6.215	0.0	0.3034	0.4932	1.446	0.2717
GTEX-1GN73-2726-SM-9WYUB	Colon - Sigmoid	1.676	4.281	0.3437	0.1603	0.228	0.4368	0.3289
GTEX-1GPI7-1026-SM-7MGY2	Esophagus - Mucosa	375.5	1051.0	196.3	0.03313	203.5	312.3	0.1741
GTEX-1GPI7-1326-SM-9KNVA	Stomach	1.417	0.265	0.05531	0.1032	0.531	1.941	0.4572
GTEX-1GPI7-1726-SM-7P8R1	Colon - Transverse	0.7048	0.4155	0.0	188.5	66.14	134.3	0.1494
GTEX-1GPI7-1926-SM-9KNUH	Colon - Sigmoid	0.5404	0.9133	0.0	5.497	2.345	6.258	0.6523
GTEX-1GTWX-1326-SM-9JGHU	Esophagus - Mucosa	23.25	15.44	46.64	3.521	55.66	136.7	19.58
GTEX-1GTWX-2626-SM-9WPOT	Colon - Sigmoid	3.489	3.165	0.0	0.4078	0.4327	2.011	0.4463
GTEX-1GZ2Q-2126-SM-9KNTZ	Esophagus - Muscularis	0.625	0.5323	0.0	0.05014	0.36	0.8199	0.9301
GTEX-1GZ2Q-2926-SM-7PBZL	Esophagus - Gastroesophageal Junction	9.576	11.0	0.0	0.2781	0.7534	2.057	2.671
GTEX-1GZ4H-1026-SM-9OSXL	Stomach	1.095	0.071	2.223	0.4664	3.644	2.691	415.6
GTEX-1GZ4H-1226-SM-9KNUA	Colon - Transverse	2.177	2.09	0.1408	1.345	1.236	1.721	0.5603
GTEX-1GZ4H-1326-SM-7P8TE	Colon - Sigmoid	1.357	0.7872	0.0	0.2947	0.3992	1.377	0.5322
GTEX-1GZ4I-1226-SM-7P8TM	Esophagus - Gastroesophageal Junction	1.503	253.1	7.071	0.1959	26.67	47.81	0.6216
GTEX-1GZ4I-2426-SM-9WPPP	Colon - Transverse	0.523	2.119	0.177	26.73	14.34	26.43	0.8128
GTEX-1GZHY-1926-SM-9WYUL	Esophagus - Gastroesophageal Junction	0.1426	0.2054	0.0	0.0	0.4317	0.4476	0.4246
GTEX-1H11D-1926-SM-9QEHN	Esophagus - Muscularis	0.1706	0.234	0.0	0.0	0.1094	2.08	0.7239
GTEX-1H11D-2026-SM-A9G3C	Esophagus - Gastroesophageal Junction	0.4722	1.293	0.0	1.194	0.7203	1.8	1.253
GTEX-1H11D-2126-SM-9OSXM	Esophagus - Mucosa	58.41	1324.0	491.5	0.3561	118.3	281.6	0.3189
GTEX-1H11D-2226-SM-9OSXN	Stomach	17.25	1.564	0.0	1.227	7.711	3.397	126.1
GTEX-1H11D-2526-SM-9JGGU	Small Intestine - Terminal Ileum	0.2139	0.5674	0.0	47.68	16.78	51.72	0.4458
GTEX-1H11D-2626-SM-9JGH4	Colon - Transverse	0.1629	0.07703	0.0	522.4	232.7	582.4	0.2954
GTEX-1H1DE-0926-SM-ARZN9	Esophagus - Muscularis	2.289	0.5709	2.056	0.08335	1.141	2.12	0.6295
GTEX-1H1DE-1026-SM-9JGH6	Esophagus - Mucosa	153.8	15.24	146.2	0.407	180.9	233.6	0.3691
GTEX-1H1DE-1226-SM-9JGHH	Stomach	2.299	0.34	0.7542	0.04137	0.5661	0.6336	0.489
GTEX-1H1DE-1426-SM-9JGHV	Small Intestine - Terminal Ileum	1.252	0.3572	0.4068	19.63	6.346	20.12	1.113
GTEX-1H1DE-1526-SM-ARL9B	Colon - Transverse	0.8067	0.4194	0.1545	63.93	21.74	53.39	0.5204
GTEX-1H1DE-1626-SM-9KNU5	Colon - Sigmoid	1.934	0.8897	0.06332	31.18	6.887	25.98	0.4265
GTEX-1H1DG-1226-SM-9JGH3	Esophagus - Mucosa	11.07	206.7	52.6	0.6243	99.51	209.1	0.1402
GTEX-1H1DG-2126-SM-9WPPB	Stomach	0.5595	0.2212	0.277	2.745	3.544	2.867	149.5
GTEX-1H1DG-2226-SM-9WPPC	Colon - Transverse	2.338	1.881	0.0	15.71	8.284	26.19	0.8355
GTEX-1H1E6-1326-SM-9WPQ5	Esophagus - Muscularis	3.191	0.08658	0.0	0.1264	0.4024	2.559	0.6433
GTEX-1H1E6-1426-SM-9QEHO	Esophagus - Gastroesophageal Junction	1.668	0.0	0.1539	0.1076	0.3792	1.509	0.3417
GTEX-1H1E6-1626-SM-9OSWC	Stomach	2.741	0.1452	0.1819	0.9965	3.596	2.036	331.1
GTEX-1H1E6-1826-SM-A9G21	Colon - Sigmoid	1.523	2.364	0.0	0.2138	0.9351	1.554	0.3409
GTEX-1H1E6-1926-SM-9OSWD	Colon - Transverse	0.5016	0.03696	0.0	882.5	371.8	648.1	0.07677
GTEX-1H1ZS-1526-SM-9OSXR	Esophagus - Mucosa	15.88	24.91	317.7	0.5226	129.6	325.5	0.05419
GTEX-1H1ZS-1626-SM-9KNU7	Esophagus - Muscularis	0.7712	0.6429	0.0	0.05214	0.4309	0.5685	0.1627
GTEX-1H1ZS-1726-SM-9WYUC	Esophagus - Gastroesophageal Junction	0.588	0.7581	0.0	0.1897	0.9083	1.199	0.1765
GTEX-1H1ZS-2626-SM-9QEIX	Colon - Sigmoid	0.6595	1.149	0.0	0.3902	1.163	1.681	0.4484
GTEX-1H23P-1426-SM-9JGH5	Esophagus - Mucosa	37.04	165.4	558.9	0.2253	442.9	366.2	0.1109
GTEX-1H23P-1526-SM-9WG7I	Esophagus - Muscularis	3.708	0.6122	0.3485	0.08125	0.4036	0.7311	1.165
GTEX-1H23P-2626-SM-9KNVN	Colon - Sigmoid	2.993	2.185	0.0	34.81	14.34	24.9	0.5772
GTEX-1H23P-2726-SM-9JGHN	Stomach	13.5	0.2637	1.376	5.07	11.21	6.608	340.8
GTEX-1H2FU-1626-SM-9KNVZ	Esophagus - Muscularis	1.116	0.579	0.0	0.05283	0.637	2.647	0.5725
GTEX-1H3NZ-1326-SM-9JGHI	Esophagus - Mucosa	3.309	187.3	11.71	0.0691	18.82	125.8	1.112
GTEX-1H3NZ-1426-SM-9WYTA	Esophagus - Muscularis	0.6904	1.03	0.0	0.0	0.4692	0.6786	1.212
GTEX-1H3NZ-2226-SM-9WYUT	Stomach	0.7306	0.2584	0.0	0.1257	0.4599	0.2122	1.27
GTEX-1H3NZ-2526-SM-9KNVO	Colon - Sigmoid	1.168	1.674	0.0	0.4073	0.6148	1.102	0.745
GTEX-1H3VE-1426-SM-9WYSK	Esophagus - Gastroesophageal Junction	1.384	0.1726	0.1544	0.0	1.307	5.233	0.7211
GTEX-1H3VE-2326-SM-9KNVU	Colon - Sigmoid	1.235	2.668	0.0	0.2997	0.883	0.6612	0.7257
GTEX-1H3VY-2026-SM-9JGHK	Esophagus - Mucosa	5.674	7324.0	0.9796	0.1827	50.91	108.8	0.15
GTEX-1H3VY-2226-SM-9WYU7	Esophagus - Gastroesophageal Junction	1.937	2.105	0.0	0.05123	0.2984	3.231	0.7569
GTEX-1H3VY-2326-SM-9WG81	Stomach	27.88	0.5885	2.542	1.304	31.3	10.21	917.0
GTEX-1H3VY-2426-SM-9WPPD	Colon - Transverse	0.9357	0.8911	0.1187	576.0	193.3	404.6	0.1636
GTEX-1H3VY-2526-SM-9KNW1	Colon - Sigmoid	1.113	2.434	0.0	13.78	6.491	17.88	0.3778
GTEX-1HB9E-1526-SM-D3LA6	Esophagus - Mucosa	40.89	142.9	271.9	0.4565	177.2	431.6	0.2998
GTEX-1HB9E-1626-SM-ARL9J	Esophagus - Muscularis	0.3506	0.7355	0.0	0.0	0.2645	1.976	1.058
GTEX-1HB9E-2526-SM-D4P35	Colon - Sigmoid	0.2116	0.8403	0.0	46.82	41.11	139.4	0.5837
GTEX-1HBPH-1126-SM-A96TU	Esophagus - Mucosa	15.5	2247.0	964.7	0.02816	212.4	303.7	0.2312
GTEX-1HBPH-1226-SM-9WPNW	Esophagus - Muscularis	2.107	0.4479	0.1753	0.1635	0.4429	1.528	0.7112
GTEX-1HBPH-1526-SM-ARZNC	Esophagus - Gastroesophageal Junction	1.244	0.2224	0.0	0.2598	0.2053	0.8992	0.8886
GTEX-1HBPH-2526-SM-ACKXK	Colon - Sigmoid	2.071	2.713	4.373	0.1176	0.9456	1.099	0.9914
GTEX-1HBPI-0526-SM-ARZNN	Esophagus - Gastroesophageal Junction	0.9923	0.5133	0.2143	0.0	0.1895	1.219	1.214
GTEX-1HBPI-0626-SM-9WPP4	Esophagus - Mucosa	68.12	874.5	653.0	7.197	1069.0	494.5	0.2675
GTEX-1HBPI-0726-SM-9WG7Z	Stomach	4.145	10.59	0.3148	1.247	21.83	1.473	2244.0
GTEX-1HBPI-2226-SM-9WYTY	Colon - Sigmoid	0.7081	2.296	0.0	5.797	5.009	9.855	0.5683
GTEX-1HBPM-1426-SM-9WPPE	Esophagus - Mucosa	23.36	45.81	51.86	2.078	54.64	142.3	0.178
GTEX-1HBPM-1526-SM-A9G3H	Esophagus - Muscularis	0.7493	0.6337	0.0	0.3084	0.4909	1.581	0.5696
GTEX-1HBPM-2626-SM-9WYU5	Colon - Sigmoid	1.734	1.76	0.0	0.1955	0.5901	1.885	0.8068
GTEX-1HBPN-1426-SM-9WPNO	Esophagus - Muscularis	1.958	0.3554	0.07949	0.2594	0.4519	2.655	0.4989
GTEX-1HBPN-1626-SM-9WPNP	Stomach	21.9	1.518	1.092	0.5093	16.73	4.389	362.5
GTEX-1HBPN-2026-SM-B2LWA	Colon - Sigmoid	0.729	1.094	0.06852	73.77	25.17	36.74	0.5979
GTEX-1HC8U-1526-SM-9WPO4	Esophagus - Mucosa	10.84	76.5	17.08	0.3116	192.1	234.4	0.4888
GTEX-1HC8U-1626-SM-CNPPG	Esophagus - Muscularis	3.313	5.115	3.13	0.4412	3.403	7.436	0.4569
GTEX-1HC8U-1726-SM-A9SMF	Esophagus - Gastroesophageal Junction	3.142	1.562	0.0	0.09914	0.5507	1.518	0.6673
GTEX-1HCU6-1326-SM-A96TZ	Esophagus - Mucosa	12.3	1658.0	41.49	0.0	101.6	242.6	0.09741
GTEX-1HCU6-2726-SM-A9SKV	Colon - Transverse	2.499	4.622	0.0	2.249	1.332	2.163	0.3419
GTEX-1HCU6-2926-SM-B2LWV	Colon - Sigmoid	1.161	6.541	0.0	1.526	1.536	1.517	0.1718
GTEX-1HCU7-2126-SM-A96SG	Esophagus - Mucosa	6.167	201.4	167.8	0.05933	31.47	179.4	0.4286
GTEX-1HCU7-2226-SM-B2LXA	Esophagus - Muscularis	3.208	2.277	0.1927	0.08984	0.3165	1.353	0.8555
GTEX-1HCU7-2426-SM-CKZOL	Esophagus - Gastroesophageal Junction	2.849	1.126	0.0	0.0	0.0571	2.101	1.412
GTEX-1HCU7-2626-SM-C1YQO	Colon - Transverse	5.779	0.3934	0.0	1.364	0.924	3.578	0.8722
GTEX-1HCU7-2726-SM-A9G3D	Colon - Sigmoid	2.561	1.0	0.0	0.1327	0.2158	1.447	0.7699
GTEX-1HCU8-1326-SM-C1YQQ	Stomach	5.308	60.01	0.7257	3.278	6.835	10.0	198.6
GTEX-1HCU8-2226-SM-9WPOV	Esophagus - Mucosa	106.4	1169.0	119.7	6.245	128.3	683.0	0.3636
GTEX-1HCU8-2326-SM-ACKVL	Esophagus - Muscularis	0.6535	2.416	1.037	0.09665	0.8118	2.057	0.4602
GTEX-1HCU8-2426-SM-A9SM7	Esophagus - Gastroesophageal Junction	0.1366	1.058	0.1541	0.03591	0.5255	0.8576	1.238
GTEX-1HCU9-0926-SM-B2LXS	Esophagus - Muscularis	5.25	1.079	20.17	0.2067	3.954	6.705	0.2375
GTEX-1HCU9-1326-SM-B2LXT	Colon - Transverse	0.9005	0.5669	0.0	590.4	193.9	453.2	0.1562
GTEX-1HCUA-1126-SM-B2LWD	Esophagus - Gastroesophageal Junction	1.518	3.386	0.4635	0.4322	0.4684	1.753	0.2484
GTEX-1HCUA-1426-SM-9WPP7	Esophagus - Mucosa	88.82	94.28	565.4	0.5147	118.3	210.9	0.4076
GTEX-1HCUA-1526-SM-A9G3M	Esophagus - Muscularis	1.344	3.926	0.1287	0.2101	0.4147	1.2	0.2661
GTEX-1HCUA-1626-SM-A9SMG	Stomach	2.046	0.4703	0.155	0.1445	0.2546	0.6378	11.21
GTEX-1HCUA-1926-SM-B2LWE	Colon - Sigmoid	2.029	2.009	0.0	1.495	0.9036	3.03	0.472
GTEX-1HCVE-1226-SM-9WPPH	Esophagus - Mucosa	26.62	47.07	249.2	0.3959	77.68	249.8	0.3033
GTEX-1HCVE-1326-SM-A9G3Q	Esophagus - Muscularis	1.79	4.157	1.474	0.1145	0.8998	1.605	0.3008
GTEX-1HCVE-2326-SM-9WYUD	Colon - Sigmoid	0.7103	1.577	0.0	0.4385	0.901	2.751	0.7919
GTEX-1HCVE-2526-SM-A9G2G	Colon - Transverse	2.782	6.514	0.0	3.902	2.313	6.786	0.4164
GTEX-1HFI6-1126-SM-9WYUM	Esophagus - Muscularis	0.2625	2.553	0.7174	0.02389	0.4725	3.262	0.5256
GTEX-1HFI6-1226-SM-A96SK	Esophagus - Mucosa	54.92	92.65	457.3	8.219	110.0	214.1	0.2092
GTEX-1HFI6-1526-SM-B2LXC	Esophagus - Gastroesophageal Junction	0.9127	4.062	5.391	0.1571	1.49	4.934	0.9026
GTEX-1HFI7-1026-SM-A9G3I	Esophagus - Gastroesophageal Junction	126.8	67.89	15.06	18.36	32.77	32.81	4.06
GTEX-1HFI7-1326-SM-9WPOW	Esophagus - Muscularis	2.042	0.2309	0.241	0.2622	0.2537	0.9334	0.2091
GTEX-1HFI7-1526-SM-9WG7W	Stomach	1.804	0.345	1.235	0.2398	0.9422	2.216	623.5
GTEX-1HFI7-1626-SM-9WYTR	Colon - Sigmoid	0.6751	2.13	0.0	0.2282	0.1778	1.274	0.6744
GTEX-1HFI7-1726-SM-A9G22	Colon - Transverse	1.329	0.3544	0.0	205.5	58.91	144.2	0.1087
GTEX-1HGF4-0926-SM-9WPP8	Esophagus - Mucosa	42.54	108.8	40.42	1.517	70.76	281.9	0.2546
GTEX-1HKZK-1226-SM-9WYUR	Esophagus - Gastroesophageal Junction	5.852	0.702	3.149	0.2216	1.876	4.156	0.4639
GTEX-1HKZK-1326-SM-A9G2D	Esophagus - Muscularis	4.626	0.9509	0.8507	0.7536	1.247	4.613	0.4558
GTEX-1HKZK-1426-SM-A96U1	Esophagus - Mucosa	49.79	17.72	708.3	0.1135	149.3	285.5	0.2609
GTEX-1HKZK-1526-SM-B2LWG	Stomach	3.852	1.843	0.5431	0.6014	4.323	2.383	347.2
GTEX-1HKZK-2026-SM-9WYUF	Colon - Sigmoid	1.152	1.377	0.4724	0.2202	0.2536	1.658	0.452
GTEX-1HKZK-2126-SM-A9SL3	Colon - Transverse	1.764	4.08	0.2388	116.3	40.84	66.17	0.2194
GTEX-1HR9M-2326-SM-CNPPZ	Stomach	3.228	2.899	0.0	0.4663	0.5442	2.7	0.8598
GTEX-1HSEH-1426-SM-B2LXF	Esophagus - Gastroesophageal Junction	0.6041	0.904	0.0	0.3299	0.4321	0.9992	0.957
GTEX-1HSEH-1526-SM-B2LXG	Stomach	11.71	0.8793	0.0	1.088	18.96	4.042	236.3
GTEX-1HSEH-1726-SM-B2LXH	Colon - Transverse	0.5853	0.4066	0.1061	603.4	157.2	394.6	0.06497
GTEX-1HSEH-1926-SM-A96SB	Colon - Sigmoid	0.6132	1.857	0.0	0.6873	0.4656	1.943	0.5768
GTEX-1HSGN-1626-SM-A96U2	Esophagus - Mucosa	115.9	16.34	34.17	9.002	93.12	198.1	0.132
GTEX-1HSGN-1726-SM-B2LXX	Esophagus - Muscularis	1.022	0.3364	0.0	0.2645	0.8496	2.452	0.4838
GTEX-1HSGN-1826-SM-CL54H	Esophagus - Gastroesophageal Junction	0.7852	0.7405	0.2899	0.1689	0.4669	2.21	0.3994
GTEX-1HSGN-2226-SM-A9SL6	Colon - Sigmoid	0.4934	17.37	0.0	1.001	0.7457	1.905	0.2738
GTEX-1HSGN-2626-SM-CE6S1	Colon - Transverse	0.389	3.613	0.0	243.0	69.98	135.8	0.1511
GTEX-1HSKV-2326-SM-A9SL9	Colon - Sigmoid	0.5106	7.026	0.0	0.2954	0.4366	0.8783	0.4938
GTEX-1HSKV-2426-SM-A8N8K	Esophagus - Mucosa	56.15	371.8	1188.0	1.192	184.9	300.7	0.3331
GTEX-1HSKV-2626-SM-CNPPO	Esophagus - Muscularis	0.626	2.791	0.5561	0.3333	0.6824	1.404	0.754
GTEX-1HSMO-1726-SM-A9SKO	Esophagus - Gastroesophageal Junction	1.701	0.7017	0.1569	0.07318	0.5155	1.501	1.153
GTEX-1HSMO-2526-SM-A9SKP	Colon - Sigmoid	0.774	1.802	0.0	1.315	1.629	5.949	1.434
GTEX-1HSMP-1826-SM-E9TIB	Esophagus - Gastroesophageal Junction	2.444	0.2266	0.05256	0.0	0.3353	1.883	0.6477
GTEX-1HSMP-2326-SM-D3L8R	Colon - Transverse	1.193	10.45	0.0	1.188	0.5077	2.987	0.4766
GTEX-1HSMQ-1926-SM-A9G3O	Esophagus - Gastroesophageal Junction	3.86	0.9481	0.0	0.173	0.4594	0.7545	0.9431
GTEX-1HSMQ-2026-SM-B2LY1	Esophagus - Mucosa	98.01	39.74	171.0	5.627	358.5	320.9	0.5159
GTEX-1HSMQ-2126-SM-CJI3E	Esophagus - Muscularis	6.195	0.1455	0.2278	0.05312	0.2447	0.91	0.6104
GTEX-1HSMQ-2226-SM-C1YRD	Small Intestine - Terminal Ileum	1.428	0.3859	0.0	122.1	41.05	130.7	0.5036
GTEX-1HSMQ-2426-SM-CE6RY	Stomach	1.976	0.1514	0.0	9.06	3.802	12.45	18.1
GTEX-1HSMQ-2526-SM-A9SMK	Colon - Sigmoid	3.643	1.165	0.1658	9.857	5.761	12.58	1.003
GTEX-1HSMQ-2726-SM-C1YRE	Colon - Transverse	1.405	0.1311	0.0	311.4	108.6	288.4	0.2435
GTEX-1HT8W-2026-SM-CNNQC	Esophagus - Muscularis	0.7762	0.8808	0.3377	0.05249	0.5688	2.847	0.6032
GTEX-1HT8W-2126-SM-ACKW7	Esophagus - Gastroesophageal Junction	2.044	0.5793	0.0	0.0	1.074	3.431	0.3558
GTEX-1HT8W-2326-SM-A9SLA	Stomach	1.4	0.5249	0.0	0.09015	0.5801	1.685	0.518
GTEX-1I1CD-1726-SM-A9G3P	Esophagus - Mucosa	44.95	29.65	248.9	0.03319	135.4	197.7	0.0763
GTEX-1I1CD-2826-SM-A9SL4	Colon - Sigmoid	0.9133	8.191	0.0	1.837	1.659	5.012	0.4021
GTEX-1I1GP-1026-SM-C1YRZ	Esophagus - Mucosa	73.9	2740.0	0.3995	4.874	30.21	162.2	0.1325
GTEX-1I1GP-1126-SM-ARL7I	Esophagus - Muscularis	2.458	4.624	0.0	0.0	0.2955	0.3235	0.2217
GTEX-1I1GP-1226-SM-A96SC	Esophagus - Gastroesophageal Junction	2.133	2.967	0.0	0.0	0.1756	0.4959	0.3472
GTEX-1I1GP-2826-SM-A9SKZ	Colon - Sigmoid	1.039	4.422	0.127	0.5035	0.6099	1.322	0.2723
GTEX-1I1GQ-1626-SM-A9SKR	Esophagus - Gastroesophageal Junction	0.5978	2.699	1.445	0.06737	0.4289	3.445	0.9843
GTEX-1I1GQ-1726-SM-B2LWZ	Esophagus - Mucosa	14.26	135.6	716.5	0.9792	150.5	226.1	0.3445
GTEX-1I1GR-1226-SM-ACKWA	Esophagus - Gastroesophageal Junction	1.61	4.519	0.0	0.4603	1.483	2.124	1.26
GTEX-1I1GR-1326-SM-ARU7B	Esophagus - Mucosa	8.016	222.7	898.2	0.227	147.4	210.2	0.1491
GTEX-1I1GR-1426-SM-CY8H8	Esophagus - Muscularis	0.9945	2.897	0.1577	1.765	1.265	2.635	1.268
GTEX-1I1GR-2226-SM-ARL7F	Colon - Sigmoid	1.276	1.39	0.0	1.652	0.8183	3.479	1.24
GTEX-1I1GR-2526-SM-CNNQF	Colon - Transverse	0.54	0.9365	0.0	55.52	31.43	51.97	0.2928
GTEX-1I1GS-2126-SM-ARU7G	Esophagus - Mucosa	16.04	645.3	102.7	0.0	100.1	188.4	0.1007
GTEX-1I1GT-1526-SM-ARL7K	Esophagus - Muscularis	2.071	1.942	2.258	0.08099	0.5376	2.481	0.359
GTEX-1I1GT-1626-SM-B2LWR	Esophagus - Gastroesophageal Junction	2.013	0.8374	10.62	0.5956	2.506	5.045	0.2367
GTEX-1I1GT-1726-SM-C1YS3	Stomach	3.47	0.0	5.713	0.8879	4.255	2.319	491.8
GTEX-1I1GT-1826-SM-ARZLW	Small Intestine - Terminal Ileum	2.362	0.2412	0.0	43.71	11.66	35.1	0.2746
GTEX-1I1GT-1926-SM-ARU7D	Colon - Transverse	2.453	1.319	0.0	50.27	14.25	40.94	0.04517
GTEX-1I1GT-2026-SM-CKZPK	Colon - Sigmoid	1.446	1.421	0.04735	2.318	2.883	4.436	0.6089
GTEX-1I1GU-1226-SM-A9SKT	Esophagus - Gastroesophageal Junction	0.5992	0.4336	0.0	0.1013	0.2264	1.512	0.3076
GTEX-1I1GU-1326-SM-ARZM6	Esophagus - Muscularis	0.9324	0.108	0.0	0.0	0.1922	0.4909	0.1682
GTEX-1I1GU-1426-SM-B2LX3	Esophagus - Mucosa	140.5	91.25	440.3	0.04507	164.1	298.6	0.2072
GTEX-1I1GV-2026-SM-CNPQI	Esophagus - Muscularis	0.8792	1.726	0.1743	0.1626	0.784	1.671	0.2082
GTEX-1I1GV-2226-SM-ARU7E	Esophagus - Mucosa	111.7	75.49	97.84	16.62	86.45	167.7	0.3808
GTEX-1I1HK-2026-SM-CNNRB	Stomach	0.8141	0.8743	0.0	0.289	0.6264	0.3876	249.0
GTEX-1I4MK-0426-SM-B2LWQ	Esophagus - Mucosa	76.07	98.37	18.36	0.2754	128.6	203.1	0.2852
GTEX-1I4MK-0526-SM-ARL7N	Esophagus - Muscularis	1.741	0.6272	2.073	0.2035	0.7719	2.641	0.3842
GTEX-1I4MK-0826-SM-A9G2J	Esophagus - Gastroesophageal Junction	1.984	0.2327	0.1325	0.03088	0.4853	1.539	0.4158
GTEX-1I4MK-0926-SM-A9SLD	Stomach	10.91	0.9511	16.29	1.198	6.632	3.491	621.1
GTEX-1I4MK-1126-SM-B2LWS	Colon - Transverse	2.081	0.4047	0.8448	1002.0	354.0	642.9	0.07904
GTEX-1I6K6-1326-SM-ARZM7	Esophagus - Muscularis	1.885	1.499	0.361	0.08416	0.114	1.289	0.456
GTEX-1I6K6-1826-SM-B2LX5	Colon - Transverse	0.8998	2.047	0.0	224.8	58.61	168.6	0.3383
GTEX-1I6K6-1926-SM-A96SN	Colon - Sigmoid	1.842	2.723	0.0	95.02	28.71	38.97	0.2061
GTEX-1I6K6-2026-SM-CGQFE	Esophagus - Gastroesophageal Junction	0.6121	0.2455	0.09609	0.1792	0.7365	3.939	0.358
GTEX-1I6K7-1326-SM-ARZM1	Esophagus - Gastroesophageal Junction	4.244	0.7644	0.4603	0.1717	5.013	8.112	1.24
GTEX-1I6K7-1426-SM-B2LXP	Esophagus - Mucosa	34.01	4381.0	37.23	0.22	135.9	240.2	0.243
GTEX-1I6K7-1526-SM-A96SX	Esophagus - Muscularis	1.08	0.1539	0.3615	0.1124	0.3501	1.254	0.3782
GTEX-1I6K7-1726-SM-B2LXQ	Stomach	15.89	1.219	2.642	0.958	9.493	5.087	721.6
GTEX-1ICG6-1826-SM-AHZ2O	Stomach	3.1	0.1079	1.834	1.373	5.841	2.044	327.0
GTEX-1ICG6-1926-SM-ARU7L	Esophagus - Mucosa	59.15	9.86	832.2	0.3116	61.24	178.4	0.3376
GTEX-1ICG6-2026-SM-CE6SX	Esophagus - Muscularis	2.066	0.1074	1.21	0.09405	0.3822	5.81	0.4632
GTEX-1ICG6-2126-SM-CE6T2	Esophagus - Gastroesophageal Junction	2.568	0.5984	1.792	0.0	0.3808	4.24	0.5114
GTEX-1ICG6-2226-SM-B2LY7	Colon - Sigmoid	1.419	3.509	0.2911	0.7803	0.2941	3.188	0.5904
GTEX-1ICLY-2226-SM-ARZM3	Esophagus - Muscularis	3.285	0.7899	0.6413	0.299	0.4398	1.84	0.8695
GTEX-1ICLY-2326-SM-CL53F	Esophagus - Gastroesophageal Junction	3.077	0.3584	0.0	0.3488	0.3072	1.2	1.059
GTEX-1ICLZ-1426-SM-CKZPR	Esophagus - Muscularis	13.68	0.3696	0.6944	0.07195	0.2339	2.391	0.6379
GTEX-1ICLZ-2426-SM-CKZOD	Colon - Transverse	4.433	47.25	0.0	0.07548	0.2352	3.585	0.9541
GTEX-1IDFM-1126-SM-A96SY	Esophagus - Mucosa	6.95	7.9	93.9	0.2301	27.93	68.18	0.5112
GTEX-1IDJC-0726-SM-CL53G	Esophagus - Muscularis	1.396	0.7102	0.6589	0.0768	0.6867	1.455	0.3531
GTEX-1IDJC-0826-SM-A9SLO	Esophagus - Gastroesophageal Junction	1.728	0.8403	0.0	0.09087	0.8002	1.392	0.2387
GTEX-1IDJC-1326-SM-CL53H	Colon - Transverse	1.136	1.17	0.0	38.61	13.49	34.13	0.3644
GTEX-1IDJD-1626-SM-C1YRC	Esophagus - Mucosa	33.27	46.09	472.6	0.1622	106.8	335.4	0.2815
GTEX-1IDJD-2226-SM-A96TD	Colon - Transverse	0.7409	0.704	0.1297	22.49	11.14	34.34	0.9232
GTEX-1IDJD-2426-SM-C1YS6	Stomach	3.854	0.319	0.333	2.445	8.318	2.922	890.4
GTEX-1IDJE-1526-SM-A9SLG	Esophagus - Gastroesophageal Junction	0.5213	1.373	0.0	0.0	0.259	0.9286	0.2937
GTEX-1IDJF-1126-SM-ARU7O	Esophagus - Gastroesophageal Junction	1.023	0.1658	2.726	0.2421	0.6315	1.87	0.6957
GTEX-1IDJF-1226-SM-C1YPX	Esophagus - Mucosa	37.13	5.207	556.3	0.1748	205.6	248.5	0.2773
GTEX-1IDJF-1326-SM-A9G2R	Esophagus - Muscularis	1.182	1.543	3.273	0.109	0.5809	2.735	0.704
GTEX-1IDJF-1426-SM-ACKWK	Stomach	1.471	0.1704	1.503	0.09044	0.3431	1.162	0.4157
GTEX-1IDJF-1826-SM-CKZOE	Colon - Transverse	1.213	0.5346	0.0	9.265	2.497	9.437	0.3224
GTEX-1IDJH-1826-SM-A96T4	Esophagus - Gastroesophageal Junction	0.6029	1.333	5.286	0.1946	0.5272	1.902	0.4365
GTEX-1IDJH-1926-SM-ARU7T	Esophagus - Muscularis	0.5373	0.2722	0.1704	0.0	0.6137	1.217	0.5219
GTEX-1IDJH-2026-SM-CNNQX	Esophagus - Mucosa	30.46	107.4	1315.0	0.2751	128.1	249.1	0.1385
GTEX-1IDJH-2826-SM-CJI49	Colon - Sigmoid	0.5722	12.08	0.0	0.2312	0.6085	0.8573	0.3579
GTEX-1IDJI-2226-SM-CKZPM	Colon - Sigmoid	1.184	0.7905	0.1414	0.3297	0.277	4.279	0.812
GTEX-1IDJU-1226-SM-A9G2T	Esophagus - Muscularis	1.639	0.5445	0.8184	0.0954	0.6721	1.172	0.4177
GTEX-1IDJU-1326-SM-ARU7P	Esophagus - Gastroesophageal Junction	1.231	0.02321	0.1453	0.1355	0.9823	1.9	0.3449
GTEX-1IDJU-1526-SM-CNNR3	Stomach	11.32	0.1137	1.582	0.4609	5.625	2.613	893.0
GTEX-1IDJU-1926-SM-CL53W	Colon - Sigmoid	0.6466	0.5823	0.0	0.6235	0.6757	2.168	0.3784
GTEX-1IDJU-2026-SM-A9SLM	Colon - Transverse	0.5661	0.236	0.0	627.2	216.7	438.8	0.05027
GTEX-1IGQW-2326-SM-CE6RV	Colon - Transverse	0.9828	14.44	0.0	3.743	2.599	5.301	1.11
GTEX-1IKJJ-1126-SM-A9G2M	Esophagus - Gastroesophageal Junction	0.6263	1.034	0.9597	0.1958	0.788	0.7985	0.3489
GTEX-1IKK5-1326-SM-AHZ2X	Esophagus - Mucosa	19.81	89.64	447.4	0.1651	146.7	428.0	0.5638
GTEX-1IKK5-1426-SM-CJI3U	Esophagus - Gastroesophageal Junction	0.4699	0.3311	0.8295	0.0	0.7073	2.761	1.445
GTEX-1IKK5-2726-SM-CNPQ6	Colon - Transverse	1.124	13.33	0.0	11.2	8.894	7.83	0.9652
GTEX-1IKOE-1526-SM-C1YSD	Esophagus - Mucosa	76.32	248.9	541.5	2.611	139.3	199.3	0.1905
GTEX-1IKOE-1626-SM-C1YSE	Esophagus - Muscularis	2.327	0.08874	0.2779	0.1943	0.2545	1.866	0.3722
GTEX-1IKOE-1926-SM-ARU7V	Small Intestine - Terminal Ileum	1.375	0.1037	0.0	41.63	12.54	31.59	0.3976
GTEX-1IKOE-2026-SM-AHZ31	Colon - Transverse	8.89	0.2856	0.1863	697.3	257.3	468.7	0.1198
GTEX-1IKOE-2126-SM-A96T5	Colon - Sigmoid	1.067	1.752	0.2966	0.3458	0.4403	3.087	0.4995
GTEX-1IKOE-2226-SM-ACKWV	Esophagus - Gastroesophageal Junction	1.949	0.3023	0.04734	0.04414	0.2332	0.8937	0.2754
GTEX-1IKOH-1626-SM-A9SLT	Esophagus - Gastroesophageal Junction	0.1293	9.326	0.2734	0.204	0.5596	2.409	0.427
GTEX-1IL2U-2526-SM-C1YQV	Colon - Sigmoid	1.588	3.605	0.1402	3.563	2.232	5.21	0.7835
GTEX-1IL2V-2026-SM-ARZMA	Stomach	1.738	0.2076	0.0	0.2598	0.4693	1.079	31.88
GTEX-1IOXB-2626-SM-CJI2N	Colon - Transverse	0.8006	3.274	0.0	653.0	639.8	403.1	0.3818
GTEX-1IY9M-1626-SM-AHZ39	Esophagus - Mucosa	11.15	54.71	666.1	0.1632	95.26	325.9	0.4377
GTEX-1J1OQ-2326-SM-A96ST	Esophagus - Gastroesophageal Junction	6.612	0.3876	0.2428	0.04244	0.2415	1.55	0.6225
GTEX-1J1OQ-2426-SM-CY8HG	Esophagus - Muscularis	3.454	0.2629	0.0	0.2303	0.1456	1.036	0.8443
GTEX-1J1OQ-2526-SM-AHZ3Q	Esophagus - Mucosa	95.64	16.3	504.4	0.14	64.56	317.2	0.6666
GTEX-1J1OQ-2726-SM-AHZ3R	Colon - Transverse	2.416	15.97	0.152	13.11	4.814	17.92	0.4034
GTEX-1J1OQ-2826-SM-D3L88	Colon - Sigmoid	2.293	1.508	0.0	0.4719	0.618	1.592	0.9038
GTEX-1J1R8-0326-SM-AHZ3D	Esophagus - Mucosa	71.51	4.597	344.5	0.4195	168.3	288.5	0.1913
GTEX-1J1R8-0426-SM-A96SZ	Esophagus - Muscularis	3.852	0.7748	2.712	0.3327	0.5139	3.8	0.5135
GTEX-1J1R8-1026-SM-CJI37	Esophagus - Gastroesophageal Junction	2.258	0.03025	0.09472	0.1766	0.5026	1.628	0.3408
GTEX-1J1R8-1126-SM-CNPQ3	Colon - Transverse	1.279	0.8354	0.03229	590.4	265.5	538.5	0.08405
GTEX-1J1R8-1426-SM-CL55O	Colon - Sigmoid	5.257	0.633	0.0	9.763	6.369	15.44	0.389
GTEX-1J8EW-1226-SM-A9G34	Esophagus - Muscularis	1.86	3.77	5.312	0.172	1.491	4.197	0.7454
GTEX-1J8EW-1326-SM-AHZ3S	Esophagus - Mucosa	4.573	94.12	591.1	0.2102	173.9	254.3	0.3191
GTEX-1J8EW-2226-SM-AHZ3T	Stomach	3.865	16.25	0.2476	0.6926	5.833	2.412	336.9
GTEX-1J8EW-2426-SM-CE6T5	Colon - Sigmoid	0.7224	1.542	0.0	0.5838	0.4406	0.9958	0.4518
GTEX-1J8JJ-1726-SM-C1YQG	Stomach	0.8789	5.162	0.2925	1.159	8.047	1.823	141.0
GTEX-1J8JJ-2426-SM-D4P4A	Colon - Sigmoid	0.4646	1.525	0.0	0.05638	0.6264	0.5854	0.9534
GTEX-1J8Q3-1926-SM-C1YSJ	Stomach	0.7994	0.07404	2.666	0.2703	5.961	1.179	582.9
GTEX-1J8Q3-2026-SM-CE6R3	Esophagus - Muscularis	0.395	0.1601	0.0	0.0	0.4975	4.298	0.1315
GTEX-1J8Q3-2126-SM-ARU8O	Esophagus - Gastroesophageal Junction	1.106	1.394	0.0	0.0	0.5042	6.687	0.4774
GTEX-1J8Q3-2426-SM-CL53S	Colon - Sigmoid	0.9205	1.081	0.06771	0.4736	0.5133	1.901	0.5391
GTEX-1J8Q3-2526-SM-CNNQ4	Small Intestine - Terminal Ileum	0.2362	0.9076	0.0444	484.0	176.3	526.2	0.1835
GTEX-1J8QM-0826-SM-CJI2P	Esophagus - Gastroesophageal Junction	1.18	0.0	0.0	0.0	0.6925	2.368	0.8392
GTEX-1J8QM-1026-SM-C1YQA	Small Intestine - Terminal Ileum	1.649	0.5179	0.0	321.4	90.93	226.3	0.5927
GTEX-1J8QM-1126-SM-C1YQB	Stomach	0.2382	0.08129	2.418	0.4747	2.275	0.9859	451.6
GTEX-1J8QM-1226-SM-CY8HI	Colon - Sigmoid	0.4907	1.008	0.0	3.329	1.835	4.803	0.788
GTEX-1J8QM-1726-SM-A9G35	Esophagus - Muscularis	1.341	0.7497	0.0	0.1824	0.4844	1.799	0.5271
GTEX-1J8QM-1926-SM-AHZ3Z	Esophagus - Mucosa	42.31	157.1	270.7	1.537	149.4	255.7	0.1611
GTEX-1JJ6O-1426-SM-CY8HT	Esophagus - Muscularis	5.098	0.5509	0.0	0.06702	0.7627	4.523	0.7152
GTEX-1JJ6O-1626-SM-CM2RM	Esophagus - Gastroesophageal Junction	5.343	0.6166	0.1839	0.02143	0.3833	3.004	0.6967
GTEX-1JJ6O-2426-SM-ARU8J	Colon - Transverse	2.896	5.205	0.0	30.55	11.05	15.94	0.6045
GTEX-1JJE9-2226-SM-CXZJM	Small Intestine - Terminal Ileum	0.693	3.061	0.08794	0.82	0.2888	3.406	0.9558
GTEX-1JJE9-2426-SM-D3L8T	Colon - Transverse	0.7434	1.687	0.0	3.966	1.803	4.948	0.9767
GTEX-1JJE9-2526-SM-ARU8K	Colon - Sigmoid	0.7549	0.9413	0.0	0.2748	0.422	1.379	0.9927
GTEX-1JJEA-2526-SM-CY8HJ	Colon - Sigmoid	1.159	6.513	0.0	0.2194	0.4558	1.5	1.081
GTEX-1JK1U-1226-SM-CNNPN	Small Intestine - Terminal Ileum	0.8356	0.4551	0.06786	115.3	65.26	127.9	1.345
GTEX-1JK1U-1326-SM-AHZ45	Stomach	15.72	0.6422	1.076	0.5233	7.485	3.894	390.0
GTEX-1JK1U-1426-SM-CNPOW	Colon - Sigmoid	0.5502	3.6	0.0	0.279	0.3528	1.038	0.4887
GTEX-1JK1U-1526-SM-AHZ46	Colon - Transverse	0.3431	1.385	0.1024	389.2	123.6	246.1	0.2143
GTEX-1JK1U-1626-SM-CY8HL	Esophagus - Gastroesophageal Junction	89.4	0.5174	0.0	11.8	10.01	13.36	0.6774
GTEX-1JK1U-1726-SM-CNNPM	Esophagus - Mucosa	107.3	497.0	367.8	1.899	70.77	163.4	0.2425
GTEX-1JK1U-1926-SM-CJI38	Esophagus - Muscularis	0.5983	0.3182	0.04745	0.04425	0.2638	1.528	0.6756
GTEX-1JKYN-1526-SM-CGQGA	Esophagus - Mucosa	52.52	9.573	241.8	0.1947	105.7	248.4	0.1662
GTEX-1JKYN-1626-SM-ARU8T	Esophagus - Gastroesophageal Junction	3.053	0.0	0.0	0.2045	0.3417	0.46	0.3357
GTEX-1JKYN-1726-SM-AHZ48	Stomach	90.94	5.134	76.69	1.766	26.48	10.32	1066.0
GTEX-1JKYN-2226-SM-ARZNE	Colon - Sigmoid	0.6223	0.05604	0.0	0.1227	0.6429	0.6371	0.7254
GTEX-1JKYN-2326-SM-CGQG7	Colon - Transverse	0.3171	0.09397	0.0	777.4	245.3	533.7	0.03975
GTEX-1JKYR-1326-SM-ARU8M	Esophagus - Gastroesophageal Junction	1.07	0.1757	0.0	0.06412	0.6254	2.513	0.821
GTEX-1JKYR-1926-SM-C1YR7	Colon - Transverse	0.6965	0.7446	0.0	524.1	148.4	317.9	0.2879
GTEX-1JKYR-2026-SM-CNPON	Colon - Sigmoid	1.616	3.289	0.0	1.093	1.036	2.087	0.6537
GTEX-1JKYR-2126-SM-CNNPC	Esophagus - Mucosa	43.19	59.22	191.3	0.1317	95.21	264.0	0.1406
GTEX-1JMLX-2126-SM-CL54B	Esophagus - Muscularis	3.392	1.222	0.06376	0.4757	0.6847	1.868	0.4588
GTEX-1JMLX-2226-SM-CNPOY	Esophagus - Gastroesophageal Junction	1.445	2.377	0.0	0.259	0.7439	0.9951	0.8335
GTEX-1JMLX-2326-SM-CXZJP	Esophagus - Mucosa	155.3	1204.0	188.4	13.34	597.1	516.2	0.3701
GTEX-1JMLX-2426-SM-CXZJQ	Stomach	15.82	22.21	0.6369	1.188	27.02	2.713	1168.0
GTEX-1JMLX-2526-SM-CY8HX	Colon - Sigmoid	1.04	1.027	0.0	0.3844	0.5625	1.836	0.8583
GTEX-1JMLX-2726-SM-CM2SB	Colon - Transverse	0.4026	1.91	0.0	0.847	0.9179	2.308	0.6025
GTEX-1JMPY-0426-SM-C1YQ3	Colon - Transverse	1.717	0.09075	0.0	599.1	117.0	298.7	0.05801
GTEX-1JMPY-0726-SM-CE6RU	Esophagus - Gastroesophageal Junction	2.234	0.1449	0.0	8.353	5.687	5.215	0.1996
GTEX-1JMPY-0826-SM-AHZ4A	Esophagus - Mucosa	36.61	105.0	594.5	1.473	154.0	252.5	0.1235
GTEX-1JMPY-0926-SM-ARL92	Stomach	5.126	0.5742	0.2115	0.1972	0.5612	0.896	59.0
GTEX-1JMPY-1026-SM-ARZN1	Colon - Sigmoid	1.218	0.3682	0.0	0.1955	0.6356	1.598	0.3851
GTEX-1JMPZ-1826-SM-CXZJT	Stomach	4.297	14.71	0.7703	0.1796	3.607	2.529	1336.0
GTEX-1JMPZ-1926-SM-E9TIT	Esophagus - Muscularis	2.716	0.842	0.7533	0.1405	0.7803	2.917	0.6458
GTEX-1JMPZ-2026-SM-C1YR8	Esophagus - Mucosa	272.3	121.5	83.99	15.17	98.04	366.2	0.1869
GTEX-1JMPZ-2426-SM-C1YQP	Colon - Transverse	2.635	11.34	0.0	9.242	3.919	14.44	0.4781
GTEX-1JMPZ-2626-SM-ARU8Z	Colon - Sigmoid	2.322	4.742	0.0	0.4327	1.313	6.29	0.6678
GTEX-1JMQJ-1026-SM-CNPP8	Esophagus - Muscularis	0.4349	2.893	0.1522	0.6743	0.625	1.105	0.6642
GTEX-1JMQJ-1126-SM-CY8HO	Esophagus - Gastroesophageal Junction	0.0897	0.824	0.0	0.0	0.6902	2.039	0.7551
GTEX-1JMQJ-1226-SM-D3L97	Esophagus - Mucosa	22.27	416.6	783.5	0.8325	164.9	428.1	0.2904
GTEX-1JMQJ-1326-SM-D4P3B	Stomach	0.7863	0.2897	0.0	0.8458	1.444	1.778	76.56
GTEX-1JMQJ-2626-SM-CY8HQ	Colon - Sigmoid	0.1428	0.2314	0.0	0.6335	0.3776	2.302	0.7211
GTEX-1JMQK-1826-SM-CY8I1	Esophagus - Muscularis	3.715	1.04	0.0	0.03996	0.3248	0.7468	0.656
GTEX-1JMQK-2026-SM-C1YQN	Esophagus - Mucosa	37.54	1994.0	25.33	1.487	60.03	162.5	0.4601
GTEX-1JMQK-2326-SM-ARZN4	Colon - Sigmoid	1.883	1.215	0.177	0.1238	0.5032	1.885	0.5827
GTEX-1JMQK-2426-SM-CXZJU	Small Intestine - Terminal Ileum	5.425	0.3361	0.0	4.989	1.374	5.265	0.9533
GTEX-1JMQL-1426-SM-CL54J	Esophagus - Muscularis	3.424	0.501	0.0	0.2926	0.4994	1.898	1.143
GTEX-1JN1M-2026-SM-D4P2W	Esophagus - Muscularis	2.07	0.5333	0.0	0.2271	0.1846	1.044	0.7137
GTEX-1JN1M-2626-SM-CY8I3	Colon - Transverse	1.207	15.24	0.0	6.593	2.263	6.361	1.082
GTEX-1JN1M-2926-SM-CNNPJ	Stomach	12.25	17.63	0.4133	1.118	16.49	5.442	236.9
GTEX-1JN6P-2126-SM-ARL98	Colon - Sigmoid	0.6527	8.402	0.0	0.06057	0.3939	0.9434	0.5768
GTEX-1JN76-0926-SM-ARZNH	Stomach	1.022	0.0	0.0	0.09125	0.2472	0.5922	0.2996
GTEX-1JN76-1126-SM-C1YRL	Small Intestine - Terminal Ileum	1.254	0.147	0.0	335.1	117.1	325.7	0.5401
GTEX-1JN76-1226-SM-C1YRM	Colon - Transverse	0.4154	0.0962	0.0	1043.0	264.5	591.9	0.1383
GTEX-1JN76-1326-SM-ARU94	Colon - Sigmoid	0.5167	2.354	0.0	0.8262	0.4298	1.647	0.3038
GTEX-1K2DA-0526-SM-CGQGY	Esophagus - Gastroesophageal Junction	1.771	0.3082	0.5429	0.1125	0.8458	5.49	0.4063
GTEX-1K2DA-0626-SM-CGQGO	Esophagus - Mucosa	64.59	24.19	280.2	0.1161	143.0	247.6	0.07623
GTEX-1K2DA-0726-SM-CGQGC	Esophagus - Muscularis	1.563	0.8331	0.3573	0.06664	0.8712	3.728	0.5033
GTEX-1K2DA-0826-SM-CGQGD	Stomach	2.786	0.3528	0.0	0.103	0.5422	1.918	7.339
GTEX-1K2DA-1626-SM-CGQGB	Colon - Sigmoid	0.5998	0.3143	0.0615	0.2007	0.2681	1.578	0.3437
GTEX-1K2DA-2026-SM-CGQGK	Colon - Transverse	0.8208	0.05946	0.0	917.2	307.8	628.8	0.0
GTEX-1K2DU-1626-SM-DHXKD	Esophagus - Muscularis	0.9942	0.3542	11.37	0.1034	0.5955	3.329	0.6877
GTEX-1K2DU-1726-SM-EV79S	Esophagus - Mucosa	246.3	23.96	1262.0	7.804	146.1	286.4	0.215
GTEX-1K9T9-2026-SM-CXZK3	Esophagus - Mucosa	58.21	79.94	70.8	0.144	44.92	170.2	0.5083
GTEX-1K9T9-2726-SM-D4P3E	Small Intestine - Terminal Ileum	0.2846	0.2595	0.2257	105.3	36.7	109.6	0.1244
GTEX-1K9T9-2826-SM-D4P3F	Colon - Transverse	0.3687	0.2241	0.09357	105.4	39.53	112.5	0.2364
GTEX-1K9T9-2926-SM-E9TKD	Colon - Sigmoid	2.259	6.253	0.0	0.6243	0.592	1.884	0.5893
GTEX-1KAFJ-0526-SM-DIPEM	Esophagus - Muscularis	0.7385	1.274	1.572	0.08457	0.3743	2.795	0.5646
GTEX-1KAFJ-0626-SM-D3L8X	Esophagus - Mucosa	98.45	193.5	652.8	0.374	65.19	433.7	0.2018
GTEX-1KAFJ-1726-SM-CY8IC	Esophagus - Gastroesophageal Junction	0.4324	0.3932	0.2676	0.2246	0.4869	2.293	0.8358
GTEX-1KANA-0426-SM-CXZKH	Esophagus - Gastroesophageal Junction	0.6249	0.03216	0.0	0.0	0.3244	1.511	0.4702
GTEX-1KANA-0526-SM-DIPF9	Esophagus - Muscularis	1.462	0.2354	0.3158	0.0	0.3192	1.402	0.1048
GTEX-1KANA-0626-SM-D4P3I	Esophagus - Mucosa	124.7	96.01	818.3	0.5508	115.8	262.2	0.1206
GTEX-1KANA-1126-SM-D3L9M	Stomach	10.18	0.2027	1.47	0.5762	1.848	1.641	832.1
GTEX-1KANA-1726-SM-CY8IG	Colon - Sigmoid	0.5361	0.4011	0.0	0.0	0.3702	0.76	0.2136
GTEX-1KANA-1926-SM-DHXKF	Colon - Transverse	0.4586	0.2016	0.0	817.5	234.7	510.6	0.06644
GTEX-1KANB-1526-SM-CXZK4	Colon - Transverse	0.6186	9.411	0.0	3.621	2.672	6.84	0.3205
GTEX-1KANB-1626-SM-CY8I5	Esophagus - Gastroesophageal Junction	0.8966	1.275	0.6387	0.2978	1.14	1.739	1.088
GTEX-1KANB-1826-SM-DHXJU	Esophagus - Mucosa	198.5	2431.0	243.2	0.3534	1366.0	911.2	0.1702
GTEX-1KANB-1926-SM-D3L9H	Esophagus - Muscularis	2.821	17.07	1.402	0.2065	4.159	7.218	0.9266
GTEX-1KANC-0926-SM-D3LA9	Colon - Transverse	0.3308	0.2845	0.0	562.3	260.3	574.0	0.08393
GTEX-1KD4Q-1126-SM-CXZKK	Esophagus - Mucosa	2.544	96.46	0.5495	0.05124	68.23	176.9	0.1514
GTEX-1KD4Q-1226-SM-DIPFU	Esophagus - Muscularis	0.8253	0.7071	0.7181	0.0279	0.5934	0.775	0.2748
GTEX-1KD4Q-1326-SM-D4P3J	Esophagus - Gastroesophageal Junction	0.7833	2.358	1.573	0.0	1.65	2.052	0.2341
GTEX-1KD5A-1426-SM-D4P3V	Stomach	0.6311	0.6185	0.149	0.1042	1.374	2.326	78.96
GTEX-1KXAM-0626-SM-DHXKH	Esophagus - Muscularis	1.545	0.1721	0.0	0.1599	0.6686	3.689	0.2851
GTEX-1KXAM-0726-SM-E9U5I	Esophagus - Gastroesophageal Junction	1.818	0.09138	0.0	0.2335	0.75	2.805	0.5256
GTEX-1KXAM-0826-SM-CXZK9	Esophagus - Mucosa	52.55	197.3	368.6	0.1081	154.5	219.0	0.1917
GTEX-1KXAM-0926-SM-CXZKA	Stomach	26.87	1.669	4.875	1.643	18.89	7.521	679.5
GTEX-1KXAM-1926-SM-D3LAG	Colon - Sigmoid	0.9319	3.33	0.1075	1.253	1.44	5.165	0.3621
GTEX-1KXAM-2026-SM-DHXKI	Small Intestine - Terminal Ileum	0.9918	0.4823	0.1119	519.5	119.2	271.3	0.471
GTEX-1KXAM-2126-SM-CY8I9	Colon - Transverse	0.8138	0.1884	0.177	343.2	140.7	204.6	0.1626
GTEX-1L5NE-1226-SM-D3L9Q	Esophagus - Gastroesophageal Junction	1.832	0.1291	0.0	0.09423	0.4851	3.767	0.3868
GTEX-1L5NE-1326-SM-CY8II	Esophagus - Muscularis	0.4885	0.3959	0.06525	0.0	0.1566	2.322	0.4495
GTEX-1L5NE-1426-SM-DHXKV	Esophagus - Mucosa	84.81	94.63	453.5	0.06365	107.5	216.0	0.03483
GTEX-1L5NE-1526-SM-DIPFW	Stomach	4.226	0.3606	0.2053	0.1436	0.1167	2.634	1.587
GTEX-1L5NE-1826-SM-EV79T	Small Intestine - Terminal Ileum	0.5577	0.5318	0.4996	225.8	67.13	138.7	0.529
GTEX-1L5NE-1926-SM-D3L9R	Colon - Sigmoid	0.3767	0.4681	0.1275	0.02971	0.3864	0.5862	0.1366
GTEX-1L5NE-2026-SM-CXZKR	Colon - Transverse	0.2471	0.04577	0.07167	239.4	96.44	185.8	0.03291
GTEX-1LB8K-1326-SM-CXZKB	Esophagus - Mucosa	18.99	14.18	645.5	0.214	128.1	229.1	0.06149
GTEX-1LB8K-1426-SM-DHXJK	Esophagus - Muscularis	0.6194	0.3699	0.3309	0.0	0.5748	1.382	0.7346
GTEX-1LB8K-1526-SM-E9U58	Esophagus - Gastroesophageal Junction	0.3934	0.3416	0.2852	0.133	0.5225	1.208	0.8625
GTEX-1LB8K-2526-SM-DIPEQ	Colon - Sigmoid	0.2566	1.782	0.0	1.388	0.6033	1.606	0.9779
GTEX-1LBAC-1126-SM-D3L9V	Esophagus - Gastroesophageal Junction	0.349	0.3102	0.5143	0.1066	0.3898	1.535	0.5424
GTEX-1LBAC-1226-SM-DHXK1	Esophagus - Mucosa	93.52	18.91	621.5	10.95	111.1	284.6	0.1031
GTEX-1LBAC-1426-SM-CXZKT	Stomach	2.473	0.08238	9.717	0.5613	2.569	2.841	367.8
GTEX-1LBAC-1526-SM-CXZKU	Small Intestine - Terminal Ileum	0.5564	0.2303	0.0	13.89	7.962	24.96	0.3955
GTEX-1LBAC-1626-SM-CXZKV	Colon - Transverse	0.2584	1.2	0.05962	0.8896	0.5272	3.262	0.5568
GTEX-1LBAC-1726-SM-D3L9W	Colon - Sigmoid	0.156	1.264	0.0	0.4307	0.4085	2.3	0.2829
GTEX-1LC47-1926-SM-DHXKJ	Esophagus - Muscularis	1.855	4.177	0.0	0.1178	0.3831	1.973	0.7254
GTEX-1LG7Y-1626-SM-D4P24	Esophagus - Gastroesophageal Junction	0.1437	0.7488	2.241	0.1944	0.362	1.186	0.4707
GTEX-1LG7Y-1726-SM-EV7AR	Esophagus - Mucosa	24.46	129.4	670.3	0.6281	108.6	446.9	0.278
GTEX-1LG7Y-2126-SM-DIPER	Colon - Transverse	0.1781	4.277	0.0	0.7904	0.7567	2.27	0.372
GTEX-1LG7Y-2226-SM-E9U5K	Colon - Sigmoid	0.4762	2.991	0.1511	0.493	0.5057	2.194	0.3816
GTEX-1LG7Z-0926-SM-CXKYK	Esophagus - Mucosa	21.77	124.8	387.8	0.1818	230.5	247.2	0.112
GTEX-1LG7Z-1026-SM-D3LA3	Esophagus - Muscularis	1.161	1.363	25.46	0.0	3.492	12.05	0.2489
GTEX-1LG7Z-1126-SM-DIPF2	Esophagus - Gastroesophageal Junction	1.302	0.2261	0.0	0.08251	1.006	3.113	0.8579
GTEX-1LG7Z-1226-SM-DHXK4	Stomach	1.534	0.2283	4.131	0.4074	3.984	2.596	490.7
GTEX-1LG7Z-1326-SM-DIPF3	Colon - Sigmoid	0.5072	2.017	0.0	5.865	4.461	10.26	0.1933
GTEX-1LG7Z-1426-SM-CXKYV	Colon - Transverse	0.6462	1.274	0.06763	388.8	217.9	604.3	0.1035
GTEX-1LGOU-0526-SM-D3LAO	Esophagus - Mucosa	135.9	56.25	286.1	1.452	101.0	191.5	0.1462
GTEX-1LGOU-0626-SM-D3L8F	Esophagus - Muscularis	1.1	0.3056	0.0	0.04958	0.4299	1.403	0.2768
GTEX-1LGOU-0926-SM-DIPFT	Esophagus - Gastroesophageal Junction	2.362	0.3178	0.09951	0.04639	0.1383	0.6985	0.1523
GTEX-1LGOU-1426-SM-D3L8N	Small Intestine - Terminal Ileum	1.317	0.163	0.1021	49.79	13.39	41.3	0.3438
GTEX-1LGOU-1526-SM-D3LAJ	Stomach	0.7776	0.4879	3.48	0.6134	0.9704	0.7191	567.6
GTEX-1LGOU-1626-SM-D3LAK	Colon - Transverse	3.433	0.8305	0.0	91.33	58.32	119.5	0.2867
GTEX-1LGOU-1726-SM-D3L8P	Colon - Sigmoid	1.928	1.005	0.0	0.1956	0.3974	1.455	0.3746
GTEX-1LGRB-1426-SM-CNNPT	Colon - Transverse	0.5011	0.1145	0.1304	562.3	205.5	290.6	0.02496
GTEX-1LGRB-1526-SM-COH4I	Esophagus - Gastroesophageal Junction	1.222	0.2786	0.0	0.0	0.3796	3.097	0.46
GTEX-1LGRB-1626-SM-CNNR7	Esophagus - Mucosa	129.1	27.84	224.0	8.479	82.3	178.7	0.3453
GTEX-1LGRB-1726-SM-CNNRA	Stomach	33.72	0.1895	1.743	0.5879	6.18	4.722	492.3
GTEX-1LGRB-2026-SM-COH47	Colon - Sigmoid	1.096	0.2922	0.0	0.2297	0.3824	4.771	0.8298
GTEX-1LH75-1926-SM-DIPGD	Small Intestine - Terminal Ileum	1.501	0.4113	0.0	0.4754	0.9695	1.208	0.5258
GTEX-1LH75-2026-SM-EVR5E	Esophagus - Gastroesophageal Junction	2.305	0.8996	0.1445	0.4041	0.7117	2.657	1.073
GTEX-1LH75-2126-SM-EVR5F	Colon - Transverse	0.7917	1.955	0.1276	24.42	20.9	28.95	0.3027
GTEX-1LKK1-2426-SM-DIPES	Colon - Sigmoid	2.33	0.8394	0.0	0.5392	0.3719	2.099	0.6197
GTEX-1LNCM-0626-SM-EV7AI	Esophagus - Mucosa	30.64	2.296	192.0	0.1778	42.11	233.5	0.2752
GTEX-1LNCM-0726-SM-DKPQ5	Esophagus - Muscularis	1.355	0.3832	1.92	0.0746	0.8489	2.537	1.641
GTEX-1LSNL-1626-SM-E9TJY	Colon - Sigmoid	0.5785	0.6636	0.0	0.2106	0.2283	0.5686	0.5394
GTEX-1LSNL-2226-SM-DHXKM	Esophagus - Mucosa	26.74	124.6	227.9	4.661	128.5	218.8	0.1756
GTEX-1LSNM-1026-SM-DHXL2	Stomach	5.38	0.2782	0.1136	0.5298	8.44	3.08	186.8
GTEX-1LSNM-1426-SM-E6CIH	Colon - Sigmoid	0.2786	0.6229	0.09753	0.06821	0.4805	1.475	0.2912
GTEX-1LSVX-1026-SM-EWRO9	Esophagus - Gastroesophageal Junction	1.185	0.291	0.8505	0.0	0.5219	1.632	0.5766
GTEX-1LSVX-1226-SM-DHXJN	Esophagus - Mucosa	4.607	4.935	5.98	0.1656	59.1	176.6	0.3263
GTEX-1LSVX-1726-SM-DHXJP	Colon - Transverse	0.5551	0.6898	0.09392	25.94	5.849	19.71	0.23
GTEX-1LSVX-2026-SM-E9TJD	Colon - Sigmoid	0.9159	0.9448	0.0	0.4434	0.7608	8.005	0.3397
GTEX-1LVA9-2126-SM-DLHBY	Esophagus - Mucosa	4.748	1.601	1.361	0.101	14.57	30.23	0.1421
GTEX-1LVA9-2426-SM-EWROM	Esophagus - Gastroesophageal Junction	2.117	0.2297	0.0	0.04193	0.301	2.275	0.3786
GTEX-1LVAM-1126-SM-DHXKP	Esophagus - Mucosa	107.6	363.8	512.8	0.07732	64.32	228.0	0.06981
GTEX-1LVAM-1426-SM-E9TJ4	Stomach	0.8334	0.229	0.0	0.06686	0.3623	0.7636	1.548
GTEX-1LVAM-1626-SM-EV79Y	Colon - Transverse	0.316	0.1537	0.09625	509.1	227.6	566.6	0.08841
GTEX-1LVAM-1726-SM-DHXKQ	Colon - Sigmoid	0.6754	0.6082	0.0	0.3108	0.3669	1.406	0.2551
GTEX-1LVAN-2126-SM-CNPQ8	Esophagus - Gastroesophageal Junction	1.707	5.239	0.2725	0.2287	0.9088	2.111	0.5006
GTEX-1LVAN-2326-SM-CNNPY	Esophagus - Mucosa	78.24	14.11	1048.0	0.4521	128.2	270.5	0.5656
GTEX-1LVAN-2426-SM-CNNPZ	Stomach	7.015	0.1783	0.08591	1.122	7.483	3.597	120.4
GTEX-1LVAN-2526-SM-CNPPC	Colon - Transverse	2.546	99.13	0.0	13.46	5.878	12.03	0.2638
GTEX-1LVAN-2626-SM-CNPQF	Colon - Sigmoid	1.444	9.195	0.0	6.936	4.18	9.621	0.7365
GTEX-1LVAO-2826-SM-E9TJH	Colon - Sigmoid	1.019	1.426	0.1418	0.1322	0.2507	3.277	0.6402
GTEX-1M5QR-0526-SM-EV7AW	Esophagus - Gastroesophageal Junction	0.7038	0.1069	0.4465	0.1561	0.5993	1.067	0.6409
GTEX-1M5QR-0626-SM-EWROA	Esophagus - Muscularis	3.607	2.165	0.2795	0.1303	0.5562	2.723	0.6419
GTEX-1M5QR-0726-SM-DHXK7	Esophagus - Mucosa	2.831	1321.0	8.825	0.1583	52.64	121.7	0.1732
GTEX-1MA7W-0426-SM-E9TJ5	Esophagus - Mucosa	9.214	40.93	205.0	0.9817	236.2	274.0	0.1442
GTEX-1MA7W-0626-SM-EV79Z	Colon - Transverse	1.091	0.3146	0.03397	605.4	228.3	479.6	0.104
GTEX-1MA7W-0926-SM-DIPFN	Esophagus - Gastroesophageal Junction	1.579	0.8106	3.982	0.0	0.6476	2.277	0.4877
GTEX-1MA7X-0726-SM-EV7AB	Esophagus - Mucosa	11.08	53.04	571.7	0.0	141.8	228.0	0.3749
GTEX-1MA7X-0826-SM-DIPGC	Esophagus - Muscularis	0.8973	1.205	2.685	0.03169	0.4594	2.23	0.5516
GTEX-1MCC2-1626-SM-DIPEW	Colon - Transverse	1.182	2.292	0.0	63.75	24.0	35.95	0.361
GTEX-1MCC2-1926-SM-DHXJR	Esophagus - Mucosa	46.27	22.46	639.0	0.1177	238.0	289.9	0.1803
GTEX-1MCC2-2026-SM-EVR5J	Esophagus - Muscularis	1.665	0.1741	0.0	0.1906	0.439	1.501	0.3234
GTEX-1MCQQ-1026-SM-EV7AX	Esophagus - Mucosa	4.434	58.43	12.5	0.1937	151.1	220.8	0.02312
GTEX-1MCYP-1026-SM-DPRYB	Esophagus - Mucosa	91.13	58.7	781.0	0.07697	130.5	249.1	0.1516
GTEX-1MCYP-1126-SM-E9J2P	Stomach	7.385	4.916	6.05	0.2518	0.5868	2.027	73.47
GTEX-1MGNQ-1626-SM-EAZ4Z	Esophagus - Mucosa	22.7	41.75	535.9	0.1183	128.3	229.3	0.246
GTEX-1MGNQ-1726-SM-DTX8K	Esophagus - Muscularis	1.797	0.7877	2.581	0.3209	0.2536	2.18	0.3162
GTEX-1MGNQ-1826-SM-DPRYI	Stomach	1.348	0.03525	2.373	0.2059	1.555	0.8817	460.0
GTEX-1MGNQ-2026-SM-EAZ51	Colon - Transverse	0.9365	0.5496	0.0	345.1	122.4	252.7	0.138
GTEX-1MGNQ-2126-SM-EV7AC	Colon - Sigmoid	1.516	0.2918	0.2885	6.659	3.268	5.401	0.5521
GTEX-1MGNQ-2326-SM-EV7BG	Small Intestine - Terminal Ileum	1.157	0.4691	0.113	82.7	25.05	62.97	0.3373
GTEX-1MJIX-0826-SM-DTXEO	Esophagus - Mucosa	23.46	3.205	6.75	0.1114	77.95	156.8	0.192
GTEX-1MJIX-0926-SM-EV7AN	Esophagus - Muscularis	1.241	0.1238	0.4361	0.09036	1.09	2.451	0.497
GTEX-1MJIX-1126-SM-EV7AO	Stomach	21.7	0.1926	8.897	0.4453	6.846	3.638	887.6
GTEX-1MJK2-2526-SM-E9TJ3	Esophagus - Gastroesophageal Junction	6.815	0.2869	0.0	0.05237	0.3263	2.95	0.7651
GTEX-1MJK3-0926-SM-EV7AY	Colon - Transverse	1.269	1.616	0.08648	129.3	37.27	76.05	0.0331
GTEX-1MJK3-1326-SM-E6CJD	Esophagus - Muscularis	2.684	1.442	0.7404	0.6214	0.9914	1.434	0.1587
GTEX-1MUQO-1626-SM-DTXED	Esophagus - Muscularis	2.533	0.8066	0.0	0.107	0.1233	0.6669	0.2373
GTEX-1MUQO-1926-SM-EAZ59	Stomach	23.25	0.2806	6.638	0.2503	7.152	5.127	756.6
GTEX-1MUQO-2426-SM-EAZ5A	Small Intestine - Terminal Ileum	3.164	0.1671	0.2093	21.39	8.44	26.23	0.5526
GTEX-1MUQO-2626-SM-EWRO3	Colon - Transverse	2.867	0.6075	0.0	10.47	6.104	13.08	0.6116
GTEX-1N2DV-0926-SM-E9TJT	Stomach	18.49	0.3386	0.0	0.05493	0.4986	2.752	1.515
GTEX-1N2DV-1426-SM-DPRYQ	Colon - Transverse	0.3691	0.03626	0.1135	791.0	254.6	565.5	0.008691
GTEX-1N2DV-1826-SM-E6CJ5	Colon - Sigmoid	1.943	0.2684	0.0	5.067	2.597	5.41	0.669
GTEX-1N2DV-2026-SM-EV7BL	Esophagus - Mucosa	197.8	137.3	160.8	0.555	398.5	357.7	0.09813
GTEX-1N2DW-1426-SM-EV7AZ	Esophagus - Mucosa	12.76	66.83	187.5	0.6312	140.9	302.9	0.4633
GTEX-1N2EE-2426-SM-EXOIO	Esophagus - Mucosa	20.8	1176.0	175.7	0.5941	1614.0	645.2	0.1951
GTEX-1N2EF-1726-SM-EXUSI	Colon - Sigmoid	0.4407	3.994	0.0	0.7585	0.411	0.5907	0.4981
GTEX-1N2EF-1926-SM-DTX8M	Colon - Transverse	10.81	0.8353	0.0	0.8385	1.064	1.148	0.3003
GTEX-1N2EF-2326-SM-DTXEE	Esophagus - Gastroesophageal Junction	1.46	1.383	0.05219	0.09733	0.1846	0.24	0.08788
GTEX-1N5O9-2026-SM-DTXA6	Esophagus - Muscularis	2.255	0.7108	0.1272	0.1779	0.2892	1.385	0.477
GTEX-1N5O9-2226-SM-E8VMN	Esophagus - Gastroesophageal Junction	1.022	0.4202	0.0	0.07217	0.3422	1.63	0.7702
GTEX-1N5O9-2726-SM-E76QH	Colon - Transverse	1.274	4.24	0.0	84.07	36.85	72.31	0.688
GTEX-1NHNU-1726-SM-E76R1	Esophagus - Gastroesophageal Junction	2.539	0.3487	0.0	0.1358	0.4598	1.304	0.3121
GTEX-1NHNU-2326-SM-E6CQE	Colon - Transverse	0.8909	4.081	0.0	283.8	92.98	250.0	0.1605
GTEX-1NSGN-1826-SM-EXOJH	Esophagus - Gastroesophageal Junction	0.1881	0.07621	0.0	0.07418	1.447	3.447	1.108
GTEX-1NSGN-1926-SM-E9J36	Stomach	2.15	1.101	0.2553	0.1785	0.8304	3.105	5.676
GTEX-1NSGN-2026-SM-DPRYM	Esophagus - Mucosa	31.2	57.01	531.4	0.0	109.0	206.5	0.1773
GTEX-1NSGN-2126-SM-DPRYN	Small Intestine - Terminal Ileum	0.5412	2.705	0.1526	61.29	20.68	66.32	0.2336
GTEX-1NSGN-2226-SM-E6CQG	Esophagus - Muscularis	0.4369	0.1634	0.6824	0.2386	0.9159	4.129	1.11
GTEX-1NSGN-2326-SM-E9U5X	Colon - Transverse	0.06852	0.1745	0.0	193.0	96.25	357.6	0.1978
GTEX-1NUQO-1126-SM-DTX98	Esophagus - Mucosa	92.45	5.128	214.5	0.1755	72.76	284.5	0.3361
GTEX-1NUQO-1226-SM-E76PK	Esophagus - Muscularis	14.77	2.878	96.31	0.1099	7.382	23.71	0.4419
GTEX-1NV5F-2226-SM-DTX8O	Colon - Transverse	1.073	1.084	0.07894	4.564	4.517	13.34	0.8459
GTEX-1NV8Z-1426-SM-DTX91	Esophagus - Muscularis	1.482	4.063	17.11	0.04008	4.729	5.743	0.8686
GTEX-1NV8Z-2026-SM-E8VMD	Esophagus - Gastroesophageal Junction	2.46	0.4933	0.05065	0.02361	0.4255	1.379	0.5466
GTEX-1O97I-1826-SM-EXUS9	Esophagus - Gastroesophageal Junction	0.9074	8.891	1.501	0.0	1.026	2.43	0.4912
GTEX-1OFPY-1226-SM-E76OM	Colon - Sigmoid	1.054	1.045	0.1559	0.04846	0.2495	2.943	0.3182
GTEX-1OFPY-1326-SM-E76ON	Esophagus - Gastroesophageal Junction	1.135	0.1736	0.1087	0.07602	0.3296	2.368	0.2663
GTEX-1OFPY-1426-SM-DTXEI	Esophagus - Muscularis	2.14	0.4609	0.0	0.06409	0.3647	1.431	0.07366
GTEX-1OJC3-0826-SM-DPRYU	Esophagus - Mucosa	111.2	59.51	273.7	5.007	199.9	182.8	0.05669
GTEX-1OJC3-0926-SM-E6CQJ	Esophagus - Muscularis	0.7539	0.08576	0.8727	0.2504	0.7972	3.006	0.3186
GTEX-1OJC3-1626-SM-E9U65	Small Intestine - Terminal Ileum	0.3305	0.3284	0.2165	27.93	10.19	23.54	0.4226
GTEX-1OJC3-1826-SM-DTX93	Colon - Sigmoid	0.4288	0.3899	0.0	372.1	141.0	268.4	0.1219
GTEX-1OKEX-1126-SM-DTXEB	Small Intestine - Terminal Ileum	1.004	0.8227	0.0	1.401	0.5695	1.637	0.1561
GTEX-1OKEX-1226-SM-DTXEC	Colon - Transverse	5.367	0.6708	0.0	0.06121	0.2073	1.192	0.1105
GTEX-1OKEX-1326-SM-E9J2U	Esophagus - Mucosa	226.2	24.27	293.6	0.09102	156.6	249.1	0.1494
GTEX-1OKEX-1426-SM-E6CP3	Esophagus - Muscularis	2.815	0.5418	22.45	0.09127	2.49	3.412	0.3297
GTEX-1P4AB-2626-SM-DTXEU	Colon - Sigmoid	3.59	0.8818	0.2209	1.287	0.4883	3.943	0.4819
GTEX-1PBJI-2526-SM-E6CP4	Colon - Sigmoid	1.377	0.2751	0.0	0.4463	0.2902	2.386	0.6154
GTEX-1PBJJ-2026-SM-DTX8U	Colon - Sigmoid	0.7677	17.57	0.1559	0.218	0.3052	1.698	0.2744
GTEX-1PDJ9-1526-SM-DTXEV	Esophagus - Gastroesophageal Junction	3.077	0.6394	20.89	0.1245	1.332	4.475	0.3576
GTEX-1PDJ9-1726-SM-E8VMG	Esophagus - Muscularis	1.951	0.7372	1.936	0.0	0.555	1.856	0.3534
GTEX-1PDJ9-1826-SM-E9U66	Small Intestine - Terminal Ileum	1.092	0.2709	0.0	158.9	35.54	111.4	0.1732
GTEX-1PDJ9-2026-SM-E76PT	Colon - Sigmoid	2.096	1.133	0.0	0.5145	0.4979	1.088	0.2413
GTEX-1PFEY-0826-SM-E9U6A	Esophagus - Mucosa	52.99	566.2	10.67	0.03293	67.71	227.9	0.1838
GTEX-1PFEY-1026-SM-DTXEZ	Esophagus - Gastroesophageal Junction	1.989	3.515	0.9109	0.3539	2.282	4.722	0.2557
GTEX-1PFEY-1426-SM-E9U6U	Colon - Transverse	0.5798	0.07093	0.0	454.9	227.4	538.3	0.0765
GTEX-1PFEY-1726-SM-DPRZ4	Colon - Sigmoid	0.5055	0.4528	0.0	384.2	92.04	228.3	0.03101
GTEX-1PIEJ-1026-SM-DTXEW	Esophagus - Gastroesophageal Junction	0.9856	0.4951	0.0	0.2957	0.2136	2.115	0.4207
GTEX-1PIEJ-1326-SM-EWRMM	Esophagus - Muscularis	1.21	0.3136	0.2266	0.03522	0.2768	3.614	0.3354
GTEX-1PIEJ-1526-SM-E6CP8	Small Intestine - Terminal Ileum	0.9764	0.1002	0.0	10.27	4.2	11.95	0.2881
GTEX-1PIEJ-1826-SM-EWRMN	Colon - Sigmoid	2.676	0.7725	0.1241	41.76	25.1	52.34	0.1045
GTEX-1PIEJ-2026-SM-E6CPA	Colon - Transverse	1.176	0.05563	0.0	351.0	136.7	340.0	0.05334
GTEX-1PIGE-0826-SM-DTXFB	Esophagus - Gastroesophageal Junction	1.278	0.9911	0.07053	0.06577	0.6059	1.366	0.5831
GTEX-1PIGE-0926-SM-E9U5Z	Esophagus - Mucosa	21.68	6.495	204.2	0.8214	90.7	205.8	1.14
GTEX-1PIGE-1026-SM-EWRMU	Esophagus - Muscularis	1.22	0.4486	0.1561	0.0	0.8149	1.511	0.6451
GTEX-1PIGE-1126-SM-EWRMV	Stomach	1.4	1.009	0.1053	0.0	0.7448	1.287	0.4674
GTEX-1PIGE-1426-SM-E9U61	Colon - Transverse	0.6773	0.6524	0.0	255.3	86.49	262.7	0.1449
GTEX-1PIGE-1526-SM-DTXFC	Colon - Sigmoid	0.4044	2.724	0.0	5.263	2.836	5.294	0.7267
GTEX-1PIIG-0926-SM-E6CQN	Esophagus - Muscularis	0.9036	0.3179	0.2133	0.04973	0.3009	0.7057	0.1796
GTEX-1PIIG-2126-SM-EXUSD	Colon - Sigmoid	0.9827	0.3845	0.0	0.9623	0.5215	2.082	0.3686
GTEX-1POEN-2026-SM-E6CRL	Colon - Transverse	0.6523	0.04806	0.0	0.2105	0.8175	2.386	0.311
GTEX-1PPGY-1226-SM-E76OV	Esophagus - Gastroesophageal Junction	1.707	0.4559	0.09844	0.0	0.6343	2.121	0.5426
GTEX-1PPGY-1726-SM-EVR3S	Esophagus - Mucosa	21.79	89.0	1185.0	0.1502	253.4	389.9	0.296
GTEX-1PPGY-2826-SM-DTX9H	Colon - Transverse	0.9052	3.149	0.0	7.582	8.641	28.43	0.7192
GTEX-1PPH8-1326-SM-DTXFO	Stomach	2.731	0.3917	0.368	0.1716	1.038	1.633	118.7
GTEX-1PPH8-1626-SM-E6CQP	Esophagus - Mucosa	57.7	636.5	201.1	1.848	206.0	298.9	0.1938
GTEX-1PPH8-1826-SM-EVR44	Esophagus - Muscularis	1.527	4.158	0.3154	0.147	0.7399	2.094	0.3725
GTEX-1PPH8-1926-SM-DTXDN	Esophagus - Gastroesophageal Junction	0.9052	1.157	0.3534	0.08239	0.5246	2.053	0.514
GTEX-1PPH8-2026-SM-DTX7P	Colon - Transverse	0.3026	1.492	0.0	119.8	74.94	92.84	0.1274
GTEX-1PPH8-2226-SM-EWRN7	Colon - Sigmoid	1.624	4.55	0.0	105.2	35.42	71.86	0.1791
GTEX-1PWST-2426-SM-EWRMP	Colon - Transverse	1.401	0.9149	0.0	9.3	5.67	12.76	0.1462
GTEX-1QAET-1526-SM-EWRMW	Esophagus - Gastroesophageal Junction	2.344	0.425	0.2348	0.0	0.3115	1.478	0.3116
GTEX-1QCLY-1126-SM-EAZ4J	Stomach	13.24	1.435	8.212	0.6982	4.894	3.73	505.9
GTEX-1QCLY-1426-SM-E76P8	Esophagus - Muscularis	0.836	0.2629	0.1267	0.05906	0.28	1.901	0.2715
GTEX-1QCLY-1526-SM-DPRXX	Esophagus - Mucosa	80.07	65.1	594.8	1.09	148.7	303.6	0.09873
GTEX-1QCLY-1726-SM-DPRXY	Colon - Transverse	0.3001	0.2335	0.0	342.7	89.53	295.8	0.05597
GTEX-1QCLY-2026-SM-EVR4C	Colon - Sigmoid	1.009	0.2337	0.0	2.502	1.273	4.388	0.2738
GTEX-1QCLZ-1526-SM-EXUSS	Esophagus - Gastroesophageal Junction	1.897	0.1943	0.6083	0.09453	0.7812	6.478	0.5277
GTEX-1QCLZ-1626-SM-E9U5R	Esophagus - Mucosa	38.58	18.89	27.48	0.0841	70.73	229.0	0.2301
GTEX-1QCLZ-1726-SM-DTX7Q	Esophagus - Muscularis	2.062	0.6932	0.4652	0.07229	0.4505	6.999	0.4747
GTEX-1QCLZ-1826-SM-DPRXP	Stomach	0.8742	0.3824	0.2817	0.7553	0.9787	1.722	362.2
GTEX-1QCLZ-1926-SM-E6CR3	Colon - Transverse	0.3562	0.4834	0.0	119.2	34.6	99.6	0.824
GTEX-1QCLZ-2026-SM-EAZ4A	Colon - Sigmoid	1.304	0.3074	0.0	0.2805	0.3344	3.32	0.6999
GTEX-1QCLZ-2126-SM-EWRNC	Small Intestine - Terminal Ileum	1.447	0.8064	0.0	0.7492	1.051	5.959	1.485
GTEX-1QEPI-1826-SM-EAZ3J	Esophagus - Mucosa	4.769	346.6	299.1	0.2559	95.77	165.4	0.4117
GTEX-1QMI2-2126-SM-DPRXQ	Stomach	10.77	11.97	0.2135	0.6472	36.3	1.809	857.4
GTEX-1QMI2-2326-SM-E76PE	Esophagus - Muscularis	1.481	0.859	0.7336	0.05701	1.189	2.486	1.479
GTEX-1QMI2-2626-SM-E6CR4	Colon - Transverse	1.232	0.2958	0.2316	11.7	8.747	13.49	0.9572
GTEX-1QP28-1626-SM-E8VOI	Esophagus - Gastroesophageal Junction	0.647	0.09989	0.0391	0.237	0.2865	2.319	0.8679
GTEX-1QP28-1726-SM-E6CRK	Small Intestine - Terminal Ileum	0.6696	0.02783	0.0	2.641	0.9909	5.0	0.2668
GTEX-1QP28-1826-SM-EAZ4L	Esophagus - Mucosa	78.52	17.49	361.8	0.4833	95.87	244.8	0.3306
GTEX-1QP28-2126-SM-DTX8B	Stomach	0.9489	0.2442	0.07645	0.0	0.3477	1.832	1.007
GTEX-1QP28-2226-SM-DTX8C	Colon - Sigmoid	1.167	0.5516	0.0	0.2301	0.4156	1.851	0.7932
GTEX-1QP29-2026-SM-DTX9R	Esophagus - Muscularis	0.9058	0.5447	0.4449	0.2766	0.4403	2.262	0.5676
GTEX-1QP29-2126-SM-E6CPZ	Esophagus - Mucosa	12.94	141.6	56.0	1.137	29.33	90.26	0.5226
GTEX-1QP29-2326-SM-EXOJO	Stomach	18.85	0.7579	0.0	2.248	16.47	7.791	169.8
GTEX-1QP29-2526-SM-E6CQ3	Colon - Sigmoid	1.763	11.36	0.07647	35.23	11.38	37.34	0.6556
GTEX-1QP2A-1826-SM-E76QD	Esophagus - Muscularis	1.816	0.3962	0.1182	0.0	0.3732	1.201	0.3708
GTEX-1QP2A-1926-SM-EXOJ9	Esophagus - Mucosa	70.97	1550.0	381.1	0.6211	214.7	268.1	0.04219
GTEX-1QP2A-2026-SM-DTX9D	Esophagus - Gastroesophageal Junction	1.972	0.6551	0.0	0.1913	0.4146	1.589	0.5025
GTEX-1QP2A-2126-SM-DPRZ7	Stomach	0.9555	0.02581	0.3233	0.8291	2.91	1.154	347.4
GTEX-1QP2A-2226-SM-DTXF6	Colon - Sigmoid	5.081	0.8054	0.1261	3.616	1.505	2.93	3.301
GTEX-1QP2A-2426-SM-EXOJA	Small Intestine - Terminal Ileum	0.538	0.2907	0.0	628.4	140.4	372.3	0.2154
GTEX-1QP66-0526-SM-E6CR5	Esophagus - Muscularis	2.07	0.5288	0.8916	0.2375	0.4988	1.279	0.6337
GTEX-1QP67-0726-SM-DPRY1	Esophagus - Mucosa	170.4	63.8	34.53	14.93	139.9	279.8	0.2242
GTEX-1QP67-0826-SM-EVR46	Esophagus - Muscularis	0.8389	0.112	0.1002	0.1401	0.5316	2.643	0.2914
GTEX-1QP67-1026-SM-EVR47	Stomach	1.193	0.1465	0.0	0.2566	0.4055	3.086	4.563
GTEX-1QP67-1326-SM-EAZ4D	Colon - Transverse	0.2989	0.02254	0.0	348.3	186.0	445.0	0.1188
GTEX-1QP67-1426-SM-E8VOO	Colon - Sigmoid	1.059	0.5969	0.0	0.1452	0.5903	1.923	0.5961
GTEX-1QP9N-0526-SM-DTX9P	Esophagus - Gastroesophageal Junction	0.7592	0.32	0.1541	0.0	0.3894	1.772	0.3894
GTEX-1QP9N-0826-SM-DTX9O	Colon - Sigmoid	0.6527	3.2	0.1616	4.069	3.715	8.019	0.6432
GTEX-1QP9N-0926-SM-E9U5S	Esophagus - Mucosa	198.2	65.37	115.4	18.24	112.4	300.6	0.1857
GTEX-1QP9N-1026-SM-E6CPX	Colon - Transverse	1.916	0.9738	0.1051	475.8	193.9	497.1	0.08048
GTEX-1QPFJ-1226-SM-EAZ3M	Esophagus - Mucosa	158.5	149.4	108.8	5.83	173.8	249.9	0.1131
GTEX-1QPFJ-1426-SM-DTX7W	Esophagus - Gastroesophageal Junction	2.207	1.593	3.976	0.1348	0.9223	1.942	0.1771
GTEX-1QPFJ-1526-SM-DPRXT	Stomach	4.601	0.6311	0.8084	1.173	6.275	2.0	712.1
GTEX-1QPFJ-2326-SM-E6CR7	Colon - Transverse	2.448	1.488	0.1864	402.6	163.4	317.2	0.07608
GTEX-1QPFJ-2426-SM-EVR3L	Colon - Sigmoid	0.7986	2.776	0.1067	0.3481	0.566	1.265	0.4164
GTEX-1QPFJ-2626-SM-DPRZU	Small Intestine - Terminal Ileum	0.2811	0.1919	0.0	279.9	69.89	175.6	0.5174
GTEX-1QW4Y-0426-SM-E76P2	Esophagus - Muscularis	0.7266	1.631	0.3405	0.1587	3.892	4.766	0.582
GTEX-1QW4Y-0526-SM-EAZ3V	Esophagus - Mucosa	2.863	88.75	5.0	0.3278	157.9	211.7	0.3109
GTEX-1QW4Y-0626-SM-E9J2O	Esophagus - Gastroesophageal Junction	1.024	10.8	2.896	0.1227	16.11	8.841	4.594
GTEX-1QW4Y-0726-SM-DTX8E	Stomach	0.7335	0.2843	0.8093	0.4906	0.5623	2.606	19.02
GTEX-1QW4Y-1226-SM-EWRMY	Small Intestine - Terminal Ileum	1.846	2.6	0.04378	61.43	15.29	38.75	0.248
GTEX-1QW4Y-1326-SM-EWRMZ	Colon - Transverse	0.4305	12.84	0.186	14.15	3.929	10.39	0.4484
GTEX-1QW4Y-1426-SM-E76P3	Colon - Sigmoid	0.4201	1.362	0.0	1.021	0.7572	1.325	0.7853
GTEX-1R46S-2026-SM-DTX9E	Esophagus - Muscularis	7.47	9.868	0.0	0.1148	0.4899	2.503	0.6408
GTEX-1R7EU-0826-SM-DPRZL	Esophagus - Mucosa	35.07	222.4	419.9	0.2273	123.2	205.1	0.1244
GTEX-1R7EU-0926-SM-E6CQ5	Esophagus - Muscularis	2.74	0.5987	0.6047	0.1974	0.4125	5.109	0.2314
GTEX-1R7EU-1026-SM-EVR4I	Esophagus - Gastroesophageal Junction	8.175	2.098	3.545	2.27	1.373	5.514	0.4414
GTEX-1R7EU-1126-SM-EAZ4M	Stomach	6.021	0.1044	4.454	0.4763	2.003	1.404	507.3
GTEX-1R7EU-1326-SM-E6CQ6	Small Intestine - Terminal Ileum	0.8524	0.2528	0.0	316.8	101.1	254.7	0.8724
GTEX-1R7EU-1826-SM-DTX9L	Colon - Sigmoid	1.067	4.822	0.0	32.93	12.24	22.13	0.4086
GTEX-1R7EU-1926-SM-E9U62	Colon - Transverse	1.149	0.5363	0.0	676.7	221.2	365.3	0.15
GTEX-1R7EV-1226-SM-DTX82	Small Intestine - Terminal Ileum	1.316	0.6212	0.0	69.99	24.1	52.5	0.5559
GTEX-1R9JW-1526-SM-DPRZK	Esophagus - Mucosa	267.9	144.9	296.1	0.3455	288.3	382.6	0.1985
GTEX-1R9JW-1626-SM-E76QK	Esophagus - Muscularis	23.69	14.42	53.69	0.04551	14.4	18.59	0.5828
GTEX-1R9JW-1926-SM-EVR4J	Small Intestine - Terminal Ileum	0.8745	0.2148	0.1345	0.7212	0.7817	3.907	0.6693
GTEX-1R9JW-2026-SM-EAZ4O	Colon - Transverse	0.2851	0.9089	0.09648	184.4	93.38	263.9	0.5687
GTEX-1R9JW-2126-SM-E76QT	Colon - Sigmoid	0.2744	0.9503	0.06331	0.1771	0.7918	2.498	0.9789
GTEX-1R9K4-1826-SM-EVYBP	Esophagus - Muscularis	0.3103	0.328	0.0	0.0	0.4066	0.7459	0.8282
GTEX-1R9K4-1926-SM-DPRZW	Esophagus - Mucosa	94.08	1942.0	121.1	1.135	109.6	339.2	0.05885
GTEX-1R9K4-2326-SM-E6CRB	Small Intestine - Terminal Ileum	0.557	0.4138	0.0	5.218	2.746	7.67	0.5861
GTEX-1R9K5-1026-SM-EAZ4F	Stomach	7.149	0.09354	12.01	1.032	9.493	3.214	702.1
GTEX-1R9K5-1526-SM-DPRZA	Esophagus - Mucosa	23.73	5.768	985.7	0.3602	150.6	275.8	0.4288
GTEX-1R9K5-1626-SM-E76QB	Esophagus - Muscularis	1.445	0.8365	19.81	0.04441	2.184	6.997	1.028
GTEX-1R9K5-1726-SM-EVR49	Esophagus - Gastroesophageal Junction	0.5504	0.1487	0.6208	0.1689	0.4248	3.018	1.323
GTEX-1R9K5-2026-SM-E6CPS	Small Intestine - Terminal Ileum	0.8273	0.5496	0.0	1.412	0.5305	6.365	0.4005
GTEX-1R9K5-2126-SM-E8VN1	Colon - Transverse	0.7335	0.8776	0.0	18.72	6.137	24.35	0.855
GTEX-1R9K5-2226-SM-DTX9G	Colon - Sigmoid	1.008	1.37	0.33	0.6154	0.5524	2.516	0.2779
GTEX-1R9PM-0926-SM-DPRYA	Esophagus - Mucosa	21.35	21.97	237.5	0.2643	155.0	183.0	0.1302
GTEX-1R9PM-1026-SM-EVR3N	Esophagus - Muscularis	0.3477	0.3758	0.2942	0.8229	0.6689	3.786	0.5629
GTEX-1R9PM-1126-SM-E76OX	Esophagus - Gastroesophageal Junction	1.039	1.339	1.525	0.4148	0.9955	1.723	28.47
GTEX-1R9PM-1526-SM-DPRY8	Colon - Transverse	0.4887	0.5111	0.0	135.9	64.73	193.1	0.3185
GTEX-1R9PM-1626-SM-DPRY9	Small Intestine - Terminal Ileum	0.4455	0.4815	0.0	2.46	1.381	6.532	0.5424
GTEX-1R9PN-1026-SM-DTX87	Esophagus - Muscularis	2.433	0.5542	0.0	0.1245	0.3288	1.939	0.4905
GTEX-1R9PO-1226-SM-E6CHR	Esophagus - Muscularis	1.813	2.612	0.0	0.2167	1.245	4.635	0.5692
GTEX-1R9PO-2026-SM-E9J4N	Colon - Sigmoid	0.9716	3.749	0.0	0.06477	0.3685	0.9415	0.8826
GTEX-1RAZA-1226-SM-E6CQA	Esophagus - Gastroesophageal Junction	2.017	2.965	0.0	0.6472	0.9864	3.549	0.6774
GTEX-1RAZA-1326-SM-DPS12	Esophagus - Mucosa	31.5	223.8	506.4	0.1721	137.5	246.1	0.2034
GTEX-1RAZA-1426-SM-EV79H	Esophagus - Muscularis	0.5487	0.3891	0.9284	0.5411	0.5058	3.525	0.9327
GTEX-1RAZA-1726-SM-DPS13	Colon - Transverse	0.2392	0.1723	0.06745	507.9	185.4	415.9	0.1033
GTEX-1RAZA-1826-SM-DTXA2	Small Intestine - Terminal Ileum	0.664	0.828	0.0	47.45	14.06	34.25	0.3473
GTEX-1RAZQ-1626-SM-E9U6C	Esophagus - Muscularis	0.9772	0.462	1.86	0.257	1.079	4.435	0.3375
GTEX-1RAZQ-1726-SM-EAZ4T	Esophagus - Mucosa	20.78	15.26	130.5	0.1999	198.0	317.6	0.35
GTEX-1RAZQ-1826-SM-E76P9	Esophagus - Gastroesophageal Junction	1.618	7.191	3.017	0.0	1.242	6.613	0.5218
GTEX-1RAZQ-2026-SM-E76P7	Colon - Sigmoid	1.077	0.5676	0.0	0.0	0.2073	1.721	0.1884
GTEX-1RAZQ-2126-SM-DTX9V	Colon - Transverse	2.682	1.415	0.0	6.31	2.514	7.332	0.555
GTEX-1RAZQ-2226-SM-DPRZR	Small Intestine - Terminal Ileum	0.4386	0.2586	0.1012	22.08	5.344	20.28	0.1704
GTEX-1RAZR-1226-SM-E6CRD	Esophagus - Mucosa	114.4	45.07	970.1	3.466	70.42	301.4	0.09156
GTEX-1RAZR-1426-SM-EVR4M	Esophagus - Gastroesophageal Junction	0.9875	0.7023	0.716	0.1192	0.2778	1.585	0.8143
GTEX-1RAZR-1526-SM-EAZ4U	Stomach	3.77	0.5051	0.1054	0.6883	1.778	0.8933	436.3
GTEX-1RAZR-1826-SM-E6CRE	Small Intestine - Terminal Ileum	0.1499	0.5346	0.0	19.3	9.91	32.32	0.3728
GTEX-1RAZR-1926-SM-E6CRF	Colon - Transverse	0.3891	0.2034	0.0	341.6	166.9	492.5	0.08777
GTEX-1RAZR-2026-SM-E9TKE	Colon - Sigmoid	0.372	3.306	0.0	0.3261	0.4771	1.947	0.8352
GTEX-1RAZS-2626-SM-EV79C	Esophagus - Mucosa	78.26	60.61	361.7	1.482	180.4	289.9	0.3299
GTEX-1RB15-0826-SM-E9U4Z	Esophagus - Muscularis	1.4	0.3393	0.0	0.1238	0.3775	4.404	0.4168
GTEX-1RB15-1026-SM-E9U6V	Stomach	0.7055	0.05121	0.1069	0.3489	1.614	0.6469	645.0
GTEX-1RDX4-1826-SM-EVR54	Colon - Transverse	1.026	22.53	0.0	266.6	121.8	254.9	0.3288
GTEX-1RDX4-1926-SM-E6CJJ	Colon - Sigmoid	0.8988	81.55	0.0	2.243	1.907	4.578	0.6476
GTEX-1RDX4-2126-SM-EV7B3	Esophagus - Mucosa	89.41	248.0	1140.0	0.5189	125.9	267.6	0.1926
GTEX-1RLM8-0726-SM-E6CRH	Esophagus - Mucosa	43.93	43.13	17.36	0.05307	45.72	161.7	0.3398
GTEX-1RLM8-0926-SM-EWROD	Esophagus - Gastroesophageal Junction	0.5053	1.047	1.069	0.03322	1.656	4.467	0.5017
GTEX-1RLM8-1726-SM-E9TKF	Colon - Sigmoid	1.352	3.276	0.0	0.3311	0.7774	6.016	1.353
GTEX-1RMOY-0926-SM-E9TIG	Esophagus - Muscularis	0.5767	0.5768	0.06228	0.02904	0.3147	2.171	0.553
GTEX-1RMOY-1126-SM-EV79E	Stomach	1.839	0.1302	0.4077	1.445	1.143	2.201	329.2
GTEX-1RMOY-1626-SM-EVYC8	Colon - Transverse	2.517	12.9	0.06723	23.92	9.121	23.95	0.5249
GTEX-1RMOY-1726-SM-EVYC9	Colon - Sigmoid	0.2784	1.864	0.0	0.0	0.2328	2.23	0.6489
GTEX-1RNTQ-1126-SM-E9TK9	Esophagus - Muscularis	10.56	0.7444	1.066	0.0621	0.5048	1.112	0.2549
GTEX-1RQEC-2126-SM-DPS15	Stomach	0.7541	1.611	0.0	0.8112	2.879	1.663	251.5
GTEX-1RQEC-2626-SM-EVR3Z	Colon - Sigmoid	0.8238	2.859	0.0	0.4668	0.2381	1.867	0.577
GTEX-1S3DN-1426-SM-EWRNO	Esophagus - Gastroesophageal Junction	2.001	0.9968	5.569	0.0	1.26	2.029	0.3186
GTEX-1S3DN-1526-SM-EVYCB	Stomach	0.3376	0.2606	0.0	0.1522	0.2886	0.948	0.5746
GTEX-1S3DN-1826-SM-EV79K	Colon - Transverse	0.2838	0.09437	0.07388	419.3	166.6	374.0	0.1527
GTEX-1S5VW-2926-SM-E9U6H	Colon - Transverse	0.969	1.59	0.0	6.993	3.298	6.085	0.5856
GTEX-1S5ZA-0926-SM-EVR55	Esophagus - Gastroesophageal Junction	1.149	2.919	1.026	0.174	0.9839	3.838	0.2499
GTEX-1S5ZA-1326-SM-EV7BB	Small Intestine - Terminal Ileum	0.2456	0.4343	0.1133	4.755	1.625	6.419	0.2255
GTEX-1S5ZA-1426-SM-E6CJQ	Colon - Sigmoid	0.805	2.544	0.0	0.254	0.4904	1.286	0.3023
GTEX-1S82P-1626-SM-EVR4Q	Esophagus - Gastroesophageal Junction	0.7206	0.2959	1.463	0.0	1.029	4.462	0.4405
GTEX-1S82P-2026-SM-E9TIQ	Colon - Sigmoid	0.2806	0.3791	0.0	23.61	7.468	14.83	0.6179
GTEX-1S82U-0726-SM-E9TKI	Colon - Transverse	0.2614	1.252	0.0	0.1406	0.5409	1.328	0.2031
GTEX-1S82Y-1226-SM-EV7BD	Esophagus - Mucosa	34.86	32.3	339.4	0.4075	184.4	278.4	0.2051
GTEX-1S82Z-0626-SM-E9TIJ	Esophagus - Muscularis	0.9891	0.2936	0.4243	0.1319	0.1251	0.9243	0.2706
GTEX-1S82Z-1726-SM-E6CHZ	Stomach	1.135	0.5227	0.1212	0.0	0.2144	0.5136	0.6868
GTEX-1S82Z-1826-SM-E9TIK	Small Intestine - Terminal Ileum	2.077	1.295	0.0	14.63	3.78	12.7	0.2855
GTEX-1S831-0826-SM-E9TIS	Esophagus - Muscularis	4.866	0.9457	0.0	0.1883	0.5272	2.607	0.3606
GTEX-1S831-1026-SM-EVR5C	Esophagus - Gastroesophageal Junction	4.72	0.2718	0.0	0.1701	0.5146	3.164	0.3351
GTEX-1S831-1126-SM-EWROI	Stomach	4.232	0.2137	0.0	0.0	0.3044	3.013	2.643
GTEX-1S831-1726-SM-EWROJ	Colon - Sigmoid	2.129	0.4289	0.0	0.1992	0.509	2.438	0.3645
GTEX-1S83E-0826-SM-EV7B7	Esophagus - Mucosa	27.14	17.37	264.5	1.06	91.92	178.0	0.1886
GTEX-1S83E-1026-SM-EWRO5	Esophagus - Gastroesophageal Junction	1.58	0.3898	0.8719	0.0	2.504	4.446	0.5606
GTEX-1S83E-1626-SM-EV7B9	Colon - Transverse	0.4233	0.2721	0.2223	396.7	184.9	450.0	0.1361
GTEX-N7MS-1126-SM-3LK5E	Esophagus - Muscularis	2.207	1.058	0.4871	0.0	1.169	2.488	0.4996
GTEX-N7MS-1225-SM-3LK5G	Esophagus - Mucosa	4.173	3.866	5.38	0.1881	18.23	9.115	0.2677
GTEX-N7MT-0226-SM-48TC3	Esophagus - Muscularis	3.854	0.5481	1.144	0.1067	1.431	26.2	0.8057
GTEX-N7MT-0326-SM-48TDP	Esophagus - Mucosa	71.78	19.41	542.4	5.532	118.3	443.4	0.4798
GTEX-NFK9-1126-SM-3LK78	Esophagus - Mucosa	25.15	44.47	837.8	0.9608	142.7	259.1	0.1502
GTEX-NFK9-1226-SM-3LK79	Esophagus - Muscularis	0.7965	1.583	0.3814	0.1067	1.272	1.902	0.3036
GTEX-NFK9-1526-SM-3LK7B	Stomach	0.516	0.751	0.1069	0.4486	1.783	0.9185	325.1
GTEX-NFK9-2026-SM-3LK5K	Colon - Transverse	0.2452	1.001	0.1844	94.77	38.95	116.8	0.05645
GTEX-NPJ8-1926-SM-3MJGB	Esophagus - Mucosa	15.18	539.9	20.57	0.02863	57.88	162.7	0.5264
GTEX-NPJ8-2026-SM-3TW91	Esophagus - Muscularis	2.08	11.67	1.017	0.1355	1.022	4.325	0.9785
GTEX-O5YT-0726-SM-3MJHA	Esophagus - Muscularis	2.754	6.757	1.619	0.05033	1.289	4.024	0.3801
GTEX-O5YT-1426-SM-3MJHC	Colon - Transverse	6.061	0.5832	0.2213	500.4	281.4	410.4	0.2965
GTEX-O5YV-1026-SM-3LK72	Esophagus - Mucosa	225.2	95.3	1138.0	0.203	109.1	346.0	0.1999
GTEX-O5YV-1926-SM-EV797	Stomach	0.2556	0.2367	0.2471	1.469	1.99	1.794	156.0
GTEX-O5YW-1426-SM-3MJHF	Colon - Transverse	0.2782	0.3927	0.0	348.3	173.6	216.1	0.4184
GTEX-O5YW-1526-SM-3MJGL	Stomach	7.088	0.7635	0.3336	0.9333	5.879	3.97	317.9
GTEX-OHPK-1526-SM-3MJGM	Stomach	7.618	1.764	32.13	0.5769	5.438	5.541	1289.0
GTEX-OHPM-0726-SM-3LK7A	Esophagus - Muscularis	0.6422	0.4511	0.163	0.05066	0.5285	2.249	0.1664
GTEX-OHPM-1426-SM-3TW8Y	Colon - Transverse	0.1261	0.1202	0.0	714.2	284.5	509.7	0.1556
GTEX-OHPM-1526-SM-EV796	Stomach	10.99	0.183	0.4407	0.7808	35.83	4.0	602.6
GTEX-OHPN-1026-SM-E9TI8	Esophagus - Mucosa	5.538	19.0	1.338	0.0	43.4	189.8	0.3632
GTEX-OHPN-2026-SM-E9TIA	Colon - Transverse	40.31	0.8939	0.2871	2.008	7.942	18.83	490.4
GTEX-OIZF-0626-SM-7MKHG	Esophagus - Mucosa	89.15	4.612	262.2	0.1764	104.1	246.1	0.2124
GTEX-OIZF-0726-SM-7PC15	Esophagus - Muscularis	0.6008	0.6248	0.1151	0.08048	0.2544	1.379	0.5814
GTEX-OIZF-1426-SM-2HML2	Colon - Transverse	0.5693	0.6638	0.0	457.2	215.6	445.3	0.194
GTEX-OIZF-1526-SM-2I5GR	Stomach	0.8956	0.1861	0.2331	0.5434	2.268	0.6771	430.9
GTEX-OIZG-0926-SM-3LK5Y	Esophagus - Muscularis	1.108	0.7384	0.2102	0.147	0.5643	2.709	0.7562
GTEX-OIZG-1026-SM-3LK5X	Esophagus - Mucosa	87.62	229.7	1512.0	0.8578	168.2	307.8	2.535
GTEX-OIZH-0626-SM-3NB1L	Esophagus - Mucosa	159.2	127.6	614.5	0.1823	267.8	371.3	0.3742
GTEX-OIZH-0726-SM-3NB1I	Esophagus - Muscularis	5.039	5.383	7.033	0.4878	9.634	14.39	0.7564
GTEX-OIZH-1426-SM-3NB1O	Colon - Transverse	0.3465	0.4279	0.08375	634.4	237.1	513.3	0.25
GTEX-OIZH-1526-SM-3NB1J	Stomach	0.8891	0.1908	0.06637	0.2166	0.4611	1.558	0.7519
GTEX-OIZI-1326-SM-3NB1B	Esophagus - Muscularis	1.786	0.5515	0.1233	0.3738	0.2805	0.9853	0.321
GTEX-OIZI-1426-SM-3NB1T	Esophagus - Mucosa	17.98	3.867	109.8	1.059	99.45	236.6	0.1777
GTEX-OOBJ-1426-SM-E6CHH	Colon - Transverse	0.5546	0.9536	0.08531	433.2	127.8	303.9	0.1567
GTEX-OOBJ-1526-SM-3NB1Q	Stomach	1.368	2.128	0.1864	0.6519	1.501	2.47	608.6
GTEX-OOBK-0625-SM-3LK5P	Esophagus - Mucosa	138.5	169.9	458.0	0.1167	134.0	408.9	0.4215
GTEX-OOBK-0726-SM-3LK5Q	Esophagus - Muscularis	0.4113	1.111	0.5799	0.0	0.2124	0.8983	0.435
GTEX-OXRK-1326-SM-3NB1A	Esophagus - Mucosa	77.87	9.827	409.6	0.3897	139.2	286.3	0.3039
GTEX-OXRK-1426-SM-3NB19	Esophagus - Muscularis	0.6704	1.261	0.3038	0.1417	0.5987	2.074	0.8558
GTEX-OXRK-1626-SM-3NB17	Stomach	1.034	0.2327	0.4372	1.087	2.135	1.869	294.7
GTEX-OXRK-1726-SM-3NB16	Colon - Transverse	0.5474	0.281	0.0	498.1	204.5	442.2	0.2056
GTEX-OXRL-0626-SM-3NM9C	Esophagus - Mucosa	143.5	299.6	475.0	3.723	294.6	275.8	0.3327
GTEX-OXRL-0726-SM-3NM9A	Esophagus - Muscularis	1.504	0.5555	0.2899	0.1126	0.293	1.848	0.2885
GTEX-OXRL-1426-SM-3NM9E	Colon - Transverse	0.6752	2.447	0.1904	20.82	7.114	23.31	0.204
GTEX-OXRL-1526-SM-E6CHQ	Stomach	1.651	0.1883	0.08423	1.06	2.064	1.081	317.6
GTEX-OXRN-1726-SM-3NM9B	Esophagus - Mucosa	50.82	315.6	456.0	0.3246	150.8	288.0	0.1665
GTEX-OXRN-2026-SM-E6CHK	Colon - Transverse	0.7749	2.318	0.0	26.86	10.39	13.82	0.5088
GTEX-OXRO-0726-SM-E9U4C	Colon - Transverse	0.4649	1.046	0.09631	12.95	7.793	17.43	1.025
GTEX-OXRP-0926-SM-48TC1	Esophagus - Mucosa	83.89	1269.0	801.6	0.7274	86.11	344.3	0.182
GTEX-P44H-1426-SM-E9U4O	Esophagus - Muscularis	1.109	0.1998	0.0	0.2431	0.4742	0.5805	0.1916
GTEX-P4PP-0626-SM-3NM9X	Esophagus - Mucosa	84.89	43.95	577.9	5.889	134.9	278.1	0.3085
GTEX-P4PP-0726-SM-3NM9S	Esophagus - Muscularis	2.114	0.5653	0.1106	0.2063	0.6568	2.276	0.3895
GTEX-P4PP-1426-SM-3NM9L	Colon - Transverse	0.4773	1.401	0.0	563.6	231.2	440.0	0.1599
GTEX-P4PP-1526-SM-3P61M	Stomach	3.43	0.3319	19.88	1.656	3.518	3.061	754.4
GTEX-P4PQ-0626-SM-3NMCU	Esophagus - Mucosa	135.1	145.0	618.0	0.418	162.0	282.3	0.2316
GTEX-P4PQ-0726-SM-3NMCR	Esophagus - Muscularis	0.5663	0.3554	0.0	0.08647	1.048	2.738	0.3691
GTEX-P4PQ-1526-SM-3NMCK	Stomach	1.447	1.142	0.1917	0.1489	0.686	2.521	1.829
GTEX-P4QS-0626-SM-3NMD1	Esophagus - Mucosa	125.7	83.95	17.16	14.56	28.74	110.4	0.4059
GTEX-P4QS-0726-SM-3NMCZ	Esophagus - Muscularis	2.243	0.416	0.386	0.18	0.6766	2.803	0.2216
GTEX-P4QT-0626-SM-3NMCP	Esophagus - Mucosa	79.05	244.4	440.2	4.073	205.2	188.5	84.02
GTEX-P4QT-0726-SM-3NMCM	Esophagus - Muscularis	0.5392	0.7528	0.08129	0.06317	0.1506	1.102	0.04978
GTEX-P4QT-1426-SM-3NMCX	Colon - Transverse	0.9228	0.8253	0.0	590.8	197.1	440.7	0.05563
GTEX-P4QT-1526-SM-3NMCT	Stomach	5.11	0.8999	0.23	0.2145	0.2833	0.5429	1.805
GTEX-P78B-1026-SM-3NMC4	Esophagus - Mucosa	28.98	16.37	17.95	0.1112	45.65	161.3	0.7758
GTEX-P78B-1126-SM-3P615	Esophagus - Muscularis	0.1181	0.5745	0.09994	0.1398	0.2525	1.161	0.9716
GTEX-P78B-1726-SM-3P5ZV	Colon - Transverse	0.4331	4.245	0.1023	73.4	32.53	101.5	0.6184
GTEX-P78B-1826-SM-3P5YX	Stomach	15.64	0.531	2.469	0.8693	3.647	3.439	388.7
GTEX-PLZ4-1626-SM-3P618	Esophagus - Mucosa	66.29	4.277	582.7	0.2425	92.82	445.0	0.3981
GTEX-PLZ5-0826-SM-3P5ZW	Esophagus - Muscularis	0.3359	0.4415	1.244	0.1074	0.6928	4.462	0.6279
GTEX-PLZ5-0926-SM-3TW8L	Esophagus - Mucosa	31.43	375.1	100.2	0.336	32.93	91.17	0.2413
GTEX-PLZ5-1126-SM-3P613	Colon - Transverse	0.5231	0.1884	0.0	620.1	221.4	391.3	0.1032
GTEX-PLZ5-1226-SM-EXOHA	Stomach	3.238	0.2653	0.9495	0.6364	3.373	2.844	200.2
GTEX-PLZ6-0526-SM-3P61C	Esophagus - Mucosa	84.47	116.8	846.5	0.4699	118.8	277.4	0.2598
GTEX-PLZ6-0626-SM-3P61B	Esophagus - Muscularis	0.5571	0.2044	0.0	0.2239	0.3774	1.278	0.4737
GTEX-PLZ6-0826-SM-3P61K	Stomach	1.674	0.408	0.0	0.2331	0.3228	1.546	1.539
GTEX-PLZ6-0926-SM-3P5ZQ	Colon - Transverse	0.1941	0.6776	0.0	733.4	234.0	432.3	0.1624
GTEX-POMQ-0626-SM-3P61E	Esophagus - Muscularis	0.3749	1.758	0.4078	0.4753	0.8757	2.665	0.9884
GTEX-POMQ-0826-SM-3P61H	Stomach	14.53	0.564	3.827	0.4575	0.9482	6.935	819.2
GTEX-POYW-1326-SM-48TCG	Esophagus - Mucosa	22.13	810.1	869.1	0.03346	158.4	254.0	0.1099
GTEX-PSDG-1326-SM-48TD2	Esophagus - Mucosa	138.8	191.6	198.7	11.49	97.05	269.0	0.3991
GTEX-PSDG-1426-SM-48TD1	Esophagus - Muscularis	100.7	55.64	0.9468	11.52	14.33	12.77	0.6958
GTEX-PSDG-1826-SM-EAZ2S	Colon - Transverse	0.7642	0.1161	0.1212	50.16	17.2	32.46	0.4175
GTEX-PVOW-1626-SM-48TC9	Esophagus - Mucosa	11.91	299.3	226.0	0.3415	1043.0	399.9	0.4906
GTEX-PW2O-1226-SM-48TCH	Stomach	14.08	2.551	2.995	1.363	10.11	7.492	268.2
GTEX-PWCY-0726-SM-48TCS	Esophagus - Mucosa	56.05	45.44	485.5	0.2287	146.1	221.1	0.2378
GTEX-PWCY-0826-SM-48TCR	Esophagus - Muscularis	2.541	0.3596	0.0	0.1909	0.4915	2.007	0.3918
[truncated: 771 more rows]
