# Supplementary material for: scRNA-seq of gastric tumor shows complex intercellular interaction with an alternative T cell exhaustion trajectory
Source: Nat Commun. 2022 Aug 23;13:4943. doi: 10.1038/s41467-022-32627-z (PMC9399107; doi:10.1038/s41467-022-32627-z)
Supplement: Supplementary file 13 — Source Data [file 41467_2022_32627_MOESM13_ESM.zip › Source Data/Fig2/Fig2m.csv]

	Goblet scores	Enterocyte scores
Bulk_GC03_P	-1.1284175070749998	-1.3008986382770054
Bulk_GC10_T	0.04363536231772477	-0.9397076993355765
Bulk_GC07_T	-0.7947024588110637	-0.9358739945597653
Bulk_GC10_P	-0.7774426217018093	-0.8869253892655168
Bulk_GC07_P2	-0.6995169825327593	-0.8235841632991564
Bulk_GC07_P1	-0.74115525668994	-0.7707809228452277
Bulk_GC04_T	-0.5355305804053926	-0.7341819402003661
Bulk_GC04_P	-0.7532146472569217	-0.6929311670542054
Bulk_GC03_T	-0.8549986970203073	-0.46140431068112914
Bulk_GC09_T	0.8775798904304669	-0.1611544569357681
Bulk_GC05_P	0.03257043911830263	0.1287975991466586
Bulk_GC01_P	-0.2493161548792231	0.21805147732335786
Bulk_GC01_T	-0.2351073217697064	0.26370451254231414
Bulk_GC05_T	0.350328234053326	0.3429605094968156
Bulk_GC02_T	0.34943112165021956	0.6430951715165425
Bulk_GC08_T2	-0.02947935059460415	0.7823075803797161
Bulk_GC02_P	1.0840700442937548	0.9163288832715782
Bulk_GC09_P	1.6415788823730615	1.4002954547640423
Bulk_GC08_T1	0.7662333663323994	1.43796222978061
Bulk_GC08_P	1.6534542381674706	1.5739392642320817
