# Supplementary material for: scRNA-seq of gastric tumor shows complex intercellular interaction with an alternative T cell exhaustion trajectory
Source: Nat Commun. 2022 Aug 23;13:4943. doi: 10.1038/s41467-022-32627-z (PMC9399107; doi:10.1038/s41467-022-32627-z)
Supplement: Supplementary file 13 — Source Data [file 41467_2022_32627_MOESM13_ESM.zip › Source Data/Fig2/Fig2n.csv]

	NR5A2	HOXA13	HNF4A	MOGAT3	NR1I2	MUC17	SLC39A5	VIL1	CLRN3	GPA33	MYO7B	GUCY2C	CDX1	CDX2	CDH17	MEP1A	SI	IRX2	SOX2	LINC02381	CXCL17	CGNL1	ROR1	FAM189A2	PTPRZ1
NR5A2	1.0	0.10941358849440094	0.28354749435567345	0.3827368302574943	0.2790948698458105	0.2628986551140297	0.4437342019044912	0.3603951126265374	0.21323793176296046	0.21670546542705865	0.3017728649842397	0.2770796955415069	0.2551194566853369	0.34355606025630675	0.37885048601327226	0.30869270633895046	0.29774095722759986	-0.11724885341803434	-0.02713011725994885	0.011740288411005908	0.021550654185438237	-0.08010993735991062	-0.05132006930521067	-0.07992488424458301	-0.08175762109429026
HOXA13	0.10941358849440094	0.9999999999999998	0.196666441162344	0.26608474951094885	0.21141126495118742	0.29216479513874993	0.21865468265824695	0.17687824130330101	0.3774639232233233	0.42504683732576704	0.3530759068907896	0.3545751146733697	0.42232422887631094	0.3732836690522518	0.4925667086268453	0.19097932257418504	0.2502271070953656	-0.06405001972701704	-0.16367584739163593	-0.3986803262275132	-0.1829719920077741	-0.24165400802733913	-0.11555555086952739	-0.1675268397195287	-0.16189968252262069
HNF4A	0.28354749435567345	0.196666441162344	1.0	0.5299753013165976	0.467591255849191	0.4336201275540264	0.3739113158040176	0.41104207459185527	0.31361167885691943	0.32740313401564763	0.32738416973213513	0.2849760637111143	0.27884742764252923	0.37005286642516255	0.3869523782510685	0.3672226884201385	0.26032688963162653	-0.0371521193694723	-0.061474860743466565	-0.16361250633550176	-0.05244521386602255	-0.15190160456749616	-0.05836749870682532	-0.0872232728415223	-0.1111240255478671
MOGAT3	0.3827368302574943	0.26608474951094885	0.5299753013165976	0.9999999999999997	0.5914350969678519	0.5783588020101535	0.5386489744067502	0.5120927021653824	0.48139221163890467	0.5019480920360212	0.5244934542678151	0.40386096291305074	0.4565691176606181	0.5034069898534917	0.5797940970915559	0.5004655432601937	0.4459447191948264	-0.09275966794881904	-0.06156002694225136	-0.18626469397022674	-0.08205084057289462	-0.14836265911922603	-0.06813090256318752	-0.1437748384248133	-0.11583366083422111
NR1I2	0.2790948698458105	0.21141126495118742	0.467591255849191	0.5914350969678519	0.9999999999999998	0.6299534249211979	0.447745846190848	0.32876148848779724	0.34925406852076435	0.48785200215237884	0.45439871835868667	0.352146235399451	0.4018915934049115	0.38682118516539304	0.4452538410803861	0.49171243616711474	0.4563476633052371	-0.07449634511488167	-0.07112337059010006	-0.14122390832587806	-0.010018974539690636	-0.08615648558416059	-0.008871151990319787	-0.035658562028265846	-0.05585151699073198
MUC17	0.2628986551140297	0.29216479513874993	0.4336201275540264	0.5783588020101535	0.6299534249211979	1.0	0.39892141693617933	0.30871110084483866	0.3386049396328664	0.5428578884609961	0.48709623945840497	0.37509607918549215	0.39534092248066904	0.3719583323225524	0.5114170163851397	0.43670753299200704	0.5137863858011428	-0.08123955945258535	-0.1247247631667039	-0.22324905918881957	-0.010286223336615382	-0.1681372201645585	-0.020050528238964825	-0.04433497087010821	-0.07169857339275836
SLC39A5	0.4437342019044912	0.21865468265824695	0.3739113158040176	0.5386489744067502	0.447745846190848	0.39892141693617933	1.0	0.564401100997024	0.41864933502484986	0.41441699721752673	0.5396240975237913	0.46043210705055193	0.47818545245719024	0.5504087026513542	0.5203689405799459	0.4681015249996548	0.4748014642877782	-0.054016360835845385	-0.012102557354563837	-0.020831136074831755	-0.030061586206892206	-0.05796963983843251	-0.030926124773095302	-0.09084828550696415	-0.10417448535006878
VIL1	0.3603951126265374	0.17687824130330101	0.41104207459185527	0.5120927021653824	0.32876148848779724	0.30871110084483866	0.564401100997024	1.0	0.4360393258214468	0.320816815839509	0.45458596461242756	0.42984753950091037	0.4203816102004696	0.4467274142429688	0.4352965280136252	0.4074221051353709	0.3035828540826003	-0.04392851673326595	-0.0053427123722615735	-0.09057092528864606	-0.07756401183476176	-0.08396475386645491	-0.05785582085742375	-0.13949121072735704	-0.1250073365363431
CLRN3	0.21323793176296046	0.3774639232233233	0.31361167885691943	0.48139221163890467	0.34925406852076435	0.3386049396328664	0.41864933502484986	0.4360393258214468	0.9999999999999999	0.5334636628486816	0.5588633633498651	0.5101620726426644	0.5079128958575654	0.5370728920627507	0.5890169979148618	0.43338883306201936	0.36646062475466107	-0.020897785348537076	-0.0653249846103699	-0.22769636426567846	-0.12883567859918366	-0.16640586710648003	-0.10860762950921785	-0.17539068404634553	-0.1054893033458635
GPA33	0.21670546542705865	0.42504683732576704	0.32740313401564763	0.5019480920360212	0.48785200215237884	0.5428578884609961	0.41441699721752673	0.320816815839509	0.5334636628486816	1.0	0.5235087264296159	0.4890262104001827	0.5930524160256071	0.5405193439205875	0.6688760556668328	0.48386001554532665	0.5268601109494346	-0.03935094043255745	-0.11692933601302449	-0.28115179139515717	-0.06527278217795676	-0.2348112015209797	-0.09167471601253174	-0.14225223251583224	-0.1368741435218139
MYO7B	0.3017728649842397	0.3530759068907896	0.32738416973213513	0.5244934542678151	0.45439871835868667	0.48709623945840497	0.5396240975237913	0.45458596461242756	0.5588633633498651	0.5235087264296159	1.0	0.5085568489054176	0.5960868162214467	0.5609198914093253	0.6068095619570048	0.49231497669192925	0.4752641090209256	-0.06605438958339335	-0.0564168560667613	-0.19267061343810382	-0.09934348470314933	-0.09344339075976554	-0.07670003132492524	-0.12564186169638805	-0.09189575571392326
GUCY2C	0.2770796955415069	0.3545751146733697	0.2849760637111143	0.40386096291305074	0.352146235399451	0.37509607918549215	0.46043210705055193	0.42984753950091037	0.5101620726426644	0.4890262104001827	0.5085568489054176	0.9999999999999998	0.6118498416140395	0.5818848505562971	0.6543444192275176	0.4993017264131241	0.5053526715397012	-0.05716980733613502	-0.08745740580106531	-0.21573570520755403	-0.09849120991924405	-0.0659038424944299	-0.06493704090725984	-0.11366470959366948	-0.08471462986754842
CDX1	0.2551194566853369	0.42232422887631094	0.27884742764252923	0.4565691176606181	0.4018915934049115	0.39534092248066904	0.47818545245719024	0.4203816102004696	0.5079128958575654	0.5930524160256071	0.5960868162214467	0.6118498416140395	0.9999999999999998	0.6302669843630445	0.6732359994580634	0.5140551642253465	0.5035711816208681	-0.055089508485079985	-0.09887987263311483	-0.2941647801314298	-0.13870076097900413	-0.08048012168788675	-0.08997756864033152	-0.1758447758384863	-0.142611071772655
CDX2	0.34355606025630675	0.3732836690522518	0.37005286642516255	0.5034069898534917	0.38682118516539304	0.3719583323225524	0.5504087026513542	0.4467274142429688	0.5370728920627507	0.5405193439205875	0.5609198914093253	0.5818848505562971	0.6302669843630445	0.9999999999999997	0.6740843819366181	0.48209058338980615	0.45307704268006854	-0.1060909905394199	-0.10230104747770391	-0.2495055713218803	-0.16426373392087013	-0.13618095799127516	-0.125511873888322	-0.20763836195120636	-0.146464011502309
CDH17	0.37885048601327226	0.4925667086268453	0.3869523782510685	0.5797940970915559	0.4452538410803861	0.5114170163851397	0.5203689405799459	0.4352965280136252	0.5890169979148618	0.6688760556668328	0.6068095619570048	0.6543444192275176	0.6732359994580634	0.6740843819366181	0.9999999999999998	0.529386424009975	0.56947397383775	-0.07947480426993636	-0.14771678180911368	-0.3252065017009621	-0.13608385550306912	-0.2019689315698836	-0.13706418625193603	-0.21520592698994234	-0.1802814158746467
MEP1A	0.30869270633895046	0.19097932257418504	0.3672226884201385	0.5004655432601937	0.49171243616711474	0.43670753299200704	0.4681015249996548	0.4074221051353709	0.43338883306201936	0.48386001554532665	0.49231497669192925	0.4993017264131241	0.5140551642253465	0.48209058338980615	0.529386424009975	1.0	0.5878378751496922	-0.0403179961026769	-0.030422870348113806	-0.1270550054271752	-0.029744012647088126	-0.037630496454445016	-0.02628166612597774	-0.06718921095116846	-0.05894030548357856
SI	0.29774095722759986	0.2502271070953656	0.26032688963162653	0.4459447191948264	0.4563476633052371	0.5137863858011428	0.4748014642877782	0.3035828540826003	0.36646062475466107	0.5268601109494346	0.4752641090209256	0.5053526715397012	0.5035711816208681	0.45307704268006854	0.56947397383775	0.5878378751496922	0.9999999999999999	-0.057516109715225146	-0.04841699133075534	-0.12276647633873855	-0.01582616027755936	-0.057577136917310104	-0.01175109146247148	-0.034922776227783635	-0.025713308103940777
IRX2	-0.11724885341803434	-0.06405001972701704	-0.0371521193694723	-0.09275966794881904	-0.07449634511488167	-0.08123955945258535	-0.054016360835845385	-0.04392851673326595	-0.020897785348537076	-0.03935094043255745	-0.06605438958339335	-0.05716980733613502	-0.055089508485079985	-0.1060909905394199	-0.07947480426993636	-0.0403179961026769	-0.057516109715225146	0.9999999999999997	0.05693494421727022	0.10488613061475353	0.16974748674457607	0.021864715788374445	-0.0181449371138844	0.09373184301859523	0.04386917148768684
SOX2	-0.02713011725994885	-0.16367584739163593	-0.061474860743466565	-0.06156002694225136	-0.07112337059010006	-0.1247247631667039	-0.012102557354563837	-0.0053427123722615735	-0.0653249846103699	-0.11692933601302449	-0.0564168560667613	-0.08745740580106531	-0.09887987263311483	-0.10230104747770391	-0.14771678180911368	-0.030422870348113806	-0.04841699133075534	0.05693494421727022	0.9999999999999998	0.23933605247965684	0.11316902766451496	0.12133209674624487	0.07446781504256614	0.056147623085462346	0.23498575796035928
LINC02381	0.011740288411005908	-0.3986803262275132	-0.16361250633550176	-0.18626469397022674	-0.14122390832587806	-0.22324905918881957	-0.020831136074831755	-0.09057092528864606	-0.22769636426567846	-0.28115179139515717	-0.19267061343810382	-0.21573570520755403	-0.2941647801314298	-0.2495055713218803	-0.3252065017009621	-0.1270550054271752	-0.12276647633873855	0.10488613061475353	0.23933605247965684	1.0	0.32137000802900567	0.22364870568884476	0.1658119589374867	0.2434505423671758	0.24647263811473796
CXCL17	0.021550654185438237	-0.1829719920077741	-0.05244521386602255	-0.08205084057289462	-0.010018974539690636	-0.010286223336615382	-0.030061586206892206	-0.07756401183476176	-0.12883567859918366	-0.06527278217795676	-0.09934348470314933	-0.09849120991924405	-0.13870076097900413	-0.16426373392087013	-0.13608385550306912	-0.029744012647088126	-0.01582616027755936	0.16974748674457607	0.11316902766451496	0.32137000802900567	1.0	0.051749577288807795	0.0888828750936169	0.22466496874946687	0.16838156058239037
CGNL1	-0.08010993735991062	-0.24165400802733913	-0.15190160456749616	-0.14836265911922603	-0.08615648558416059	-0.1681372201645585	-0.05796963983843251	-0.08396475386645491	-0.16640586710648003	-0.2348112015209797	-0.09344339075976554	-0.0659038424944299	-0.08048012168788675	-0.13618095799127516	-0.2019689315698836	-0.037630496454445016	-0.057577136917310104	0.021864715788374445	0.12133209674624487	0.22364870568884476	0.051749577288807795	1.0	0.23577888510158845	0.18298991651546126	0.27341891032355115
ROR1	-0.05132006930521067	-0.11555555086952739	-0.05836749870682532	-0.06813090256318752	-0.008871151990319787	-0.020050528238964825	-0.030926124773095302	-0.05785582085742375	-0.10860762950921785	-0.09167471601253174	-0.07670003132492524	-0.06493704090725984	-0.08997756864033152	-0.125511873888322	-0.13706418625193603	-0.02628166612597774	-0.01175109146247148	-0.0181449371138844	0.07446781504256614	0.1658119589374867	0.0888828750936169	0.23577888510158845	1.0	0.341420665874418	0.27087587866629714
FAM189A2	-0.07992488424458301	-0.1675268397195287	-0.0872232728415223	-0.1437748384248133	-0.035658562028265846	-0.04433497087010821	-0.09084828550696415	-0.13949121072735704	-0.17539068404634553	-0.14225223251583224	-0.12564186169638805	-0.11366470959366948	-0.1758447758384863	-0.20763836195120636	-0.21520592698994234	-0.06718921095116846	-0.034922776227783635	0.09373184301859523	0.056147623085462346	0.2434505423671758	0.22466496874946687	0.18298991651546126	0.341420665874418	1.0	0.31242399067114685
PTPRZ1	-0.08175762109429026	-0.16189968252262069	-0.1111240255478671	-0.11583366083422111	-0.05585151699073198	-0.07169857339275836	-0.10417448535006878	-0.1250073365363431	-0.1054893033458635	-0.1368741435218139	-0.09189575571392326	-0.08471462986754842	-0.142611071772655	-0.146464011502309	-0.1802814158746467	-0.05894030548357856	-0.025713308103940777	0.04386917148768684	0.23498575796035928	0.24647263811473796	0.16838156058239037	0.27341891032355115	0.27087587866629714	0.31242399067114685	0.9999999999999998
