# Supplementary material for: scRNA-seq of gastric tumor shows complex intercellular interaction with an alternative T cell exhaustion trajectory
Source: Nat Commun. 2022 Aug 23;13:4943. doi: 10.1038/s41467-022-32627-z (PMC9399107; doi:10.1038/s41467-022-32627-z)
Supplement: Supplementary file 13 — Source Data [file 41467_2022_32627_MOESM13_ESM.zip › Source Data/Fig3/Fig3g.xlsx]

## Sheet: Figure 3g
	Paratumor	Tumor
GC080501	91.3386	18.9333
GC080502	58.5278	28.523
GC080901	73.8806	36.5457
GC080902	53.2467	30.0621
GC081201	68.2152	33.4454
GC081202	92.5094	44.9568
GC081301	60.3325	18.8976
GC081303	60.1852	22.8571
GC083001	84.1284	41.2698
