# Supplementary material for: scRNA-seq of gastric tumor shows complex intercellular interaction with an alternative T cell exhaustion trajectory
Source: Nat Commun. 2022 Aug 23;13:4943. doi: 10.1038/s41467-022-32627-z (PMC9399107; doi:10.1038/s41467-022-32627-z)
Supplement: Supplementary file 13 — Source Data [file 41467_2022_32627_MOESM13_ESM.zip › Source Data/Fig3/Fig3l_S4g_S5e.xlsx]

## Sheet: TCGA_deconvolution
	B_cells	DC_LAMP3	Endo_1	Endo_others	Endocrine cells	Fib_1	Fib_others	IM_enterocyte	IM_goblet	Mast cells	Monocytes	Mφ_APOE	Mφ_THBS1	NK cells	Normal_GMC	Normal_PMC	Normal_chief	Normal_parietal	SMC_1	SMC_2	T cells	Treg	Tumor_GC07	Tumor_GC08_1	Tumor_GC08_2	Tumor_GC10	Uncertain_GC02	cDC1_XCR1	pDC_LILRA4
01ebbb59-370a-439f-a2b2-3046055c43d4	0.0138927	0	0.132233	0	0	0.0721337	0	0.146171	0.0393327	0	0	0.283132	0	0	0	0.133988	0	0	0.0339941	0	0.0267255	0	0.0200059	0.0440832	0.00592594	0	0.0483818	0	0
01f0fd5d-1043-43e0-ad22-535d8bbbb408	0	0	0.0575093	0	0	0.0234011	0	0.212102	0.2007	0	0	0.0144465	0	0	0	0	0	0	0	0	0.00827086	0	0	0	0.48357	0	0	0	0
0397a0ce-2224-4c97-a23b-9a3f767d7efc	0	0	0.000683441	0.00844883	0	0.0145208	0.00297767	0.840674	0.0923176	0	0	0.0350555	0	0	0	0	0	0	0.00532172	0	0	0	0	0	0	0	0	0	0
04dc0b3f-b70b-46de-a09d-b474f9f64a7b	0	0	0.0741307	0	0	0.0604416	0	0.563745	0	0	0.000157299	0.0166252	0	0	0	0	0	0	0.00872262	0	0.000704824	0	0	0.0174114	0.258061	0	0	0	0
0588af0a-78d2-43f3-aa99-99048d3c946e	0	0	0.152678	0	0	0.00501457	0	0.249284	0.0285345	0	0.0003224	0.0339987	0	0	0	0.17912	0	0	0.00598652	0	0.0374971	0	0.0100385	0	0.252836	0.00612173	0.0385685	0	0
061eb87c-0340-4d44-b22e-86795c0b539d	0	0	0.156153	0	0.00142768	0	0.10403	0	0.000414949	0	0.000983778	0	0	0	0	0.00765842	0	0	0	0.729333	0	0	0	0	0	0	0	0	0
06e4b251-cef2-4a98-96ab-c3b31111674f	0	0	0.00223001	0.0067048	0	0	0.0143713	0.962984	0	0	0	0.0131616	0	0	0	0	0	0	0.000548345	0	0	0	0	0	0	0	0	0	0
0702cb89-db23-47d2-b701-540f03aaa317	0	0	0.0950971	0	0.000574321	0.0459805	0	0.250843	0	0	0.00032424	0.0338591	0	0	0	0.0341325	0	0	0.007844	0	0.000101049	0	0	0.279294	0.25195	0	0	0	0
08021cee-6c5d-439e-9ee6-7b948805ad02	0	0	0.238105	0	0	0.185293	0	0.181323	0	0	0	0.0317988	0	0	0	0.0527974	0	0	0.0577654	0	0.0186342	0	0.115881	0.0651146	0	0.0532884	0	0	0
0815ce3a-35b3-4a21-9712-a0b690e50abd	0	0.0052777	0.0391946	0	0	0.125594	0	0.234117	0	0	0.013449	0	0.0119664	0.0011019	0	0.224113	0	0	0.014549	0	0.00119576	0	0.068565	0	0.0933621	0	0.167515	0	0
0b6021d6-e3e8-49ef-a88b-6ed83ff5a271	0	0.000114066	0.130442	0	0	0.0868801	0.000596888	0.28563	0.0405108	0	0.00127367	0.0720437	0	0.000395911	0	0.0857562	0	0	0.0715698	0	0.00757379	0	0	0	0.206645	0	0.0101851	0	0.000382527
0c0cd241-29ba-4eb7-aaaf-cb02c718de09	0	0	0.13821	0	0	0.249278	0	0.147991	0	0	0	0.100183	0	0	0	0.0891537	0	0	0.0564587	0	0	0	0	0.0233227	0.155666	0	0.0397372	0	0
0c8b720d-6112-4367-8806-6191600f4b7c	0	0.000664315	0.189978	0	0	0.110397	0	0.0633223	0	0	0	0.040847	0	0.000279663	0	0.272424	0	0	0.145261	0	0.000785639	0	0.0115922	0.0574124	0	0.0533835	0.0535354	0	0.000118575
0cd043f7-31d7-4e1f-b321-1fceb7a43d28	0	0	0.0782169	0	0	0.0252122	0	0	0.0130296	0	0	0.0534541	0	0	0	0.567106	0.121996	0.0868509	0.0195605	0	0.00840285	0	0	0.000163064	0	0	0.0260081	0	0
0ce4465c-3a68-44c7-852c-c57f80eb8c1f	0	0	0.107679	0	0	0.198418	0	0.133336	0	0	0	0.0696849	0	0	0	0.0032603	0	0	0.0596638	0	0	0	0.167543	0.0326085	0.146661	0.0150423	0.0661039	0	0
0dc94b1a-83c2-4305-b903-dcb26ecf4a32	0	0	0.0935202	0	0	0.0399877	0	0	0.0606717	0	0.000319715	0	0	0	0	0.235399	0	0	0.0160456	0	0	0	0.0440552	0	0.181473	0.0337615	0.294608	0	0.000158037
0ecd722f-1272-4503-ad89-e928ef80e070	0	0.00459766	0.173843	0	0	0.126701	0	0.0564313	0	0	0	0.191118	0	0	0	0.216211	0	0	0.0869722	0	0.012591	0	0	0	0.131536	0	0	0	0
0edbbad4-3456-4f39-9911-a4519f37aee8	0	0	0.22201	0	0.0561447	0.097314	0	0.0842041	0	0	0	0	0	0	0	0.0916584	0	0	0.045105	0	0.0646841	0	0	0.0704915	0.171112	0.0972758	0	0	0
0f683c66-7b81-4c16-95d9-d73aa1c8d7d1	0	0	0.0725648	0	0	0.0138949	0	0.401868	0.185724	0	0	0.00037078	0.000667416	0	0	0.302706	0	0	0.00270849	0	0	0	0	0	0.019496	0	0	0	0
10092c21-1653-4112-a57f-ac0ea8d33077	0	0	0.0928462	0	0	0.0396218	0	0.489412	0.0129368	0	0.000233954	0.0291552	0	0	0	0.0948184	0	0	0.0363053	0	0.02239	0	0	0.00122439	0.163791	0	0.017265	0	0
1043bebb-066f-4b93-a7a2-4558d35961c4	0	0	0.0505564	0	0	0.0135442	0	0.479074	0.0108571	0	0	0	0	0	0	0	0	0	0.0153969	0	0.00203006	0	0	0.0483282	0.195262	0	0.184951	0	0
116322e6-7d19-41b1-abe4-a84fa489646e	0	0	0.0599927	0	0	0.0326626	0	0.505308	0.10133	0	0.000273332	0.00866261	0	0	0	0.0036067	0	0	0.0130574	0	0	0	0.00934615	0	0.175592	0.0209351	0.0692343	0	0
11a3cb08-de8b-42a7-9c07-d9283370f787	0	0	0.0911543	0	0	0.11877	0	0.261876	0	0	0	0	0	0	0	0.0666605	0	0	0.0921757	0	0	0	0.0766371	0.0644426	0.135726	0	0.0925574	0	0
12385714-fb65-4eb3-9691-13f4fdf2d341	0	0	0.169866	0	0.0018831	0.202361	0	0.00764904	1.5751e-05	0	0.000330954	0.000166831	0	0	0	0.216219	0	0	0.0882165	0	0.00095431	0	0.0108827	0.0427213	0	0.258081	0.000522026	0	0.000130533
13d2dcab-108b-4fd7-ab92-4beab709abd3	0	0	0.126958	0	0.000398201	0	0.101057	0.000711172	0.000269667	0	0.000321286	0	0	0	0	0.00470502	0	0	0	0.76558	0	0	0	0	0	0	0	0	0
13ef1154-06b1-402d-b5f2-dec195f32e9b	0.000815079	0	0.0299136	0	0	0.0114971	0	0.459832	0	0	0	0.00718826	0	0	0	0.0118252	0	0	0.00306293	0	0	0	0	0.0482765	0.0980635	0	0.322183	0.00734348	0
142ee80f-4848-404d-8bd6-e111e2d6f40e	0	0.000246089	0.147665	0	0	0.0173572	0	0.377993	0.0639991	0	0.000272083	0.0238121	0	0	0	0.0189223	0	0	0.0116102	0	0.000675131	0	0	0.204127	0.133321	0	0	0	0
155bcdbc-c430-45f3-b964-17e32d04f421	0	0	0.0349155	0	0	0.0195676	0	0	0.0858139	0	0	0.00236939	0	0	0	0.578529	0	0	0	0	0	0	0	0.000475711	0.113535	0	0.164794	0	0
16c6fa1d-551c-4efb-a6bf-7c809496ee2b	0	0	0.263655	0	0	0.232496	0	0.0821494	0	0	0	0.320123	0	0	0	0.00536673	0	0	0.0488253	0	0.0473851	0	0	0	0	0	0	0	0
1737902d-702e-4ec5-b104-51146efd13e3	0	0	0.160622	0	0.000290316	0.00896626	0.116123	0.116081	0.023197	0	0.00040066	0.0372289	0	0.000919434	0	0.214789	0	0	0.156187	0.151824	0	0	0	0	0.00587177	0	0.00724746	0.000253807	0
179a0aa4-687d-42b5-8b01-07146fdd2fd6	0	0	0.0554832	0	0	0.0178341	0	0.433689	0	0	0	0	0	0	0	0.344576	0	0	0.00584366	0	0	0	0	0.00371027	0.00725342	0	0.13161	0	0
19f629e8-ba6e-466a-9938-56ea7d631cd0	0	0	0.0955733	0	0	0.0158852	0	0.220015	0	0	0	0.0642603	0	0	0	0.194529	0	0	0.00315016	0	0.0244165	0	0	0	0.276072	0	0.106098	0	0
1b1990d1-8e1f-495b-8533-f62d0e1bb682	0	0	0.153673	0	0	0.0313431	0.0570861	0.367671	0.0867568	0	0.00044926	0.0140017	0	0	0	0.0945036	0	0	0.108292	0.00834882	0	0	0	0	0.0778753	0	0	0	0
1b2bb980-9071-475a-a77a-5826af0ab5b1	0	0	0.194752	0	0.000509331	0	0.182752	0	0	0.000577945	0.000803688	0	0	0.000249669	0	0	0	0	0	0.620356	0	0	0	0	0	0	0	0	0
1bc5dafc-6a08-4eca-a2a3-694a3d92e7a9	0	0	0.110963	0	0	0.00505293	0	0.396816	0	0	0.000116772	0.0705086	0.000371565	0	0	0.0582709	0	0	0.00866233	0	0.000801293	0	0	0.0015034	0.329863	0	0.0170704	0	0
1bcbcc70-08da-4cd0-8469-bd0a4d154fd2	0	0	0.0974502	0	0	0.0846852	0	0.608949	0	0	0	0.0658765	0	0	0	0.00237434	0	0	0.00905641	0	0.00125006	0	0	0.00120966	0.129149	0	0	0	0
1d63d147-94f1-41db-93fa-d4f1b74a9aa6	0	0	0.0954421	0	0	0.268852	0	0.0912301	0.134186	0	0.00974432	0.0448373	0	0	0	0.0933335	0	0	0.211086	0	0	0	0.00107945	0	0.00104326	0	0.0491662	0	0
1de93911-0d01-4d8b-a843-874facac6c6f	0	0	0.0017962	0.00119728	0	0.0123777	0.0219033	0.831288	0.0955477	0	0	0.0295945	0	0	0	0	0	0	0.00629571	0	0	0	0	0	0	0	0	0	0
1e579949-ff4f-4c2f-9fd2-98eccc8779e3	0	0	0.187121	0	0.0759146	0.0213195	0	0.0557129	0.0427903	0	0	0.0169425	0	0	0	0.136692	0	0	0.0386072	0	0	0	0	0.128256	0.170009	0.126635	0	0	0
1fdb6e3e-3c27-403f-a570-91a48679c223	0	0	0.0769929	0	0	0	0.221589	0.0377102	0.0278067	0	0	0.00302099	0	0	0	0.240292	0	0	0	0.392588	0	0	0	0	0	0	0	0	0
2166fe18-dcfb-4fc5-bcbe-785cefce398e	0	0	0.0699081	0	0	0.0125151	0	0.412632	0	0	0	0.00326169	0	0	0	0.168253	0	0	0.00551988	0	0	0	0	0.154968	0.00386237	0.0813096	0.0877702	0	0
23bfe077-1c8e-402d-a7c2-8d1f99572401	0.00404607	0.00250221	0.129441	0	0.000472522	0	0.156047	0.0458597	0.00842635	0	0.0200116	0.000144959	0	0	0	0.0769448	0	0	0	0.55383	0.00111914	0.000649108	0	0	0	0	0	0	0.00050584
23cc5c0f-93fb-4c19-babc-108aad1a4cb5	0	0.000292594	0.190812	0	7.67937e-05	0.110103	0.00101576	0.229145	0	0	0	0.0609302	0	0.000541872	0	0.211778	0	0	0.191877	0	0.00285319	0	0	0	0.000530005	0	0	0	4.44303e-05
23da2a74-cfab-4326-89ed-62c94012c7c8	0.00995614	0.000348658	0.113511	0	0	0.102764	0	0.416194	0	0	0	0.147791	0	0.00036931	0	0	0	0	0.0329818	0	0.0214483	0	0	0	0.130339	0	0.024297	0	0
24d999c6-5054-4704-8122-8713bd76eb63	0	0	0	0.0144474	0	0.0199679	0	0.321862	0.0619338	0	0	0.0655083	0	0	0	0.361866	0.146695	0	0.00588197	0	0	0	0	0	0	0	0.00183826	0	0
2557c2f9-a217-47a2-858c-1e8a78fcc8d2	0	0	0.164689	0	0.000641475	0	0.173417	0.0340584	0	0	0.00122288	0	0	0	0	0.0100367	0	0	0	0.615935	0	0	0	0	0	0	0	0	0
25a5c6f7-ff8c-4725-886c-6773cfda017d	0	0	0.0999092	0	0	0.0354783	0	0.157866	0	0	0	0.0420811	0	0	0	0.521536	0	0	0.0176295	0	0	0	0	0.08852	0	0	0.0369804	0	0
2638784d-ddab-4668-b1de-73027f4f23d9	0	0.000104624	0.156561	0	0.00130754	0.0234704	0.0409522	0.423769	0.0794062	0	0.000306125	0.000746235	0	6.15691e-05	0	0.156037	0	0	0.105883	0	0.000933985	0	0	0	0.0104609	0	0	0	0
265f3e50-24e1-497a-b6b7-ae1d1eab2c9c	0	0	0.0682836	0	0	0.0776459	0	0.222053	0.0561635	0	0	0.0132667	0	0	0	0.0613969	0	0	0.012256	0	0	0	0.0171944	0	0.358328	0.0594572	0.0539544	0	0
2774fcbd-8034-4fe4-845e-63ffdf50f660	0	0.0360153	0.091995	0	0	0.00694333	0.024907	0.426363	0	0	0.00705432	0	0.00695126	0	0	0.0893512	0	0	0.00985069	0	0.0375652	0	0.0880496	0	0.0864125	0	0.0885415	0	0
27b81156-668e-4ead-b841-5977c765aa4c	0	0	0.135425	0	0	0.0430302	0	0.568353	0.135856	0	0	0.0419034	0.000191168	0.000315607	0	0.0198424	0	0	0.0237148	0	0.00121338	0	0	0	0.0301548	0	0	0	0
28237cdf-2443-4a7f-9a9e-89cc39a4c974	0	0	0.0665841	0	0	0.199876	0	0.352118	0	0	0	0.0358052	0	0	0	0	0	0	0.0694202	0	0	0	0.0512815	0.0722937	0	0.152622	0	0	0
28dee8b7-78ce-47d9-b218-99493a1b3863	0	0.00183763	0.130697	0	0	0.018151	0	0.280612	0.0588592	0	3.46988e-05	0.027836	0	0	0	0.143696	0	0	0.0198311	0	0.0138619	0	0	0	0.289509	0	0.00850897	0	0.00656567
29c19220-5f52-4fb8-829e-29e8c367f9da	0	0.00250441	0.038208	0	0	0.0499705	0	0.377338	0.00598582	0	0	0.0324354	0	5.9009e-05	0	0.220247	0	0	0.0057403	0	0.00121114	0	0	0	8.86971e-06	0	0.266291	0	0
29d0b228-2769-4fd9-a969-249eb5624e4e	0.0585663	0	0	0	0	0	0.045595	0	0.0115405	0	0.00180114	0	0.0026913	0	0.530065	0.130805	0.000108032	0	0	0	0.0256109	0	0	0	0.0255252	0	0.167691	0	0
2a372df1-6622-42ba-a5e0-33ad64429aaf	0	0	0.0951184	0	0	0.111226	0	0.323187	0	0	0	0.065567	0	0	0	0.126112	0	0	0.0519537	0	0.00120294	0	0.01982	0	0.187999	0	0.017814	0	0
2aab1d18-beee-49ab-83a5-d121c2456dcb	0.221479	0.0164381	0.119359	0	0	0	0.0581614	0	0.386614	0	0.0190572	0.0231561	0	0.000163532	0	0.0678836	0	0	0.00853546	0.000412189	0.0682727	0	0	0	0.00991985	0.000368207	0	0	0.00017935
2b34a4c4-4e79-4a28-9c4d-4f1a6a0f4f34	0	0	0.0884695	0	0	0.0269927	0	0.324671	0.0789411	0	0.000349478	0	0	0	0	0.224592	0	0	0.00377269	0	0	0	0.0196412	0.0371437	0.115449	0.039738	0.0402394	0	0
2bb4fd99-8cff-4b8b-80db-4f9033fad0f8	0	0	0.206801	0	0.0807292	0.184434	0	0.212658	0.00834306	0	0.000955997	0	0	0	0	0	0	0	0.101933	0	0.00990997	0	0	0.000839806	0.157298	0.0357085	0	0	0.00039002
2c6be8c7-ecf9-4341-afa6-9e45a23bdcc3	0	0	0.069645	0	0	0.0636508	0	0.104229	0.0641441	0	0.00065175	0.0242556	0	0	0.115171	0.0179352	0.149288	0	0.0191941	0	0	0	0	0.00209433	0.100764	0	0.268978	0	0
2c6c68ca-4284-4796-a24c-a37165647aba	0	0	0.216777	0	0	0.0850879	0.156442	0.283656	0.051557	0	0	0.0408613	0	0	0	0.0906952	0	0	0.0712717	0	0.0036515	0	0	0	0	0	0	0	0
2d1d9fb9-b71d-45e9-9edf-a18989d0d085	0.204152	0.000237527	0.0436118	0	0	0	0.0609161	0.000995065	0.00464225	0	0.0248357	0.0567067	0	0.0047824	0.198456	0.165633	0.18549	0	0.00970733	0	0.0390607	0	0	0	0	0	0.00061889	0	0.000154958
2d4afd19-1b4d-46c2-bad0-ee33e6edcd2b	0.00206443	0	0.0407323	0	0	0.0206294	0	0	0.0387176	0	0.000398438	0.0325039	0	0	0	0.654572	0.0255135	0.00034772	0.0201862	0	0.00382062	0	0	0.000215557	0.0173819	0	0.142916	0	0
2eefbcc7-82b7-45ca-9388-25f4e57f2549	0	0	0.157741	0	0	0.25968	0	0.374263	0	0	0	0.0380269	0	0	0	0	0	0	0.0508454	0	0.00899084	0	0	0	0.110453	0	0	0	0
2ef43153-614e-4602-89dd-72618863d523	0	0	0.148847	0	0	0.0799523	0	0.233682	0.0121464	0	0.000186925	0.159614	0	0	0	0.112495	0	0	0.0295037	0	0.0210978	0	0.0010884	0.0643977	0.10261	0.0343791	0	0	0
2f0ad602-ee13-4c2c-9ef8-2dca1c3fd85d	0.0823752	0	0.0956061	0	0	0	0.0950294	0	0	0	0.000159287	0.0262873	0	0	0.142202	0.512939	0	0	0.0172639	0	0.028138	0	0	0	0	0	0	0	0
2f3a9352-0454-452d-913f-b20f09e8d936	0.0946185	0.0046378	0.137296	0	0	0.111047	0	0.217701	0	0	0	0.121104	0	0	0	0.058896	0	0	0.0288656	0	0.0383399	0	0	0	0.152284	0	0.035209	0	0
2f657a01-2360-4335-bb1f-408967049c93	0.209727	0.0956879	0.107785	0	0	0.00849506	0	0.00933993	0	0	0.0168327	0.0586721	0	0	0	0	0	0	0.0319392	0	0.207357	0	0	0	5.12132e-05	0	0.000177897	0.233824	0.0201113
2f780fee-cb3b-4d70-9f8c-c3b083e57526	0	0.0103643	0.117541	0	0	0	0.0283848	0.453927	0	0	0.0018271	0	0	0	0	0.0825636	0	0	0	0.110378	0.00543643	0	0.0541821	0	0.0686526	0	0.0667431	0	0
2f8d3a6c-9288-4886-8005-36b2a7167e66	0	0	0.0769305	0	0	0.0677605	0	0.237549	0.0488626	0	0.000248353	0.0933747	0	0.000487088	0	0.0320864	0	0	0.0154379	0	0.00948625	0	0.0236925	0	0.12942	0.236674	0.0273643	0.000521812	0.000103682
2fa2d47a-ba4c-4b60-850d-600b59005348	0.000107707	0	0.154167	0	0	0.0115206	0.0602437	0.465163	0.0181925	0	0	0.0175726	0	0	0	0.125902	0	0	0.0269569	0	0.00641823	0.000160303	0	0	0.0996957	0	0.0101115	0	0.00378874
30ecfa12-d352-41c4-ad00-530fc9628ffa	0	0	0.114473	0	0	0.0910182	0.000108721	0.365955	0.0411579	0	0.00124055	0.0213963	0	0	0	0.114183	0	0	0.0661467	0	0.000497459	0	0	0.0173206	0.0261348	0	0.140368	0	0
331253ec-1522-4e42-bed4-529320364200	0	0	0.179389	0	0.000615655	0.122339	0.13605	0.135055	0.0253011	0	0.000707451	0.0215731	0	0.000631571	0	0.17675	0	0	0.200183	0	0.0010783	0	0	0	0	0	0	0	0.000326822
33a3cce0-1cee-4fba-94a1-acd6873e08b8	0	0	0.0902167	0	0.0712512	0.0551706	0.00903957	0.214084	0.0149911	0	0	0.00631379	0.00357931	0	0	0	0	0	0.0193075	0	0	0	0.0176343	0.0244566	0.247131	0	0.226825	0	0
348bb06d-de63-4229-97d6-a4af365d1ddf	0	0	0.0540111	0	0	0.0129227	0	0.0325485	0.101737	0	0	0	0	0	0	0.600372	0	0	0.0176277	0	0	0	0	0	0.0982952	0	0.0824855	0	0
36e36047-7900-4f6e-a65b-67a99fc637ca	0	0	0	0.0924985	0.000241859	0.18932	0.0703572	0	0.304779	0	0	0.115582	0	0	0.000745047	0.0249807	0	6.22448e-05	0.114975	0	0.00105454	0	0	0	0.0854037	0	0	0	0
371c71d1-5f6f-4f05-baeb-82b0e7d2553f	0	0	0.104214	0	0	0.0652385	0	0.288641	0.125852	0	0	0.00553376	0	0	0	0.181654	0	0	0.0332517	0	0	0	0	0	0.083764	0.0107304	0.101121	0	0
3739e09f-0404-4d12-8de4-1fbd9b3555ba	0.027618	0.0274846	0.0397493	0.00084958	0	0.0327769	0	0.121083	0.00339071	0	0	0.0971086	0	0	0	0	0	0	0.0212832	0	0.0339479	0	0	0.0173836	0.301688	0	0.173378	0.102258	0
374cb5fc-7f7f-41ab-a6a9-bfd78277e098	0.000388573	0.000231232	0.105061	0	0.000190272	0.0651925	0	0.103581	0.0804113	0	0.000319985	0.0575954	0	0.000535977	0	0.413503	0	0	0.0150217	0	0.0200572	0	0	0.0296223	0.0969104	0	0.011379	0	0
37b2a7c8-4309-44b1-9790-e1d79d924201	0	0.0157835	0.0682726	0	0	0.0506835	0	0.296087	0	0	0	0.175525	0	0	0	0.00486661	0	0	0.0139833	0	0	0	0.0527091	0	0.127507	0	0.194582	0	0
39a63864-45c5-4616-bc1f-5dfab1332adb	0	0	0.0658241	0	0	0.0638324	0	0.393148	0.0134212	0	0	0.0251705	0	0	0	0	0	0	0.0290724	0	0	0	0.015789	0	0.219803	0	0.173939	0	0
39bb3241-0dd4-40e9-9449-3bdccff2d712	0	0	0.0795748	0	0	0.0955363	0	0.42687	0	0	0	0.0702762	0	0	0	0	0	0	0.0360663	0	0	0	0	0	0.180972	0	0.110704	0	0
3a44af70-172a-4df6-ac4b-7ede52dfa58b	0	0	0.114907	0	0.0012739	0	0.159785	0.000995786	0.00102478	0	0.00320233	0	0	0	0	0	0	0	0	0.718811	0	0	0	0	0	0	0	0	0
3bdbaf78-43ac-4458-921b-49e794d1d56a	0	0	0.191687	0	0	0.124899	0	0.0112537	0.0147755	0	7.15064e-05	0.132153	0	0.000191084	0	0.214271	0	0	0.0902251	0	0.00182861	0	0	0.0493968	0.000596192	0.0638376	0.104616	0	0.000197179
3c97dd42-d536-4a20-a1f1-04f74ebfda62	0.0111431	2.40748e-05	0.156161	0	4.44334e-05	0.0656901	0.000421052	0.164854	0.0942769	0	0	0.0801389	0	0.00102703	0	0.314416	0	0	0.0289344	0	0.0383478	0	0	0	0.0126213	0.0318312	0	0	6.76822e-05
3cf20fc4-669b-412c-a16b-44d61b131d43	0.0807541	0.000158086	0.000420054	0.0193839	0	0.011089	0.0345029	0.000258109	0.000368004	0	0.000726459	0.0596181	0	0.000584088	0.0920735	0.553421	0.0958639	0	0.00978763	0	5.62005e-05	0	0	0	0	0	0.0408457	8.94468e-05	0
3cf6986a-a7c7-4ff9-8ea9-be45651934ec	0.004053	0	0.10544	0	0.0935845	0.046857	0	0	0.0771311	0	0.000346918	0.0412941	0	0	0.00965375	0.324869	0	0	0.0441547	0	0.00598142	0	0	0.0615524	0.0785795	0	0.101152	0	0.00535151
3dd28e7b-ce16-4b91-8f21-e71f73efa3b0	0	0	0.113752	0	0.00875773	0.102858	0	0	0	0	0	0.0852651	0	0	0.117358	0.364879	0	0.00088138	0.0385729	0	0.000791247	0	0	0.00539458	0.150072	0	0.0114173	0	0
3f8273b8-10b9-4859-b024-4b56b2e99275	0	0.00110366	0.167775	0	0	0.0717816	0	0.205302	0	0	0	0.208061	0	0	0	0.136332	0	0	0.0429452	0	0.0414664	0	0.00885175	0	0.0878645	0.0160626	0.0124559	0	0
400b638d-22ff-4dc9-b04f-37cb165d3998	0	0	0.0761443	0	0	0.0124937	0	0.221135	0.128114	0	0	0.02445	0	0	0	0.177175	0	0	0.00731314	0	0.000473975	0	0.00654899	0.0620853	0.00511997	0.27814	0.000805718	0	0
4036bb8b-7f8b-4177-b819-5d23d9b95904	0	0	0.102545	0	0	0.0622941	0	0.176915	0	0	0	0.103918	0	0	0	0.355194	0	0	0.0160021	0	0.0064517	0	0.0381908	0	0.0696588	0.0518775	0.0169524	0	0
40beb314-5bb4-4cee-ab06-0838bf427d7d	0.00221777	0	0.0900658	0	0	0.0135275	0	0.148252	0.0213028	0	0	0.158307	0	0	0	0.0940345	0	0	0.00377764	0	0.066636	0	0	0.0289588	0.248833	0	0.124087	0	0
41f16044-b0a6-4e3d-b08f-af48d03433d3	0	3.18667e-05	0.11494	0	0.000485238	0.128889	0	0.101531	0.0332679	0	0	0.0332759	0.0153413	0.000452872	0	0.427023	0	0	0.0209506	0	0.000632016	0	0.0194806	0	0.0562594	0	0.0474402	0	0
41f97c68-ef08-41b4-aaec-c84cacc108de	0	0	0.121033	0	0	0.136075	0	0.205336	0.0294287	0	0.00242445	0.0522949	0	0	0	0.20334	0	0	0.137165	0	0	0	0	0	0.0889847	0	0.0239182	0	0
42aac496-2f07-49e7-94ca-19d3659c2acf	0.000515238	0.00402445	0.0315808	0	0	0.0535792	0	0.276532	0.081814	0	0	0.0585378	0.00204532	0	0.00904363	7.63722e-05	0	0	0.000406146	0	0.00616548	0	0	0	0.22048	0	0.246437	0.00876252	0
48ca91f5-a1fe-443a-910b-8055b9a40b71	0	0	0.021114	0	0	0.0127822	0	0.143677	0.112022	0	2.65268e-05	0.0207971	0	0	0	0.577163	0	0	0.00823114	0	0.00117116	0	0	0.0347057	0	0	0.068309	0	0
49577f36-6e9c-4cec-8ae3-0a290263ff9d	0	0	0.159525	0	0	0.0344194	0	0.37212	0	0	0	0.0258135	0	0	0	0.0585464	0	0	0.0345688	0	0.0190507	0	0	0.0928707	0.10454	0	0.0985456	0	0
49626653-bbf9-4c00-b20a-75d6f0c8ebff	0	0	0.0758822	0	0	0.0299938	0	0.588382	0.124927	0	0	0.033929	0	0	0	0.0952852	0	0	0.016689	0	0.00146566	0	0	0	0.0334462	0	0	0	0
49f47807-372a-49da-8dcd-e71853c64cd2	0	0	0.251052	0	0.0660974	0.012982	0	0.0736346	0	0	0	0.0164238	0	0	0	0.187836	0	0	0.00280079	0	0.157983	0	0	0.106637	0.0877221	0.0368315	0	0	0
4afae22f-a185-4ecc-ac87-1d7f0b137002	0	0	0.103839	0	0	0.0753668	0	0.558527	0	0	0	0.0236259	0	0	0	0.0796811	0	0	0.0323869	0	0.000840344	0	0	0	0.083343	0	0.0423903	0	0
4b33d026-fa23-4163-96ec-6c9b7afc91eb	0	0.000373392	0.0779949	0	0.000206768	0.000524575	0.0125279	0.621114	0.0166354	0	0.0129882	0.000324883	0	0	0	0	0	0	0.0318059	0.000425076	0	0	0	0	0.223582	0	0.00149699	0	0
4ce7a78f-694b-4bd6-910d-526180d6646a	0	0.000158705	0.0785464	0	0	0.0430631	0	0.294732	0	0	0.000412382	0.0319853	0	0	0	0	0	0	0.00835859	0	0.00413436	0	0	0.000401128	0.154987	0	0.38322	0	0
4d16ca6b-f775-41fe-900f-e52380969888	0	0	0.0804795	0	0	0.0221888	0	0.267156	0	0	0	0.011538	0	0	0	0.185164	0	0	0.00688787	0	0.0138723	0	0	0	0.284249	0	0.128465	0	0
4d5b3490-96f4-486f-9fe8-db3973602a18	0	0	0.17135	0	0.0839025	0.0476979	0	0.128115	0.0573933	0	0	0	0	0	0	0.0555993	0	0	0.0163312	0	0	0	0	0.0435102	0.208407	0.0992989	0.088395	0	0
4d95e290-62b9-44e3-9c21-1665f3c35b93	0	0	0.150448	0	0.000333494	0.0795855	0	0.177321	0	0	0	0.160387	0	0	0	0.236799	0	0	0.0244491	0	0.0208438	0	8.6375e-05	3.00439e-05	0.149159	0	0.000540916	0	1.72788e-05
4dc1242d-9262-4a64-b58c-a620f837c63c	0	0	0.0793642	0	0.000864189	0.0125267	0	0.0547972	0.000148035	0	0	0.140429	0	0.000116344	0	0.616753	0	0	0.0178747	0	0.00202894	0	0	0.047967	0	0.026833	0.000297695	0	0
4dc628db-a690-4cd2-a204-2b7b369e4f91	0.00387657	0	0.119796	0	0	0	0.0565752	0.337357	0.0570022	0	0.0119092	0.0264954	0	0	0	0.0943341	0	0	0.0243785	0	0	0	0	0	0.178523	0	0.0897529	0	0
4e0ab0ae-6e48-4165-83e3-b7102486da14	0	0	0.176635	0	0	0.0406533	0	0.109814	0.046467	0	0	0.0539494	0	0	0	0.397178	0	0	0.0338217	0	0.011799	0	0.0133626	0.0372035	0.0529099	0.0220974	0.00410968	0	0
4f3b1a84-636f-4868-8878-1b504dee4f5b	0	0	0.118645	0	0	0.0744861	0	0.203413	0.226411	0	9.56624e-05	0.0718553	0	0	0	0	0	0	0.0172613	0	0.0109731	0	0	0.0203199	0.2297	0	0.0268396	0	0
4f7b7c4e-d9ba-497e-b300-e1351c40af0a	2.18478e-05	0.000223754	0.208128	0	0	0.0653615	0.000265536	0.21628	0	0	0.000353647	0.0516114	0	0.0005082	0	0.123571	0	0	0.107309	0	0.0218364	0	0	0.000450375	0.145071	0	0.0528695	0	0.00613905
4f9a2ad3-e7b0-4feb-80d1-f0968395edb3	0	0	0.0852702	0	0	0.226309	0	0.21265	0.00944703	0	0	0.0288638	0	0	0	0.229758	0	0	0.03522	0	0	0	0.0267438	0	0.0771274	0.0618279	0.00678293	0	0
5019257b-df99-4eec-bb57-d7238c573a13	0	0	0.0524778	0	0	0.037387	0	0.152256	0	0	0	0.214471	0	0	0	0.152756	0	0	0.0201528	0	0	0	0.0617358	0	0.133966	0	0.150669	0.0241294	0
51047818-14ae-4503-8a72-13fdd1d35581	0	0	0.131743	0	0.0294442	0.0255057	0	0.274594	0.0115448	0	0	0	0	0	0	0	0	0	0.0604663	0	0.0182024	0	0	0.17262	0.0508558	0	0.225024	0	0
52190bdd-ea89-403a-af3e-d0f03518fd17	0	9.85954e-05	0.172456	0	0.000247124	0.0185648	0.06604	0.440361	0.049947	0	0.00120275	0.0237077	0	0	0	0.0657692	0	0	0.160152	0	0.000666002	0	0	0	0.000788224	0	0	0	0
52a16fa6-bb28-4d07-a83a-24383e0d6174	0	0	0.0425878	0	0	0	0	0.39022	0	0	0	0.0230191	0	0	0	0.158813	0	0	0.0178059	0	0	0	0	0.0762833	0.016539	0.0849476	0.189785	0	0
52fa761f-3e34-4794-ad20-dcf4f34098ee	0	0	0.0259458	0	0	0	0.106793	0.066752	0.00570436	0	0	0	0	0	0	0.139415	0	0	0	0.65539	0	0	0	0	0	0	0	0	0
5353206a-9493-47ba-9f38-862e32ebfa97	0	0.000102796	0.0871164	0	0	0.0141278	0	0.328868	0	0	0	0.0276908	0	0	0	0.304361	0	0	0.018914	0	0.0365023	0	0	0	0.157611	0	0.0247056	0	0
53557431-b279-474c-bda4-900859605164	0	0	0.116911	0	0.00772224	0.0649932	0	0.276874	0.061131	0	0	0	0	0	0	0.00732646	0	0	0.0785798	0	0	0	0	0	0.299735	0.053889	0.0328385	0	0
54cbd6a4-b2a9-48ee-aab5-068ec66cde5c	0	0	0.0876299	0	0	0.0813271	0	0.312416	0.0333837	0	0	0.0260838	0.00408808	0	0	0	0	0	0.0471071	0.0299103	0.000441503	0	0	0	0.225147	0	0.152465	0	0
56109f9f-4a89-48df-8668-84e1810710e7	0	0	0.161188	0	0.00020399	0.0273703	0.054026	0.163857	0.00694605	0	8.35306e-05	0.00493899	0	0.000260959	0	0.136727	0	0	0.170896	0.213133	0.00137979	0	0	0.0241795	0	0	0.0347063	0	0.000102552
566f1e1b-cddc-4588-899c-2fb2b4ea9924	0	0	0.131248	0	0	0.0900817	0	0.000675894	0.0222566	0	0	0.231047	0	0	0	0.20456	0	0	0.0226927	0	0.00173597	0	0.00293432	0.162119	0.130085	0	0.000562767	0	0
56c6afc0-566d-4732-879d-fd0020eefb0d	0	0.000355814	0.147433	0	0	0.0400096	0	0.268048	0	0	0.000134164	0.0495455	0	0.000319516	0	0.384334	0	0	0.000466141	0	0.0104374	0	0.0209858	0	0.0406406	0.0372901	0	0	0
57aa2ba1-c539-4030-8a18-cf83c80e909a	0.0191759	0	0.141178	0	0.0012812	0.00581697	0	0.102486	0.0738506	0	0	0.00616716	0	0	0	0.0939057	0	0	0.0309278	0	6.55946e-05	0	0.0240063	0	0.315725	0.0387084	0.136127	0	0.0105787
57d43a4d-fc29-4c03-88ea-1406211b3c40	0	0	0.130541	0	0.00630092	0.15757	0	0.104323	0	0	0	0.107679	0	0	0	0.249409	0	0	0.0705326	0	0.0282756	0	0	0.0403437	0.105026	0	0	0	0
581b7847-7e3f-4c99-b7a0-826cf3866058	0.0134026	0.0109758	0.125409	0	0	0.032867	0	0.196511	0.0128998	0	0	0	0.0152962	0	0	0	0	0	0.0158227	0	0.0254248	0	0	0	0.47339	0	0.0780011	0	0
5867545f-d483-4a1a-9e79-e8f672dd8498	0	0.00510474	0.201951	0.00948758	0	0.0758922	0	0.3599	0	0	0	0.0741024	0	0	0	0.161505	0	0	0.0460562	0	0.0153691	0	0.0269886	0	0.0236441	0	0	0	0
592bd84c-aeda-40e3-b0fd-77c71fd1c45f	0	0.0266229	0.0756783	0	0	0.135161	0	0.00646432	0.0742635	0	0	0.210836	0	0	0	0.0225683	0	0	0.0123558	0	0.0027778	0	0.128061	0	0.0891065	0	0.180306	0.0357984	0
59324701-430a-409d-a340-74b1b300b568	0	0	0.165193	0	0	0.271121	0	0.273649	0	0	0	0.0551829	0	0	0	0.0279185	0	0	0.177365	0	0	0	0	0	0.0283691	0.00120098	0	0	0
59f1a90b-3bd6-41c0-bfd1-deb849fb113c	0	0.00680133	0.0380459	0	0	0.0526449	0	0.0533743	0.131559	0	0	0.160486	0	0.00696887	0	0.111483	0	0	0.0168656	0	0.00472863	0	0.0661658	0	0.100706	0	0.217835	0.032335	0
5aea9c1c-1de6-4bc5-a4c3-119070be4707	0.0181973	0	0.178857	0	0	0.0231888	0.0851219	0.376268	0	0	0	0.0280191	0	0	0	0	0	0	0.0815312	0	0.00454745	0	0	0	0.203175	0	0.00109331	0	0
5b11bf50-57cd-4423-9d2b-5414b948b576	0	0	0.207957	0	0.0145648	0	0.0709754	0.235379	0.138976	0	0	0	0	0	0	0.159979	0	0	0.0287918	0	0	0	0	0	0.0643272	0.0431634	0.0358859	0	0
5b734578-677f-41be-93ab-2071c987abe0	0	0	0.109546	0	0	0.084601	0	0	0.0237027	0	0	0.0941705	0	0	0	0.358326	0	0	0.0213163	0	0.00405368	0	0	0	0.0224997	0.0262717	0.255512	0	0
5bcc7bde-6a6d-4b4f-98ae-c9878d56f69d	0	0.00940209	0.146781	0	0	0.0594797	0	0.452155	0	0	0.00477076	0.00625896	0	0.00362643	0	0.152249	0	0	0.00955797	0	0.00694787	0	0.0202057	0	0.0620905	0	0.0660831	0	0.00039198
5c1880b0-83d4-46da-b5c8-5673ef4684e8	0	0	0.156946	0	0	0.271228	0	0.337531	0.0391154	0	0	0.0458698	0	0	0	0.0920892	0	0	0.0572207	0	0	0	0	0	0	0	0	0	0
5ce5622d-76c7-4bff-bbf0-f4820042081b	0	0	0.0829988	0	0	0.0501947	0	0.650725	0.0141243	0	0	0.0445007	0	0	0	0	0	0	0.00201561	0	0.0375334	0	0	0	0.107267	0	0.0106396	0	0
5dc68199-02cb-4473-8233-01794702da80	0	0	0.0659268	0	0	0.0429337	0	0.230079	0.0580717	0	0	0.0376133	0	4.32235e-05	0	0.506007	0	0	0.0409123	0	0	0	0	0	0.0182546	0	0.000158334	0	0
5e066ce6-56a7-47ad-9afe-0eedfe15e4a9	0.000651293	4.86603e-05	0.0766832	0	0	0.0423793	0.00572469	0.0688278	0.0358845	0	0.000448945	0.0632005	0	0	0	0.6698	0	0	0.00109996	0	0.000725024	0.000304332	0.000506422	0	0.033715	0	0	0	0
5e2c61b7-fa2b-4ced-970c-7d5f4a59d210	0	0.0024322	0.112249	0	0.0102888	0.0683897	0	0.0297115	0.0420536	0	0	0.149193	0	0	0	0.0791875	0	0	0.0646983	0	0.0420015	0	0.0235448	0.0273168	0.166626	0.0486802	0.11842	0.0152083	0
5ea151b5-1a55-47e0-b9bd-2598d6ea31af	0	0	0.12127	0	0.00197181	0.134092	0	0.262937	0	0	0.000377271	0.104037	0	0.000331364	0.00124889	0.144884	0.0466757	0	0.0425223	0	0.000312675	0	0.000499034	0	0.0559454	0	0.0828956	0	0
5f2ae1de-a656-45df-83c9-f4f220e42b0c	0	5.71569e-05	0.227764	0	0	0.105366	0.0439594	0.074978	0.341686	0	0.00193765	0.045907	0	0.000538563	0	0.0464285	0	0	0.0999035	0	0.00104522	0	0	0	0.00832047	0.000669896	0.00134664	0	9.18345e-05
5f34bf76-4ee7-42f8-88a4-12e8f957720a	0	0.00017459	0.111983	0	0	0.118736	0	0.0133133	0.0472044	0	0	0.0646261	0.000281868	0	0	0.379386	0	0	0.0153416	0	0.0129793	0	0	0.0537145	0.151222	0	0.0310364	0	0
5f808a4d-2b0e-4bbc-89c6-dc38eac7dda3	0	0	0.268244	0	0.000386584	0.0292136	0	0.290995	0.00104274	0	0	0	0	0	0	0.15044	0	0	0.0587081	0	0.0179615	0	0.00665598	0	0.0729537	0.103398	0	0	0
602c4c43-d855-4f7c-b879-43edddbcd64c	0.000433623	0.000166926	0.149234	0	0	0.0614084	0	0.438573	0	0	0.000402616	0.0217329	0	0	0	0.0512356	0	0	0.0239564	0	0.0306373	0	0.00628149	0.000222359	0.204416	0.0104708	0.000574869	0	0.000253464
60488726-f534-4f8c-83b9-93d2e4b129e0	0	0	0.159864	0	0	0.0202321	5.54305e-05	0.255142	0.0826464	0	0	0.0419123	0	0.00415442	0	0.389062	0	0	0.0148327	0	0.0294287	0	0	0	0.00233504	0	0	0	0.000335294
620abd9f-1f6e-4883-8084-584b0d77bb7d	0	0	0.134863	0	0.357393	0.00674169	0	0.0663639	0.143435	0	0	0	0	0	0	0	0	0	0.0105112	0	0.0201973	0	0	0	0.205983	0	0.0524178	0	0.00209503
62148be5-8f0c-4041-b72f-9b5487a4bb28	0	0	0.0729776	0	0	0.0561029	0	0	0.0150423	0	0	0.0723778	0.00266389	0	0	0.749921	0	0	0.0082725	0	0.000540643	0	0	0	0.0221013	0	0	0	0
625af74c-ea69-4ab3-adec-76610ad32760	0	0	0.00887888	0	0	0	0	0.329866	0.0448197	0	0	0	0	0	0	0.36258	0	0	4.71193e-05	0	0	0	0	0.0532086	0.0645137	0	0.136086	0	0
627f2f20-0ab9-463d-ae49-912aee1912a4	0.100766	0.000775296	0.0440884	0	0	0	0.00575138	0.0915409	0.00884742	0	0	0.0323546	0	0	0.110829	0	0	0	0.0293464	0	0.113467	0	0	0	0.181877	0	0.250678	0.0296789	0
66767efd-c353-4286-ad81-4c39b8d56b21	0	0	0.196526	0	0.00102133	0.118823	0.077267	0.0868506	0.0226594	0	0.00405749	0.025188	0	0.000965262	0	0.0938388	0	0	0.142839	0.22705	0.000106625	0	0	0	0	0	0.0028076	0	0
6760fb99-c743-4cfb-b7d4-41bd8a2ab4f0	0	0	0.0739378	0	0	0.055464	0	0.0851456	0.0491038	0	0.000214322	0.124137	0.000299153	0	0	0.247969	0	0	0.0270074	0	0.000347215	0	0.0571352	0.11145	0.0615244	0.0930829	0.0131825	0	0
67dd7cba-b289-46fa-abc8-5efb5a3adda5	0	0	0.280606	0	0.0330374	0.103063	0	0.300548	0.0172225	0	0.000519201	0.000161986	0	0	0	0.0376871	0	0	0.0866497	0	0.000257853	0	0	0.000566448	0.0273179	0.112112	0	0	0.000249573
69664203-b829-4ea6-8d2c-b84b4e56a5c6	0	0	0.275827	0	0	0.234902	0.0745059	0.0815702	0.0011665	0	0.00256775	0.0152067	0	0.000188452	0	0.0558321	0	0	0.23345	0.000265442	0.000816708	0	0	0	0	0	0.0237006	0	0
6c30e8d3-4ab7-45cc-b238-f25f34c389a7	0	0	0.261619	0	0	0.105201	0.0878331	0.150112	0.0256346	0	0	0.0447468	0	0.000420707	0	0.210591	0	0	0.0621243	0	0.00102379	0	0	0	0.050694	0	0	0	0
6c91c725-ea60-4630-9e08-db47982e2e7e	0	0	0.274759	0	0.000219471	0.125413	0.0399405	0.0820526	0.00992824	0	0.000490341	0.0217692	0	0.000533444	0	0.169648	0	0	0.094279	0.000682989	4.85482e-05	0	0	0	0.00027646	0	0.179959	0	0
6cb6c206-0249-419d-9d15-bfc405ed8778	0.0101421	0.000205843	0.000441234	0.0133281	0	0	0.0706011	0.48845	0.251266	0	0.00608327	0.0541851	0	4.92108e-05	0.0111788	0	0	0	0.0134454	0.000858698	0.000612951	0	0	0	0.0325443	0	0.0466074	0	0
6cb9b666-ac26-48dc-8fb0-cd9e3d0e17cd	0	0	0	0.0464559	0	0.0502534	0.00462998	0.5141	0.139478	0	0	0.0676797	0	0	0	0.138578	0.00385077	0	0.0349746	0	0	0	0	0	0	0	0	0	0
6e661601-bb04-4317-a108-6e164c3088ee	0.00251968	0	0	0.0391302	0	0.0144637	0.0576173	0	0.046503	0	0	0.0607642	0	0.000233647	0	0.690275	0	0	0.00686476	0.0811711	0.000457465	0	0	0	0	0	0	0	0
6e84788f-190a-4452-9d9b-7e967c57cfce	0	0	0.144302	0	0	0.0942259	0	0.159811	0.00691701	0	0	0.022051	0	0	0	0.107733	0	0	0.0677302	0	0	0	0	0.00758792	0.0781317	0	0.308516	0	0.00299353
6e9f029a-c3e0-4ddc-9301-412339a6bc61	0	0	0.0995825	0	0	0.029859	0	0.312198	0.112448	0	0	0.0798521	0	0	0	0	0	0	0.0481856	0	0.000914949	0	0	0	0.31696	0	0	0	0
70540420-48c0-4ec0-b0cc-61ad6c1c6905	0	0	0.211951	0	5.50845e-05	0	0.0706938	0.335241	0	0	0	0	0	0	0	0.176923	0	0	0	0.187311	0	0	0	0	0.017826	0	0	0	0
7087e5b2-ae6e-447b-8a59-5ffb19c6ba78	0	0	0.222703	0	0	0.233133	0	0.0898974	0	0	0.00741928	0.109551	0	0.00198369	0	0.125087	0	0	0.142621	0	0.0187111	0	0	0	0.0458501	0	0.00304269	0	0
708858da-7ae9-4641-ad97-8bd7503ec97f	0	0	0.146775	0	0.0425186	0.125121	0	0.0209321	0.0561234	0	0.000560878	0.0230249	0	0	0	0.123848	0	0	0.0191322	0	0.000978394	0	0.000262293	0.173304	0.0580351	0.20892	0.000307502	0	0.000157598
70bf9ebd-7adf-4f0a-9a8c-746cd62a1928	0.0318066	0.0101541	0.234298	0	0.000307305	0	0.161235	0.131784	0.0526054	0	0.0314543	0.134236	0	0.00131234	0	0.116231	0	0	0.0270205	0	0.0672833	0	0	0	0.000251135	0	0	0	2.09226e-05
7119d22d-60ed-4ec1-bee0-6073124564cf	0	0	0.0696107	0	0	0.0897659	0	0.293984	0	0	0	0.160001	0	0	0	0.0612827	0	0	0.0269822	0	0	0	0.0263618	0	0.063749	0	0.208262	0	0
715a4009-ccf7-4538-ad04-a7261c7b5aa6	0	0	0.0538718	0	0.0195559	0.0444089	0	0.248823	0.021069	0	0	0.0448831	0	0	0	0.163109	0	0	0.0551561	0	0	0	0.00429811	0	0.260226	0.0360547	0.0485442	0	0
71717734-42a1-448d-85a4-14a88ad5bb87	0	0	0.0543943	0.000622353	0	0	0.0380872	0	0	0	0	0.00361821	0	0	0	0.507861	0.381607	0	0.00179719	0.0120125	0	0	0	0	0	0	0	0	0
7197f56b-6951-4c59-95af-c6149f2314ef	0	0	0.0520144	0	0	0.0353677	0	0.451879	0.113739	0	0.000372904	0.00233945	0	0	0	0.0758187	0	0	0.015579	0	0	0	0.0019092	0	0.245512	0.000432639	0.00503615	0	0
71cce375-da04-4bef-92c8-a80866c82bc5	0	0	0.102145	0	0	0.0605159	0	0.634566	0	0	0.000418316	0.025867	0	0	0	0	0	0	0.0526962	0	0.0125001	0	0	0.000875719	0.110006	0	0.000307227	0	0.000102587
752a56ca-8bdf-4d99-952d-8e7670dcea7d	0.000170222	0	0.120403	0	0.0218833	0.139425	0.0100972	0.32154	0	0	0	0.0405818	0	0	0	0	0	0	0.0177138	0	0.0109341	0	0	0.0417737	0.260433	0	0	0	0.0150455
755486dc-a387-4dc8-8066-a9b689a308dd	0	0	0.134083	0	0.0153201	0.0361706	0	0.246294	5.76667e-05	0	0	0.0737368	0	0	0	0.0326367	0	0	0.0756826	0	0.0590715	0	0	0.0780462	0.0736111	0	0.175289	0	0
755674ed-cb5d-4b0b-8686-e1bd5c913bc5	0	0	0.0759042	0	0	0.0173603	0	0.511251	0.0967939	0	0	0.0161126	0	0	0	0	0	0	0.00233842	0	0.0215872	0	0	0.0746434	0.115722	0	0.0682872	0	0
75715ef1-a453-439e-9625-69e8147cbf50	0	7.60835e-05	0.0688767	0	0	0.0400543	0	0.116146	0.0320556	0	0	0.0354826	0	0.000169076	0	0.424573	0	0	0.0124622	0	0.000947368	0	0.0234069	0.000474717	0.139449	0.0746889	0.0311371	0	0
76cc4926-ad90-42a2-a158-cd4f832ab7fd	0	0.000270188	0.201423	0	0.00111217	0	0.1643	0.113293	0.015368	0	0.000456929	0.0214994	0	0.000323952	0	0.110917	0	0	0.0807971	0.288761	0.00147796	0	0	0	0	0	0	0	0
76e33b7b-112f-46e8-b827-89e044e6f355	0	0	0.0748368	0	0	0.055676	0	0.184879	0.0647926	0	0	0.000728176	0	0	0	0.184078	0	0	0.0538632	0	0	0	0.00427335	0	0.346951	0.0299217	0	0	0
770e02cd-e1a7-4780-86e8-816400663883	0	0.00135621	0.121333	0	0	0.114658	0	0.199352	0.0422312	0	0.0314118	0.042463	0	0.000111876	0	0.17223	0	0	0.0181436	0	0	0.000136898	0.120096	0	0.102175	0.0145667	0.019736	0	0
771daaac-99f5-4902-af18-9464fa39dbe3	0	0	0.139078	0	0	0.0508828	0	0.428706	0	0	0	0.0982132	0	7.8514e-05	0	0.0562465	0	0	0.089138	0	0.0298967	0	0	0.0144041	0.0433371	0	0.0499531	0	6.59365e-05
7792274a-c016-430f-8b64-1fae0ae61230	0	0	0.164463	0	0	0.0309539	0	0.305821	0.00187208	0	0	0.00351612	0	0	0	0	0	0	0.0216097	0	0	0	0.0845875	0.0112794	0.240626	0.0197676	0.115504	0	0
77f5e6a3-6032-4408-830d-c4a7fe76857e	0	0	0.0753892	0	0	0.0735409	0	0.363729	0.00568955	0	0	0.0371409	0	0	0	0.00969113	0	0	0.0378883	0	0	0	0.101175	0	0.211052	0	0.084704	0	0
780b6204-3a21-475e-81c3-5949930e6727	0.0702651	0.00364498	0.0693692	0	0	0.035213	0	0.253869	0.00017383	0	0	0.0501141	0	0	0	0.0528411	0	0	0.0257193	0	0.0309576	0	0	0	0.142854	0	0.248264	0.0167148	0
78bac8b0-9cd0-42f4-88fe-b7e89622017f	0	0	0.317679	0	0	0	0.216746	0.006468	7.07348e-05	0	0.000378757	0.0278492	0	0	0	0.0796658	0	0	0.0754337	0.252485	0.0232226	0	0	0	0	0	0	0	0
78e36a62-dd4c-4330-bcd8-37d7dec8f455	0	0	0.154176	0	0	0.0803058	0	0.339073	0.0450936	0	0.000700085	0.000393955	0	0	0	0.124336	0	0	0.058796	0	0	0	0.00937239	0	0.147881	0.0390406	0.000830844	0	0
7b089cd4-27e8-4e90-9c02-581b3d24f35f	0	0	0.122214	0	0	0.0991882	0	0.356402	0	0	0	0.094465	0	0	0	0	0	0	0.0620177	0	0.0115401	0	0	0.0191554	0.235018	0	0	0	0
7d68f03b-fb66-44e5-95c4-858015a0c1e8	0	0	0.0956223	0	0	0.0681875	0	0.469471	0.0215425	0	0	0.0332842	0	0	0	0.0848804	0	0	0.00739783	0	0.000663692	0	0.0259214	0	0.124959	0.06807	0	0	0
7dbbbc28-64e5-43f2-b965-62c23b7cc6a2	0	0	0.188292	0	0.00123096	0.0685108	0.139435	0.391434	0.0163645	0	0.000251378	0.00451067	0.000374923	0	0	0.0123528	0	0	0.17658	0.000452889	0.000210358	0	0	0	0	0	0	0	0
7df3e10d-7aa7-4bd9-95c4-c80bd0df3d8e	0	0.000103015	0.141467	0	7.06966e-05	0.0495757	0.00017778	0.225435	0.157966	0	0.000553753	0.0398758	0	9.7847e-05	0	0.282236	0	0	0.00504374	0	0.00127639	0	0	0	0.0958419	0	0	0	0.000278614
80765a8d-cd2b-4bf5-a7eb-6e6feb628f31	0.000887216	0	0.0984449	0	0	0.0954052	0	0.229389	0.0474626	0	0	0.0207188	0.0209395	0	0	0.181994	0	0	0.00170654	0	0.0169655	0	0	0	0.182647	0	0.103441	0	0
80f895da-7635-47a4-b974-93218702c9a5	0	0	0.12453	0	0.0459246	0.0480092	0.0632517	0.401283	0.0387593	0	0	0.00331148	0	0	0	0.0120273	0	0	0.0921849	0.0222293	0	0	0	0	0.148489	0	0	0	0
814f73a7-04f6-4b30-810e-90c557ea1e84	0	0	0.0453749	0.000229365	0.000402134	0.000448815	0.0541418	0	0.0218841	0	0.000747702	0.0370088	0	0.000371469	0	0.805811	0	0	0.0330431	0	0.000452177	0	0	0	0	0	0	8.48639e-05	0
82490528-5d24-45ee-9567-55be6c9ce676	0	0	0.156513	0	0.0148541	0.161782	0	0.0716758	0.0544189	0	0	0.013852	0	0	0	0	0	0	0.0601235	0	0	0	0	0.040353	0.235576	0	0.190851	0	0
838c1e4f-7a58-4097-9d74-927dc214a96a	0.00538579	0	0.0573338	0	0	0.00823928	0	0.351932	0.0400776	0	0	0.047564	0	0	0	0	0	0	0.0180599	0	0.0160084	0	0	0	0.44201	0	0.0131402	0	0.000248131
83de8b26-4f7c-4465-91a1-8c66ce5b52a2	0.00378363	0	0.0392878	0	0	0.0403114	0	0.3084	0.0288558	0	0.000367755	0.0675376	0	0.000462976	0	0.186579	0	0	0.00459836	0	0.000310307	0	0.0307444	0.0607121	0.129498	0.000934546	0.0975153	0.000101505	0
8407eeac-bd1b-401e-8390-ed41e7fc71ee	0.000661257	0	0.150048	0	0.0116423	0.0793074	0	0.388082	0.0383693	0	0	0.0430385	0	0.00011073	0	0.250288	0	0	0.0292345	0	0.0088675	0	0	0	0.000350634	0	0	0	0
8499074c-4792-4319-9646-b06718c4ab32	0.00887425	0	0.0699363	0	0	0.0368855	0	0.484881	0.026255	0	0	0.0769287	0	0	0	0.211873	0	0	0.00988688	0	0.0445858	0	0	0	0.0298931	0	0	0	0
8512a2d8-947e-457d-853e-8fbe6be936ed	0	0	0.0879563	0	0	0.107895	0	0.410974	0.0670216	0	0.000188406	0.0588704	0.000116818	0	0	0.0422087	0	0	0.0309706	0	0.00119383	0	0.000420637	0	0.165564	0	0.0266196	0	0
861f520e-8454-4a7f-aa07-c2c877a6f6a4	0.0284871	0.0179361	0.092272	0	0	0.0784159	0.00840008	0.183587	0.0761962	0	0.0078113	0.0567601	0.00209722	0	0	0	0	0	0.0192177	0	0.0153558	0	0	0	0.375404	0	0.0380599	0	0
866e1f86-9bf6-41c0-be39-9d51fcebdfab	0	0	0.265164	0	0	0.194476	0.135274	0.0223419	0.0173548	0	0	0	0	0	0	0.0410407	0	0	0.202448	0.121901	0	0	0	0	0	0	0	0	0
86766144-e276-4f86-b9f0-496a40425b81	0.000193784	0	0.147484	0	0.000479673	0.125875	0.000148639	0.331847	0	0	2.33713e-05	0.0471499	0	0	0	0.201827	0	0	0.0998889	0	0.0020437	0	0	0.0364947	0.00654358	0	0	0	0
869c0ab6-efb2-4083-879d-930021f2a052	0	0	0.107412	0	0	0.00332557	0	0.17922	0	0	0	0.113453	0	0	0	0.18059	0	0	0.00370693	0	0.0547099	0	0	0.0873789	0.245511	0.019393	0.0053006	0	0
86afc73b-d2ed-4434-9d7c-c208ed779843	0	0	0.103455	0	0	0	0.141673	0.00875074	0	0	0.0012066	0	0	0	0	0.00465569	0	0	0	0.740259	0	0	0	0	0	0	0	0	0
87fc2a6c-a23c-4561-89da-0d3c42697d7f	0	0	0.12442	0	0	0.0101225	0	0.117266	0	0	0	0.303218	0	0	0	0.204658	0	0	0.0122901	0	0.0832691	0	0	0	0.144756	0	0	0	0
8801cea9-14eb-422a-867c-da25d9718c6e	0	0	0.174358	0	0.00128021	0.0972118	0	0.27072	0.000382662	0	0.00050219	0.00408189	8.08142e-05	0	0	0.301599	0	0	0.0388214	0	0.000222478	0	0	0	0.0454497	0.021226	0.0433698	0	0.00069378
88a32ac3-f70b-447d-9aec-824e703ccaa1	0	0	0.0628119	0	0	0.038546	0	0.123553	0	0	0.000219565	0.00141871	0	0	0	0.543505	0	0	0.00194998	0	0.000283724	0	0	0.0968946	0	0.125747	0.00507025	0	0
895b352a-3ed0-4bcc-be94-9244087ace77	0	2.98419e-05	0.205956	0	0	0.0822399	0	0.372154	0.0221097	0	0.000466368	0.0420581	0	0.000331059	0	0.140647	0	0	0.0648281	0	0.0126057	0	0	7.37611e-05	0.0565004	0	0	0	0
89fb9e79-57b0-4fee-a7e2-52ee6f2f5e9d	0	0	0.134308	0	0	0.0914289	0.000862929	0.223827	0.107905	0	0.00343049	0.0349881	0.00490908	0.000355431	0	0.107568	0	0	0.0567012	0	0.000483689	0	0.0301195	0	0.198381	0	0.00472987	0	0
8b1191b8-479a-48ee-8a2f-c91c2bb9ff57	0	0	0.129274	0	0	0.108887	0	0.164045	0.386193	0	0	0.0642054	1.59888e-05	0	0	0.131277	0	0	0.0139758	0	0.00122056	0	0	0.000906022	0	0	0	0	0
8b741b77-f41a-4283-afe1-fd320ea1ef99	0	0	0.0569415	0	0.000368393	0.0340148	0	0.544905	0	0	0.000338113	0.000515839	0.00262988	0	0	0	0	0	0.00200913	0	0.000648017	0	0.0292182	0.0870142	0.231441	2.26773e-05	0.0099331	0	0
8b8d090f-b458-40a6-8f63-16067edb25a9	0	0	0.0350956	0	0	0.0472801	0	0.310005	0.0346022	0	0	0.0150237	0	0.000392382	0	0.322391	0	0	0.016178	0	0.000301108	0	0	0.0981929	0.0150494	0	0.105488	0	0
8beb34f0-bd24-4828-ad46-3585d5dee301	0	0.00153561	0.0659027	0	0	0.0950482	0	0.150431	0.0429414	0	0	0.0293595	0	0	0	0.184781	0	0	0.0375304	0	0	0	0.0329712	0	0.0697884	0	0.289711	0	0
8beda063-0a3a-4136-aa77-bb4702cc4fc8	0	0	0.0904564	0	0	0.0863623	0	0.199407	0.0706375	0	0.000495489	0.0812735	0	0	0	0.156947	0	0	0.0706188	0	0	0	0.0586068	0.031085	0.0361108	0.0552057	0.062793	0	0
8c0c2948-f3c1-462d-8ec8-c6bdd1108b43	0	0	0.193371	0	0	0.0554139	0	0.163479	0	0	0.000952658	0.128542	5.81644e-05	0	0	0.0509908	0	0	0.0296473	0	0.159728	0	0	0.078887	0.0872692	0	0.0516605	0	0
8c57de95-6340-474b-9e30-2f19f654274f	0	0	0.256412	0	0	0.114224	0.0124341	0.267726	0.0190504	0	0.00186696	0.0503688	0	0.000272868	0	0.0664685	0	0	0.131505	0	0.00197207	0	0	0	0.0776987	0	0	0	0
8ce7dcbd-01a6-42d4-9641-2d3e793c7000	0	0	0.199293	0	0	0.184608	0	0.152575	0.124763	0	0	0.019767	0	0	0	0.082197	0	0	0.115212	0	0	0	0	0	0.121584	0	0	0	0
8e1408ce-8a05-4d12-a1e4-f1cf6917c3f5	0	0	0.159773	0	0	0.151391	0	0.192422	0.00846857	0	0.00992003	0.184623	0	0.0110952	0	0.125221	0	0	0.0613359	0	0.0142035	0	0	0	0.0815463	0	0	0	0
8e1abbf3-ba2e-4bb9-8d63-08aea0ddce1b	0.0333489	0.0141016	0.0412969	0	0	0.0211378	0	0.0285733	0.0363585	0	0	0.139305	0	0	0.0423644	0.116371	0	0	0.0137708	0	0.0192024	0	0	0	0.101522	0	0.392647	0	0
91aa244d-da83-4e17-9df6-4e5e68d24933	0	0	0.147336	0	0	0.0631809	0	0.0874161	0.0573686	0	0	0.0425687	0	0	0	0.316037	0	0	0.0302033	0	0.00365207	0	0	0.000621793	0.117774	0.000525578	0.133316	0	0
92946a4b-8a6f-434f-90df-22ce87c11189	0	0	0.149762	0	0	0.230546	0.00925237	0.291029	0.0971278	0	0.000397858	0.0313571	0	0	0	0.0654501	0	0	0.123971	0	0.000964378	0	0	0	0.0001419	0	0	0	0
92e191d6-c912-46ff-9e60-a187cd418f0a	0	0	0.226959	0	0.115687	0.109509	0	0.131101	0.00807563	0	0	0.0240087	0	0	0	0	0	0	0.0679546	0	0.0396553	0	0	0.0376418	0.119621	0	0.0761512	0	0.0436364
93043dca-092d-4498-89a0-b6aef128a5ff	0	0	0.173772	0	0	0.013041	0	0.389	0.034258	0	0.00040233	0.0306411	0	0	0	0	0	0	0.0149893	0	0.00107185	0	0.000310867	0.0764261	0.266087	0	0	0	0
93e5ffd0-9fa4-4452-b7b5-b1c36d5cad1f	0	0	0.12198	0	0	0.0560393	0	0.0513787	0.0120975	0	0	0.171327	0	0	0	0.141922	0	0	0.0272542	0	0.0572363	0	0.0095965	0.0833914	0.1341	0.0590283	0.0746488	0	0
94e80933-b7af-45e9-a8bf-ee5791865a98	0	0	0.199913	0	0.000259549	0.0849897	0	0.116872	0.0711617	0	0.000350278	0.000400023	0	0	0	0.419005	0	0	0.0125406	0	0	0	0	0.000294985	0.00162903	0.0922203	0	0	0.000363462
966f2acc-53ca-4f44-921b-c063c20bf2f7	0	0	0.107945	0	0	0.0627664	0.000275784	0.245789	0.0841863	0	0	0.00773527	0	0	0	0.39412	0	0	0.0160775	0	0.00136005	0	0	0.00158285	0.0781616	0	0	0	0
981329bd-158a-4380-97e0-761cb01a2a32	0	0.0411816	0.0717407	0	0	0.00677762	0.0148792	0.316115	0	0	0.00666698	0	0	0	0	0.0874985	0	0	0	0.078833	0.00391204	0	0.058492	0	0.177466	0	0.136438	0	0
98546094-d224-4f66-b33b-87587d83bfb3	0	0	0.00608815	0.0673649	0.0160306	0.0419776	0.0195998	0	0.020534	0	0	0.0534809	0	0	0	0.626355	0	0	0.0684046	0	0	0	0	0.0331865	0.013064	0	0.033914	0	0
98ce995b-fb36-4397-ab1f-98e9735bfd79	0	0	0.22701	0	0.0091041	0	0.149408	0.00106793	0.0373716	0	0.000126848	0.0202996	0	0.000582932	0	0.0474287	0	0	0	0.506435	0.00112098	0	0	0	0	0	0	0	4.43478e-05
990f70d4-ad29-4a80-aebe-c01328121170	0	0	0.00559276	0	0	0	0	0.409928	0.325849	0	0	0.000158582	0	0	0	0	0	0	0	0	0	0	0	0.0266096	0.107045	0	0.124818	0	0
9aac7704-83e5-445d-9cd5-3e77340c1a8d	0	0.00365773	0.13255	0	0	0.0859377	0	0.217717	0	0	0	0.0201378	0.0177365	0	0	0.0763267	0	0	0.0406343	0	0.0020921	0	0.00216597	0	0.0499022	0	0.351141	0	0
9b24d5e9-85a7-4263-b5b7-fa0b445565ba	0	0	0.217961	0	0.0261469	0.134276	0	0.507306	0	0	0	0.00134688	0	0	0	0.0177553	0	0	0.0369775	0	0	0	0	0	0.0352469	0.0229837	0	0	0
9b534197-7386-4616-a075-0a741a3c00ba	0	0	0.133788	0	0	0.10575	0	0.212729	0.0145491	0	0	0.149407	0	0	0	0.259288	0	0	0.0417443	0	0.0179691	0	0	0	0.030889	0	0.0338868	0	0
9bc0a5e0-53a7-4d59-94b8-00b4db2fb682	0.0225915	0	0.102856	0	0.136968	0.0348556	0.0287436	0.0987751	0.0618491	0	0	0	0	0	0	0	0	0	0.043718	0.0481502	0.0370554	0	0	0	0.191539	0	0.192898	0	0
9c977209-00be-474c-bb95-280e70f7b7eb	0.000626549	2.24509e-05	0.202161	0	0.00106848	0	0.14982	0.0578282	0.0597503	0	0.0024468	0.000189643	0	0.000324251	0	0.0165857	0	0	0	0.508721	0.000422346	0	0	0	0	0	0	0	3.3544e-05
9cab319d-a8a6-4228-bdb5-98f029d59274	0	0	0.212226	0	0	0.0420736	0	0.21881	0	0	0	0.177306	0	0	0	0.231201	0	0	0.0173634	0	0.028668	0	0	0	0.0723518	0	0	0	0
9de56b07-e27b-4d93-9c5a-740052668a03	0.0363859	0	0.000641486	0.00703606	0	0	0.0323581	0	0.00950311	0	0.00112915	0.0330689	0	0.00277097	0.0532338	0.720686	0.0934753	0	0.0020958	0	0.00148393	0	0	0	0	0	0.000240899	0.00589071	0
9e5460c9-3ef0-4f6b-ae0f-11db3166f0ea	0.0101687	0.00469451	0.0886327	0	0	0.0390432	0.0312739	0.0336448	0.00448535	0	0.0156504	0.0230596	0	0	0.00026203	0.48947	0	0	0.0126559	0.000801211	0.00896561	0	0.0367859	0	0.13633	0	0.0640759	0	0
9f5e790a-251c-4afe-8c6a-c7202596b98a	0	0	0.0816628	0	0	0.00979026	0	0.598794	0.0442002	0	0	0.0112453	0	0	0	0	0	0	0.00515431	0	0.00107177	0	0	0.00154329	0.212168	0	0.0343702	0	0
9fb0ad18-22d1-4d1e-b03e-3b8db600e5a9	0	0	0.0849167	0	0	0.108637	0	0.299715	0.0812381	0	0	0.0160251	0	0	0	0	0	0	0.0580334	0	0	0	0	0	0.351434	0	0	0	0
a0c20ddd-a7f4-4e4d-ba62-1b6dfba03a62	0	0.000467303	0.097428	0	0	0.0680887	0	0.410391	0	0	0	0.10685	0	0	0	0.188644	0	0	0.0301403	0	0.00404829	0	0	0.00027906	0.0931115	0	0.000552357	0	0
a11d7513-7e29-4e0b-9e0a-93811a304222	0	0	0.115245	0	0	0.0629345	0	0.274546	0	0	0	0.238589	0	0.0155941	0	0.0251462	0	0	0.0303661	0	0.0374113	0	0.0269388	0	0.0768049	0	0.0901219	0.00630208	0
a2b25160-c0ca-4fc2-a6d3-413ad11abbf4	0	0	0.0943798	0	0	0.256791	0	0	0.153322	0	0.00115605	0.180007	0	0	0	0.219818	0	0	0.0123523	0	0	0	0.033192	0	0.0489818	0	0	0	0
a2f1e5db-0237-4cad-969a-ebbab8715333	0	0.00700038	0.251351	0	0.00156283	0.121247	0.0629455	0.14947	0.0133064	0	0.00561121	0.0198198	0	0.000574233	0	0.108127	0	0	0.148235	0.0757981	0.00436936	0	0	0	0.0305808	0	0	0	0
a38bd345-c7f7-4ac4-b099-7e3abdb5ff28	0	0	0.131325	0	0.0372048	0.0111183	0	0.120274	0.0421461	0	0	0	0	0	0	0.0966405	0	0	0	0	0	0	0.0628655	0	0.388043	0.110382	0	0	0
a473e3fa-0311-4bf0-acce-7243aed1f1b2	0	0	0.158593	0	0.098781	0.0649002	0	0	0.227537	0	0	0.00731317	0	0	0	0	0	0	0.0551252	0	0.000988486	0	0.0168296	0.0822547	0.103343	0.062152	0.122182	0	0
a48f58a9-4b43-4d0d-ba26-1b6f27fe91a6	0	0	0.136985	0	0	0.0622358	0	0.259245	0.109275	0	0	0.00147052	0	0	0	0.13757	0	0	0.054498	0	0	0	0	0.0233976	0.215324	0	0	0	0
a4d81ce0-9244-4a68-9f00-a8137fa14607	0	0	0.0935337	0	0	0.122465	0	0.0931511	0.068523	0	0	0.13645	0	0	0	0.139334	0	0	0.0110504	0	0.00123655	0	0	0.0496539	0.136585	0	0.148016	0	0
a5b9d6ed-80fe-451a-bc57-80b35f6ca3d9	0	0	0.0620997	0	0	0.0269982	0	0.425293	0.0257224	0	0	0.00824575	0	0	0	0.0779431	0	0	0.00240489	0	0.000866312	0	0	0	0.331068	0.0393581	0	0	0
a5cfe23e-3ceb-433d-be83-5f33a628833e	0.000141988	0.0192353	0.0409319	0	0	0.103879	0	0.239226	0.064231	0	0.000371951	0.0844839	0	0.000635467	0	0	0	0	0.0482167	0.000233784	0.0267791	0	0.0905852	0	0.254033	0	0.0270162	0	0
a5ea941e-e040-4b02-9413-4d71a24164a7	0	0	0.126569	0	0.000392475	0.01379	0.0352652	0.21268	0.0210602	0	0.00044355	0.000197921	0	0	0	0.368612	0	0	0.103896	0.0127642	0.000543333	0	0	0.017132	0.0489681	3.39511e-05	0.0376197	0	3.25382e-05
a5ff570c-0a5f-4548-a000-2f3303824eec	0	0	0.130939	0	0	0.0398867	0	0.59089	0.0176428	0	0	0.0358576	0	0	0	0	0	0	0.0268594	0	0.00154462	0	0	0	0.15638	0	0	0	0
a6a80a36-e154-44b9-8340-c2dab6132d04	0.000710257	6.02781e-05	0.0984033	0	0	0.0257625	0	0.380439	0.0148591	0	0.000210029	0.0138618	0	0.000390013	0	0.322457	0	0	0.0126891	0	0.000678524	0	0	0	0.114958	0	0.0145204	0	0
a8e42d41-45f8-4ea0-8d2b-441031f8b1d9	0	0	0	0	0	0.00128331	0	0.993651	0.000888723	0	0	0.00376048	0	0	0	0	0	0	0.000416394	0	0	0	0	0	0	0	0	0	0
aa111f8e-9321-4b19-9f1b-167ab620619d	0	0	0.0439905	0	0.00730484	0	0.173826	0	0	0	0	6.47625e-05	0	0.000370901	0.235581	0.24899	0.095331	0	0	0.19454	0	0	0	0	0	0	0	0	0
aa6f9742-2247-41f3-ae1a-e84e7593c753	0	0	0.119117	0	0	0.0684703	0	0.26045	0	0	0	0.0167222	0	0	0	0.191828	0	0	0.0143723	0	0.00020614	0	0.0244847	0.0105553	0.109341	0.184453	0	0	0
aa89bfe6-591c-4f3e-91dd-9a5fa39c2edd	0.0176319	0	0.0450146	0	0	0.0271778	0.0553154	0.228066	0.00208251	0	0.0018608	0.0205827	0	0	0.0543381	0.334133	0.000694338	0	0.0103999	0	0.00957513	0	0	0	0.0440117	0	0.143581	0.00553524	0
aacd124f-cbcd-43b0-b94f-6cdb3a05cafe	0	0	0.0658385	0	0	0.0770783	0	0.262587	0.0612653	0	0	0.0638752	0	0	0.000527211	0	0	0	0.0244122	0	0	0	0	0	0.246899	0	0.197518	0	0
aca58f67-1fa5-47d8-9a49-4b2de0590420	0	0	0.16017	0	0.273157	0.0362195	0	0.209472	0.0094576	0	0	0	0	0	0	0	0	0	0.0366633	0	0	0	0	0	0.18834	0.0865203	0	0	0
ad861147-13dc-4e31-9694-dbebcc62cf39	0	0.000692858	0.148467	0	0	0.0256346	0	0.369303	0	0	0	0.083856	0	0	0	0.120918	0	0	0.0181114	0	0.0247992	0	0	0	0.208219	0	0	0	0
adb89d5b-d69a-4d1b-9c7f-60c6f9364da5	0	0	0.0205127	0	0	0.0249259	0	0.417402	0.0110087	0	0	0.0151508	0	0	0	0	0	0	0.00680924	0	0.00321117	0	0	0	0.339946	0	0.160655	0.00037875	0
adf19ec8-627e-404b-b074-e295f8896810	0	0	0.101708	0	0	0.0263208	0	0.321615	0	0	0	0.0140709	0	0	0	0	0	0	0.0237261	0	0	0	0	0.00616063	0.337527	0.0694836	0.0993873	0	0
ae1a28da-47a0-4704-8ff5-29e810419325	0	0.000186328	0.193813	0	0.00505033	0	0.195017	0.0751924	0.0994201	0	0.0307913	0.0509039	0	0.000950378	0	0.0790557	0	0	0.110838	0.135239	0.0222449	0	0	0	0.000730868	0.000482461	8.45285e-05	0	0
ae2a6b56-3b25-4822-b5dc-300632d82afa	0	0.00413831	0.157755	0	0	0.168535	0	0.180962	0.0630537	0	0	0.156989	0.00134967	0	0	0.041923	0	0	0.0402226	0	0.0046156	0	0.0279252	0	0.0854154	0	0.0671148	0	0
af1f7068-68c4-49ee-a6e7-09deebb16d0c	0.0338191	0	0.0878364	0	0	0.0945794	0.0246376	0.090354	0.0736461	0	0.0117409	0	0	0	0.073202	0.151889	0	0	0.0140773	0	0.0199472	0	0	0	0.162822	0	0.161449	0	0
afddacf0-5588-4e8a-a04a-4da590742c63	0	0	0.150879	0	0	0.0957871	0	0.104458	0.0361184	0	0	0.140353	0	0	0	0.142895	0	0	0.0879588	0	0	0	0	0.0953145	0.126631	0	0.0196046	0	0
b0899cb0-4c3d-4336-9139-0398092ad864	0	0	0.0540277	0	0	0.0536279	0	0.627661	0.000656247	0	0.000422943	0.0602766	0.000310991	0	0	0	0	0	0.0136431	0	0.000630159	0	0	0	0.180611	0	0.00807189	6.00208e-05	0
b0a90e0b-7aa8-4ffd-bff4-42c58f4d6a36	0	0	0.166968	0	9.0863e-05	0.102198	0	0.177153	0.0682199	0	0	0.129253	0	0.000156507	0	0.248968	0	0	0.05531	0	0.00154844	0	0.000465827	0	0.0119056	0.037763	0	0	0
b0f08f11-4eb4-4988-bfdb-06d7b7a1e91d	0	0	0.136444	0	0	0.0338076	0	0.21194	0	0	0	0.00778776	0.000906186	0	0	0	0	0	0.00975992	0	0.00372074	0	0.0219545	0	0.339439	0	0.230476	0.00376452	0
b2142d9c-57a1-4203-b9fc-30337f008e7f	0	0	0.225488	0	0	0	0.161314	0.3202	0.00162733	0	0	0.00427468	0	0	0	0	0	0	0.178863	0.108233	0	0	0	0	0	0	0	0	0
b226a739-dce0-4166-a484-fb66235a7baf	0	0	0.0323445	0	0	0.0165303	0	0.350105	0.0273617	0	0	0.0266102	0	0	0	0.0357016	0	0	0.00664406	0	0	0	0.042984	0.0190874	0.227549	0	0.215082	0	0
b3198b99-e2df-4468-b6f7-10b71c436a44	0	0.000154338	0.0606365	0	0	0.00603344	0	0.360487	0.100055	0	0	0.0211244	0	0	0	0.0494244	0	0	0.0143114	0	0	0	0	0	0.249033	0	0.138741	0	0
b359fd05-642e-4373-b6f4-b994a7b794be	0	0	0.0826697	0	0	0.106048	0	0.202627	0.0456132	0	0	0.0490855	0	0	0	0.305976	0	0	0.0192109	0	0.00749465	0	0	0.142536	0	0	0.0387389	0	0
b3f8db83-5462-461f-b09d-b6375bef71a7	0	2.85382e-06	0.160607	0	0	0.0260353	0	0.42749	0	0	0.000551234	0.0234221	0	0	0	0.0942984	0	0	0.00572308	0	0.00200865	0	0	0	0.259861	0	0	0	0
b418a44a-32da-4345-9134-2e4655497d87	0	0	0.109849	0	0.00114365	0.0107294	0	0.211438	0	0	6.32323e-05	0.0472001	0	0	0	0.314221	0	0	0.0163012	0	0.000787229	0	0.0140323	0.00972472	0.099892	0.0820562	0.0825623	0	0
b4554b9c-10c2-4218-8f66-5aa8c11c8b94	0	0.0286027	0.115301	0	0	0.119926	0	0.128186	0	0	0.000677291	0.0614847	0.00995484	0	0	0	0	0	0.0364586	0	0	0	0.108348	0	0.063683	0	0.294378	0.0329996	0
b4bfc657-f378-4597-a87d-fc7f0555b036	0.173279	0.00031313	0.177979	0	0	0	0.193539	0.321937	0.0372348	0	0.0340089	0.0143248	0	0.0123766	0	0.000146111	0	0	0.0132988	0	0.00834347	0	0	0	0.0132196	0	0	0	0
b4f83c72-f64a-46cf-9e94-56099a939538	0	0	0.124299	0	0	0.0697886	0	0.427144	0	0	0.000340482	0.163011	0	0.000293745	0	0.0339686	0	0	0.0289014	0	0.0134156	0	0.0276821	0.000245864	0.0402843	0.0704419	0.000183142	0	0
b545b203-3fc7-453d-ab26-72a78da0fe27	0	0	0.233351	0	0	0.0177362	0	0.209296	0	0	0	0.212093	0	0	0	0.151564	0	0	0.00352474	0	0.104385	0	0	0.0143887	0.0536606	0	0	0	0
b66175d0-e5af-4acc-a719-f9fe9b4b1a23	0.0069044	0	0.073578	0	0	0.00572166	0	0.336349	0.153129	0	0	0.0233032	0	0	0	0.304738	0	0	0.00193119	0	0.0253113	0	0	0.0120272	0.0570073	0	0	0	0
b67c4870-4c02-4494-b4e3-8a3b5b665f86	0	0	0.264167	0	0	0.0459448	0	0.159764	0	0	0	0.264996	0	0	0	0.167463	0	0	0.0689209	0	0.0287454	0	0	0	0	0	0	0	0
b6cc25ba-1343-4523-98df-282524783f0b	0.0393884	0.0022059	0.00408008	0	0	0.0124709	0.00370449	0.371155	0.0398466	0	0	0	0.000388067	0	0	0	0	0	0.00536388	0	0.0276615	0	0	0	0.306059	0	0.182282	0.00539363	0
b725008d-0442-4eed-b8b2-890a11b0916e	0	0.00867766	0.158749	0	0	0.0144911	0.133353	0.222831	0.0307675	0	0.0133989	0.0226434	0	0.0051533	0	0	0	0	0.141893	0.223064	0.000908183	0	0	0	0.0240699	0	0	0	0
b9b5354e-1f6d-4a44-b3fe-d0b7c691e3fd	0	0	0.262163	0	0	0.12948	0	0.0900477	0.0109742	0	0	0.0818616	0	0	0	0.176205	0	0	0.219044	0	0	0	0	0	0.00183088	0	0.0283937	0	0
ba721e40-4581-418d-81b1-af625388954d	0	0	0.0694647	0	0	0.111942	0	0.395165	0.116746	0	0.000546115	0.0427536	0	0	0	0.0957122	0	0	0.0331127	0	0.000735633	0	0	0.000199145	0.0898396	0	0.0437829	0	0
bb3e046e-4ab9-4bad-99ae-b8f90de77c87	0	0	0.251526	0	0	0.0117188	0	0.21635	0.0152917	0	0	0.10077	0	0	0	0.150775	0	0	0.102355	0	0.0587008	0	0	0	0.0925135	0	0	0	0
bb48eace-0d41-43b9-aff7-70b82ee35d12	0	0	0.133266	0	0	0.11441	0	0.366775	0.0713625	0	0	0.0862244	0	0	0	0.00812424	0	0	0.0542427	0	0.0260615	0	0	0.0323952	0.107139	0	0	0	0
bb5df010-fc11-4efc-9b23-570989238922	0	0	0.19663	0	0.00037231	0.195328	0	0.0565595	0.170079	0	0	0.0326147	0.00101382	0	0	0.110407	0	0	0.0510838	0	0.000214127	0	0.00164528	0.0413331	0.0166669	0.125347	0.000526285	0	0.000179534
bbd0bbfc-eb5b-4ea5-af3b-6750a0439ea7	0	0	0.0482659	0	0	0.0199862	0	0.205769	0.0593349	0	0	0.0178089	0	0	0	0	0	0	0.00432115	0	0.00201106	0	0.0184205	0	0.440249	0	0.18225	0.00158425	0
befb524b-d50a-4039-a43e-c5551a6312d8	0	0	0.103085	0	0	0.0675883	0	0.249216	0	0	0	0.0335918	0	0	0	0	0	0	0.0479928	0	0.0101705	0	0.067574	0.0734373	0.183313	0.128944	0.0350868	0	0
bfae927a-6565-4883-816b-ace8c9f2015c	0	0	0.19418	0	0	0.0404487	0	0.233007	0	0	0	0.0357554	0	0	0	0.458947	0	0	0.0230346	0	0.0146276	0	0	0	0	0	0	0	0
bfe19078-c97b-475b-a1e4-2e88ff31b716	0	0	0.12743	0	0	0.0130093	0.100057	0	0	0	0	0.0729491	0	0	0	0.507711	0	0	0.0447618	0	0	0	0	0.0621167	0.071965	0	0	0	0
c0e9e01b-bea9-4fd1-9649-dd51f5ff51d3	0	0	0.0487069	0	0	0.0119413	0	0.0130331	0.121539	0	0.000210405	0.000196671	0	0	0	0.624604	0	0	0.00211202	0	0	0	0.0150439	0.00138893	0.0934265	0.0672581	0.000539143	0	0
c172bb08-bb3a-42d8-9fff-e7aa8fe090b6	0.196971	0.00331708	0.0100863	0.037107	0	0	0.0936072	0	0.00254298	0	0.0325459	0.0613784	0	0.0007272	0.142286	0.115719	0.131164	0	0.0130251	0.0622925	0.0164342	0	0	0	0	0	0.0774042	0.00339241	0
c19bb41d-a06d-4e93-9557-6c60ea6b66c2	4.59594e-05	0.000932058	0.0348108	0	0	0.0255466	0	0.175255	0.0211031	0	0	0.0566668	0	0	0	0.304928	0	0	0.0151051	0	0.0189476	0	0	0	0.277243	0	0.0694162	0	0
c1c7311e-833d-4999-976a-06bf7120adab	0	6.49039e-05	0.124475	0	0	0	0.0917696	0.631951	0	0	0.000376835	0.00585202	0	0.0002028	0	0.0374033	0	0	0.0592548	0	0.000381879	0	0	0	0.048268	0	0	0	0
c2453442-5931-4923-b7e1-efbfcbba6c2c	0.0668403	0.000636538	0.0824395	0	0	0.0346515	0.214012	0.164584	0.0747082	0	0.0270439	0.077217	0	0.000543499	0.00086547	0.00071268	0	0	0.0517567	2.84596e-05	0.0210426	0	0	0	0.155413	0	0.0275049	0	0
c2bd6579-3c11-4875-84c1-a9166207a922	0.335806	0.0100545	0.0952388	0	0	0	0.0372643	0.00510444	0.000280488	0	0.0182872	0.0160182	0	0	0	0.400645	0	0	0.0037679	0	0.0770485	0	0	0	0.000484393	0	0	0	0
c333ead2-d7bb-4056-803c-ee01bd927d40	0	0	0.114181	0	0	0	0.10993	0.531195	0.00611009	0	0.000149597	0.0473824	0	9.97534e-05	0	0	0	0	0.103839	0.0153092	0	0	0	0	0.0718036	0	0	0	0
c3796ec9-ea4f-4581-b1c2-a8d1c6ed629b	0	0	0.0805797	0	0	0.102248	0	0.165086	0.00456729	0	0.000499565	0.000328686	0	0	0	0.3834	0	0	0.0245138	0	0	0	0.051145	0.0472337	0.0020115	0.138387	0	0	0
c3e2e256-032a-4ebc-b15f-9243cba865fa	0	0	0.173093	0	0.000451085	0.0766337	0.234515	0.168111	0.0220535	0	0.000861924	0.110243	0	0.000316251	0	0	0	0	0.103576	0	0.00054609	0	0	0	0.1096	0	0	0	0
c4ac1f4b-2c5e-4c13-be97-ac26a5f6b468	0.0396016	0	0.244334	0	0	0	0.0666488	0.20036	0.0199788	0	0.00777525	0.0559149	0	0	0	0.218575	0	0	0.0458114	0	0.101	0	0	0	0	0	0	0	0
c5485ce9-5e8b-4805-9d70-ce63c1456fa1	0	0	0.153769	0	0.000244475	0.151896	0	0.00366464	0.156058	0	0.000518874	0.0581936	0	5.16545e-05	0	0.272554	0	0	0.0997839	0	0.00100052	0	0.000427729	0.0270132	0.000834315	0.0739907	0	0	0
c54d7328-385c-4e33-b5ba-5d4ad05dcc71	0	0	0.13086	0	0	0.0204135	0	0.263901	0.0346431	0	0	0.0621072	0	0	0	0.0941415	0	0	0.00562136	0	0.0267567	0	0	0	0.26084	0	0.100716	0	0
c58e0865-8ca9-4b3f-a5a2-aca17aab52b9	0	0.000209478	0.123644	0	0	0.0198214	0	0.264355	0	0	0	0.041783	0.0191978	0	0	0	0	0	0.0281674	0	0.00287598	0	0	0.0360871	0.395104	0	0.0687544	0	0
c5e996a4-f1a3-4334-80ed-000c077ef7ad	0.0897835	0	0.0257271	0	0.139561	0	0.051232	0	0.000249906	0	0	0.00104449	0.00409331	0	0.115431	0	0.265212	0	0	0.00342911	0.0141354	0	0	0	0.246534	0	0.0435661	0	0
c6a89a7c-0245-4adb-a021-28601ee6874d	0.15822	0.00971153	0.0941874	0	0	0.000712835	0.0868295	0.362442	0	0	0.0179132	0.0611794	0	0.000346303	0	0	0	0	0.0335868	0.000880418	0.0302335	0	0	0	0.0838466	0	0.0385221	0.021389	0
c7a39cd9-4b42-4837-9aad-8a685425b375	0	0	0.0689855	0	0	0.0259835	0.0103232	0.113993	0.503783	0	0.000272225	0.0461679	0	0.000151447	0	0.0609655	0	0	0.0047268	0	0.00393028	0	0	0	0.160457	0	0.00026043	0	0
c7abc173-72be-415b-8148-a204a2dbc6b6	0	0.000415715	0.161464	0	0	0.143503	0	0.290454	0.00302807	0	0.000546081	0.0158679	0	0.000199412	0	0.246357	0	0	0.0102325	0	0.0109363	0	0.0183103	0	0.0466066	0.0505659	0.00116392	0	0.000348653
c7d8a093-3f9a-439c-90e7-b8aef41e1f42	0	0	0.101782	0	0	0.0451072	0	0.294282	0.0498159	0	0.000748272	0.0162137	0	0	0	0	0	0	0.0158899	0	6.05786e-05	0	0.0330346	0.0241092	0.188345	0.132077	0.0985344	0	0
c82ca0d4-c350-4a0b-8f12-cd7d35fa4379	0	0	0.086449	0	0	0.0454566	0.0385743	0.237114	0.0347494	0	0.000599157	0.00444367	0.0047048	0	0	0.400651	0	0	0.0655349	0.0155419	0	0	0.0607617	0	0.00483209	0	0.00058702	0	0
c841db0f-53df-4ef3-84e4-5b13e642cc14	0	0	0.177513	0	0.000762211	0.0331989	0.137571	0.251608	0.0613697	0	0.00136493	0.000180151	0	0	0	0	0	0	0.0894312	0.245102	0.000953796	0	0	0	0.000546947	0	0	0	0.000398077
c8f280d0-0d65-492d-9b03-4e46642f2c3a	0	0	0.138453	0	0.0167448	0.0458589	0.000272602	0.230602	0.0192341	0	0	0.117131	0	0.000406612	0	0.29767	0	0	0.0350103	0	0.00502683	0	0	0.0664344	0.0240762	0.00307937	0	0	0
c9188e6d-d899-490a-ad54-10ff4729460b	0	0	0.0535007	0	0	0.00098187	0	0.377441	0.0253109	0	0	0.0109084	0	0	0	0.397262	0	0	0.00543139	0	0.000630478	0	0	0.0773376	0.0320553	0	0.0191405	0	0
c98fe0c2-7f20-46d6-9ef5-498cfc70c9c4	0.109552	0.0880186	0.125058	0	0	0.0488186	0	0.0694623	0.00218004	0	0	0.0684839	0	0	0	0.219213	0	0	0.0354065	0	0.025809	0	0.00101126	0	0.0079791	0	0.173538	0.025469	0
c99284f7-51c3-4c4a-838e-0b4bacfe5d39	0	0	0.0317987	0	0	0.00246986	0	0.342902	0.157004	0	0.000194569	0.0189808	0	0.000277884	0	0.166899	0	0	0.00757015	0	0.000507799	0	0	0	0.121053	0	0.150342	0	0
c9c17a4f-641b-4cd5-9171-c98d14b0a5a8	0	0	0.243734	0	0.397592	0.0940813	0	0	0.0818107	0	0.000829038	0.0714566	0	0	0	0	0	0	0.100892	0	0.00814206	0	0	0.000106624	0.000106916	0	9.22573e-05	0	0.00115695
cb34590d-ac15-4d3d-89bf-4e1c62580488	0	0	0.0330497	0	0	0.0334663	0	0.383762	0.213427	0	0.000521945	0.0177085	0	0	0	0.159243	0	0	0.00762791	0	0	0	0.0128277	0	0.0839708	0	0.0543953	0	0
cb8346c4-8286-4a12-931a-fd9e3bc9298c	0	0	0.0202593	0	0	0.0539755	0	0.0996211	0.185041	0	0	0.105654	0	0	0	0.458817	0	0	0.00138924	0	0	0	0	0	0.00565661	0	0.0695864	0	0
cc10603f-408c-4a5a-b5ff-0b70089897f7	0	0	0.278572	0	0	0	0.182376	0.0321841	0	0	0	0.0054171	0	0	0	0.165803	0	0	0.120617	0.21503	0	0	0	0	0	0	0	0	0
cc2cf623-1e2d-4d57-90f6-99b170682e52	0	0.000508346	0.176657	0	0	0.170457	0	0.165131	0.0468723	0	8.26636e-05	0.0671593	0	0.000523648	0	0.226775	0	0	0.0887905	0	0.00150757	0	0	0	0.0555352	0	0	0	0
cc50cd91-1a09-4bd7-a941-5b2cb417f882	0	0	0.152385	0	0	0.0543747	0	0.379672	0.0400879	0	0	0.0829865	0	0	0	0	0	0	0.0448845	0	0	0	0.0277549	0.0127431	0.086056	0.0302935	0.0887618	0	0
cce9efeb-8e6b-42bf-8917-91be91e24eb0	0	0	0.0933895	0	0	0.073317	0	0.308609	0.173337	0	0.000864876	0.0183564	0	0	0	0	0	0	0.0387208	0	0	0	0	0.0766294	0.132667	0.0826462	0.0014625	0	0
cdc390b2-adc0-4cf2-aac0-bad007754887	0	0	0.0602423	0	0	0	0.114678	0	0	0.000522672	0.00100668	0	0	4.02623e-05	0	0	0	0	0	0.823511	0	0	0	0	0	0	0	0	0
cded74b8-ad68-4820-9014-ab10e42916f7	0	0	0.0855687	0	0	0.00317181	0.0176746	0.260868	0.0239009	0	0.000876995	0	0	0	0	0.484764	0	0	0.0203902	0.000979971	0.000504834	0	0.0743032	0	0.0269962	0	0	0	0
cf732458-be06-463a-b035-508059a50898	0.0140066	0	0.154412	0	0	0.100732	0.175013	0	0.297976	0	0.00547271	0.109705	0	0.000279076	0	0	0	0	0.106154	0.000306471	0.000292926	0	0	0	0.000585026	0	0.0350646	0	0
cff91679-7253-480d-9737-f45420c1303d	0.0259992	0	0.227952	0	0	0.00796965	0.201219	0.139958	0.00117068	0	0.0244129	0.0342884	0	0.00507653	0	0.195082	0	0	0.12754	0	0.00933173	0	0	0	0	0	0	0	0
cffdd99b-9e50-4ccc-99d3-f8dd9093eb8e	0	0.0019138	0.012195	0	0	0.151262	0	0.258314	0.173401	0	0.0114991	0.0587381	0.0200912	0	0	0	0	0	0.00150012	0	0	0	0	0	0.210738	0	0.0977276	0.00261973	0
d10315e0-8ae8-4585-b6c1-f10aca4f50d6	0	0	0.0852801	0	7.08432e-05	0.0280244	0	0.00705916	0.400751	0	0	0.00504547	0.00189393	0	0	0.0199545	0	0	0.0153634	0	0.0094253	0	0	0.149453	0.206225	9.95703e-05	0.0713545	0	0
d11c9940-dc82-4431-a092-e3dcbd0a15b6	0	0	0.152649	0	0.00120997	0.0633448	0	0.344291	0	0	0.000480825	0.00525007	0	0.000222764	0	0	0	0	0.00470653	0	0.00599041	0	0.000758923	0.105418	0.239124	0.0764702	0	0	8.36787e-05
d11da87c-60de-463c-a155-e4163e162db2	0.00208168	0	0.0930373	0	0	0.239873	0	0.121567	0.0311048	0	0	0.000136344	0.00502191	0	0	0.0829773	0	0	0.0912859	0	0	0	0.0110678	0	0.0537919	0	0.268055	0	0
d160934b-a360-4bb1-a95e-ced235290caf	0	0	0.169657	0	0.0060581	0.0399279	0	0.506839	0	0	0	0	0	0	0	0.0324544	0	0	0.00554534	0	0.0230769	0	0	0	0.199492	0	0	0	0.0169495
d1c7085e-d222-43e6-9ea2-e773e335cbfc	0	0	0.151742	0	0.0637975	0.0539298	0	0.185234	0	0	0	0.0691615	0	0	0	0	0	0	0.0258828	0	0.0368928	0	0.0277292	0.216885	0.0693287	0.0994168	0	0	0
d206cea0-1f75-4c5f-855b-8f556a12d752	0	0	0.0771196	0	0	0.0289878	0	0.466518	0.0216942	0	0	0.0780512	0	0	0	0	0	0	0.00723487	0	0.0168317	0	0	0	0.303563	0	0	0	0
d384039b-a501-4678-bd7c-d7dcfde762ac	0.0984246	0	0.0215427	0.00207812	0	0.0255805	0.0141277	0	0.00457215	0	0.0134477	0.0946486	0	0	0	0.589041	0.0772438	0.0102175	0.00954422	0	0	0	0	0	0	0	0.0395313	0	0
d3e947b4-7fa4-4f8c-a9c0-e7412fb80e05	0.1895	0.0318146	0.122837	0	0.000247856	0	0.0924136	0.0760888	0.0629339	0	0.0357806	0.000358206	0	0.000539827	0	0.0530131	0	0	0.00235714	0.23014	0.101975	0	0	0	0	0	0	0	0
d42d501f-be17-4aaf-834a-033eb4af5843	0.0397504	0.00336049	0.0730287	0	0	0.0551627	0	0.257886	0.00591516	0	0.00170727	0	0.00389848	0	0	0	0	0	0.00533378	0	0.0173454	0	7.69014e-07	0	0.360456	0	0.174702	0	0.00145358
d4875c9e-67fd-424f-82f3-0d5ad5dd3c28	0	0	0.143123	0	0	0.0587797	0	0.370636	0.0144415	0	0	0.03581	0	0	0	0.144628	0	0	0.045826	0	0.0122842	0	0	0.0388766	0.119199	0	0.0163973	0	0
d4c1f405-72a4-43a9-9862-9bf2cf413007	0	0	0.0319247	0	0	0.0295123	0	0.056582	0.227112	0	0	0.0134485	0	0	0	0.481944	0	0	0.0102272	0	0	0	0	0	0.0101351	0	0.139115	0	0
d5acd695-679a-426e-8a6e-0d4adeba91be	0	0	0.0555034	0	0	0.00848477	0	0.131717	0.00508421	0	0.000189852	0.0126428	0	0.000408773	0	0.705722	0	0	4.61746e-05	0	0.00349518	0	0	0.0738847	0.00207654	0	0.000744347	0	0
d5ace9b9-bdc6-4894-9e61-bd6b784a1156	0	0.00469088	0.073686	0	0	0.0330765	0	0.149179	0.0622103	0	0.00982775	0.094935	0	0	0	0.0542755	0	0	0.0190983	0	0.00384003	0	0	0.0418996	0.0887543	0	0.361811	0.00271617	0
d68a7710-1a2d-467d-9bd7-88b89370e43c	0	0	0.106803	0	0	0.114745	0	0.272666	0.0389534	0	0	0.0899638	0	0	0	0.072479	0	0	0.0316633	0	0	0	0.0670512	0.0455912	0.0191386	0.140946	0	0	0
d7c6ad17-64fd-4f91-b255-e80067473027	0	0	0.0786872	0	0	0.0521881	0	0.510504	0.0394173	0	0	0.0897522	0	0	0	0	0	0	0.0133748	0	0	0	0	0.0106657	0.205411	0	0	0	0
d7d99293-f832-4e74-9c33-9da09d04d111	0.000151627	0.00355906	0.00611693	0	0	0.011905	1.18793e-05	0.0871018	0.096383	0	0	0	0.0239939	0	0.000226385	0.100185	0	0	0.0025574	0	0.015633	0	0.0132271	0	0.304968	0	0.32371	0.0102701	0
d7e63c99-60b2-4cee-9473-69bd0b0c8afd	0.0504282	0	0.136778	0	0	0.139405	0.0957291	0.168877	0.0355833	0	0.0283997	0.251159	0	0	0	0	0	0	0.0403297	0	0.00885008	0	0	0	0.0395635	0	0	0.00489802	0
d80b7816-b2ba-417d-b20a-915c13505ec8	0	0	0.227326	0	0.000834055	0	0.156413	0.00140926	0	0	0.000676161	0.00037299	0	0.000327594	0	0.0551587	0	0	0.0726305	0.483737	0.00108934	0	0	0	0	0	0	0	2.51763e-05
d98a337d-7562-42f0-9168-be369b96cd40	0	0.00456596	0.113875	0	0	0.0347302	0	0	0.0255426	0	0	0.0363562	0	0	0	0.424479	0	0	0.0257323	0	0	0	0.0195797	0.00423847	0.0879515	0	0.222949	0	0
d9cf7dbc-34b4-4580-a8ab-424f1e0f58b2	0	0	0.18744	0	0.0555775	0.0466599	0	0.0997617	0.0187094	0	0	0.00234566	0	0	0	0.0313896	0	0	0.0597829	0	0	0	0.024784	0.115353	0.190436	0.0721925	0.0955679	0	0
d9da2239-da1f-4bf5-a31d-370c1eba39e4	0.0638265	0.00226676	0.0770498	0	0	0	0	0.434219	0	0	0	0.0214392	0	0	0	0	0	0	0.0333264	0	0.0447964	0	0	0	0.170346	0	0.15273	0	0
da02721e-765a-4fb2-8167-baaebe3396da	0	0	0.169541	0	0	0	0.101922	0.385339	0	0	0	0	0	0	0	0.26408	0	0	0.00118241	0.0375593	0	0	0	0	0.0403772	0	0	0	0
db792b65-155d-412d-a055-89903fc6ccef	0	0	0.0557171	0.000686002	0	0.0417904	0	0.0401348	0.0798206	0	0	0.021759	0	0	0	0.516167	0	0	0.0158862	0	0	0	0.0748794	0.00920882	0.04857	0	0.0953804	0	0
dbbeecc6-1f8c-4089-a931-8525c7b2dc4d	0	0	0.103027	0	0	0.0739051	0	0.0907036	0.185691	0	0	0.0116809	0	0	0	0.325086	0	0	0.0232236	0	0.00135355	0	0.0461196	0	0.0668616	0.0723406	7.72885e-06	0	0
dbf5e7b4-221f-4378-ba02-b84bd679525e	0	6.72965e-05	0.0590655	0	0	0.0599707	0	0	0	0	0	0.050211	0.000380249	0	0.0677219	0.504815	0	0	0.0065028	0	8.32521e-05	0.000136391	0	0.00348456	0.113247	0	0.134314	0	0
dc14afe6-9da9-43a4-8d8e-76fe384c472a	0	0	0.214603	0	0	0.262912	0.0130615	0.235902	0.0122486	0	0	0.000164539	0	0	0	0.0239073	0	0	0.1515	0	0	0	0	0	0.0857001	0	0	0	0
ddae3202-003c-4c40-8562-d454d6a434b1	0	0	0.245325	0	0.000539904	0.0909961	0	0.514911	0.0177741	0	0.000279383	0.0009011	0	0	0	0.00921906	0	0	0.0867046	0	0.0014351	0	0	0	0.0281622	0.00375242	0	0	0
df04cbff-0943-43de-a2d5-e46b34526e98	0	0.00021304	0.0733336	0	0	0.0303901	0	0.311401	0.0296591	0	0	0.0309849	0	0	0	0.313705	0	0	0.000759269	0	0.00133775	0	0	0.0158055	0.050805	0.140715	0.000890937	0	0
e09dc860-8bc6-4ee1-aabb-3ac11b3ad81f	0	0.000264831	0.15011	0	0	0.0938939	0	0.557525	0	0	0.000201389	0.0219841	0.00937767	0	0	0.161955	0	0	0.00408516	0	0.000411004	0.000192143	0	0	0	0	0	0	0
e1c91beb-a0c0-46a5-85da-785196ec14c6	0	0	0.0292619	0	0	8.45469e-05	0.000451551	0.535795	0.0114343	0	0	0	0	0	0	0	0	0	0.00262563	0	0.00049572	0	0	0	0.409931	0	0.00991998	0	0
e1e76916-7a2c-4422-9fdd-d9950b908f2d	0	0.000717945	0.240378	0	0.000925951	0.106029	0.0955143	0.0661837	0.00225411	0	0.0183327	0.0819883	0	0.000555078	0	0.0902554	0	0	0.128898	0.136791	0.0185337	0	0.0003373	0	0.0123048	0	0	0	0
e210b792-6e5a-4e81-8aae-195f563de38e	0	0	0.129501	0	0	0.0723307	0	0.398753	0	0	0	0.0445601	0	0.000115213	0	0.123157	0	0	0.0317056	0	0.00132191	0	0	0	0.198555	0	0	0	0
e21ef63f-64d7-4fe1-b931-5e87327c264a	0	0	0.0889908	0	0	0.0305644	0	0.345081	0.035067	0	0	0.0276172	0.00048971	0	0	0.424937	0	0	0.00940283	0	0.0013677	0	0	0.0364826	0	0	0	0	0
e259aa31-067f-4848-9973-54948c33e859	0	0	0.0999935	0	0	0.0470886	0	0.379192	0.0745407	0	0	0.00668968	0.000748542	0	0	0.0275671	0	0	0.0104591	0	0.0159594	0	0	0.0443795	0.186148	0	0.107234	0	0
e28d964c-0224-4208-919e-377e7822fb85	0	0	0.0987593	0	0	0.0351519	0	0.325794	0	0	0	0.109069	0	0	0	0.0496474	0	0	0.00605786	0	0.0286722	0	0.0558744	0.054008	0.0589202	0.0150489	0.162996	0	0
e2a44cfc-329d-4aa9-b398-d79721e4d5ce	0	3.23448e-06	0.0650601	0	0.000323616	0.00320901	0	0.15973	0.088262	0	0.000139373	0.0181321	0	1.82438e-05	0	0.518083	0	0	0.000204387	0	0.00108805	0	0	0.0848273	0.0293051	0	0.0316141	0	0
e33b255c-8866-4b9e-8c97-d2960391743d	0	0	0.0808409	0	0	0.0293494	0	0.634359	0	0	0	0.00479525	0.00330504	0	0	0.014877	0	0	0.00764793	0	0	0	0	0	0.224826	0	0	0	0
e348e99e-f915-44d0-9fe1-eb8d81d85f08	0	0	0.27186	0	0.000370608	0	0.219486	0.017212	0.00204376	0	0.00109105	0.00497081	0	0.000522521	0	0.029918	0	0	0.0548823	0.397292	0.000350981	0	0	0	0	0	0	0	0
e41e964e-f2e4-4654-b800-4d05993024e4	0	0	0.190114	0	0	0.298203	0	0.041109	0.373214	0	0	0.0384038	0	0	0	0.000436902	0	0	0.0109573	0	0	0	0	0	0.0475616	0	0	0	0
e4b864f4-374b-40d4-b64e-be443f81ff43	0	0	0.209552	0	0	0.499957	0	0	0.159508	0	0	0.0219066	0.0212405	0	0	0.0811623	0	0	0.00667315	0	0	0	0	0	0	0	0	0	0
e4ce09ce-6ded-46ab-a0a6-844950ddf4bf	0	0	0.120901	0	0	0.069328	0	0.4667	0.00840225	0	0.000256873	0.00518811	0	0	0	0	0	0	0.00442804	0	0	0	0.0440776	0.0664037	0.168892	0.000824811	0.044598	0	0
e5098d01-2ef2-4b48-8464-fa959c010b9b	0.0718106	0	0.131643	0	0	0.104396	0	0.154891	0.0448128	0	0	0.0676261	0.00612464	0	0	0	0	0	0.024163	0	0.0437525	0	0	0	0.277894	0	0.0728869	0	0
e6677719-1345-4c53-85ba-b6e26b02ee22	0	0	0.129262	0.000115856	0	0.0479349	0.0793113	0.29943	0.116139	0	0	0.0136869	0.0152003	0	0	0.110645	0	0	0.0143865	0.0554936	0	0	0.0918127	0	0.00335725	0	0.0232249	0	0
e67c5d3c-cd76-4e11-a7de-70021145437f	0	0	0.0886397	0	0	0.0661905	0	0.120062	0.0197643	0	0	0.0043212	0	0	0	0.305002	0	0	0.0189426	0	0.00738238	0	0	0.00602088	0.219759	0	0.133636	0	0.0102793
e7ca7eb3-a5f9-4c18-8b14-66a72dc79e60	0	0	0.208593	0	0	0.225056	0.0625281	0.0500072	0.0508375	0	0.000180561	0.108375	0	0	0	0.262241	0	0	0.0312645	0	0.000672923	0	0	0	0	0	0	0	0.000244056
e806b947-d895-4b6c-a720-e6146bed65ae	0	0	0.088223	0	0	0.0862319	0	0.287584	4.02322e-07	0	0	0.00986589	0.00742554	0	0	0	0	0	0.0271363	0	0.0295851	0	0.0196462	0	0.17119	0	0.273111	0	0
e88810f6-c6ed-4153-ab11-61a968970261	0.0255893	0.0174178	0.11533	0	0	0.0930666	0	0.198564	0.00555683	0	0.0172251	0.0319593	0.00235213	0	0	0.00475115	0	0	0.0434279	0	0	0	0.138953	0	0.149443	0	0.154745	0.00161852	0
e88ced15-42dd-40b3-ab3b-2f0adecb76a9	0	0	0.105775	0	0	0.119748	0	0.194514	0.0786358	0	0	0.0358541	0	0	0	0.10271	0	0	0.01842	0	0	0	0.0686788	0	0.102471	0.0495075	0.123687	0	0
e8c09be4-5ce0-47c0-8355-cb1217720b93	0	0	0.166226	0	0.000393051	0.158934	0.0865779	0.190912	0.0372224	0	0.000665421	0.0417891	0	0.000708775	0	0.0246534	0	0	0.233354	0.000206108	9.8675e-05	0	0	0	0.000519968	0	0.0577396	0	0
e93e2f63-9ec0-4c63-a614-083e3f844f8f	0	0	0.0641216	0	0	0.0310055	0	0.0730672	0.0541346	0	0	0.0106311	0.000918809	0	0	0.530094	0	0	0.00663454	0	0	0	4.41144e-05	0.00362102	0.0725259	0	0.153202	0	0
e9631661-a754-4aa6-87b3-ef50999aeff9	0	0	0.0872441	0	0	0.0583353	0	0.411058	0	0	0	0.0222519	0	1.79841e-05	0	0.103628	0	0	0.0257727	0.000249927	0.000861496	0	0.0414243	0.00132485	0.132949	0	0.114883	0	0
eaa40588-efb1-4697-9e0f-b2a6e634ebee	0	0	0.0642906	0	0	0.0221244	0	0.139387	0.0379301	0	0.000361015	0.000703918	0	0	0	0.730842	0	0	0.00429809	0	6.27658e-05	0	0	0	0	0	0	0	0
ed7bc313-1430-4400-9b6e-98d49c3775ab	0	0.00713725	0.0634523	0	0	0.0815298	0.000705959	0.280814	0.0601555	0	0	0.00252376	0.0151692	0	0	0	0	0	0.0258532	0	0	0	0	0	0.355927	0	0.106732	0	0
eddc84ef-643d-4972-ac1b-9c22829fd062	0.00492429	0	0.0443924	0	0	0.0856505	0.000774646	0.120971	0.0560412	0	0.00509694	0	0.0165707	0	0.0439662	0	0	0	0.0411591	0	0.010082	0	0.0123376	0	0.137527	0	0.412104	0.00840243	0
eec51118-03c8-4c82-a4c1-d733b836de62	0	0	0.179564	0	0	0.227614	0	0.124092	0	0	0	0.211735	0	0	0	0.073921	0	0	0.124041	0	0.0084631	0	0	0.00374984	0.0468212	0	0	0	0
f0c61c11-511d-49dc-b67f-101fb0400805	0	0	0.256637	0	0	0.182762	0	0.189071	0.075419	0	0	0.0627787	0.00136922	0	0	0.0732382	0	0	0.0517254	0	0.000818005	0	0.00057331	0.0393531	0.0116132	0	0.0546422	0	0
f181017e-4db0-4b28-9fde-d52469c9d4c3	0	0	0.157958	0	0.000209928	0.0907751	0	0.326261	0.097278	0	0.000184772	0.0161861	0	0.000159791	0	0.141277	0	0	0.0488428	0	0.00297235	0	0	0	0.113115	0	0	0	0.00478013
f1aaff44-9d82-4e91-93b0-b1907cb7e6c8	0	0	0.0990243	0	0	0.0329605	0	0.346703	0.0468735	0	0.0102598	0.08	0.000658406	0.00228972	0	0.324261	0	0	0.00207388	0	0.0077331	0	0.000100007	0	0.0462649	0	0.000797211	0	0
f2c70867-cb87-4c75-81b8-22dc20337767	0	0	0.069665	0	0	0.0180123	0	0.416726	0.0970908	0	0.000124409	0.0005709	0	0	0	0.214141	0	0	6.07565e-05	0	0.00560958	0	0	0.0798502	0.0714284	0	0.02672	0	0
f394835f-3751-4a33-bc39-fe7d6a9fff5b	0	0	0.0723314	0	0.000397137	0.267196	0	0.390907	0.0570701	0	0	0.0177867	0	0	0	0.15707	0	0	0.0366633	0	0.000382844	0	0.000196352	0	0	0	0	0	3.56423e-07
f50561fe-900b-4ed2-90ff-803521bf29f0	0	0	0.203393	0	0	0.044966	0	0.233078	0.0333715	0	0	0.135551	0	0	0	0.209246	0	0	0.0900853	0	0.000523907	0	0	0	0.0435446	0.00624063	0	0	0
f51fffe1-cd4d-4f69-99f8-90ddd842e952	0	0	0.115253	0	0	0.07343	0	0.134671	0	0	0.000444276	0.0332378	0	0	0	0.162706	0	0	0.0275788	0	0.00331605	0	0.0830863	0.0326292	0.182652	0.0692778	0.0817177	0	0
f56071e2-b43f-46e7-9336-4e7c50945714	0	0	0.265917	0	0.00209781	0.0872555	0	0.234088	0	0	0	0.00952971	0	0	0	0	0	0	0.0551123	0	0.0353541	0	0.0345216	0.160176	0	0.104254	0.011629	0	6.54167e-05
f5a74a56-3d42-43d3-bccc-0a0f2c598b6e	0	0.000185706	0.124186	0	0	0.145291	0	0.262204	0.082923	0	0	0.147198	0	0	0	0.0274782	0	0	0.0587896	0	0.0269707	0.000398398	0.0245322	0	0.0958239	0	0.00387912	0	0.000139995
f5b1f130-b95d-4be4-a6d4-f777f35bb0d4	0	0	0.0393755	0	0.000896098	0.040477	0	0.000336799	0.000284453	0	0	0.00606027	0	0	0.14759	0.619102	0	0	0.0156174	0	0	0	0.0212628	0	0.0175254	0	0.091472	0	0
f659b52e-6ea1-4c89-919d-ccf98618c24c	0	0	0.0462194	0	0	0.087937	0	0.509545	0.114529	0	0.000103692	0.0154991	0	0	0	0	0	0	0.0112677	0	0.00129264	0	0.0158807	0	0.195987	0	0.00173803	0	0
f6912ace-243f-4cb0-9edf-de1404781cdb	0	0	0.112685	0	0	0.0961512	0	0.30978	0.000240098	0	0.000147626	0.0946035	0	0.000517734	0	0.199801	0	0	0.0254547	0	0.00393742	0	0	0.0763623	0.0803193	0	0	0	0
f7811802-d099-42ef-b5bf-2a13432b4383	0.000151216	0.000121495	0.128143	0	0	0.0548116	0	0.336302	0	0	0.00175143	0.0683	0	0.000802803	0	0.237014	0	0	0.0259218	0	0.0170092	0	0	0	0.118966	0	0.0104528	0	0.000253471
f787d867-3e8a-4e74-8bfd-47657e80c727	0	0	0.0722739	0	0	0	0	0.378618	0	0	0	0.00539181	0	0	0	0.0712922	0	0	0.00304926	0	0.020079	0	0	0.0184262	0.299982	0.0610472	0.069841	0	0
f83bb316-2f6f-4d5d-b373-a76d5b70785b	0	0.000362802	0.27733	0	0	0.0340528	0	0.192119	0.0254875	0	0	0.0859288	0.00135722	0.000239388	0	0.235604	0	0	0.0299529	0	0.00127362	0	0	0.0557495	0.0603663	0	0	0	0.00017591
f8c80848-be19-413a-a634-0b20d0c52b39	0	7.60114e-05	0.115658	0	0	0.214308	0	0	0.549816	0	0	0.0545134	0.0189914	0	0	0.0347584	0	0	0.0101038	0	0	0	0	0	0.00107224	0	0.000703083	0	0
fa70ca61-4a9e-4352-aa14-513a04d3a43a	0	0	0.11287	0	0	0.00979142	0	0	0.0980975	0	0	0.0231757	0	0	0	0.334018	0	0	0.036559	0	0.00720455	0	0	0	0.13943	0	0.227862	0.0109915	0
faedcc87-93e4-40d4-b9d9-0b887e8a729a	0	0	0.0972156	0	0	0.121919	0	0.322794	0	0	0	0.176905	0	0	0	0.00599959	0	0	0.0426544	0	0.00294598	0	0.0174879	0.0797641	0.0879233	0	0.0443904	0	0
fb4d58be-3946-4ba4-8557-221dd242cc32	0	0	0.149876	0	0.199891	0.189794	0	0.172735	0.0829774	0	0.00113703	0.117938	0	0	0	0	0	0	0.0727475	0	0	0	0	0	0.0122541	0	0.000650002	0	0
fc6571ae-1a0e-4ed7-9751-1d6d34d1e75c	0	0	0.0589257	0	0.0211291	0.0684877	0	0	0.118973	0	0	0.024365	0	0	0	0.454039	0	0	0.0237755	0	0	0	0	0.0201767	0.0151334	0	0.194995	0	0
fc7e99a7-2955-4af8-be85-fcf0a4368101	0	0	0.0942534	0	0	0.0361666	0	0.340431	0	0	0	0	0	0	0	0	0	0	0.0210944	0	0.0124024	0	0	0	0.412121	0	0.0835313	0	0
fd3e9535-1052-4ef0-8a0f-b535099a5de0	0	0	0.182084	0	0	0.112772	0.11959	0.222998	0.088714	0	0	0.0735858	0	0.000678957	0	0.155987	0	0	0.0136332	0	0.000673017	0	0	0	0.0292836	0	0	0	0
fe287235-fc4f-4d17-aaf0-edcf0b7ac385	0.00729072	0.000399709	0.218647	0	0	0	0.0819307	0.197659	0.034366	0	0.000396988	0.0501556	0	0.000537433	0	0.31217	0	0	0.069509	0	0.0233761	0	0	0	0.000515205	0	0	0	0.00304642
fe2972ae-8bfd-4f7d-af12-be6d61f12046	0	0	0.228868	0	0	0.0740852	0	0.335861	0.0606247	0	5.03036e-05	0.0199417	0	0	0	0.146733	0	0	0.0274124	0	0.001846	0	1.82054e-05	0.000426549	0.0282563	0.0758771	0	0	0
fe4b2943-2b5e-436b-8c62-b1d99cab7a17	0	0	0.0883711	0	0.010992	0.0344878	0	0.137094	0.0146445	0	0.00048281	0.00463821	0	0	0	0.189899	0	0	0.0276475	0	0.000675208	0	0.0191771	0.104225	0.219556	0.147655	0.00045365	0	0
fe8ef021-6483-41a6-945e-f54e3ed9f905	0	0	0.115087	0	0	0.0293303	0	0.648383	0.0620788	0	0	0.000947974	0	0	0	0.0530398	0	0	0.018609	0	0	0	0	0	0.0704297	0	0.00209389	0	0
ff06eb24-1f14-4d2b-93c5-eb64faecdfc4	0	0	0.0833568	0	0	0.0242211	0	0.0651464	0.0221693	0	0	0.0656496	0	0	0	0.0768433	0	0	0.00303815	0	0	0	0	0.220751	0.438824	0	0	0	0
ff5d337a-e57d-49d2-8c42-9dc3781a34ed	0	0	0.0125617	9.32347e-05	0	0.0163667	0	0.364903	0.00442767	0	0	0.00823945	0	0	0	0.284339	0	0	0	0	0	0	0	0.0415987	0.1344	0	0.13307	0	0
ff86f02c-1066-4cdc-9cd7-6c19ab5d71c5	0.015762	0	0.0471379	0	0	0.11683	0	0	0.139007	0	0	0.0169053	0	0	0.145373	0.211973	0	0	0.0231238	0	0	0	0.181488	0	0.0693373	0	0.0330633	0	0

## Sheet: TCGA_clinical
	Type	Case_ID	Project	age_at_index	days_to_birth	days_to_death	ethnicity	gender	race	vital_status	year_of_birth	year_of_death	age_at_diagnosis	ajcc_pathologic_m	ajcc_pathologic_n	ajcc_pathologic_stage	ajcc_pathologic_t	ajcc_staging_system_edition	classification_of_tumor	days_to_diagnosis	days_to_last_follow_up	icd_10_code	last_known_disease_status	morphology	primary_diagnosis	prior_malignancy	prior_treatment	progression_or_recurrence	site_of_resection_or_biopsy	synchronous_malignancy	tissue_or_organ_of_origin	tumor_grade	year_of_diagnosis
01ebbb59-370a-439f-a2b2-3046055c43d4	Primary Tumor	TCGA-D7-8570	TCGA-STAD	44	-16150	752	not hispanic or latino	male	white	0	1967	'--	16150	M0	N3a	Stage IIIB	T3	7th	not reported	0	752	C16.0	not reported	8211-03-01	Tubular adenocarcinoma	no	No	not reported	Cardia, NOS	No	Cardia, NOS	not reported	2011
04dc0b3f-b70b-46de-a09d-b474f9f64a7b	Primary Tumor	TCGA-D7-6815	TCGA-STAD	70	-25811	486	not hispanic or latino	female	white	0	1940	'--	25811	M0	N2	Stage IIB	T2	7th	not reported	0	486	C16.2	not reported	8211-03-01	Tubular adenocarcinoma	no	No	not reported	Body of stomach	No	Body of stomach	not reported	2010
0588af0a-78d2-43f3-aa99-99048d3c946e	Primary Tumor	TCGA-VQ-A8E3	TCGA-STAD	79	-28919	661	not reported	male	white	1	1932	2012	28919	M0	N0	Stage IIA	T3	7th	not reported	0	'--	C16.3	not reported	8140-03-01	Adenocarcinoma, NOS	no	No	not reported	Gastric antrum	No	Gastric antrum	not reported	2011
08021cee-6c5d-439e-9ee6-7b948805ad02	Primary Tumor	TCGA-IN-A7NT	TCGA-STAD	73	-26727	323	not hispanic or latino	female	white	0	1940	'--	26727	M0	N1	Stage IIB	T3	7th	not reported	0	323	C16.0	not reported	8140-03-01	Adenocarcinoma, NOS	no	No	not reported	Cardia, NOS	No	Cardia, NOS	not reported	2013
0815ce3a-35b3-4a21-9712-a0b690e50abd	Primary Tumor	TCGA-SW-A7EA	TCGA-STAD	61	-22294	579	not hispanic or latino	female	white	0	1952	'--	22294	M0	N0	Stage IB	T2	7th	not reported	0	579	C16.3	not reported	8490-03-01	Signet ring cell carcinoma	no	No	not reported	Gastric antrum	No	Gastric antrum	not reported	2013
0b6021d6-e3e8-49ef-a88b-6ed83ff5a271	Primary Tumor	TCGA-BR-8588	TCGA-STAD	55	-20177	389	not hispanic or latino	female	white	0	1957	'--	20177	M0	N0	Stage IIB	T4a	7th	not reported	0	389	C16.1	not reported	8140-03-01	Adenocarcinoma, NOS	no	No	not reported	Fundus of stomach	No	Fundus of stomach	not reported	2012
0c0cd241-29ba-4eb7-aaaf-cb02c718de09	Primary Tumor	TCGA-BR-4201	TCGA-STAD	66	-24354	940	not hispanic or latino	female	white	1	1942	'--	24354	M0	NX	'--	T2a	6th	not reported	0	0	C16.0	not reported	8140-03-01	Adenocarcinoma, NOS	no	No	not reported	Cardia, NOS	No	Cardia, NOS	not reported	2008
0c8b720d-6112-4367-8806-6191600f4b7c	Primary Tumor	TCGA-CD-8524	TCGA-STAD	61	-22445	388	not hispanic or latino	female	asian	0	1949	'--	22445	M0	N0	Stage II	T3	6th	not reported	0	388	C16.3	not reported	8144-03-01	Adenocarcinoma, intestinal type	no	No	not reported	Gastric antrum	No	Gastric antrum	not reported	2010
0ce4465c-3a68-44c7-852c-c57f80eb8c1f	Primary Tumor	TCGA-D7-6525	TCGA-STAD	58	-21223	406	not hispanic or latino	male	white	1	1952	'--	21223	M0	N2	Stage IIIA	T2	6th	not reported	0	181	C16.0	not reported	8145-03-01	Carcinoma, diffuse type	no	No	not reported	Cardia, NOS	No	Cardia, NOS	not reported	2010
0dc94b1a-83c2-4305-b903-dcb26ecf4a32	Primary Tumor	TCGA-VQ-A94T	TCGA-STAD	73	-26702	342	not reported	male	not reported	1	1938	2011	26702	M0	N2	Stage IIIB	T3	6th	not reported	0	'--	C16.0	not reported	8145-03-01	Carcinoma, diffuse type	no	No	not reported	Cardia, NOS	No	Cardia, NOS	not reported	2011
0ecd722f-1272-4503-ad89-e928ef80e070	Primary Tumor	TCGA-B7-A5TK	TCGA-STAD	51	-18750	288	not hispanic or latino	male	white	0	1961	'--	18750	M0	'--	Stage IIIA	T4	7th	not reported	0	288	C16.1	not reported	8144-03-01	Adenocarcinoma, intestinal type	no	No	not reported	Fundus of stomach	No	Fundus of stomach	not reported	2012
0edbbad4-3456-4f39-9911-a4519f37aee8	Primary Tumor	TCGA-BR-8678	TCGA-STAD	76	-28037	754	not hispanic or latino	male	white	0	1936	'--	28037	M0	N0	Stage IB	T2	7th	not reported	0	754	C16.1	not reported	8140-03-01	Adenocarcinoma, NOS	no	No	not reported	Fundus of stomach	No	Fundus of stomach	not reported	2012
0f683c66-7b81-4c16-95d9-d73aa1c8d7d1	Primary Tumor	TCGA-VQ-AA6G	TCGA-STAD	68	-25091	792	not reported	male	white	1	1943	2013	25091	M0	N0	Stage IIA	T3	7th	not reported	0	'--	C16.0	not reported	8144-03-01	Adenocarcinoma, intestinal type	no	No	not reported	Cardia, NOS	No	Cardia, NOS	not reported	2011
10092c21-1653-4112-a57f-ac0ea8d33077	Primary Tumor	TCGA-VQ-A924	TCGA-STAD	69	-25351	1686	not reported	male	not reported	1	1939	2012	25351	M0	N0	Stage II	T3	6th	not reported	0	'--	C16.3	not reported	8211-03-01	Tubular adenocarcinoma	no	No	not reported	Gastric antrum	No	Gastric antrum	not reported	2008
1043bebb-066f-4b93-a7a2-4558d35961c4	Primary Tumor	TCGA-VQ-A8P2	TCGA-STAD	68	-25129	1160	not reported	male	white	0	1943	'--	25129	M0	N1	Stage IIIA	T4a	7th	not reported	0	1160	C16.2	not reported	8480-03-01	Mucinous adenocarcinoma	no	No	not reported	Body of stomach	No	Body of stomach	not reported	2011
116322e6-7d19-41b1-abe4-a84fa489646e	Primary Tumor	TCGA-D7-6526	TCGA-STAD	67	-24477	523	not hispanic or latino	female	white	0	1943	'--	24477	M0	N2	Stage IIIA	T3	7th	not reported	0	523	C16.2	not reported	8211-03-01	Tubular adenocarcinoma	no	No	not reported	Body of stomach	No	Body of stomach	not reported	2010
11a3cb08-de8b-42a7-9c07-d9283370f787	Primary Tumor	TCGA-CD-A487	TCGA-STAD	51	-18694	374	not hispanic or latino	male	asian	0	1960	'--	18694	M0	N1	Stage IIB	T3	7th	not reported	0	374	C16.3	not reported	8145-03-01	Carcinoma, diffuse type	no	No	not reported	Gastric antrum	No	Gastric antrum	not reported	2011
12385714-fb65-4eb3-9691-13f4fdf2d341	Primary Tumor	TCGA-VQ-AA64	TCGA-STAD	68	-25109	560	not reported	male	white	1	1943	2012	25109	M0	N2	Stage IIIB	T3	7th	not reported	0	'--	C16.0	not reported	8144-03-01	Adenocarcinoma, intestinal type	no	No	not reported	Cardia, NOS	No	Cardia, NOS	not reported	2011
13ef1154-06b1-402d-b5f2-dec195f32e9b	Primary Tumor	TCGA-CG-5726	TCGA-STAD	73	-26998	881	not reported	male	not reported	1	1931	2006	26998	M0	N0	Stage IA	T1	5th	not reported	0	'--	C16.3	not reported	8144-03-01	Adenocarcinoma, intestinal type	no	No	not reported	Gastric antrum	No	Gastric antrum	not reported	2004
142ee80f-4848-404d-8bd6-e111e2d6f40e	Primary Tumor	TCGA-HF-7134	TCGA-STAD	'--	'--	1588	not reported	male	not reported	0	'--	'--	'--	M0	N0	Stage IA	T1	6th	not reported	'--	1588	C16.2	not reported	8144-03-01	Adenocarcinoma, intestinal type	no	No	not reported	Body of stomach	No	Body of stomach	not reported	2008
155bcdbc-c430-45f3-b964-17e32d04f421	Primary Tumor	TCGA-VQ-A8PU	TCGA-STAD	72	-26625	832	not reported	female	white	1	1940	'--	26625	M0	N1	Stage IIIA	T4a	7th	not reported	0	820	C16.2	not reported	8211-03-01	Tubular adenocarcinoma	yes	No	not reported	Body of stomach	No	Body of stomach	not reported	2012
16c6fa1d-551c-4efb-a6bf-7c809496ee2b	Primary Tumor	TCGA-BR-6709	TCGA-STAD	57	-20935	370	not hispanic or latino	female	white	1	1954	'--	20935	M0	N3a	Stage IIIB	T3	7th	not reported	0	38	C16.0	not reported	8140-03-01	Adenocarcinoma, NOS	no	No	not reported	Cardia, NOS	No	Cardia, NOS	not reported	2011
1737902d-702e-4ec5-b104-51146efd13e3	Primary Tumor	TCGA-BR-6803	TCGA-STAD	54	-19751	949	not hispanic or latino	female	white	0	1957	'--	19751	M0	N0	Stage IIA	T3	7th	not reported	0	949	C16.2	not reported	8145-03-01	Carcinoma, diffuse type	no	No	not reported	Body of stomach	No	Body of stomach	not reported	2011
179a0aa4-687d-42b5-8b01-07146fdd2fd6	Primary Tumor	TCGA-HU-A4GP	TCGA-STAD	62	-22711	273	not hispanic or latino	female	asian	0	1949	'--	22711	M0	N1	Stage IIA	T2	7th	not reported	0	273	C16.3	not reported	8145-03-01	Carcinoma, diffuse type	no	No	not reported	Gastric antrum	No	Gastric antrum	not reported	2011
19f629e8-ba6e-466a-9938-56ea7d631cd0	Primary Tumor	TCGA-D7-A4YX	TCGA-STAD	63	-23249	1108	not hispanic or latino	male	white	0	1949	'--	23249	M0	N1	Stage IIB	T3	7th	not reported	0	1108	C16.1	not reported	8140-03-01	Adenocarcinoma, NOS	no	No	not reported	Fundus of stomach	No	Fundus of stomach	not reported	2012
1b1990d1-8e1f-495b-8533-f62d0e1bb682	Primary Tumor	TCGA-BR-A4J8	TCGA-STAD	71	-26048	411	not hispanic or latino	female	white	0	1941	'--	26048	M0	N3a	Stage IIIB	T3	7th	not reported	0	411	C16.0	not reported	8140-03-01	Adenocarcinoma, NOS	no	No	not reported	Cardia, NOS	No	Cardia, NOS	not reported	2012
1bc5dafc-6a08-4eca-a2a3-694a3d92e7a9	Primary Tumor	TCGA-CG-4469	TCGA-STAD	70	-25598	215	not reported	male	not reported	1	1939	2009	25598	M0	N3	Stage IV	T3	6th	not reported	0	'--	C16.9	not reported	8144-03-01	Adenocarcinoma, intestinal type	no	No	not reported	Stomach, NOS	No	Stomach, NOS	not reported	2009
1d63d147-94f1-41db-93fa-d4f1b74a9aa6	Primary Tumor	TCGA-CD-5798	TCGA-STAD	82	-30310	408	not hispanic or latino	male	asian	0	1928	'--	30310	M0	N0	Stage II	T3	6th	not reported	0	408	C16.3	not reported	8480-03-01	Mucinous adenocarcinoma	no	No	not reported	Gastric antrum	No	Gastric antrum	not reported	2010
1e579949-ff4f-4c2f-9fd2-98eccc8779e3	Primary Tumor	TCGA-CG-4443	TCGA-STAD	68	-24990	912	not reported	male	not reported	0	1938	'--	24990	M0	N0	Stage IA	T1	5th	not reported	0	912	C16.2	not reported	8144-03-01	Adenocarcinoma, intestinal type	no	No	not reported	Body of stomach	No	Body of stomach	not reported	2006
2166fe18-dcfb-4fc5-bcbe-785cefce398e	Primary Tumor	TCGA-D7-A6EV	TCGA-STAD	71	-26226	342	not hispanic or latino	female	white	0	1942	'--	26226	M0	N2	Stage IIB	T2	7th	not reported	0	342	C16.3	not reported	8140-03-01	Adenocarcinoma, NOS	no	No	not reported	Gastric antrum	No	Gastric antrum	not reported	2013
23bfe077-1c8e-402d-a7c2-8d1f99572401	Primary Tumor	TCGA-BR-8371	TCGA-STAD	62	-22883	359	not hispanic or latino	male	white	1	1949	'--	22883	M0	N3a	Stage IIIB	T3	7th	not reported	0	11	C16.0	not reported	8140-03-01	Adenocarcinoma, NOS	no	No	not reported	Cardia, NOS	No	Cardia, NOS	not reported	2011
23cc5c0f-93fb-4c19-babc-108aad1a4cb5	Primary Tumor	TCGA-VQ-A91Y	TCGA-STAD	67	-24774	296	not reported	male	white	1	1944	2011	24774	M0	N3b	Stage IIIC	T4a	6th	not reported	0	'--	C16.3	not reported	8211-03-01	Tubular adenocarcinoma	no	No	not reported	Gastric antrum	No	Gastric antrum	not reported	2011
23da2a74-cfab-4326-89ed-62c94012c7c8	Primary Tumor	TCGA-BR-8081	TCGA-STAD	71	-26095	981	not hispanic or latino	female	white	0	1940	'--	26095	M0	N0	Stage IIB	T4a	7th	not reported	0	981	C16.2	not reported	8140-03-01	Adenocarcinoma, NOS	no	No	not reported	Body of stomach	No	Body of stomach	not reported	2011
25a5c6f7-ff8c-4725-886c-6773cfda017d	Primary Tumor	TCGA-D7-8576	TCGA-STAD	54	-20014	446	not hispanic or latino	female	white	1	1958	'--	20014	M0	N3a	Stage IIIB	T3	7th	not reported	0	212	C16.3	not reported	8211-03-01	Tubular adenocarcinoma	no	No	not reported	Gastric antrum	No	Gastric antrum	not reported	2012
2638784d-ddab-4668-b1de-73027f4f23d9	Primary Tumor	TCGA-BR-8367	TCGA-STAD	55	-20441	801	not hispanic or latino	male	white	1	1956	'--	20441	M0	N3a	Stage IIIB	T3	7th	not reported	0	418	C16.1	not reported	8140-03-01	Adenocarcinoma, NOS	no	No	not reported	Fundus of stomach	No	Fundus of stomach	not reported	2011
265f3e50-24e1-497a-b6b7-ae1d1eab2c9c	Primary Tumor	TCGA-3M-AB46	TCGA-STAD	70	'--	1765	hispanic or latino	male	white	0	1939	'--	'--	MX	N0	Stage IB	T2b	6th	not reported	0	1765	C16.5	not reported	8140-03-01	Adenocarcinoma, NOS	no	No	not reported	Lesser curvature of stomach, NOS	No	Lesser curvature of stomach, NOS	not reported	2009
2774fcbd-8034-4fe4-845e-63ffdf50f660	Primary Tumor	TCGA-IN-A6RJ	TCGA-STAD	64	-23439	379	not hispanic or latino	male	white	0	1948	'--	23439	M0	N0	Stage IA	T1b	7th	not reported	0	379	C16.0	not reported	8140-03-01	Adenocarcinoma, NOS	no	No	not reported	Cardia, NOS	No	Cardia, NOS	not reported	2012
27b81156-668e-4ead-b841-5977c765aa4c	Primary Tumor	TCGA-F1-6874	TCGA-STAD	79	-29083	440	not hispanic or latino	male	white	0	1932	'--	29083	M0	N0	Stage IB	T2	7th	not reported	0	440	C16.0	not reported	8144-03-01	Adenocarcinoma, intestinal type	no	No	not reported	Cardia, NOS	No	Cardia, NOS	not reported	2011
28237cdf-2443-4a7f-9a9e-89cc39a4c974	Primary Tumor	TCGA-D7-6520	TCGA-STAD	53	-19467	573	not hispanic or latino	male	white	0	1957	'--	19467	M0	N2	Stage IIIA	T2b	6th	not reported	0	573	C16.3	not reported	8211-03-01	Tubular adenocarcinoma	no	No	not reported	Gastric antrum	No	Gastric antrum	not reported	2010
28dee8b7-78ce-47d9-b218-99493a1b3863	Primary Tumor	TCGA-VQ-A91U	TCGA-STAD	78	-28791	52	not reported	male	asian	1	1933	2011	28791	M0	N1	Stage IIIA	T3	6th	not reported	0	'--	C16.0	not reported	8144-03-01	Adenocarcinoma, intestinal type	no	No	not reported	Cardia, NOS	No	Cardia, NOS	not reported	2011
29c19220-5f52-4fb8-829e-29e8c367f9da	Primary Tumor	TCGA-HU-A4H2	TCGA-STAD	58	-21496	394	not hispanic or latino	female	asian	0	1953	'--	21496	M0	N3b	Stage IIIB	T3	7th	not reported	0	394	C16.3	not reported	8211-03-01	Tubular adenocarcinoma	no	No	not reported	Gastric antrum	No	Gastric antrum	not reported	2011
2a372df1-6622-42ba-a5e0-33ad64429aaf	Primary Tumor	TCGA-F1-A72C	TCGA-STAD	68	-25104	346	not hispanic or latino	male	asian	0	1945	'--	25104	M0	N0	Stage IIA	T3	7th	not reported	0	346	C16.9	not reported	8144-03-01	Adenocarcinoma, intestinal type	no	No	not reported	Stomach, NOS	No	Stomach, NOS	not reported	2013
2aab1d18-beee-49ab-83a5-d121c2456dcb	Primary Tumor	TCGA-IN-7808	TCGA-STAD	59	-21569	105	not hispanic or latino	male	white	1	1952	2011	21569	M1	N3	'--	T3	7th	not reported	0	'--	C16.0	not reported	8145-03-01	Carcinoma, diffuse type	no	No	not reported	Cardia, NOS	No	Cardia, NOS	not reported	2011
2b34a4c4-4e79-4a28-9c4d-4f1a6a0f4f34	Primary Tumor	TCGA-VQ-A8PJ	TCGA-STAD	53	-19390	82	not reported	male	not reported	1	1958	2011	19390	M1	N2	Stage IV	T4	6th	not reported	0	'--	C16.2	not reported	8211-03-01	Tubular adenocarcinoma	no	No	not reported	Body of stomach	No	Body of stomach	not reported	2011
2bb4fd99-8cff-4b8b-80db-4f9033fad0f8	Primary Tumor	TCGA-VQ-A8E2	TCGA-STAD	57	-21112	1319	not reported	male	asian	0	1954	'--	21112	M0	N2	Stage IIIB	T3	6th	not reported	0	1319	C16.2	not reported	8211-03-01	Tubular adenocarcinoma	no	No	not reported	Body of stomach	No	Body of stomach	not reported	2011
2c6be8c7-ecf9-4341-afa6-9e45a23bdcc3	Primary Tumor	TCGA-D7-6527	TCGA-STAD	62	-22793	312	not hispanic or latino	male	white	1	1948	'--	22793	M0	N1	Stage II	T2	6th	not reported	0	126	C16.0	not reported	8260-03-01	Papillary adenocarcinoma, NOS	no	No	not reported	Cardia, NOS	No	Cardia, NOS	not reported	2010
2c6c68ca-4284-4796-a24c-a37165647aba	Primary Tumor	TCGA-MX-A5UG	TCGA-STAD	78	-28714	113	not hispanic or latino	male	asian	1	1929	2007	28714	M0	N1	Stage IIIA	T3	6th	not reported	0	'--	C16.3	not reported	8145-03-01	Carcinoma, diffuse type	no	No	not reported	Gastric antrum	No	Gastric antrum	not reported	2007
2eefbcc7-82b7-45ca-9388-25f4e57f2549	Primary Tumor	TCGA-D7-8572	TCGA-STAD	57	-20870	511	not hispanic or latino	male	white	0	1955	'--	20870	M0	N2	Stage IIB	T2	7th	not reported	0	511	C16.1	not reported	8140-03-01	Adenocarcinoma, NOS	no	No	not reported	Fundus of stomach	No	Fundus of stomach	not reported	2012
2f0ad602-ee13-4c2c-9ef8-2dca1c3fd85d	Primary Tumor	TCGA-RD-A8N0	TCGA-STAD	53	-19491	1236	not hispanic or latino	female	white	0	1953	'--	19491	M0	N2	Stage IIIB	T3	6th	not reported	0	1236	C16.1	not reported	8145-03-01	Carcinoma, diffuse type	no	No	not reported	Fundus of stomach	No	Fundus of stomach	not reported	2006
2f3a9352-0454-452d-913f-b20f09e8d936	Primary Tumor	TCGA-BR-8381	TCGA-STAD	51	-18843	224	not hispanic or latino	male	white	0	1961	'--	18843	M0	N1	Stage IIB	T3	7th	not reported	0	224	C16.1	not reported	8140-03-01	Adenocarcinoma, NOS	no	No	not reported	Fundus of stomach	No	Fundus of stomach	not reported	2012
2f657a01-2360-4335-bb1f-408967049c93	Primary Tumor	TCGA-CD-8531	TCGA-STAD	66	-24453	383	not hispanic or latino	female	asian	0	1945	'--	24453	M0	N1	Stage IIIA	T3	6th	not reported	0	383	C16.1	not reported	8145-03-01	Carcinoma, diffuse type	no	No	not reported	Fundus of stomach	No	Fundus of stomach	not reported	2011
2fa2d47a-ba4c-4b60-850d-600b59005348	Primary Tumor	TCGA-VQ-A94R	TCGA-STAD	63	-23246	1294	not reported	male	white	1	1947	2013	23246	M0	N2	'--	T4a	7th	not reported	0	'--	C16.3	not reported	8144-03-01	Adenocarcinoma, intestinal type	no	No	not reported	Gastric antrum	No	Gastric antrum	not reported	2010
30ecfa12-d352-41c4-ad00-530fc9628ffa	Primary Tumor	TCGA-MX-A5UJ	TCGA-STAD	86	-31517	600	not hispanic or latino	female	white	0	1926	'--	31517	M0	N2	Stage IIIA	T3	7th	not reported	0	600	C16.3	not reported	8211-03-01	Tubular adenocarcinoma	no	No	not reported	Gastric antrum	No	Gastric antrum	not reported	2012
331253ec-1522-4e42-bed4-529320364200	Primary Tumor	TCGA-BR-8364	TCGA-STAD	42	-15389	675	not hispanic or latino	female	white	0	1969	'--	15389	M0	N2	Stage IIIC	T4b	7th	not reported	0	675	C16.1	not reported	8145-03-01	Carcinoma, diffuse type	no	No	not reported	Fundus of stomach	No	Fundus of stomach	not reported	2011
33a3cce0-1cee-4fba-94a1-acd6873e08b8	Primary Tumor	TCGA-VQ-A8DV	TCGA-STAD	48	-17630	403	not reported	male	white	1	1962	2011	17630	M0	N0	Stage IB	T2	6th	not reported	0	'--	C16.3	not reported	8144-03-01	Adenocarcinoma, intestinal type	no	No	not reported	Gastric antrum	No	Gastric antrum	not reported	2010
348bb06d-de63-4229-97d6-a4af365d1ddf	Primary Tumor	TCGA-VQ-A925	TCGA-STAD	66	-24230	138	not reported	male	white	1	1946	2012	24230	M0	N2	Stage IIIA	T3	7th	not reported	0	'--	C16.3	not reported	8211-03-01	Tubular adenocarcinoma	no	No	not reported	Gastric antrum	No	Gastric antrum	not reported	2012
36e36047-7900-4f6e-a65b-67a99fc637ca	Primary Tumor	TCGA-BR-4279	TCGA-STAD	43	-16065	291	not hispanic or latino	male	white	1	1966	'--	16065	M0	N1	Stage II	T2a	6th	not reported	0	0	C16.9	not reported	8140-03-01	Adenocarcinoma, NOS	no	No	not reported	Stomach, NOS	No	Stomach, NOS	not reported	2009
371c71d1-5f6f-4f05-baeb-82b0e7d2553f	Primary Tumor	TCGA-VQ-A8P3	TCGA-STAD	72	-26582	1132	not reported	male	white	0	1939	'--	26582	M0	N1	Stage IIIA	T4	7th	not reported	0	1132	C16.2	not reported	8211-03-01	Tubular adenocarcinoma	no	No	not reported	Body of stomach	No	Body of stomach	not reported	2011
3739e09f-0404-4d12-8de4-1fbd9b3555ba	Primary Tumor	TCGA-BR-8372	TCGA-STAD	63	-23346	951	not hispanic or latino	male	white	0	1949	'--	23346	M0	N3a	Stage IIIC	T4b	7th	not reported	0	951	C16.1	not reported	8144-03-01	Adenocarcinoma, intestinal type	no	No	not reported	Fundus of stomach	No	Fundus of stomach	not reported	2012
374cb5fc-7f7f-41ab-a6a9-bfd78277e098	Primary Tumor	TCGA-HF-7132	TCGA-STAD	'--	'--	2351	not reported	male	not reported	0	'--	'--	'--	M0	N1	Stage II	T2b	6th	not reported	'--	2351	C16.3	not reported	8480-03-01	Mucinous adenocarcinoma	no	No	not reported	Gastric antrum	No	Gastric antrum	not reported	2006
37b2a7c8-4309-44b1-9790-e1d79d924201	Primary Tumor	TCGA-B7-5818	TCGA-STAD	62	-22792	356	not hispanic or latino	male	white	0	1948	'--	22792	M0	N0	Stage IB	T2	7th	not reported	0	356	C16.2	not reported	8145-03-01	Carcinoma, diffuse type	no	No	not reported	Body of stomach	No	Body of stomach	not reported	2010
39a63864-45c5-4616-bc1f-5dfab1332adb	Primary Tumor	TCGA-CD-5799	TCGA-STAD	45	-16533	396	not hispanic or latino	male	asian	0	1965	'--	16533	M0	N1	Stage II	T2	6th	not reported	0	396	C16.3	not reported	8144-03-01	Adenocarcinoma, intestinal type	no	No	not reported	Gastric antrum	No	Gastric antrum	not reported	2010
39bb3241-0dd4-40e9-9449-3bdccff2d712	Primary Tumor	TCGA-D7-5578	TCGA-STAD	80	-29390	385	not hispanic or latino	male	white	0	1930	'--	29390	M0	N2	Stage IIIA	T3	7th	not reported	0	385	C16.2	not reported	8211-03-01	Tubular adenocarcinoma	no	No	not reported	Body of stomach	No	Body of stomach	not reported	2010
3bdbaf78-43ac-4458-921b-49e794d1d56a	Primary Tumor	TCGA-BR-6458	TCGA-STAD	57	-21069	588	not hispanic or latino	female	white	1	1954	'--	21069	M0	N1	Stage IIB	T3	7th	not reported	0	213	C16.2	not reported	8140-03-01	Adenocarcinoma, NOS	no	No	not reported	Body of stomach	No	Body of stomach	not reported	2011
3c97dd42-d536-4a20-a1f1-04f74ebfda62	Primary Tumor	TCGA-RD-A8N1	TCGA-STAD	70	-25737	3519	not hispanic or latino	male	white	0	1931	'--	25737	M0	N2	Stage IIIB	T3	6th	not reported	0	3519	C16.2	not reported	8145-03-01	Carcinoma, diffuse type	no	No	not reported	Body of stomach	No	Body of stomach	not reported	2001
3cf6986a-a7c7-4ff9-8ea9-be45651934ec	Primary Tumor	TCGA-CG-4460	TCGA-STAD	66	-24229	669	not reported	female	not reported	1	1942	2009	24229	M1	N1	Stage IV	T4	6th	not reported	0	'--	C16.2	not reported	8144-03-01	Adenocarcinoma, intestinal type	yes	No	not reported	Body of stomach	Not Reported	Body of stomach	not reported	2008
3dd28e7b-ce16-4b91-8f21-e71f73efa3b0	Primary Tumor	TCGA-CG-4301	TCGA-STAD	75	-27516	92	not reported	female	not reported	0	1931	'--	27516	M1	N1	Stage IV	T4	5th	not reported	0	92	C16.0	not reported	8140-03-01	Adenocarcinoma, NOS	no	No	not reported	Cardia, NOS	No	Cardia, NOS	not reported	2006
3f8273b8-10b9-4859-b024-4b56b2e99275	Primary Tumor	TCGA-BR-7958	TCGA-STAD	60	-22204	899	not hispanic or latino	male	white	0	1951	'--	22204	M0	N0	Stage IIIB	T4b	7th	not reported	0	899	C16.2	not reported	8140-03-01	Adenocarcinoma, NOS	no	No	not reported	Body of stomach	No	Body of stomach	not reported	2011
400b638d-22ff-4dc9-b04f-37cb165d3998	Primary Tumor	TCGA-HU-A4GH	TCGA-STAD	75	-27473	358	not hispanic or latino	male	asian	0	1936	'--	27473	M0	N0	Stage IA	T1b	7th	not reported	0	358	C16.2	not reported	8211-03-01	Tubular adenocarcinoma	no	No	not reported	Body of stomach	No	Body of stomach	not reported	2011
4036bb8b-7f8b-4177-b819-5d23d9b95904	Primary Tumor	TCGA-BR-6802	TCGA-STAD	65	-23915	940	not hispanic or latino	male	white	0	1946	'--	23915	M0	N2	Stage IIIA	T3	7th	not reported	0	940	C16.2	not reported	8140-03-01	Adenocarcinoma, NOS	no	No	not reported	Body of stomach	No	Body of stomach	not reported	2011
40beb314-5bb4-4cee-ab06-0838bf427d7d	Primary Tumor	TCGA-BR-8589	TCGA-STAD	56	-20727	825	not hispanic or latino	male	white	0	1955	'--	20727	M0	N1	Stage IIIB	T4b	7th	not reported	0	825	C16.1	not reported	8140-03-01	Adenocarcinoma, NOS	no	No	not reported	Fundus of stomach	No	Fundus of stomach	not reported	2011
41f16044-b0a6-4e3d-b08f-af48d03433d3	Primary Tumor	TCGA-RD-A7BS	TCGA-STAD	46	-16847	336	not hispanic or latino	male	white	1	1955	2001	16847	M0	N1	Stage IIIA	T3	6th	not reported	0	'--	C16.0	not reported	8145-03-01	Carcinoma, diffuse type	no	No	not reported	Cardia, NOS	No	Cardia, NOS	not reported	2001
41f97c68-ef08-41b4-aaec-c84cacc108de	Primary Tumor	TCGA-CG-5719	TCGA-STAD	54	-19966	31	not reported	female	not reported	0	1956	'--	19966	M1	N0	Stage IV	T4	7th	not reported	0	31	C16.2	not reported	8144-03-01	Adenocarcinoma, intestinal type	no	No	not reported	Body of stomach	No	Body of stomach	not reported	2010
42aac496-2f07-49e7-94ca-19d3659c2acf	Primary Tumor	TCGA-BR-8487	TCGA-STAD	64	-23400	34	not hispanic or latino	female	white	0	1948	'--	23400	M0	N0	Stage IIA	T3	7th	not reported	0	34	C16.3	not reported	8140-03-01	Adenocarcinoma, NOS	no	No	not reported	Gastric antrum	No	Gastric antrum	not reported	2012
48ca91f5-a1fe-443a-910b-8055b9a40b71	Primary Tumor	TCGA-FP-A8CX	TCGA-STAD	60	-22000	7	not hispanic or latino	male	white	0	1953	'--	22000	MX	N3a	Stage IIIC	T4b	7th	not reported	0	7	C16.2	not reported	8490-03-01	Signet ring cell carcinoma	yes	No	not reported	Body of stomach	No	Body of stomach	not reported	2013
49577f36-6e9c-4cec-8ae3-0a290263ff9d	Primary Tumor	TCGA-CG-4440	TCGA-STAD	68	-25171	122	not reported	female	not reported	1	1938	2006	25171	M1	N3	Stage IV	T3	5th	not reported	0	'--	C16.2	not reported	8144-03-01	Adenocarcinoma, intestinal type	no	No	not reported	Body of stomach	No	Body of stomach	not reported	2006
49626653-bbf9-4c00-b20a-75d6f0c8ebff	Primary Tumor	TCGA-VQ-A91K	TCGA-STAD	69	-25424	1862	not reported	male	white	0	1940	'--	25424	M0	N1	Stage IIIA	T3	6th	not reported	0	1862	C16.3	not reported	8144-03-01	Adenocarcinoma, intestinal type	no	No	not reported	Gastric antrum	No	Gastric antrum	not reported	2009
49f47807-372a-49da-8dcd-e71853c64cd2	Primary Tumor	TCGA-VQ-AA69	TCGA-STAD	35	-13087	864	not reported	male	white	0	1976	'--	13087	M0	N2	Stage IIIA	T3	7th	not reported	0	864	C16.0	not reported	8140-03-01	Adenocarcinoma, NOS	no	No	not reported	Cardia, NOS	No	Cardia, NOS	not reported	2011
4afae22f-a185-4ecc-ac87-1d7f0b137002	Primary Tumor	TCGA-B7-A5TI	TCGA-STAD	52	-19014	595	not hispanic or latino	male	white	0	1960	'--	19014	M0	N3	Stage IIIC	T4	7th	not reported	0	595	C16.1	not reported	8145-03-01	Carcinoma, diffuse type	no	No	not reported	Fundus of stomach	No	Fundus of stomach	not reported	2012
4b33d026-fa23-4163-96ec-6c9b7afc91eb	Primary Tumor	TCGA-IN-7806	TCGA-STAD	50	-18404	1106	not hispanic or latino	male	white	0	1961	'--	18404	M0	N1	Stage IIB	T3	7th	not reported	0	1106	C16.0	not reported	8145-03-01	Carcinoma, diffuse type	no	No	not reported	Cardia, NOS	No	Cardia, NOS	not reported	2011
4ce7a78f-694b-4bd6-910d-526180d6646a	Primary Tumor	TCGA-CD-8528	TCGA-STAD	43	-15986	375	not hispanic or latino	female	asian	0	1967	'--	15986	M0	N0	Stage IIIA	T4	6th	not reported	0	375	C16.3	not reported	8140-03-01	Adenocarcinoma, NOS	no	No	not reported	Gastric antrum	No	Gastric antrum	not reported	2010
4d16ca6b-f775-41fe-900f-e52380969888	Primary Tumor	TCGA-D7-8573	TCGA-STAD	57	-20963	593	not hispanic or latino	male	white	0	1955	'--	20963	M0	N0	Stage IIA	T3	7th	not reported	0	593	C16.1	not reported	8211-03-01	Tubular adenocarcinoma	no	No	not reported	Fundus of stomach	No	Fundus of stomach	not reported	2012
4d5b3490-96f4-486f-9fe8-db3973602a18	Primary Tumor	TCGA-F1-6875	TCGA-STAD	79	-29209	2197	not hispanic or latino	male	black or african american	1	1917	2002	29209	M0	N0	Stage IA	T2	4th	not reported	0	'--	C16.3	not reported	8140-03-01	Adenocarcinoma, NOS	no	No	not reported	Gastric antrum	No	Gastric antrum	not reported	1996
4d95e290-62b9-44e3-9c21-1665f3c35b93	Primary Tumor	TCGA-CG-4477	TCGA-STAD	58	-21427	942	not reported	female	not reported	0	1950	'--	21427	M0	N0	Stage IB	T2a	6th	not reported	0	942	C16.0	not reported	8144-03-01	Adenocarcinoma, intestinal type	no	No	not reported	Cardia, NOS	No	Cardia, NOS	not reported	2008
4dc1242d-9262-4a64-b58c-a620f837c63c	Primary Tumor	TCGA-KB-A93J	TCGA-STAD	78	-28599	1124	not reported	male	white	0	1930	'--	28599	M0	N1	Stage II	T2b	6th	not reported	0	1124	C16.0	not reported	8145-03-01	Carcinoma, diffuse type	no	No	not reported	Cardia, NOS	No	Cardia, NOS	not reported	2008
4dc628db-a690-4cd2-a204-2b7b369e4f91	Primary Tumor	TCGA-CD-8534	TCGA-STAD	41	-15227	367	not hispanic or latino	male	asian	0	1970	'--	15227	M0	N0	Stage II	T3	6th	not reported	0	367	C16.3	not reported	8145-03-01	Carcinoma, diffuse type	no	No	not reported	Gastric antrum	No	Gastric antrum	not reported	2011
4e0ab0ae-6e48-4165-83e3-b7102486da14	Primary Tumor	TCGA-BR-8296	TCGA-STAD	58	-21527	474	not hispanic or latino	female	white	1	1953	'--	21527	M0	N2	Stage IIIC	T4b	7th	not reported	0	45	C16.2	not reported	8144-03-01	Adenocarcinoma, intestinal type	no	No	not reported	Body of stomach	No	Body of stomach	not reported	2011
4f3b1a84-636f-4868-8878-1b504dee4f5b	Primary Tumor	TCGA-CG-4444	TCGA-STAD	76	-27912	1431	not reported	male	not reported	0	1930	'--	27912	M0	N2	Stage IIIA	T2b	6th	not reported	0	1431	C16.2	not reported	8145-03-01	Carcinoma, diffuse type	yes	No	not reported	Body of stomach	Not Reported	Body of stomach	not reported	2006
4f9a2ad3-e7b0-4feb-80d1-f0968395edb3	Primary Tumor	TCGA-B7-A5TN	TCGA-STAD	60	-21962	287	not hispanic or latino	male	white	0	1952	'--	21962	M0	NX	Stage IIB	T4a	7th	not reported	0	287	C16.1	not reported	8144-03-01	Adenocarcinoma, intestinal type	no	No	not reported	Fundus of stomach	No	Fundus of stomach	not reported	2012
5019257b-df99-4eec-bb57-d7238c573a13	Primary Tumor	TCGA-D7-5577	TCGA-STAD	53	-19668	782	not hispanic or latino	female	white	1	1957	'--	19668	M0	N3	Stage IIIA	T2	7th	not reported	0	376	C16.0	not reported	8211-03-01	Tubular adenocarcinoma	no	No	not reported	Cardia, NOS	No	Cardia, NOS	not reported	2010
51047818-14ae-4503-8a72-13fdd1d35581	Primary Tumor	TCGA-BR-8295	TCGA-STAD	60	-22256	67	not hispanic or latino	female	white	1	1951	'--	22256	M0	N0	Stage IIB	T4a	7th	not reported	0	47	C16.2	not reported	8144-03-01	Adenocarcinoma, intestinal type	no	No	not reported	Body of stomach	No	Body of stomach	not reported	2011
52190bdd-ea89-403a-af3e-d0f03518fd17	Primary Tumor	TCGA-D7-8579	TCGA-STAD	66	-24120	636	not hispanic or latino	female	white	0	1946	'--	24120	M0	N2	Stage IIB	T2	7th	not reported	0	636	C16.3	not reported	8144-03-01	Adenocarcinoma, intestinal type	no	No	not reported	Gastric antrum	No	Gastric antrum	not reported	2012
52a16fa6-bb28-4d07-a83a-24383e0d6174	Primary Tumor	TCGA-IN-A6RI	TCGA-STAD	45	-16788	559	not hispanic or latino	male	white	0	1967	'--	16788	M0	N0	Stage I	T1b	7th	not reported	0	559	C16.0	not reported	8140-03-01	Adenocarcinoma, NOS	no	No	not reported	Cardia, NOS	No	Cardia, NOS	not reported	2012
5353206a-9493-47ba-9f38-862e32ebfa97	Primary Tumor	TCGA-HU-A4G8	TCGA-STAD	71	-26254	690	not hispanic or latino	female	asian	0	1940	'--	26254	M0	N1	Stage IIB	T3	7th	not reported	0	690	C16.3	not reported	8145-03-01	Carcinoma, diffuse type	no	No	not reported	Gastric antrum	No	Gastric antrum	not reported	2011
53557431-b279-474c-bda4-900859605164	Primary Tumor	TCGA-BR-7197	TCGA-STAD	69	-25445	280	not hispanic or latino	male	white	0	1942	'--	25445	M0	N0	Stage II	T3	7th	not reported	0	280	C16.3	not reported	8140-03-01	Adenocarcinoma, NOS	no	No	not reported	Gastric antrum	No	Gastric antrum	not reported	2011
54cbd6a4-b2a9-48ee-aab5-068ec66cde5c	Primary Tumor	TCGA-HU-A4GQ	TCGA-STAD	71	-26200	3	not hispanic or latino	male	asian	1	1940	2011	26200	M0	N2	Stage IIIC	T4b	7th	not reported	0	'--	C16.3	not reported	8211-03-01	Tubular adenocarcinoma	no	No	not reported	Gastric antrum	No	Gastric antrum	not reported	2011
56109f9f-4a89-48df-8668-84e1810710e7	Primary Tumor	TCGA-BR-8297	TCGA-STAD	58	-21224	225	not hispanic or latino	male	white	0	1954	'--	21224	M0	N3a	Stage IIIC	T4b	7th	not reported	0	225	C16.2	not reported	8145-03-01	Carcinoma, diffuse type	no	No	not reported	Body of stomach	No	Body of stomach	not reported	2012
566f1e1b-cddc-4588-899c-2fb2b4ea9924	Primary Tumor	TCGA-BR-4191	TCGA-STAD	72	-26562	558	not hispanic or latino	male	white	1	1936	'--	26562	M0	N1	'--	TX	6th	not reported	0	0	C16.9	not reported	8140-03-01	Adenocarcinoma, NOS	no	No	not reported	Stomach, NOS	No	Stomach, NOS	not reported	2008
56c6afc0-566d-4732-879d-fd0020eefb0d	Primary Tumor	TCGA-IN-AB1X	TCGA-STAD	78	-28493	411	not hispanic or latino	female	white	0	1935	'--	28493	M0	N0	Stage IIA	T3	7th	not reported	0	411	C16.0	not reported	8140-03-01	Adenocarcinoma, NOS	no	No	not reported	Cardia, NOS	No	Cardia, NOS	not reported	2013
57aa2ba1-c539-4030-8a18-cf83c80e909a	Primary Tumor	TCGA-HU-A4H5	TCGA-STAD	71	-26232	724	not hispanic or latino	male	asian	0	1940	'--	26232	M0	N0	Stage IB	T2	7th	not reported	0	724	C16.1	not reported	8260-03-01	Papillary adenocarcinoma, NOS	no	No	not reported	Fundus of stomach	No	Fundus of stomach	not reported	2011
581b7847-7e3f-4c99-b7a0-826cf3866058	Primary Tumor	TCGA-HU-8249	TCGA-STAD	76	-28012	881	not hispanic or latino	male	asian	0	1935	'--	28012	M0	N2	Stage IIIA	T3	7th	not reported	0	881	C16.2	not reported	8211-03-01	Tubular adenocarcinoma	no	No	not reported	Body of stomach	No	Body of stomach	not reported	2011
5867545f-d483-4a1a-9e79-e8f672dd8498	Primary Tumor	TCGA-CG-5717	TCGA-STAD	58	-21458	212	not reported	male	not reported	1	1948	2006	21458	M0	N1	Stage II	T2b	6th	not reported	0	'--	C16.0	not reported	8144-03-01	Adenocarcinoma, intestinal type	no	No	not reported	Cardia, NOS	No	Cardia, NOS	not reported	2006
592bd84c-aeda-40e3-b0fd-77c71fd1c45f	Primary Tumor	TCGA-CG-5723	TCGA-STAD	83	-30376	2496	not reported	male	not reported	0	1920	'--	30376	M0	N1	Stage II	T2	5th	not reported	0	2496	C16.0	not reported	8140-03-01	Adenocarcinoma, NOS	no	No	not reported	Cardia, NOS	No	Cardia, NOS	not reported	2003
59324701-430a-409d-a340-74b1b300b568	Primary Tumor	TCGA-BR-6456	TCGA-STAD	74	-27288	526	not hispanic or latino	female	white	1	1937	'--	27288	M0	N1	Stage IIB	T3	7th	not reported	0	308	C16.2	not reported	8140-03-01	Adenocarcinoma, NOS	no	No	not reported	Body of stomach	No	Body of stomach	not reported	2011
59f1a90b-3bd6-41c0-bfd1-deb849fb113c	Primary Tumor	TCGA-CD-5801	TCGA-STAD	69	'--	401	not hispanic or latino	male	asian	1	1941	'--	'--	M0	N1	Stage IIIA	T3	6th	not reported	0	15	C16.3	not reported	8140-03-01	Adenocarcinoma, NOS	no	No	not reported	Gastric antrum	No	Gastric antrum	not reported	2010
5b11bf50-57cd-4423-9d2b-5414b948b576	Primary Tumor	TCGA-VQ-A94U	TCGA-STAD	70	-25925	819	not reported	male	white	0	1942	'--	25925	M0	N0	Stage IIB	T4a	7th	not reported	0	819	C16.3	not reported	8490-03-01	Signet ring cell carcinoma	yes	No	not reported	Gastric antrum	No	Gastric antrum	not reported	2012
5b734578-677f-41be-93ab-2071c987abe0	Primary Tumor	TCGA-HF-7133	TCGA-STAD	'--	'--	1918	not reported	female	not reported	0	'--	'--	'--	M0	N3	Stage IV	T2b	6th	not reported	'--	1918	C16.9	not reported	8480-03-01	Mucinous adenocarcinoma	no	No	not reported	Stomach, NOS	No	Stomach, NOS	not reported	2007
5bcc7bde-6a6d-4b4f-98ae-c9878d56f69d	Primary Tumor	TCGA-HJ-7597	TCGA-STAD	71	-26264	805	not hispanic or latino	female	white	1	1934	2007	26264	MX	N0	Stage IB	T2b	6th	not reported	0	'--	C16.2	not reported	8490-03-01	Signet ring cell carcinoma	no	No	not reported	Body of stomach	No	Body of stomach	not reported	2005
5c1880b0-83d4-46da-b5c8-5673ef4684e8	Primary Tumor	TCGA-D7-6524	TCGA-STAD	53	-19532	543	not hispanic or latino	male	white	0	1957	'--	19532	M0	N1	Stage II	T2	6th	not reported	0	543	C16.3	not reported	8145-03-01	Carcinoma, diffuse type	no	No	not reported	Gastric antrum	No	Gastric antrum	not reported	2010
5ce5622d-76c7-4bff-bbf0-f4820042081b	Primary Tumor	TCGA-VQ-A8PO	TCGA-STAD	74	-27250	282	not reported	male	white	1	1934	2008	27250	M0	N0	Stage IIB	T4a	7th	not reported	0	'--	C16.3	not reported	8490-03-01	Signet ring cell carcinoma	no	No	not reported	Gastric antrum	No	Gastric antrum	not reported	2008
5dc68199-02cb-4473-8233-01794702da80	Primary Tumor	TCGA-BR-7722	TCGA-STAD	62	-22701	466	not hispanic or latino	male	white	1	1949	'--	22701	M0	N1	Stage IIB	T3	7th	not reported	0	5	C16.0	not reported	8140-03-01	Adenocarcinoma, NOS	no	No	not reported	Cardia, NOS	No	Cardia, NOS	not reported	2011
5e066ce6-56a7-47ad-9afe-0eedfe15e4a9	Primary Tumor	TCGA-D7-8575	TCGA-STAD	75	-27712	554	not hispanic or latino	male	white	1	1937	'--	27712	M0	N2	Stage IIIA	T3	7th	not reported	0	7	C16.1	not reported	8211-03-01	Tubular adenocarcinoma	no	No	not reported	Fundus of stomach	No	Fundus of stomach	not reported	2012
5e2c61b7-fa2b-4ced-970c-7d5f4a59d210	Primary Tumor	TCGA-BR-7704	TCGA-STAD	69	-25300	1072	not hispanic or latino	female	white	0	1942	'--	25300	M0	N0	Stage II	T3	7th	not reported	0	1072	C16.2	not reported	8144-03-01	Adenocarcinoma, intestinal type	no	No	not reported	Body of stomach	No	Body of stomach	not reported	2011
5ea151b5-1a55-47e0-b9bd-2598d6ea31af	Primary Tumor	TCGA-D7-6521	TCGA-STAD	65	-23776	564	not hispanic or latino	male	white	0	1945	'--	23776	M0	N2	'--	T2b	7th	not reported	0	564	C16.2	not reported	8145-03-01	Carcinoma, diffuse type	no	No	not reported	Body of stomach	No	Body of stomach	not reported	2010
5f2ae1de-a656-45df-83c9-f4f220e42b0c	Primary Tumor	TCGA-BR-8080	TCGA-STAD	72	-26546	292	not hispanic or latino	female	white	1	1939	'--	26546	M0	N3a	Stage IIIC	T4	7th	not reported	0	15	C16.2	not reported	8480-03-01	Mucinous adenocarcinoma	no	No	not reported	Body of stomach	No	Body of stomach	not reported	2011
5f34bf76-4ee7-42f8-88a4-12e8f957720a	Primary Tumor	TCGA-CG-4306	TCGA-STAD	90	-32871	1	not reported	male	not reported	1	1916	2006	32871	M1	N2	Stage IV	T3	5th	not reported	0	'--	C16.3	not reported	8140-03-01	Adenocarcinoma, NOS	no	No	not reported	Gastric antrum	No	Gastric antrum	not reported	2006
5f808a4d-2b0e-4bbc-89c6-dc38eac7dda3	Primary Tumor	TCGA-IN-8663	TCGA-STAD	68	-25172	103	not hispanic or latino	male	white	1	1943	2011	25172	M0	N2	Stage IIB	T2	7th	not reported	0	'--	C16.0	not reported	8140-03-01	Adenocarcinoma, NOS	no	No	not reported	Cardia, NOS	No	Cardia, NOS	not reported	2011
602c4c43-d855-4f7c-b879-43edddbcd64c	Primary Tumor	TCGA-VQ-A8PE	TCGA-STAD	78	-28755	675	not reported	male	white	1	1934	'--	28755	M0	N3a	Stage IIIB	T3	7th	not reported	0	422	C16.0	not reported	8211-03-01	Tubular adenocarcinoma	no	No	not reported	Cardia, NOS	No	Cardia, NOS	not reported	2012
62148be5-8f0c-4041-b72f-9b5487a4bb28	Primary Tumor	TCGA-R5-A805	TCGA-STAD	71	-26122	281	not hispanic or latino	male	white	1	1934	2005	26122	M0	N2	Stage IIIB	T3	6th	not reported	0	'--	C16.0	not reported	8144-03-01	Adenocarcinoma, intestinal type	no	No	not reported	Cardia, NOS	No	Cardia, NOS	not reported	2005
625af74c-ea69-4ab3-adec-76610ad32760	Primary Tumor	TCGA-HU-A4G9	TCGA-STAD	67	-24753	736	not hispanic or latino	female	asian	0	1944	'--	24753	M0	N0	Stage IA	T1a	7th	not reported	0	736	C16.2	not reported	8211-03-01	Tubular adenocarcinoma	no	No	not reported	Body of stomach	No	Body of stomach	not reported	2011
627f2f20-0ab9-463d-ae49-912aee1912a4	Primary Tumor	TCGA-BR-8676	TCGA-STAD	59	-21619	229	not hispanic or latino	male	white	0	1953	'--	21619	M0	N3a	Stage IIIB	T3	7th	not reported	0	229	C16.3	not reported	8144-03-01	Adenocarcinoma, intestinal type	no	No	not reported	Gastric antrum	No	Gastric antrum	not reported	2012
66767efd-c353-4286-ad81-4c39b8d56b21	Primary Tumor	TCGA-BR-6564	TCGA-STAD	46	-17129	794	not hispanic or latino	female	white	1	1965	'--	17129	M0	N2	Stage IIIA	T3	7th	not reported	0	25	C16.2	not reported	8140-03-01	Adenocarcinoma, NOS	no	No	not reported	Body of stomach	No	Body of stomach	not reported	2011
6760fb99-c743-4cfb-b7d4-41bd8a2ab4f0	Primary Tumor	TCGA-CG-5718	TCGA-STAD	78	-28763	1095	not reported	female	not reported	1	1930	'--	28763	M0	N1	Stage II	T2b	6th	not reported	0	31	C16.2	not reported	8144-03-01	Adenocarcinoma, intestinal type	no	No	not reported	Body of stomach	No	Body of stomach	not reported	2008
67dd7cba-b289-46fa-abc8-5efb5a3adda5	Primary Tumor	TCGA-VQ-A922	TCGA-STAD	70	-25700	275	not reported	male	not reported	1	1940	2010	25700	M0	N1	Stage IV	T4	6th	not reported	0	262	C16.3	not reported	8211-03-01	Tubular adenocarcinoma	no	No	not reported	Gastric antrum	No	Gastric antrum	not reported	2010
69664203-b829-4ea6-8d2c-b84b4e56a5c6	Primary Tumor	TCGA-BR-6705	TCGA-STAD	68	-25073	779	not hispanic or latino	female	white	1	1943	'--	25073	M0	N3a	Stage IIIB	T3	7th	not reported	0	421	C16.2	not reported	8140-03-01	Adenocarcinoma, NOS	no	No	not reported	Body of stomach	No	Body of stomach	not reported	2011
6c30e8d3-4ab7-45cc-b238-f25f34c389a7	Primary Tumor	TCGA-RD-A8N9	TCGA-STAD	63	-23059	1083	not hispanic or latino	female	asian	0	1946	'--	23059	M0	N1	Stage II	T2	6th	not reported	0	1083	C16.0	not reported	8145-03-01	Carcinoma, diffuse type	no	No	not reported	Cardia, NOS	No	Cardia, NOS	not reported	2009
6c91c725-ea60-4630-9e08-db47982e2e7e	Primary Tumor	TCGA-CD-8530	TCGA-STAD	51	-18992	377	not hispanic or latino	male	asian	0	1960	'--	18992	M0	N0	Stage II	T3	6th	not reported	0	377	C16.1	not reported	8145-03-01	Carcinoma, diffuse type	no	No	not reported	Fundus of stomach	No	Fundus of stomach	not reported	2011
6e84788f-190a-4452-9d9b-7e967c57cfce	Primary Tumor	TCGA-BR-8289	TCGA-STAD	57	-20849	81	not hispanic or latino	male	white	1	1954	'--	20849	M1	N3a	Stage IV	T4	7th	not reported	0	8	C16.2	not reported	8144-03-01	Adenocarcinoma, intestinal type	no	No	not reported	Body of stomach	No	Body of stomach	not reported	2011
6e9f029a-c3e0-4ddc-9301-412339a6bc61	Primary Tumor	TCGA-CG-4438	TCGA-STAD	56	-20574	1645	not reported	male	not reported	0	1950	'--	20574	M0	N2	Stage IV	T4	5th	not reported	0	1645	C16.3	not reported	8144-03-01	Adenocarcinoma, intestinal type	no	No	not reported	Gastric antrum	No	Gastric antrum	not reported	2006
7087e5b2-ae6e-447b-8a59-5ffb19c6ba78	Primary Tumor	TCGA-CD-5803	TCGA-STAD	78	-28608	341	not hispanic or latino	female	asian	1	1932	'--	28608	M0	N0	Stage II	T3	6th	not reported	0	2	C16.3	not reported	8140-03-01	Adenocarcinoma, NOS	no	No	not reported	Gastric antrum	No	Gastric antrum	not reported	2010
708858da-7ae9-4641-ad97-8bd7503ec97f	Primary Tumor	TCGA-D7-6822	TCGA-STAD	77	-28214	375	not hispanic or latino	male	white	0	1934	'--	28214	M0	N0	Stage IB	T2	7th	not reported	0	375	C16.2	not reported	8211-03-01	Tubular adenocarcinoma	no	No	not reported	Body of stomach	No	Body of stomach	not reported	2011
70bf9ebd-7adf-4f0a-9a8c-746cd62a1928	Primary Tumor	TCGA-HU-A4GY	TCGA-STAD	76	-28113	8	not hispanic or latino	female	asian	0	1936	'--	28113	M0	N1	Stage IIIA	T4	7th	not reported	0	8	C16.3	not reported	8145-03-01	Carcinoma, diffuse type	no	No	not reported	Gastric antrum	No	Gastric antrum	not reported	2012
7119d22d-60ed-4ec1-bee0-6073124564cf	Primary Tumor	TCGA-CG-4437	TCGA-STAD	83	-30467	245	not reported	male	not reported	0	1923	'--	30467	M0	N1	Stage II	T2	5th	not reported	0	245	C16.0	not reported	8144-03-01	Adenocarcinoma, intestinal type	no	No	not reported	Cardia, NOS	No	Cardia, NOS	not reported	2006
715a4009-ccf7-4538-ad04-a7261c7b5aa6	Primary Tumor	TCGA-CD-A48A	TCGA-STAD	57	-20839	378	not hispanic or latino	male	asian	0	1954	'--	20839	M0	N0	Stage IIA	T3	7th	not reported	0	378	C16.0	not reported	8140-03-01	Adenocarcinoma, NOS	no	No	not reported	Cardia, NOS	No	Cardia, NOS	not reported	2011
71717734-42a1-448d-85a4-14a88ad5bb87	Primary Tumor	TCGA-BR-6710	TCGA-STAD	41	-15316	273	not hispanic or latino	male	white	0	1970	'--	15316	M0	N0	Stage IB	T2	7th	not reported	0	273	C16.0	not reported	8140-03-01	Adenocarcinoma, NOS	no	No	not reported	Cardia, NOS	No	Cardia, NOS	not reported	2011
7197f56b-6951-4c59-95af-c6149f2314ef	Primary Tumor	TCGA-B7-A5TJ	TCGA-STAD	74	-27057	335	not hispanic or latino	male	white	0	1938	'--	27057	M0	NX	Stage IIB	T4a	7th	not reported	0	335	C16.1	not reported	8144-03-01	Adenocarcinoma, intestinal type	no	No	not reported	Fundus of stomach	No	Fundus of stomach	not reported	2012
755486dc-a387-4dc8-8066-a9b689a308dd	Primary Tumor	TCGA-BR-6455	TCGA-STAD	59	-21865	422	not hispanic or latino	male	white	1	1952	'--	21865	M0	N1	Stage IIB	T3	7th	not reported	0	399	C16.2	not reported	8140-03-01	Adenocarcinoma, NOS	no	No	not reported	Body of stomach	No	Body of stomach	not reported	2011
755674ed-cb5d-4b0b-8686-e1bd5c913bc5	Primary Tumor	TCGA-BR-8368	TCGA-STAD	84	-30874	131	not hispanic or latino	female	white	0	1927	'--	30874	M0	N0	Stage IB	T2	7th	not reported	0	131	C16.1	not reported	8140-03-01	Adenocarcinoma, NOS	no	No	not reported	Fundus of stomach	No	Fundus of stomach	not reported	2011
75715ef1-a453-439e-9625-69e8147cbf50	Primary Tumor	TCGA-FP-8211	TCGA-STAD	62	-22957	413	not hispanic or latino	male	white	0	1949	'--	22957	MX	N1	Stage IIB	T3	7th	not reported	0	413	C16.0	not reported	8140-03-01	Adenocarcinoma, NOS	no	No	not reported	Cardia, NOS	No	Cardia, NOS	not reported	2011
76cc4926-ad90-42a2-a158-cd4f832ab7fd	Primary Tumor	TCGA-BR-8365	TCGA-STAD	70	-25725	533	not hispanic or latino	female	white	1	1941	'--	25725	M0	N0	Stage IIA	T3	7th	not reported	0	90	C16.1	not reported	8140-03-01	Adenocarcinoma, NOS	no	No	not reported	Fundus of stomach	No	Fundus of stomach	not reported	2011
76e33b7b-112f-46e8-b827-89e044e6f355	Primary Tumor	TCGA-BR-8483	TCGA-STAD	59	-21731	164	not hispanic or latino	male	white	0	1953	'--	21731	M0	N2	Stage IIIA	T3	7th	not reported	0	164	C16.3	not reported	8144-03-01	Adenocarcinoma, intestinal type	no	No	not reported	Gastric antrum	No	Gastric antrum	not reported	2012
770e02cd-e1a7-4780-86e8-816400663883	Primary Tumor	TCGA-IN-A7NU	TCGA-STAD	69	-25515	356	not hispanic or latino	male	white	0	1944	'--	25515	M0	N3	Stage IIIB	T3	7th	not reported	0	356	C16.0	not reported	8140-03-01	Adenocarcinoma, NOS	no	No	not reported	Cardia, NOS	No	Cardia, NOS	not reported	2013
771daaac-99f5-4902-af18-9464fa39dbe3	Primary Tumor	TCGA-BR-8284	TCGA-STAD	72	-26526	245	not hispanic or latino	female	white	1	1939	'--	26526	M0	N3a	Stage IIIC	T4a	7th	not reported	0	22	C16.3	not reported	8144-03-01	Adenocarcinoma, intestinal type	no	No	not reported	Gastric antrum	No	Gastric antrum	not reported	2011
7792274a-c016-430f-8b64-1fae0ae61230	Primary Tumor	TCGA-R5-A7ZE	TCGA-STAD	66	-24328	554	not hispanic or latino	female	white	1	1946	2013	24328	M0	N2	Stage IIIA	T3	7th	not reported	0	'--	C16.0	not reported	8211-03-01	Tubular adenocarcinoma	no	No	not reported	Cardia, NOS	No	Cardia, NOS	not reported	2012
77f5e6a3-6032-4408-830d-c4a7fe76857e	Primary Tumor	TCGA-CD-8527	TCGA-STAD	72	-26503	218	not hispanic or latino	female	asian	1	1938	'--	26503	M0	N1	Stage II	T2	6th	not reported	0	2	C16.3	not reported	8144-03-01	Adenocarcinoma, intestinal type	no	No	not reported	Gastric antrum	No	Gastric antrum	not reported	2010
780b6204-3a21-475e-81c3-5949930e6727	Primary Tumor	TCGA-BR-6707	TCGA-STAD	75	-27529	605	not hispanic or latino	male	white	1	1936	'--	27529	M0	N0	Stage IIA	T3	7th	not reported	0	491	C16.2	not reported	8140-03-01	Adenocarcinoma, NOS	no	No	not reported	Body of stomach	No	Body of stomach	not reported	2011
78bac8b0-9cd0-42f4-88fe-b7e89622017f	Primary Tumor	TCGA-FP-8209	TCGA-STAD	49	-18171	1811	not hispanic or latino	male	white	1	1956	2009	18171	M0	N0	Stage IB	T2a	6th	not reported	0	'--	C16.3	not reported	8145-03-01	Carcinoma, diffuse type	no	No	not reported	Gastric antrum	No	Gastric antrum	not reported	2005
78e36a62-dd4c-4330-bcd8-37d7dec8f455	Primary Tumor	TCGA-EQ-8122	TCGA-STAD	71	-26289	243	not hispanic or latino	female	white	1	1940	'--	26289	MX	N1	Stage IIB	T3	7th	not reported	0	237	C16.3	not reported	8144-03-01	Adenocarcinoma, intestinal type	no	No	not reported	Gastric antrum	No	Gastric antrum	not reported	2011
7b089cd4-27e8-4e90-9c02-581b3d24f35f	Primary Tumor	TCGA-BR-6565	TCGA-STAD	67	-24495	279	not hispanic or latino	male	white	1	1944	'--	24495	M0	N0	Stage IIB	T4a	7th	not reported	0	19	C16.2	not reported	8140-03-01	Adenocarcinoma, NOS	no	No	not reported	Body of stomach	No	Body of stomach	not reported	2011
7d68f03b-fb66-44e5-95c4-858015a0c1e8	Primary Tumor	TCGA-FP-8099	TCGA-STAD	79	-29129	519	not hispanic or latino	male	white	0	1932	'--	29129	MX	N0	Stage IIA	T3	7th	not reported	0	519	C16.0	not reported	8140-03-01	Adenocarcinoma, NOS	no	No	not reported	Cardia, NOS	No	Cardia, NOS	not reported	2011
7dbbbc28-64e5-43f2-b965-62c23b7cc6a2	Primary Tumor	TCGA-MX-A663	TCGA-STAD	66	-24421	300	not hispanic or latino	male	white	1	1946	'--	24421	M0	N0	Stage IIA	T3	7th	not reported	0	131	C16.9	not reported	8140-03-01	Adenocarcinoma, NOS	yes	No	not reported	Stomach, NOS	No	Stomach, NOS	not reported	2012
7df3e10d-7aa7-4bd9-95c4-c80bd0df3d8e	Primary Tumor	TCGA-VQ-A8PC	TCGA-STAD	65	-23912	1407	not reported	male	white	1	1944	2012	23912	M0	N1	Stage IIIA	T3	6th	not reported	0	'--	C16.3	not reported	8490-03-01	Signet ring cell carcinoma	no	No	not reported	Gastric antrum	No	Gastric antrum	not reported	2009
80765a8d-cd2b-4bf5-a7eb-6e6feb628f31	Primary Tumor	TCGA-VQ-A91D	TCGA-STAD	70	-25686	356	not reported	male	white	1	1940	2010	25686	M0	N2	Stage IIIC	T4b	7th	not reported	0	'--	C16.2	not reported	8144-03-01	Adenocarcinoma, intestinal type	no	No	not reported	Body of stomach	No	Body of stomach	not reported	2010
80f895da-7635-47a4-b974-93218702c9a5	Primary Tumor	TCGA-RD-A8N6	TCGA-STAD	78	-28834	272	not hispanic or latino	female	white	1	1928	2006	28834	M0	N2	Stage IIIA	T2	6th	not reported	0	'--	C16.3	not reported	8144-03-01	Adenocarcinoma, intestinal type	no	No	not reported	Gastric antrum	No	Gastric antrum	not reported	2006
82490528-5d24-45ee-9567-55be6c9ce676	Primary Tumor	TCGA-BR-7715	TCGA-STAD	65	-23861	1023	not hispanic or latino	male	white	0	1946	'--	23861	M0	N0	Stage IIA	T3	7th	not reported	0	1023	C16.2	not reported	8140-03-01	Adenocarcinoma, NOS	no	No	not reported	Body of stomach	No	Body of stomach	not reported	2011
838c1e4f-7a58-4097-9d74-927dc214a96a	Primary Tumor	TCGA-BR-4280	TCGA-STAD	78	-28515	201	not hispanic or latino	female	white	1	1931	'--	28515	M0	N1	Stage III	T2b	6th	not reported	0	0	C16.9	not reported	8140-03-01	Adenocarcinoma, NOS	no	No	not reported	Stomach, NOS	No	Stomach, NOS	not reported	2009
83de8b26-4f7c-4465-91a1-8c66ce5b52a2	Primary Tumor	TCGA-CG-5732	TCGA-STAD	66	-24379	2100	not reported	male	not reported	1	1937	'--	24379	M0	N3	Stage IV	T2	5th	not reported	0	1674	C16.0	not reported	8144-03-01	Adenocarcinoma, intestinal type	no	No	not reported	Cardia, NOS	No	Cardia, NOS	not reported	2003
8407eeac-bd1b-401e-8390-ed41e7fc71ee	Primary Tumor	TCGA-VQ-A8PM	TCGA-STAD	56	-20665	57	not reported	male	white	1	1953	2009	20665	M0	N3	Stage IV	T4	6th	not reported	0	'--	C16.0	not reported	8490-03-01	Signet ring cell carcinoma	no	No	not reported	Cardia, NOS	No	Cardia, NOS	not reported	2009
8499074c-4792-4319-9646-b06718c4ab32	Primary Tumor	TCGA-HU-A4HB	TCGA-STAD	68	-25131	477	not hispanic or latino	male	asian	1	1944	'--	25131	M0	N2	Stage IIB	T2	7th	not reported	0	268	C16.3	not reported	8145-03-01	Carcinoma, diffuse type	no	No	not reported	Gastric antrum	No	Gastric antrum	not reported	2012
8512a2d8-947e-457d-853e-8fbe6be936ed	Primary Tumor	TCGA-BR-8382	TCGA-STAD	67	-24737	762	not hispanic or latino	female	white	1	1944	'--	24737	M0	N3a	Stage IIIC	T4b	7th	not reported	0	482	C16.3	not reported	8140-03-01	Adenocarcinoma, NOS	no	No	not reported	Gastric antrum	No	Gastric antrum	not reported	2011
861f520e-8454-4a7f-aa07-c2c877a6f6a4	Primary Tumor	TCGA-BR-8077	TCGA-STAD	58	-21413	21	not hispanic or latino	female	white	0	1953	'--	21413	M0	N1	Stage IIIB	T4b	7th	not reported	0	21	C16.2	not reported	8144-03-01	Adenocarcinoma, intestinal type	no	No	not reported	Body of stomach	No	Body of stomach	not reported	2011
866e1f86-9bf6-41c0-be39-9d51fcebdfab	Primary Tumor	TCGA-BR-A4IV	TCGA-STAD	47	-17515	869	not hispanic or latino	male	asian	1	1965	'--	17515	M0	N2	Stage IIIB	T4a	7th	not reported	0	411	C16.3	not reported	8145-03-01	Carcinoma, diffuse type	no	No	not reported	Gastric antrum	No	Gastric antrum	not reported	2012
86766144-e276-4f86-b9f0-496a40425b81	Primary Tumor	TCGA-BR-8590	TCGA-STAD	62	-22937	284	not hispanic or latino	male	white	1	1949	'--	22937	M0	N2	Stage IIIC	T4b	7th	not reported	0	65	C16.1	not reported	8140-03-01	Adenocarcinoma, NOS	no	No	not reported	Fundus of stomach	No	Fundus of stomach	not reported	2011
869c0ab6-efb2-4083-879d-930021f2a052	Primary Tumor	TCGA-HU-A4H0	TCGA-STAD	72	-26317	64	not hispanic or latino	male	asian	0	1939	'--	26317	M0	N3b	Stage IIIC	T4a	7th	not reported	0	64	C16.2	not reported	8145-03-01	Carcinoma, diffuse type	no	No	not reported	Body of stomach	No	Body of stomach	not reported	2011
87fc2a6c-a23c-4561-89da-0d3c42697d7f	Primary Tumor	TCGA-BR-4253	TCGA-STAD	80	-29397	124	not hispanic or latino	female	white	1	1928	'--	29397	M0	N1	Stage IIIA	T3	6th	not reported	0	0	C16.2	not reported	8140-03-01	Adenocarcinoma, NOS	no	No	not reported	Body of stomach	No	Body of stomach	not reported	2008
8801cea9-14eb-422a-867c-da25d9718c6e	Primary Tumor	TCGA-VQ-A928	TCGA-STAD	49	-18058	174	not reported	male	white	1	1961	2010	18058	M0	N3	Stage IV	T3	6th	not reported	0	'--	C16.2	not reported	8260-03-01	Papillary adenocarcinoma, NOS	no	No	not reported	Body of stomach	No	Body of stomach	not reported	2010
88a32ac3-f70b-447d-9aec-824e703ccaa1	Primary Tumor	TCGA-VQ-AA6A	TCGA-STAD	56	-20764	1184	not reported	male	white	0	1956	'--	20764	M0	N3a	Stage IIIC	T4	7th	not reported	0	1184	C16.0	not reported	8144-03-01	Adenocarcinoma, intestinal type	no	No	not reported	Cardia, NOS	No	Cardia, NOS	not reported	2012
895b352a-3ed0-4bcc-be94-9244087ace77	Primary Tumor	TCGA-RD-A8NB	TCGA-STAD	80	-29503	513	not hispanic or latino	female	white	1	1920	2001	29503	M0	N1	Stage IIIA	T3	6th	not reported	0	'--	C16.0	not reported	8145-03-01	Carcinoma, diffuse type	no	No	not reported	Cardia, NOS	No	Cardia, NOS	not reported	2000
89fb9e79-57b0-4fee-a7e2-52ee6f2f5e9d	Primary Tumor	TCGA-BR-A4CS	TCGA-STAD	77	-28211	45	not hispanic or latino	male	white	1	1935	'--	28211	M0	N3a	Stage IIIC	T4b	7th	not reported	0	28	C16.1	not reported	8140-03-01	Adenocarcinoma, NOS	no	No	not reported	Fundus of stomach	No	Fundus of stomach	not reported	2012
8b1191b8-479a-48ee-8a2f-c91c2bb9ff57	Primary Tumor	TCGA-F1-A448	TCGA-STAD	70	-25846	647	hispanic or latino	male	white	0	1942	'--	25846	M0	N3b	Stage IIIB	T3	7th	not reported	0	647	C16.3	not reported	8480-03-01	Mucinous adenocarcinoma	no	No	not reported	Gastric antrum	No	Gastric antrum	not reported	2012
8b741b77-f41a-4283-afe1-fd320ea1ef99	Primary Tumor	TCGA-HU-A4GD	TCGA-STAD	56	-20700	692	not hispanic or latino	male	asian	0	1955	'--	20700	M0	N1	Stage IIB	T3	7th	not reported	0	692	C16.3	not reported	8211-03-01	Tubular adenocarcinoma	no	No	not reported	Gastric antrum	No	Gastric antrum	not reported	2011
8b8d090f-b458-40a6-8f63-16067edb25a9	Primary Tumor	TCGA-HU-A4GC	TCGA-STAD	74	-27267	99	not hispanic or latino	male	asian	0	1937	'--	27267	M0	N2	Stage IIIB	T4a	7th	not reported	0	99	C16.3	not reported	8145-03-01	Carcinoma, diffuse type	no	No	not reported	Gastric antrum	No	Gastric antrum	not reported	2011
8beb34f0-bd24-4828-ad46-3585d5dee301	Primary Tumor	TCGA-CD-A48C	TCGA-STAD	79	-29203	353	not hispanic or latino	female	asian	1	1932	'--	29203	M0	N1	Stage IIB	T3	7th	not reported	0	4	C16.3	not reported	8140-03-01	Adenocarcinoma, NOS	no	No	not reported	Gastric antrum	No	Gastric antrum	not reported	2011
8c0c2948-f3c1-462d-8ec8-c6bdd1108b43	Primary Tumor	TCGA-HU-8602	TCGA-STAD	58	-21522	679	not hispanic or latino	female	asian	0	1953	'--	21522	M0	N0	Stage IIB	T4a	7th	not reported	0	679	C16.3	not reported	8145-03-01	Carcinoma, diffuse type	no	No	not reported	Gastric antrum	No	Gastric antrum	not reported	2011
8c57de95-6340-474b-9e30-2f19f654274f	Primary Tumor	TCGA-BR-8677	TCGA-STAD	74	-27223	813	not hispanic or latino	female	white	0	1938	'--	27223	M0	N3a	Stage IIIB	T3	7th	not reported	0	813	C16.3	not reported	8140-03-01	Adenocarcinoma, NOS	no	No	not reported	Gastric antrum	No	Gastric antrum	not reported	2012
8ce7dcbd-01a6-42d4-9641-2d3e793c7000	Primary Tumor	TCGA-BR-7959	TCGA-STAD	59	-21730	1010	not hispanic or latino	male	white	0	1952	'--	21730	M0	N1	Stage IIIA	T4a	7th	not reported	0	1010	C16.0	not reported	8480-03-01	Mucinous adenocarcinoma	no	No	not reported	Cardia, NOS	No	Cardia, NOS	not reported	2011
8e1408ce-8a05-4d12-a1e4-f1cf6917c3f5	Primary Tumor	TCGA-BR-8366	TCGA-STAD	80	-29394	29	not hispanic or latino	female	white	0	1931	'--	29394	M0	N0	Stage IIA	T3	7th	not reported	0	29	C16.1	not reported	8140-03-01	Adenocarcinoma, NOS	no	No	not reported	Fundus of stomach	No	Fundus of stomach	not reported	2011
8e1abbf3-ba2e-4bb9-8d63-08aea0ddce1b	Primary Tumor	TCGA-R5-A7ZI	TCGA-STAD	44	-16396	2267	hispanic or latino	female	white	0	1965	'--	16396	M1	N1	Stage IV	T4	6th	not reported	0	2267	C16.9	not reported	8145-03-01	Carcinoma, diffuse type	no	No	not reported	Stomach, NOS	No	Stomach, NOS	not reported	2009
91aa244d-da83-4e17-9df6-4e5e68d24933	Primary Tumor	TCGA-BR-8286	TCGA-STAD	49	-17966	895	not hispanic or latino	male	white	0	1962	'--	17966	M0	N0	Stage II	T3	7th	not reported	0	895	C16.3	not reported	8140-03-01	Adenocarcinoma, NOS	no	No	not reported	Gastric antrum	No	Gastric antrum	not reported	2011
92946a4b-8a6f-434f-90df-22ce87c11189	Primary Tumor	TCGA-BR-A4J5	TCGA-STAD	56	-20714	862	not hispanic or latino	male	asian	0	1956	'--	20714	M0	N1	Stage IIIA	T4a	7th	not reported	0	862	C16.3	not reported	8480-03-01	Mucinous adenocarcinoma	no	No	not reported	Gastric antrum	No	Gastric antrum	not reported	2012
92e191d6-c912-46ff-9e60-a187cd418f0a	Primary Tumor	TCGA-BR-7723	TCGA-STAD	59	-21839	874	not hispanic or latino	male	white	1	1952	'--	21839	M0	N3a	Stage IIIB	T3	7th	not reported	0	564	C16.2	not reported	8140-03-01	Adenocarcinoma, NOS	no	No	not reported	Body of stomach	No	Body of stomach	not reported	2011
93043dca-092d-4498-89a0-b6aef128a5ff	Primary Tumor	TCGA-HU-A4GF	TCGA-STAD	69	-25223	785	not hispanic or latino	male	asian	0	1942	'--	25223	M0	N0	Stage IIA	T3	7th	not reported	0	785	C16.3	not reported	8211-03-01	Tubular adenocarcinoma	no	No	not reported	Gastric antrum	No	Gastric antrum	not reported	2011
93e5ffd0-9fa4-4452-b7b5-b1c36d5cad1f	Primary Tumor	TCGA-D7-A6EZ	TCGA-STAD	66	-24425	618	not hispanic or latino	male	white	1	1947	'--	24425	M0	N2	Stage IIIA	T3	7th	not reported	0	618	C16.1	not reported	8144-03-01	Adenocarcinoma, intestinal type	no	No	not reported	Fundus of stomach	No	Fundus of stomach	not reported	2013
94e80933-b7af-45e9-a8bf-ee5791865a98	Primary Tumor	TCGA-VQ-A91Q	TCGA-STAD	61	-22303	633	not reported	male	not reported	1	1948	2010	22303	M0	N3	Stage IV	T3	6th	not reported	0	'--	C16.0	not reported	8211-03-01	Tubular adenocarcinoma	no	No	not reported	Cardia, NOS	No	Cardia, NOS	not reported	2009
966f2acc-53ca-4f44-921b-c063c20bf2f7	Primary Tumor	TCGA-VQ-A8P8	TCGA-STAD	72	-26443	942	not reported	female	black or african american	0	1940	'--	26443	M0	N0	Stage IIB	T4a	7th	not reported	0	942	C16.2	not reported	8144-03-01	Adenocarcinoma, intestinal type	no	No	not reported	Body of stomach	No	Body of stomach	not reported	2012
98ce995b-fb36-4397-ab1f-98e9735bfd79	Primary Tumor	TCGA-RD-A8N4	TCGA-STAD	58	-21324	2171	not hispanic or latino	female	white	0	1948	'--	21324	M0	N1	Stage IIIA	T3	6th	not reported	0	2171	C16.3	not reported	8145-03-01	Carcinoma, diffuse type	no	No	not reported	Gastric antrum	No	Gastric antrum	not reported	2006
990f70d4-ad29-4a80-aebe-c01328121170	Primary Tumor	TCGA-HU-8244	TCGA-STAD	77	-28184	742	not hispanic or latino	female	asian	0	1934	'--	28184	M0	N0	Stage IA	T1a	7th	not reported	0	742	C16.2	not reported	8211-03-01	Tubular adenocarcinoma	no	No	not reported	Body of stomach	No	Body of stomach	not reported	2011
9aac7704-83e5-445d-9cd5-3e77340c1a8d	Primary Tumor	TCGA-R5-A7O7	TCGA-STAD	51	-18984	1389	hispanic or latino	male	white	0	1959	'--	18984	M1	N1	Stage IV	T3	7th	not reported	0	1389	C16.0	not reported	8211-03-01	Tubular adenocarcinoma	no	No	not reported	Cardia, NOS	No	Cardia, NOS	not reported	2010
9b24d5e9-85a7-4263-b5b7-fa0b445565ba	Primary Tumor	TCGA-BR-8373	TCGA-STAD	65	-23744	450	not hispanic or latino	female	white	0	1946	'--	23744	M0	N1	Stage IIIA	T4a	7th	not reported	0	450	C16.1	not reported	8144-03-01	Adenocarcinoma, intestinal type	no	No	not reported	Fundus of stomach	No	Fundus of stomach	not reported	2011
9b534197-7386-4616-a075-0a741a3c00ba	Primary Tumor	TCGA-BR-8058	TCGA-STAD	53	-19658	1133	not hispanic or latino	female	white	0	1958	'--	19658	M0	N2	Stage IIIB	T4a	7th	not reported	0	1133	C16.3	not reported	8140-03-01	Adenocarcinoma, NOS	no	No	not reported	Gastric antrum	No	Gastric antrum	not reported	2011
9bc0a5e0-53a7-4d59-94b8-00b4db2fb682	Primary Tumor	TCGA-D7-A6EX	TCGA-STAD	72	-26525	344	not hispanic or latino	female	white	0	1941	'--	26525	M0	N2	Stage IIIA	T3	7th	not reported	0	344	C16.3	not reported	8211-03-01	Tubular adenocarcinoma	no	No	not reported	Gastric antrum	No	Gastric antrum	not reported	2013
9c977209-00be-474c-bb95-280e70f7b7eb	Primary Tumor	TCGA-BR-A4J9	TCGA-STAD	55	-20093	14	not hispanic or latino	male	white	0	1957	'--	20093	M0	N0	Stage IIA	T3	7th	not reported	0	14	C16.3	not reported	8140-03-01	Adenocarcinoma, NOS	no	No	not reported	Gastric antrum	No	Gastric antrum	not reported	2012
9cab319d-a8a6-4228-bdb5-98f029d59274	Primary Tumor	TCGA-VQ-A8PF	TCGA-STAD	76	-28116	76	not reported	male	not reported	1	1936	2012	28116	M0	N3b	Stage IIIB	T3	7th	not reported	0	'--	C16.2	not reported	8211-03-01	Tubular adenocarcinoma	no	No	not reported	Body of stomach	No	Body of stomach	not reported	2012
9e5460c9-3ef0-4f6b-ae0f-11db3166f0ea	Primary Tumor	TCGA-IN-A7NR	TCGA-STAD	64	-23415	198	not hispanic or latino	female	white	0	1949	'--	23415	M1	N3	Stage IV	T3	7th	not reported	0	198	C16.0	not reported	8140-03-01	Adenocarcinoma, NOS	no	No	not reported	Cardia, NOS	No	Cardia, NOS	not reported	2013
9fb0ad18-22d1-4d1e-b03e-3b8db600e5a9	Primary Tumor	TCGA-BR-6801	TCGA-STAD	70	-25637	1223	not hispanic or latino	male	white	0	1941	'--	25637	M0	N0	Stage IIA	T3	7th	not reported	0	1223	C16.2	not reported	8140-03-01	Adenocarcinoma, NOS	no	No	not reported	Body of stomach	No	Body of stomach	not reported	2011
a0c20ddd-a7f4-4e4d-ba62-1b6dfba03a62	Primary Tumor	TCGA-CD-8532	TCGA-STAD	52	-19284	354	not hispanic or latino	male	asian	1	1959	'--	19284	M0	N0	Stage II	T3	6th	not reported	0	3	C16.0	not reported	8140-03-01	Adenocarcinoma, NOS	no	No	not reported	Cardia, NOS	No	Cardia, NOS	not reported	2011
a11d7513-7e29-4e0b-9e0a-93811a304222	Primary Tumor	TCGA-CG-5721	TCGA-STAD	58	-21244	183	not reported	male	not reported	0	1947	'--	21244	M0	N1	Stage IV	T4	5th	not reported	0	183	C16.3	not reported	8144-03-01	Adenocarcinoma, intestinal type	no	No	not reported	Gastric antrum	No	Gastric antrum	not reported	2005
a2b25160-c0ca-4fc2-a6d3-413ad11abbf4	Primary Tumor	TCGA-D7-A748	TCGA-STAD	41	-15190	132	not hispanic or latino	female	white	1	1972	2013	15190	M1	N3	Stage IV	T4a	7th	not reported	0	'--	C16.1	not reported	8145-03-01	Carcinoma, diffuse type	no	No	not reported	Fundus of stomach	No	Fundus of stomach	not reported	2013
a2f1e5db-0237-4cad-969a-ebbab8715333	Primary Tumor	TCGA-CD-A489	TCGA-STAD	58	-21517	344	not hispanic or latino	male	asian	1	1953	'--	21517	M0	N0	Stage IIA	T3	7th	not reported	0	4	C16.3	not reported	8145-03-01	Carcinoma, diffuse type	no	No	not reported	Gastric antrum	No	Gastric antrum	not reported	2011
a38bd345-c7f7-4ac4-b099-7e3abdb5ff28	Primary Tumor	TCGA-VQ-A91Z	TCGA-STAD	67	-24652	1690	not reported	female	white	0	1943	'--	24652	M0	N1	Stage IIIA	T3	6th	not reported	0	1690	C16.3	not reported	8211-03-01	Tubular adenocarcinoma	no	No	not reported	Gastric antrum	No	Gastric antrum	not reported	2010
a473e3fa-0311-4bf0-acce-7243aed1f1b2	Primary Tumor	TCGA-CG-5725	TCGA-STAD	72	-26329	457	not reported	male	not reported	1	1933	2006	26329	M0	N0	Stage IB	T2	5th	not reported	0	'--	C16.0	not reported	8140-03-01	Adenocarcinoma, NOS	no	No	not reported	Cardia, NOS	No	Cardia, NOS	not reported	2005
a4d81ce0-9244-4a68-9f00-a8137fa14607	Primary Tumor	TCGA-BR-4257	TCGA-STAD	79	-29014	294	not hispanic or latino	female	white	1	1929	'--	29014	M0	NX	'--	TX	6th	not reported	0	0	C16.3	not reported	8140-03-01	Adenocarcinoma, NOS	no	No	not reported	Gastric antrum	No	Gastric antrum	not reported	2008
a5b9d6ed-80fe-451a-bc57-80b35f6ca3d9	Primary Tumor	TCGA-HU-A4GU	TCGA-STAD	73	-27024	200	not hispanic or latino	male	asian	0	1938	'--	27024	M0	N1	Stage IIB	T3	7th	not reported	0	200	C16.3	not reported	8145-03-01	Carcinoma, diffuse type	no	No	not reported	Gastric antrum	No	Gastric antrum	not reported	2011
a5cfe23e-3ceb-433d-be83-5f33a628833e	Primary Tumor	TCGA-BR-8690	TCGA-STAD	54	-19855	325	not hispanic or latino	female	white	0	1958	'--	19855	M0	N3a	Stage IIIB	T3	7th	not reported	0	325	C16.0	not reported	8140-03-01	Adenocarcinoma, NOS	no	No	not reported	Cardia, NOS	No	Cardia, NOS	not reported	2012
a5ea941e-e040-4b02-9413-4d71a24164a7	Primary Tumor	TCGA-BR-8369	TCGA-STAD	76	-28051	427	not hispanic or latino	female	white	0	1935	'--	28051	M0	N3a	Stage IIIB	T3	7th	not reported	0	427	C16.1	not reported	8140-03-01	Adenocarcinoma, NOS	no	No	not reported	Gastric antrum	No	Gastric antrum	not reported	2011
a6a80a36-e154-44b9-8340-c2dab6132d04	Primary Tumor	TCGA-VQ-AA6F	TCGA-STAD	57	-21170	1646	not reported	male	white	0	1953	'--	21170	M0	N1	Stage IIB	T3	7th	not reported	0	1646	C16.0	not reported	8140-03-01	Adenocarcinoma, NOS	no	No	not reported	Cardia, NOS	No	Cardia, NOS	not reported	2010
aa6f9742-2247-41f3-ae1a-e84e7593c753	Primary Tumor	TCGA-VQ-A8PK	TCGA-STAD	58	-21419	543	not reported	male	white	1	1953	2012	21419	M0	N3a	Stage IIIB	T3	7th	not reported	0	'--	C16.0	not reported	8144-03-01	Adenocarcinoma, intestinal type	no	No	not reported	Cardia, NOS	No	Cardia, NOS	not reported	2011
aa89bfe6-591c-4f3e-91dd-9a5fa39c2edd	Primary Tumor	TCGA-SW-A7EB	TCGA-STAD	45	-16475	176	not hispanic or latino	male	white	0	1968	'--	16475	M0	N2	Stage IIIA	T3	7th	not reported	0	176	C16.3	not reported	8480-03-01	Mucinous adenocarcinoma	no	No	not reported	Gastric antrum	No	Gastric antrum	not reported	2013
aacd124f-cbcd-43b0-b94f-6cdb3a05cafe	Primary Tumor	TCGA-CD-A4MG	TCGA-STAD	76	-28019	200	not hispanic or latino	male	asian	1	1935	'--	28019	M0	N0	Stage IIA	T3	7th	not reported	0	2	C16.0	not reported	8145-03-01	Carcinoma, diffuse type	no	No	not reported	Cardia, NOS	No	Cardia, NOS	not reported	2011
aca58f67-1fa5-47d8-9a49-4b2de0590420	Primary Tumor	TCGA-CD-8533	TCGA-STAD	48	-17821	468	not hispanic or latino	male	asian	0	1963	'--	17821	M0	N0	Stage II	T3	6th	not reported	0	468	C16.3	not reported	8140-03-01	Adenocarcinoma, NOS	no	No	not reported	Gastric antrum	No	Gastric antrum	not reported	2011
ad861147-13dc-4e31-9694-dbebcc62cf39	Primary Tumor	TCGA-VQ-AA6J	TCGA-STAD	75	-27506	838	not reported	male	black or african american	0	1937	'--	27506	M0	N2	Stage IIIB	T4a	7th	not reported	0	838	C16.0	not reported	8144-03-01	Adenocarcinoma, intestinal type	no	No	not reported	Cardia, NOS	No	Cardia, NOS	not reported	2012
adb89d5b-d69a-4d1b-9c7f-60c6f9364da5	Primary Tumor	TCGA-HU-A4GT	TCGA-STAD	71	-26231	198	not hispanic or latino	female	asian	0	1940	'--	26231	M0	N0	Stage IIA	T3	7th	not reported	0	198	C16.3	not reported	8211-03-01	Tubular adenocarcinoma	no	No	not reported	Gastric antrum	No	Gastric antrum	not reported	2011
adf19ec8-627e-404b-b074-e295f8896810	Primary Tumor	TCGA-D7-6528	TCGA-STAD	70	-25815	463	not hispanic or latino	female	white	0	1940	'--	25815	M0	N0	Stage IB	T2	6th	not reported	0	463	C16.2	not reported	8211-03-01	Tubular adenocarcinoma	no	No	not reported	Body of stomach	No	Body of stomach	not reported	2010
ae1a28da-47a0-4704-8ff5-29e810419325	Primary Tumor	TCGA-BR-A4J7	TCGA-STAD	49	-17932	989	not hispanic or latino	male	asian	0	1963	'--	17932	M0	NX	Stage IIB	T4a	7th	not reported	0	989	C16.3	not reported	8480-03-01	Mucinous adenocarcinoma	no	No	not reported	Gastric antrum	No	Gastric antrum	not reported	2012
ae2a6b56-3b25-4822-b5dc-300632d82afa	Primary Tumor	TCGA-RD-A8MW	TCGA-STAD	72	-26590	1153	not hispanic or latino	male	white	1	1932	2007	26590	M0	N2	Stage IIIB	T3	6th	not reported	0	1153	C16.3	not reported	8144-03-01	Adenocarcinoma, intestinal type	no	No	not reported	Gastric antrum	No	Gastric antrum	not reported	2004
af1f7068-68c4-49ee-a6e7-09deebb16d0c	Primary Tumor	TCGA-VQ-A8DU	TCGA-STAD	63	-23042	166	not reported	male	white	1	1947	2010	23042	M0	N2	Stage IIIA	T3	7th	not reported	0	'--	C16.3	not reported	8211-03-01	Tubular adenocarcinoma	no	No	not reported	Gastric antrum	No	Gastric antrum	not reported	2010
b0899cb0-4c3d-4336-9139-0398092ad864	Primary Tumor	TCGA-CG-5720	TCGA-STAD	71	-26176	30	not reported	male	not reported	1	1932	2003	26176	M0	N0	Stage IB	T2	5th	not reported	0	'--	C16.0	not reported	8140-03-01	Adenocarcinoma, NOS	no	No	not reported	Cardia, NOS	No	Cardia, NOS	not reported	2003
b0a90e0b-7aa8-4ffd-bff4-42c58f4d6a36	Primary Tumor	TCGA-CD-8529	TCGA-STAD	65	-23979	374	not hispanic or latino	male	asian	0	1946	'--	23979	M1	N0	Stage IV	T4	6th	not reported	0	374	C16.3	not reported	8480-03-01	Mucinous adenocarcinoma	no	No	not reported	Gastric antrum	No	Gastric antrum	not reported	2011
b0f08f11-4eb4-4988-bfdb-06d7b7a1e91d	Primary Tumor	TCGA-R5-A7ZF	TCGA-STAD	65	-23908	259	not hispanic or latino	female	black or african american	1	1947	2012	23908	M1	N1	Stage IV	T4a	7th	not reported	0	'--	C16.3	not reported	8144-03-01	Adenocarcinoma, intestinal type	no	No	not reported	Gastric antrum	No	Gastric antrum	not reported	2012
b2142d9c-57a1-4203-b9fc-30337f008e7f	Primary Tumor	TCGA-BR-8592	TCGA-STAD	63	-23133	191	not hispanic or latino	female	white	1	1949	'--	23133	M0	N1	Stage IIIB	T4b	7th	not reported	0	6	C16.1	not reported	8145-03-01	Carcinoma, diffuse type	no	No	not reported	Fundus of stomach	No	Fundus of stomach	not reported	2012
b226a739-dce0-4166-a484-fb66235a7baf	Primary Tumor	TCGA-R5-A7ZR	TCGA-STAD	70	-25795	185	not hispanic or latino	female	black or african american	1	1938	2008	25795	M0	NX	Stage III	T3	6th	not reported	0	'--	C16.2	not reported	8211-03-01	Tubular adenocarcinoma	no	No	not reported	Body of stomach	No	Body of stomach	not reported	2008
b3198b99-e2df-4468-b6f7-10b71c436a44	Primary Tumor	TCGA-KB-A93H	TCGA-STAD	79	-28966	1145	not reported	female	asian	0	1932	'--	28966	M0	N1	Stage IIB	T3	7th	not reported	0	1145	C16.2	not reported	8211-03-01	Tubular adenocarcinoma	no	No	not reported	Body of stomach	No	Body of stomach	not reported	2011
b359fd05-642e-4373-b6f4-b994a7b794be	Primary Tumor	TCGA-BR-6452	TCGA-STAD	78	-28827	1055	not hispanic or latino	female	white	0	1933	'--	28827	M0	N0	Stage IIA	T3	7th	not reported	0	1055	C16.2	not reported	8140-03-01	Adenocarcinoma, NOS	no	No	not reported	Body of stomach	No	Body of stomach	not reported	2011
b3f8db83-5462-461f-b09d-b6375bef71a7	Primary Tumor	TCGA-VQ-A91S	TCGA-STAD	63	-23187	1000	not reported	male	black or african american	0	1949	'--	23187	M0	N1	Stage IIIB	T4b	7th	not reported	0	1000	C16.2	not reported	8211-03-01	Tubular adenocarcinoma	no	No	not reported	Body of stomach	No	Body of stomach	not reported	2012
b418a44a-32da-4345-9134-2e4655497d87	Primary Tumor	TCGA-VQ-A8E0	TCGA-STAD	68	-24848	562	not reported	male	black or african american	1	1943	2012	24848	M0	N2	Stage IIIA	T3	7th	not reported	0	'--	C16.2	not reported	8144-03-01	Adenocarcinoma, intestinal type	no	No	not reported	Body of stomach	No	Body of stomach	not reported	2011
b4554b9c-10c2-4218-8f66-5aa8c11c8b94	Primary Tumor	TCGA-CG-5724	TCGA-STAD	59	-21762	366	not reported	male	not reported	1	1944	2004	21762	M1	N3	Stage IV	T3	5th	not reported	0	'--	C16.3	not reported	8145-03-01	Carcinoma, diffuse type	no	No	not reported	Gastric antrum	No	Gastric antrum	not reported	2003
b4bfc657-f378-4597-a87d-fc7f0555b036	Primary Tumor	TCGA-D7-8574	TCGA-STAD	72	-26586	523	not hispanic or latino	male	white	0	1940	'--	26586	M0	N3a	Stage IIIA	T2	7th	not reported	0	523	C16.3	not reported	8140-03-01	Adenocarcinoma, NOS	no	No	not reported	Gastric antrum	No	Gastric antrum	not reported	2012
b4f83c72-f64a-46cf-9e94-56099a939538	Primary Tumor	TCGA-BR-6852	TCGA-STAD	64	-23469	1367	not hispanic or latino	female	white	0	1947	'--	23469	M0	N0	Stage IIA	T3	7th	not reported	0	1367	C16.0	not reported	8140-03-01	Adenocarcinoma, NOS	no	No	not reported	Cardia, NOS	No	Cardia, NOS	not reported	2011
b545b203-3fc7-453d-ab26-72a78da0fe27	Primary Tumor	TCGA-HU-8608	TCGA-STAD	70	-25789	641	not hispanic or latino	male	asian	0	1942	'--	25789	M0	N2	Stage IIIB	T4a	7th	not reported	0	641	C16.2	not reported	8145-03-01	Carcinoma, diffuse type	no	No	not reported	Body of stomach	No	Body of stomach	not reported	2012
b66175d0-e5af-4acc-a719-f9fe9b4b1a23	Primary Tumor	TCGA-FP-A9TM	TCGA-STAD	77	-28376	189	not hispanic or latino	male	white	0	1936	'--	28376	M0	N1	'--	T1b	7th	not reported	0	189	C16.0	not reported	8140-03-01	Adenocarcinoma, NOS	no	No	not reported	Cardia, NOS	No	Cardia, NOS	not reported	2013
b67c4870-4c02-4494-b4e3-8a3b5b665f86	Primary Tumor	TCGA-FP-7998	TCGA-STAD	77	-28302	678	hispanic or latino	male	white	0	1934	'--	28302	MX	N3a	Stage IIIC	T4a	7th	not reported	0	678	C16.2	not reported	8145-03-01	Carcinoma, diffuse type	no	No	not reported	Body of stomach	No	Body of stomach	not reported	2011
b6cc25ba-1343-4523-98df-282524783f0b	Primary Tumor	TCGA-BR-A4QL	TCGA-STAD	75	-27668	491	not hispanic or latino	female	white	1	1937	'--	27668	M0	N3a	Stage IIIB	T3	7th	not reported	0	352	C16.3	not reported	8140-03-01	Adenocarcinoma, NOS	no	No	not reported	Gastric antrum	No	Gastric antrum	not reported	2012
b725008d-0442-4eed-b8b2-890a11b0916e	Primary Tumor	TCGA-D7-A747	TCGA-STAD	57	-20923	255	not hispanic or latino	male	white	1	1956	2013	20923	M0	N1	Stage IIB	T3	7th	not reported	0	'--	C16.3	not reported	8145-03-01	Carcinoma, diffuse type	no	No	not reported	Gastric antrum	No	Gastric antrum	not reported	2013
b9b5354e-1f6d-4a44-b3fe-d0b7c691e3fd	Primary Tumor	TCGA-BR-7196	TCGA-STAD	64	-23611	666	not hispanic or latino	male	white	0	1947	'--	23611	M1	N3a	Stage IV	T3	7th	not reported	0	666	C16.0	not reported	8140-03-01	Adenocarcinoma, NOS	no	No	not reported	Cardia, NOS	No	Cardia, NOS	not reported	2011
ba721e40-4581-418d-81b1-af625388954d	Primary Tumor	TCGA-CG-4441	TCGA-STAD	83	-30528	426	not reported	male	not reported	1	1923	2007	30528	M0	N2	Stage IIIA	T2	5th	not reported	0	'--	C16.2	not reported	8144-03-01	Adenocarcinoma, intestinal type	no	No	not reported	Body of stomach	No	Body of stomach	not reported	2006
bb3e046e-4ab9-4bad-99ae-b8f90de77c87	Primary Tumor	TCGA-D7-A4YU	TCGA-STAD	73	-26781	500	not hispanic or latino	male	white	0	1939	'--	26781	M0	N3a	Stage IIIB	T3	7th	not reported	0	500	C16.1	not reported	8211-03-01	Tubular adenocarcinoma	no	No	not reported	Fundus of stomach	No	Fundus of stomach	not reported	2012
bb5df010-fc11-4efc-9b23-570989238922	Primary Tumor	TCGA-CG-4475	TCGA-STAD	76	-28065	699	not reported	male	not reported	0	1934	'--	28065	M0	N1	Stage IIB	T3	7th	not reported	0	699	C16.9	not reported	8255-03-01	Adenocarcinoma with mixed subtypes	yes	No	not reported	Stomach, NOS	Not Reported	Stomach, NOS	not reported	2010
bbd0bbfc-eb5b-4ea5-af3b-6750a0439ea7	Primary Tumor	TCGA-RD-A7BT	TCGA-STAD	66	-24107	262	not hispanic or latino	male	native hawaiian or other pacific islander	1	1936	2002	24107	M0	N3	Stage IV	T3	6th	not reported	0	'--	C16.1	not reported	8144-03-01	Adenocarcinoma, intestinal type	no	No	not reported	Fundus of stomach	No	Fundus of stomach	not reported	2002
befb524b-d50a-4039-a43e-c5551a6312d8	Primary Tumor	TCGA-CD-5800	TCGA-STAD	51	'--	400	not hispanic or latino	female	asian	0	1959	'--	'--	M0	N0	Stage II	T3	6th	not reported	0	400	C16.3	not reported	8260-03-01	Papillary adenocarcinoma, NOS	no	No	not reported	Gastric antrum	No	Gastric antrum	not reported	2010
bfae927a-6565-4883-816b-ace8c9f2015c	Primary Tumor	TCGA-VQ-A8PD	TCGA-STAD	69	-25244	496	not reported	male	white	1	1943	2013	25244	M0	N3	Stage IIIC	T4a	7th	not reported	0	'--	C16.2	not reported	8140-03-01	Adenocarcinoma, NOS	no	No	not reported	Body of stomach	No	Body of stomach	not reported	2012
c0e9e01b-bea9-4fd1-9649-dd51f5ff51d3	Primary Tumor	TCGA-VQ-A91V	TCGA-STAD	58	-21505	1297	not reported	male	not reported	0	1953	'--	21505	M0	N2	Stage IIIA	T3	7th	not reported	0	1297	C16.0	not reported	8211-03-01	Tubular adenocarcinoma	no	No	not reported	Cardia, NOS	No	Cardia, NOS	not reported	2011
c19bb41d-a06d-4e93-9557-6c60ea6b66c2	Primary Tumor	TCGA-HU-A4GX	TCGA-STAD	70	-25913	616	not hispanic or latino	female	asian	0	1942	'--	25913	M0	N2	Stage IIIC	T4b	7th	not reported	0	616	C16.3	not reported	8145-03-01	Carcinoma, diffuse type	no	No	not reported	Gastric antrum	No	Gastric antrum	not reported	2012
c1c7311e-833d-4999-976a-06bf7120adab	Primary Tumor	TCGA-BR-8682	TCGA-STAD	52	-19165	991	not hispanic or latino	male	asian	0	1960	'--	19165	M0	N0	Stage IIB	T4a	7th	not reported	0	991	C16.3	not reported	8480-03-01	Mucinous adenocarcinoma	no	No	not reported	Gastric antrum	No	Gastric antrum	not reported	2012
c2453442-5931-4923-b7e1-efbfcbba6c2c	Primary Tumor	TCGA-BR-6563	TCGA-STAD	60	-21936	1190	not hispanic or latino	male	white	0	1951	'--	21936	M0	N1	Stage IIB	T3	7th	not reported	0	1190	C16.3	not reported	8140-03-01	Adenocarcinoma, NOS	no	No	not reported	Gastric antrum	No	Gastric antrum	not reported	2011
c2bd6579-3c11-4875-84c1-a9166207a922	Primary Tumor	TCGA-HU-A4GJ	TCGA-STAD	60	-22079	650	not hispanic or latino	female	asian	0	1951	'--	22079	M0	N3a	Stage IIIC	T4	7th	not reported	0	650	C16.3	not reported	8145-03-01	Carcinoma, diffuse type	no	No	not reported	Gastric antrum	No	Gastric antrum	not reported	2011
c333ead2-d7bb-4056-803c-ee01bd927d40	Primary Tumor	TCGA-ZA-A8F6	TCGA-STAD	71	-26122	525	not hispanic or latino	male	white	0	1942	'--	26122	MX	N0	Stage IB	T2	7th	not reported	0	525	C16.3	not reported	8144-03-01	Adenocarcinoma, intestinal type	no	No	not reported	Gastric antrum	No	Gastric antrum	not reported	2013
c3796ec9-ea4f-4581-b1c2-a8d1c6ed629b	Primary Tumor	TCGA-FP-8631	TCGA-STAD	68	-24898	17	not hispanic or latino	male	white	0	1944	'--	24898	MX	N2	Stage IIIA	T3	7th	not reported	0	17	C16.0	not reported	8144-03-01	Adenocarcinoma, intestinal type	no	No	not reported	Cardia, NOS	No	Cardia, NOS	not reported	2012
c3e2e256-032a-4ebc-b15f-9243cba865fa	Primary Tumor	TCGA-BR-4187	TCGA-STAD	56	-20635	141	not hispanic or latino	male	white	1	1952	'--	20635	M0	NX	'--	TX	6th	not reported	0	0	C16.3	not reported	8140-03-01	Adenocarcinoma, NOS	no	No	not reported	Gastric antrum	No	Gastric antrum	not reported	2008
c4ac1f4b-2c5e-4c13-be97-ac26a5f6b468	Primary Tumor	TCGA-VQ-A8PQ	TCGA-STAD	50	-18318	476	not reported	female	white	1	1958	2009	18318	M1	N1	Stage IV	T4	6th	not reported	0	'--	C16.0	not reported	8211-03-01	Tubular adenocarcinoma	no	No	not reported	Cardia, NOS	No	Cardia, NOS	not reported	2008
c5485ce9-5e8b-4805-9d70-ce63c1456fa1	Primary Tumor	TCGA-BR-7901	TCGA-STAD	74	-27031	105	not hispanic or latino	male	white	1	1937	'--	27031	M0	N1	Stage IIB	T3	7th	not reported	0	29	C16.0	not reported	8140-03-01	Adenocarcinoma, NOS	no	No	not reported	Cardia, NOS	No	Cardia, NOS	not reported	2011
c54d7328-385c-4e33-b5ba-5d4ad05dcc71	Primary Tumor	TCGA-HU-A4H4	TCGA-STAD	53	-19665	725	not hispanic or latino	female	asian	0	1958	'--	19665	M0	N2	Stage IIB	T2	7th	not reported	0	725	C16.3	not reported	8211-03-01	Tubular adenocarcinoma	no	No	not reported	Gastric antrum	No	Gastric antrum	not reported	2011
c58e0865-8ca9-4b3f-a5a2-aca17aab52b9	Primary Tumor	TCGA-IN-A6RS	TCGA-STAD	76	-27808	383	not hispanic or latino	male	white	0	1937	'--	27808	M0	N0	Stage IA	T1b	7th	not reported	0	383	C16.0	not reported	8140-03-01	Adenocarcinoma, NOS	no	No	not reported	Cardia, NOS	No	Cardia, NOS	not reported	2013
c6a89a7c-0245-4adb-a021-28601ee6874d	Primary Tumor	TCGA-BR-6453	TCGA-STAD	54	-20061	485	not hispanic or latino	male	white	0	1957	'--	20061	M0	N1	Stage IIA	T2	7th	not reported	0	485	C16.2	not reported	8140-03-01	Adenocarcinoma, NOS	no	No	not reported	Body of stomach	No	Body of stomach	not reported	2011
c7a39cd9-4b42-4837-9aad-8a685425b375	Primary Tumor	TCGA-D7-A6F2	TCGA-STAD	62	-22801	476	not hispanic or latino	male	white	0	1950	'--	22801	M0	N0	Stage IB	T2	7th	not reported	0	476	C16.1	not reported	8211-03-01	Tubular adenocarcinoma	no	No	not reported	Fundus of stomach	No	Fundus of stomach	not reported	2012
c7abc173-72be-415b-8148-a204a2dbc6b6	Primary Tumor	TCGA-VQ-A8PP	TCGA-STAD	76	-27774	712	not reported	male	not reported	1	1932	2009	27774	M0	N1	Stage IV	T4	6th	not reported	0	'--	C16.2	not reported	8211-03-01	Tubular adenocarcinoma	no	No	not reported	Body of stomach	No	Body of stomach	not reported	2008
c7d8a093-3f9a-439c-90e7-b8aef41e1f42	Primary Tumor	TCGA-VQ-A8DZ	TCGA-STAD	70	-25863	396	not reported	male	black or african american	1	1941	2012	25863	M1	N3	Stage IV	T4	7th	not reported	0	'--	C16.3	not reported	8490-03-01	Signet ring cell carcinoma	no	No	not reported	Gastric antrum	No	Gastric antrum	not reported	2011
c82ca0d4-c350-4a0b-8f12-cd7d35fa4379	Primary Tumor	TCGA-IN-8462	TCGA-STAD	80	-29242	572	not hispanic or latino	male	white	0	1931	'--	29242	M0	N1	Stage IIB	T2	7th	not reported	0	572	C16.0	not reported	8140-03-01	Adenocarcinoma, NOS	no	No	not reported	Cardia, NOS	No	Cardia, NOS	not reported	2011
c8f280d0-0d65-492d-9b03-4e46642f2c3a	Primary Tumor	TCGA-BR-8484	TCGA-STAD	61	-22583	766	not hispanic or latino	male	white	1	1951	'--	22583	M0	N1	Stage IIIA	T4a	7th	not reported	0	22	C16.1	not reported	8140-03-01	Adenocarcinoma, NOS	no	No	not reported	Fundus of stomach	No	Fundus of stomach	not reported	2012
c98fe0c2-7f20-46d6-9ef5-498cfc70c9c4	Primary Tumor	TCGA-CG-5722	TCGA-STAD	67	-24472	30	not reported	female	not reported	0	1938	'--	24472	M1	N2	Stage IV	T3	5th	not reported	0	30	C16.2	not reported	8144-03-01	Adenocarcinoma, intestinal type	no	No	not reported	Body of stomach	No	Body of stomach	not reported	2005
c99284f7-51c3-4c4a-838e-0b4bacfe5d39	Primary Tumor	TCGA-HF-A5NB	TCGA-STAD	75	-27676	928	not reported	female	not reported	0	'--	'--	27676	M0	N3a	Stage IIIC	T4a	7th	not reported	'--	928	C16.3	not reported	8480-03-01	Mucinous adenocarcinoma	no	No	not reported	Gastric antrum	No	Gastric antrum	not reported	'--
c9c17a4f-641b-4cd5-9171-c98d14b0a5a8	Primary Tumor	TCGA-BR-8060	TCGA-STAD	75	-27561	348	not hispanic or latino	female	white	1	1936	'--	27561	M0	N2	Stage IIB	T2	7th	not reported	0	40	C16.0	not reported	8140-03-01	Adenocarcinoma, NOS	no	No	not reported	Cardia, NOS	No	Cardia, NOS	not reported	2011
cb34590d-ac15-4d3d-89bf-4e1c62580488	Primary Tumor	TCGA-HU-8238	TCGA-STAD	56	-20708	46	not hispanic or latino	male	asian	0	1955	'--	20708	M0	'--	'--	T3	7th	not reported	0	46	C16.3	not reported	8211-03-01	Tubular adenocarcinoma	no	No	not reported	Gastric antrum	No	Gastric antrum	not reported	2011
cb8346c4-8286-4a12-931a-fd9e3bc9298c	Primary Tumor	TCGA-CG-5734	TCGA-STAD	68	-25079	243	not reported	male	not reported	1	1937	2005	25079	M0	N1	Stage IIIA	T3	5th	not reported	0	'--	C16.2	not reported	8144-03-01	Adenocarcinoma, intestinal type	no	No	not reported	Body of stomach	No	Body of stomach	not reported	2005
cc10603f-408c-4a5a-b5ff-0b70089897f7	Primary Tumor	TCGA-BR-8384	TCGA-STAD	69	-25281	113	not hispanic or latino	male	white	0	1942	'--	25281	M0	N2	Stage IIIC	T4b	7th	not reported	0	113	C16.3	not reported	8140-03-01	Adenocarcinoma, NOS	no	No	not reported	Gastric antrum	No	Gastric antrum	not reported	2011
cc50cd91-1a09-4bd7-a941-5b2cb417f882	Primary Tumor	TCGA-FP-7735	TCGA-STAD	77	-28232	106	not hispanic or latino	male	black or african american	1	1934	'--	28232	MX	N0	Stage IB	T2	7th	not reported	0	12	C16.0	not reported	8140-03-01	Adenocarcinoma, NOS	no	No	not reported	Cardia, NOS	No	Cardia, NOS	not reported	2011
cce9efeb-8e6b-42bf-8917-91be91e24eb0	Primary Tumor	TCGA-FP-7829	TCGA-STAD	69	-25534	594	not hispanic or latino	male	white	0	1942	'--	25534	M0	N1	Stage IIB	T3	7th	not reported	0	594	C16.0	not reported	8480-03-01	Mucinous adenocarcinoma	no	No	not reported	Cardia, NOS	No	Cardia, NOS	not reported	2011
cded74b8-ad68-4820-9014-ab10e42916f7	Primary Tumor	TCGA-IN-AB1V	TCGA-STAD	63	-23030	479	not hispanic or latino	male	white	0	1950	'--	23030	M0	N0	Stage IA	T1b	7th	not reported	0	479	C16.0	not reported	8140-03-01	Adenocarcinoma, NOS	no	No	not reported	Cardia, NOS	No	Cardia, NOS	not reported	2013
cf732458-be06-463a-b035-508059a50898	Primary Tumor	TCGA-CD-5813	TCGA-STAD	60	-21995	377	not hispanic or latino	male	asian	1	1950	'--	21995	M0	N0	Stage II	T3	6th	not reported	0	12	C16.2	not reported	8480-03-01	Mucinous adenocarcinoma	no	No	not reported	Body of stomach	No	Body of stomach	not reported	2010
cff91679-7253-480d-9737-f45420c1303d	Primary Tumor	TCGA-FP-8210	TCGA-STAD	48	-17562	153	not hispanic or latino	male	asian	1	1958	2006	17562	M0	N1	Stage IIIA	T3	6th	not reported	0	'--	C16.3	not reported	8145-03-01	Carcinoma, diffuse type	no	No	not reported	Gastric antrum	No	Gastric antrum	not reported	2006
cffdd99b-9e50-4ccc-99d3-f8dd9093eb8e	Primary Tumor	TCGA-BR-6566	TCGA-STAD	64	-23404	997	not hispanic or latino	female	white	0	1947	'--	23404	M0	N0	Stage IIA	T3	7th	not reported	0	997	C16.2	not reported	8140-03-01	Adenocarcinoma, NOS	no	No	not reported	Body of stomach	No	Body of stomach	not reported	2011
d10315e0-8ae8-4585-b6c1-f10aca4f50d6	Primary Tumor	TCGA-CG-4466	TCGA-STAD	81	-29739	577	not reported	female	not reported	0	1928	'--	29739	M0	N0	Stage IB	T2a	6th	not reported	0	577	C16.0	not reported	8144-03-01	Adenocarcinoma, intestinal type	no	No	not reported	Cardia, NOS	No	Cardia, NOS	not reported	2009
d11c9940-dc82-4431-a092-e3dcbd0a15b6	Primary Tumor	TCGA-VQ-A94O	TCGA-STAD	74	-27306	640	not reported	male	black or african american	1	1938	2013	27306	M0	N3	Stage IIIC	T4a	7th	not reported	0	'--	C16.3	not reported	8144-03-01	Adenocarcinoma, intestinal type	no	No	not reported	Gastric antrum	No	Gastric antrum	not reported	2012
d11da87c-60de-463c-a155-e4163e162db2	Primary Tumor	TCGA-BR-8059	TCGA-STAD	72	-26474	439	not hispanic or latino	male	white	1	1939	'--	26474	M0	N1	Stage III	T4	7th	not reported	0	25	C16.1	not reported	8144-03-01	Adenocarcinoma, intestinal type	no	No	not reported	Fundus of stomach	No	Fundus of stomach	not reported	2011
d160934b-a360-4bb1-a95e-ced235290caf	Primary Tumor	TCGA-MX-A666	TCGA-STAD	61	-22288	427	not hispanic or latino	male	white	0	1952	'--	22288	MX	NX	Stage IIA	T2	7th	not reported	0	427	C16.9	not reported	8140-03-01	Adenocarcinoma, NOS	no	No	not reported	Stomach, NOS	No	Stomach, NOS	not reported	2013
d1c7085e-d222-43e6-9ea2-e773e335cbfc	Primary Tumor	TCGA-D7-A6F0	TCGA-STAD	79	-28923	678	not hispanic or latino	female	white	0	1934	'--	28923	M0	N0	Stage IB	T2	7th	not reported	0	678	C16.0	not reported	8144-03-01	Adenocarcinoma, intestinal type	no	No	not reported	Cardia, NOS	No	Cardia, NOS	not reported	2013
d206cea0-1f75-4c5f-855b-8f556a12d752	Primary Tumor	TCGA-BR-A4PF	TCGA-STAD	72	-26412	35	not hispanic or latino	male	white	0	1940	'--	26412	M0	N2	Stage IIIB	T4a	7th	not reported	0	35	C16.3	not reported	8140-03-01	Adenocarcinoma, NOS	no	No	not reported	Gastric antrum	No	Gastric antrum	not reported	2012
d3e947b4-7fa4-4f8c-a9c0-e7412fb80e05	Primary Tumor	TCGA-BR-A44T	TCGA-STAD	53	-19407	1038	not hispanic or latino	female	white	0	1959	'--	19407	M0	N0	Stage IIA	T3	7th	not reported	0	1038	C16.0	not reported	8145-03-01	Carcinoma, diffuse type	no	No	not reported	Cardia, NOS	No	Cardia, NOS	not reported	2012
d42d501f-be17-4aaf-834a-033eb4af5843	Primary Tumor	TCGA-VQ-A8PH	TCGA-STAD	62	-22940	389	not reported	male	white	1	1948	2011	22940	M0	N3	Stage IIIB	T3	7th	not reported	0	'--	C16.3	not reported	8211-03-01	Tubular adenocarcinoma	no	No	not reported	Gastric antrum	No	Gastric antrum	not reported	2010
d4875c9e-67fd-424f-82f3-0d5ad5dd3c28	Primary Tumor	TCGA-BR-8591	TCGA-STAD	79	-29054	856	not hispanic or latino	male	white	0	1933	'--	29054	M0	N3a	Stage IIIC	T4a	7th	not reported	0	856	C16.3	not reported	8140-03-01	Adenocarcinoma, NOS	no	No	not reported	Gastric antrum	No	Gastric antrum	not reported	2012
d4c1f405-72a4-43a9-9862-9bf2cf413007	Primary Tumor	TCGA-HU-A4G3	TCGA-STAD	54	-20064	170	not hispanic or latino	male	asian	0	1957	'--	20064	M0	N2	Stage IIB	T2	7th	not reported	0	170	C16.3	not reported	8211-03-01	Tubular adenocarcinoma	no	No	not reported	Gastric antrum	No	Gastric antrum	not reported	2011
d5acd695-679a-426e-8a6e-0d4adeba91be	Primary Tumor	TCGA-VQ-A91E	TCGA-STAD	67	-24549	664	not reported	female	white	0	1946	'--	24549	M0	N0	Stage IIIB	T4b	7th	not reported	0	664	C16.3	not reported	8144-03-01	Adenocarcinoma, intestinal type	no	No	not reported	Gastric antrum	No	Gastric antrum	not reported	2013
d5ace9b9-bdc6-4894-9e61-bd6b784a1156	Primary Tumor	TCGA-RD-A7C1	TCGA-STAD	82	-30171	507	not hispanic or latino	male	white	1	1923	2006	30171	M0	N0	Stage IB	T2	6th	not reported	0	'--	C16.1	not reported	8145-03-01	Carcinoma, diffuse type	no	No	not reported	Fundus of stomach	No	Fundus of stomach	not reported	2005
d68a7710-1a2d-467d-9bd7-88b89370e43c	Primary Tumor	TCGA-CD-A486	TCGA-STAD	68	-24879	192	not hispanic or latino	male	asian	1	1943	'--	24879	M0	N0	Stage IIA	T3	7th	not reported	0	104	C16.0	not reported	8140-03-01	Adenocarcinoma, NOS	no	No	not reported	Cardia, NOS	No	Cardia, NOS	not reported	2011
d7c6ad17-64fd-4f91-b255-e80067473027	Primary Tumor	TCGA-CG-4465	TCGA-STAD	69	-25233	274	not reported	female	not reported	1	1939	2008	25233	M1	N3	Stage IV	T4	6th	not reported	0	'--	C16.3	not reported	8145-03-01	Carcinoma, diffuse type	no	No	not reported	Gastric antrum	No	Gastric antrum	not reported	2008
d7d99293-f832-4e74-9c33-9da09d04d111	Primary Tumor	TCGA-D7-A74A	TCGA-STAD	61	-22435	607	not hispanic or latino	female	white	0	1952	'--	22435	M0	N2	Stage IIIA	T3	7th	not reported	0	607	C16.0	not reported	8144-03-01	Adenocarcinoma, intestinal type	no	No	not reported	Cardia, NOS	No	Cardia, NOS	not reported	2013
d7e63c99-60b2-4cee-9473-69bd0b0c8afd	Primary Tumor	TCGA-D7-6522	TCGA-STAD	58	-21465	566	not hispanic or latino	male	white	0	1952	'--	21465	M0	N0	Stage IB	T2	6th	not reported	0	566	C16.3	not reported	8145-03-01	Carcinoma, diffuse type	no	No	not reported	Gastric antrum	No	Gastric antrum	not reported	2010
d80b7816-b2ba-417d-b20a-915c13505ec8	Primary Tumor	TCGA-RD-A8N2	TCGA-STAD	59	-21749	3540	not hispanic or latino	female	white	0	1943	'--	21749	M0	N0	Stage IB	T2	6th	not reported	0	3540	C16.3	not reported	8145-03-01	Carcinoma, diffuse type	no	No	not reported	Gastric antrum	No	Gastric antrum	not reported	2002
d98a337d-7562-42f0-9168-be369b96cd40	Primary Tumor	TCGA-HU-A4H6	TCGA-STAD	72	-26445	644	not hispanic or latino	female	asian	0	1939	'--	26445	M0	N2	Stage IIIA	T3	7th	not reported	0	644	C16.3	not reported	8211-03-01	Tubular adenocarcinoma	no	No	not reported	Gastric antrum	No	Gastric antrum	not reported	2011
d9cf7dbc-34b4-4580-a8ab-424f1e0f58b2	Primary Tumor	TCGA-CD-8535	TCGA-STAD	59	-21559	390	not hispanic or latino	male	asian	0	1952	'--	21559	M0	N1	Stage IIIA	T3	6th	not reported	0	390	C16.1	not reported	8140-03-01	Adenocarcinoma, NOS	no	No	not reported	Fundus of stomach	No	Fundus of stomach	not reported	2011
d9da2239-da1f-4bf5-a31d-370c1eba39e4	Primary Tumor	TCGA-BR-8361	TCGA-STAD	71	-25999	946	not hispanic or latino	female	white	0	1941	'--	25999	M0	N2	Stage IIIC	T4b	7th	not reported	0	946	C16.1	not reported	8140-03-01	Adenocarcinoma, NOS	no	No	not reported	Fundus of stomach	No	Fundus of stomach	not reported	2012
db792b65-155d-412d-a055-89903fc6ccef	Primary Tumor	TCGA-IN-A6RL	TCGA-STAD	84	-30783	406	not hispanic or latino	male	white	1	1928	'--	30783	M0	N1	'--	T2	7th	not reported	0	158	C16.0	not reported	8140-03-01	Adenocarcinoma, NOS	no	No	not reported	Cardia, NOS	No	Cardia, NOS	not reported	2012
dbbeecc6-1f8c-4089-a931-8525c7b2dc4d	Primary Tumor	TCGA-VQ-AA6K	TCGA-STAD	59	-21901	378	not reported	male	white	1	1953	2013	21901	M0	N3a	Stage IIIC	T4a	6th	not reported	0	'--	C16.0	not reported	8490-03-01	Signet ring cell carcinoma	no	No	not reported	Cardia, NOS	No	Cardia, NOS	not reported	2012
dbf5e7b4-221f-4378-ba02-b84bd679525e	Primary Tumor	TCGA-BR-4267	TCGA-STAD	51	-18699	188	not hispanic or latino	male	white	1	1957	'--	18699	M0	N0	Stage IB	T2a	6th	not reported	0	0	C16.2	not reported	8140-03-01	Adenocarcinoma, NOS	no	No	not reported	Body of stomach	No	Body of stomach	not reported	2008
dc14afe6-9da9-43a4-8d8e-76fe384c472a	Primary Tumor	TCGA-BR-7957	TCGA-STAD	50	-18517	276	not hispanic or latino	female	white	1	1961	'--	18517	M1	N3a	Stage IV	T3	7th	not reported	0	21	C16.2	not reported	8144-03-01	Adenocarcinoma, intestinal type	no	No	not reported	Body of stomach	No	Body of stomach	not reported	2011
ddae3202-003c-4c40-8562-d454d6a434b1	Primary Tumor	TCGA-BR-8683	TCGA-STAD	75	-27549	300	not hispanic or latino	male	asian	1	1937	'--	27549	M0	N2	Stage IIIB	T4a	7th	not reported	0	18	C16.3	not reported	8211-03-01	Tubular adenocarcinoma	no	No	not reported	Gastric antrum	No	Gastric antrum	not reported	2012
df04cbff-0943-43de-a2d5-e46b34526e98	Primary Tumor	TCGA-VQ-AA68	TCGA-STAD	52	-19304	1328	not reported	female	white	0	1959	'--	19304	M0	N3	Stage IIIC	T4a	7th	not reported	0	1328	C16.0	not reported	8211-03-01	Tubular adenocarcinoma	no	No	not reported	Cardia, NOS	No	Cardia, NOS	not reported	2011
e09dc860-8bc6-4ee1-aabb-3ac11b3ad81f	Primary Tumor	TCGA-D7-A4Z0	TCGA-STAD	60	-22129	449	not hispanic or latino	female	white	0	1952	'--	22129	M0	N2	Stage IIB	T2	7th	not reported	0	449	C16.3	not reported	8480-03-01	Mucinous adenocarcinoma	no	No	not reported	Gastric antrum	No	Gastric antrum	not reported	2012
e1c91beb-a0c0-46a5-85da-785196ec14c6	Primary Tumor	TCGA-VQ-A91X	TCGA-STAD	74	-27314	289	not reported	male	white	1	1936	2010	27314	M0	N2	Stage IIIB	T3	6th	not reported	0	'--	C16.3	not reported	8144-03-01	Adenocarcinoma, intestinal type	no	No	not reported	Gastric antrum	No	Gastric antrum	not reported	2010
e1e76916-7a2c-4422-9fdd-d9950b908f2d	Primary Tumor	TCGA-RD-A7BW	TCGA-STAD	68	-25036	156	not hispanic or latino	female	white	1	1936	2004	25036	M0	N0	Stage IB	T2	6th	not reported	0	'--	C16.1	not reported	8145-03-01	Carcinoma, diffuse type	no	No	not reported	Fundus of stomach	No	Fundus of stomach	not reported	2004
e210b792-6e5a-4e81-8aae-195f563de38e	Primary Tumor	TCGA-BR-A4J4	TCGA-STAD	39	-14459	16	not hispanic or latino	male	asian	0	1973	'--	14459	M0	N2	Stage IIIB	T4a	7th	not reported	0	16	C16.3	not reported	8140-03-01	Adenocarcinoma, NOS	no	No	not reported	Gastric antrum	No	Gastric antrum	not reported	2012
e259aa31-067f-4848-9973-54948c33e859	Primary Tumor	TCGA-VQ-A8PB	TCGA-STAD	65	-23927	1043	not reported	female	white	1	1946	'--	23927	M0	N0	Stage II	T3	6th	not reported	0	1023	C16.3	not reported	8260-03-01	Papillary adenocarcinoma, NOS	no	No	not reported	Gastric antrum	No	Gastric antrum	not reported	2011
e28d964c-0224-4208-919e-377e7822fb85	Primary Tumor	TCGA-KB-A6F7	TCGA-STAD	54	-19765	1935	not reported	female	not reported	0	1955	'--	19765	M0	N1	Stage IB	T1	6th	not reported	0	1935	C16.2	not reported	8144-03-01	Adenocarcinoma, intestinal type	no	No	not reported	Body of stomach	No	Body of stomach	not reported	2009
e2a44cfc-329d-4aa9-b398-d79721e4d5ce	Primary Tumor	TCGA-VQ-A8PX	TCGA-STAD	51	-18902	1964	not reported	male	not reported	0	1958	'--	18902	M0	N0	Stage IA	T1	6th	not reported	0	1964	C16.9	not reported	8144-03-01	Adenocarcinoma, intestinal type	no	No	not reported	Stomach, NOS	No	Stomach, NOS	not reported	2009
e33b255c-8866-4b9e-8c97-d2960391743d	Primary Tumor	TCGA-VQ-A8E7	TCGA-STAD	59	-21664	1138	not reported	male	white	0	1953	'--	21664	M1	N1	Stage IV	T3	7th	not reported	0	1138	C16.0	not reported	8211-03-01	Tubular adenocarcinoma	no	No	not reported	Cardia, NOS	No	Cardia, NOS	not reported	2012
e348e99e-f915-44d0-9fe1-eb8d81d85f08	Primary Tumor	TCGA-VQ-A94P	TCGA-STAD	57	-21022	81	not reported	male	white	1	1954	2011	21022	MX	NX	'--	T4	7th	not reported	0	'--	C16.2	not reported	8490-03-01	Signet ring cell carcinoma	no	No	not reported	Body of stomach	No	Body of stomach	not reported	2011
e41e964e-f2e4-4654-b800-4d05993024e4	Primary Tumor	TCGA-VQ-A91A	TCGA-STAD	67	-24670	1200	not reported	male	white	0	1944	'--	24670	M0	N3a	Stage IIIB	T3	7th	not reported	0	1200	C16.2	not reported	8480-03-01	Mucinous adenocarcinoma	no	No	not reported	Body of stomach	No	Body of stomach	not reported	2011
e4b864f4-374b-40d4-b64e-be443f81ff43	Primary Tumor	TCGA-KB-A93G	TCGA-STAD	68	-24924	613	not reported	male	white	0	1945	'--	24924	M0	N0	Stage IB	T2	7th	not reported	0	613	C16.0	not reported	8490-03-01	Signet ring cell carcinoma	yes	No	not reported	Cardia, NOS	No	Cardia, NOS	not reported	2013
e4ce09ce-6ded-46ab-a0a6-844950ddf4bf	Primary Tumor	TCGA-HU-A4HD	TCGA-STAD	73	-26699	1016	not hispanic or latino	male	asian	0	1937	'--	26699	M0	N2	Stage IIIA	T3	7th	not reported	0	1016	C16.3	not reported	8211-03-01	Tubular adenocarcinoma	no	No	not reported	Gastric antrum	No	Gastric antrum	not reported	2010
e5098d01-2ef2-4b48-8464-fa959c010b9b	Primary Tumor	TCGA-HU-8604	TCGA-STAD	82	-30178	694	not hispanic or latino	female	asian	0	1929	'--	30178	M0	N0	Stage IIA	T3	7th	not reported	0	694	C16.3	not reported	8211-03-01	Tubular adenocarcinoma	no	No	not reported	Gastric antrum	No	Gastric antrum	not reported	2011
e806b947-d895-4b6c-a720-e6146bed65ae	Primary Tumor	TCGA-BR-7707	TCGA-STAD	69	-25325	1090	not hispanic or latino	female	white	0	1942	'--	25325	M0	N0	Stage IB	T2	7th	not reported	0	1090	C16.2	not reported	8140-03-01	Adenocarcinoma, NOS	no	No	not reported	Body of stomach	No	Body of stomach	not reported	2011
e88810f6-c6ed-4153-ab11-61a968970261	Primary Tumor	TCGA-CD-8525	TCGA-STAD	82	-30004	383	not hispanic or latino	female	asian	0	1928	'--	30004	M0	N1	Stage IIIA	T3	6th	not reported	0	383	C16.3	not reported	8480-03-01	Mucinous adenocarcinoma	no	No	not reported	Gastric antrum	No	Gastric antrum	not reported	2010
e88ced15-42dd-40b3-ab3b-2f0adecb76a9	Primary Tumor	TCGA-D7-6519	TCGA-STAD	64	-23413	625	not hispanic or latino	female	white	0	1946	'--	23413	M0	N1	'--	T2	7th	not reported	0	625	C16.0	not reported	8145-03-01	Carcinoma, diffuse type	no	No	not reported	Cardia, NOS	No	Cardia, NOS	not reported	2010
e8c09be4-5ce0-47c0-8355-cb1217720b93	Primary Tumor	TCGA-BR-6457	TCGA-STAD	69	-25396	416	not hispanic or latino	male	white	0	1942	'--	25396	M0	N0	Stage IIA	T3	7th	not reported	0	416	C16.2	not reported	8140-03-01	Adenocarcinoma, NOS	no	No	not reported	Body of stomach	No	Body of stomach	not reported	2011
e93e2f63-9ec0-4c63-a614-083e3f844f8f	Primary Tumor	TCGA-IN-A6RR	TCGA-STAD	84	-30734	205	not hispanic or latino	male	white	1	1929	2013	30734	M0	N1	'--	T3	7th	not reported	0	'--	C16.0	not reported	8140-03-01	Adenocarcinoma, NOS	no	No	not reported	Cardia, NOS	No	Cardia, NOS	not reported	2013
e9631661-a754-4aa6-87b3-ef50999aeff9	Primary Tumor	TCGA-HU-A4H3	TCGA-STAD	56	-20790	882	not hispanic or latino	female	asian	0	1955	'--	20790	M0	N3b	Stage IIIC	T4a	7th	not reported	0	882	C16.2	not reported	8145-03-01	Carcinoma, diffuse type	no	No	not reported	Body of stomach	No	Body of stomach	not reported	2011
eaa40588-efb1-4697-9e0f-b2a6e634ebee	Primary Tumor	TCGA-VQ-A927	TCGA-STAD	81	-29676	200	not reported	male	white	1	1932	2013	29676	M0	N3	Stage IIIB	T3	7th	not reported	0	'--	C16.2	not reported	8145-03-01	Carcinoma, diffuse type	no	No	not reported	Body of stomach	No	Body of stomach	not reported	2013
ed7bc313-1430-4400-9b6e-98d49c3775ab	Primary Tumor	TCGA-BR-A44U	TCGA-STAD	70	-25577	422	not hispanic or latino	male	white	1	1942	'--	25577	M0	N3a	Stage IIIB	T3	7th	not reported	0	35	C16.3	not reported	8140-03-01	Adenocarcinoma, NOS	no	No	not reported	Gastric antrum	No	Gastric antrum	not reported	2012
eddc84ef-643d-4972-ac1b-9c22829fd062	Primary Tumor	TCGA-BR-7717	TCGA-STAD	63	-23102	552	not hispanic or latino	male	white	1	1948	'--	23102	M0	N1	Stage IV	T4	6th	not reported	0	21	C16.0	not reported	8140-03-01	Adenocarcinoma, NOS	no	No	not reported	Cardia, NOS	No	Cardia, NOS	not reported	2011
eec51118-03c8-4c82-a4c1-d733b836de62	Primary Tumor	TCGA-BR-4256	TCGA-STAD	80	-29441	284	not hispanic or latino	male	white	1	1928	'--	29441	M0	N1	'--	TX	6th	not reported	0	0	C16.3	not reported	8140-03-01	Adenocarcinoma, NOS	no	No	not reported	Gastric antrum	No	Gastric antrum	not reported	2008
f0c61c11-511d-49dc-b67f-101fb0400805	Primary Tumor	TCGA-ZQ-A9CR	TCGA-STAD	79	-29107	24	not hispanic or latino	female	white	1	1934	2013	29107	MX	N3	Stage IIIC	T4a	7th	not reported	0	'--	C16.3	not reported	8211-03-01	Tubular adenocarcinoma	no	No	not reported	Gastric antrum	No	Gastric antrum	not reported	2013
f181017e-4db0-4b28-9fde-d52469c9d4c3	Primary Tumor	TCGA-BR-8485	TCGA-STAD	68	-24845	280	not hispanic or latino	female	white	0	1944	'--	24845	M0	N3a	Stage IIIC	T4	7th	not reported	0	280	C16.1	not reported	8140-03-01	Adenocarcinoma, NOS	no	No	not reported	Fundus of stomach	No	Fundus of stomach	not reported	2012
f1aaff44-9d82-4e91-93b0-b1907cb7e6c8	Primary Tumor	TCGA-RD-A8MV	TCGA-STAD	56	-20771	3720	not hispanic or latino	male	white	0	1945	'--	20771	M0	N2	Stage IIIB	T3	6th	not reported	0	3720	C16.2	not reported	8144-03-01	Adenocarcinoma, intestinal type	no	No	not reported	Body of stomach	No	Body of stomach	not reported	2001
f2c70867-cb87-4c75-81b8-22dc20337767	Primary Tumor	TCGA-VQ-A91N	TCGA-STAD	59	-21753	570	not reported	female	not reported	1	1950	2010	21753	M0	N3	Stage IV	T4	6th	not reported	0	'--	C16.3	not reported	8211-03-01	Tubular adenocarcinoma	no	No	not reported	Gastric antrum	No	Gastric antrum	not reported	2009
f394835f-3751-4a33-bc39-fe7d6a9fff5b	Primary Tumor	TCGA-D7-8578	TCGA-STAD	72	-26620	643	not hispanic or latino	male	white	0	1940	'--	26620	M0	N0	Stage IB	T2	7th	not reported	0	643	C16.3	not reported	8140-03-01	Adenocarcinoma, NOS	no	No	not reported	Gastric antrum	No	Gastric antrum	not reported	2012
f50561fe-900b-4ed2-90ff-803521bf29f0	Primary Tumor	TCGA-FP-7916	TCGA-STAD	77	-28475	428	not hispanic or latino	male	asian	1	1934	'--	28475	MX	N3a	Stage IIIC	T4a	7th	not reported	0	92	C16.3	not reported	8145-03-01	Carcinoma, diffuse type	no	No	not reported	Gastric antrum	No	Gastric antrum	not reported	2011
f51fffe1-cd4d-4f69-99f8-90ddd842e952	Primary Tumor	TCGA-VQ-A8P5	TCGA-STAD	67	-24571	235	not reported	male	white	1	1944	2011	24571	M0	N0	Stage IIA	T3	7th	not reported	0	'--	C16.2	not reported	8144-03-01	Adenocarcinoma, intestinal type	no	No	not reported	Body of stomach	No	Body of stomach	not reported	2011
f56071e2-b43f-46e7-9336-4e7c50945714	Primary Tumor	TCGA-CD-8526	TCGA-STAD	73	-26840	381	not hispanic or latino	female	asian	0	1937	'--	26840	M0	N1	Stage IIIA	T3	6th	not reported	0	381	C16.1	not reported	8144-03-01	Adenocarcinoma, intestinal type	no	No	not reported	Fundus of stomach	No	Fundus of stomach	not reported	2010
f5a74a56-3d42-43d3-bccc-0a0f2c598b6e	Primary Tumor	TCGA-FP-A4BF	TCGA-STAD	68	-25030	168	not hispanic or latino	male	white	1	1943	'--	25030	M0	N2	Stage IIIA	T3	7th	not reported	0	47	C16.0	not reported	8490-03-01	Signet ring cell carcinoma	no	No	not reported	Cardia, NOS	No	Cardia, NOS	not reported	2011
f5b1f130-b95d-4be4-a6d4-f777f35bb0d4	Primary Tumor	TCGA-IN-A6RN	TCGA-STAD	72	-26409	594	not hispanic or latino	female	white	0	1940	'--	26409	M0	N2	Stage IIA	T1b	7th	not reported	0	594	C16.0	not reported	8140-03-01	Adenocarcinoma, NOS	no	No	not reported	Cardia, NOS	No	Cardia, NOS	not reported	2012
f659b52e-6ea1-4c89-919d-ccf98618c24c	Primary Tumor	TCGA-CD-A4MH	TCGA-STAD	86	-31683	371	not hispanic or latino	female	asian	0	1925	'--	31683	M0	N0	Stage IIA	T3	7th	not reported	0	371	C16.3	not reported	8140-03-01	Adenocarcinoma, NOS	no	No	not reported	Gastric antrum	No	Gastric antrum	not reported	2011
f6912ace-243f-4cb0-9edf-de1404781cdb	Primary Tumor	TCGA-CG-4305	TCGA-STAD	69	-25295	485	not reported	male	not reported	0	1939	'--	25295	M0	N1	Stage II	T2a	6th	not reported	0	485	C16.3	not reported	8140-03-01	Adenocarcinoma, NOS	no	No	not reported	Gastric antrum	No	Gastric antrum	not reported	2008
f7811802-d099-42ef-b5bf-2a13432b4383	Primary Tumor	TCGA-D7-A6EY	TCGA-STAD	72	-26526	348	not hispanic or latino	female	white	1	1941	2013	26526	M0	N3a	Stage IIIB	T3	7th	not reported	0	'--	C16.3	not reported	8211-03-01	Tubular adenocarcinoma	no	No	not reported	Gastric antrum	No	Gastric antrum	not reported	2013
f83bb316-2f6f-4d5d-b373-a76d5b70785b	Primary Tumor	TCGA-HU-8610	TCGA-STAD	75	-27594	23	not hispanic or latino	male	asian	0	1937	'--	27594	M0	N0	Stage IA	T1b	7th	not reported	0	23	C16.2	not reported	8211-03-01	Tubular adenocarcinoma	no	No	not reported	Body of stomach	No	Body of stomach	not reported	2012
f8c80848-be19-413a-a634-0b20d0c52b39	Primary Tumor	TCGA-RD-A8N5	TCGA-STAD	78	-28589	1747	not hispanic or latino	male	white	1	1928	2010	28589	M0	N1	Stage IIIA	T3	6th	not reported	0	'--	C16.1	not reported	8480-03-01	Mucinous adenocarcinoma	no	No	not reported	Fundus of stomach	No	Fundus of stomach	not reported	2006
fa70ca61-4a9e-4352-aa14-513a04d3a43a	Primary Tumor	TCGA-HU-A4G2	TCGA-STAD	45	-16791	739	not hispanic or latino	male	asian	0	1966	'--	16791	M0	N1	Stage IIB	T3	7th	not reported	0	739	C16.3	not reported	8145-03-01	Carcinoma, diffuse type	no	No	not reported	Gastric antrum	No	Gastric antrum	not reported	2011
faedcc87-93e4-40d4-b9d9-0b887e8a729a	Primary Tumor	TCGA-BR-7716	TCGA-STAD	62	-22829	1210	not hispanic or latino	female	white	0	1949	'--	22829	M0	N1	Stage IIB	T3	7th	not reported	0	1210	C16.2	not reported	8140-03-01	Adenocarcinoma, NOS	no	No	not reported	Body of stomach	No	Body of stomach	not reported	2011
fb4d58be-3946-4ba4-8557-221dd242cc32	Primary Tumor	TCGA-D7-6818	TCGA-STAD	53	-19391	376	not hispanic or latino	male	white	1	1958	'--	19391	M0	N3	Stage IIIA	T2	7th	not reported	0	376	C16.2	not reported	8145-03-01	Carcinoma, diffuse type	no	No	not reported	Body of stomach	No	Body of stomach	not reported	2011
fc6571ae-1a0e-4ed7-9751-1d6d34d1e75c	Primary Tumor	TCGA-BR-8687	TCGA-STAD	67	-24472	250	not hispanic or latino	female	white	1	1945	'--	24472	M0	N2	Stage IIIC	T4b	7th	not reported	0	19	C16.0	not reported	8140-03-01	Adenocarcinoma, NOS	no	No	not reported	Cardia, NOS	No	Cardia, NOS	not reported	2012
fc7e99a7-2955-4af8-be85-fcf0a4368101	Primary Tumor	TCGA-BR-8680	TCGA-STAD	45	-16637	972	not hispanic or latino	male	asian	0	1967	'--	16637	M1	N2	Stage IV	T4b	7th	not reported	0	972	C16.3	not reported	8211-03-01	Tubular adenocarcinoma	no	No	not reported	Gastric antrum	No	Gastric antrum	not reported	2012
fd3e9535-1052-4ef0-8a0f-b535099a5de0	Primary Tumor	TCGA-BR-8291	TCGA-STAD	61	-22552	607	not hispanic or latino	male	white	1	1950	'--	22552	M0	N1	Stage IIB	T3	7th	not reported	0	496	C16.3	not reported	8145-03-01	Carcinoma, diffuse type	no	No	not reported	Gastric antrum	No	Gastric antrum	not reported	2011
fe287235-fc4f-4d17-aaf0-edcf0b7ac385	Primary Tumor	TCGA-BR-8686	TCGA-STAD	69	-25372	635	not hispanic or latino	male	asian	1	1943	'--	25372	M0	N1	Stage IIIB	T4b	7th	not reported	0	477	C16.3	not reported	8211-03-01	Tubular adenocarcinoma	no	No	not reported	Gastric antrum	No	Gastric antrum	not reported	2012
fe2972ae-8bfd-4f7d-af12-be6d61f12046	Primary Tumor	TCGA-IP-7968	TCGA-STAD	74	-27114	77	not hispanic or latino	male	white	0	1937	'--	27114	MX	N2	Stage IIIB	T3	7th	not reported	0	77	C16.0	not reported	8140-03-01	Adenocarcinoma, NOS	no	No	not reported	Cardia, NOS	No	Cardia, NOS	not reported	2011
fe4b2943-2b5e-436b-8c62-b1d99cab7a17	Primary Tumor	TCGA-VQ-AA6D	TCGA-STAD	52	-19090	521	not reported	female	not reported	0	1961	'--	19090	M0	N1	Stage IIIA	T4a	7th	not reported	0	521	C16.3	not reported	8211-03-01	Tubular adenocarcinoma	no	No	not reported	Gastric antrum	No	Gastric antrum	not reported	2013
fe8ef021-6483-41a6-945e-f54e3ed9f905	Primary Tumor	TCGA-VQ-A92D	TCGA-STAD	67	-24595	2032	not reported	male	white	0	1942	'--	24595	M0	N0	Stage IB	T2b	6th	not reported	0	2032	C16.0	not reported	8211-03-01	Tubular adenocarcinoma	no	No	not reported	Cardia, NOS	No	Cardia, NOS	not reported	2009
ff06eb24-1f14-4d2b-93c5-eb64faecdfc4	Primary Tumor	TCGA-CG-4436	TCGA-STAD	57	-20941	243	not reported	male	not reported	0	1948	'--	20941	M0	N0	Stage IB	T2	6th	not reported	0	243	C16.9	not reported	8144-03-01	Adenocarcinoma, intestinal type	no	No	not reported	Stomach, NOS	No	Stomach, NOS	not reported	2005
ff5d337a-e57d-49d2-8c42-9dc3781a34ed	Primary Tumor	TCGA-VQ-A8DT	TCGA-STAD	43	-15937	1484	not reported	male	not reported	0	1967	'--	15937	M0	N3a	Stage IIIB	T3	7th	not reported	0	1484	C16.2	not reported	8144-03-01	Adenocarcinoma, intestinal type	no	No	not reported	Body of stomach	No	Body of stomach	not reported	2010
ff86f02c-1066-4cdc-9cd7-6c19ab5d71c5	Primary Tumor	TCGA-BR-A4J6	TCGA-STAD	69	-25279	20	not hispanic or latino	female	white	0	1943	'--	25279	M0	N0	Stage IIA	T3	7th	not reported	0	20	C16.0	not reported	8140-03-01	Adenocarcinoma, NOS	no	No	not reported	Cardia, NOS	No	Cardia, NOS	not reported	2012
