# Supplementary material for: scRNA-seq of gastric tumor shows complex intercellular interaction with an alternative T cell exhaustion trajectory
Source: Nat Commun. 2022 Aug 23;13:4943. doi: 10.1038/s41467-022-32627-z (PMC9399107; doi:10.1038/s41467-022-32627-z)
Supplement: Supplementary file 13 — Source Data [file 41467_2022_32627_MOESM13_ESM.zip › Source Data/Fig3/Fig3f.csv]

	gene_name	log2FC	pvals_adj	-log10(pvals_adj)	score
0	IFITM1	-1.9942781	2.034526327660062e-185	184.6915366858139	368.3262819386055
1	CD74	-2.2158113	7.521489107732842e-160	159.1236961690827	352.5880765258013
2	TXNIP	-2.5192318	6.002570611097816e-140	139.221662722428	350.7316394591733
3	COL4A2	2.2940786	3.03737140813348e-152	151.5175020995402	347.59305734739496
4	COL4A1	2.3958151	2.021831588213412e-144	143.69425502251144	344.26487085875215
5	HLA-DRA	-2.365716	1.2829078872976793e-141	140.89180452482105	333.3099934900479
6	HLA-DRB1	-2.1274674	1.3613795519930056e-139	138.86602077681303	295.43293131985496
7	HLA-DPA1	-2.080758	1.3869312878806046e-128	127.85794505445195	266.0414541549588
8	SRGN	-1.9304017	3.2649313102994008e-136	135.4861259512562	261.54264553963316
9	COL6A2	2.5780275	4.4010791041409587e-91	90.35644082544225	232.9413880575115
10	HLA-DRB5	-2.2243707	3.720107911183933e-97	96.42944446212026	214.4948326147712
11	LIFR	-2.2356234	1.1453763749051248e-94	93.9410517791013	210.01680979028382
12	HLA-E	-1.3437082	7.139088932633567e-150	149.14635720794035	200.40917684758992
13	FAM107A	-2.0285203	2.7775559578878444e-95	94.55633718280758	191.80945378904727
14	ADIRF	-2.3373427	3.280424338281572e-81	80.4840699746254	188.11885656882748
15	B2M	-1.3155355	1.1356928828044218e-143	142.9447390958575	188.04888530125672
16	SERPING1	-2.2519104	1.1986488696683245e-83	82.92130801981939	186.73135989782193
17	HLA-DPB1	-1.8921084	1.0475950602025642e-95	94.97980655810078	179.7120936560629
18	ITM2B	-1.3322898	1.0251986473516179e-124	123.9891919754961	165.18953763271415
19	CLU	-3.2604883	3.2008713409433995e-49	48.49473178197623	158.1165042150136
20	CAVIN2	-1.7953913	5.33325636189029e-84	83.27300753991015	149.50763502589885
21	ASS1	-2.2704399	8.000021057562047e-62	61.096908869861686	138.71685741673443
22	SERPINE1	1.9910367	4.6926372971358206e-68	67.32858301193706	134.0536766062416
23	VWA1	1.644727	3.854393964932392e-79	78.41404389734745	128.96969452266526
24	CAV1	-1.4795799	1.7457566016545854e-87	86.75801630698035	128.3654193072293
25	HLA-DMA	-1.9698818	2.936012899038341e-65	64.53224204072842	127.12088736653226
26	LAMA4	2.054734	9.132269805367208e-62	61.03942126612056	125.41977370448915
27	SOCS3	-1.6347259	5.419353987900764e-77	76.26605248029026	124.67409343912081
28	LGALS3	-1.5030725	7.549206350920523e-83	82.12209870340831	123.43546822217495
29	GIMAP7	-1.5433619	3.901824687401336e-80	79.40873224775663	122.55641205612139
30	LY6E	-1.5271554	4.0308197003355187e-79	78.39460662752312	119.72074678898613
31	BST2	-1.4792883	2.3042552381334545e-77	76.63746941657979	113.36891488553756
32	JAM2	-1.5109943	1.335945166785022e-74	73.87421136689895	111.62351341138174
33	DUSP1	-1.3455051	1.2115713430518201e-83	82.91665100746005	111.56477832864117
34	EPHX1	-1.7893978	2.2036723264051607e-62	61.656852982149516	110.32863928427402
35	ZFP36	-1.3612404	1.1826375654903808e-75	74.92714833011784	101.99386038691551
36	HLA-C	-1.0861821	2.1915640145026355e-94	93.6592458392974	101.73099796563687
37	CD320	-1.5769037	1.2177074833426834e-62	61.91445702502617	97.63313641755411
38	PPA1	-1.4473628	5.4208756822716465e-68	67.26593055234355	97.35820428193466
39	LGALS1	1.7890747	3.651651790971715e-54	53.437510642000134	95.60369614821663
40	FBLN2	-3.1346054	5.781869746230153e-31	30.23793169632684	94.7839842134182
41	SYNGR2	-1.5119514	3.9045684243596265e-61	60.40842696211375	91.33460852816323
42	COL18A1	1.5887399	1.0688730159053529e-57	56.971073886715764	90.51221663327327
43	DYSF	1.8835502	2.0666697361669353e-48	47.68472892018946	89.81657912496571
44	SOX4	1.648118	5.301671697782129e-55	54.27558716914463	89.45257321091734
45	IFI27	-1.1544837	3.8629206444590237e-78	77.41308421342586	89.37214202986348
46	TACC1	-1.2207216	2.483759742680432e-73	72.60489041633545	88.63035817400092
47	TSPAN7	-1.5155197	8.585284535478352e-59	58.06624530677675	88.00054088542805
48	BGN	2.2327616	4.242952318921046e-40	39.372331848682556	87.9090314997249
49	PXDN	1.9310759	6.2072589106623e-45	44.20710013940164	85.36726704061897
50	PMEPA1	2.1093493	5.363225513227959e-40	39.27057394141258	82.83535572154769
51	GLUL	-1.6713363	3.071637501025887e-50	49.51263003883369	82.75225555670328
52	CEBPD	-1.5561212	2.280478179485188e-53	52.641974078904084	81.91729345989508
53	KCTD12	-1.9615889	5.931913620318923e-42	41.22680518173199	80.87004175965785
54	GIMAP1	-1.4837457	9.9670160583879e-54	53.001434842023635	78.64065073117882
55	STOM	-1.1696979	9.565061733653199e-68	67.01931222265723	78.39234747582522
56	GIMAP4	-1.2564818	1.0463183162734521e-62	61.98033617209357	77.8771622942182
57	PGA3	-1.7605278	5.016139099568636e-44	43.299630428848495	76.2302052299424
58	CLEC14A	-1.1309253	1.7166065659406264e-67	66.76532923065163	75.50659983869164
59	MAP1B	1.8356779	9.76903741771341e-42	41.010148226943514	75.28142122440215
60	LAMB1	1.5465566	3.431971783502362e-49	48.46445629142928	74.95302435460535
61	CLEC3B	-1.366402	3.547802551197047e-55	54.45004055831938	74.40064595198804
62	CD276	2.7716029	3.421281489425205e-27	26.46581119232331	73.3527182319505
63	SELENOP	-1.5794632	3.820272774222435e-47	46.41790562658823	73.31537577672833
64	HERPUD1	-1.4047396	2.112108833947964e-52	51.67528370698801	72.59031831017046
65	CLDN5	-1.3316437	5.3108344876921954e-55	54.27483723316984	72.27474510262306
66	ANGPTL2	2.2603679	1.1511204756482053e-32	31.938879220965227	72.19361640544615
67	COLGALT1	1.996733	1.6579241109513692e-36	35.7804353525248	71.44397424126547
68	NRP2	1.7033194	1.1759869972901176e-42	41.929597480161554	71.4194980947663
69	P2RY6	2.5707781	4.931342859676176e-28	27.30703480138511	70.20032790310029
70	CNBP	-1.1143719	2.0347784545811383e-63	62.69148286957915	69.8616266152655
71	BTG2	-1.3784887	2.1158878885622997e-51	50.674507347349824	69.85423372224828
72	IFI6	-1.4387974	4.909553920688632e-49	48.308957965837166	69.50680092947213
73	S1PR1	-1.1793667	1.7506013649232404e-59	58.75681273725411	69.29582879886335
74	KLF4	-1.2985977	4.559527390927964e-53	52.34108017096477	67.97000598234561
75	SDCBP	-1.2028482	1.8809859461786778e-56	55.72561444927676	67.02945481295708
76	DEPP1	-2.233348	4.421953297152122e-30	29.354385848572374	65.5585557782092
77	HLA-DQA1	-2.2352686	2.3723621990328873e-29	28.624819004585685	63.98415889652171
78	THY1	2.0593119	2.602244010966066e-31	30.584651982314234	62.98333676791223
79	ADAMTS7	2.9874825	2.1025990802612844e-21	20.67724352989539	61.77290418134606
80	FOS	-1.2684286	5.265323512800385e-49	48.27857493967173	61.23792348615361
81	IGFBP4	-1.0380878	2.506572027509272e-59	58.60091981121834	60.8329025529752
82	CYSTM1	-1.3821092	5.603138832011005e-44	43.251568616649095	59.77838939398627
83	COL15A1	1.2211379	1.2312751319504697e-49	48.90964489188031	59.725420137378585
84	MMP2	1.5606096	5.61450076440505e-39	38.250688854701416	59.694391433296744
85	MIR4435-2HG	1.7981466	9.3688265013422e-34	33.028314803552796	59.38975214911768
86	CPE	-2.7871752	1.2797132087335217e-21	20.89288734739889	58.232137022448384
87	PGF	2.9884655	4.448050437339123e-20	19.35183029684554	57.832278124382555
88	MX1	-1.627686	1.2435525808710822e-33	32.905335846823974	53.559555263430056
89	PLPP1	-1.2437724	1.2316805262936694e-43	42.909501925012634	53.36965365590523
90	THBD	-1.2662642	2.037766346220789e-42	41.69084561442399	52.791625278051
91	FTH1	-0.8410764	3.2953292460079527e-63	62.482101187266956	52.55221910985881
92	EPAS1	-0.9698413	1.894941014618898e-54	53.722404304125575	52.10220650686308
93	THBS1	1.7637147	5.61818971257284e-30	29.25040359982073	51.589365965622335
94	NRN1	-1.623393	2.6830902369522697e-32	31.571364721009974	51.252734344200086
95	PDK4	-1.4840773	1.0683429379059569e-34	33.97128931647094	50.41602049505499
96	LAPTM4A	-1.0117995	2.591731097828685e-49	48.58641006020395	49.15970320421176
97	HLA-A	-0.817993	8.445538031008119e-61	60.073372678069894	49.13959745088402
98	WARS	-1.2528863	1.3725435690491664e-39	38.862473860723185	48.69026090227754
99	GADD45B	-1.2789283	1.0161318578618903e-38	37.99304993238068	48.59038599728954
100	C4orf48	1.5609078	9.463309926100269e-32	31.02395693640776	48.42553763247027
101	EGR1	-1.2279212	3.921637422299576e-40	39.40653256180888	48.38811862224823
102	IL33	-1.7874991	1.1963305142805861e-27	26.922148819763823	48.12331598224001
103	FABP5	-1.2301191	3.568015965632165e-39	38.4475732109746	47.29509450740757
104	SVIL	1.5384439	3.139933118827163e-31	30.503079602383362	46.92727744696582
105	SULF1	-3.359134	1.3013970560489784e-14	13.88559018003887	46.64355751197788
106	LIMCH1	-1.2017722	1.3058623199924497e-38	37.88410260929336	45.52806182961437
107	PLAC9	-1.9831349	4.045464558571554e-23	22.39303159923354	44.408401714523436
108	HSD17B11	-1.5526783	4.998605068396039e-29	28.301151174788075	43.94258461390632
109	COTL1	1.4786074	3.596786222714571e-30	29.444085373984223	43.5362429958138
110	SH3TC1	1.7563001	1.6287397661120384e-25	24.788148300080607	43.53542713358229
111	TIMP3	-1.125382	4.7245309490948524e-39	38.32564130172223	43.13098481143509
112	PPP1R14A	-2.9495244	2.5395462014583264e-15	14.595243881730486	43.04902799133109
113	INSR	1.3622528	3.0022821424297055e-32	31.522548496922003	42.94168094473707
114	EMP2	-1.0049096	2.0106700305370234e-43	42.69665919527848	42.90628419014742
115	PLSCR1	-1.0940901	5.7028913452745415e-39	38.243904902761244	41.84227789637066
116	MCAM	1.3567868	1.743864742151942e-31	30.758487202898323	41.73271087403405
117	CDKN1A	-1.0976086	1.688461753175705e-38	37.772508772501396	41.45942919874186
118	H3F3B	-0.7282462	1.2729175977190267e-57	56.89519970947614	41.43371366972898
119	RBP7	-1.4296304	6.492151105704435e-29	28.187611380464737	40.29786609767244
120	TMEM100	-3.4038556	1.5130113886050915e-12	11.820157802981615	40.23410988387989
121	GIMAP6	-1.4431671	1.351776117236006e-28	27.869095230805858	40.21976107676725
122	SPARC	0.9754002	7.038052719744094e-42	41.15254748433115	40.140203434666226
123	TNFAIP8L1	1.6124891	1.8219241229949012e-25	24.739469713889253	39.89212535908721
124	EVA1C	-1.3042084	5.463956106002315e-31	30.262492798162093	39.46859724770103
125	SPARCL1	-0.84722304	4.438615351150331e-47	46.35275248915146	39.271120035762095
126	TM4SF1	-1.0440342	3.3004953471831355e-38	37.48142087515118	39.13188685608492
127	GSN	-1.0208402	9.473979368214392e-39	38.02346756538391	38.815883017361216
128	NEAT1	0.87618774	1.351239606129743e-44	43.869267633662396	38.4377145404475
129	LAP3	-1.140247	2.178684997314851e-34	33.6618055571871	38.382772375102874
130	IFI44L	-1.51808	1.1186192458401351e-25	24.95131771290848	37.87809629652675
131	MMP14	1.5242147	1.7796585113013719e-25	24.74966332403122	37.723801761579054
132	RASGRP3	1.4705943	2.345976690100825e-26	25.629676307399894	37.69085555323631
133	CD36	-1.7193954	1.3256291847540102e-22	21.877577943153824	37.61620685877092
134	IFITM3	-0.787441	2.5516646765409003e-48	47.593176398405554	37.47681914182489
135	JUNB	-0.83879024	2.5864956303224947e-45	44.58728825096007	37.399382119498966
136	HLA-DQB1	-1.6922787	7.720991438127154e-22	21.112326929138117	35.727942073018006
137	DAPK3	1.4659746	4.820513747171468e-25	24.316906674277366	35.647966789034896
138	COL12A1	3.2141805	9.352151517845305e-12	11.029088465615349	35.44948074271129
139	GABRD	3.8245318	5.591924876628822e-10	9.252438671648054	35.38624586799995
140	FSCN1	1.1316408	6.319626233046764e-32	31.19930860680076	35.30641029831427
141	PDCD4	-1.3095093	1.972389935305105e-27	26.705007222249503	34.97045470906757
142	ITM2A	-1.0585334	1.2284583417186583e-33	32.91063956630516	34.8370121868889
143	EIF1	-0.6347621	1.8395421112981927e-55	54.73529026573169	34.74388824890915
144	RARRES3	-2.0301833	8.212205928537598e-18	17.085540168835514	34.68677858326654
145	CNN3	-0.92214984	3.3303777623080084e-38	37.47750650199492	34.55987651262039
146	IGFBP7	0.8934934	1.9839460870840812e-38	37.702470133794755	33.68690875325607
147	ICAM2	-1.0426074	2.652277161508677e-32	31.576381094360663	32.92176943550178
148	JUN	-0.9596651	5.579692195983939e-35	34.253389758279766	32.87178338072844
149	LTC4S	-1.9560573	1.9145595990585798e-17	16.717931109786708	32.70123135711955
150	CALM2	-0.8816615	8.935092154279747e-38	37.048900963931835	32.66458866005009
151	DOCK6	1.3141848	1.5043893940922779e-25	24.822639737004117	32.62153546315739
152	CYTOR	1.4743706	1.1070823149232756e-22	21.955820086810615	32.371015608383
153	TNFSF10	-0.99203223	3.979133423337673e-33	32.400211498388714	32.142054061989846
154	IVNS1ABP	1.3535025	1.810664776247543e-24	23.74216194687083	32.1350758348817
155	TMEM88	-1.2923217	2.4138504003550093e-25	24.61728964903302	31.813457164936562
156	TMEM59	-0.8869015	1.4498798764942418e-36	35.83866797785934	31.785368310185476
157	CAPZA2	-1.0127679	4.4180413204681155e-32	31.354770226634034	31.75510514097544
158	NOV	-2.2769372	1.53747849269953e-14	13.813190950718234	31.45176896625707
159	ALPL	-2.0112836	2.433676917354686e-16	15.613737077019376	31.4036538812698
160	KLF2	-0.9225868	3.025986970758539e-34	33.51913294628635	30.924309559038313
161	TMTC1	-1.8430916	1.7581747653907308e-17	16.754937957548695	30.88088552693552
162	MICALL2	2.3777525	1.1858142200590456e-13	12.925983345982836	30.73478976516812
163	LEPROT	-0.9477316	4.7119978290343805e-33	32.326794918314036	30.637125527028967
164	PALD1	2.4268253	3.227146918703113e-13	12.491181262507586	30.313914526845576
165	UBC	-0.7490321	3.670476227070745e-41	40.4352775844206	30.28732008145115
166	ARL6IP5	-1.1930374	4.2895659160841746e-26	25.36758665415273	30.26447939045288
167	IGFBP5	2.770152	1.2509790190462865e-11	10.902749974070636	30.20227564900645
168	CPNE5	2.0113146	9.848348647438417e-16	15.006636585078931	30.18306771829221
169	IRF1	-1.0413651	1.0459270723496152e-29	28.980498595755826	30.179281169781564
170	ACOT7	1.8588579	7.961274851077519e-17	16.09901738245623	29.925785162286513
171	GNG2	2.443911	6.254740817811792e-13	12.203790681770123	29.82497921138495
172	SNHG7	-0.8752424	1.498422854612772e-34	33.82436561152943	29.604519345259266
173	HECW2	1.2676647	5.3206618104318904e-24	23.274034344633055	29.503671089033595
174	C1orf54	1.165155	5.369299591505036e-26	25.27008236297521	29.44356415845254
175	LEPR	-1.9140546	4.571988730739194e-16	15.339894848745656	29.36139679250143
176	FGL2	-3.034181	2.1492037372441445e-10	9.667722412909272	29.33362079942565
177	EIF4EBP1	1.5792764	2.9632131810001048e-19	18.528237103159984	29.261208378589554
178	AIF1L	-2.0095184	2.8519176840247585e-15	14.544863013844624	29.228169632659636
179	MFAP2	2.5780327	5.2391118421645395e-12	11.280742330333034	29.082122968968058
180	LBH	1.3785645	9.572939670245563e-22	21.018954678051415	28.97598426213804
181	CTHRC1	1.5794892	4.55106032071808e-19	18.34188740822435	28.97081363951548
182	GAS6	-1.1033143	1.2337558591773657e-26	25.908770771827996	28.585516783016594
183	LTBP4	-2.1680264	8.183729826242693e-14	13.087048716650338	28.373067734750975
184	NDST1	1.2854625	8.65975627278087e-23	22.062494330947537	28.36050908943904
185	PSME1	-0.8278697	5.802243462498627e-35	34.2364040521274	28.343282007277704
186	FLNA	1.0477308	1.1963305142805861e-27	26.922148819763823	28.20716461460003
187	IFIT3	-1.8830483	1.099705827337962e-15	14.958723473614484	28.167998746946967
188	EMCN	-0.8888107	2.2820042846148605e-32	31.641683544500257	28.123466717403474
189	MMP28	-1.7938311	2.2448825438812856e-16	15.64880637710105	28.071315713619807
190	PSMB9	-0.92001224	4.53553804907993e-31	30.34337118536559	27.916272761147447
191	CYYR1	-0.8207601	1.5277054806141882e-34	33.81596036334717	27.754790038141945
192	C7	-3.1558053	1.7120503424698568e-09	8.766483469135842	27.665315426887023
193	MT2A	-1.0691156	3.1553863485766e-26	25.500947457724962	27.263461729560003
194	EMP3	-1.3312223	3.84008136413138e-21	20.415659573648373	27.17778120710944
195	MT1E	-2.0710552	1.2952174697715608e-13	12.887657306492004	26.691049343724053
196	PLXND1	1.0473533	9.301862298153293e-26	25.031430093935967	26.216750103328945
197	RAI14	1.0188079	3.258856217874009e-26	25.4869348003699	25.966290216348806
198	RNASE1	-0.78541744	1.0169645900797944e-33	32.99269416861185	25.91303731189431
199	NID1	1.4501884	1.4652846439394102e-18	17.834078001736923	25.862773013587688
200	HLA-B	-0.6667124	1.7696667369863352e-39	38.75210851212133	25.836511398958987
201	IGFBP3	1.3094913	3.246603541152076e-20	19.488570741987612	25.520113382783197
202	RFLNB	1.4935554	8.404396810428828e-18	17.07549345073167	25.50319590517198
203	BCAM	-0.74956685	3.1133621584954154e-34	33.50677035754175	25.115564412651544
204	CALCOCO2	-1.0620135	2.554862576118414e-24	23.59263245523125	25.055694330531477
205	SERINC3	-0.9021239	2.3599454114213882e-28	27.62709804270475	24.923066207461705
206	RGS3	1.1944408	1.701252927051156e-21	20.769231114572698	24.807617893428755
207	SLC14A1	-1.792605	1.5164127765714865e-14	13.819182565071824	24.772336348789633
208	CAV2	-0.953953	1.4861764056212712e-26	25.827929637788845	24.638631677842607
209	TNK2	1.90067	1.1146774962968738e-13	12.952850766551554	24.619095534501028
210	CTSC	-1.3784764	1.917076564826541e-18	17.71736054178148	24.42296304585565
211	LRRC32	-1.311905	2.8599855186880145e-19	18.54363616588138	24.327489494417435
212	CAVIN3	0.97025096	1.247878806506379e-25	24.903827591112986	24.162962731669676
213	PALMD	-0.9933999	5.881456209029014e-25	24.230515132215114	24.07059174736358
214	TP53I11	1.4288832	1.571007460906248e-17	16.80382175243761	24.010698512546394
215	LIPF	-1.807255	7.644731302404813e-14	13.11663777459877	23.705109590612597
216	CX3CL1	-1.3300622	1.6971532143386965e-18	17.770278948997454	23.63557544197747
217	FTL	-0.6887892	1.2982223692555897e-34	33.88665091195072	23.3407587948871
218	CYP1B1	-2.1309955	1.1346427998216275e-11	10.945140838455275	23.32404600505097
219	CHMP1B	1.2537507	2.589142004800165e-19	18.58684412947635	23.30326850127502
220	LMCD1	-0.9228244	5.700842890035426e-26	25.24406092758574	23.295834944410068
221	PLEKHO1	1.4551557	1.0036318044107746e-16	15.998425584641959	23.280200664429916
222	COL6A1	1.3821526	1.8777630644973328e-17	16.726359207742448	23.118380154521436
223	SOCS2	-1.1289066	4.6971852369381686e-21	20.32816231275824	22.948596755804594
224	PTPRB	-0.79457957	1.9061810234957655e-29	28.719835858276827	22.820194698220494
225	LAMC1	1.1168808	3.836871188476903e-21	20.41602278070075	22.802263335477576
226	SCNN1B	-4.0757747	3.1810913064380705e-06	5.497423865217339	22.406260938166927
227	IL1R1	-1.5527482	3.8628855227522954e-15	14.413088162052865	22.379896747309058
228	APLNR	1.0309277	1.9859144550910128e-22	21.70203946303202	22.37323271920623
229	NOX4	2.110797	3.074183152239931e-11	10.512270261872823	22.189267779332386
230	CHD3	1.2630084	2.9907099190103174e-18	17.524225708895333	22.13324350441842
231	IFNGR1	-1.1110957	1.2090477869162337e-20	19.91755653356116	22.130310759384315
232	ANGPT2	1.8647813	1.4354386515369016e-12	11.84301536385597	22.08463311821872
233	COL27A1	4.225547	6.264773189871067e-06	5.203094647602075	21.985920130021867
234	SH3BGRL2	-1.4547997	8.17629554541524e-16	15.087443418649775	21.949207436524233
235	STAB1	1.1796565	2.8629233488973093e-19	18.543190279500777	21.874595047508375
236	CST3	-0.73689145	3.685133654353733e-30	29.433546756299993	21.689328903676806
237	MARCKS	1.0877912	1.1772180021947945e-20	19.92914310522509	21.67874658213933
238	PLLP	-2.858712	2.7463698330669513e-08	7.561240979974279	21.615410006254304
239	CIRBP	-0.7024565	1.8457671738032514e-31	30.733823082026024	21.58917300408902
240	TSC22D1	-0.8513625	4.475706905725818e-26	25.34913836123968	21.581306477713493
241	COL22A1	24.608536	0.13321422848077746	0.8754493861216444	21.543527530223866
242	ZBTB16	-1.098353	3.1441696091657457e-20	19.502494034408087	21.420623382044575
243	TSPAN2	-3.2475307	2.821148084331129e-07	6.549574116779786	21.269943008152666
244	EDIL3	1.5864419	4.443018712256929e-14	13.352321857676793	21.182682516874696
245	MYO1B	1.0613462	1.1489224074306421e-20	19.939709300434938	21.16293416246062
246	CCND3	-1.1105841	1.0277723240482039e-19	18.988103081216888	21.08788612734106
247	KLF9	-0.8901096	2.1441073967111005e-24	23.66875346495368	21.0677846469192
248	PGC	-1.196664	2.9581864602630107e-18	17.528974455048	20.976292261595585
249	RAMP2	-0.7648956	8.364170618386159e-28	27.07757711671187	20.711520081597882
250	CHD7	1.5088129	2.3091882392998608e-14	13.636540663030406	20.57498852318165
251	TMEM109	-0.89897573	1.3825089113499712e-23	22.859332060647027	20.54998472521408
252	TBCD	1.161121	2.4817231131533936e-18	17.605246674544595	20.441821813784344
253	IFITM2	-0.69423306	3.601447226652062e-30	29.443522944719508	20.440667027651408
254	CD59	-0.71464413	5.0236356273165e-29	28.298981868232755	20.22370139156837
255	TAGLN2	-0.68374586	3.703017037519034e-30	29.431444289764364	20.123628217952074
256	NRCAM	3.0118594	2.127126106900138e-07	6.672206762138936	20.095748768463487
257	OAF	1.3507746	1.508042956391951e-15	14.82158628747269	20.020622967734486
258	SEMA3G	-2.4383085	6.5155606205676995e-09	8.186048210197901	19.960110747344828
259	NARF	1.218617	4.1754164224473145e-17	16.379300204982187	19.960093062571335
260	MMRN2	-0.87262094	1.393670325291853e-23	22.855839947069768	19.944484543865528
261	PPM1F	1.1710284	1.1349968041823018e-17	16.945005361314863	19.8430821032278
262	PGM2L1	1.2341678	8.445224388427084e-17	16.073388806796224	19.83725913135063
263	HLA-DMB	-2.0173128	1.53032541641235e-10	9.815216208708591	19.800360950254902
264	PTPRK	1.0846989	5.848613859830708e-19	18.232947050902123	19.777257892146373
265	BMX	-2.0848968	3.5348401135330985e-10	9.45163022525624	19.70567363885074
266	ESM1	2.409879	7.946990658958624e-09	8.09979729746066	19.51953116187273
267	CDH13	1.1867863	6.930949122411955e-17	16.159207289139754	19.177525732388673
268	TSPAN15	1.2832698	1.413811367718113e-15	14.849608530725787	19.056053619761215
269	IFIT1	-1.9770752	2.3436628909277535e-10	9.630104856450314	19.03944166954595
270	TNFRSF4	1.2237333	3.1352705137064974e-16	15.503724981933228	18.9724246263876
271	SELENBP1	-1.9376439	1.660251140171776e-10	9.77982621283877	18.949820463659776
272	LSR	-1.9928411	3.20327073192552e-10	9.494406354370046	18.92084343603132
273	CASC15	2.069917	7.820761759179216e-10	9.106750943654234	18.850218261343215
274	NPC2	-0.82953036	2.1318814102054983e-23	22.671236957396783	18.80647931670261
275	DBNDD2	-2.5692205	5.0232773489382445e-08	7.299012842587382	18.752773738122738
276	WIPI1	1.6282544	3.409237678919481e-12	11.467342720377161	18.671751396772255
277	GIMAP5	-1.4406574	1.1889886490085116e-13	12.924822291467514	18.620240583757994
278	ALPK3	1.7031995	1.2227724271282263e-11	10.9126543629465	18.58642751800183
279	LIMS2	-0.7910748	5.8906979050897666e-24	23.229833248782697	18.3765359796489
280	IGFBP2	-1.2531285	2.3540807790524396e-15	14.628178638648569	18.330987973474063
281	VASH1	1.4380144	2.039940962487523e-13	12.690382401219644	18.248952483247052
282	LDHA	-0.70372516	1.4400663982943916e-26	25.84161748307971	18.18539637644513
283	ANKRD28	1.133392	9.036314150932382e-17	16.04400867907474	18.18415070545746
284	RSPO3	-3.6321094	1.1008255615043633e-05	4.958281494541517	18.009020842070825
285	PLA1A	-1.5920155	4.9336015558247086e-12	11.30683592762578	18.000658107428695
286	DGKD	1.7198179	3.630541524845906e-11	10.440028591572174	17.95494780625386
287	FBLIM1	1.4351026	3.5987970141682246e-13	12.443842648515956	17.858190714611265
288	TINAGL1	-0.88000786	8.46809945100722e-21	20.0722140501838	17.663706192878827
289	FMNL3	1.087147	7.706706508017017e-17	16.113131179793765	17.517342181659483
290	CA2	1.9044293	6.819636177130843e-10	9.166238794035479	17.45645388159043
291	PI16	-3.6939108	1.9480727162228766e-05	4.710394836130437	17.399778532548133
292	CYBRD1	-1.9465199	1.1807661080563585e-09	8.927836121048935	17.378210242208322
293	HTRA1	0.9004261	5.2367049320780175e-20	19.28094189621127	17.361063118565482
294	FHOD1	1.3487685	1.5011066335384907e-13	12.823588455849702	17.296051815764393
295	MCF2L	1.017927	1.0348082408189292e-17	16.985140121385783	17.289633587628852
296	KLF6	0.7483049	9.676097547126349e-24	23.014299762058283	17.22171336273355
297	ENPP4	-3.4204369	9.713992228071592e-06	5.012602248331273	17.145289490354504
298	MYO5A	1.5203822	6.011003328381392e-12	11.221053031556043	17.060288911894833
299	FOXP1	-0.80459756	6.602055553384911e-22	21.18032082559386	17.04163438408701
300	DDI2	1.6004547	2.7528541510201647e-11	10.560216797355325	16.901148480386173
301	SERPINE2	-4.8394475	0.0003575684874336205	3.4466407626298516	16.679837016322058
302	PTPRE	1.1259186	1.694890881598959e-15	14.770858256779425	16.63078444491308
303	SERINC1	-0.860208	4.7699275553598476e-20	19.32148821688156	16.620498251305335
304	FNDC4	2.0037127	5.378002636131292e-09	8.269378989234882	16.569459322392465
305	TMEM176A	-2.567749	3.743101295098241e-07	6.426768419931543	16.502328334138184
306	RHOA	-0.6464921	3.5945323224357624e-26	25.444357606810442	16.449576782961913
307	ASRGL1	-1.3262979	5.209800978527699e-13	12.283178867022572	16.291154081400354
308	MMRN1	-1.5725055	4.6910315855176124e-11	10.328731642864007	16.2419870488162
309	MT1M	-2.3603234	1.3986769119642724e-07	6.854282593982757	16.17832379630237
310	ELN	-1.7773751	1.0225832042671146e-09	8.990301344754421	15.979137770031574
311	ADGRG6	-1.8777319	3.329236094450361e-09	8.477655405539856	15.918764155712028
312	RNF145	0.9771813	6.677564777188647e-17	16.175381890316828	15.806280953033935
313	TGFBR2	-0.64589876	3.5852913616194253e-25	24.44547554526763	15.78930232677781
314	PLSCR4	-2.3268292	1.713469469443529e-07	6.766123629413473	15.743613998051428
315	TFPI	-1.2808326	5.39597818299215e-13	12.267929814935137	15.713165033743206
316	MYRIP	-1.4167362	8.196912136095988e-12	11.086349720154711	15.70643347501088
317	PLCB4	-1.783282	1.7257700263986135e-09	8.76301707821551	15.626930985374889
318	SPRY4	1.1232948	1.411150002750758e-14	13.850426819056153	15.55811284360264
319	PLEKHG5	1.8464038	4.1245028333782374e-09	8.384628393716037	15.481410039686729
320	HSD17B12	-1.0570349	2.3077688044799445e-15	14.63680770156825	15.471615835070425
321	KIAA1147	1.5634601	1.53032541641235e-10	9.815216208708591	15.345699029222748
322	SOD1	-0.6775062	2.2456106414029956e-23	22.648665542352756	15.344611517367584
323	FSTL1	0.9274613	3.9054192502060996e-17	16.408332337387815	15.218093669088859
324	HPCAL1	-0.9107602	2.3627756205835846e-17	16.626577518896298	15.142825463227231
325	PLA2G16	-1.0382453	3.2133044554369362e-15	14.49304812379424	15.047339391703801
326	SYPL1	-0.8318523	8.488645503097409e-19	18.071161602743135	15.032537647528008
327	FKBP10	1.1420147	6.990118974563317e-14	13.155515432329196	15.023792560981096
328	ATF3	-0.96945345	3.4332441739747537e-16	15.464295308243681	14.991914500525608
329	FHL3	1.6318197	6.662153348441313e-10	9.176385375004886	14.974206659470543
330	SLC40A1	-2.0423045	4.6664608625380944e-08	7.331012372234634	14.972159673483608
331	SYNE2	-0.71777165	2.5405398189940383e-21	20.595073993812587	14.782560229243629
332	SERPINB1	-0.98874503	1.1278337864151941e-15	14.947754899432098	14.779518422391147
333	MYO10	1.2337116	1.282470622860229e-12	11.891952574345442	14.671239841230825
334	LOXL2	1.0589434	1.647762020843004e-14	13.783105511387538	14.59552848662039
335	PHLDB1	1.0795655	3.397017496011818e-14	13.468902216332262	14.540562493088272
336	FLT4	1.270487	3.688344885362568e-12	11.433168476228271	14.52569135619575
337	ATP5F1E	0.49693948	6.290280468131295e-30	29.201329990000485	14.511293749437417
338	CDK2AP1	1.2073495	9.712786059271926e-13	12.01265617723774	14.503474895388203
339	BDKRB2	1.4675207	1.3115758421499173e-10	9.882206591177427	14.502342870664561
340	ITGAV	1.0253481	7.4403044266733e-15	14.128409294545579	14.486537163954388
341	TMEM47	-1.3474171	1.858070048708225e-11	10.730937917256266	14.459049422216818
342	AKAP13	0.8651925	3.004405882117902e-17	16.522241396415954	14.294918892189568
343	SP100	-0.8397698	9.969103428958365e-18	17.001343898194335	14.277214835901027
344	ATP6V0C	-0.71078765	9.995322563753771e-21	20.000203185998302	14.215897500559736
345	CCDC68	-1.48585	2.7973106965158417e-10	9.553259293982935	14.194710097841371
346	AFAP1L1	1.0013319	7.44371351722569e-15	14.12821034971137	14.147028071821799
347	TSC22D3	-0.748429	1.2880069207993114e-19	18.890081803391677	14.137885041164564
348	CHST1	1.7232866	7.195844129268949e-09	8.142918252571004	14.032582143441244
349	PLAT	-1.0299705	2.5771176764327817e-14	13.588865750227294	13.996131213952669
350	TMEM176B	-2.0959609	2.5572074508647605e-07	6.592234038844486	13.817064495607292
351	RPS27A	-0.61495996	3.426197166661358e-23	22.465187648396434	13.815190790164644
352	ATP1A1	-0.7451703	3.210269197562112e-19	18.493458548245023	13.780775966376611
353	S100A3	1.7051554	8.43072588202134e-09	8.074135031189648	13.767654727689385
354	SKP1	-0.6220152	7.962858558737156e-23	22.098930998414836	13.745870503087684
355	PDGFA	2.1849365	5.260895728292174e-07	6.278940305896454	13.719086002836992
356	CSNK1G2	1.4296831	2.594744428986718e-10	9.585905411821994	13.704806862492225
357	AHNAK	-0.6502481	9.883378474426975e-22	21.005094573429187	13.658523052926267
358	CEMIP2	0.907024	1.1175970600796321e-15	14.9517147493356	13.56156450630576
359	IFI35	-1.3304505	8.325797710789207e-11	10.079574145233442	13.410374812289287
360	CA4	-1.516193	1.4829131151979995e-09	8.828884293810098	13.386292848946201
361	RAB13	0.65971994	5.6869688646622056e-21	20.24511914944124	13.356108871547645
362	TOMM7	-0.62526107	4.71572127749685e-22	21.32645187177506	13.33460008133545
363	TTYH3	1.4700176	8.498800272222407e-10	9.070642376865433	13.334003505315872
364	PERP	-2.2055657	9.346996222219203e-07	6.029327932839294	13.298078828423707
365	FBLN5	-3.0924778	5.373811285697412e-05	4.269717588929892	13.204006849468026
366	IFIT2	-2.50268	5.48749694411861e-06	5.2606257085999895	13.165663081121396
367	GRB10	0.9096273	3.58843778604825e-15	14.445094578875768	13.139652645560933
368	SERF2	0.36155957	6.894957954471372e-37	36.16146837781253	13.074524951307824
369	ADRB2	-1.9893076	2.821879239523216e-07	6.549461575532369	13.028893963080773
370	RASSF2	1.5390123	3.7229729224295335e-09	8.429110122439196	12.972504265132065
371	ELF1	-0.76656085	1.2441768124097875e-17	16.905117896817746	12.95880158706451
372	AFAP1L2	-3.567523	0.00023416117314794968	3.630485114752584	12.951839157565734
373	SDHD	-1.0837771	1.2617462496235823e-12	11.89902797747615	12.89589367781819
374	A1BG	2.1055377	7.742399568318801e-07	6.111124419449748	12.867202567131967
375	PCDH17	0.79648435	9.279941077836514e-17	16.03245478128671	12.769599343945398
376	ORAI2	1.1163697	5.1756297012904576e-12	11.28603680352156	12.599389794489987
377	TNFAIP2	0.93506974	4.111794240807882e-14	13.385968626093895	12.5168142004212
378	NNMT	-0.8524486	2.7388712739210273e-15	14.562428378968935	12.413721431583006
379	CD81	0.71936685	5.7864559860925924e-18	17.237587345931566	12.400148884248122
380	ADAMTSL2	1.8164458	1.5994354088671596e-07	6.7960332936473815	12.344626319689022
381	MXRA5	2.5956366	1.8138928465766e-05	4.741388371914845	12.306921222431097
382	TPD52	-2.8339176	4.788717881362104e-05	4.319780747876312	12.241902766430659
383	GPX3	-1.9436556	5.267224905446146e-07	6.278418137289213	12.203082634998667
384	CTNNAL1	-0.96848744	3.067895408134364e-13	12.51315945060454	12.118837781895115
385	TMEM179B	-0.7721055	2.0333012662688749e-16	15.691798268885433	12.115723983724179
386	KLHDC8A	4.6012135	0.002366218801787258	2.6259450990930007	12.082533922563725
387	ANKRD11	0.9921643	8.350419017385687e-13	12.078291731417881	11.98365002749609
388	HIF1A	0.773084	3.5546880532101906e-16	15.449198505402222	11.943527943323398
389	COL13A1	1.6412623	5.5509807148411574e-08	7.255630281486842	11.908392391951606
390	SH3BP5	-0.75750947	2.8320707017203346e-16	15.547895908826998	11.777678389292445
391	FASN	2.1211884	2.850245476470062e-06	5.545117734908887	11.762239427988646
392	IDH2	1.0301762	3.8743363767211255e-12	11.411802675766651	11.756167090235996
393	LRRFIP1	-0.58110714	5.907619771119444e-21	20.22858746471735	11.754976599515482
394	PIEZO2	3.5332878	0.0004833383095030657	3.3157487812186237	11.715494595836725
395	SORBS2	-1.0131847	2.8467595750511007e-12	11.54564920992987	11.697874745831351
396	MKL2	-0.68853	1.1823572853782058e-17	16.927251268275725	11.654920787446823
397	IFI16	-0.6255834	2.647025963345966e-19	18.577241798901678	11.621614277838404
398	PIR	-1.4233637	7.178067472838754e-09	8.143992463675692	11.591863128660478
399	LYST	-1.0817883	2.1726835878493583e-11	10.663003516227395	11.53511246236583
400	MT1X	-1.1877823	2.0614280920226038e-10	9.685831809920328	11.504659464473315
401	GRPEL2	1.5139934	2.83281629110819e-08	7.547781588679327	11.427291377468025
402	NTN4	-1.4683214	1.7049327140419032e-08	7.768292755965872	11.406350826010517
403	RPL30	-0.5615807	5.605137246026085e-21	20.251413748909858	11.372803464790744
404	RRBP1	0.7752122	2.1455990204632603e-15	14.66845143776219	11.371162924751376
405	C16orf74	2.1016352	3.905548901816475e-06	5.408317919974283	11.366311408955466
406	DAZAP2	-0.621837	5.343615853397757e-19	18.272164770357765	11.362308488292863
407	METTL7A	-1.8048356	5.137097314491317e-07	6.289282207149659	11.351120161368115
408	SELENOW	-0.59118813	6.381615912789712e-20	19.195069338026503	11.347897200202455
409	CSTB	0.6581687	6.4826493371948095e-18	17.188247469842434	11.312766037279246
410	MIF	0.5091627	6.163065832955733e-23	22.210203193175264	11.308607558832552
411	PSAP	-0.59464604	1.414833382387738e-19	18.84929470174409	11.208658387567008
412	NID2	1.6980468	2.522484954218165e-07	6.5981714155051305	11.204003880874817
413	MYO1D	1.3613784	6.2737146356992934e-09	8.20247523937746	11.16667287432639
414	PEBP1	-0.69869643	1.0699839610025395e-16	15.97062273231507	11.158617159778583
415	MALL	-0.8333814	4.927851650964407e-14	13.30734237473513	11.09009181034083
416	IL6	-2.2215667	1.1113776490818093e-05	4.954138341560036	11.005948653321061
417	EXOC3L1	1.1276996	1.8713036377293562e-10	9.727855738159363	10.970099156798373
418	ADAMTS9	0.8319278	7.376752184012589e-14	13.13213480606631	10.924987707764132
419	PLEKHA1	0.8752889	3.383959690641546e-13	12.470574818870665	10.91535576188307
420	PMAIP1	1.4172653	2.182398046236775e-08	7.661066035819879	10.857763022796673
421	VWF	0.5976698	8.553111710605912e-19	18.067875855694144	10.798623392335848
422	F8	-2.3500922	2.5430936724357934e-05	4.5946376427056395	10.797821960160048
423	CD200	0.85144705	2.3083105702537973e-13	12.636705759695918	10.759485787775729
424	TMBIM6	-0.5859395	4.365862774588026e-19	18.35992991891909	10.757808644328085
425	CRTAP	-0.74571407	5.5693048316218246e-15	14.254199010684822	10.629556736223213
426	STRN4	1.0662795	1.2661902742494236e-10	9.897501026666728	10.553502748086958
427	PDGFB	1.0820081	1.7850393340982278e-10	9.748352209583386	10.547796280512381
428	ST6GALNAC1	-1.8902957	2.653341858990706e-06	5.576206791514656	10.540679965342083
429	NUAK2	1.5523107	1.713469469443529e-07	6.766123629413473	10.503126142543291
430	ATP6AP2	-0.9811182	2.2249085281769278e-11	10.652687839300853	10.451545941593565
431	GPM6A	-4.2511597	0.0035022648373056473	2.455651016153317	10.439364558477457
432	ISCU	-0.6596059	2.060990551186397e-16	15.685923999281929	10.34652833553419
433	GULP1	-1.2824491	8.779067497894366e-09	8.056551611887333	10.332117575201307
434	OSBPL1A	-1.2893436	1.0894865414520382e-08	7.9627781302724445	10.26675698469215
435	RAC1	-0.5822994	2.4667888630112903e-18	17.607868020981773	10.25305118281022
436	SH2B3	0.8909112	3.5685020044399403e-12	11.44751405496227	10.198718729893065
437	TM6SF1	-1.7382408	1.3775912499247246e-06	5.860879624399042	10.187620310030498
438	SSBP2	-1.7910601	2.2008416567902865e-06	5.657411202360766	10.132763417635028
439	TMEM35B	-0.930372	1.3227022786554001e-11	10.878537898282385	10.121087058678892
440	FAP	1.3632209	3.7654859176351856e-08	7.424178972257238	10.120796163785567
441	NOL4L	1.1368965	1.2551176077043463e-09	8.901315577781382	10.119874446114768
442	TNFRSF25	2.3706028	5.6427171909270395e-05	4.248511715722809	10.071533965175544
443	AP2S1	0.68854266	2.3975629641889884e-15	14.620229978676269	10.06665209855687
444	SQLE	1.2795547	1.428746997909643e-08	7.8450446691374465	10.038163971824794
445	MAP4K4	0.903181	9.352151517845305e-12	11.029088465615349	9.96126333083806
446	NREP	0.9992718	1.1158343359030528e-10	9.952400278824742	9.945153041010888
447	TNS3	1.5012976	2.414369842554869e-07	6.617196202226291	9.934380731583698
448	LMNA	0.54542965	6.93618619944428e-19	18.158879256894913	9.904391102438012
449	CCDC85B	0.47553304	1.647993443064241e-21	20.783044520579853	9.883024307611633
450	AC007998.3	3.985406	0.0033581618655907745	2.4738983744163536	9.859489231666867
451	APOL3	-1.1643258	3.851259831322476e-09	8.414397180026214	9.797100008524676
452	CYR61	0.75617564	1.305222048240861e-13	12.884315598576727	9.742805558221747
453	FRY	-0.91641915	2.3782318916839732e-11	10.623745801370518	9.735804080589489
454	TMBIM1	-0.98642015	1.53032541641235e-10	9.815216208708591	9.681927089747347
455	SEMA3F	0.95463276	7.344980745743587e-11	10.134009338339112	9.674257295345443
456	ZNF267	0.9329594	4.614790605709232e-11	10.335848000130625	9.642926318882262
457	ITGA5	0.66843694	3.7863242964744406e-15	14.421782191709323	9.640052022250194
458	GIMAP8	-0.90824103	2.7224052921154457e-11	10.565047219681311	9.595609406350983
459	F3	1.639384	1.4053187103408734e-06	5.852225171527014	9.594044493748573
460	SLC9A3R2	-0.8109971	1.5111428163159267e-12	11.820694489064735	9.586549287349271
461	ENPP2	-1.2215242	1.428746997909643e-08	7.8450446691374465	9.582912216144617
462	RHOJ	0.81363463	1.7650830978532255e-12	11.753234843766476	9.562838930634888
463	SAMD14	1.7541819	3.6877249088551306e-06	5.433241483231794	9.5308936610853
464	FOLH1	2.6638665	0.0002728171368863869	3.5641283531451675	9.494362192669454
465	EXOC3L2	0.9368779	8.522808188360624e-11	10.069417285542375	9.433814584366322
466	CMTM7	1.3602496	1.16571454923769e-07	6.933407783083039	9.431165430910005
467	GBP4	-0.84041554	6.208771070939408e-12	11.206994353112737	9.418532181431807
468	SLCO4A1	-2.7156384	0.00034471946381030516	3.46253419443723	9.402990816694132
469	TNFRSF1A	-0.63925993	1.9875253480675383e-15	14.701687323825878	9.39819967457099
470	LENG8	0.99814296	3.925287382191474e-10	9.406128541738846	9.388660963038875
471	DBN1	0.7890212	1.2738773101547536e-12	11.894872397815911	9.385306421578381
472	MARCKSL1	0.6287895	1.3126782468435847e-15	14.881841711644263	9.357545578288564
473	MZT2A	0.8851249	2.7296827335803927e-11	10.563887827341075	9.350360387065573
474	TMOD1	-3.0894618	0.0009756142273684634	3.010721875001847	9.301510233588264
475	ACKR1	-1.1578087	9.636199369654133e-09	8.016094223177125	9.281103322680972
476	MTSS1	1.3125333	8.673715038550679e-08	7.06179485002423	9.26884061165842
477	UBTD1	0.9748692	3.2722327865872696e-10	9.485155808199316	9.246786175381091
478	RAB31	0.97452056	3.3027331429962035e-10	9.481126515380991	9.239552759876146
479	ABI3BP	-3.3312025	0.0016859570498442503	2.7731534933252933	9.237935869313834
480	PSMB8	-0.59561926	3.1267018759752734e-16	15.504913525789743	9.235025140205508
481	ANXA11	-0.7470213	4.436122632117765e-13	12.352996456725785	9.227951687953707
482	NQO1	-0.8961057	5.0537412080859993e-11	10.296387001192883	9.226651150075615
483	CD58	-1.5003246	7.144912843341258e-07	6.1460030645478625	9.220999631795983
484	GPRC5B	-1.1905246	1.8849439114832826e-08	7.724701568161487	9.196447075341242
485	ADAMTS5	2.6253479	0.00031789359293662577	3.4977182250902894	9.182727031614613
486	CXCL12	-0.93081856	1.5321317324049844e-10	9.814703892538258	9.135708521890342
487	CHMP5	-0.72751755	2.8813178594990334e-13	12.540408828838014	9.12336744725203
488	SH3GL1	0.96352535	3.422381785927386e-10	9.465671544101522	9.120414533539572
489	NHSL1	1.7957591	8.37601603707219e-06	5.076962499809958	9.117001517197457
490	PLOD1	0.8615347	3.1211712059133566e-11	10.505682408283038	9.05101009633624
491	NDUFA12	-0.59592485	6.522412222850582e-16	15.185591756825387	9.049471554819938
492	BTNL9	-0.96202177	4.954455091662493e-10	9.305004103781629	8.951616500033639
493	DCHS1	0.8897969	9.741993684626323e-11	10.011352156301184	8.908070240330296
494	SOX17	-1.0117224	1.7120503424698568e-09	8.766483469135842	8.86924809372403
495	TMOD2	1.1124564	1.0705609282853007e-08	7.970388610886957	8.866710146861227
496	LINC01943	3.5298936	0.003148599908336758	2.501882521529476	8.831379192526583
497	UBE2L6	-0.9331401	4.444638894833824e-10	9.35216351756251	8.72687879109712
498	NKX2-3	-1.2762655	1.4638931636411642e-07	6.834490617358344	8.7226245985132
499	CHURC1	-0.6671289	8.739833799337176e-14	13.058496826028875	8.711700891621035
500	ATOX1	0.6589133	8.136053412211804e-14	13.08958620898493	8.624902632334123
501	P3H1	1.1603086	3.7556834853619016e-08	7.425311015541425	8.615652225087226
502	SMIM10	-1.619862	5.788836515462278e-06	5.237408715320945	8.483879149073818
503	POLE4	-0.9628112	1.655675611434932e-09	8.781024748447205	8.454468729488223
504	SHANK3	0.8963188	3.8876988365082685e-10	9.410307385388894	8.43463536022387
505	SEMA6B	0.92101055	7.087701628258154e-10	9.149494573277961	8.426781064261737
506	CYB5R3	-0.55845946	8.752270333858392e-16	15.057879276626526	8.409215140642416
507	PDE8A	1.0389926	8.258156110680454e-09	8.083116911559856	8.398299006499775
508	CD9	-0.6537107	1.4879449548719408e-13	12.827413134810001	8.385417513592207
509	NAV1	0.90185684	5.138162482267863e-10	9.28919216631401	8.377521490076933
510	FAM129B	0.8135726	5.200136613520167e-11	10.28398524680393	8.366768467336955
511	SPG7	0.9019961	6.665539819513097e-10	9.176164672785422	8.276864528564355
512	P3H4	1.4558101	2.079167386216638e-06	5.682110545789285	8.272073751628257
513	SMARCA4	0.9404059	1.693602657544472e-09	8.77118847350778	8.248477436518808
514	SERTAD1	-0.59407544	1.448372136149488e-14	13.8391198387521	8.22148122624714
515	MPRIP	0.8326237	1.3552073576416458e-10	9.867994249151435	8.216326082335431
516	ZFYVE21	-1.0213326	9.831896782623776e-09	8.007362689414954	8.178180727477228
517	AKAP17A	1.1597631	9.012990180843538e-08	7.045131102073186	8.17068307108729
518	C4orf3	-0.5712799	6.196363577209671e-15	14.2078631075456	8.116666379224498
519	SAMD4A	1.3077961	6.734883523961609e-07	6.171669910755868	8.071285967179454
520	ARL4C	1.239462	3.251722356073287e-07	6.487886543143439	8.041488947403957
521	FLOT1	-0.52037346	3.73586104572444e-16	15.427609285599706	8.028118479488302
522	DOCK8	2.6919334	0.0010487375617513406	2.979333176956846	8.020166469348206
523	SIN3B	0.9332493	2.7150445476005537e-09	8.566223040248842	7.994421611050617
524	NDRG4	-2.7622538	0.0012768326741536822	2.893866012253465	7.993592277020779
525	ZFP36L1	-0.56163657	7.005105182325009e-15	14.154585339356023	7.949732718943317
526	LAMP1	-0.7247374	1.1212617214050444e-11	10.950293003912245	7.936086944153147
527	ADGRL2	0.8361082	3.237863106907201e-10	9.489741516660958	7.934450771056695
528	MTUS1	-0.5724888	1.3963943798615096e-14	13.854991907781123	7.931827480561441
529	STXBP6	-5.0939536	0.027727585877745514	1.5570879409383314	7.9317337369996554
530	FADS3	1.3517306	1.4494624741542422e-06	5.838793023826544	7.892475110364732
531	TRIM28	0.8528334	5.765488598242954e-10	9.239163882379822	7.879467456755072
532	PGRMC1	-0.91585624	2.5290156760235796e-09	8.59704847868666	7.8736605135281375
533	PRDX1	-0.531479	1.618180759234999e-15	14.790972967054051	7.861091537016845
534	HYAL2	-0.5444409	5.8034629565008356e-15	14.236312783315539	7.750831302064606
535	LIPA	-1.09056	8.071041589696157e-08	7.093070414786323	7.735418583653142
536	CYB5A	-0.6058353	1.7338882171018402e-13	12.760978904703348	7.731051719936902
537	FGFR1	0.8772318	1.5633493087114834e-09	8.80594397406228	7.724853878013458
538	RPS25	-0.49173704	2.0425816290601345e-16	15.689820578446959	7.715265896382628
539	EPS8L1	1.7366502	3.642547667175928e-05	4.438594756248152	7.708286597658881
540	EEF1A1	-0.5353979	4.8917200247186825e-15	14.310538407563655	7.661832028532197
541	ESAM	-0.5403379	6.7603328001965465e-15	14.170031923920597	7.656605578781626
542	CCNL2	1.0337152	3.97044274587001e-08	7.401161062162048	7.650693043659445
543	GABARAPL1	-0.95952636	1.0700869411101774e-08	7.97058093585638	7.647982512746179
544	N4BP3	2.1111279	0.00023981965956309972	3.6201152178601803	7.642526068918503
545	LAPTM4B	0.78266054	1.7608778720702873e-10	9.754270764035692	7.634282861709567
546	BAALC	-1.6186043	1.9405494062447734e-05	4.712075295677726	7.626985346846458
547	APOLD1	-0.6564224	2.4148379879463765e-12	11.617112000854956	7.62573226920936
548	RPL8	-0.5131893	1.4290089109247374e-15	14.844965063054113	7.618277463722757
549	CSGALNACT1	0.94891745	9.90817667963621e-09	8.004006257808149	7.595141196102707
550	ANXA3	-3.5173292	0.007104533738515815	2.148464418993978	7.556856670471327
551	RSRP1	0.78402305	2.472435126840594e-10	9.60687509484697	7.532011479144744
552	UQCC2	0.8473957	1.2936495145550386e-09	8.888183370121993	7.531808529508444
553	GPR146	-1.1476558	2.77915226490762e-07	6.556087658333237	7.524132319375727
554	C9orf3	-0.83170474	9.262566333315941e-10	9.033268668827468	7.513012331219384
555	PLEKHG2	1.1027358	1.6805865105572075e-07	6.77453912669906	7.470526537814291
556	ELL2	1.216231	7.495621551405087e-07	6.125192348785906	7.449648745131848
557	TEK	-0.75333196	1.2983521298237556e-10	9.886607505301853	7.447897402280964
558	MET	-1.4513091	7.698160809053173e-06	5.113613021046703	7.421433034068502
559	OSBPL3	1.7414134	5.68341256794114e-05	4.245390816685033	7.392980264833299
560	FAM118A	1.3457078	3.2488838580876523e-06	5.488265813645231	7.385601972091528
561	CD151	-0.5275937	1.5442814992949297e-14	13.811273531430805	7.286740521249588
562	SPTBN5	1.8665473	0.00012762498658977766	3.894064290538615	7.26845536710648
563	CCL14	-1.1281686	3.8362220475089555e-07	6.416096263019383	7.2384382289048865
564	YBX3	-0.49660444	2.7329280189302565e-15	14.563371806797303	7.232235138439219
565	PSIP1	-0.70116293	4.912391355760702e-11	10.3087070415255	7.228083278108942
566	PFN1	0.3208274	3.311960500873467e-23	22.479914851342166	7.21217251537104
567	GIPC2	-1.3750148	5.699391329084574e-06	5.244171522666928	7.210813362758252
568	MARCH3	0.8411196	2.6781567282454745e-09	8.572164011259604	7.210215056459399
569	BTF3	-0.5486529	8.486098177938782e-14	13.071291948071359	7.17160206863044
570	CSRNP1	-0.64371324	7.450036750846525e-12	11.127841584882514	7.163138914687696
571	KIFC3	0.78098863	6.819636177130843e-10	9.166238794035479	7.158728311304449
572	APLN	3.4538493	0.008477268689227413	2.071744051548421	7.155491774628613
573	CTTN	0.7664806	4.710830607155397e-10	9.326902511915518	7.148890063622836
574	TRIO	1.0136168	8.925076733892439e-08	7.049388041326379	7.145378150580328
575	PFKFB3	0.98892057	6.110143067955754e-08	7.213948620707316	7.134022177755499
576	TRIM22	-0.9538399	3.6898777658181906e-08	7.432988020428997	7.089880536054653
577	FABP4	-3.1521568	0.005642013536550614	2.2485658762022434	7.0878322840025385
578	ADIPOR2	-1.0189528	1.1145966361843216e-07	6.9528822719641825	7.084659182585711
579	SH3PXD2A	1.0754199	2.6139728939969845e-07	6.582698920217055	7.079165432951455
580	ROMO1	0.65389746	1.5252848374317705e-11	10.816649046957375	7.072979383761918
581	NME1	0.82647187	2.8177641562503828e-09	8.55009535967428	7.066413259352537
582	NOTCH4	0.77459633	7.68151708062222e-10	9.114552999411591	7.060099334869581
583	PTGES3	-0.5214841	2.894348678500918e-14	13.538449151161936	7.0600856592907
584	PLXNB2	1.0969816	3.881021157791477e-07	6.411053989651884	7.032808549382817
585	PALLD	-1.9683228	0.0002728171368863869	3.5641283531451675	7.015354935338044
586	ATP13A2	1.2032359	1.7787161348738474e-06	5.74989335539813	6.918477903066132
587	CDC42EP5	1.0012391	1.2551296326082439e-07	6.901311416956644	6.909862565236293
588	NRIP1	0.8953211	2.0138425555170607e-08	7.695974486087755	6.890368120411142
589	DGKH	1.0577186	3.166993643602084e-07	6.4993528082893794	6.8744865782026645
590	ATRAID	-0.6378542	1.74724500290112e-11	10.757646192929155	6.861810005107136
591	PCDH12	0.82301575	4.757941157841942e-09	8.322580933249272	6.849615184173867
592	ABHD17A	0.7673228	1.2079915698164462e-09	8.917936096505429	6.842935505855471
593	SYCE1L	1.3152905	6.757852272221222e-06	5.170191306207229	6.800303255155086
594	CLIC5	-2.0710466	0.0005461688599102876	3.2626730650067186	6.75714792819364
595	LYVE1	1.401058	1.5381869516197285e-05	4.812990877068671	6.743279173000239
596	CALML4	-1.3954058	1.5017293394059756e-05	4.823408334305662	6.730611817612044
597	MYO9B	1.0573505	4.310078000192392e-07	6.365514870269287	6.730580434717253
598	COL21A1	1.9423224	0.00034471946381030516	3.46253419443723	6.725357634484038
599	PNPLA6	1.0225128	2.682159018349073e-07	6.5715154775119125	6.719458648708326
600	MGAT4B	1.2180746	3.2479090546082335e-06	5.488396140032703	6.685275714283843
601	ENO1	0.6070727	1.0120613114220619e-11	10.994793176818636	6.674638900635602
602	IER2	-0.5443482	6.204678518096958e-13	12.20728071560497	6.645011043878053
603	WDR60	1.0298347	3.578413807478606e-07	6.446309439086406	6.638633452312323
604	PEF1	-0.87000495	2.3570070608876834e-08	7.6276391164574475	6.636083803035158
605	NACA	-0.51090455	1.0474379632056364e-13	12.979871689636424	6.631475511821105
606	KLHL6	2.3201575	0.00140393082896906	2.852654289169943	6.618607323581143
607	PLK2	0.78649145	3.907287377858422e-09	8.40812464558906	6.612918174959665
608	PTK7	1.2179826	3.853486491903275e-06	5.414146159060781	6.59433608523446
609	SAP18	-0.5203037	2.234176635809511e-13	12.650882494190489	6.582301301398714
610	RRP12	1.0322741	4.6405172592293095e-07	6.333433607740694	6.537839648384347
611	CITED4	1.0236723	4.1896683541373335e-07	6.377820353565589	6.5287983001057475
612	RELT	1.742894	0.00018116089765103497	3.7419355360574986	6.521797194222157
613	LCP2	0.8580427	2.6629532366199816e-08	7.574636460018519	6.499361648289911
614	GABARAPL2	-0.48950127	5.458869075424059e-14	13.262897321613206	6.492205051927735
615	PTMA	0.22828609	5.367478292097728e-29	28.27022970332231	6.4537001320644
616	UPP1	0.59577185	1.6454767955646693e-11	10.783708237726506	6.424629797542921
617	RGS12	1.136823	2.2401653379557455e-06	5.649719926883727	6.422731884848676
618	HCLS1	0.88161075	5.384963391347119e-08	7.268817244824677	6.4082674311967756
619	SSUH2	-2.651367	0.003831250349812385	2.416659468484242	6.407451041923793
620	TMEM178A	-3.6976154	0.01858610557405661	1.7308116002700902	6.399875601791289
621	MSANTD3	1.3551946	1.9713467065301053e-05	4.705236988358175	6.376511610758954
622	ADA	1.1225511	2.1542540926947358e-06	5.666703073300319	6.361163675173019
623	MYADM	0.6365528	1.051403984772833e-10	9.978230381358326	6.3516705947559045
624	SMDT1	-0.61516327	5.1606551690524627e-11	10.287295159178635	6.328366095203414
625	FAM43A	0.90566754	1.1072927792791226e-07	6.955737532135125	6.299585723342283
626	SYNE1	-0.88215184	7.384582831417766e-08	7.1316740337481885	6.291219386251148
627	UCK2	0.88138694	7.593010138024531e-08	7.119586020261004	6.275110105928058
628	MGLL	-0.61600196	6.635340744811334e-11	10.178136769892005	6.269752236199757
629	RASAL3	1.3035396	1.5510539481704578e-05	4.809373096457654	6.2692084447279175
630	KCNE3	2.8619409	0.006517645658708194	2.18590925428064	6.25594301271359
631	OSMR	-0.98071915	4.1908457434025376e-07	6.377698324377798	6.254730873981296
632	SBNO2	0.9776139	4.1440497250206e-07	6.382575042072549	6.239694244447875
633	FGD6	1.1121845	2.486077153115398e-06	5.6044853975558615	6.233221927150365
634	ETS1	0.6054594	5.200136613520167e-11	10.28398524680393	6.226535455594678
635	TPST2	-0.98509085	4.807891298532554e-07	6.31804535984499	6.223848685138086
636	F2RL3	0.55604917	6.875316951030883e-12	11.162707276128845	6.207014094745703
637	CLIC2	-0.7695832	8.833785296222201e-09	8.053853160409197	6.1981102908795815
638	MACF1	0.6174824	9.264296193455641e-11	10.033187568348179	6.195316977966562
639	FADS2	1.8521787	0.0004535018103753487	3.343420974900568	6.192613090830574
640	PNKP	0.9588949	3.6524923676889575e-07	6.437410682901957	6.1728003272959375
641	MAPK11	1.0146667	8.360636717263796e-07	6.077760646931268	6.166901196313704
642	ITGB4	-0.6302324	1.6890012962970233e-10	9.772370017110799	6.158864148412454
643	UBALD2	0.8339338	4.189033062447213e-08	7.377886211903828	6.1526684681681925
644	SERPINH1	0.6047068	7.075034385841428e-11	10.150271445055276	6.137938406509456
645	RNF115	-0.69735706	1.6094452800751238e-09	8.793323784411985	6.132086408956215
646	SP110	-1.0671713	1.8167893863013283e-06	5.740695415932878	6.126305592114357
647	PTGES	-3.4433067	0.016929700113997866	1.7713507347433637	6.099303825525215
648	EIF3K	-0.4702822	1.1858142200590456e-13	12.925983345982836	6.078859846316074
649	CDKN1B	-0.9694932	5.563335689872319e-07	6.254664734080261	6.063854992491893
650	N4BP2L1	-1.7811708	0.00040423401325264015	3.3933671466681936	6.044166628133925
651	LMBRD1	-1.0138754	1.1020534583033612e-06	5.957797338258229	6.040463952455312
652	PHLDB2	0.8710162	1.1834910556297392e-07	6.926835019953172	6.033385547287776
653	SEPT8	1.1959544	9.118829800289479e-06	5.040060890167684	6.027683209668641
654	ABCG2	-1.541795	0.00012340953631126213	3.9086512794653574	6.026339059362782
655	SRGAP2	0.8533205	8.740994581481912e-08	7.058439148981781	6.02311067837549
656	P4HA3	2.584487	0.004702642665645693	2.327658020240563	6.015801803827813
657	TMEM263	0.85678166	9.653116717655996e-08	7.015332442641605	6.010608186254761
658	FUT8	-1.7155032	0.00031678019935913116	3.4992419722145383	6.002960856160665
659	HINT2	-1.361923	3.9689595368418146e-05	4.40132332866046	5.994263380873297
660	ADGRG1	0.6971909	2.563885102365834e-09	8.591101441137065	5.989637580577602
661	CCPG1	-0.73811	7.789426162899874e-09	8.108494535070122	5.984960948760387
662	ANAPC16	-0.54438573	1.2024666029081783e-11	10.9199269768037	5.944652432138965
663	AKR1C3	-1.1602101	7.529757311437533e-06	5.123219021143523	5.944010619854016
664	GOLGA3	0.9918905	1.0371742342182128e-06	5.984148280637591	5.9356197706439096
665	PDXK	1.043833	2.147907664784638e-06	5.667984392216634	5.916429250415905
666	NCOA7	-0.62260115	3.422381785927386e-10	9.465671544101522	5.893338002760056
667	MAP1S	0.8967318	2.8053474213838007e-07	6.552013346940221	5.875398682130439
668	EIF3E	-0.55420196	2.593416166997345e-11	10.58612778615079	5.866852773862202
669	ROBO1	0.9379666	6.109041244778019e-07	6.214026942748325	5.828549631577543
670	TPM4	0.38616067	8.281276225582589e-16	15.081902729034235	5.824037688523342
671	SLC4A7	0.97884065	1.183310586854827e-06	5.926901249916719	5.8014918667858
672	TP53I3	0.89347076	3.310525521061186e-07	6.480103059764744	5.789782632644572
673	TMEM255B	0.6547435	1.4434710322710585e-09	8.840591927163285	5.788320035071446
674	MX2	-1.3977923	7.289585688382788e-05	4.137297154584961	5.783082268189776
675	MANSC1	-0.9349766	6.976169199585999e-07	6.156382994595642	5.756073903659439
676	SIPA1	0.9752018	1.3134003887475256e-06	5.881602859503518	5.735749610568645
677	ERBIN	0.7891643	5.4607535721274563e-08	7.262747421464822	5.731501019313682
678	CRNDE	1.4757032	0.00013331759085026047	3.875112542970489	5.718516132859684
679	PPP1R14B	1.1747171	1.3842944710611677e-05	4.858771515693046	5.707681832262821
680	PDLIM7	0.755244	2.8007968575346337e-08	7.552718389516707	5.704145373104819
681	LAMA5	0.7535897	3.208322877812436e-08	7.493721931847934	5.647191585556155
682	CLEC11A	3.0451994	0.014115279251809396	1.8503105255000432	5.634564491382861
683	TCN2	-0.8750496	3.780323459983515e-07	6.422471038555395	5.619980655911192
684	RHOBTB3	1.90219	0.001151239599687905	2.9388342801988343	5.590221091334823
685	SUMO2	-0.50710356	9.818177210917504e-12	11.007969133467657	5.582180361875788
686	POLR2L	0.52874607	2.836197957309268e-11	10.54726346010155	5.576824087726465
687	KCNN2	1.9983526	0.001628706752490344	2.788157103070095	5.57172112669157
688	GFOD1	-0.8219457	1.7086472248984586e-07	6.767347594444216	5.562392437507484
689	RTEL1-TNFRSF6B	1.2548329	3.8277187498394137e-05	4.417059980477252	5.542672024912558
690	AGRN	0.7172478	1.89360531259627e-08	7.722710536644242	5.53909701994515
691	PCSK5	-1.746361	0.0006737954754536865	3.1714719096388024	5.538534910224223
692	ARID5A	-0.7727066	6.802435881922289e-08	7.167335543081255	5.538247678133406
693	CCNI	-0.48591873	4.15901449316856e-12	11.381009566220264	5.5302457201960635
694	CSF1	-1.6580453	0.00046219422186330515	3.3351754881701243	5.529872015822876
695	NGRN	-0.76608425	6.088080597530789e-08	7.2155196067579865	5.527695953635835
696	ARHGEF7	0.8009885	1.3429410382910333e-07	6.871943054574003	5.504347327413317
697	MAFG	1.0254306	4.393689232352663e-06	5.357170664176396	5.493406514781974
698	ARL2	-0.5373748	6.366851412209114e-11	10.19607528546059	5.4791138610594645
699	RSAD2	-2.041974	0.0020916542985187315	2.6795100925829756	5.471490123162677
700	AQP7	-2.1947637	0.003227458874677897	2.491139282946669	5.467461971283259
701	TIMM13	0.66821706	6.632423819428517e-09	8.178327729659516	5.464898135356722
702	SLC38A1	1.9476286	0.0015681443264601144	2.8046139688832765	5.4623464262390495
703	LIMA1	-0.63286084	2.3635152621728232e-09	8.626441588937103	5.45933706472438
704	RIN2	0.8942612	7.944630239453598e-07	6.099926311005609	5.454927309055411
705	HOMER3	1.3698521	0.00010952959667578796	3.960468511543631	5.425255973024561
706	TUBB	-0.50667185	1.9624305324732758e-11	10.707205707778888	5.425039680529825
707	AKAP2	-0.7613813	7.699422501044074e-08	7.113541848076283	5.416117939825407
708	GJA4	-1.4400024	0.00017368014113851594	3.7602498366307104	5.414768945045676
709	TUBB3	1.1806203	2.7286524753655225e-05	4.56405177310323	5.388412231497838
710	HYAL1	-1.3912711	0.00013577780445491128	3.867171218204167	5.380283610130704
711	GBP1	-0.87436473	7.136317179234402e-07	6.1465258556428575	5.374305442924647
712	GIMAP2	-1.3104191	8.075482440350002e-05	4.092831522876341	5.3633245296142436
713	TPD52L1	-1.0572214	8.472237848030584e-06	5.072001860426865	5.362228971888001
714	SQSTM1	0.55540353	2.440051043735097e-10	9.61260108850528	5.338872582782999
715	ATP6V0E1	-0.46974027	4.53051897910608e-12	11.343852045922688	5.32866414068232
716	LXN	0.72608495	4.593346557026269e-08	7.337870786864615	5.327917525673872
717	LPCAT4	-1.0928037	1.3882204641473999e-05	4.85754155782965	5.3083394682244425
718	TMEM140	-1.2630415	6.308226546231138e-05	4.200092718321676	5.304891391450535
719	MMP9	2.817052	0.013229022643835082	1.8784722401714102	5.2917537698141555
720	PNN	0.7303279	5.699732485319185e-08	7.244145527288228	5.290601620840942
721	JUP	0.59941643	1.5051659128082458e-09	8.822415625621181	5.288300920323659
722	SPATA13	-1.3941528	0.00016238210181858224	3.7894618415344667	5.283088687206201
723	HDAC7	0.6357776	5.02900296258469e-09	8.2985181085362	5.276011865682235
724	BACE2	0.6346739	5.200194052006942e-09	8.283980449799168	5.257626125351726
725	CFAP36	-1.0545211	1.0789948649978221e-05	4.96698062214602	5.237785789036906
726	RASA3	1.2254411	5.4091838828866e-05	4.266868254652304	5.228795719912141
727	RPL11	-0.45397922	3.0792136114679446e-12	11.511560182138085	5.226009158131843
728	TSPAN6	-0.9771813	4.495103035771508e-06	5.347260349013255	5.225242901752986
729	SLCO2A1	-0.47905514	1.2876049225106436e-11	10.89021737167645	5.217014568873509
730	AC004947.1	-24.360418	0.6107438582677499	0.21414089166330502	5.216561700272129
731	ARHGAP6	2.8150563	0.014341873410696364	1.8433941151405808	5.189258261460327
732	PNPLA2	-0.67698044	2.182398046236775e-08	7.661066035819879	5.18639182399146
733	EPS8	-0.66881275	1.88926725667615e-08	7.72370660222121	5.165713466495835
734	SMURF1	1.3494217	0.00015267458004019027	3.816233265938148	5.149708132358631
735	KCNQ3	3.328105	0.028495012776234098	1.54523114396663	5.142691454421588
736	MMP15	0.8604011	1.0554371332920021e-06	5.976567630170156	5.142245327123182
737	F11R	-0.9778611	5.65626061095284e-06	5.247470588728256	5.131297395672821
738	BTG1	-0.44082037	2.3367889379491397e-12	11.631380511922481	5.127349416027951
739	FAU	-0.4420596	2.5781423405214657e-12	11.58869310870624	5.1228931133250315
740	FAM124B	-1.9784901	0.0025875046619188826	2.5871188590639838	5.118589086949614
741	COX19	1.2368673	7.33425001070853e-05	4.1346442898457605	5.114006354868677
742	ODF3B	-0.86662173	1.2722076818434113e-06	5.8954419863949745	5.1091181493514615
743	NPDC1	-0.3964053	1.305222048240861e-13	12.884315598576727	5.107411111759747
744	MLXIP	0.7719317	2.542349590328522e-07	6.594764731236129	5.090708001911663
745	MAP2K3	0.69511306	4.874449760148214e-08	7.312074401425627	5.082718433024797
746	LEF1	0.803049	4.71378770717366e-07	6.326629980504764	5.08059405585242
747	POLR2J3-1	1.3743958	0.0002023441230291102	3.693909404927433	5.0768937465106125
748	HMGB2	-0.8219459	6.875153531755865e-07	6.16271759898863	5.065420498384216
749	ZNF618	1.5623975	0.0005751534771425274	3.240216250298007	5.062505704156253
750	LUC7L	0.8917109	2.127450873174742e-06	5.672140459800582	5.057909346249854
751	ANP32B	-0.5731419	1.565866060176121e-09	8.805245389030418	5.046654833461911
752	NEBL	-2.9497268	0.01953811333098982	1.7091173755967568	5.041429361312206
753	IGF2-1	-0.81620014	6.976169199585999e-07	6.156382994595642	5.024840644465272
754	EIF3J	0.8265173	8.670111117717266e-07	6.06197533649124	5.010327390285389
755	EMP1	-0.5221416	2.560305059001605e-10	9.591708285645982	5.0082296790086165
756	VAMP3	-0.6451875	1.8941650646155506e-08	7.722582177641046	4.982513466642297
757	SLC38A2	0.6322842	1.4379865058735647e-08	7.842245189371875	4.958527914241312
758	PROS1	-0.81292295	8.536356755336633e-07	6.068727442970132	4.933407843354544
759	CCDC80	1.6024567	0.0008415462872878253	3.0749219916776593	4.927429313350907
760	NOSTRIN	-0.50908613	2.2004406335409125e-10	9.657490343926025	4.91649440449528
761	DPYSL3	0.63422394	1.8228697953051922e-08	7.739244351202381	4.908414029473135
762	DIAPH2	0.8073373	8.498054820714366e-07	6.0706804716158915	4.901086684521251
763	ELOB	0.43401122	5.1756297012904576e-12	11.28603680352156	4.898266612579956
764	GINM1	-0.7021175	1.0593441096719509e-07	6.974962943899348	4.897243563521448
765	POSTN	-0.9675029	8.995708329233976e-06	5.04596463427884	4.88198537668212
766	MAOA	-1.3016987	0.00017851672390272358	3.748321091829405	4.879184635039053
767	SEC61A1	0.6723911	5.566410232240173e-08	7.254424790270574	4.877810785159385
768	NIN	0.75422496	3.6453534281882876e-07	6.438260359123531	4.855896636305781
769	FAM110D	-1.1631191	6.797438059543106e-05	4.167654741154394	4.847478738630576
770	NLGN4Y	1.583753	0.000875151353782964	3.057916831059537	4.8429849236554325
771	MYO15B	1.14945	6.122213141504684e-05	4.213091554750443	4.842737853765115
772	BCL2L11	1.1878791	8.602511592374894e-05	4.06537473347006	4.829173620774973
773	CYSLTR1	-1.2817785	0.00017217083183927604	3.7640404222448582	4.824665916156651
774	RHBDF2	1.0384666	2.2902636604953525e-05	4.640114517788121	4.818603820508476
775	CASP1	-1.0854118	3.642547667175928e-05	4.438594756248152	4.817703066294969
776	ASCC3	0.8791472	3.389285474675826e-06	5.469891849617931	4.808839950596233
777	FKBP5	-0.8667399	2.862138565841554e-06	5.543309344397478	4.804607546049183
778	PDE4B	1.0129918	1.820451810812786e-05	4.739820812788861	4.801399550481714
779	SCPEP1	-1.4241754	0.00042685895080750457	3.3697156074236334	4.799066011289766
780	TWF2	0.6322941	2.6472260844820597e-08	7.577208966499907	4.791024663438886
781	GJA5	-2.3520153	0.009233223534481885	2.0346466501301776	4.785519963469448
782	RAB3C	-1.4393828	0.0004906638762089965	3.3092159145900863	4.763228440882325
783	GOSR2	0.9021913	5.273043426884943e-06	5.2779386519610005	4.761710235134
784	TAF1D	0.6889564	1.2510816120252713e-07	6.902714358974721	4.755669096176995
785	EEF1G	-0.48515442	1.6518269010396674e-10	9.782035465406734	4.745797743982939
786	LRG1	-2.1347604	0.006003275488838558	2.22161172651966	4.7426086930538265
787	RCN3	1.2898157	0.00021142358387691703	3.6748465696476607	4.739874669399003
788	JPT1	0.773102	7.495621551405087e-07	6.125192348785906	4.73539836613746
789	CAMK1	-1.4529619	0.0005523769111440237	3.257764482831112	4.733407743393893
790	GDPD5	1.8073304	0.002404666178641274	2.618945204877084	4.733299206007552
791	FBXO32	1.2666956	0.00018894236027223855	3.7236706637294343	4.716757314965111
792	EHD3	1.4539043	0.0005713420923582244	3.243103779080526	4.715162436109378
793	TUBA1B	-0.44029552	2.0050131512537915e-11	10.697882774416257	4.710229831723392
794	TMEM8A	1.0190446	2.4558461652674758e-05	4.609798840978712	4.697590789683083
795	ACKR3	1.404595	0.0004653512838391036	3.332219083591739	4.680418321808669
796	DAPK1	-2.1332667	0.006423330826848401	2.1922397095327284	4.676631943126689
797	ARL6IP1	-0.56502837	5.564618488148941e-09	8.254564605663754	4.664063179465767
798	CPNE3	-0.8287751	2.4254233195623525e-06	5.615212451162576	4.653748304872253
799	HIF3A	-1.3519378	0.000366975519027591	3.435362906608538	4.644396869998814
800	CFH	-0.6989305	2.3046785848331492e-07	6.637389633643783	4.6390740681998395
801	RPS4Y1	-0.5913082	1.4298720929692612e-08	7.844702809949003	4.638636913872548
802	AQP1	-0.57740563	9.537707520158238e-09	8.0205559996133	4.631114202276345
803	SEMA3E	-5.6712756	0.15273207762377453	0.8160697404684711	4.6281564198230525
804	CCDC28B	1.3386049	0.0003518233331186004	3.453675361272479	4.623106855075386
805	VCP	0.5527876	4.342224242133142e-09	8.36228775236793	4.622568993428796
806	MAPK8IP3	1.2770169	0.00024032912898718786	3.619193587532698	4.62177129649207
807	TIAM1	-2.070139	0.005877913249283279	2.230776827864562	4.618017958347272
808	RND3	1.5912799	0.0012694603066455484	2.896380874053206	4.6089525642569935
809	TUBA4A	-1.3284029	0.00034243634813499354	3.4654201430701512	4.603474087561991
810	CDYL2	1.498956	0.0008538097851471356	3.0686388722410745	4.599754542105865
811	BMP1	0.9283917	1.1125794406511342e-05	4.9536689696461895	4.5989451313105985
812	CDC42EP4	-1.0658563	4.9092656589990836e-05	4.308983465941352	4.59275733556013
813	HEY1	-1.1709559	0.00012026023315050323	3.9198779585158077	4.590004208604531
814	TLE3	0.8566981	4.517751088142147e-06	5.345077700822535	4.57911788818965
815	ADAMTS3	3.100591	0.03339511759193962	1.4763170229451497	4.577455192245141
816	JAK1	0.524568	2.1889183968589188e-09	8.659770428680797	4.542638638663298
817	RNF13	-0.7821987	1.5816896047917099e-06	5.800878739645142	4.53743996639107
818	TMEM259	0.72176665	5.585236677289989e-07	6.25295841870537	4.51317685468982
819	SRRM2	0.62407696	6.110143067955754e-08	7.213948620707316	4.502059142632942
820	SMTN	0.8775581	7.467650502386516e-06	5.126816015901963	4.499078984226961
821	TMEM50A	-0.49460217	9.703847419819712e-10	9.013056040794751	4.457877108256625
822	PLXNA2	0.67333126	2.404084363756511e-07	6.619050296207128	4.4568134804571
823	GUCY1A1	-2.4935884	0.016339677811791166	1.78675651120267	4.455435394956886
824	CDC34	1.1269022	0.00011331940774645585	3.945695703946149	4.446413258611822
825	ANKRD29	-1.3873763	0.0006432829285011735	3.1915979737917892	4.427947414907545
826	CSDE1	-0.47502977	4.784826174099664e-10	9.32013383489875	4.42734099989619
827	EEF1D	-0.39179328	5.1756297012904576e-12	11.28603680352156	4.421793386931796
828	SLC26A6	1.3452116	0.0005349450550231159	3.2716908226996924	4.401116528425933
829	KCNQ1	1.7776268	0.0033439666657015064	2.4757380604716728	4.400938209351819
830	DOK4	0.9902212	3.656878474475923e-05	4.436889471912835	4.393502027675871
831	ENDOV	1.309203	0.00044418971601613576	3.352431500558247	4.389013473969387
832	EIF4A2	-0.4368738	9.283695267661922e-11	10.032279123466541	4.382839839142872
833	PON2	0.5710487	2.1405247993455372e-08	7.669479736221855	4.379646256399468
834	SARAF	-0.4405934	1.1832453719260013e-10	9.926925185529676	4.373737636216579
835	ZSWIM4	1.3311176	0.0005237008150597621	3.280916750185431	4.367286128750153
836	GRAP	1.2127831	0.0002577604104770742	3.588783785321093	4.352416318006376
837	ATP2B1-AS1	1.181363	0.00020968769165723397	3.6784270612000176	4.345557578879431
838	ELOVL7	-2.5618298	0.02012787722276845	1.6962020253622492	4.345380904509002
839	KLK10	-3.356435	0.05110754290373776	1.2915149981095124	4.334886220817777
840	CTGF	-0.7938198	3.483433122966814e-06	5.4579925228946715	4.332662451700461
841	NME4	0.6043545	7.691722648480472e-08	7.113976384132741	4.299363646126159
842	TSPAN12	-0.8970211	1.692234925042455e-05	4.7715393460444355	4.280171543625868
843	FNIP1	0.92822474	2.4816498914789498e-05	4.6052594883182705	4.274715802287258
844	LTA4H	-0.8414635	8.339315752929814e-06	5.078869582086218	4.273683406185372
845	OAS1	-1.4466912	0.001135492229609824	2.9448158333941556	4.260239020552312
846	FBXW7	0.9505322	3.3876063212010136e-05	4.470107065420476	4.248980693976098
847	EIF3C	1.2278515	0.0003480300887564218	3.458383207731585	4.24638104393757
848	AEBP1	0.8376726	8.616713596839044e-06	5.06465834193658	4.2425254768803775
849	RNF24	1.1988353	0.00029085660038446944	3.5363210763454878	4.239466374780166
850	ATP2A3	-1.1118559	0.0001566779483788097	3.804992123961008	4.2306028074968784
851	MECOM	-0.7865687	4.206364918912025e-06	5.376093053239058	4.2286665307780895
852	RCAN2	0.77319694	3.412415928153183e-06	5.466938039552338	4.227019739590441
853	ISLR	-1.9264851	0.006402187257514397	2.193671627330929	4.2260756202086265
854	TP53INP2	0.9975268	5.82944464760899e-05	4.2343728171049815	4.223900469887175
855	A2M	-0.4769067	1.4103048930677075e-09	8.850686987300184	4.220951808975467
856	SNCG	-0.70286727	1.0041102812223673e-06	5.998218586099254	4.215951519571652
857	SCAMP5	1.6309615	0.002602984479016215	2.5845284214788196	4.215266447648669
858	YRDC	1.0802869	0.0001261190938784092	3.8992191581669213	4.212275222645037
859	CHCHD10	0.8093058	6.379639684676383e-06	5.195203849080673	4.20450854015498
860	RASAL2	0.67744434	6.231951964660508e-07	6.20537590282639	4.203796775486511
861	SYMPK	0.94235367	3.5023667259637e-05	4.4556383817466205	4.198787162646006
862	CTSH	-0.61183536	1.3992094060108515e-07	6.854117284029037	4.193591319568513
863	GSK3B	0.7852011	4.5769287167564e-06	5.339425851426846	4.192522906104406
864	NEDD9	-0.45087075	5.041363617105974e-10	9.297451977188413	4.191949167749705
865	PARP9	-1.0052565	6.911712662365989e-05	4.160414324890095	4.1822836826734155
866	VSIR	-0.6816935	7.409369273233493e-07	6.130218760011603	4.178930247457811
867	MCTP1	-0.5787594	6.088080597530789e-08	7.2155196067579865	4.176049597951857
868	NCKAP5L	1.2623699	0.0004969199733394145	3.30371354675062	4.170508444293488
869	GALNT1	0.7115186	1.403607588218834e-06	5.852754292556476	4.164343456583542
870	MYL6	0.19944787	1.426157993065695e-21	20.845832359676454	4.157656867820153
871	RNF167	-0.79906964	6.4634981920457595e-06	5.189532368335747	4.146797777010049
872	FNDC3B	0.63714415	3.106223273739297e-07	6.507767330620373	4.146385873526522
873	FBRS	0.804344	7.254866283109156e-06	5.1393705877807605	4.133821888000214
874	CACNA1C	1.956853	0.007759579454642408	2.110161815530134	4.129276546967362
875	FZD6	-0.9297268	3.620480982659153e-05	4.441233729400894	4.129133932069046
876	SGSM2	1.5867283	0.0025174484774746378	2.5990394090275446	4.123969472596098
877	RPL5	-0.5096664	8.72915395822692e-09	8.059027846681476	4.107415575261746
878	FGR	-1.462508	0.0015586971774294255	2.8072382510368215	4.105608296686369
879	SLC35E4	1.2484368	0.0005149602859768332	3.2882262626989447	4.105142701312937
880	PREX1	0.73376954	2.58536688027088e-06	5.587477819002782	4.099921006762614
881	MRPL52	0.5856762	1.0143865326411116e-07	6.993796525273144	4.096100125198264
882	ATXN2L	0.6803535	9.965091745444666e-07	6.001518698533294	4.083154385700761
883	NFATC2IP	0.94779706	4.958204014162e-05	4.304675607378219	4.0799588849819655
884	EXOSC4	0.71106535	1.8472932267287762e-06	5.733464162143601	4.076867712422135
885	SIRPA	-1.5867	0.0027819466122622734	2.5556512087157817	4.055051677328781
886	NFATC1	0.72669226	2.684794567339011e-06	5.571088939642022	4.04846720837475
887	SLC16A3	0.6915141	1.4130412688019137e-06	5.849845154109531	4.045250259481348
888	MYCT1	-0.5336852	2.745977901352031e-08	7.561302962131852	4.03535553930962
889	EIF1B	-0.57531416	9.906301434581413e-08	7.004088461192689	4.029551298765554
890	CALD1	0.489359	5.875410275565147e-09	8.230961801534056	4.027895165323104
891	MYL12A	-0.44916567	1.0938060741370105e-09	8.961059669225358	4.025000388731668
892	RPS23	-0.47003812	2.810750587547517e-09	8.551177689880825	4.01937945074675
893	PGD	0.6986583	1.7787161348738474e-06	5.74989335539813	4.017210645134852
894	SELENOF	-0.51880705	1.8223484354834062e-08	7.739368581731746	4.015239010349357
895	AKR1C1	-2.6137016	0.029096776129725447	1.5361551273932172	4.015051086595869
896	SPRY1	0.5271425	2.5008706619116033e-08	7.601908768193754	4.00728938075097
897	PPP1R12C	0.9998595	9.848661460265884e-05	4.006622790814308	4.006059907799751
898	MXD4	0.69798255	1.9314973502207025e-06	5.714105883317927	3.9883461935075
899	RGL1	0.96715456	7.583641655066879e-05	4.120122196622508	3.9847949804109613
900	CEP170	0.7175947	2.808032918625157e-06	5.551597805269633	3.9837970681614987
901	MTOR	1.0720717	0.00019495507838228075	3.7100654473973824	3.9774560655133984
902	RCC2	0.76385456	6.344876086837453e-06	5.197576855102486	3.9701927985410816
903	TPGS1	0.61282194	3.369998453175368e-07	6.472370298469182	3.9664105007478465
904	ISOC2	0.70239186	2.4698465615989813e-06	5.60733002630339	3.9385429828979897
905	DNPH1	0.9192775	5.348230443636239e-05	4.271789888200732	3.926960282752464
906	IL4R	0.7529252	6.142155794354315e-06	5.211679171974636	3.9240046722836914
907	SNHG12	1.0307729	0.00016005187700317942	3.795739228315579	3.9125452247187775
908	CMTM3	0.6951974	2.361719555024537e-06	5.626771674434789	3.9117170577658205
909	IFIT5	-1.5266693	0.0027429128667636497	2.561787988270345	3.911002982166129
910	EIF3B	0.7322053	4.6731957262975105e-06	5.3303860291466965	3.9029367508485726
911	RORA	0.8318663	2.0452390771723953e-05	4.689255918058638	3.900834082606405
912	RPSA	-0.4594956	3.268790913336293e-09	8.48561285797221	3.8991018058085842
913	SHISA5	-0.477218	7.047467465322998e-09	8.151966920374885	3.8902653667710316
914	AGPAT2	-1.0258745	0.00016162792980157944	3.791483589659103	3.8895863147618965
915	SEC61G	0.53260034	5.057715952173595e-08	7.2960455648428555	3.8858763720379557
916	MTHFD2	0.8941409	4.55858361720682e-05	4.341170074612657	3.881617714013399
917	PIK3R1	0.8224172	1.9099573754380315e-05	4.718976324803904	3.8809672940789683
918	RGCC	0.44051638	1.5533973833670798e-09	8.808717430731758	3.88038433666153
919	LINC00982	-24.286633	0.6927018193065193	0.15945367173410877	3.8725927322159506
920	LUZP1	0.5830846	2.438490101203902e-07	6.612879003041965	3.8558677977861247
921	ZNF358	0.99846256	0.0001375050338272691	3.8616814027545225	3.8557442907746418
922	LRRC1	-0.97851056	0.00011532508990288623	3.9380761981607346	3.8534491404920796
923	IRGQ	1.3051579	0.0011225200842381146	2.9498058798161724	3.8499624470854297
924	SPCS1	-0.48791343	1.3292139160845426e-08	7.876405120562835	3.843003836372599
925	DNAJB1	-0.5268129	5.246915102153496e-08	7.280095962857989	3.8352485467973976
926	ITPRIP	0.6411707	1.0519712752577482e-06	5.977996118706397	3.8329158395943472
927	PIM3	0.5190733	4.206136384141126e-08	7.376116649405376	3.8287452658173384
928	RND1	-0.6732375	2.1396135980889374e-06	5.669664650655398	3.81703086984455
929	ERICH1	0.7602455	1.0269091473387194e-05	4.988467977585604	3.792460341805982
930	PPM1D	-0.8133393	2.2597550740240624e-05	4.64593862977478	3.7787244404767284
931	RABL6	0.681076	2.850245476470062e-06	5.545117734908887	3.7766465520788883
932	PPP6R2	1.0320721	0.00021942161859321617	3.6587205856345717	3.776063318345306
933	EPHB1	2.4736912	0.030587552174568683	1.5144552768438178	3.7462947290620674
934	SRGAP1	1.13851	0.0005404062753298667	3.267279616486962	3.7198304795233446
935	CLDN14	2.266927	0.022904271840515338	1.6400835105097213	3.7179495985607702
936	NT5C	0.9457015	0.00012104131746684914	3.917066357907302	3.7043754515856766
937	FHL1	-1.0102351	0.00021542134364018056	3.666711269626996	3.7042403204763903
938	BCL6B	0.5457602	1.6725682973822517e-07	6.776616139287707	3.698407476601433
939	USP22	0.6182275	1.08340257963951e-06	5.965210134669187	3.687856840215154
940	FAM13C	-1.1062422	0.000464866785364526	3.332671482959141	3.6867417661013238
941	TMEM51	1.2439792	0.0010887070913365114	2.9630889482763583	3.6860210656948875
942	TMBIM4	-0.53859144	1.4870190033492936e-07	6.8276834813791885	3.6773319087725067
943	TPPP3	2.2623544	0.02380172529193033	1.623391561531386	3.6726869998346436
944	MARK4	0.9848623	0.00018719120595632777	3.7277145578113227	3.6712856359438195
945	NFKBIA	-0.44786665	6.409966673466215e-09	8.193144228448007	3.669436045744429
946	EIF4G3	0.6797108	4.0655096910403696e-06	5.390884999361407	3.6642427848215524
947	NT5DC2	1.570435	0.004702642665645693	2.327658020240563	3.6554357327647686
948	IRAK2	0.86953694	6.33582646792793e-05	4.198196726155526	3.6504871191750654
949	SF3A1	-0.7716902	1.876565313620983e-05	4.726636315422732	3.6474988755456885
950	SLC3A2	-0.5206172	9.99886121682121e-08	7.000049459541302	3.6443460586494036
951	PLXNA1	1.7820138	0.009187095948168331	2.0368217479175033	3.6296444098050364
952	COL5A2	1.2299768	0.0011239259418602623	2.949262304515227	3.6275241328109593
953	HNRNPAB	0.5520182	2.7474015894582227e-07	6.56107785483557	3.6218345527795828
954	ALDH2	-0.83534193	4.682735677143984e-05	4.329500355819797	3.616613184852122
955	TM2D3	-0.89433664	9.210205179386563e-05	4.035730694745298	3.609301832852437
956	STX6	0.8528624	6.068195845882354e-05	4.216940411172476	3.5964699943605614
957	JAK3	0.9650733	0.00019450637212464853	3.7110661664038673	3.58145082529327
958	PKN1	0.5996977	1.1401145013968467e-06	5.943051530393627	3.5640343877425864
959	AKR1C2	-4.172209	0.1401707363187562	0.853342645298301	3.5603236821912194
960	FRMD4A	0.67875147	5.71348407984951e-06	5.243098978407314	3.5587611319155688
961	AL583785.1	0.93953496	0.0001635898355474302	3.7862436841781455	3.557308316608266
962	HMOX1	1.1082599	0.0006254874733775315	3.2037813834885314	3.5506224879262533
963	CLIC3	-2.3304155	0.03022497107052647	1.5196341061468177	3.5413788559777717
964	MCUB	-0.9341463	0.00016238210181858224	3.7894618415344667	3.5399117016349373
965	RAD21	-0.5769773	7.465206485224744e-07	6.126958175326298	3.5351158621970034
966	MBD3	1.2262853	0.0013421737671183752	2.872191253753276	3.5221260235635103
967	ESD	-0.7924823	3.633299072149298e-05	4.439698852057935	3.518382830814572
968	RPS3A	-0.46662474	2.8941250375437323e-08	7.538482709588024	3.5176425101264845
969	MGST2	-0.48346156	5.435047027200928e-08	7.264796693791945	3.5122499340824427
970	CCDC115	-1.0465591	0.00044670509459271554	3.3499790944480474	3.505951090636473
971	CALCRL	0.42935804	6.840376462816746e-09	8.16491999605403	3.5056740080997626
972	PECAM1	-0.3855304	8.498800272222407e-10	9.070642376865433	3.4970084944455313
973	MAGOH	-0.626497	2.6301896870510954e-06	5.580012929430805	3.495861196495951
974	MAML2	0.84427166	7.282746222354596e-05	4.137704823390683	3.493346919217848
975	PLEC	0.5864222	1.1401145013968467e-06	5.943051530393627	3.48513738271157
976	SLC9A1	1.2405673	0.00157825467455509	2.8018229156831844	3.475849963963609
977	FAM167B	0.49151146	8.490619393088282e-08	7.071060626694993	3.475507361500769
978	PEAK1	0.7794594	3.564767689435718e-05	4.447968767210026	3.4670111415290528
979	ZNF710	1.8695024	0.014168781896844007	1.8486674848420497	3.4560883462891097
980	CRBN	-0.61948055	2.640980008780752e-06	5.578234886225513	3.455608016961137
981	PLCB1	0.54471105	4.5516803562461997e-07	6.341828244063044	3.4544639431242636
982	HLA-F	-0.43892175	1.3789106444705184e-08	7.860463875862379	3.450128556996872
983	RNF144A	1.0193697	0.0004131720133882799	3.3838691035190047	3.449413705351071
984	KIAA0100	0.89508224	0.0001404335777138136	3.8525290398391827	3.4483303046772793
985	RPS28	-0.39721072	2.08365254004017e-09	8.681174700211388	3.4482556288201636
986	ADD1	-0.6165061	2.5710969663567665e-06	5.589881544065207	3.4461960685218407
987	DEF8	0.6594842	6.0142600864568205e-06	5.220817794780458	3.4430468865722164
988	SRP9	-0.48386937	7.674182411717897e-08	7.114967882038798	3.4427150536776305
989	MSL3	0.6090822	2.2611269416485605e-06	5.645675055297303	3.4386803072849976
990	VCL	0.6554638	5.699391329084574e-06	5.244171522666928	3.4373646713740817
991	SH3BGRL	-0.43615225	1.3789106444705184e-08	7.860463875862379	3.4283590021577375
992	ARHGAP18	0.6697482	7.758713619490648e-06	5.110210278003067	3.42255406921412
993	PCGF3	0.79914886	5.230060248672856e-05	4.2814933081661	3.4215504860153096
994	MEF2D	0.79099154	4.771349373193399e-05	4.321358781870171	3.4181582581759957
995	SAMD1	1.1202091	0.0008986324807691507	3.0464178880311366	3.412625034062761
996	GFPT1	1.0180447	0.00044773825204284	3.3489758005429238	3.4094070981942366
997	MORF4L1	-0.39845544	2.9027952273845777e-09	8.537183599632884	3.401687256073275
998	PRDX2	-0.46386552	4.670241395721456e-08	7.330660671014117	3.4004407136202737
999	ITGA2	0.9084469	0.0001838467654530184	3.735544006579796	3.393543402464631
1000	PLCXD3	-2.8616786	0.06521518094450643	1.1856512963999428	3.392952942339042
1001	RXFP1	-2.5140758	0.044715742738392614	1.3495395511242243	3.3928446673430486
1002	EHMT1	0.7830057	4.877049472318119e-05	4.311842838944871	3.3761975825597155
1003	RPS14	-0.4631332	5.1306166079307724e-08	7.289830437358077	3.3761623965963516
1004	NOP53	-0.3881639	2.168937575940689e-09	8.663752947208778	3.3629560842371418
1005	TSPO	-0.44078204	2.3612383987098904e-08	7.6268601628503765	3.361782984103208
1006	ZDHHC14	1.0545009	0.0006592118802128912	3.1809749744535223	3.354341092603933
1007	VAMP8	-1.6856202	0.010340409884358281	1.9854622458661686	3.346735245559614
1008	FAAP20	0.58623505	1.990959915158563e-06	5.700937483719798	3.3420893502162596
1009	UNC119B	1.1732885	0.0014194238311694704	2.8478879075342736	3.3413940302305885
1010	GATA2-AS1	-1.27147	0.002355351140938443	2.6279443381300065	3.341352257981339
1011	SRP14	-0.5078449	2.6919805485028527e-07	6.5699280825269595	3.3365046338451014
1012	SNRNP70	0.6098261	3.3912848635779156e-06	5.469635728510354	3.335526558838098
1013	POMP	-0.42552602	1.4534495134431097e-08	7.837600049145615	3.335102778080554
1014	SH3BP2	0.78989387	6.308226546231138e-05	4.200092718321676	3.317627473091893
1015	DDX5	-0.3303579	9.283950191259e-11	10.032267198216054	3.3142388161642375
1016	KRT18	0.9413914	0.0003022214380763946	3.5196747322271222	3.3133915534341165
1017	MRPS18B	-0.78831184	6.308226546231138e-05	4.200092718321676	3.3109828151862133
1018	MAOB	-3.4657495	0.11123681681790971	0.9537514475155069	3.3054636044322363
1019	PIEZO1	0.7360694	3.512483817078584e-05	4.454385667989259	3.2787369024279482
1020	PTBP2	0.8110414	9.199390776462303e-05	4.036240932565463	3.2735585561701126
1021	AHCY	0.9831991	0.0004708963672860638	3.3270746598942966	3.2711768763446467
1022	POLR2A	0.66026205	1.1284607100928207e-05	4.94751355726582	3.2666554350376455
1023	KANK2	1.3418328	0.0036808280037951314	2.4340544756117035	3.266094027688882
1024	MZT2B	0.54345787	9.794519982956137e-07	6.009016843371305	3.265647468744217
1025	RAB32	0.54750717	1.1029032642700771e-06	5.957462577891707	3.261753457710782
1026	TSHZ2	0.7271751	3.2893505066578355e-05	4.4828898464939995	3.2598459465557803
1027	DBI	0.47928843	1.5940524158527443e-07	6.797497402173693	3.257961851167836
1028	MBOAT7	0.6926419	2.047970313836412e-05	4.688676342925931	3.247573755778915
1029	CHFR	1.2515659	0.0026093922167378485	2.5834606373571845	3.2333713235505575
1030	CDC42BPB	0.6759973	1.6538252199712018e-05	4.781510389591738	3.2322881937937398
1031	FMO2	-2.1311052	0.030599949889844644	1.514279284713903	3.227088434518117
1032	NUCKS1	-0.40596268	1.1848075361020221e-08	7.9263521920990065	3.2178031453158638
1033	KCNJ2	1.4725062	0.00675371048676667	2.170457560326988	3.1960121395472485
1034	SCAMP4	0.80657214	0.00011046213609615206	3.956786562725579	3.1914338025052684
1035	TNFRSF1B	-0.8013033	0.00010471198069202664	3.9800036253816704	3.1891901468230732
1036	XIST	0.8918015	0.0002672578480662774	3.5730695328101714	3.186468684920729
1037	IQCA1	2.579695	0.05886241920415872	1.2301618926708964	3.1734424669137993
1038	SH3BGRL3	0.28236037	5.807922049917775e-12	11.23597922108168	3.1725953055424556
1039	A4GALT	-0.7451527	5.613754692985207e-05	4.2507465688676875	3.16745533325657
1040	ERRFI1	-1.5188923	0.008272640819398679	2.082355831412924	3.1628742136380645
1041	ARHGAP35	0.8443421	0.0001812803147071766	3.741649353533902	3.159232119551225
1042	CSF2	3.1062007	0.09647402653563031	1.0155895949523372	3.15462510571415
1043	RPS4X	-0.4847134	3.1952708050886044e-07	6.495492328688143	3.1484522061977676
1044	BZW2	0.66521317	1.865315344321173e-05	4.7292477371949335	3.145957867943273
1045	NUCB1	-0.38428196	6.583303462602042e-09	8.181556125297417	3.144024449123692
1046	NADSYN1	0.9237204	0.0004067681700201514	3.390653038358554	3.1320154466558123
1047	CYTL1	1.1819191	0.002290974693231078	2.6399797081265346	3.12024243510425
1048	GADD45GIP1	0.4989505	5.586893146226614e-07	6.252829634787665	3.1198525428308463
1049	ITGA10	1.2964901	0.003958015061058277	2.4025225575469906	3.1148466465084566
1050	TUBB4B	-0.44199026	9.074165840561622e-08	7.042193287778551	3.1125808162463477
1051	HLA-DOA	-2.5142748	0.058141465394398274	1.235514026492649	3.1064218258246785
1052	CRMP1	1.7157907	0.0155256342154823	1.808950650046165	3.1037807900162764
1053	SPTLC2	-0.8809029	0.0003012356730610652	3.521093599217019	3.1017415148020415
1054	ABRACL	0.533922	1.5772269594783023e-06	5.802105808156894	3.097872033737434
1055	INPP5K	-0.7885724	0.0001189470379386733	3.9246463684472817	3.0948676921266074
1056	CCDC47	-0.5892761	5.65626061095284e-06	5.247470588728256	3.092208874109393
1057	MLEC	0.48295802	3.988108447950675e-07	6.399233040504269	3.0905609109518872
1058	KIF1C	0.68396986	3.0307186922492492e-05	4.518454372465618	3.0904865833535156
1059	ABL2	0.48989698	4.990282967044131e-07	6.301874827614771	3.0872694647139176
1060	RAB1A	-0.59382874	6.344876086837453e-06	5.197576855102486	3.08647050315005
1061	CD55	-0.542752	2.146863574086878e-06	5.668195552631174	3.0764246285227848
1062	LUC7L3	0.65606177	2.0784733269483456e-05	4.682255544423812	3.071848853192509
1063	PPP6R1	0.92086583	0.0004632606706343248	3.3341745684597206	3.070327443883741
1064	PHTF1	0.97663605	0.0007191692748209563	3.1431688753081346	3.069732041564024
1065	SERTAD3	-0.74975425	8.074024009489965e-05	4.092909963474936	3.06867664018565
1066	MMP1	2.7349913	0.07614727070856368	1.1183456581513431	3.0586656588870156
1067	CADM3-AS1	-1.3836875	0.006250622894041177	2.204076701701462	3.0497533727776562
1068	PCMTD1	-0.6319012	1.601970349962678e-05	4.795345526308437	3.0301846144805267
1069	EEPD1	-1.786983	0.020375810192136894	1.6908851136319714	3.0215829752537418
1070	RPS13	-0.4607635	2.771581852430079e-07	6.557272290972371	3.021351823318014
1071	ERO1A	0.7458854	9.210205179386563e-05	4.035730694745298	3.010192491195159
1072	SLC35E2B	1.228366	0.003557027774282499	2.4489127437063942	3.0081611938037476
1073	DYNLRB1	-0.41553566	5.966939034113887e-08	7.224248399441504	3.0019328165370838
1074	ABCF1	0.65265065	2.5219992386350772e-05	4.598255048871833	3.0010541663578154
1075	ELOC	-0.45402965	2.522484954218165e-07	6.5981714155051305	2.9957654550968384
1076	CROCC	1.5263091	0.01093693061366195	1.9611045431382172	2.9932517741281233
1077	RRAGA	-0.62096703	1.5464858495808713e-05	4.810654049457802	2.987257559975876
1078	GPAT4	0.93195516	0.0006389155814211525	3.1945565204721604	2.9771834290462302
1079	CTTNBP2	-2.177655	0.0429430147334793	1.367107470003274	2.977088392453192
1080	CORT	-2.0697706	0.03675092385691197	1.4347317390038457	2.9695655357913777
1081	RAP1B	-0.4005442	3.87868097927368e-08	7.411315939564344	2.9685595870366925
1082	NDFIP1	-0.52651054	2.3072910179953e-06	5.636897624577933	2.9678859934742357
1083	ID1	-0.487072	8.17142421313399e-07	6.087702242855613	2.9651492518407183
1084	TP53BP1	0.9984634	0.0010787068849131664	2.9670965493471844	2.9625372858172776
1085	TLE1	-2.160789	0.04287787957800053	1.367766699769191	2.9554552570839827
1086	EVA1B	0.783654	0.0001702283582110048	3.7689680894414543	2.9535668231791488
1087	GBP2	-0.73675275	9.945830487561191e-05	4.002358946968276	2.948748954619938
1088	HLA-DQA2	-1.8651351	0.02638359744675275	1.578665987987749	2.944425303792915
1089	SSH2	0.7277607	9.145058845131125e-05	4.038813495651368	2.939289625977104
1090	IQCJ-SCHIP1	0.73364526	9.878693641238727e-05	4.0053004827314584	2.9384697153694765
1091	PDGFD	-1.0885444	0.0019984499868761245	2.699306715903004	2.938315125108796
1092	FCGRT	-0.41250196	7.947384659638475e-08	7.0997757662815175	2.9286714262003786
1093	TBC1D2B	0.8913108	0.0005226171648353298	3.281816330408835	2.9251183751501575
1094	CBWD5	0.6899013	5.7558579910353015e-05	4.239889929549635	2.925105541708087
1095	TRIOBP	0.5180998	2.268463816286516e-06	5.644268143668156	2.9242941108762435
1096	TRAF3	1.2976462	0.0056935805835478855	2.2446145282251786	2.9127154342169916
1097	LAMC2	1.9931221	0.0345911815453371	1.461034603355509	2.912020358025372
1098	TNRC18	1.1354477	0.0027381919285734526	2.5625361140548244	2.909625840793652
1099	NFIX	-1.768817	0.02274212984679432	1.6431688651805816	2.9064649370538396
1100	CREB3L2	0.7516826	0.00013819041243219251	3.8595220870069165	2.901135518065601
1101	OCLN	-2.2605228	0.052100943537121136	1.2831544116476021	2.90059985786501
1102	FBXL7	0.88885117	0.0005467388968803684	3.2622200278103075	2.899628074722276
1103	PAK4	-1.1759067	0.0035107434278747306	2.454600908481046	2.886381551439393
1104	PRKD2	0.6298668	2.6221753474786533e-05	4.58133826997006	2.8856327789308183
1105	ITPR3	0.7553635	0.00015841344790282593	3.800207953415172	2.870538471472935
1106	ACAP3	1.6091257	0.016459799035289442	1.7835754715780416	2.8699971887336573
1107	HDLBP	0.5067552	2.171286728547409e-06	5.663282822145049	2.869897867452544
1108	AP3D1	0.6409166	3.352369770397549e-05	4.4746480841985905	2.867876173328058
1109	UFC1	-0.46290854	6.409236154640087e-07	6.193193726111741	2.86688224213112
1110	SCARB2	-0.6420033	3.5023667259637e-05	4.4556383817466205	2.8605345349113667
1111	PCBP2	-0.37883607	2.870400224660268e-08	7.542057544644673	2.8572034062199
1112	TBC1D16	1.2641782	0.0055059289364950284	2.2591693982255148	2.855992605866805
1113	LRFN4	2.3112617	0.058219375335095046	1.2349324586357282	2.8542520368013875
1114	ARSG	1.9336398	0.03343338106293232	1.475819701698646	2.8537036608587703
1115	WDR59	1.3732636	0.008413369671813588	2.0750300283669745	2.8495632016516947
1116	MYC	-0.98373914	0.0012799497655291447	2.8928070748690127	2.8457675372181197
1117	KIF5C	5.3300104	0.2931277019715892	0.5329431367137433	2.8405924688199145
1118	ARHGAP23	0.63071203	3.1395676751694404e-05	4.503130151039817	2.840178369355304
1119	ADH5	-0.7181218	0.00011627603003922636	3.934509804571804	2.8254573678263712
1120	TXNDC17	0.52798694	4.5769287167564e-06	5.339425851426846	2.8191471365238767
1121	ROBO4	0.5057732	2.684794567339011e-06	5.571088939642022	2.8177074063008085
1122	RNF130	-0.76269716	0.0002023441230291102	3.693909404927433	2.817334213336713
1123	TFF3	-0.9918893	0.0014841725874400115	2.8285155940605877	2.8055743468678593
1124	TUBB2A	0.6923587	8.90456253959241e-05	4.050387411552539	2.8043208518546807
1125	PYURF	-0.47139487	1.1344790739361998e-06	5.9452035104955305	2.8025384163637868
1126	UBR4	0.65341187	5.1805371528948675e-05	4.285625207350595	2.8002783604304073
1127	TMEM219	-0.4163094	1.8967833328490681e-07	6.721982275185225	2.7984243169909506
1128	SHROOM4	0.57147884	1.2812856848492633e-05	4.892354025976905	2.7958768216823335
1129	SEC31A	0.54657114	7.717159684361856e-06	5.112542513185359	2.7943681668307767
1130	CDR2L	0.775875	0.0002520782291266358	3.5984646607830877	2.7919586691639418
1131	FXYD6	-0.8646318	0.0005912317021123792	3.2282422869215193	2.791240849119679
1132	SCARB1	-1.0513408	0.0022188704151451842	2.6538680603775933	2.7901198185366707
1133	QPCT	1.0549015	0.0022673669273356356	2.644478192435334	2.7896639608121037
1134	PCBD1	-1.0469139	0.0021713551554406927	2.6632691358117233	2.7882133771263273
1135	ANGPTL4	1.6172417	0.01896075721622922	1.722144322680268	2.785123681333047
1136	ANTXR2	1.5167066	0.014851478121448828	1.8282303202159538	2.7728889671845236
1137	GATAD2A	0.7459932	0.0001919359704688338	3.7168436270768983	2.7727400599793457
1138	SH3PXD2B	0.95496243	0.0012523087318518007	2.9022885912447434	2.771576572576838
1139	NET1	-0.82953024	0.0004577494878034342	3.339372132977695	2.7701101639303114
1140	CPT1C	1.6623601	0.021698670835705734	1.6635668682896285	2.765447139172882
1141	PKD1L1	1.7436233	0.026276018898260298	1.5804404344505263	2.755692697310675
1142	GRAMD1A	0.53203505	6.867474420831927e-06	5.163202949513842	2.747004953739534
1143	ANKRD52	1.065618	0.002667107938042129	2.573959408026841	2.7428575747300563
1144	TGFB1	0.49923474	3.2488838580876523e-06	5.488265813645231	2.7399329343849126
1145	EFEMP1	-2.016921	0.04386153255710514	1.3579161977960732	2.7388097545031798
1146	CNST	0.5730751	1.7059080193046143e-05	4.768044389220881	2.732447589923443
1147	TJP1	-0.41283265	2.460371410039013e-07	6.608999328199434	2.7284106903962297
1148	KIT	3.4047594	0.158155361981075	0.8009160795034427	2.726926555941712
1149	VAT1	-0.42770424	4.3009709996007863e-07	6.366433485777881	2.722950626435535
1150	IRAK3	-0.78361976	0.0003394901817939933	3.4691727811901028	2.718512347283928
1151	ISG20	0.6118795	3.7016541937537136e-05	4.431604155210152	2.711607856861995
1152	HNRNPU	0.45014632	9.512838727706343e-07	6.021689865837177	2.710641518125252
1153	GNAI2	0.37139583	5.038005881761047e-08	7.297741329808355	2.7103506715977135
1154	SLC44A2	-0.519181	6.1398489262293535e-06	5.211842314740287	2.7058895731223567
1155	TRIM69	-1.0415368	0.0025236560411834876	2.5979698370647095	2.705881211412811
1156	SH3RF3	1.3685765	0.010553773427165151	1.9765922336749226	2.705117733750073
1157	UBFD1	0.9068199	0.001051316769956779	2.978266407933219	2.700751186675936
1158	HEG1	-0.42197877	4.1667953574329577e-07	6.380197828393224	2.692308042742592
1159	PSME4	0.73065174	0.00020667757131473136	3.6847066505268393	2.692237311814216
1160	ARHGEF1	0.6044789	3.557669823748379e-05	4.448834359899618	2.6892264808651363
1161	NBPF15	0.844242	0.0006620084159344211	3.1791364894566043	2.6839604741786736
1162	COMMD6	-0.36740038	5.115590903642968e-08	7.291104193551153	2.6787544366665297
1163	ARHGAP17	-0.7176846	0.00018918757670642256	3.723107385613885	2.672016933758878
1164	CLEC2B	-0.44670925	1.0519712752577482e-06	5.977996118706397	2.6704261354505743
1165	SEC11C	-0.8053437	0.0004932730580282988	3.306912604524025	2.6632011912811415
1166	VASP	0.50891674	5.889797699912614e-06	5.229899621905679	2.6615834433527468
1167	FOXO3	-0.90007013	0.0011041963292128365	2.956953700960832	2.6614657044674104
1168	SYBU	-1.1572218	0.005075064259666787	2.2945584544113973	2.655313051346487
1169	ALDH1A2	-4.90899	0.2878847901384275	0.5407812796632332	2.654689843388777
1170	MADCAM1	-1.1014482	0.003906053856799402	2.4082617729402425	2.6525755426536564
1171	RAB11A	-0.37316388	7.869660826511566e-08	7.1040439848389845	2.6509726093844277
1172	STC2	0.6757811	0.00012142457777003138	3.9156933980255193	2.646151478953891
1173	NOTCH1	0.6376597	7.243869968668164e-05	4.140029354105734	2.6399299940331598
1174	TMEM233	0.7578233	0.0003333606264073067	3.4770856964811205	2.6350165166974597
1175	TMSB4X	-0.4061463	3.252074506562139e-07	6.487839513072394	2.6350119348426664
1176	CCDC167	0.72032017	0.00022065334666250842	3.656289481196449	2.633699042958391
1177	AKAP12	-1.3012035	0.009652568967546276	2.015357086661409	2.622389673356541
1178	LCN6	-1.144804	0.005141446256385876	2.2889146995224148	2.6203587056279183
1179	BOP1	0.97128016	0.002018933288727691	2.694878031138631	2.6174815587056712
1180	RAMP3	-0.39600965	2.510744861788308e-07	6.6001974174134	2.6137418943256665
1181	COX7A2L	-0.5365334	1.361823543355943e-05	4.865879161961768	2.610706765289774
1182	GNG7	0.95588034	0.001879671918132174	2.725917946788887	2.6056513844579934
1183	SMOX	0.8927765	0.0012067175394384138	2.9183943748232415	2.605473884224442
1184	TLL1	-0.8700762	0.0010211642047922662	2.9909044170695673	2.6023146884667074
1185	RPRD1A	0.72934043	0.00027284545585990535	3.5640832748344797	2.599430042745095
1186	ATP2A2	0.5585007	2.288121459924951e-05	4.640520925694087	2.591734218542226
1187	FOSB	-0.40806112	4.5082691604472266e-07	6.345990162854996	2.5895518339056607
1188	PYCR1	2.4015458	0.0838252754800311	1.07662501064879	2.5855642326803854
1189	LPP	0.5000263	6.757852272221222e-06	5.170191306207229	2.585231554934171
1190	PLA2G4C	0.9442347	0.0018577774708217203	2.7310063080937432	2.578711000709956
1191	LAMP3	1.6743139	0.02894324897855406	1.5384527194416067	2.5758527770460407
1192	DMWD	0.98026687	0.0024085049093234044	2.6182524641139686	2.5665861454269576
1193	SETD5	0.61032206	6.244054471932057e-05	4.204533316891439	2.5661194277391717
1194	YWHAG	0.525464	1.3259935081761914e-05	4.8774586021530855	2.5629288987165104
1195	EGLN2	-0.76980835	0.00047551697542694374	3.322833974620035	2.5579453459504626
1196	SPSB1	0.7570111	0.0004191381591195101	3.377642798386799	2.556913142739575
1197	OCIAD1	-0.48579252	5.459407602170227e-06	5.262854479834908	2.5566553278479898
1198	SRPX	-1.8546052	0.042129408416033874	1.37541463922245	2.5508511391786413
1199	CIZ1	0.7818914	0.0005575735885206286	3.2536978063437147	2.5440383511425497
1200	SREBF2	0.68371224	0.0001939741542107396	3.712256133118387	2.5381149712026594
1201	ERN1	0.85516703	0.0011090193518331767	2.95506087556316	2.5270706362311
1202	RPL28	0.16017585	1.6722677874959529e-16	15.776694175868524	2.5270453213518156
1203	GIPC1	0.7529459	0.0004435224567249905	3.353084385787531	2.524691140509946
1204	CTSA	-0.64882857	0.00013019212922130187	3.8854152702922486	2.5209684184271857
1205	WDR26	0.6413888	0.00011753167592441192	3.9298450710498143	2.520558511808933
1206	DHX30	0.6644293	0.00016315980844489115	3.7873868132309885	2.5164507955952082
1207	ZYX	0.49740124	8.74566205701585e-06	5.058207308332209	2.515958574634239
1208	MAN2C1	0.748041	0.00044758191353438313	3.3491274713191053	2.5052845761651383
1209	FJX1	0.8860179	0.0014899329560533834	2.826833273514672	2.504624933191185
1210	CD47	-0.77175987	0.000572393050539545	3.242305647677197	2.5022813775910553
1211	ADGRL4	-0.37810084	2.415299219372667e-07	6.617029059002445	2.5019042603186548
1212	SERPINI1	-1.9403288	0.05144733357573958	1.2886371290327647	2.500379781170867
1213	RPL9	-0.42268485	1.2172142182839268e-06	5.914632983288742	2.5000257453422265
1214	MRPS25	0.6642696	0.00017245660230394633	3.7633201745103655	2.4998592853693573
1215	LYN	0.6329642	0.00011373335315895536	3.9441121565193926	2.496481771490719
1216	COL5A1	1.3732204	0.015323524539288974	1.8146413318368735	2.4919025749078196
1217	RNF213	0.5567877	3.352369770397549e-05	4.4746480841985905	2.491429146053334
1218	PET100	0.55130136	3.054272448299822e-05	4.515092225460434	2.489176485010126
1219	ARHGEF12	0.5324409	2.1294297877967023e-05	4.671736675043229	2.487423683572618
1220	TOMM20	-0.40369862	7.235660005749572e-07	6.1405218482655	2.4789202157538823
1221	CYP1B1-AS1	-2.0678773	0.06395240398269236	1.1941431256685975	2.4693414537239553
1222	C15orf39	0.7411298	0.0004689499756522667	3.3288734823529182	2.4671273900602464
1223	NCLN	0.7681497	0.000616105588828754	3.2103448516083444	2.4660253509938985
1224	AGAP3	0.739778	0.000464866785364526	3.332671482959141	2.4654369851154883
1225	RHEB	-0.502324	1.2434243196795914e-05	4.905380642678528	2.4640903528616596
1226	YPEL2	0.5476767	3.218633646946199e-05	4.492328453001937	2.4603435437157017
1227	MAN2B1	0.65972173	0.00018775047700669509	3.726418950935712	2.4583995649890924
1228	MPZL1	0.5170215	1.758396860012235e-05	4.754883100444116	2.4583766846116446
1229	EIF3H	-0.43097568	1.9968461203192748e-06	5.69965540116391	2.4564128371062597
1230	PLEK2	2.6668768	0.12004693334413732	0.9206489297238223	2.455257265095787
1231	GLO1	-0.7530776	0.000554086571226964	3.25642237521945	2.452338832327092
1232	RPL3	-0.41223764	1.1341048769963644e-06	5.945346781955705	2.4508957513190537
1233	CFI	-0.63911664	0.00014793168198956003	3.8299388047742675	2.447777638923821
1234	NR5A2	0.7298533	0.00044393169409208074	3.3526838478155128	2.446967277778343
1235	RILPL1	1.3913288	0.017474594542140308	1.7575928922720636	2.4453896301614813
1236	CTIF	0.9834485	0.0032778926761595543	2.484405270080566	2.4432846496726195
1237	VARS	0.8706655	0.0015899524072932806	2.79861587540235	2.4366582642345063
1238	DOCK4	0.5848187	6.90610630696288e-05	4.160766740760381	2.433294282951759
1239	PCSK7	0.7023131	0.0003462100898240209	3.460660279351896	2.430467135817051
1240	INPP5D	0.88786477	0.0018428008969362565	2.734521585037563	2.427885374071565
1241	FAM49A	1.5915166	0.02984919379747621	1.5250673943180524	2.4271700954662725
1242	FLOT2	-0.8166122	0.001073189659812288	2.9693235204094344	2.4247857651457503
1243	DUSP14	0.6753819	0.0002579388182259214	3.588483294261065	2.4235966613772133
1244	DSTN	-0.3845443	5.660070952135009e-07	6.247178124654913	2.4023168198463627
1245	ANXA7	-0.55318826	4.602968510456921e-05	4.336961996164374	2.399156479296667
1246	NDRG1	-0.36449555	2.681501167117393e-07	6.571622009675169	2.395326950062322
1247	MBD2	0.7954453	0.0009781292241485306	3.0096037652254077	2.393975239102901
1248	SLC39A13	0.6366957	0.0001756330126834701	3.755393849029357	2.391043051651028
1249	C1QTNF6	1.1401968	0.008017889252280794	2.0959399467703945	2.389784020785893
1250	PTGER4	-3.0932765	0.16908491354151028	0.771895140231718	2.3876850982847744
1251	CTSL	-0.54902726	4.509377360049416e-05	4.345883419931904	2.3860084842218363
1252	EID1	-0.3704076	3.7798723767023234e-07	6.422522863398128	2.378951351269821
1253	ZC3H7B	0.7334152	0.0005782320772659062	3.2378978196297994	2.3747234329447213
1254	MIRLET7BHG	1.262329	0.013168101377709782	1.8804768386012414	2.3737804140102874
1255	SPATS2	0.5523479	5.109157138423015e-05	4.291650739850418	2.3704842671805766
1256	SCAMP2	-0.84520787	0.0015751229588932946	2.8026855382016778	2.368851874041633
1257	TMEM132A	1.0152216	0.0046787428015806366	2.3298708280551788	2.365335179982544
1258	CFB	-1.3781085	0.019279299417118968	1.7149087518028696	2.3633303300436634
1259	F2R	0.50157803	1.9561474435687854e-05	4.708598413600057	2.3617295303411963
1260	DDX39A	0.54443854	4.6627460625816826e-05	4.331358235976463	2.3581583582640575
1261	MXD1	1.212686	0.011392143230691244	1.9433945633922782	2.356727268047942
1262	HNRNPF	-0.39359552	1.043682066728942e-06	5.981431778818439	2.3542647314802108
1263	VDAC2	-0.45675674	7.036007276616295e-06	5.152673720068376	2.3535184548279733
1264	TPBGL	2.7456462	0.13918819060854185	0.8563976107823011	2.351364878556678
1265	PABPN1	0.5408584	4.7368028659944716e-05	4.324514689156843	2.338950043430849
1266	GOLM1	0.58935875	0.00010824204662294124	3.965604004763659	2.337163407367355
1267	SIK2	0.5620941	7.018074819669904e-05	4.153782006084054	2.3348163266088307
1268	AP1S2	-0.6703546	0.0003299507209591756	3.4815509183452	2.3338736896835726
1269	PLEKHO2	0.65097415	0.00026057260270834665	3.584071249091898	2.3331377509462614
1270	TACSTD2	-1.463339	0.025488502075489	1.593655686675289	2.332058472887641
1271	UTP11	0.5533406	6.164657866633284e-05	4.21009102138072	2.3296143501015445
1272	IMP3	-0.5896613	0.00011661402420622637	3.9332492174232545	2.3192848474869776
1273	MGAT1	-0.5281395	4.08007039216266e-05	4.389332344100293	2.318179666679675
1274	GPX7	0.9351609	0.003347656168361968	2.4752591539796276	2.314765517080507
1275	ENTPD2	-23.956478	0.8005675607473287	0.0966020116251896	2.3142439777402384
1276	STMP1	0.5128643	3.076390461034984e-05	4.511958543932034	2.314022422668805
1277	C1orf122	0.54937136	6.169645064821238e-05	4.209739819892763	2.3127104973939447
1278	PGM5	-0.9625144	0.003970708119800225	2.401132036033336	2.311124162141177
1279	MDFI	0.7290427	0.0006869631800638785	3.1630665396851505	2.3060105984399772
1280	CRY1	0.64288104	0.0002679133606201106	3.5720056279412318	2.2963746779912504
1281	RACK1	-0.450193	8.0635279912603e-06	5.093474902127548	2.293046685078492
1282	TRMT1	0.8828219	0.0025544696271287684	2.592699256751064	2.2888917294336255
1283	BCAP29	-0.49164334	2.218434771604945e-05	4.653953336272871	2.2880851596361302
1284	ANKRD36C	1.0649005	0.007118300980091435	2.147623652855161	2.2870055392427084
1285	MYO18A	0.9494786	0.003908794419520449	2.4079571704006235	2.2863038662237605
1286	KCNK5	2.406227	0.11243166246291893	0.9491113676234905	2.283777504908791
1287	EXTL3	0.962022	0.004250841010815632	2.3715251381325477	2.281459371879182
1288	SPRED1	0.7756435	0.0011484858645266543	2.939874345698256	2.2802945079270276
1289	LAPTM5	0.5132481	3.63811067244251e-05	4.439124093700241	2.2783719445000274
1290	INF2	0.61375827	0.00019495507838228075	3.7100654473973824	2.2770833356377596
1291	MYL9	0.60331655	0.00016889934419417888	3.7723720367131968	2.27593446547949
1292	KHDRBS1	-0.38375035	1.1743802137986335e-06	5.930191274449854	2.275712972886425
1293	RELB	0.5047767	3.1395676751694404e-05	4.503130151039817	2.2730752504085387
1294	AC091271.1	1.8356316	0.05785721115205331	1.2376425041561396	2.271855701225147
1295	AFAP1	0.63742286	0.00027432577595407455	3.56173338368717	2.2703302788074637
1296	SOX18	0.5191802	4.2624529919963864e-05	4.370340397542941	2.2689941083238865
1297	ZMYM2	0.73139364	0.0007972897100867036	3.098383840925333	2.2661382208854373
1298	LINC02185	-2.0584254	0.07936353911633225	1.1003789736106482	2.265048058047594
1299	JARID2	0.8037291	0.0015311011681931074	2.8149961121518974	2.262494339343666
1300	AC020916.1	0.5436108	7.070059370167139e-05	4.1505769392401985	2.256298497027507
1301	EIF4A1	0.5351872	6.095532957390012e-05	4.214988316241742	2.255807730979151
1302	STK25	0.48056832	2.0378923369982933e-05	4.690818763745999	2.2542588906496968
1303	NFIA	-0.55201	8.356695089664821e-05	4.077965443625794	2.251077703524721
1304	RTP4	-1.7840266	0.05480323291518964	1.2611938211540705	2.2500033534146837
1305	RPL34	-0.41116297	3.3912848635779156e-06	5.469635728510354	2.2489116843544403
1306	RBFOX2	0.5068987	3.674130457478671e-05	4.434845427247076	2.2480173870541598
1307	MED30	-0.9812729	0.005193071585017611	2.284575690737534	2.2417921590897842
1308	GGH	1.5647248	0.03694739407421112	1.43241618728541	2.2413371364224712
1309	GHITM	-0.5967717	0.0001756330126834701	3.755393849029357	2.2411128355651235
1310	UBN1	0.5933381	0.00016823155716742	3.774092535183879	2.2393127895076614
1311	CRACR2B	-1.0970827	0.009162408207135214	2.0379903632740732	2.235844039826418
1312	RAB5C	-0.36579898	7.783190919401183e-07	6.108842316303706	2.234608288270285
1313	SPP1	1.1483061	0.011419273462350802	1.9423615266794334	2.2304256504094258
1314	INPPL1	1.2896059	0.018655000821454104	1.729204727499433	2.2299925427054657
1315	RALBP1	0.4773535	2.151076746821502e-05	4.667344094435186	2.2279731009824024
1316	FYN	0.56808746	0.00012107270562694434	3.9169537522463114	2.225172302608605
1317	SRSF7	-0.34345433	3.418926969129574e-07	6.466110175963505	2.2208135456897753
1318	AK4	-1.7146956	0.050719503349177436	1.2948250077636998	2.220230708431882
1319	NOS2	22.739721	0.7992010794111163	0.09734393821804141	2.213574025149191
1320	ARHGAP29	0.423753	6.307460026924829e-06	5.200145493111772	2.2035772185369797
1321	GPATCH2	0.80196434	0.0018073761280007743	2.742951458221106	2.1997492629599456
1322	ARFGAP1	1.0939823	0.009823367154544056	2.0077396236196625	2.196431689360354
1323	KLHL42	0.97332	0.005683422500217966	2.2453900577168606	2.1854830674227026
1324	GNL3	0.62760985	0.0003299507209591756	3.4815509183452	2.185055646065356
1325	SCARF1	0.54341465	9.549868527305407e-05	4.020002607291522	2.184528319277626
1326	HYOU1	0.6052517	0.0002463687875711459	3.60841431373264	2.1839990040972803
1327	TECPR1	0.74282795	0.0011508006974435471	2.938999883577165	2.183171264175804
1328	HRAS	0.62866354	0.00033700136043142296	3.4723683459338024	2.1829513761444868
1329	EDN1	-1.0147935	0.007172258229908715	2.144344082494474	2.17606646928443
1330	NPLOC4	0.6575281	0.0004924709381017488	3.307619393175399	2.1748527030491758
1331	CAND1	0.58597296	0.0001947537639001934	3.7105141402007717	2.1742609715308596
1332	CDK10	0.7727314	0.0015538417697430844	2.8085932082031806	2.170288227464601
1333	GALNT15	-1.3794625	0.026769299234356246	1.5723629976078242	2.16901576099733
1334	BCR	0.5994917	0.00024282512630371652	3.614706376697006	2.166986526546234
1335	LINC01985	-1.9563102	0.07820640598344618	1.1067576718849501	2.1651612704274794
1336	CPVL	-2.0657506	0.08981284405833742	1.046661550807281	2.1621417254335626
1337	TRAF7	0.56204367	0.00014458244831131925	3.8398844253277877	2.1581827226514987
1338	NFKBIZ	-0.38905832	2.866875072393279e-06	5.542591231557297	2.1563912424986382
1339	CDK11A	0.8238872	0.0024139540071976277	2.6172710087252318	2.156336158831049
1340	RPL26	-0.4178958	7.26372299424227e-06	5.138840726211352	2.147499925081774
1341	HERC1	0.56076574	0.0001493206986004396	3.8258799868839177	2.1454224344517434
1342	MIR3142HG	4.8686786	0.3628657743441077	0.44025399271005683	2.143455179573566
1343	GNA12	0.881366	0.0037097914426550763	2.4306505048997784	2.1422927480987535
1344	SRM	0.7329995	0.001199140269084616	2.9211300124588213	2.1411868491199453
1345	PI4KA	1.041641	0.008839959275443562	2.053549735721189	2.139061593968084
1346	CETP	0.7061905	0.000959578668359492	3.017919415056786	2.131226100609592
1347	AP001627.1	-2.9728608	0.19200314830275933	0.7166916500500657	2.1306245215391098
1348	NSMF	1.1084658	0.011974218401470012	1.9217528248868216	2.1301972646615193
1349	SLC25A25	-0.6632158	0.0006147657454880441	3.211290339220394	2.1297785428062967
1350	RNF19A	0.5084319	6.56749335905059e-05	4.182600357693646	2.1265674947710367
1351	PPP4R1	0.7209368	0.0011253338873846246	2.948718602943747	2.125839680600687
1352	PUM3	0.65603095	0.0005775996983430764	3.2383730422527726	2.124472952853368
1353	GABARAP	-0.39324337	4.013092596885105e-06	5.3965208193709975	2.1221460464539477
1354	GABRE	1.6087774	0.04826378217191742	1.3163786477809059	2.1177602234361625
1355	PSMB1	-0.37130493	1.990959915158563e-06	5.700937483719798	2.116786189087962
1356	SUGP2	0.8779887	0.003920552883761396	2.4066526836338227	2.113013851665201
1357	NRSN2	1.1379588	0.013954149554866485	1.8552966267413384	2.111251058130726
1358	BAMBI	1.8510218	0.07286971254748706	1.1374529436532832	2.1054501572566724
1359	CTSO	-1.1626182	0.015685122870181128	1.804512074885736	2.0979585086485995
1360	WBP2	-0.61045426	0.0003668905884264531	3.4354634287370542	2.0971932896229712
1361	TLR3	-2.6157472	0.15839737019658337	0.8002520330911796	2.0932570255468463
1362	KNOP1	0.72437453	0.001291497939264528	2.8889062824575693	2.092650138368097
1363	TTYH2	1.4603606	0.036944938948001944	1.432445046781972	2.091886374233072
1364	HIVEP3	1.5348712	0.043565019728246265	1.3608620849613295	2.0887480493974575
1365	RBP5	-0.4497128	2.33967862768897e-05	4.630843792079765	2.082549787839209
1366	NDUFB2	0.3703836	2.4325800421186033e-06	5.61393286070873	2.079308609549688
1367	DLL4	0.6554557	0.0006829133120157693	3.165634421505283	2.074933152611519
1368	MTG1	0.6644746	0.0007635757964585825	3.117147846165056	2.0712655885264164
1369	TBC1D10A	-1.006331	0.00877215088682454	2.0568939067765815	2.0699160341189358
1370	EPHA4	-0.97876185	0.007692223053879868	2.113948130873407	2.069051787156522
1371	KRTCAP2	-0.349149	1.2190620114624976e-06	5.9139742020510235	2.06485811198449
1372	MANF	0.46536502	3.68523114894536e-05	4.4335352666751815	2.063212238780072
1373	VPS29	-0.5392299	0.00015114523526332511	3.8206055390681146	2.060184855277182
1374	TNIP1	0.55803317	0.00020429144907291652	3.689749811038458	2.0590027773467376
1375	LMAN1	-0.4588381	3.2777272344490026e-05	4.484427190333102	2.057626074927519
1376	SELENOK	-0.3956625	6.36920742133587e-06	5.19591460753218	2.0558284935342357
1377	ATF5	0.65819097	0.0007549870502010453	3.122060497476057	2.054912013659184
1378	CDC42	-0.3439046	1.0713941019135292e-06	5.97005074877281	2.0531280009949744
1379	IRF7	-0.6077523	0.0004211777426282003	3.3755345874133296	2.0514889873757705
1380	PRRC2B	0.4604003	3.5023667259637e-05	4.4556383817466205	2.0513773061901213
1381	FOXF1	-0.903519	0.005405333872216762	2.2671774757378267	2.048437868525299
1382	UHRF2	0.7022179	0.0012337219355210822	2.9087827134606723	2.042599221442246
1383	UNC119	0.74045557	0.0017600048857181498	2.7544861265963685	2.0395745889673957
1384	ZSWIM8	0.8599365	0.004292612153492945	2.3672783491648763	2.03570900070908
1385	ADM	0.88638556	0.005134833492813045	2.289473634700574	2.0293563698810506
1386	EIF3L	-0.39067084	6.514569772686037e-06	5.186114260153698	2.0260635934596856
1387	ST3GAL6	0.9929381	0.009148230851299332	2.038662884710189	2.0242660539179065
1388	RTN3	-0.6266167	0.0005956833245662707	3.2249845572793947	2.020829233674385
1389	SEC24D	0.62193507	0.0005669882429277696	3.246425946547185	2.0190661468904736
1390	IRF6	-3.3837514	0.25362227040140817	0.5958126140088111	2.016081762240648
1391	IGHG1	2.0224	0.10150875852389762	0.9934964837163633	2.0092471916468324
1392	CARD16	-0.40036926	9.610935844390938e-06	5.017234321773023	2.0087463762728346
1393	CDKN2B	1.4257852	0.0390240770754297	1.4086673592658727	2.0084570498940537
1394	SNTB1	4.565851	0.36339678719099205	0.43961891663005254	2.0072345631146793
1395	ENDOD1	-0.7301599	0.001825814877789138	2.738543258362691	1.999574413425081
1396	KANSL1	0.73294973	0.0018933555551507051	2.7227678217783473	1.9956519499922991
1397	LRPAP1	-0.5567621	0.00026057260270834665	3.584071249091898	1.9954750325635071
1398	IFFO2	1.007132	0.01047814713012349	1.979715507648701	1.99383494431705
1399	SLC8A1	-1.2113181	0.022619962970789484	1.6455081103564062	1.9932338157946552
1400	TGFBR3	-0.61386144	0.0005727956132885704	3.2420003166985647	1.9901389881159315
1401	CPSF1	0.86153513	0.004901352455839945	2.3096840662850324	1.9898739667665082
1402	TRAF4	0.7716436	0.002714798622554278	2.5662623798346402	1.9802398874445575
1403	BCL2L1	-0.917648	0.006976283825104436	2.1563758587565096	1.9787940315710715
1404	MARVELD2	-2.6301744	0.17700355843697277	0.7520180025986053	1.977938497587482
1405	SURF4	0.4629225	5.337769304010919e-05	4.272640200155125	1.977901340672671
1406	GATA6	-2.214049	0.12878635227451632	0.8901301575189979	1.97079187491742
1407	ZBTB20	-0.3552326	2.862138565841554e-06	5.543309344397478	1.9691641710442849
1408	SIRT6	0.66773105	0.001135492229609824	2.9448158333941556	1.9663449587022088
1409	CCND1	0.5509021	0.0002728171368863869	3.5641283531451675	1.963485894995507
1410	CASTOR1	-1.187298	0.02220781238591671	1.6534942201781062	1.9631904789515804
1411	AP2A1	0.60587674	0.0005780209034469857	3.2380564555456917	1.9618631015055055
1412	MUC20-OT1	0.786783	0.003228423265677469	2.4910095316025394	1.9598839023959878
1413	C11orf96	0.60941225	0.0006094712168403421	3.2150467997463057	1.959288913421927
1414	ZFAND1	-0.9058737	0.006931535001273251	2.1591705794195613	1.9559358759922438
1415	FGF2	-2.744636	0.19386365323018495	0.7125036075341227	1.9555630932684898
1416	ZC3H6	-1.0765084	0.01532563968667316	1.814581389136182	1.9534121130138757
1417	DIXDC1	0.7419568	0.0023294809910844013	2.632740829109658	1.953379882919271
1418	CASP9	1.3130711	0.03268106087629275	1.4857038540600076	1.9508348410308933
1419	DOT1L	1.0909961	0.0163261617566231	1.7871159049050287	1.9497365650678424
1420	TSPAN4	-0.4967443	0.00012107270562694434	3.9169537522463114	1.9457244689670268
1421	KPNA4	0.5556252	0.00032002255137597856	3.4948194167017856	1.9418097383180284
1422	MED15	0.58655554	0.0004965719533180549	3.3040178133017517	1.9379899545066157
1423	USP13	1.0269889	0.013013348316756672	1.8856109456829235	1.9365014429491765
1424	GSTK1	-0.38545308	9.784556731495977e-06	5.009458844346893	1.930911316493654
1425	CSKMT	1.6293753	0.06563522004994676	1.1828630543940817	1.9273278897168276
1426	CCL23	-1.5706273	0.059724815396894095	1.2238451839344535	1.9222046956981145
1427	CBL	0.6884604	0.001632234406603227	2.7872174716948703	1.9188888823223438
1428	CTBS	-0.88081646	0.006694846719715822	2.1742593618250345	1.9151234334561227
1429	KAZALD1	-4.4444766	0.3711595529120623	0.43043935708730696	1.9130776522140582
1430	TKT	0.4419955	4.979425991938202e-05	4.302820718063925	1.9018274012237792
1431	TMEM9B	-0.7797274	0.0036473106522054407	2.4380272449689397	1.9009966432621572
1432	EXOC6	-0.8056076	0.004370504089664153	2.3594684690401415	1.9008057704974177
1433	TNPO2	0.806318	0.0044300188985514685	2.3535944210638124	1.897745511235525
1434	CLPTM1L	0.69541067	0.001873263181716499	2.72740120269004	1.896663894584825
1435	SELENOO	1.1102506	0.019583550561397087	1.7081085663924247	1.8964285474333158
1436	TMEM14C	-0.37427488	8.616713596839044e-06	5.06465834193658	1.895574391619451
1437	LDB2	-0.3177013	1.1037554511866316e-06	5.957127138531542	1.8925870952676234
1438	STARD4	0.7712756	0.0035760686740376906	2.4465941497001573	1.8869983216617483
1439	KIF13A	0.7352891	0.0027300806412033527	2.5638245245664293	1.8851522191048877
1440	ANO9	3.2143562	0.2603480010977414	0.5844457524056246	1.8786168184609053
1441	C1orf43	-0.37442154	9.702164950078547e-06	5.0131313460468	1.8770243433809775
1442	MICAL3	0.9004702	0.008272640819398679	2.082355831412924	1.8750993661545798
1443	SBDS	-0.37774393	1.095443351433338e-05	4.960410076155328	1.873764794716164
1444	TIA1	0.66889405	0.0015944720610816146	2.79738308621995	1.8711529089519856
1445	USP31	0.85566795	0.006549838002089736	2.183769441331659	1.8685815183478816
1446	DAZAP1	0.5433979	0.0003674453350401165	3.434807261903047	1.8664670648467871
1447	CCDC88A	0.45593286	8.102333175449371e-05	4.091389902193642	1.8653990815050239
1448	FAM20A	-3.3086662	0.27317088903860093	0.5635655839199434	1.8646504154823729
1449	ASCC2	0.711551	0.002417111719846182	2.6167032758681428	1.8619178604070026
1450	PKIA	2.0265229	0.12113276203126001	0.9167383800188883	1.8577912973448485
1451	RNPEPL1	0.6337426	0.0011735558691223626	2.930496230246057	1.8571802149017136
1452	ADAM19	2.3483458	0.16317286089130312	0.7873520719624137	1.8489748970886373
1453	AHNAK2	-1.3479849	0.04257714722494749	1.3708234407363218	1.8478493124023196
1454	JOSD2	0.5257652	0.0003063318963154851	3.5138077806253434	1.8474377823311898
1455	VPS53	0.7081139	0.0024646515942544182	2.6082444643733576	1.8469341826891348
1456	DDX58	-0.5569608	0.0004932104238623784	3.30696775328865	1.8418514753939494
1457	HTT	0.73783994	0.0031913414188572695	2.4960267312518254	1.8416682066615355
1458	EGR2	-1.520076	0.06162283900352065	1.2102582973342197	1.8396846356964562
1459	PDLIM1	-0.37038136	1.0822265550475107e-05	4.96568181380659	1.8391959601149623
1460	STMN3	-1.4342387	0.05229788817292514	1.2815158479083049	1.8379995881796312
1461	KMT2D	0.7092146	0.002576359999495208	2.5889934523097	1.8361520275082859
1462	BRF1	0.93060946	0.010723215228183034	1.9696749770969146	1.832998175961572
1463	CCND2	0.68986946	0.0022152276829100316	2.6545816300053726	1.8313148047594578
1464	SEC24A	0.8063921	0.005446194165914486	2.263906879396706	1.825596562984845
1465	CSRP1	-0.45604408	9.945830487561191e-05	4.002358946968276	1.8252520952878193
1466	CAMKK2	0.78544235	0.0047456755301326405	2.323701958552338	1.8251339323576656
1467	JCAD	0.45184433	9.210205179386563e-05	4.035730694745298	1.8235220504014928
1468	PLCG1	0.59475213	0.0008652501905574337	3.0628582963874518	1.8216415045242587
1469	CKAP4	0.51141953	0.0002747441092556485	3.561071610442933	1.8212015859863766
1470	C18orf32	-0.6098347	0.0010479992177784038	2.9796390415074923	1.8170871946375828
1471	BNIP3	-0.6960223	0.002453752396057515	2.610169263308779	1.8167359412398232
1472	PVR	0.67861867	0.002126561894499782	2.6723219724380707	1.8134875814379623
1473	RGS16	0.49093208	0.0002090150488908357	3.679822443960895	1.8065428760283677
1474	UBE2Z	0.4802557	0.00017368014113851594	3.7602498366307104	1.8058813918859293
1475	GPR137	0.60081923	0.0009940413574071013	3.0025955462666283	1.8040171443485042
1476	MAPRE2	0.47378027	0.0001581314771217261	3.8009816722588377	1.8008301396386166
1477	AKAP9	0.53720444	0.0004506900487967695	3.3461220310134756	1.797551626593357
1478	NUTF2	0.43190408	6.951509044249446e-05	4.1579209078629775	1.7958229941528736
1479	SELENOH	0.40030077	3.275122638029159e-05	4.484772433070019	1.79525786270851
1480	ENTPD4	0.8731286	0.008854161646993602	2.0528525535389526	1.792404261642205
1481	TCOF1	0.7838488	0.005178630404356337	2.2857850832042166	1.7917099450818952
1482	GGA1	0.6526433	0.00182343040234956	2.739110808414017	1.7876623799169065
1483	STK32B	2.6502175	0.21249931300423985	0.6726424696557873	1.7826488665972362
1484	TMEM120A	-1.0751016	0.022326684763175838	1.6511757595057717	1.7751817240397108
1485	KCNQ2	-2.9072163	0.24522789609579285	0.6104301278267028	1.7746524240390609
1486	PNRC1	-0.32247165	3.1397490239542803e-06	5.503105065897483	1.7745953622191855
1487	GADD45G	0.8730086	0.009393025403772213	2.0271945030969185	1.7697582529522475
1488	HEBP1	-0.5679789	0.000767791316268765	3.1147568040679032	1.7691162011282133
1489	GMFG	0.40543646	4.374643464296131e-05	4.359057336424171	1.7673207588675124
1490	UBE2M	0.72527003	0.0037314649897094944	2.4281206287715253	1.7610431282722632
1491	SEMA6A	-0.53742534	0.0005317744722989499	3.27427251470246	1.7596770169190912
1492	FAM198B	0.4174141	6.248317321562186e-05	4.204236922872111	1.7549077670508806
1493	MGRN1	0.5824752	0.000974819622554147	3.011075737303055	1.7538768983218367
1494	XPNPEP1	0.6019211	0.0012314436671300034	2.909585450340641	1.7513408211107244
1495	HMGN2	-0.36121467	1.4285737239344066e-05	4.8450973422103845	1.7501202257559199
1496	NCK1	-0.5833672	0.001000156431041545	2.999932068175043	1.7500620563235343
1497	ARHGAP21	0.65747863	0.0022013492603848352	2.657311047939828	1.7471252287256116
1498	UBE2E2	0.6478932	0.0020141258847010146	2.6959133891337035	1.7466639266845376
1499	DGKZ	0.52764064	0.0005021347616205315	3.2991797123890283	1.7407812973469259
1500	HNRNPH3	-0.39541027	3.9626711324081515e-05	4.4020119688737065	1.7406007389494058
1501	MEAF6	-0.6692091	0.0025238344125386517	2.5979391423279807	1.7385645741556026
1502	C11orf58	-0.33710924	6.964290853306992e-06	5.157123099509254	1.7385138378800993
1503	ATOH8	-0.73719877	0.0044036446254028345	2.3561877358978123	1.7369787009018884
1504	TGFB1I1	0.44548818	0.00012900538384218646	3.8893921647072447	1.7326782550047892
1505	CAPG	1.3408543	0.05105530334631542	1.291959139092965	1.7323289504722237
1506	MIB2	0.9914775	0.017925663959318362	1.7465247492708817	1.7316399737068222
1507	ARHGAP22	2.4764404	0.20009350745714405	0.698767002924414	1.7304548569735823
1508	SMAD1	0.47174755	0.0002147869647937291	3.6679920790708724	1.7303662671405766
1509	ARID1A	0.5120292	0.00042112878694117016	3.3755850706614408	1.728398025336965
1510	KDM5B	0.5161439	0.0004506900487967695	3.3461220310134756	1.7270805353186065
1511	KLHL5	0.5241964	0.0005098511742973568	3.2925565760861293	1.7259462589953973
1512	RBM8A	-0.3209296	4.2108902398531905e-06	5.375626078657469	1.7251974566844586
1513	PLD1	0.8111954	0.007505672011890775	2.124610417612547	1.7234741413318944
1514	GPSM1	1.8469968	0.1168918330974302	0.9322158307083164	1.7217996415081054
1515	TRIM44	0.5668706	0.0009304904328879391	3.0312880878371753	1.7183481874194397
1516	LRRC2	-23.419027	0.8445819082463139	0.07335822581538186	1.7179782951400573
1517	SUMO1	-0.41010848	6.505031928408173e-05	4.186750567465584	1.7170218982881158
1518	POLR3GL	-0.6677003	0.0026831999500766704	2.571346962818426	1.7168891145128224
1519	RILPL2	-0.42455646	9.066096368458053e-05	4.042579668901077	1.7163033294924255
1520	SNX3	-0.34813535	1.2086116216871849e-05	4.917713234007513	1.7120298284187023
1521	DSE	1.1736376	0.03485229517592645	1.4577686164348986	1.710892101974992
1522	RABEP2	0.7477978	0.005263487084589142	2.278726438388369	1.7040265882369956
1523	RAB7A	-0.3380768	9.272830093376755e-06	5.03278769774803	1.7014687604773404
1524	CD82	-1.3526863	0.055301088293565275	1.2572663219459452	1.7006869115114858
1525	NBEAL2	0.9880744	0.019092602993691123	1.7191348579483003	1.698633180905543
1526	NPR3	-4.210113	0.3949584105958363	0.4034486334866383	1.698564356263161
1527	GBA2	1.0430534	0.02357656424198194	1.627519483357363	1.697589712121227
1528	MAGED1	0.52290106	0.0005776135179311772	3.2383626514941315	1.6933432572919938
1529	GCLM	0.6066926	0.001621905070351306	2.7899745685151762	1.6926569588636138
1530	NAV2	1.0078821	0.021046609434062297	1.6768178581503845	1.6900347347502809
1531	NETO2	1.3027413	0.05063126257703931	1.2955812426031983	1.6878071781729311
1532	LZTS2	0.75524116	0.005918849953150893	2.227762669547418	1.6824980530058673
1533	MFSD6	-0.8603658	0.011098781703205477	1.954724690457789	1.681778287743011
1534	ZNF281	0.5265743	0.0006432829285011735	3.1915979737917892	1.6806135124661234
1535	PGK1	-0.34869283	1.550019716956835e-05	4.80966277737094	1.6770949462404163
1536	DOK5	0.8247185	0.00932508570729821	2.0303471678800666	1.674464820708584
1537	ZNF532	0.75896	0.006251961599290906	2.2039836981620122	1.67273548655806
1538	SPATA33	1.0464959	0.025230684103453936	1.5980709738848333	1.6723747451863586
1539	MAVS	0.7556082	0.006123409586272388	2.2130066902443715	1.6721660040760802
1540	CBWD1	0.5825357	0.0013475548454406384	2.8704535500094965	1.6721416224571266
1541	YEATS2	0.71152246	0.0044760185435024176	2.349108122920253	1.6714431903882054
1542	GAS2L3	2.9076521	0.26660941561840157	0.574124517041784	1.6693543804099296
1543	HIP1R	0.70284986	0.004250841010815632	2.3715251381325477	1.666826123085035
1544	SLC41A1	0.65492016	0.00286724066500654	2.5425358525373922	1.6651579893083364
1545	PPT1	-0.8096028	0.008854161646993602	2.0528525535389526	1.6619951692381931
1546	ALDH6A1	-1.6722474	0.10162105485197802	0.9930163013169298	1.6605689377868251
1547	OIT3	1.9826952	0.14554868990542014	0.8369916993245002	1.6594994430214347
1548	ATG16L2	0.75327206	0.0062744550735781305	2.202423985992657	1.6590244453889065
1549	FADS1	0.56161666	0.0011130765949417532	2.953474949217868	1.6587207339055696
1550	ERH	-0.3554177	2.2096025822153264e-05	4.655685831234121	1.6547131436431197
1551	BAX	0.42186436	0.00012026023315050323	3.9198779585158077	1.6536568084852659
1552	STARD10	0.9186794	0.01591712985893073	1.7981352405433075	1.6519098329943929
1553	LMBR1L	0.67172456	0.003484679971758736	2.457837100745657	1.6509895398310488
1554	CHST11	0.6578216	0.0030950132694900763	2.5093374846555063	1.6506963882275998
1555	HSF1	-0.46189433	0.00026731621722125734	3.5729746931848774	1.6503367640299953
1556	BIRC6	0.55158365	0.0010409235677142292	2.9825811584227955	1.645142995007549
1557	BACH1	0.66755426	0.0034941748232921476	2.4566553698477382	1.6399507557746442
1558	GIT1	0.53362066	0.0008457314511355177	3.0727675185270695	1.6396922175481452
1559	TCF4	0.2579773	4.5082691604472266e-07	6.345990162854996	1.6371214514642587
1560	GNAS	0.31533194	6.489434129341461e-06	5.1877931714922205	1.6358768637250107
1561	MCM7	0.6539573	0.003187172837218266	2.496594384529139	1.6326661412236312
1562	RBM5	0.6807222	0.003996209439569373	2.3983517586678564	1.632611230440889
1563	ZNF3	0.7421615	0.0063325729824224705	2.198419796297666	1.6315825608551469
1564	STAT1	-0.700916	0.004702642665645693	2.327658020240563	1.631492730898813
1565	NUCB2	-0.4921731	0.0004872416968136283	3.3122555530492304	1.6302031016819398
1566	LINC01117	1.2377833	0.04858144243441975	1.3135295946768524	1.6258650131567327
1567	HGS	0.5031555	0.0005912158081422073	3.2282539621349757	1.6243138316754426
1568	CBR3	-0.99934745	0.02375555409693623	1.6242348352327634	1.623174938109419
1569	CAT	-0.80596554	0.009798372977816645	2.0088460330237328	1.619060683394088
1570	REEP5	-0.37960476	5.495097514674131e-05	4.260024596287058	1.6171256009724109
1571	ATF4	0.4134901	0.00012334006838829583	3.908895815106639	1.6162896698567548
1572	ATP6V1G1	-0.32214198	9.784556731495977e-06	5.009458844346893	1.6137569666227483
1573	RASSF9	-1.1670403	0.041499707035909494	1.3819549691466302	1.6127972081864266
1574	H2AFJ	0.48591447	0.00048101172649965904	3.31784433590888	1.6121885679289862
1575	TRIB3	1.7577368	0.12102898528396025	0.9171106078538857	1.6120390670221172
1576	PRCP	0.46007466	0.00031470883394630467	3.5020910661738887	1.6112233676334118
1577	RPL17	-0.35950196	3.2979985423430034e-05	4.481749540641934	1.6111977346484938
1578	ATG13	0.7839843	0.008888048123892418	2.051193602595053	1.6081035878216818
1579	EVA1A	2.058895	0.16572798772310565	0.7806041428341183	1.6071820533730703
1580	MEIS2	-0.5217917	0.0008341025316744111	3.078780560629102	1.6064821320310838
1581	AHR	-0.4209527	0.00015809980996924175	3.8010686520751236	1.6000701405948883
1582	VEGFC	-0.7602891	0.008063708927258082	2.0934651571841565	1.591638683693281
1583	CARMIL1	1.2030665	0.04755264951725833	1.3228252802267118	1.5914467379793915
1584	NENF	-0.59820664	0.00220094841953098	2.657390135263807	1.5896684220981778
1585	RBFA	0.669878	0.004251708984272396	2.3714364691839998	1.588573133288657
1586	RPL10	-0.42522898	0.0001838467654530184	3.735544006579796	1.5884615794816797
1587	FAM160B2	0.84922355	0.013512511737461999	1.8692639157943953	1.587422946186044
1588	TAF7	-0.47897175	0.0004944668010469236	3.305862862016525	1.583414918773065
1589	ATP8B2	1.4663978	0.08332503571418777	1.0792244915231617	1.5825723793873914
1590	TAP1	-0.4226227	0.0001845744364475015	3.7338284489145126	1.578000699496749
1591	RCC1	0.5455664	0.001287101591316225	2.890387172748468	1.5768980667040593
1592	PLEKHG1	0.49199802	0.0006408316504924476	3.1932560467135076	1.5710756422270518
1593	FBXO21	-0.79722506	0.01088035398083244	1.9633569750954263	1.5652373784998013
1594	PPIG	-0.44521436	0.0003095084556588948	3.5093274817138593	1.5624029921438516
1595	TCF25	0.48893592	0.0006390076829152897	3.1944939202020746	1.5619028161923847
1596	NABP1	1.1332436	0.042129408416033874	1.37541463922245	1.5586797833165393
1597	NPEPPS	0.5580755	0.0016118673077330583	2.7926707130838238	1.5585210699486927
1598	LSM7	0.4018678	0.00013238578351432764	3.8781586498870917	1.5585071114848672
1599	ANXA1	-0.3482968	3.3920821851751164e-05	4.469533633969671	1.55672422338646
1600	NINL	2.7428393	0.27085656339859254	0.567260636121619	1.5559047867429767
1601	SEC24C	0.70370334	0.006204545506766153	2.207290025790182	1.5532773720355992
1602	UNC45A	0.5231609	0.0010787068849131664	2.9670965493471844	1.552268826501892
1603	TSPAN18	0.4281165	0.00023755617741535683	3.6242336716959667	1.5515942360773365
1604	ZNF704	-0.9457456	0.022960115157256288	1.6390259380495198	1.5501015484607872
1605	ZNF335	0.87185097	0.016929700113997866	1.7713507347433637	1.5443538517035031
1606	PHC2	0.4845191	0.0006560066855346156	3.1830917345938565	1.5422687240924187
1607	ZFC3H1	0.65568864	0.0044529801594343525	2.351349239894013	1.541752993396239
1608	DDX39B	0.5792937	0.002202440188792501	2.657095876800172	1.5392389757922147
1609	CCM2	0.6072996	0.0029848484185774635	2.525077719022688	1.533478754064155
1610	HNRNPK	-0.31475934	1.3469823457828712e-05	4.870638096318087	1.5330788513889408
1611	BRD4	0.4795728	0.0006432829285011735	3.1915979737917892	1.5306035856448679
1612	UBXN2A	0.5243656	0.0012150620300103725	2.9154015503754898	1.5287362946430196
1613	TMCC3	-0.5938398	0.0026698162101189563	2.5735186343951506	1.5282578534238078
1614	FUNDC2	-0.47238946	0.00058558492616596	3.232410111196936	1.5269564656661732
1615	HNRNPH1	0.47474724	0.0006084034514802926	3.2158083308540926	1.5266961311893466
1616	QARS	0.46985605	0.0005681602397169263	3.245529161805843	1.5249315237798677
1617	AL135925.1	1.1979735	0.05334692542729666	1.272890605451071	1.5248892006966603
1618	UNC13A	2.0565226	0.18145656770170196	0.741227308174428	1.5243507167819281
1619	HERC2	0.56693	0.002058303452150297	2.68649059756226	1.5230521037666571
1620	CTBP1	0.6217238	0.0035775004708399898	2.44642030041006	1.5209976548549804
1621	NR1H2	-0.50630945	0.0009924684039851132	3.0032833104523418	1.5205907201263267
1622	MVP	-0.49339452	0.0008449475808871854	3.0731702331066253	1.5162853639013694
1623	CHPF2	0.5931677	0.0027916356346790183	2.5541412666272225	1.5150341573666293
1624	GRASP	0.5866996	0.002626076645472844	2.5806926026105317	1.5140913305473058
1625	TFPT	0.552145	0.001825814877789138	2.738543258362691	1.5120729790889873
1626	CSNK1D	0.48267066	0.0007421902467574741	3.1294847570840303	1.5105104881434475
1627	CTNNBIP1	0.5264533	0.001376169351831945	2.861328118396675	1.5063556766997146
1628	MRPS12	0.4586257	0.0005199312718182199	3.2840540606782564	1.5061516057170372
1629	SUSD6	0.5291911	0.0014260180765032042	2.8458749692416316	1.506011639284572
1630	RAB11FIP3	1.4903238	0.0977651667417332	1.0098158546861151	1.5049525836462143
1631	TRABD	0.6348192	0.004263638923329677	2.3702195817125697	1.5046609213835085
1632	MRPL36	0.4271481	0.0003022214380763946	3.5196747322271222	1.503422387560858
1633	ARAP2	-1.015018	0.03356268958072246	1.4741432438128577	1.4962819068491497
1634	OTC	-4.01295	0.4240139568998279	0.3726198478770324	1.4953047975009448
1635	GSTP1	-0.29345998	8.241146173074465e-06	5.08401238271736	1.4919541806927044
1636	SCARA3	-2.2464018	0.2174023965863558	0.6627356726761603	1.4887705992786093
1637	ITPA	0.5664911	0.0023586690904009474	2.6273329842070123	1.488360823264907
1638	PDPR	0.8197502	0.015344187620015942	1.8140560998345523	1.4870728321130977
1639	ROCK2	0.46652573	0.0006507613139663644	3.186578272622573	1.4866207658977326
1640	SLC7A5	2.2106888	0.2131260146970036	0.6713635359742286	1.4841758694594802
1641	TRIP12	0.42606568	0.00033172910827884423	3.4792164187119528	1.4823747210127773
1642	PRKD3	0.46016106	0.000603861747541156	3.219062480505883	1.4812872035410911
1643	INMT	-0.669466	0.006153908871134767	2.2108489391994386	1.4800882372215816
1644	DCTN3	-0.5041865	0.0011701787369679652	2.9317477976125668	1.478147693326704
1645	CALHM2	-0.74131334	0.010140136509252703	1.9939561983738743	1.4781463258000846
1646	CRYL1	-0.9313603	0.025942199861237913	1.58599319914293	1.4771311086597048
1647	PPP1R13B	0.5596384	0.002346372704316512	2.629603002206873	1.4716267668391891
1648	SLC20A1	0.70839256	0.008477268689227413	2.071744051548421	1.4676080733397905
1649	POLR2C	-0.9004797	0.02348688557263542	1.6291745680794667	1.467038584506059
1650	ZFYVE16	0.62931913	0.004675005433966763	2.330217879991376	1.4664506921491733
1651	NEURL1B	0.58219296	0.0030292027746991104	2.518671654040756	1.4663528989887504
1652	RAI1	0.7504007	0.011215468653631393	1.950182574115475	1.4634184117003846
1653	SERBP1	-0.31322053	2.1430738229792316e-05	4.668962868454062	1.4624150277016008
1654	CCNG1	0.44400954	0.0005126045340511546	3.2902175567458274	1.4608879919817157
1655	MAP1LC3B	-0.3152887	2.34683866742119e-05	4.629516764792971	1.459634288663492
1656	AC116366.3	-1.0398201	0.03953452208527766	1.4030235068217407	1.4588920081393848
1657	SNRNP200	0.48757443	0.0010372325451114817	2.9841238648870823	1.4549824874581823
1658	DUS1L	0.9400537	0.028399231926061367	1.5466934055439483	1.4539748608137304
1659	EMC8	0.46985513	0.0008350610986155112	3.078281747485483	1.446346469775746
1660	SFMBT2	0.83739346	0.018746105925840455	1.7270889332994026	1.4462529821737748
1661	FLYWCH2	-0.47224054	0.0008723096533098078	3.0593293214299555	1.444739322850999
1662	HEXB	-0.617448	0.00462855342932257	2.334554718663435	1.4414660772566916
1663	RCSD1	1.6581601	0.13565836415350166	0.8675534242118111	1.4385424643582034
1664	PTTG1IP	-0.31886113	3.128431824166751e-05	4.504673304874024	1.4363652063072139
1665	ZKSCAN1	0.5015493	0.0013824236589392448	2.859358842241601	1.4341094358733308
1666	SMG1	0.58488214	0.003536297920015557	2.4514511544144657	1.4338099976906717
1667	ADORA2A	-2.3868566	0.25116630725049444	0.600038619539106	1.4322061128633348
1668	ST3GAL2	0.64097923	0.0059025830686491405	2.228957892262436	1.4287157143850755
1669	PTGDS	-0.9618284	0.0327293785992592	1.4850622401388227	1.4283750541126057
1670	TMPO	-0.7760293	0.014508475586761117	1.8383782167171394	1.4266353400069982
1671	TOX2	-0.88615036	0.02461768395486221	1.6087528081446274	1.4255968802611878
1672	CCDC50	0.41531265	0.00038137268638223875	3.418650414012204	1.4198087554127035
1673	TAGLN	0.85698587	0.022279320982977642	1.6520980494875226	1.4158246793478448
1674	RALGDS	0.5152997	0.0017882967883711518	2.7475604034060908	1.4158169907453213
1675	OTUD4	0.40706456	0.0003340215336151692	3.4762255342998487	1.415048207414313
1676	RAP1GDS1	0.6834203	0.008516482545246819	2.0697397393425914	1.4145021545845762
1677	PTPMT1	0.51252836	0.0017393072137496177	2.7596237018084224	1.4143854098013975
1678	COX17	-0.39643195	0.0002713864867163534	3.5664117811811837	1.4138395865991529
1679	PABPC4	0.49580973	0.0014260180765032042	2.8458749692416316	1.4110125111202865
1680	E2F6	0.65628755	0.007122076501362853	2.1473933656882593	1.4093075328427358
1681	SLFN11	-0.69130033	0.009167031513844797	2.037771275657074	1.4087119605148988
1682	CHD4	0.473496	0.0010622898993285007	2.9737569479458834	1.4080619901997737
1683	TPO	-1.3488059	0.09073195474863854	1.0422397324887263	1.4057791049690094
1684	NME3	-0.3637356	0.00013727600127217532	3.862405379923122	1.4048942857993927
1685	NDUFC1	-0.32685578	5.095886380190915e-05	4.292780263758699	1.4031200358737403
1686	CTPS1	1.3192344	0.08667434622728747	1.0621094254829564	1.4011712600569912
1687	ENO2	-2.0118423	0.20188715971445256	0.6948913018710747	1.398011680834305
1688	HLF	-1.555524	0.12683971275808473	0.8967447501495218	1.3949079731852785
1689	UBE2B	-0.34957123	0.00010343368768070747	3.9853379913090805	1.3931594957259428
1690	UQCR11	0.33395487	6.743970611222147e-05	4.17108433094142	1.3929539284218255
1691	BRD2	0.4330405	0.0006094712168403421	3.2150467997463057	1.3922454726798568
1692	CCDC69	-0.43209898	0.0006111450862443931	3.2138556757223853	1.388703774510862
1693	ARNTL2	0.83222634	0.021451498983944012	1.6685423548680882	1.3886048904566017
1694	CDK13	0.63579226	0.0065570776008126745	2.1832896765736387	1.3881186676638082
1695	TMEM243	-0.572141	0.0037498679199680653	2.425984028976078	1.3880049081570764
1696	SH3BP4	-0.8206395	0.020646250333817617	1.6851588111842997	1.3829078692013475
1697	PRX	-1.3474411	0.09414106771698075	1.0262208803765265	1.3827721685328886
1698	MAPK12	0.7602774	0.015205413294920865	1.818001770898728	1.3821856422669792
1699	EBF1	-0.74806374	0.014341873410696364	1.8433941151405808	1.3789763018072518
1700	MFSD12	0.99623024	0.041343768495128115	1.3835899398507956	1.3783741442542077
1701	QTRT1	0.67397165	0.00901558798474394	2.045005943905253	1.3782760363771946
1702	ETS2	-0.31104115	3.730355057286894e-05	4.4282498298315724	1.3773679041336364
1703	B3GALT6	0.9179702	0.03163110202975898	1.4998856769712263	1.376850325635852
1704	CLEC7A	-0.9229163	0.03229688993098143	1.490839296580476	1.3759198772737984
1705	CLDND1	-0.4778071	0.0013328648934592127	2.875213870840376	1.373797614696216
1706	RPL7	-0.3543829	0.00013286716426124358	3.87658233389628	1.3737944988159456
1707	MOB2	-0.52522683	0.00242458976196276	2.615361733015359	1.3736581560910341
1708	IER5L	1.0786278	0.05353980623461849	1.2713232048970924	1.3712845830947165
1709	MAP1LC3A	0.41475427	0.0004969272013508205	3.3037072297120473	1.3702266853324987
1710	LDHB	0.38410592	0.0002728171368863869	3.5641283531451675	1.3690028029043662
1711	LSM12	0.5016037	0.0018833221298620011	2.725075390415401	1.3669079601226015
1712	GNA13	0.4676979	0.0012011619175998852	2.9203984454027982	1.365864186822838
1713	TANC1	0.6429571	0.00756123211956523	2.121407429481893	1.3639739503886739
1714	RBKS	-0.8374502	0.023517878852474194	1.6286018511421372	1.363872956186573
1715	GARS	0.42514843	0.0006196335361266955	3.207865085166179	1.3638187965469908
1716	RBM6	0.58601916	0.004749476289684993	2.323354276067611	1.361530117441014
1717	N4BP2L2	-0.2618394	6.36920742133587e-06	5.19591460753218	1.3604951102944605
1718	HEBP2	0.48575053	0.0015866289698365822	2.799524620309952	1.3598705573968708
1719	RPL36AL	-0.30683285	3.718149845514497e-05	4.429673111667744	1.3591692253301335
1720	IGF2R	0.6167766	0.006277617596768699	2.2022051430277236	1.3582685688609732
1721	ATP5PF	-0.2882884	1.9548427801579738e-05	4.708888165355321	1.357517903145926
1722	LIPE	-1.6920757	0.15771828313090805	0.8021179591592449	1.357244330785249
1723	DDX17	0.44278237	0.0008632995407945728	3.063838490098267	1.3566136747944466
1724	PDIA3	-0.30587837	3.7309535778544724e-05	4.4281801546062	1.3544845321867565
1725	ARGLU1	0.4840035	0.0015954766921324345	2.797109535909334	1.3538108445669028
1726	C1orf198	0.7042284	0.011974218401470012	1.9217528248868216	1.3533529193410396
1727	ATP8A1	-1.0014056	0.04459836932730109	1.3506810203260142	1.3525795331556356
1728	KIAA0930	1.0149438	0.04657238272156979	1.331871542261426	1.3517748149849587
1729	TMSB10	0.10575938	1.706095788681258e-13	12.767996589037283	1.350335431800194
1730	RPL13A	0.21516202	5.499715286492911e-07	6.259659792815863	1.3468410699598556
1731	E2F4	0.44687817	0.0009690029748309401	3.0136748896668006	1.3467455046208807
1732	MINK1	0.5753877	0.004579770607372934	2.3391562744954926	1.345921786835187
1733	TIMMDC1	-0.49386853	0.0019106712385661322	2.7188140338029734	1.3427366896646389
1734	APP	-0.31061125	4.765671079958909e-05	4.321875935361009	1.342423278054345
1735	EAPP	-0.70509946	0.012493556689055078	1.9033139082597625	1.3420256155152999
1736	EML3	0.5501326	0.0036473106522054407	2.4380272449689397	1.3412382004677719
1737	PCNP	-0.50817895	0.002309283940051186	2.6365226647372	1.3398253177196404
1738	TXNDC12	-0.5700913	0.004491599320610343	2.347598992528398	1.3383457783456163
1739	UNC5B	0.7478419	0.016245609080310763	1.7892640014467767	1.3380865808291602
1740	CELF2	-1.4030432	0.11126188078595595	0.9536536029601873	1.33801715596611
1741	CRAMP1	1.2713236	0.08899647163040597	1.0506272111283494	1.3356871280374272
1742	PCDH7	-3.1772623	0.3799125091701913	0.4203164064343633	1.335455474846965
1743	PLEKHM2	0.6445015	0.008472727395678357	2.0719767665020252	1.3353921490643725
1744	CD93	0.29998115	3.564767689435718e-05	4.447968767210026	1.3343067728340523
1745	NRAS	0.5181885	0.002663032288666449	2.5746235678064004	1.334140264323507
1746	RPL38	0.2553492	6.0207059750056726e-06	5.220352581321422	1.333012798159192
1747	PDE4D	0.55246955	0.0038698412976455676	2.4123068450508702	1.332726080918244
1748	UGCG	-0.5916693	0.005635331777051046	2.2490805100170177	1.3307119383714536
1749	SCAND1	0.38499817	0.0003539624868798027	3.4510427622803523	1.3286451567717996
1750	ANKRD12	-0.36626795	0.00023962494292128795	3.6204679775629063	1.3260613818029783
1751	SPRYD3	-0.85523313	0.02829980775223972	1.5482165147380786	1.3240860602128388
1752	TMEM106B	-0.76773536	0.018856132214622463	1.7245473853055584	1.3239960112349751
1753	PIGP	-0.94171137	0.039295951367567666	1.4056521923548433	1.3237186464316197
1754	NPM3	0.97597516	0.04407197394772807	1.355837497359215	1.3232637127658369
1755	SNAPIN	-0.7632816	0.018493748289786963	1.7329750576567582	1.3227479466699037
1756	STXBP5	1.0316064	0.05223193554286799	1.2820638803469617	1.3225853500415656
1757	UBXN6	0.5847569	0.005480570379476779	2.2611742408278923	1.322237263849165
1758	APEX1	0.38312608	0.000354828724172134	3.4499812303157564	1.3217777849692158
1759	ZDHHC24	0.46887097	0.0015280613918030065	2.815859197078601	1.3202746264344247
1760	ERGIC2	-0.7616739	0.01848790880455324	1.7331122097713196	1.3200663832804576
1761	CAPN15	0.8621304	0.029476305454351513	1.5305269516589495	1.3195138184299404
1762	NSD1	0.5630733	0.004535504226786223	2.3433744239869263	1.3194915172617758
1763	SCRIB	1.0984609	0.06330536409905224	1.1985594890360698	1.3165707502571617
1764	ARRDC3	0.58161205	0.005478341316217746	2.2613509134598915	1.3152289417527465
1765	AQP3	-1.2466167	0.0881097264089623	1.0549761472907622	1.3151509056305077
1766	KALRN	0.71747977	0.014722896313559048	1.832006746434326	1.3144277706707486
1767	SPOP	-0.713854	0.014466793929830765	1.839627704738478	1.3132256229000927
1768	EIF5B	0.4264564	0.0008340709677891742	3.0787969953958596	1.312972657776208
1769	PDCD11	1.1316421	0.0691827141472534	1.160002403928292	1.312707560092889
1770	TAOK3	0.5846806	0.0057141989720708285	2.2430446412777547	1.3114647244969735
1771	SFSWAP	0.5804534	0.005536154863305019	2.256791769826926	1.3099624465077149
1772	PKM	0.37916988	0.000354828724172134	3.4499812303157564	1.3081289737373059
1773	KLF13	0.46501034	0.0015586971774294255	2.8072382510368215	1.305394827561712
1774	CYP4B1	-2.1760643	0.2517608683343814	0.5990117721913568	1.3034881045039721
1775	EOGT	0.44070122	0.0011090193518331767	2.95506087556316	1.3022989225718928
1776	PSMA6	-0.36889064	0.0002984172757244563	3.525176038657055	1.3004044560107524
1777	SLC12A2	0.46857193	0.0016783343621643823	2.7751215136042995	1.3003440467325849
1778	GSDMC	1.8180287	0.1926515234331114	0.7152275523609316	1.300304208948306
1779	CLASRP	0.711324	0.014862830133168033	1.827898485717519	1.300228019529483
1780	SH2B2	0.6960527	0.013578581850234674	1.8671455854884003	1.2996316709519424
1781	DAB2IP	0.49186167	0.002287934800987766	2.6405563557420764	1.29878846205773
1782	TANC2	0.948934	0.04287787957800053	1.367766699769191	1.2979203509355255
1783	PDIA5	-0.9611019	0.04475854916957917	1.3491239993969908	1.2966456251390404
1784	PCGF5	-0.916289	0.03846979159088826	1.4148801664660564	1.2964390930942136
1785	PRR5	0.8995941	0.03625256766236523	1.4406612282073243	1.2960103815225519
1786	TMEM159	-1.3690126	0.11318723390383639	0.9462025533400451	1.295363212208503
1787	CAD	1.3539788	0.1112258815126949	0.9537941435967123	1.2914170052515301
1788	TAX1BP1	-0.40038273	0.0005968473527826426	3.224136728034741	1.2908886566313045
1789	SERGEF	-1.8605087	0.20287778469685316	0.69276550600649	1.2888962373677204
1790	PHLDA3	-0.95953035	0.04546937504166858	1.3422810149574165	1.287959376840365
1791	IREB2	0.64133644	0.009882704801482038	2.0051241769109294	1.285959203463393
1792	MCM3AP	0.59251946	0.006857096460877493	2.163859741138073	1.2821290098976117
1793	SLC35B4	0.93525475	0.04260437169866899	1.3705458350006656	1.281809505889787
1794	PTGIS	-5.8367715	0.6039248723790658	0.2190170837969811	1.278352670132673
1795	LONP1	0.92626786	0.04189735957706514	1.377813345941667	1.2762242226212805
1796	ETFRF1	-0.78578734	0.024055257933909065	1.618789981988487	1.272024680406355
1797	PANK3	0.45711023	0.0016622447502680424	2.7793050299712303	1.2704487508020088
1798	NUDC	-0.44297633	0.00135988646278312	2.8664973494570742	1.2697904636356145
1799	FHL2	0.8301189	0.029621429201686318	1.5283939910736983	1.268748730348268
1800	BBX	-0.5954739	0.007445531494632421	2.1281042949638977	1.2672305333484146
1801	RBM15B	0.604809	0.008062699753833173	2.0935195125535335	1.2661794139501656
1802	FAM136A	0.55443406	0.005220676485359497	2.282273218295962	1.2653700088464308
1803	GABBR1	0.8321278	0.030162794711441086	1.5205284217038844	1.2652739848722534
1804	RNF44	0.45342812	0.001632234406603227	2.7872174716948703	1.263802776607974
1805	TNFRSF10A	-0.7379774	0.01939053174117832	1.7124102812207727	1.2637200622744749
1806	TM2D1	-0.7604185	0.021792490559260858	1.661693133483254	1.263582157939969
1807	GALNT6	2.2141008	0.26876747907144016	0.5706232821742709	1.2634174870774675
1808	NUTM2A-AS1	0.45521036	0.0016896619784235707	2.7722001685155533	1.2619342308926977
1809	MVD	0.5853856	0.0071420119104716115	2.146179429885636	1.256342577469733
1810	UBE2S	0.48268086	0.0025174484774746378	2.5990394090275446	1.254506569798042
1811	CNN2	0.41529042	0.0009596210233924928	3.0179002460696345	1.2533050464850517
1812	CTDNEP1	0.44841462	0.0016118673077330583	2.7926707130838238	1.2522743870297584
1813	PPFIA1	0.558794	0.005741577372466167	2.2409687783252124	1.252239955934828
1814	CSRNP2	1.2574352	0.10157490623489818	0.9932135699041854	1.24890170649612
1815	FAM174A	-0.6338121	0.010704009281545515	1.9704535229953242	1.2488973434855728
1816	COPG1	0.38920596	0.0006189148583081716	3.2083690910609564	1.2487163798833876
1817	PSMA3	-0.42475623	0.0011535604704203382	2.9379596345355847	1.2479166550956735
1818	HRCT1	-1.107037	0.07477930085302233	1.1262185995869056	1.2467656014973163
1819	ANKRD36B	1.0700481	0.06849267163000267	1.1643558933383769	1.2459168041666084
1820	APOL6	-0.74894273	0.021698670835705734	1.6635668682896285	1.2459163165506282
1821	BAK1	0.74840873	0.021835148259782264	1.6608438548904896	1.242990048136341
1822	SOX11	5.8521247	0.6141130739807672	0.21175165673399593	1.2391970987351901
1823	KIAA0895L	1.419407	0.13435141980575407	0.8717577396472905	1.2373790467454913
1824	SLC12A5	1.3803614	0.12697830467332985	0.8962704756230854	1.2371772023865728
1825	IRF2	-0.68000853	0.015205413294920865	1.818001770898728	1.236256712887512
1826	SRI	-0.3824363	0.0005855699323490036	3.2324212313864136	1.2361952328545942
1827	NLRP1	0.6408598	0.01180000109408404	1.9281179524265324	1.235653252003881
1828	CAMK2D	-0.9505468	0.050167210083227866	1.2995800504402515	1.2353116597066744
1829	USP53	-0.82631373	0.03204565840763088	1.4942308010072531	1.2347034327196476
1830	POLR3H	0.7677373	0.02471630480136355	1.6070164577067696	1.2337665229087924
1831	PLAU	0.36072484	0.00039100975435004266	3.4078124083137045	1.229282574111199
1832	APH1A	-0.42353725	0.0012648496247519305	2.897961103754891	1.2273944890496142
1833	TUBA1A	0.38608164	0.0006623301106997319	3.1789255007080786	1.2273247578828925
1834	CCDC18	1.4005691	0.13326414360530192	0.8752866872637346	1.2258994714607414
1835	TLN1	0.3851892	0.000662354201835944	3.1789097042689995	1.2244817030514623
1836	TRIM27	0.5741398	0.007368072187224428	2.132646127876401	1.2244369655518061
1837	PLIN3	0.5567987	0.0063325729824224705	2.198419796297666	1.224077276977785
1838	PLAGL1	1.0631018	0.070629975442948	1.1510109447469077	1.223641770915987
1839	DCUN1D5	0.42161226	0.001252788406783847	2.902122274198248	1.2235703387317551
1840	FKBP14	0.8686441	0.03903655752905043	1.4085284879330229	1.2235099865137191
1841	SNU13	-0.30171227	8.855229672381871e-05	4.0528001703119	1.2227795576870706
1842	AL118516.1	0.6828472	0.016268084996281098	1.7886635671919995	1.2213839118619276
1843	CBX3	0.4127715	0.001101131540019636	2.958160797565606	1.2210444495264674
1844	PIP5K1C	0.4213349	0.0012668410041460291	2.897277888159175	1.2207242675831087
1845	TRIM24	0.7135854	0.01952743236165902	1.7093548578115878	1.2197706301929796
1846	DENND1A	0.9748651	0.056081506174282814	1.2511803310899734	1.2197320122187938
1847	TRAM1	-0.41751903	0.001199140269084616	2.9211300124588213	1.21962737793813
1848	BTN3A2	-0.46596733	0.002417111719846182	2.6167032758681428	1.2192982319408543
1849	ADNP	0.7601554	0.024976266599584282	1.6024724785469369	1.2181280755043233
1850	DMPK	0.8078142	0.03127491185413228	1.5048039056574969	1.2156019343900701
1851	AC017002.1	1.6682384	0.18699737431504293	0.728164491476837	1.2147519672270024
1852	SKAP2	-0.58704215	0.008569268161902822	2.0670562663870427	1.2134491607472977
1853	MYO1E	0.38270092	0.0006765513816254387	3.169699214721916	1.2130468059301112
1854	TNIP2	0.40933228	0.0010918581142417812	2.9618337940538275	1.212374166248901
1855	SCAP	0.5903199	0.008886897797303117	2.0512498143543496	1.2108935276496164
1856	NINJ2	-1.493873	0.15468098661673443	0.8105630664875356	1.2108782799404323
1857	AHDC1	0.56749415	0.007360647316697017	2.133083990865263	1.2105126947567715
1858	METRNL	1.3480371	0.12697830467332985	0.8962704756230854	1.2082058739983523
1859	FARP1	0.71671313	0.02063674994550224	1.6853586981240194	1.2079187085042038
1860	RHOU	-1.0634531	0.07324191269512068	1.1352403227252024	1.2072748157782975
1861	MRPL14	0.40644774	0.0010718469647939685	2.969867217525657	1.2070958139384587
1862	ZNF609	0.6173134	0.011098781703205477	1.954724690457789	1.206677715428664
1863	PASK	0.6860471	0.017474594542140308	1.7575928922720636	1.2057914666137552
1864	NRP1	0.37916347	0.0006620084159344211	3.1791364894566043	1.2054124351682645
1865	CDK16	0.4476749	0.0020398894037204863	2.6903933779936806	1.2044215872432107
1866	CCZ1	1.2826688	0.11553848704604577	0.9372733237589108	1.2022112766052568
1867	MRPL55	0.5412607	0.006022715422496548	2.2202076570617364	1.2017111934550855
1868	TESC	-0.7293074	0.022532562922572327	1.6471894074849263	1.201307445660524
1869	NGDN	-0.77178925	0.0278481379182175	1.5552038388701164	1.2002896086879808
1870	MAPKAPK2	0.5022553	0.004093999636153295	2.3878522002706366	1.1993114722705904
1871	PTRH1	0.4408094	0.0019049019966409213	2.7201273629872644	1.19905770778141
1872	HIC1	0.7393414	0.02402561423715111	1.6193255003755338	1.1972343472214433
1873	ZZEF1	0.67449695	0.016890535563273357	1.772356579648246	1.195449105014829
1874	CCDC28A	-0.9433633	0.05406900850793667	1.2670515942394298	1.1952899844970344
1875	CENPB	0.50359917	0.004237692689267825	2.372870540828238	1.1949756274517451
1876	DHX33	0.79298866	0.031151252929741805	1.5065244809621139	1.1946568263290083
1877	MAST2	1.4354515	0.1472507604232734	0.831942453778356	1.1942130494862613
1878	MYO7B	-2.2994206	0.30277522653659494	0.5188796622584881	1.1931225818115374
1879	SHROOM2	1.1378667	0.08981284405833742	1.046661550807281	1.19096136194688
1880	PIK3IP1	-1.3725027	0.13565836415350166	0.8675534242118111	1.1907194037587348
1881	EHBP1L1	0.6408541	0.013907078895426611	1.8567640815695068	1.1899149120144117
1882	PDLIM2	0.42053998	0.0014860151711857178	2.8279767567069323	1.1892772750364657
1883	AMPD2	1.0638599	0.0763327145511706	1.1172892929225866	1.1886393196566356
1884	AL139246.5	1.6190389	0.1845431365463777	0.7339021022725174	1.188216081342513
1885	NMI	-0.96554625	0.05898077691704689	1.2292895110557687	1.186935877986274
1886	CCDC85C	0.5787884	0.008899522124004806	2.050633312959552	1.1868827735718837
1887	SRRT	0.5165353	0.005039265852419828	2.297632729321685	1.1868083700828091
1888	SRGAP2B	0.47667295	0.0032494418429491003	2.488191231434965	1.1860534479997824
1889	TAX1BP3	0.37639415	0.0007075024187457149	3.1502720710741716	1.1857439867815047
1890	UBN2	0.7950827	0.03232786746326707	1.490422943068061	1.185009480325655
1891	LYPD5	1.3784312	0.13852071653349404	0.8584852706185505	1.1833628826033478
1892	CD46	-0.3488733	0.00040653336251620043	3.390903807850628	1.182995758835446
1893	SMG5	0.49892163	0.004268331874498539	2.3697418203487968	1.1823154582440096
1894	GCN1	0.98127496	0.06260792421011858	1.2033706951772822	1.180837533693713
1895	GRM2	2.416395	0.3247271050918174	0.4884814591396144	1.1803641305252577
1896	SLC2A3	-0.30181655	0.00012295252867908118	3.9102625350010793	1.1801819591597718
1897	LRRK1	0.8393086	0.03930216201040278	1.4055835584448917	1.1797183960291644
1898	FOXK1	0.90709007	0.05021859422298486	1.2991354487267521	1.1784328623493818
1899	WDR1	0.38412595	0.0008632995407945728	3.063838490098267	1.17689986438165
1900	NTPCR	-0.7647152	0.02892498061355349	1.538726923454158	1.1766878588626843
1901	YBX1	-0.33017975	0.00027432577595407455	3.56173338368717	1.176012241466935
1902	CMTM8	-1.2913845	0.12287717867971838	0.9105287688123715	1.17584270109956
1903	AL590079.1	1.9721167	0.25362227040140817	0.5958126140088111	1.1750120113740636
1904	CELF1	0.44804138	0.0024085049093234044	2.6182524641139686	1.1730854457745705
1905	SPTAN1	-0.34530973	0.0004067681700201514	3.390653038358554	1.1708254999299044
1906	ELOVL5	0.34391335	0.0003950659005896168	3.4033304540564973	1.1704507657986547
1907	BOLA3	0.35317594	0.0004861768601105328	3.313205715516254	1.170144536793226
1908	FN3K	-0.94514143	0.057829920077795145	1.2378474079003918	1.1699408750048914
1909	SLC48A1	-1.1039671	0.08723099001525222	1.0593291985350486	1.1694645520860976
1910	DUT	-0.33444384	0.00032118464261165233	3.493245228612743	1.168294339251336
1911	THAP9-AS1	0.8924249	0.04915136782254658	1.3084643917785708	1.1677061797253747
1912	VPS37B	0.44708216	0.002453752396057515	2.610169263308779	1.1669601171738453
1913	DOK3	2.0062256	0.26240632198735	0.5810257059917033	1.1656686374479546
1914	HMGCS1	0.7008547	0.021792490559260858	1.661693133483254	1.1646054736084517
1915	FNBP4	0.5618229	0.008487125669389235	2.071239367150763	1.1636696896931216
1916	ARHGEF3	-0.64229536	0.015427473022888579	1.8117052043380368	1.1636498474581225
1917	CDC42EP3	-0.3168105	0.00021542134364018056	3.666711269626996	1.161652589255504
1918	TUT7	0.60269725	0.011981320250681268	1.9214953233495864	1.1580799534717714
1919	OGA	0.49354687	0.004535504226786223	2.3433744239869263	1.1565651200027445
1920	FNIP2	-0.73396975	0.026595515358394887	1.5751915896585518	1.1561429741451816
1921	C16orf72	0.45791364	0.003001929906833232	2.5225994524761375	1.1551326903843382
1922	YES1	0.40425658	0.0014067362927528975	2.8517873079214597	1.1528537904331515
1923	CCNG2	0.63629174	0.015427473022888579	1.8117052043380368	1.15277306104721
1924	SMIM19	-0.67784643	0.02017568485402417	1.6951717144361018	1.1490660978038298
1925	FBXO3	-0.8783363	0.049197954486633506	1.3080529536073375	1.1489104050618388
1926	TOR1AIP2	0.45173514	0.00286724066500654	2.5425358525373922	1.148552786486735
1927	RPS7	-0.43935257	0.00243688081300874	2.613165711487592	1.1481010763108992
1928	GTF2I	0.41029212	0.0015954766921324345	2.797109535909334	1.147631997969704
1929	ITPRIPL2	0.47701246	0.003932344798417944	2.4053484090786834	1.147381150859628
1930	RHBDF1	1.0746753	0.08575003369041713	1.066765700654762	1.1464267724005817
1931	PDCD6	-0.34397584	0.0004756304910686285	3.322730312004586	1.1429389568075567
1932	SINHCAF	0.41229302	0.0016955330944724745	2.7706937289725904	1.1423376764532593
1933	CCDC3	0.51653296	0.006191250913769534	2.208221594911763	1.1406192313540824
1934	INTS1	0.57774305	0.010691304412399375	1.970969304655826	1.1387138243010373
1935	IFT20	0.36393777	0.0007442410938321802	3.128286353755718	1.1385015449916585
1936	ATP11A	0.53379667	0.007368281844020537	2.132633770302817	1.1383928007642539
1937	SNHG10	1.122813	0.09691373460323785	1.0136146704238729	1.1380997151310266
1938	MAT2B	-0.576778	0.010642660106203504	1.972949807656095	1.1379540335708949
1939	CYBA	0.36333627	0.0007421902467574741	3.1294847570840303	1.1370553032860087
1940	NDUFA3	0.41720662	0.0018886309214907154	2.7238529041326194	1.1364094504619533
1941	RPL35A	-0.37832993	0.0009951797126380544	3.0020984859281263	1.1357837181089385
1942	CEP250	1.1724219	0.10748595125437033	0.9686482956685262	1.135664506449748
1943	MAP7D1	0.37587664	0.000955197208468827	3.0199069554236218	1.1351124653630598
1944	TRIR	-0.27030635	6.40972539559051e-05	4.1931605760559645	1.1334379252485565
1945	BRD9	0.66054636	0.019279299417118968	1.7149087518028696	1.1327767378514042
1946	ABHD17C	1.5629047	0.18857631966483715	0.7245128443907464	1.1323445409661648
1947	SAMD12	-1.7436844	0.22435156082511334	0.649070904711803	1.1317748182113698
1948	SMARCD1	0.4225495	0.0021082982483354032	2.676067952072336	1.1307711380781538
1949	LMBR1	0.4383392	0.002663032288666449	2.5746235678064004	1.128558444272046
1950	TRMT112	-0.28640985	0.00011822273014701003	3.9272990156004757	1.124817141163515
1951	PDIA6	-0.32041872	0.00030929409273674656	3.509628374585678	1.1245506155863383
1952	SREBF1	0.8258873	0.043565019728246265	1.3608620849613295	1.1239187435395614
1953	PSMB8-AS1	-0.89262277	0.05511616867903489	1.2587209794056693	1.1235630058830957
1954	TGOLN2	-0.36991075	0.000921562644066128	3.0354751378756757	1.1228548751833403
1955	VPS37A	0.43782312	0.0027298339461876314	2.563863769973074	1.122518826767208
1956	CBLB	0.5186863	0.006856271771771979	2.163911975997105	1.1223914845745635
1957	PTPN4	0.88359237	0.05384090158971075	1.2688876762700023	1.1211794655510958
1958	AC083880.1	2.898029	0.41078269675950596	0.3863878583077994	1.1197632530023667
1959	MTMR6	0.45235574	0.003347656168361968	2.4752591539796276	1.1196976923658233
1960	BAP1	0.67394125	0.02194969125725804	1.6585715841331206	1.1177798142807631
1961	ARF1	-0.2908009	0.0001441130450239722	3.841296705337945	1.1170525362643942
1962	FAM193B	1.0059024	0.07754019999460332	1.1104730831786847	1.117027550113774
1963	NR1D2	0.5077274	0.006319336861243638	2.1993284933336024	1.116659303724524
1964	PGP	1.0598681	0.08855213501338852	1.0528009634026978	1.115830153922802
1965	ASPSCR1	0.58884865	0.012742370146291742	1.894749783482735	1.1157208529546117
1966	HMOX2	0.366771	0.0009110038197803829	3.0404798020543735	1.1151598556209847
1967	SNAPC5	-1.0794134	0.09290298530655638	1.0319703303407677	1.1139226174213475
1968	NFKB1	0.5244044	0.00751731333575632	2.1239373471659206	1.1138021040847146
1969	LIMK2	0.44480813	0.003148599908336758	2.501882521529476	1.1128576746125087
1970	ZNF428	0.3831581	0.0012523087318518007	2.9022885912447434	1.1120353466631148
1971	LRRC8B	0.78289175	0.03801536708940019	1.4200408114607703	1.111738236432641
1972	FAAP100	0.94418406	0.06648159695223556	1.1772985569253014	1.111586537037562
1973	TSR2	-0.7707956	0.036527656115437165	1.437378194439885	1.1079247644168426
1974	ERP44	-0.5662792	0.011098781703205477	1.954724690457789	1.1069198809544436
1975	KAZN	0.9415807	0.06682200061711842	1.1750805259446964	1.1064331592108334
1976	KMT2B	0.8616685	0.05199899599807996	1.2840050416864153	1.1063867330926926
1977	GNB2	-0.27306667	8.93962822481696e-05	4.048680541972293	1.1055597122858078
1978	TBC1D10B	0.6219811	0.01678746733784641	1.7750148192975765	1.1040256420382948
1979	TMEM230	-0.41183704	0.002109782744226774	2.675762264058386	1.1019780142607614
1980	EIF2AK2	-0.5284426	0.008239415329431912	2.0841036048332624	1.1013291718552303
1981	TMEM43	-0.6254684	0.017402632108490017	1.7593850606977326	1.1004397119205487
1982	TACC2	0.56288725	0.011116604477149147	1.9540278460298988	1.099897363366096
1983	FUCA1	-1.437741	0.17192898309444443	0.764650905529489	1.0993699890578519
1984	GSTM4	-1.6508201	0.2159130816228287	0.6657210440738361	1.0989857045628
1985	MAGI1	0.5302051	0.008496195445142064	2.070775505705825	1.0979356739707526
1986	HERC5	-1.0781105	0.09609297765912297	1.0173083488072763	1.0967707682999719
1987	ZFHX3	0.4812171	0.005306546132225643	2.275188055897873	1.0948593670782165
1988	CPSF6	0.45867518	0.004103431401819705	2.3868528223991823	1.094790138173834
1989	FGD5-AS1	-0.70614856	0.02822517675267752	1.5493633297405622	1.0940806916740953
1990	CALU	0.35626456	0.0008510344970683499	3.0700528352353027	1.0937510268651185
1991	FGF13	3.0979125	0.4438870698137987	0.35272750554977356	1.0927189661631502
1992	NCKIPSD	-1.2064936	0.12459659113940565	0.90449383945532	1.0912660431083538
1993	MEMO1	0.60803866	0.01622460403024076	1.7898258935772018	1.0882833448801146
1994	KMT2E-AS1	0.9285511	0.0675004777645156	1.1706931532466274	1.0870483892702396
1995	PPCS	-0.6334376	0.019263310465936767	1.7152690758021654	1.086515881978559
1996	CPNE8	-0.452357	0.0039778688898565746	2.4003495352764843	1.0858149006919864
1997	SMIM4	0.6789661	0.025214070589170703	1.5983570356521293	1.0852302508709517
1998	TBC1D22B	1.1061444	0.10530047720056628	0.9775696606748829	1.0813332333848675
[truncated: 15,207 more rows]
