# Supplementary material for: scRNA-seq of gastric tumor shows complex intercellular interaction with an alternative T cell exhaustion trajectory
Source: Nat Commun. 2022 Aug 23;13:4943. doi: 10.1038/s41467-022-32627-z (PMC9399107; doi:10.1038/s41467-022-32627-z)
Supplement: Supplementary file 13 — Source Data [file 41467_2022_32627_MOESM13_ESM.zip › Source Data/Fig3/Fig3m.xlsx]

## Sheet: Figure 3m
MKN-7	MKN-7	AGS	AGS	SGC7901	SGC7901	HGC27	HGC27	SNU-1	SNU-1	MKN28	MKN28
Standard Medium	CAFs CM	Standard Medium	CAFs CM	Standard Medium	CAFs CM	Standard Medium	CAFs CM	Standard Medium	CAFs CM	Standard Medium	CAFs CM
0.338	0.433	0.505	0.804	0.907	1.098	0.853	0.716	0.865	0.924	1.009	0.93
0.299	0.452	0.741	1.005	0.977	1.064	0.747	0.851	1.038	0.892	1.104	1.012
0.379	0.474	0.726	0.931	1.053	1.103	0.875	0.78	0.94	0.932	1.029	1.027
0.339	0.45	0.73	1.037	0.975	1.026	0.834	0.844	0.975	0.991	1.032	0.985
0.356	0.467	0.688	1.031	0.928	1.033	0.877	0.898	0.964	0.924	1.074	1.056
0.362	0.484	0.541	0.713	0.933	1.052	0.842	0.868	0.921	0.93	1.035	0.974
