# Supplementary material for: scRNA-seq of gastric tumor shows complex intercellular interaction with an alternative T cell exhaustion trajectory
Source: Nat Commun. 2022 Aug 23;13:4943. doi: 10.1038/s41467-022-32627-z (PMC9399107; doi:10.1038/s41467-022-32627-z)
Supplement: Supplementary file 13 — Source Data [file 41467_2022_32627_MOESM13_ESM.zip › Source Data/Fig3/Fig3k.csv]

	Merged cluster	Angiogenesis score
GC10P-R2:AAACCTGCAAACGTGG	Normal epi. cells	0.1836691
GC10P-R2:AAACCTGCAAATCCGT	Endo_others	0.65127796
GC10P-R2:AAACCTGCATCCTTGC	Normal epi. cells	0.3706126
GC10P-R2:AAACCTGGTAAATGTG	Normal epi. cells	0.089224756
GC10P-R2:AAACCTGTCACGAAGG	Normal epi. cells	0.12079006
GC10P-R2:AAACGGGAGTACGTTC	Normal epi. cells	-0.029950233
GC10P-R2:AAACGGGCACTACAGT	Normal epi. cells	0.26458323
GC10P-R2:AAACGGGGTACGCACC	Fib_others	0.7329398
GC10P-R2:AAACGGGGTAGGACAC	Normal epi. cells	0.018831074
GC10P-R2:AAACGGGGTCAACTGT	Normal epi. cells	-0.11466553
GC10P-R2:AAACGGGTCAAACCGT	Normal epi. cells	-0.1251945
GC10P-R2:AAACGGGTCATAAAGG	Normal epi. cells	0.024237085
GC10P-R2:AAACGGGTCATACGGT	Normal epi. cells	0.14020176
GC10P-R2:AAAGATGAGCGTAATA	Normal epi. cells	0.10043382
GC10P-R2:AAAGATGCACCAACCG	Normal epi. cells	0.24522582
GC10P-R2:AAAGATGCAGGTCTCG	Normal epi. cells	-0.023282409
GC10P-R2:AAAGATGGTGGGTCAA	Normal epi. cells	0.14940946
GC10P-R2:AAAGATGGTGTGCGTC	Normal epi. cells	0.26515666
GC10P-R2:AAAGATGGTTGGAGGT	Normal epi. cells	-0.08991758
GC10P-R2:AAAGCAAAGGTAGCCA	Endo_others	0.32632592
GC10P-R2:AAAGCAAGTTGATTCG	Normal epi. cells	0.9397326
GC10P-R2:AAAGCAATCCGTCAAA	Normal epi. cells	-0.12373934
GC10P-R2:AAAGCAATCTCTTATG	IM cells	-0.08022664
GC10P-R2:AAAGCAATCTGTCAAG	Normal epi. cells	0.045921586
GC10P-R2:AAAGTAGAGGAGTCTG	Normal epi. cells	0.23469886
GC10P-R2:AAAGTAGAGGTTCCTA	Normal epi. cells	0.0235939
GC10P-R2:AAAGTAGCACAGCCCA	Normal epi. cells	0.0393936
GC10P-R2:AAAGTAGCAGTGGAGT	Normal epi. cells	-0.039346036
GC10P-R2:AAAGTAGGTCATTAGC	Endo_others	0.5075021
GC10P-R2:AAAGTAGTCCTCATTA	Normal epi. cells	-0.10925121
GC10P-R2:AAAGTAGTCCTGCTTG	Normal epi. cells	0.0795866
GC10P-R2:AAAGTAGTCTGCGTAA	Normal epi. cells	0.3950695
GC10P-R2:AAATGCCCAAACGTGG	Normal epi. cells	0.105767675
GC10P-R2:AAATGCCCATTATCTC	Normal epi. cells	0.023683911
GC10P-R2:AAATGCCGTGCAGTAG	Normal epi. cells	-0.04242296
GC10P-R2:AAATGCCGTTAAGTAG	Endo_others	1.7397078
GC10P-R2:AAATGCCGTTGCCTCT	Normal epi. cells	0.15206338
GC10P-R2:AAATGCCTCACTTACT	Fib_others	0.033270452
GC10P-R2:AAATGCCTCTGGCGTG	Normal epi. cells	0.198621
GC10P-R2:AACACGTAGCAGCCTC	Normal epi. cells	-0.013134898
GC10P-R2:AACACGTAGCCACTAT	Normal epi. cells	-0.04663632
GC10P-R2:AACACGTAGCTACCTA	Normal epi. cells	-0.11360496
GC10P-R2:AACACGTAGTACCGGA	Fib_others	0.16423048
GC10P-R2:AACACGTGTCTGATCA	Fib_others	0.56644624
GC10P-R2:AACACGTTCACGCATA	Normal epi. cells	0.24733359
GC10P-R2:AACACGTTCTATCGCC	Normal epi. cells	0.15361623
GC10P-R2:AACCATGAGAGTGAGA	Normal epi. cells	0.270719
GC10P-R2:AACCATGAGGAGTACC	Normal epi. cells	-0.12952228
GC10P-R2:AACCATGCAACTTGAC	Normal epi. cells	-0.064066455
GC10P-R2:AACCATGCAGATGAGC	Normal epi. cells	0.1464509
GC10P-R2:AACCATGCATGGAATA	Normal epi. cells	0.16084805
GC10P-R2:AACCATGGTACGCTGC	Normal epi. cells	-0.059499368
GC10P-R2:AACCATGGTGACGCCT	Normal epi. cells	0.034964733
GC10P-R2:AACCATGTCAACACGT	Normal epi. cells	0.26126194
GC10P-R2:AACCATGTCATAACCG	Endo_others	0.9360024
GC10P-R2:AACCGCGAGACGCAAC	Fib_others	0.63063276
GC10P-R2:AACCGCGAGGGAGTAA	Normal epi. cells	0.12461125
GC10P-R2:AACCGCGCAAGGACTG	Normal epi. cells	-0.10529937
GC10P-R2:AACCGCGCACAACGCC	Fib_others	0.49103388
GC10P-R2:AACCGCGCACGGACAA	Normal epi. cells	-0.07168129
GC10P-R2:AACCGCGCAGACAAGC	Normal epi. cells	0.09992366
GC10P-R2:AACCGCGCAGCGTCCA	Normal epi. cells	0.18581459
GC10P-R2:AACCGCGGTCCAGTTA	Fib_others	0.54949015
GC10P-R2:AACCGCGGTCTGATTG	Endo_others	0.31646433
GC10P-R2:AACGTTGAGCTAACAA	Normal epi. cells	0.13376105
GC10P-R2:AACGTTGGTACGCTGC	Normal epi. cells	0.37115914
GC10P-R2:AACGTTGGTTCCGTCT	Normal epi. cells	0.42019296
GC10P-R2:AACGTTGTCGCATGAT	Normal epi. cells	0.12302963
GC10P-R2:AACGTTGTCGTTACGA	Normal epi. cells	0.049723227
GC10P-R2:AACGTTGTCTTGAGGT	Endo_others	1.1069174
GC10P-R2:AACTCAGAGCCAGTTT	Normal epi. cells	0.09665709
GC10P-R2:AACTCAGGTACATGTC	Endo_others	1.0934803
GC10P-R2:AACTCAGGTAGCGCTC	Normal epi. cells	1.4014646
GC10P-R2:AACTCAGGTCTTTCAT	Normal epi. cells	-0.049009573
GC10P-R2:AACTCAGGTTCACGGC	Normal epi. cells	0.010660247
GC10P-R2:AACTCAGGTTCCACAA	Normal epi. cells	0.2389806
GC10P-R2:AACTCAGGTTTGTGTG	Tumor cells	-0.2075317
GC10P-R2:AACTCAGTCTTCGAGA	Normal epi. cells	0.12508851
GC10P-R2:AACTCCCAGAAGAAGC	Normal epi. cells	0.1642927
GC10P-R2:AACTCCCAGGCGCTCT	Normal epi. cells	-0.07229346
GC10P-R2:AACTCCCTCCTTTACA	Normal epi. cells	0.13345377
GC10P-R2:AACTCCCTCTCTAGGA	Normal epi. cells	0.03972435
GC10P-R2:AACTCTTAGATGAGAG	Normal epi. cells	0.22969343
GC10P-R2:AACTCTTTCTTCCTTC	Normal epi. cells	0.22479859
GC10P-R2:AACTGGTAGCTGCCCA	Fib_others	0.4312101
GC10P-R2:AACTGGTAGGAACTGC	Fib_others	0.28610596
GC10P-R2:AACTGGTCAATAACGA	Normal epi. cells	0.19457363
GC10P-R2:AACTGGTCATGGGAAC	Fib_others	0.17797868
GC10P-R2:AACTGGTTCGGCCGAT	Endo_others	0.15380643
GC10P-R2:AACTGGTTCTTAGCCC	Fib_others	0.27363908
GC10P-R2:AACTTTCAGGTGACCA	Normal epi. cells	0.16743754
GC10P-R2:AACTTTCGTCGCGTGT	Normal epi. cells	0.053710762
GC10P-R2:AAGACCTAGCGCTTAT	Normal epi. cells	-0.05605694
GC10P-R2:AAGACCTAGCGTGTCC	Fib_others	0.3947822
GC10P-R2:AAGACCTAGCTAAGAT	Endo_others	0.34996817
GC10P-R2:AAGACCTAGCTCCTTC	Normal epi. cells	0.7105193
GC10P-R2:AAGACCTAGTTGAGTA	Normal epi. cells	0.444683
GC10P-R2:AAGACCTGTGGTACAG	Normal epi. cells	0.14824145
GC10P-R2:AAGACCTTCCAGATCA	Normal epi. cells	-0.06764645
GC10P-R2:AAGACCTTCCCGGATG	Normal epi. cells	0.07472382
GC10P-R2:AAGACCTTCTCGTTTA	Normal epi. cells	-0.03263924
GC10P-R2:AAGCCGCAGCTCAACT	Normal epi. cells	-0.0312286
GC10P-R2:AAGCCGCCACACAGAG	Normal epi. cells	0.11081449
GC10P-R2:AAGCCGCGTAGAGTGC	Fib_others	0.21194382
GC10P-R2:AAGCCGCTCAACGGCC	Normal epi. cells	0.2981008
GC10P-R2:AAGGAGCAGCCACCTG	Fib_others	0.07793964
GC10P-R2:AAGGAGCAGTCAATAG	Normal epi. cells	0.09713899
GC10P-R2:AAGGAGCGTACGCACC	Normal epi. cells	0.031034054
GC10P-R2:AAGGAGCGTCCGAATT	Normal epi. cells	0.49914867
GC10P-R2:AAGGAGCTCGCAGGCT	Normal epi. cells	-0.12285836
GC10P-R2:AAGGAGCTCGTAGATC	Endo_1	0.24482432
GC10P-R2:AAGGCAGCAACACGCC	Normal epi. cells	-0.032191925
GC10P-R2:AAGGCAGCATCACGAT	Fib_others	0.8181983
GC10P-R2:AAGGCAGGTCTCGTTC	Normal epi. cells	0.0097374525
GC10P-R2:AAGGCAGTCAAACCGT	Normal epi. cells	0.14618893
GC10P-R2:AAGGCAGTCCCATTAT	Normal epi. cells	0.109235264
GC10P-R2:AAGGCAGTCCTAGAAC	Normal epi. cells	0.26015225
GC10P-R2:AAGGCAGTCGGTTAAC	Normal epi. cells	-0.015321113
GC10P-R2:AAGGTTCCAGTACACT	Normal epi. cells	0.12694255
GC10P-R2:AAGGTTCGTTATTCTC	Normal epi. cells	-0.11541076
GC10P-R2:AAGTCTGGTATAGGTA	Normal epi. cells	0.36177653
GC10P-R2:AAGTCTGTCGGCCGAT	Normal epi. cells	0.34224507
GC10P-R2:AATCCAGAGGCGTACA	Normal epi. cells	0.23744811
GC10P-R2:AATCCAGCAATGCCAT	Normal epi. cells	0.04261977
GC10P-R2:AATCCAGCAGGATCGA	Normal epi. cells	-0.062428888
GC10P-R2:AATCCAGCATCCGGGT	SMC_1	0.52190274
GC10P-R2:AATCCAGGTAAGCACG	Endo_1	0.029128736
GC10P-R2:AATCGGTAGGGCACTA	Normal epi. cells	-0.10248327
GC10P-R2:AATCGGTCACAACGTT	Endo_others	0.4297369
GC10P-R2:AATCGGTCACATTCGA	Normal epi. cells	0.1379748
GC10P-R2:AATCGGTGTCTAGAGG	Normal epi. cells	0.14135163
GC10P-R2:AATCGGTTCCAACCAA	Normal epi. cells	-0.22561169
GC10P-R2:ACACCAAAGAGCTGGT	Normal epi. cells	0.06522734
GC10P-R2:ACACCAAAGGTGCTAG	Normal epi. cells	-0.121373706
GC10P-R2:ACACCAACAGATCTGT	Fib_others	0.07265739
GC10P-R2:ACACCAAGTGATAAAC	Normal epi. cells	0.15086822
GC10P-R2:ACACCCTCACTAGTAC	Normal epi. cells	0.05416903
GC10P-R2:ACACCCTGTCCATCCT	Normal epi. cells	0.16531797
GC10P-R2:ACACCCTGTGTATGGG	Normal epi. cells	0.031791687
GC10P-R2:ACACCCTGTGTTAAGA	Normal epi. cells	0.07904107
GC10P-R2:ACACCCTGTTACGCGC	Endo_others	0.34339273
GC10P-R2:ACACCCTTCATCACCC	SMC_2	0.58470774
GC10P-R2:ACACCGGCAAACAACA	Normal epi. cells	0.16388735
GC10P-R2:ACACCGGCATGTCGAT	Fib_others	0.22257984
GC10P-R2:ACACCGGCATTTGCTT	Normal epi. cells	0.032163355
GC10P-R2:ACACTGACACCAGTTA	Fib_others	0.5667567
GC10P-R2:ACACTGAGTGATGATA	Normal epi. cells	-0.21044031
GC10P-R2:ACAGCCGAGGACCACA	Fib_others	0.29497355
GC10P-R2:ACAGCCGAGGAGCGAG	Normal epi. cells	0.07247773
GC10P-R2:ACAGCCGGTCTGATCA	Normal epi. cells	0.16524713
GC10P-R2:ACAGCCGGTGTGTGCC	Normal epi. cells	-0.08703139
GC10P-R2:ACAGCCGTCAACACTG	Normal epi. cells	0.35300788
GC10P-R2:ACAGCCGTCCGTAGTA	Normal epi. cells	0.3020093
GC10P-R2:ACAGCCGTCCTATGTT	Normal epi. cells	0.27602008
GC10P-R2:ACAGCTAAGCTGATAA	Normal epi. cells	0.08787526
GC10P-R2:ACAGCTACAGTAACGG	Normal epi. cells	-0.05061855
GC10P-R2:ACAGCTAGTCGCGAAA	Normal epi. cells	0.058870513
GC10P-R2:ACAGCTAGTTACGCGC	Normal epi. cells	0.46485135
GC10P-R2:ACAGCTAGTTCGCGAC	Normal epi. cells	0.22499152
GC10P-R2:ACAGCTATCCTCGCAT	Normal epi. cells	0.16069901
GC10P-R2:ACAGCTATCTCTTATG	Normal epi. cells	-0.017020484
GC10P-R2:ACATACGAGGCTAGCA	Normal epi. cells	0.20403816
GC10P-R2:ACATACGCAGATGGGT	Normal epi. cells	-0.1691622
GC10P-R2:ACATACGGTAAATGAC	Normal epi. cells	0.00846085
GC10P-R2:ACATACGGTATAGGGC	Fib_others	0.13857646
GC10P-R2:ACATACGGTGGTACAG	Fib_others	0.33574596
GC10P-R2:ACATACGTCCAGAAGG	Normal epi. cells	0.32211122
GC10P-R2:ACATCAGCATATACGC	Normal epi. cells	0.6995847
GC10P-R2:ACATCAGGTCGGCATC	Normal epi. cells	0.08878517
GC10P-R2:ACATCAGTCCTTGACC	Fib_others	0.30888766
GC10P-R2:ACATGGTCACCATCCT	Fib_others	0.097552344
GC10P-R2:ACATGGTCATTCTCAT	Normal epi. cells	0.124236114
GC10P-R2:ACATGGTGTCAGATAA	Normal epi. cells	0.09439914
GC10P-R2:ACATGGTGTCTAGGTT	Normal epi. cells	0.20908763
GC10P-R2:ACATGGTTCAGTGCAT	SMC_2	-0.060046405
GC10P-R2:ACATGGTTCGGATGTT	Normal epi. cells	0.11562506
GC10P-R2:ACCAGTACACAGCCCA	Normal epi. cells	0.2287904
GC10P-R2:ACCAGTAGTCCTCCAT	Normal epi. cells	0.09608136
GC10P-R2:ACCAGTATCCGCGTTT	Normal epi. cells	-0.089385465
GC10P-R2:ACCAGTATCGTCGTTC	IM cells	0.02488768
GC10P-R2:ACCCACTCACAGATTC	Normal epi. cells	0.21578853
GC10P-R2:ACCCACTCAGATCCAT	Normal epi. cells	-0.119467214
GC10P-R2:ACCCACTGTGCATCTA	Normal epi. cells	0.41796395
GC10P-R2:ACCCACTTCATAACCG	Normal epi. cells	0.024266303
GC10P-R2:ACCGTAAAGAATTGTG	Normal epi. cells	-0.09633449
GC10P-R2:ACCGTAAAGGATTCGG	Normal epi. cells	0.1899361
GC10P-R2:ACCGTAAAGTGTCCAT	Fib_others	0.101065084
GC10P-R2:ACCGTAACACGCATCG	Fib_others	0.4981525
GC10P-R2:ACCGTAACACGTTGGC	Normal epi. cells	0.11208421
GC10P-R2:ACCGTAACAGCTATTG	Normal epi. cells	0.18001966
GC10P-R2:ACCGTAACAGCTCGAC	Normal epi. cells	0.24370787
GC10P-R2:ACCGTAACATCCGCGA	Fib_others	0.113162994
GC10P-R2:ACCGTAACATGTTGAC	Fib_others	0.3952528
GC10P-R2:ACCGTAAGTAAGAGAG	Fib_others	0.6023759
GC10P-R2:ACCGTAATCATAGCAC	SMC_2	0.040166378
GC10P-R2:ACCGTAATCTACCTGC	Fib_others	0.21352915
GC10P-R2:ACCTTTAGTCATACTG	Normal epi. cells	-0.124777935
GC10P-R2:ACCTTTAGTCTTGTCC	Normal epi. cells	0.08594066
GC10P-R2:ACCTTTAGTTCCACAA	Endo_others	0.2770525
GC10P-R2:ACCTTTATCATTATCC	Normal epi. cells	0.119055964
GC10P-R2:ACGAGCCCAAAGTCAA	Normal epi. cells	0.0495051
GC10P-R2:ACGAGCCCAAGGACAC	Normal epi. cells	-0.022808366
GC10P-R2:ACGAGCCCATCACGAT	Fib_others	0.12505534
GC10P-R2:ACGAGCCGTAAACACA	Normal epi. cells	0.09637213
GC10P-R2:ACGAGCCGTCTAGTGT	Endo_others	0.55676115
GC10P-R2:ACGAGCCGTGCAGACA	Normal epi. cells	0.48854902
GC10P-R2:ACGAGGAAGCTAGTCT	Normal epi. cells	-0.08846941
GC10P-R2:ACGAGGAAGTGAAGTT	Normal epi. cells	-0.11048597
GC10P-R2:ACGAGGAAGTGTACTC	Normal epi. cells	-0.053252023
GC10P-R2:ACGAGGACAAGTCATC	Normal epi. cells	0.53522015
GC10P-R2:ACGAGGACAATCTACG	Normal epi. cells	0.010003657
GC10P-R2:ACGAGGACAGACGTAG	Normal epi. cells	0.26791647
GC10P-R2:ACGAGGACAGTCTTCC	Normal epi. cells	-0.018276783
GC10P-R2:ACGAGGAGTCACACGC	Endo_others	0.6623853
GC10P-R2:ACGATACAGCTAACTC	Normal epi. cells	-0.016572136
GC10P-R2:ACGATACAGGGTGTGT	Normal epi. cells	0.29954913
GC10P-R2:ACGATACTCAGCATGT	Normal epi. cells	0.061273046
GC10P-R2:ACGATACTCGCCTGTT	Normal epi. cells	0.24627987
GC10P-R2:ACGATGTAGCCTCGTG	Normal epi. cells	-0.060089547
GC10P-R2:ACGATGTAGTAGGCCA	Normal epi. cells	0.06797943
GC10P-R2:ACGATGTAGTGAAGTT	Normal epi. cells	-0.020661753
GC10P-R2:ACGATGTAGTTGAGTA	Normal epi. cells	-0.0672029
GC10P-R2:ACGATGTCAAGCGATG	Normal epi. cells	0.11474851
GC10P-R2:ACGATGTGTCAGAATA	Normal epi. cells	0.16949788
GC10P-R2:ACGATGTTCCTAAGTG	Normal epi. cells	0.42794025
GC10P-R2:ACGATGTTCTTTAGGG	Normal epi. cells	0.106280774
GC10P-R2:ACGCAGCAGCGATAGC	Endo_others	0.654036
GC10P-R2:ACGCAGCAGGTGACCA	Normal epi. cells	0.3853925
GC10P-R2:ACGCAGCCAATAGCGG	Normal epi. cells	-0.23569213
GC10P-R2:ACGCAGCGTACTTGAC	Normal epi. cells	0.10081887
GC10P-R2:ACGCAGCTCAATAAGG	Fib_others	1.0662761
GC10P-R2:ACGCCAGAGAGATGAG	Normal epi. cells	0.2357183
GC10P-R2:ACGCCAGAGATATACG	Normal epi. cells	0.035457674
GC10P-R2:ACGCCAGAGCTCCTTC	Normal epi. cells	0.014760839
GC10P-R2:ACGCCAGAGCTGCCCA	Normal epi. cells	0.25242257
GC10P-R2:ACGCCAGAGTCGTTTG	Normal epi. cells	0.05779539
GC10P-R2:ACGCCAGCATCGGTTA	Fib_others	0.44410008
GC10P-R2:ACGCCAGGTAGTACCT	Normal epi. cells	0.15084763
GC10P-R2:ACGCCAGTCCAGAGGA	Normal epi. cells	0.08891933
GC10P-R2:ACGCCAGTCCAGGGCT	Normal epi. cells	-0.05454585
GC10P-R2:ACGCCGAAGATGTCGG	Normal epi. cells	0.18153502
GC10P-R2:ACGCCGAAGCAGATCG	Fib_others	0.35370967
GC10P-R2:ACGCCGAAGGTGCAAC	Normal epi. cells	0.040367156
GC10P-R2:ACGCCGACATGACGGA	Normal epi. cells	0.18226932
GC10P-R2:ACGCCGAGTGATGTGG	Fib_others	0.0061970456
GC10P-R2:ACGCCGAGTGGGTATG	Fib_others	0.24196646
GC10P-R2:ACGCCGATCCATGAAC	Normal epi. cells	-0.088697955
GC10P-R2:ACGGAGAAGTGAAGTT	Fib_others	-0.036347937
GC10P-R2:ACGGAGACAGACGCCT	Normal epi. cells	0.033195734
GC10P-R2:ACGGAGACAGACGCTC	Normal epi. cells	-0.04402643
GC10P-R2:ACGGAGACATGGTCTA	Endo_others	0.22811173
GC10P-R2:ACGGAGAGTACCCAAT	SMC_2	0.15271994
GC10P-R2:ACGGAGATCATGTCCC	Fib_others	0.20993862
GC10P-R2:ACGGCCATCACCTTAT	Normal epi. cells	0.041399535
GC10P-R2:ACGGCCATCACTTATC	Normal epi. cells	0.08710045
GC10P-R2:ACGGCCATCATGTGGT	Normal epi. cells	-0.018450296
GC10P-R2:ACGGGCTAGAACTCGG	Fib_others	0.2611471
GC10P-R2:ACGGGCTAGATGTGTA	Fib_others	-0.17970912
GC10P-R2:ACGGGCTAGCAGCGTA	Endo_others	0.63650095
GC10P-R2:ACGGGCTGTAGGAGTC	Normal epi. cells	0.57091105
GC10P-R2:ACGGGCTGTGCATCTA	Normal epi. cells	0.751478
GC10P-R2:ACGGGCTTCCACGTTC	Normal epi. cells	0.022841094
GC10P-R2:ACGGGCTTCCAGGGCT	Normal epi. cells	0.060979832
GC10P-R2:ACGGGCTTCTATCCCG	Normal epi. cells	-0.04899108
GC10P-R2:ACGGGTCCATTTCACT	Fib_others	0.5485789
GC10P-R2:ACGGGTCGTCTCCATC	Normal epi. cells	-0.024191245
GC10P-R2:ACGGGTCTCAGGCGAA	Normal epi. cells	0.38995203
GC10P-R2:ACGGGTCTCTAAGCCA	Endo_1	-0.079691306
GC10P-R2:ACGTCAAAGCCCAGCT	Normal epi. cells	0.021131821
GC10P-R2:ACGTCAAAGCGTTTAC	Normal epi. cells	0.09429918
GC10P-R2:ACGTCAAAGGAGTACC	Normal epi. cells	0.32999906
GC10P-R2:ACGTCAAAGTCGATAA	Normal epi. cells	-0.13645679
GC10P-R2:ACGTCAACAATAGCGG	Fib_others	-0.24942717
GC10P-R2:ACGTCAACACACTGCG	Normal epi. cells	0.2978529
GC10P-R2:ACGTCAACAGTCGATT	Normal epi. cells	-0.019642675
GC10P-R2:ACGTCAATCAAGCCTA	Fib_others	-0.28957847
GC10P-R2:ACTATCTAGATAGCAT	Endo_others	0.8137777
GC10P-R2:ACTATCTAGCCTATGT	Normal epi. cells	-0.074943565
GC10P-R2:ACTATCTTCGCGCCAA	Normal epi. cells	0.037895795
GC10P-R2:ACTGAACCAAGTTGTC	Normal epi. cells	-0.06354208
GC10P-R2:ACTGAACCACGAAACG	Endo_others	0.42074037
GC10P-R2:ACTGAACGTAAGCACG	Normal epi. cells	-0.049508415
GC10P-R2:ACTGAACTCACCCGAG	Normal epi. cells	-0.075111635
GC10P-R2:ACTGAACTCTAACTTC	Fib_others	0.1269402
GC10P-R2:ACTGAACTCTTAGAGC	Endo_others	0.55764174
GC10P-R2:ACTGAGTAGATAGTCA	Normal epi. cells	0.13905054
GC10P-R2:ACTGAGTAGCTAAGAT	Normal epi. cells	0.0820622
GC10P-R2:ACTGAGTGTCCGAGTC	Normal epi. cells	-0.16332495
GC10P-R2:ACTGAGTTCCACGTTC	Normal epi. cells	0.26503655
GC10P-R2:ACTGAGTTCTCATTCA	Normal epi. cells	0.13553783
GC10P-R2:ACTGATGAGCGTTTAC	Endo_others	0.80760366
GC10P-R2:ACTGATGAGGACTGGT	Normal epi. cells	0.011160324
GC10P-R2:ACTGATGAGGCAAAGA	Normal epi. cells	0.1774703
GC10P-R2:ACTGATGGTTTGACAC	Normal epi. cells	-0.069746606
GC10P-R2:ACTGATGTCGGATGGA	Normal epi. cells	-0.1733892
GC10P-R2:ACTGCTCAGGCTAGAC	Fib_others	0.32054687
GC10P-R2:ACTGCTCCACAACGCC	Normal epi. cells	0.31191602
GC10P-R2:ACTGCTCCACAGGTTT	Normal epi. cells	-0.03844205
GC10P-R2:ACTGCTCCACGGACAA	Fib_others	0.28060636
GC10P-R2:ACTGCTCCATGATCCA	Fib_others	-0.036631938
GC10P-R2:ACTGCTCGTCTTTCAT	Normal epi. cells	-0.05787087
GC10P-R2:ACTGCTCGTTATCGGT	Normal epi. cells	0.09561686
GC10P-R2:ACTGCTCTCACCAGGC	Normal epi. cells	0.17294437
GC10P-R2:ACTGTCCAGCGCCTTG	Normal epi. cells	-0.054925565
GC10P-R2:ACTGTCCAGGATGTAT	SMC_2	-0.14167547
GC10P-R2:ACTGTCCCAAGCGCTC	Normal epi. cells	0.23355924
GC10P-R2:ACTGTCCCAATTGCTG	Normal epi. cells	0.08044254
GC10P-R2:ACTGTCCGTACTTGAC	Normal epi. cells	0.15036348
GC10P-R2:ACTGTCCTCCATGCTC	Normal epi. cells	0.30320975
GC10P-R2:ACTTACTAGATATACG	Endo_others	0.37298805
GC10P-R2:ACTTACTCAGCTGTAT	Normal epi. cells	0.09135016
GC10P-R2:ACTTACTGTAGAAAGG	Normal epi. cells	0.2888596
GC10P-R2:ACTTGTTCATGGTAGG	Normal epi. cells	-0.28957847
GC10P-R2:ACTTGTTGTCTTCGTC	Normal epi. cells	0.9056749
GC10P-R2:ACTTGTTTCATGCATG	Fib_others	0.55667055
GC10P-R2:ACTTGTTTCCTGTAGA	Normal epi. cells	0.12882872
GC10P-R2:ACTTTCACAGTTCCCT	Fib_others	-0.043959405
GC10P-R2:ACTTTCACATCAGTCA	Normal epi. cells	0.1703903
GC10P-R2:ACTTTCACATTGGTAC	Normal epi. cells	0.17679386
GC10P-R2:ACTTTCAGTATCTGCA	Normal epi. cells	0.10485352
GC10P-R2:ACTTTCAGTGCTCTTC	Normal epi. cells	0.11822317
GC10P-R2:ACTTTCAGTTCAGTAC	Normal epi. cells	-0.018339867
GC10P-R2:AGAATAGGTTCCTCCA	Normal epi. cells	-0.04417804
GC10P-R2:AGAATAGGTTCGTGAT	Fib_others	0.14752246
GC10P-R2:AGAATAGTCCCTCTTT	Normal epi. cells	-0.046967216
GC10P-R2:AGACGTTAGGCTAGAC	Endo_others	0.31794542
GC10P-R2:AGACGTTAGGTAGCCA	Normal epi. cells	0.28073636
GC10P-R2:AGACGTTAGTTCGCGC	Fib_others	0.43973094
GC10P-R2:AGACGTTAGTTGCAGG	Fib_others	0.15221179
GC10P-R2:AGACGTTCAAGCCGTC	Endo_others	0.099708796
GC10P-R2:AGACGTTCACACAGAG	Fib_others	0.1988095
GC10P-R2:AGACGTTCATGTCGAT	Normal epi. cells	0.022510147
GC10P-R2:AGACGTTGTAGAGGAA	Normal epi. cells	0.10562375
GC10P-R2:AGACGTTGTCTCTCTG	Fib_others	0.1256476
GC10P-R2:AGACGTTTCCTAGGGC	Normal epi. cells	-0.03727121
GC10P-R2:AGAGCGAAGTGGAGAA	Fib_others	0.3757643
GC10P-R2:AGAGCGACAAGTCTGT	Endo_1	0.6890277
GC10P-R2:AGAGCGAGTACTTAGC	Normal epi. cells	0.15760954
GC10P-R2:AGAGCGAGTATGAATG	Endo_others	-0.011042134
GC10P-R2:AGAGCGAGTCAAGCGA	Normal epi. cells	-0.03137721
GC10P-R2:AGAGCGAGTCCTGCTT	Normal epi. cells	0.56566423
GC10P-R2:AGAGCGAGTCGAATCT	Normal epi. cells	-0.047393404
GC10P-R2:AGAGCGATCGACGGAA	Endo_1	0.117756136
GC10P-R2:AGAGCTTCACATGTGT	Normal epi. cells	0.15192708
GC10P-R2:AGAGCTTTCACAACGT	Normal epi. cells	-0.21403472
GC10P-R2:AGAGTGGAGGAGCGTT	Normal epi. cells	0.15986632
GC10P-R2:AGAGTGGGTCACTGGC	Endo_others	0.97594595
GC10P-R2:AGAGTGGGTGATAAGT	Normal epi. cells	0.062348023
GC10P-R2:AGATCTGAGCAAATCA	Normal epi. cells	0.20460892
GC10P-R2:AGATCTGAGTCGCCGT	Fib_others	0.25755414
GC10P-R2:AGATCTGCAAGGTTCT	Normal epi. cells	0.095607236
GC10P-R2:AGATCTGTCATTTGGG	SMC_2	0.21309996
GC10P-R2:AGATCTGTCCTTGACC	Normal epi. cells	-0.16928807
GC10P-R2:AGATTGCCACTCAGGC	Normal epi. cells	0.09156262
GC10P-R2:AGATTGCGTCGCATAT	Normal epi. cells	0.05646857
GC10P-R2:AGATTGCTCAATCACG	Normal epi. cells	0.06884568
GC10P-R2:AGATTGCTCACTCTTA	Normal epi. cells	0.07283793
GC10P-R2:AGATTGCTCGCTTGTC	Normal epi. cells	0.07398522
GC10P-R2:AGATTGCTCTCGTTTA	Normal epi. cells	0.09342861
GC10P-R2:AGCAGCCAGGATGGTC	Normal epi. cells	-0.002579321
GC10P-R2:AGCAGCCCACGAAATA	Normal epi. cells	0.7143268
GC10P-R2:AGCATACAGTGCTGCC	Normal epi. cells	0.5763688
GC10P-R2:AGCATACCACACTGCG	Normal epi. cells	0.11492243
GC10P-R2:AGCATACCACTTAAGC	Normal epi. cells	-0.12454914
GC10P-R2:AGCATACCAGCCTTGG	Normal epi. cells	-0.08287742
GC10P-R2:AGCATACTCCTGCAGG	Fib_others	0.24030687
GC10P-R2:AGCATACTCGGCGCAT	Normal epi. cells	0.2621846
GC10P-R2:AGCATACTCTGACCTC	Endo_others	0.44086057
GC10P-R2:AGCATACTCTGTCTCG	SMC_2	0.20473717
GC10P-R2:AGCCTAAAGATCGATA	Fib_others	0.56103164
GC10P-R2:AGCCTAAAGCATCATC	Normal epi. cells	0.10485711
GC10P-R2:AGCCTAAAGTTAACGA	Endo_others	0.14907561
GC10P-R2:AGCCTAACAGTATAAG	Normal epi. cells	-0.0874818
GC10P-R2:AGCCTAACATCCGTGG	Normal epi. cells	0.19892994
GC10P-R2:AGCCTAACATGCCTTC	Normal epi. cells	0.3450397
GC10P-R2:AGCCTAATCTCGGACG	Normal epi. cells	0.17895012
GC10P-R2:AGCCTAATCTCTGAGA	Normal epi. cells	0.17533502
GC10P-R2:AGCGGTCAGACACTAA	Fib_others	0.19546732
GC10P-R2:AGCGGTCAGATAGGAG	Normal epi. cells	-0.13061167
GC10P-R2:AGCGGTCAGGCAATTA	Normal epi. cells	0.1956686
GC10P-R2:AGCGGTCCAAGTAATG	Normal epi. cells	0.25812235
GC10P-R2:AGCGGTCCATGTCGAT	Normal epi. cells	0.09375854
GC10P-R2:AGCGGTCGTAGCGTAG	Normal epi. cells	-0.0035587938
GC10P-R2:AGCGGTCGTCTGGTCG	Normal epi. cells	0.16537087
GC10P-R2:AGCGGTCTCACCGGGT	Endo_others	0.4230546
GC10P-R2:AGCGGTCTCCTTTCTC	Fib_others	0.8320843
GC10P-R2:AGCGGTCTCGGCGCAT	Fib_others	0.49628586
GC10P-R2:AGCGTATAGATTACCC	IM cells	0.14176348
GC10P-R2:AGCGTATAGTGAAGTT	Normal epi. cells	0.23512246
GC10P-R2:AGCGTATAGTTAGGTA	Normal epi. cells	-0.13051534
GC10P-R2:AGCGTATCAATCTGCA	Normal epi. cells	0.025724528
GC10P-R2:AGCGTATCAGACAAGC	Normal epi. cells	0.38157803
GC10P-R2:AGCGTATCAGACTCGC	Normal epi. cells	0.0020641037
GC10P-R2:AGCGTATCAGCATGAG	Normal epi. cells	0.033415806
GC10P-R2:AGCGTATCAGGAACGT	Normal epi. cells	-0.012743423
GC10P-R2:AGCGTATCATGGGAAC	Normal epi. cells	0.16434824
GC10P-R2:AGCGTATGTGCGAAAC	Normal epi. cells	-0.03194117
GC10P-R2:AGCGTATGTTCGTGAT	Normal epi. cells	-0.028581992
GC10P-R2:AGCGTCGCAAAGCAAT	Fib_others	0.39952174
GC10P-R2:AGCGTCGCACATGGGA	Normal epi. cells	-0.15080419
GC10P-R2:AGCGTCGCACCTCGGA	Normal epi. cells	-0.044282783
GC10P-R2:AGCGTCGCATAAGACA	Normal epi. cells	0.008623292
GC10P-R2:AGCGTCGGTGAGTGAC	Fib_others	0.27528903
GC10P-R2:AGCGTCGGTGCAGGTA	Normal epi. cells	0.06539486
GC10P-R2:AGCGTCGTCTGTCCGT	Normal epi. cells	-0.1901811
GC10P-R2:AGCTCCTAGTGGCACA	Normal epi. cells	0.13040054
GC10P-R2:AGCTCCTCAATGCCAT	Normal epi. cells	0.099362396
GC10P-R2:AGCTCCTGTACCGCTG	Normal epi. cells	0.2780211
GC10P-R2:AGCTCCTGTCGTTGTA	Normal epi. cells	-0.06012779
GC10P-R2:AGCTCCTGTTGCGCAC	Fib_others	0.65777147
GC10P-R2:AGCTCCTTCAACCAAC	Fib_others	0.36135632
GC10P-R2:AGCTCCTTCGGTGTCG	Normal epi. cells	0.054525293
GC10P-R2:AGCTCTCAGCGATAGC	Normal epi. cells	0.41484421
GC10P-R2:AGCTCTCGTGTCGCTG	Normal epi. cells	0.032768127
GC10P-R2:AGCTCTCTCTCTGAGA	Normal epi. cells	-0.13870423
GC10P-R2:AGCTTGAAGACTACAA	Normal epi. cells	0.19149962
GC10P-R2:AGCTTGACATCGTCGG	Normal epi. cells	0.21464783
GC10P-R2:AGCTTGACATGTTGAC	Fib_others	0.2503621
GC10P-R2:AGCTTGAGTGACTCAT	Normal epi. cells	0.17364275
GC10P-R2:AGGCCACAGTTCGCGC	Normal epi. cells	0.017041883
GC10P-R2:AGGCCACGTGCATCTA	Normal epi. cells	-0.07512124
GC10P-R2:AGGCCGTAGACTCGGA	Normal epi. cells	-0.09165899
GC10P-R2:AGGCCGTAGAGGTTGC	Endo_1	-0.23634794
GC10P-R2:AGGCCGTAGGAGCGAG	Normal epi. cells	-0.0004384103
GC10P-R2:AGGCCGTCATAGACTC	SMC_2	-0.06258199
GC10P-R2:AGGCCGTCATGAACCT	Fib_others	0.4319203
GC10P-R2:AGGCCGTTCACGACTA	Endo_others	0.35690862
GC10P-R2:AGGGAGTCATGTAAGA	Normal epi. cells	0.16430528
GC10P-R2:AGGGAGTTCATAGCAC	Normal epi. cells	-0.04755313
GC10P-R2:AGGGAGTTCCGTTGCT	Endo_1	1.706163
GC10P-R2:AGGGAGTTCGCACTCT	Tumor cells	0.058071364
GC10P-R2:AGGGATGAGCATGGCA	Normal epi. cells	0.056664634
GC10P-R2:AGGGATGAGGGATCTG	Normal epi. cells	0.15637039
GC10P-R2:AGGGATGAGTGTACTC	Normal epi. cells	-0.017550012
GC10P-R2:AGGGATGCACATCTTT	SMC_2	0.08401706
GC10P-R2:AGGGATGTCTCTGCTG	Normal epi. cells	-0.2079438
GC10P-R2:AGGGTGAAGAAACCAT	Normal epi. cells	0.024435896
GC10P-R2:AGGGTGAAGCTGGAAC	Normal epi. cells	0.29704037
GC10P-R2:AGGGTGACAGGGAGAG	Normal epi. cells	0.14550719
GC10P-R2:AGGGTGAGTTTGCATG	Normal epi. cells	-0.014981067
GC10P-R2:AGGTCATAGCTGCCCA	Normal epi. cells	0.056869425
GC10P-R2:AGGTCATCAAGTCTAC	Normal epi. cells	0.12154592
GC10P-R2:AGGTCATGTTACTGAC	Fib_others	0.16429004
GC10P-R2:AGGTCATTCAACCAAC	Normal epi. cells	-0.0647788
GC10P-R2:AGGTCATTCAGCTCGG	Normal epi. cells	0.03851108
GC10P-R2:AGGTCATTCTTACCTA	Normal epi. cells	0.11827676
GC10P-R2:AGGTCATTCTTCGAGA	Normal epi. cells	0.03161564
GC10P-R2:AGGTCCGAGAAGGACA	Normal epi. cells	0.29592496
GC10P-R2:AGGTCCGCACATGACT	Normal epi. cells	0.048400864
GC10P-R2:AGGTCCGGTGACTACT	Normal epi. cells	0.16006225
GC10P-R2:AGGTCCGGTTGGTTTG	Normal epi. cells	0.11898613
GC10P-R2:AGGTCCGTCAAACAAG	Fib_others	0.87888604
GC10P-R2:AGGTCCGTCAAAGTAG	Normal epi. cells	-0.05935207
GC10P-R2:AGTAGTCAGCCACGTC	Fib_others	0.35717815
GC10P-R2:AGTAGTCAGGGCACTA	Normal epi. cells	0.18320855
GC10P-R2:AGTAGTCAGTCCGGTC	Normal epi. cells	0.017095096
GC10P-R2:AGTAGTCCACAGATTC	Normal epi. cells	-0.0053059873
GC10P-R2:AGTAGTCCACCACCAG	Normal epi. cells	-0.049596682
GC10P-R2:AGTAGTCGTGTCGCTG	Normal epi. cells	-0.012484226
GC10P-R2:AGTAGTCTCCAAATGC	Normal epi. cells	-0.0065378104
GC10P-R2:AGTAGTCTCCTGCCAT	Normal epi. cells	0.07107121
GC10P-R2:AGTAGTCTCGGACAAG	Normal epi. cells	0.17584546
GC10P-R2:AGTCTTTAGCCACTAT	Normal epi. cells	-0.0045099803
GC10P-R2:AGTCTTTAGCGATTCT	SMC_2	0.33139288
GC10P-R2:AGTCTTTAGCTAAGAT	Normal epi. cells	-0.0076288246
GC10P-R2:AGTCTTTCAAGTAATG	Normal epi. cells	0.06227148
GC10P-R2:AGTCTTTCACACAGAG	Endo_others	0.933958
GC10P-R2:AGTCTTTCACCGGAAA	Fib_others	0.5179553
GC10P-R2:AGTCTTTCATAAAGGT	Endo_others	0.62766844
GC10P-R2:AGTCTTTGTCAAGCGA	Normal epi. cells	0.103224196
GC10P-R2:AGTCTTTTCACTCTTA	Normal epi. cells	0.096895
GC10P-R2:AGTCTTTTCCGCATAA	Normal epi. cells	0.047187723
GC10P-R2:AGTCTTTTCTGCCAGG	Normal epi. cells	0.45262158
GC10P-R2:AGTCTTTTCTTGTCAT	Normal epi. cells	-0.080364704
GC10P-R2:AGTGAGGCAAACTGCT	Endo_others	0.28885764
GC10P-R2:AGTGAGGCAATGCCAT	Normal epi. cells	-0.07217543
GC10P-R2:AGTGAGGCACCAACCG	Endo_others	0.8686472
GC10P-R2:AGTGAGGGTAAATACG	Endo_others	0.8717755
GC10P-R2:AGTGAGGGTTGTTTGG	Normal epi. cells	0.08071779
GC10P-R2:AGTGAGGTCACGACTA	Normal epi. cells	-0.03113913
GC10P-R2:AGTGAGGTCGAATGCT	Normal epi. cells	-0.015208005
GC10P-R2:AGTGAGGTCGACCAGC	Normal epi. cells	1.3330616
GC10P-R2:AGTGAGGTCTCGAGTA	Normal epi. cells	0.0368984
GC10P-R2:AGTGGGACATCAGTAC	Normal epi. cells	0.17394412
GC10P-R2:AGTGGGATCTTCGAGA	Normal epi. cells	0.216919
GC10P-R2:AGTGTCAAGCCGGTAA	Normal epi. cells	0.1403558
GC10P-R2:AGTGTCAAGTACTTGC	Normal epi. cells	0.10551861
GC10P-R2:AGTGTCACACATTAGC	Normal epi. cells	-0.13615121
GC10P-R2:AGTGTCACACTTACGA	Endo_others	0.031195303
GC10P-R2:AGTGTCAGTAGCCTAT	Normal epi. cells	-0.028985433
GC10P-R2:AGTGTCATCAACCATG	Normal epi. cells	0.11342001
GC10P-R2:AGTTGGTCATTCTCAT	Normal epi. cells	0.08871519
GC10P-R2:AGTTGGTCATTGGTAC	Endo_others	-0.17165728
GC10P-R2:AGTTGGTGTGGCTCCA	Normal epi. cells	0.031200865
GC10P-R2:AGTTGGTGTTGATTGC	Normal epi. cells	0.30755603
GC10P-R2:AGTTGGTTCAATAAGG	Normal epi. cells	0.09134717
GC10P-R2:AGTTGGTTCCGGGTGT	Normal epi. cells	0.15199219
GC10P-R2:AGTTGGTTCTCGAGTA	Normal epi. cells	0.1969228
GC10P-R2:ATAACGCAGTGACATA	Endo_1	1.0756729
GC10P-R2:ATAACGCCAAGACGTG	Normal epi. cells	0.13017435
GC10P-R2:ATAACGCCACCATCCT	Normal epi. cells	0.08244746
GC10P-R2:ATAACGCCACTGTTAG	SMC_2	0.17044422
GC10P-R2:ATAACGCTCATCACCC	Normal epi. cells	0.01782286
GC10P-R2:ATAACGCTCCTTTCGG	Normal epi. cells	-0.12696311
GC10P-R2:ATAACGCTCGGAGCAA	Fib_others	0.28060406
GC10P-R2:ATAAGAGAGTGGTAAT	Normal epi. cells	0.17434756
GC10P-R2:ATAAGAGCAAACTGCT	Endo_others	0.6856562
GC10P-R2:ATAAGAGCAAGTCATC	Normal epi. cells	-0.087734565
GC10P-R2:ATAAGAGCATAGACTC	Normal epi. cells	-0.072481714
GC10P-R2:ATAAGAGCATCGGTTA	Normal epi. cells	0.10350026
GC10P-R2:ATAAGAGGTTCGGCAC	Normal epi. cells	0.45445094
GC10P-R2:ATAAGAGGTTCGTCTC	Normal epi. cells	-0.2291871
GC10P-R2:ATAAGAGTCCCAGGTG	Normal epi. cells	0.0029359171
GC10P-R2:ATAAGAGTCTCGAGTA	Normal epi. cells	0.1172923
GC10P-R2:ATAGACCAGACAAAGG	Normal epi. cells	0.15328167
GC10P-R2:ATAGACCAGAGTGACC	Normal epi. cells	0.11425605
GC10P-R2:ATAGACCAGCTCAACT	Normal epi. cells	0.1704978
GC10P-R2:ATAGACCAGTGCCAGA	Normal epi. cells	0.012016325
GC10P-R2:ATAGACCCAAGCCCAC	Normal epi. cells	0.2299578
GC10P-R2:ATAGACCCAGCCTGTG	Normal epi. cells	0.4034676
GC10P-R2:ATAGACCCATCCCATC	Normal epi. cells	-0.07439994
GC10P-R2:ATAGACCCATGCCACG	Normal epi. cells	0.07899739
GC10P-R2:ATAGACCGTTTGACAC	Normal epi. cells	0.2848314
GC10P-R2:ATAGACCTCTCTGTCG	Fib_others	0.009559291
GC10P-R2:ATCACGAAGGCTAGCA	Fib_others	-0.112355
GC10P-R2:ATCACGAAGTTGTCGT	Normal epi. cells	0.10753314
GC10P-R2:ATCACGAGTAGCTAAA	Normal epi. cells	0.17794974
GC10P-R2:ATCACGATCAACTCTT	Normal epi. cells	0.12081624
GC10P-R2:ATCACGATCAGCAACT	Normal epi. cells	0.09305403
GC10P-R2:ATCATCTCAAGCTGTT	Normal epi. cells	0.030258404
GC10P-R2:ATCATCTCAAGTAATG	Normal epi. cells	0.17441152
GC10P-R2:ATCATCTCACAGTCGC	Normal epi. cells	0.5682014
GC10P-R2:ATCATCTCAGCTTAAC	Normal epi. cells	-0.026938142
GC10P-R2:ATCATCTGTGTAACGG	Normal epi. cells	0.15762947
GC10P-R2:ATCATCTGTGTCTGAT	Normal epi. cells	-0.0048201317
GC10P-R2:ATCATCTTCCAATGGT	Normal epi. cells	0.23390271
GC10P-R2:ATCATCTTCCTTTCGG	Normal epi. cells	-0.0924068
GC10P-R2:ATCATGGAGGTGGGTT	Normal epi. cells	0.10956444
GC10P-R2:ATCATGGCAGCAGTTT	Normal epi. cells	0.120728076
GC10P-R2:ATCATGGCATTAACCG	Normal epi. cells	0.18199837
GC10P-R2:ATCATGGGTCCGAGTC	Normal epi. cells	0.14700483
GC10P-R2:ATCATGGTCCATGAGT	Fib_others	0.3053575
GC10P-R2:ATCATGGTCTTTACAC	Normal epi. cells	-0.058948256
GC10P-R2:ATCCACCAGTACGTTC	Endo_others	0.81698126
GC10P-R2:ATCCACCAGTAGCGGT	Normal epi. cells	-0.01781199
GC10P-R2:ATCCACCAGTGTACGG	Normal epi. cells	0.023161082
GC10P-R2:ATCCACCCAATCTACG	Normal epi. cells	0.46183088
GC10P-R2:ATCCGAAAGAAGATTC	Normal epi. cells	0.20497374
GC10P-R2:ATCCGAAAGAGGGCTT	Fib_others	0.3049036
GC10P-R2:ATCCGAAAGGTCGGAT	Normal epi. cells	-0.08505554
GC10P-R2:ATCCGAACAAGTCATC	Normal epi. cells	0.08649995
GC10P-R2:ATCCGAAGTAGGCATG	Normal epi. cells	0.20604278
GC10P-R2:ATCCGAAGTCAACATC	Normal epi. cells	-0.2130928
GC10P-R2:ATCCGAAGTGCGGTAA	Normal epi. cells	-0.037020404
GC10P-R2:ATCCGAATCCGTTGTC	Normal epi. cells	0.11002468
GC10P-R2:ATCCGAATCCTCATTA	Normal epi. cells	0.07033172
GC10P-R2:ATCCGAATCGGAAACG	Normal epi. cells	0.008781767
GC10P-R2:ATCGAGTCAATGGAGC	Normal epi. cells	-0.082101844
GC10P-R2:ATCGAGTTCATACGGT	Fib_others	0.7729996
GC10P-R2:ATCGAGTTCCTGCTTG	Normal epi. cells	0.14139038
GC10P-R2:ATCGAGTTCGCGATCG	Normal epi. cells	0.0029758348
GC10P-R2:ATCGAGTTCGTCCGTT	Normal epi. cells	0.016834272
GC10P-R2:ATCTACTAGAGAACAG	Normal epi. cells	0.006065892
GC10P-R2:ATCTACTCAGGTGCCT	Endo_others	0.08737831
GC10P-R2:ATCTACTGTGACGGTA	Normal epi. cells	0.16173747
GC10P-R2:ATCTACTTCGTTACAG	Fib_others	0.3651844
GC10P-R2:ATCTGCCAGAATGTGT	Normal epi. cells	0.12850122
GC10P-R2:ATCTGCCAGATGCCAG	Normal epi. cells	0.12876652
GC10P-R2:ATCTGCCAGATGGCGT	Normal epi. cells	0.1584827
GC10P-R2:ATCTGCCCAAGTTGTC	Fib_others	0.08533461
GC10P-R2:ATCTGCCCACGCGAAA	Normal epi. cells	0.16157542
GC10P-R2:ATCTGCCGTTAGGGTG	Normal epi. cells	-0.25583786
GC10P-R2:ATCTGCCTCGAGAGCA	Normal epi. cells	0.20461136
GC10P-R2:ATCTGCCTCTTGAGAC	Fib_others	0.12322738
GC10P-R2:ATGAGGGCAAGTTCTG	Endo_others	0.31838134
GC10P-R2:ATGAGGGCAGGATCGA	Normal epi. cells	-0.027174214
GC10P-R2:ATGAGGGCAGGATTGG	Normal epi. cells	0.16642818
GC10P-R2:ATGAGGGCAGGCTCAC	Normal epi. cells	-0.074486315
GC10P-R2:ATGAGGGGTGGCGAAT	Normal epi. cells	-0.121410504
GC10P-R2:ATGAGGGTCACTATTC	Normal epi. cells	0.029887538
GC10P-R2:ATGAGGGTCATTGCCC	Fib_others	0.36453667
GC10P-R2:ATGAGGGTCCATGAGT	Normal epi. cells	0.23923112
GC10P-R2:ATGCGATCACCGAATT	Normal epi. cells	0.2250025
GC10P-R2:ATGCGATCATCCGGGT	Normal epi. cells	-0.096069925
GC10P-R2:ATGGGAGAGAGCTTCT	Fib_others	-0.0805993
GC10P-R2:ATGGGAGAGTCCTCCT	Fib_others	0.28813455
GC10P-R2:ATGGGAGCAACGATGG	Normal epi. cells	0.06472569
GC10P-R2:ATGGGAGCACAGGCCT	Normal epi. cells	-0.0020621468
GC10P-R2:ATGGGAGCATTGAGCT	Endo_others	0.46770254
GC10P-R2:ATGGGAGGTGTAATGA	Normal epi. cells	0.22798254
GC10P-R2:ATGGGAGTCAGTGTTG	Normal epi. cells	0.11501669
GC10P-R2:ATGGGAGTCCTTTCTC	Normal epi. cells	0.051088795
GC10P-R2:ATGTGTGAGATCTGAA	Endo_others	0.40457746
GC10P-R2:ATGTGTGAGGTGACCA	Normal epi. cells	0.21103068
GC10P-R2:ATGTGTGCAAGAAAGG	Normal epi. cells	0.16018485
GC10P-R2:ATGTGTGCACAGGAGT	Normal epi. cells	0.14170767
GC10P-R2:ATGTGTGTCAATACCG	Normal epi. cells	0.0022183564
GC10P-R2:ATGTGTGTCATCTGTT	IM cells	0.13211416
GC10P-R2:ATTACTCGTAATCACC	Fib_others	0.06683955
GC10P-R2:ATTACTCGTCACCTAA	Normal epi. cells	-0.17422824
GC10P-R2:ATTACTCTCATGCAAC	Normal epi. cells	0.15757564
GC10P-R2:ATTACTCTCCTGCAGG	Normal epi. cells	-0.12411179
GC10P-R2:ATTACTCTCTTGAGAC	Normal epi. cells	0.03798033
GC10P-R2:ATTATCCAGCCCGAAA	Endo_others	0.30997592
GC10P-R2:ATTATCCAGGCCCGTT	Normal epi. cells	0.11746767
GC10P-R2:ATTATCCAGGGTATCG	Normal epi. cells	0.06237234
GC10P-R2:ATTATCCCATCCCACT	Normal epi. cells	0.12250161
GC10P-R2:ATTATCCGTAAGAGAG	Normal epi. cells	-0.1472178
GC10P-R2:ATTATCCGTGCAACTT	Normal epi. cells	-0.20174599
GC10P-R2:ATTATCCGTGTAACGG	Fib_others	0.16452898
GC10P-R2:ATTATCCTCTCCTATA	Normal epi. cells	-0.020599635
GC10P-R2:ATTCTACAGCTGATAA	Normal epi. cells	0.12202497
GC10P-R2:ATTCTACTCGAGAGCA	Normal epi. cells	0.0010381337
GC10P-R2:ATTCTACTCTCCAGGG	Normal epi. cells	-0.051342793
GC10P-R2:ATTCTACTCTCGATGA	Endo_others	0.72293305
GC10P-R2:ATTGGACAGAATCTCC	Endo_others	0.49336657
GC10P-R2:ATTGGACCATTCCTGC	Normal epi. cells	0.25675392
GC10P-R2:ATTGGACCATTCGACA	Normal epi. cells	0.03799963
GC10P-R2:ATTGGACGTAGCACGA	Normal epi. cells	-0.012337638
GC10P-R2:ATTGGACGTGGTTTCA	Normal epi. cells	0.003918663
GC10P-R2:ATTGGACGTTACTGAC	SMC_2	-0.009868129
GC10P-R2:ATTGGACTCAACGAAA	Normal epi. cells	0.13237709
GC10P-R2:ATTGGACTCAGAAATG	Normal epi. cells	-0.12332241
GC10P-R2:ATTGGTGCACCGATAT	Normal epi. cells	0.2570307
GC10P-R2:ATTGGTGGTCCAGTTA	Normal epi. cells	-0.20021099
GC10P-R2:ATTGGTGTCGGTGTCG	Fib_others	-0.0066115414
GC10P-R2:ATTGGTGTCTGGAGCC	Normal epi. cells	0.24958037
GC10P-R2:ATTTCTGAGCTCCTTC	Endo_others	1.6869094
GC10P-R2:ATTTCTGAGTGTCCCG	Normal epi. cells	0.37205663
GC10P-R2:ATTTCTGCATCTCCCA	Normal epi. cells	-0.0011984995
GC10P-R2:ATTTCTGCATTTCAGG	Normal epi. cells	0.10794224
GC10P-R2:ATTTCTGTCATTTGGG	Endo_others	0.511624
GC10P-R2:ATTTCTGTCCGAAGAG	Normal epi. cells	0.13658716
GC10P-R2:ATTTCTGTCCGTAGGC	Normal epi. cells	0.023191756
GC10P-R2:CAACCAAAGCCTATGT	Normal epi. cells	-0.070129454
GC10P-R2:CAACCAAAGGTCGGAT	Normal epi. cells	0.1675595
GC10P-R2:CAACCAAAGTGAACGC	Normal epi. cells	0.05572965
GC10P-R2:CAACCAACACAGCGTC	Normal epi. cells	0.17893043
GC10P-R2:CAACCAACAGCGTAAG	Fib_others	0.37648198
GC10P-R2:CAACCAACAGGTCCAC	Normal epi. cells	-0.18600342
GC10P-R2:CAACCAATCGGCGGTT	Normal epi. cells	0.3169516
GC10P-R2:CAACCAATCGTATCAG	Normal epi. cells	0.5876707
GC10P-R2:CAACCTCCAAGCTGGA	Normal epi. cells	0.12954846
GC10P-R2:CAACCTCCAGGTCTCG	Normal epi. cells	-0.039648674
GC10P-R2:CAACCTCCATGCAATC	Normal epi. cells	0.13103366
GC10P-R2:CAACCTCGTTTAGCTG	Normal epi. cells	0.0050472384
GC10P-R2:CAACCTCTCACGGTTA	Normal epi. cells	-0.06930205
GC10P-R2:CAACCTCTCGTGGTCG	Fib_others	-0.048921667
GC10P-R2:CAACCTCTCTACTTAC	Normal epi. cells	0.03629559
GC10P-R2:CAACTAGCACCAGGTC	Normal epi. cells	0.09546097
GC10P-R2:CAACTAGGTACTTAGC	Normal epi. cells	-0.06648948
GC10P-R2:CAACTAGTCGTCTGCT	Normal epi. cells	0.37449285
GC10P-R2:CAAGAAAGTTGCGTTA	Endo_1	0.47779062
GC10P-R2:CAAGAAATCATGCTCC	Normal epi. cells	-0.092895426
GC10P-R2:CAAGAAATCCACGTTC	Endo_others	1.3832585
GC10P-R2:CAAGAAATCTGATACG	Normal epi. cells	-0.19223556
GC10P-R2:CAAGATCAGACCTTTG	Normal epi. cells	-0.014823884
GC10P-R2:CAAGATCAGCTTATCG	Normal epi. cells	-0.042198252
GC10P-R2:CAAGATCCAAACGCGA	Normal epi. cells	-0.23150544
GC10P-R2:CAAGATCCACTATCTT	Normal epi. cells	-0.033437718
GC10P-R2:CAAGATCTCAATCACG	Normal epi. cells	0.18319358
GC10P-R2:CAAGATCTCGGATGTT	Normal epi. cells	0.23554872
GC10P-R2:CAAGGCCAGACTTTCG	Normal epi. cells	0.048834987
GC10P-R2:CAAGGCCAGAGTGACC	Endo_others	0.4841245
GC10P-R2:CAAGGCCAGTGGAGAA	Normal epi. cells	-0.05464277
GC10P-R2:CAAGGCCCAAGCTGAG	Normal epi. cells	0.054008618
GC10P-R2:CAAGGCCGTAGGGTAC	Normal epi. cells	0.27941847
GC10P-R2:CAAGGCCGTCAGTGGA	Normal epi. cells	0.121223204
GC10P-R2:CAAGGCCGTCCGAAGA	Normal epi. cells	-0.057734936
GC10P-R2:CAAGGCCGTCGAGATG	Normal epi. cells	0.0969907
GC10P-R2:CAAGGCCGTCTGCAAT	Normal epi. cells	-0.0011390347
GC10P-R2:CAAGTTGAGGCCGAAT	Normal epi. cells	0.030982886
GC10P-R2:CAAGTTGAGGTGTGGT	Normal epi. cells	0.08558696
GC10P-R2:CAAGTTGCAAAGCAAT	Normal epi. cells	0.06698832
GC10P-R2:CAAGTTGCAGTCACTA	Normal epi. cells	0.4047945
GC10P-R2:CAAGTTGCATCTATGG	Normal epi. cells	0.05597002
GC10P-R2:CAAGTTGGTACAGTGG	Normal epi. cells	0.5209146
GC10P-R2:CAAGTTGGTCGACTGC	Fib_others	0.3017544
GC10P-R2:CAAGTTGGTGGTACAG	Normal epi. cells	0.083847426
GC10P-R2:CACAAACAGCACACAG	Normal epi. cells	0.4795706
GC10P-R2:CACAAACAGCGAGAAA	Normal epi. cells	0.13557313
GC10P-R2:CACAAACGTTCCCGAG	Normal epi. cells	0.01244653
GC10P-R2:CACAAACTCACAACGT	Normal epi. cells	0.038217846
GC10P-R2:CACACAAAGCACCGTC	Normal epi. cells	0.084990285
GC10P-R2:CACACAACAAAGTGCG	Normal epi. cells	0.06999593
GC10P-R2:CACACAACATGCCACG	Normal epi. cells	0.12621687
GC10P-R2:CACACAAGTGCAGTAG	Fib_others	0.5364673
GC10P-R2:CACACAATCATGTAGC	Normal epi. cells	0.092218
GC10P-R2:CACACAATCCGGCACA	Endo_others	0.9968365
GC10P-R2:CACACAATCGCTTAGA	Fib_others	0.58862406
GC10P-R2:CACACCTAGATAGGAG	Fib_others	0.19522455
GC10P-R2:CACACCTAGCAGGCTA	Normal epi. cells	-0.08016408
GC10P-R2:CACACCTAGTGTTTGC	Normal epi. cells	0.06066762
GC10P-R2:CACACCTCAAGACACG	Normal epi. cells	-0.009199718
GC10P-R2:CACACCTCAATGACCT	Normal epi. cells	0.1419963
GC10P-R2:CACACCTCACGCCAGT	Endo_others	0.67198634
GC10P-R2:CACACCTCAGCGTAAG	Normal epi. cells	-0.13121773
GC10P-R2:CACACTCTCGGCATCG	Normal epi. cells	0.18135352
GC10P-R2:CACAGGCAGACGCACA	Endo_others	0.7403253
GC10P-R2:CACAGGCAGATGTTAG	Normal epi. cells	0.13323238
GC10P-R2:CACAGGCAGCGTGTCC	Normal epi. cells	0.026366146
GC10P-R2:CACAGGCAGGGTTCCC	Normal epi. cells	-0.002400424
GC10P-R2:CACAGGCAGTACGTAA	Normal epi. cells	0.08344702
GC10P-R2:CACAGGCAGTCAATAG	Normal epi. cells	0.2490086
GC10P-R2:CACAGGCAGTTATCGC	Endo_others	0.79425794
GC10P-R2:CACAGGCGTTGGTGGA	Normal epi. cells	0.07895629
GC10P-R2:CACAGGCTCCAGAAGG	Normal epi. cells	0.27834037
GC10P-R2:CACAGTAAGTGTCCAT	Normal epi. cells	-0.028274905
GC10P-R2:CACAGTAGTCAGTGGA	Normal epi. cells	0.18855058
GC10P-R2:CACATAGCAAAGTCAA	Normal epi. cells	0.07738464
GC10P-R2:CACATAGGTACAAGTA	Normal epi. cells	0.39511904
GC10P-R2:CACATAGGTCACACGC	Normal epi. cells	0.06833438
GC10P-R2:CACATAGGTCTAGTCA	Normal epi. cells	0.11061883
GC10P-R2:CACATAGTCATGTAGC	Fib_others	-0.10659414
GC10P-R2:CACATTTAGACAGACC	Normal epi. cells	-0.13232842
GC10P-R2:CACATTTAGACTCGGA	Normal epi. cells	0.29781333
GC10P-R2:CACATTTCAAAGCAAT	Normal epi. cells	0.19187708
GC10P-R2:CACATTTGTGTTAAGA	Normal epi. cells	-0.065243885
GC10P-R2:CACATTTTCAAGCCTA	Endo_others	0.8087016
GC10P-R2:CACCACTAGTTACGGG	Fib_others	0.62780637
GC10P-R2:CACCACTCAGGATCGA	Endo_others	0.7026172
GC10P-R2:CACCACTGTCAAACTC	Normal epi. cells	-0.13871491
GC10P-R2:CACCACTTCTTGCAAG	Fib_others	0.5658659
GC10P-R2:CACCAGGAGGTCATCT	Normal epi. cells	-0.043709327
GC10P-R2:CACCTTGCATAGACTC	Normal epi. cells	0.18632242
GC10P-R2:CACCTTGCATCGGAAG	Normal epi. cells	0.09405921
GC10P-R2:CACCTTGCATTGAGCT	Normal epi. cells	0.100318134
GC10P-R2:CACCTTGTCATCTGTT	Normal epi. cells	0.11547346
GC10P-R2:CACCTTGTCCAGTATG	Normal epi. cells	0.06283339
GC10P-R2:CACCTTGTCGAATCCA	Normal epi. cells	0.0012873978
GC10P-R2:CACCTTGTCTTTAGTC	Normal epi. cells	0.0009525496
GC10P-R2:CACTCCAAGAAGCCCA	Fib_others	0.5816632
GC10P-R2:CACTCCAAGCACACAG	Normal epi. cells	0.34984973
GC10P-R2:CACTCCAAGGATGTAT	Normal epi. cells	0.075528055
GC10P-R2:CACTCCAAGTTTGCGT	Normal epi. cells	0.3501749
GC10P-R2:CACTCCAGTGCGGTAA	Endo_others	0.35723686
GC10P-R2:CACTCCAGTTGAGTTC	Normal epi. cells	-0.056535363
GC10P-R2:CACTCCATCGACCAGC	Normal epi. cells	-0.017438304
GC10P-R2:CAGAATCCAAAGGTGC	Normal epi. cells	0.052744254
GC10P-R2:CAGAATCCACCAGGCT	Normal epi. cells	0.016768448
GC10P-R2:CAGAATCGTCAGAGGT	Fib_others	0.249834
GC10P-R2:CAGAATCGTCGAGATG	Normal epi. cells	0.20928702
GC10P-R2:CAGAATCGTCTAAACC	Normal epi. cells	-0.28957847
GC10P-R2:CAGAATCGTCTTGATG	Fib_others	0.96109957
GC10P-R2:CAGAATCGTGTCAATC	Normal epi. cells	-0.0117500685
GC10P-R2:CAGAATCTCACTCCTG	Normal epi. cells	-0.12618011
GC10P-R2:CAGAATCTCGTACCGG	Normal epi. cells	-0.1395796
GC10P-R2:CAGAGAGAGCGATATA	Normal epi. cells	-0.025036931
GC10P-R2:CAGAGAGCAGGCTGAA	Endo_others	0.7166187
GC10P-R2:CAGAGAGCATGCCCGA	Normal epi. cells	0.024915636
GC10P-R2:CAGAGAGTCCTTGGTC	Normal epi. cells	0.16174802
GC10P-R2:CAGAGAGTCGCCAGCA	Fib_others	-0.06597009
GC10P-R2:CAGAGAGTCGGAAACG	Normal epi. cells	0.029418964
GC10P-R2:CAGATCAAGCGATCCC	SMC_2	0.23969893
GC10P-R2:CAGATCAAGGTCATCT	Normal epi. cells	0.12850548
GC10P-R2:CAGATCAAGTCTCAAC	Endo_others	0.46680808
GC10P-R2:CAGATCACACGACGAA	SMC_2	0.15924332
GC10P-R2:CAGCAGCCACGAAAGC	Normal epi. cells	0.2313548
GC10P-R2:CAGCAGCCATTGGCGC	Normal epi. cells	0.27324176
GC10P-R2:CAGCAGCTCAGCTTAG	Fib_others	0.43901783
GC10P-R2:CAGCAGCTCCTCATTA	Normal epi. cells	-0.19186258
GC10P-R2:CAGCAGCTCCTTGACC	Endo_others	-0.10168028
GC10P-R2:CAGCAGCTCGGAAATA	Fib_others	0.3821866
GC10P-R2:CAGCAGCTCGGCGCAT	Normal epi. cells	0.22036706
GC10P-R2:CAGCATACAAGTACCT	Normal epi. cells	0.16263337
GC10P-R2:CAGCATAGTCTCGTTC	Normal epi. cells	-0.03470888
GC10P-R2:CAGCATAGTGCGAAAC	Endo_others	0.7836174
GC10P-R2:CAGCATATCGCTGATA	Fib_others	0.13978446
GC10P-R2:CAGCCGAAGGTAAACT	Normal epi. cells	0.16784507
GC10P-R2:CAGCCGAAGTAAGTAC	Normal epi. cells	0.8745254
GC10P-R2:CAGCCGACAAGGCTCC	Endo_others	-0.06445358
GC10P-R2:CAGCCGACACCAGATT	Normal epi. cells	0.043557
GC10P-R2:CAGCCGAGTGCAGTAG	Normal epi. cells	-0.044792414
GC10P-R2:CAGCCGATCACATAGC	Fib_others	0.47827786
GC10P-R2:CAGCCGATCGTGGACC	Fib_others	0.2556431
GC10P-R2:CAGCCGATCTATCGCC	Normal epi. cells	-0.28957847
GC10P-R2:CAGCGACAGAGCTTCT	Normal epi. cells	0.39570704
GC10P-R2:CAGCGACCATAACCTG	Normal epi. cells	-0.0032632402
GC10P-R2:CAGCGACTCTTAACCT	Normal epi. cells	0.28996247
GC10P-R2:CAGCGACTCTTCAACT	Normal epi. cells	0.0573142
GC10P-R2:CAGCTAAAGGCAGGTT	Fib_others	0.24835618
GC10P-R2:CAGCTAACAAGGTGTG	Normal epi. cells	0.17536959
GC10P-R2:CAGCTAACACACAGAG	Fib_others	0.20961772
GC10P-R2:CAGCTAACACTTACGA	Normal epi. cells	0.071359634
GC10P-R2:CAGCTAACATTACGAC	Normal epi. cells	0.014131953
GC10P-R2:CAGCTAAGTACTTGAC	Normal epi. cells	0.15810671
GC10P-R2:CAGCTAAGTCCGTGAC	Normal epi. cells	-0.081274025
GC10P-R2:CAGCTAATCCATGCTC	Normal epi. cells	0.3107709
GC10P-R2:CAGCTAATCCGATATG	Normal epi. cells	-0.11006843
GC10P-R2:CAGCTGGAGGGCTCTC	Endo_1	0.7803073
GC10P-R2:CAGCTGGCACATAACC	Normal epi. cells	0.07783453
GC10P-R2:CAGCTGGGTTGTTTGG	Endo_others	0.63873065
GC10P-R2:CAGCTGGTCATCTGTT	Fib_others	0.12765858
GC10P-R2:CAGCTGGTCGGATGGA	Normal epi. cells	-0.22839347
GC10P-R2:CAGGTGCAGCAGGTCA	Normal epi. cells	-0.24164085
GC10P-R2:CAGGTGCCATTACCTT	Normal epi. cells	0.2956465
GC10P-R2:CAGGTGCTCAGTTAGC	Normal epi. cells	0.4166102
GC10P-R2:CAGGTGCTCCATGAAC	Normal epi. cells	0.041452948
GC10P-R2:CAGGTGCTCGCGCCAA	Normal epi. cells	-0.16962977
GC10P-R2:CAGGTGCTCGGAAATA	Fib_others	0.25851429
GC10P-R2:CAGGTGCTCTCGTTTA	Normal epi. cells	0.2804386
GC10P-R2:CAGTAACAGCGTAGTG	Normal epi. cells	0.16099961
GC10P-R2:CAGTAACAGTACGCGA	Fib_others	0.23254335
GC10P-R2:CAGTAACCACGAAAGC	Endo_others	-0.10420378
GC10P-R2:CAGTAACCATCTCGCT	SMC_2	0.36828855
GC10P-R2:CAGTAACGTACGCACC	Normal epi. cells	0.025290793
GC10P-R2:CAGTAACGTTCAGGCC	Normal epi. cells	0.14309219
GC10P-R2:CAGTAACTCCGTAGTA	Normal epi. cells	-0.18612778
GC10P-R2:CAGTCCTAGCTTATCG	Endo_others	0.86517483
GC10P-R2:CAGTCCTAGGTGACCA	Normal epi. cells	0.035155505
GC10P-R2:CAGTCCTGTAGAGTGC	Normal epi. cells	0.18236005
GC10P-R2:CAGTCCTGTAGTGAAT	Fib_others	0.44820225
GC10P-R2:CAGTCCTGTCGGCATC	Normal epi. cells	0.06306213
GC10P-R2:CAGTCCTGTCTCTCGT	Normal epi. cells	0.052256186
GC10P-R2:CAGTCCTGTGACTACT	Fib_others	0.73303366
GC10P-R2:CATATGGAGGTGATTA	Normal epi. cells	-0.0050569745
GC10P-R2:CATATGGCAAGCGATG	Normal epi. cells	-0.041199435
GC10P-R2:CATATGGCACTATCTT	Normal epi. cells	0.10824019
GC10P-R2:CATATGGGTGACAAAT	Normal epi. cells	-0.09497765
GC10P-R2:CATATTCAGGCGACAT	Normal epi. cells	-0.16951033
GC10P-R2:CATATTCCAAAGAATC	SMC_2	0.6592461
GC10P-R2:CATATTCCATACTCTT	Fib_others	0.86446226
GC10P-R2:CATATTCTCAGGTTCA	Normal epi. cells	0.13290049
GC10P-R2:CATCAAGAGCTGCAAG	Normal epi. cells	0.0058357404
GC10P-R2:CATCAAGCAAGTCATC	Endo_others	0.22969003
GC10P-R2:CATCAAGCACGGATAG	SMC_2	0.13416941
GC10P-R2:CATCAAGCATTAGGCT	Normal epi. cells	0.15795931
GC10P-R2:CATCAAGGTACGAAAT	Normal epi. cells	0.012372452
GC10P-R2:CATCAAGGTGATAAAC	Normal epi. cells	0.2609993
GC10P-R2:CATCAGAGTACCGTAT	Normal epi. cells	-0.071305834
GC10P-R2:CATCAGAGTTCCCTTG	Normal epi. cells	-0.107818596
GC10P-R2:CATCAGATCTATGTGG	Normal epi. cells	0.13013443
GC10P-R2:CATCAGATCTCTGTCG	Normal epi. cells	0.06786286
GC10P-R2:CATCAGATCTGTCAAG	Normal epi. cells	0.12577516
GC10P-R2:CATCCACAGCCACTAT	SMC_2	0.012161169
GC10P-R2:CATCCACAGGCCATAG	Normal epi. cells	-0.046064522
GC10P-R2:CATCCACCACAAGCCC	Normal epi. cells	0.15890689
GC10P-R2:CATCCACGTCACCCAG	Normal epi. cells	-0.06325481
GC10P-R2:CATCCACGTTGAACTC	Normal epi. cells	0.26021275
GC10P-R2:CATCCACTCACTTACT	Normal epi. cells	0.060808066
GC10P-R2:CATCGAAAGGCCATAG	Normal epi. cells	0.4353006
GC10P-R2:CATCGAAAGGGTGTGT	Normal epi. cells	-0.018002482
GC10P-R2:CATCGAAAGTGGTCCC	Normal epi. cells	0.07631366
GC10P-R2:CATCGAACAGCGTTCG	Endo_others	0.37883726
GC10P-R2:CATCGAAGTTGACGTT	Normal epi. cells	0.092762865
GC10P-R2:CATCGAATCTGACCTC	Normal epi. cells	0.12563254
GC10P-R2:CATCGGGCAAACGCGA	Normal epi. cells	-0.13903673
GC10P-R2:CATCGGGGTAGAGCTG	Endo_others	0.7264119
GC10P-R2:CATCGGGGTCTCATCC	Normal epi. cells	0.17958643
GC10P-R2:CATCGGGGTTCCGTCT	Normal epi. cells	0.20079596
GC10P-R2:CATCGGGTCATGGTCA	Normal epi. cells	0.04040433
GC10P-R2:CATCGGGTCCATTCTA	Normal epi. cells	0.13099791
GC10P-R2:CATCGGGTCCGCAGTG	Normal epi. cells	-0.003923323
GC10P-R2:CATCGGGTCCTAGAAC	Normal epi. cells	0.34973523
GC10P-R2:CATCGGGTCCTGCCAT	Normal epi. cells	0.040591884
GC10P-R2:CATGACAAGAGAGCTC	Normal epi. cells	-0.18744525
GC10P-R2:CATGACAAGCGGCTTC	Normal epi. cells	-0.055577952
GC10P-R2:CATGACACAAGGTGTG	Normal epi. cells	0.06019468
GC10P-R2:CATGACACACAGACAG	Fib_others	-0.02126767
GC10P-R2:CATGACACATCGGGTC	Normal epi. cells	-0.028466474
GC10P-R2:CATGACATCACAATGC	Normal epi. cells	0.05948583
GC10P-R2:CATGACATCAGGTTCA	Normal epi. cells	0.05170221
GC10P-R2:CATGCCTAGAGAACAG	Normal epi. cells	-0.016633257
GC10P-R2:CATGCCTAGCAGCGTA	Normal epi. cells	0.08725659
GC10P-R2:CATGCCTAGTGGTCCC	Normal epi. cells	0.15161797
GC10P-R2:CATGCCTCATATACGC	Normal epi. cells	0.21236134
GC10P-R2:CATGCCTGTCAACTGT	Fib_others	0.24052843
GC10P-R2:CATGCCTGTCCTAGCG	Normal epi. cells	0.15611832
GC10P-R2:CATGCCTGTGATGCCC	Normal epi. cells	0.788127
GC10P-R2:CATGCCTTCCTAAGTG	SMC_2	0.07842533
GC10P-R2:CATGCCTTCTGGGCCA	Endo_others	0.58061975
GC10P-R2:CATGGCGAGCGGATCA	Normal epi. cells	0.6877871
GC10P-R2:CATGGCGAGTCTTGCA	Normal epi. cells	-0.1258671
GC10P-R2:CATGGCGGTCCCGACA	Normal epi. cells	-0.17422582
GC10P-R2:CATGGCGGTTCGGGCT	Endo_others	0.44391465
GC10P-R2:CATGGCGTCAAGGTAA	Normal epi. cells	0.11836028
GC10P-R2:CATGGCGTCAGCATGT	Normal epi. cells	0.24618399
GC10P-R2:CATGGCGTCTTTACGT	Normal epi. cells	0.21448384
GC10P-R2:CATTATCAGCGTTTAC	Fib_others	0.37362027
GC10P-R2:CATTATCCAGCTGCAC	Normal epi. cells	0.049437232
GC10P-R2:CATTATCGTGTCTGAT	Normal epi. cells	0.056670398
GC10P-R2:CATTATCGTTACCAGT	Normal epi. cells	0.12203232
GC10P-R2:CATTATCTCTGTCAAG	Fib_others	0.6972279
GC10P-R2:CATTCGCCAGCGTAAG	Fib_others	-0.22401772
GC10P-R2:CATTCGCGTTGATTGC	Normal epi. cells	0.04781425
GC10P-R2:CATTCGCTCTGGTGTA	Normal epi. cells	0.20091061
GC10P-R2:CCAATCCCAGACAAAT	Endo_others	0.284178
GC10P-R2:CCAATCCGTCCGTGAC	Normal epi. cells	-0.027129095
GC10P-R2:CCAATCCGTCTCACCT	Normal epi. cells	0.1326022
GC10P-R2:CCAATCCGTTATCCGA	Normal epi. cells	0.1833814
GC10P-R2:CCAATCCGTTGGTAAA	Fib_others	0.058204878
GC10P-R2:CCAATCCGTTGGTTTG	Normal epi. cells	0.058607217
GC10P-R2:CCAATCCTCTCCTATA	Normal epi. cells	0.068674706
GC10P-R2:CCAATCCTCTCGTTTA	Normal epi. cells	0.011753427
GC10P-R2:CCACCTAAGCTAGGCA	Normal epi. cells	-0.051211447
GC10P-R2:CCACCTAAGGACTGGT	Normal epi. cells	-0.05448663
GC10P-R2:CCACCTAAGGATCGCA	SMC_2	0.6684971
GC10P-R2:CCACCTACACCCAGTG	Normal epi. cells	-0.13049826
GC10P-R2:CCACCTAGTGAGGGAG	Normal epi. cells	-0.06095978
GC10P-R2:CCACCTATCAAGGTAA	Normal epi. cells	-0.03854868
GC10P-R2:CCACCTATCATAACCG	Normal epi. cells	0.45423993
GC10P-R2:CCACCTATCCTACAGA	Normal epi. cells	0.03478759
GC10P-R2:CCACGGAAGGGTGTTG	Endo_others	0.7558547
GC10P-R2:CCACGGAAGTCTTGCA	Normal epi. cells	0.026484689
GC10P-R2:CCACGGACACAACGTT	Normal epi. cells	0.073159605
GC10P-R2:CCACTACAGTTTAGGA	Fib_others	0.5978248
GC10P-R2:CCACTACCAAGCTGAG	Normal epi. cells	-0.17597277
GC10P-R2:CCACTACCATCCCATC	Fib_others	0.2786318
GC10P-R2:CCACTACGTACTCAAC	Fib_others	0.25715873
GC10P-R2:CCACTACGTCCCTACT	Normal epi. cells	-0.18508044
GC10P-R2:CCACTACGTGTGTGCC	Fib_others	0.58974063
GC10P-R2:CCACTACTCGCGGATC	Normal epi. cells	0.48921338
GC10P-R2:CCACTACTCGCGTAGC	Normal epi. cells	0.30087695
GC10P-R2:CCAGCGAAGATAGTCA	Normal epi. cells	0.16509919
GC10P-R2:CCAGCGAAGCACACAG	SMC_2	0.27589482
GC10P-R2:CCAGCGAGTTCTGAAC	Normal epi. cells	0.009984496
GC10P-R2:CCAGCGATCGGCGGTT	Normal epi. cells	0.39314213
GC10P-R2:CCAGCGATCTCATTCA	Normal epi. cells	-0.12979522
GC10P-R2:CCAGCGATCTTGTATC	Normal epi. cells	0.0062622298
GC10P-R2:CCATGTCCAAGAAAGG	Normal epi. cells	-0.1950373
GC10P-R2:CCATGTCCATCCCACT	Normal epi. cells	-0.08372583
GC10P-R2:CCATGTCCATGGTCTA	Normal epi. cells	1.3792824
GC10P-R2:CCATGTCGTAAGTGTA	Normal epi. cells	0.37451047
GC10P-R2:CCATGTCGTAGCAAAT	Normal epi. cells	0.43151954
GC10P-R2:CCATGTCGTGAACCTT	Normal epi. cells	0.14084807
GC10P-R2:CCATGTCGTGGTCCGT	Normal epi. cells	0.045998085
GC10P-R2:CCATTCGAGTAAGTAC	Fib_others	0.28796965
GC10P-R2:CCATTCGCACTTGGAT	Normal epi. cells	-0.0737634
GC10P-R2:CCATTCGGTCGCTTTC	Normal epi. cells	-0.16472918
GC10P-R2:CCATTCGGTTCGGCAC	Normal epi. cells	0.11925867
GC10P-R2:CCATTCGTCACGCATA	Normal epi. cells	0.04062243
GC10P-R2:CCATTCGTCGAGAACG	Normal epi. cells	0.20085916
GC10P-R2:CCATTCGTCTCGTATT	Normal epi. cells	-0.059503663
GC10P-R2:CCATTCGTCTTATCTG	IM cells	0.038585
GC10P-R2:CCCAATCAGCACCGTC	Endo_others	0.6995152
GC10P-R2:CCCAATCAGCTTATCG	Normal epi. cells	0.024484834
GC10P-R2:CCCAATCAGTAGTGCG	Normal epi. cells	0.28024969
GC10P-R2:CCCAATCAGTCCATAC	Normal epi. cells	-0.022179497
GC10P-R2:CCCAATCCATAAAGGT	Normal epi. cells	0.059555978
GC10P-R2:CCCAATCCATCCTAGA	Normal epi. cells	0.2752669
GC10P-R2:CCCAATCCATGCCCGA	Fib_others	0.6218403
GC10P-R2:CCCAATCGTGAACCTT	Normal epi. cells	-0.1036115
GC10P-R2:CCCAATCTCTTAACCT	Normal epi. cells	0.027936373
GC10P-R2:CCCAGTTAGGCAGTCA	Normal epi. cells	0.062022448
GC10P-R2:CCCAGTTCACGTAAGG	Normal epi. cells	0.2186693
GC10P-R2:CCCAGTTGTTGGTGGA	Fib_others	0.54212505
GC10P-R2:CCCAGTTTCGTATCAG	Normal epi. cells	0.26726544
GC10P-R2:CCCAGTTTCTCGAGTA	Fib_others	0.27417564
GC10P-R2:CCCATACGTACATCCA	Normal epi. cells	-0.11691423
GC10P-R2:CCCTCCTAGCGTCAAG	Normal epi. cells	0.022451144
GC10P-R2:CCCTCCTCAGTAAGCG	Normal epi. cells	-0.048267443
GC10P-R2:CCCTCCTGTATCACCA	Normal epi. cells	0.10260669
GC10P-R2:CCCTCCTGTCGAACAG	Endo_1	0.43471196
GC10P-R2:CCCTCCTGTGTGAAAT	SMC_2	0.5406529
GC10P-R2:CCCTCCTTCGTATCAG	Fib_others	0.9169026
GC10P-R2:CCCTCCTTCGTTTGCC	Normal epi. cells	0.47301748
GC10P-R2:CCGGGATAGGAATTAC	Fib_others	1.0131186
GC10P-R2:CCGGGATGTAGGACAC	Normal epi. cells	0.04552582
GC10P-R2:CCGGGATGTCGCTTCT	Normal epi. cells	-0.039796587
GC10P-R2:CCGGGATTCGATGAGG	Normal epi. cells	0.11559661
GC10P-R2:CCGGTAGAGTACGTTC	Normal epi. cells	0.121952295
GC10P-R2:CCGGTAGCAGCGAACA	Normal epi. cells	0.067263536
GC10P-R2:CCGGTAGCAGCTCGCA	Normal epi. cells	0.11804042
GC10P-R2:CCGGTAGCATCCCATC	Endo_others	0.92436194
GC10P-R2:CCGTACTAGATCTGCT	Normal epi. cells	-0.009175972
GC10P-R2:CCGTACTAGCTAGTTC	Fib_others	0.3217263
GC10P-R2:CCGTACTGTCTAACGT	Endo_others	0.48648
GC10P-R2:CCGTACTGTTACCAGT	Endo_others	0.2322517
GC10P-R2:CCGTACTTCAACCATG	Fib_others	0.38363597
GC10P-R2:CCGTACTTCACTTACT	Normal epi. cells	0.18297964
GC10P-R2:CCGTACTTCTGCTGCT	Normal epi. cells	-0.04820568
GC10P-R2:CCGTACTTCTTCGAGA	Normal epi. cells	0.04044934
GC10P-R2:CCGTGGAAGACAATAC	Normal epi. cells	-0.24529186
GC10P-R2:CCGTGGACAATAAGCA	Normal epi. cells	-0.012707608
GC10P-R2:CCGTGGAGTGTCGCTG	Fib_others	0.44094703
GC10P-R2:CCGTGGATCAACGAAA	Normal epi. cells	0.2622388
GC10P-R2:CCGTTCAAGCGATAGC	Endo_others	0.77518404
GC10P-R2:CCGTTCAAGTTGTAGA	Normal epi. cells	0.33468372
GC10P-R2:CCGTTCACAGGCGATA	Normal epi. cells	0.14499629
GC10P-R2:CCGTTCAGTGCCTGTG	Normal epi. cells	0.0035677135
GC10P-R2:CCGTTCATCGACGGAA	Fib_others	0.95944685
GC10P-R2:CCTAAAGCAAAGGCGT	Normal epi. cells	-0.09723727
GC10P-R2:CCTAAAGCAAGAAAGG	Endo_others	-0.0079942085
GC10P-R2:CCTAAAGCAATCGGTT	Normal epi. cells	0.091312565
GC10P-R2:CCTAAAGTCGGCTTGG	Normal epi. cells	0.45244294
GC10P-R2:CCTAAAGTCGTTTATC	Fib_others	0.31699502
GC10P-R2:CCTACACAGAGTACCG	Normal epi. cells	-0.02530939
GC10P-R2:CCTACACAGGAACTGC	Normal epi. cells	-0.005209651
GC10P-R2:CCTACACTCAGCTGGC	Normal epi. cells	0.14372166
GC10P-R2:CCTACACTCCAGTATG	Normal epi. cells	0.19000779
GC10P-R2:CCTACACTCTGCCCTA	Normal epi. cells	0.32996723
GC10P-R2:CCTACACTCTGCGGCA	Normal epi. cells	0.5907929
GC10P-R2:CCTACACTCTTCGGTC	Normal epi. cells	0.09083025
GC10P-R2:CCTACCACACAGATTC	Normal epi. cells	0.01942036
GC10P-R2:CCTACCACAGAGCCAA	Normal epi. cells	0.26732892
GC10P-R2:CCTACCACAGTTAACC	Normal epi. cells	0.08865351
GC10P-R2:CCTACCAGTATTCTCT	Normal epi. cells	0.08106751
GC10P-R2:CCTACCAGTCTCACCT	Normal epi. cells	0.06045902
GC10P-R2:CCTACCAGTTACCAGT	Normal epi. cells	0.051461913
GC10P-R2:CCTAGCTAGGCTACGA	Normal epi. cells	0.062091853
GC10P-R2:CCTAGCTGTAATAGCA	Normal epi. cells	-0.04820821
GC10P-R2:CCTAGCTGTATTACCG	Normal epi. cells	0.25537854
GC10P-R2:CCTAGCTTCCTAGTGA	Normal epi. cells	-0.16827396
GC10P-R2:CCTAGCTTCGCCATAA	Normal epi. cells	0.08033863
GC10P-R2:CCTAGCTTCTTTACAC	Normal epi. cells	0.074580595
GC10P-R2:CCTATTACATTTGCCC	Fib_others	0.11688895
GC10P-R2:CCTCAGTAGCCACGTC	Fib_others	0.36954784
GC10P-R2:CCTCAGTCAATCTACG	Normal epi. cells	0.18439008
GC10P-R2:CCTCAGTCACACCGCA	Normal epi. cells	0.06102849
GC10P-R2:CCTCAGTGTAGGAGTC	Normal epi. cells	0.020131517
GC10P-R2:CCTCAGTGTCGTCTTC	Normal epi. cells	0.21826968
GC10P-R2:CCTCAGTTCCCAACGG	Normal epi. cells	0.039717752
GC10P-R2:CCTCTGAAGATGCGAC	IM cells	-0.22381116
GC10P-R2:CCTCTGAAGTCTCAAC	Normal epi. cells	0.11671268
GC10P-R2:CCTCTGACAACTGCGC	Normal epi. cells	-0.030417826
GC10P-R2:CCTCTGAGTCATGCAT	Normal epi. cells	0.0024921282
GC10P-R2:CCTCTGAGTTGGACCC	Normal epi. cells	0.5863136
GC10P-R2:CCTCTGATCAACACCA	Normal epi. cells	0.36498237
GC10P-R2:CCTTACGGTACCGGCT	Endo_others	0.66474724
GC10P-R2:CCTTACGGTGCAGACA	Normal epi. cells	0.110055976
GC10P-R2:CCTTACGGTTTGCATG	Normal epi. cells	0.11066333
GC10P-R2:CCTTACGTCCACGCAG	Normal epi. cells	-0.016297
GC10P-R2:CCTTACGTCGCATGAT	IM cells	-0.28957847
GC10P-R2:CCTTCCCAGTCCGTAT	SMC_2	0.1835577
GC10P-R2:CCTTCCCCAAGACGTG	Normal epi. cells	-0.030455206
GC10P-R2:CCTTCCCCACCAGTTA	Normal epi. cells	0.64086294
GC10P-R2:CCTTCCCCAGATGAGC	Endo_others	0.4809866
GC10P-R2:CCTTCCCTCGCGCCAA	Normal epi. cells	0.063288964
GC10P-R2:CCTTCCCTCTCGTATT	Normal epi. cells	-0.03739791
GC10P-R2:CCTTCCCTCTCTGTCG	Normal epi. cells	0.2690921
GC10P-R2:CCTTCCCTCTGAGGGA	Normal epi. cells	0.09985969
GC10P-R2:CCTTCGAAGAGCAATT	Normal epi. cells	0.14659368
GC10P-R2:CCTTCGAAGCTCCTTC	Normal epi. cells	0.1808841
GC10P-R2:CCTTCGAAGTACGCGA	Normal epi. cells	-0.18913402
GC10P-R2:CCTTCGACACACTGCG	Normal epi. cells	-0.07137389
GC10P-R2:CCTTTCTAGCACAGGT	Normal epi. cells	-0.017165601
GC10P-R2:CCTTTCTAGGCGATAC	Normal epi. cells	0.0062066703
GC10P-R2:CCTTTCTCAGAAGCAC	Fib_others	0.5766904
GC10P-R2:CCTTTCTCAGGTCGTC	Normal epi. cells	-0.12855831
GC10P-R2:CCTTTCTCAGTGAGTG	Normal epi. cells	-0.0049234345
GC10P-R2:CCTTTCTGTGATGTGG	Normal epi. cells	0.22209841
GC10P-R2:CCTTTCTGTGCCTTGG	Normal epi. cells	0.25161862
GC10P-R2:CCTTTCTGTGGCAAAC	Normal epi. cells	-0.07956565
GC10P-R2:CGAACATCAAGTCTAC	Normal epi. cells	-0.052266017
GC10P-R2:CGAACATGTGCAACGA	Normal epi. cells	0.23731115
GC10P-R2:CGAATGTAGCTTATCG	Endo_others	0.93077826
GC10P-R2:CGAATGTAGGAGTTGC	Normal epi. cells	0.17181425
GC10P-R2:CGAATGTAGTACACCT	Normal epi. cells	0.0009692878
GC10P-R2:CGAATGTAGTAGCGGT	Normal epi. cells	-0.035055906
GC10P-R2:CGAATGTCACAAGACG	Normal epi. cells	-0.20524286
GC10P-R2:CGAATGTCACTCAGGC	Normal epi. cells	0.04401967
GC10P-R2:CGAATGTCATACTACG	Normal epi. cells	0.06144253
GC10P-R2:CGAATGTGTTAGATGA	Normal epi. cells	-0.025342153
GC10P-R2:CGAATGTTCATCATTC	Normal epi. cells	0.16582845
GC10P-R2:CGACCTTCATCTATGG	Normal epi. cells	0.14473282
GC10P-R2:CGACCTTCATTATCTC	Normal epi. cells	0.09018173
GC10P-R2:CGACCTTGTATATGAG	Normal epi. cells	0.038521606
GC10P-R2:CGACCTTGTCGCTTCT	Normal epi. cells	-0.12864546
GC10P-R2:CGACTTCAGTGCGATG	Normal epi. cells	0.50049007
GC10P-R2:CGACTTCCAATGGAGC	Fib_others	0.1011303
GC10P-R2:CGACTTCCAGCCACCA	Normal epi. cells	0.14029893
GC10P-R2:CGACTTCGTCAAGCGA	Normal epi. cells	0.28684914
GC10P-R2:CGACTTCGTTGATTCG	Normal epi. cells	0.04674645
GC10P-R2:CGACTTCTCCTAGTGA	Normal epi. cells	0.49504718
GC10P-R2:CGACTTCTCGCTAGCG	Normal epi. cells	0.17888393
GC10P-R2:CGACTTCTCTAGAGTC	Normal epi. cells	0.26278886
GC10P-R2:CGAGAAGAGATGTCGG	SMC_2	0.03589323
GC10P-R2:CGAGAAGAGCCACGTC	Normal epi. cells	-0.12085067
GC10P-R2:CGAGAAGAGTTGTAGA	Endo_1	0.08396173
GC10P-R2:CGAGAAGTCCCATTTA	Normal epi. cells	-0.012361599
GC10P-R2:CGAGCACAGGGCTTCC	Normal epi. cells	0.0024033296
GC10P-R2:CGAGCACCAAGTTAAG	Endo_others	0.6169292
GC10P-R2:CGAGCACCAATAGCAA	Normal epi. cells	0.2082548
GC10P-R2:CGAGCACCATGGGACA	Fib_others	0.5513818
GC10P-R2:CGAGCACTCATTTGGG	Normal epi. cells	-0.09879619
GC10P-R2:CGAGCACTCGAGCCCA	Normal epi. cells	0.4834326
GC10P-R2:CGAGCCAAGCAACGGT	Normal epi. cells	-0.053211115
GC10P-R2:CGAGCCAAGCCACTAT	Endo_others	0.674295
GC10P-R2:CGAGCCAAGCTGATAA	Normal epi. cells	-0.0024362437
GC10P-R2:CGAGCCAAGGCATGTG	Normal epi. cells	-0.013658007
GC10P-R2:CGAGCCACACTACAGT	Fib_others	0.37335727
GC10P-R2:CGAGCCATCCCTTGCA	Fib_others	0.19940934
GC10P-R2:CGATCGGAGAACAATC	Normal epi. cells	0.07677937
GC10P-R2:CGATCGGAGTCGCCGT	Normal epi. cells	0.10798213
GC10P-R2:CGATCGGCAAGCCTAT	Normal epi. cells	0.10690061
GC10P-R2:CGATCGGCAATAGCAA	Normal epi. cells	0.085383475
GC10P-R2:CGATCGGCACCAACCG	Normal epi. cells	0.15221639
GC10P-R2:CGATCGGCACCGCTAG	Normal epi. cells	0.084630445
GC10P-R2:CGATCGGCACTAAGTC	Normal epi. cells	0.39093432
GC10P-R2:CGATGGCAGAAGGCCT	Normal epi. cells	0.079880714
GC10P-R2:CGATGGCAGCACCGCT	Fib_others	0.12746464
GC10P-R2:CGATGGCGTAAGTGGC	Normal epi. cells	-0.17795493
GC10P-R2:CGATGGCGTTTAGGAA	Normal epi. cells	0.08853571
GC10P-R2:CGATGGCTCCACGCAG	Normal epi. cells	-0.2011901
GC10P-R2:CGATGGCTCCGCTGTT	Normal epi. cells	0.14031406
GC10P-R2:CGATGTAAGCCGGTAA	Normal epi. cells	0.093631126
GC10P-R2:CGATGTACACCAACCG	Normal epi. cells	0.38646913
GC10P-R2:CGATGTACATAAGACA	Normal epi. cells	0.047905747
GC10P-R2:CGATGTAGTCGACTAT	Normal epi. cells	0.16327594
GC10P-R2:CGATGTAGTGGTGTAG	Endo_1	0.13504578
GC10P-R2:CGATGTAGTTCTGAAC	Endo_others	0.31849578
GC10P-R2:CGATGTATCGACCAGC	Fib_others	0.49220714
GC10P-R2:CGATTGAAGAGTAAGG	Normal epi. cells	0.0532176
GC10P-R2:CGATTGAAGCGTTCCG	Normal epi. cells	0.015120493
GC10P-R2:CGATTGACACTGAAGG	Normal epi. cells	0.13297021
GC10P-R2:CGATTGACAGGCTGAA	Normal epi. cells	-0.21579939
GC10P-R2:CGATTGATCGTCACGG	Normal epi. cells	-0.014606367
GC10P-R2:CGCCAAGAGGCTCATT	Normal epi. cells	-0.007432577
GC10P-R2:CGCCAAGCAATAGAGT	Normal epi. cells	-0.00818229
GC10P-R2:CGCCAAGCACCTATCC	Normal epi. cells	0.07174516
GC10P-R2:CGCGGTAAGATATACG	Normal epi. cells	0.4787351
GC10P-R2:CGCGGTAAGTAAGTAC	Normal epi. cells	-0.005002877
GC10P-R2:CGCGGTACAATCTGCA	Normal epi. cells	0.0032712554
GC10P-R2:CGCGGTACACCAGCAC	Normal epi. cells	0.07314657
GC10P-R2:CGCGGTACACGGTAAG	Fib_others	0.11025166
GC10P-R2:CGCGGTAGTAATCACC	IM cells	0.1532141
GC10P-R2:CGCGGTAGTCGCCATG	Fib_others	0.005113374
GC10P-R2:CGCGGTATCAGCACAT	Fib_others	0.35851073
GC10P-R2:CGCGTTTAGTTTCCTT	Normal epi. cells	0.2884716
GC10P-R2:CGCGTTTGTAAGGGAA	Normal epi. cells	0.022401262
GC10P-R2:CGCGTTTGTTCAGGCC	Normal epi. cells	0.22619593
GC10P-R2:CGCTATCAGAAACCTA	Fib_others	0.20495124
GC10P-R2:CGCTATCCAAAGAATC	Normal epi. cells	0.04622194
GC10P-R2:CGCTATCCAGTAGAGC	Normal epi. cells	0.18837324
GC10P-R2:CGCTATCGTGGTAACG	Fib_1	0.41412792
GC10P-R2:CGCTATCTCACAGGCC	Normal epi. cells	0.12866522
GC10P-R2:CGCTATCTCATCGCTC	Normal epi. cells	0.15401109
GC10P-R2:CGCTATCTCGCATGGC	Normal epi. cells	0.050100077
GC10P-R2:CGCTATCTCTGGAGCC	Normal epi. cells	0.13836093
GC10P-R2:CGCTGGACATCCGGGT	Normal epi. cells	0.04699453
GC10P-R2:CGCTGGACATCCTAGA	Normal epi. cells	0.50907946
GC10P-R2:CGCTGGAGTACAAGTA	Normal epi. cells	0.11553542
GC10P-R2:CGCTGGAGTCCGAGTC	Normal epi. cells	0.08265719
GC10P-R2:CGCTGGAGTCTAGTCA	Normal epi. cells	0.17081217
GC10P-R2:CGCTGGATCAACGAAA	Normal epi. cells	0.08231374
GC10P-R2:CGCTGGATCAACGCTA	Fib_others	0.5918216
GC10P-R2:CGCTGGATCCCGACTT	Normal epi. cells	0.21298052
GC10P-R2:CGCTGGATCGGTGTTA	SMC_1	0.2876639
GC10P-R2:CGCTGGATCTGGTATG	Normal epi. cells	0.048178237
GC10P-R2:CGCTTCACACACAGAG	Normal epi. cells	0.04115256
GC10P-R2:CGCTTCACACGCATCG	Normal epi. cells	-0.16024983
GC10P-R2:CGCTTCACAGGCGATA	Normal epi. cells	0.22571163
GC10P-R2:CGCTTCAGTAATAGCA	Normal epi. cells	0.06107317
GC10P-R2:CGCTTCAGTCGACTGC	Normal epi. cells	0.27792057
GC10P-R2:CGCTTCATCAAGAAGT	Normal epi. cells	0.2827832
GC10P-R2:CGCTTCATCGAGGTAG	Normal epi. cells	0.06615503
GC10P-R2:CGGACACAGCTAACAA	Normal epi. cells	0.07763622
GC10P-R2:CGGACACAGGACGAAA	Normal epi. cells	0.29678816
GC10P-R2:CGGACACAGGATATAC	Normal epi. cells	0.03211461
GC10P-R2:CGGACACCAAAGGTGC	Normal epi. cells	-0.10789911
GC10P-R2:CGGACACGTAAATGTG	Fib_others	-0.20671682
GC10P-R2:CGGACACGTACCGAGA	Normal epi. cells	0.0021020987
GC10P-R2:CGGACACGTCATCGGC	Normal epi. cells	-0.10826339
GC10P-R2:CGGACACGTCTCTTAT	Normal epi. cells	-0.08597936
GC10P-R2:CGGACACTCACCTTAT	Normal epi. cells	-0.23135874
GC10P-R2:CGGACACTCGGTTCGG	Normal epi. cells	0.16274376
GC10P-R2:CGGACACTCGTATCAG	Normal epi. cells	0.27363062
GC10P-R2:CGGACACTCTGGTGTA	Normal epi. cells	-0.039048433
GC10P-R2:CGGACACTCTTCTGGC	Normal epi. cells	-0.10746736
GC10P-R2:CGGACGTAGAGCTTCT	Normal epi. cells	0.06645908
GC10P-R2:CGGACGTAGCAGCGTA	Normal epi. cells	-0.020351803
GC10P-R2:CGGACGTAGCGACGTA	Fib_others	-0.13010521
GC10P-R2:CGGACGTAGCGTTTAC	Normal epi. cells	0.19706807
GC10P-R2:CGGACGTAGCTACCGC	Normal epi. cells	0.38700572
GC10P-R2:CGGACGTAGTAGCCGA	Normal epi. cells	0.012252686
GC10P-R2:CGGACGTCAATAGCGG	Normal epi. cells	0.0032021503
GC10P-R2:CGGACGTCAGGATTGG	Normal epi. cells	-0.2342851
GC10P-R2:CGGACGTGTCAGGACA	Normal epi. cells	0.05044283
GC10P-R2:CGGACGTGTTTGGCGC	Normal epi. cells	0.14922544
GC10P-R2:CGGACGTTCTTTACGT	Fib_others	0.36122558
GC10P-R2:CGGACTGAGAGTCTGG	Normal epi. cells	0.203691
GC10P-R2:CGGACTGAGCACAGGT	Normal epi. cells	0.07499612
GC10P-R2:CGGACTGCACCTCGGA	Normal epi. cells	-0.076768614
GC10P-R2:CGGACTGCATATGCTG	Normal epi. cells	0.3092289
GC10P-R2:CGGACTGCATCTATGG	Normal epi. cells	0.10481265
GC10P-R2:CGGACTGCATTCCTCG	Normal epi. cells	-0.073220156
GC10P-R2:CGGACTGGTAAGGGAA	Normal epi. cells	-0.041977573
GC10P-R2:CGGACTGTCAGTTTGG	Normal epi. cells	-0.1607203
GC10P-R2:CGGACTGTCCACGCAG	Fib_others	0.4893112
GC10P-R2:CGGACTGTCTGAAAGA	Normal epi. cells	0.32738835
GC10P-R2:CGGACTGTCTGCGGCA	Normal epi. cells	0.11184123
GC10P-R2:CGGAGCTAGCCCTAAT	Normal epi. cells	0.12474274
GC10P-R2:CGGAGCTCAAAGTGCG	Normal epi. cells	0.32760707
GC10P-R2:CGGAGCTCATCGTCGG	Fib_others	0.15630016
GC10P-R2:CGGAGCTGTTCCAACA	Normal epi. cells	-0.022876294
GC10P-R2:CGGAGCTTCCGAAGAG	Normal epi. cells	0.6824065
GC10P-R2:CGGAGCTTCTGTCCGT	Normal epi. cells	0.15261753
GC10P-R2:CGGAGTCAGAAGATTC	Normal epi. cells	0.100036964
GC10P-R2:CGGAGTCGTCGCTTTC	Normal epi. cells	0.036519848
GC10P-R2:CGGAGTCGTTCATGGT	Normal epi. cells	0.075570434
GC10P-R2:CGGCTAGCACATTCGA	Normal epi. cells	-0.24573259
GC10P-R2:CGGCTAGCATCCCATC	Normal epi. cells	0.040869765
GC10P-R2:CGGCTAGGTACGAAAT	Normal epi. cells	0.20744148
GC10P-R2:CGGCTAGTCACGGTTA	Normal epi. cells	0.06470935
GC10P-R2:CGGCTAGTCCGGCACA	Endo_others	0.9177892
GC10P-R2:CGGCTAGTCGCATGGC	Normal epi. cells	0.55734533
GC10P-R2:CGGCTAGTCTCCCTGA	Normal epi. cells	0.3855771
GC10P-R2:CGGGTCAAGGAGTTGC	Fib_others	0.12695214
GC10P-R2:CGGGTCACAAATCCGT	Normal epi. cells	0.12848304
GC10P-R2:CGGGTCATCTCAAGTG	Normal epi. cells	0.07226551
GC10P-R2:CGGGTCATCTTAGCCC	Normal epi. cells	0.10038993
GC10P-R2:CGGTTAAAGTGCAAGC	Fib_others	0.45942277
GC10P-R2:CGGTTAACAGTAAGCG	Normal epi. cells	-0.28957847
GC10P-R2:CGGTTAAGTAGCTCCG	Normal epi. cells	0.1290864
GC10P-R2:CGGTTAAGTATTAGCC	Normal epi. cells	0.112189166
GC10P-R2:CGGTTAATCCATGAGT	Normal epi. cells	0.12854294
GC10P-R2:CGTAGCGCAGCTGTAT	Normal epi. cells	0.010811217
GC10P-R2:CGTAGCGTCCGCGTTT	Normal epi. cells	-0.022000106
GC10P-R2:CGTAGGCCACTGCCAG	Normal epi. cells	0.2859674
GC10P-R2:CGTAGGCCAGCTCGAC	Normal epi. cells	0.05012454
GC10P-R2:CGTAGGCCAGTACACT	Fib_others	0.59323806
GC10P-R2:CGTAGGCCATGCGCAC	Fib_others	0.23951524
GC10P-R2:CGTAGGCTCTACTATC	Normal epi. cells	0.06631211
GC10P-R2:CGTCACTAGCACACAG	Normal epi. cells	-0.022622311
GC10P-R2:CGTCACTCATGCCCGA	Normal epi. cells	0.0075562648
GC10P-R2:CGTCACTGTGCGCTTG	Normal epi. cells	-0.05547371
GC10P-R2:CGTCACTGTTCGAATC	Normal epi. cells	0.12734473
GC10P-R2:CGTCAGGAGGAGTCTG	Normal epi. cells	0.25336018
GC10P-R2:CGTCAGGGTAGAAAGG	Normal epi. cells	0.10724416
GC10P-R2:CGTCAGGTCGAGAGCA	Normal epi. cells	-0.04081512
GC10P-R2:CGTCCATAGAGGTAGA	Normal epi. cells	-0.029231103
GC10P-R2:CGTCCATAGCCAGGAT	Fib_others	0.23332745
GC10P-R2:CGTCCATAGCTAGGCA	Fib_others	0.5511578
GC10P-R2:CGTCCATCACACTGCG	Fib_others	0.036646128
GC10P-R2:CGTCCATCATCGGGTC	Normal epi. cells	0.18194076
GC10P-R2:CGTCTACAGAATGTGT	Normal epi. cells	0.29593676
GC10P-R2:CGTCTACCAAAGCGGT	Endo_1	1.2432125
GC10P-R2:CGTCTACCAATCCAAC	Normal epi. cells	-0.066130355
GC10P-R2:CGTCTACCAGTAACGG	Normal epi. cells	0.13006678
GC10P-R2:CGTCTACGTAGCTAAA	SMC_2	0.3694975
GC10P-R2:CGTCTACGTGAGTGAC	SMC_2	0.32241258
GC10P-R2:CGTCTACGTGTGTGCC	Normal epi. cells	0.13979696
GC10P-R2:CGTCTACTCACGCGGT	Fib_others	-0.14823012
GC10P-R2:CGTCTACTCAGCTTAG	Fib_others	0.42721948
GC10P-R2:CGTGAGCAGAGCCCAA	Normal epi. cells	0.11862292
GC10P-R2:CGTGAGCAGGGTTCCC	Normal epi. cells	-0.03597476
GC10P-R2:CGTGAGCCACAAGCCC	Normal epi. cells	-0.19993073
GC10P-R2:CGTGAGCCACTAGTAC	Normal epi. cells	0.20235051
GC10P-R2:CGTGAGCCAGATGGCA	Endo_others	-0.26257285
GC10P-R2:CGTGAGCGTTGGAGGT	Normal epi. cells	-0.11843779
GC10P-R2:CGTGAGCTCGCTTAGA	Normal epi. cells	0.01714717
GC10P-R2:CGTGTAAAGAGAACAG	Normal epi. cells	0.1451468
GC10P-R2:CGTGTAACAATGGATA	Normal epi. cells	-0.17537896
GC10P-R2:CGTGTAAGTGTCAATC	Normal epi. cells	0.38806653
GC10P-R2:CGTGTAATCTTGACGA	Fib_others	0.16803178
GC10P-R2:CGTGTCTAGGATCGCA	Normal epi. cells	0.1938943
GC10P-R2:CGTGTCTCACGACTCG	Normal epi. cells	0.27590564
GC10P-R2:CGTGTCTCATTGCGGC	Normal epi. cells	-0.021307318
GC10P-R2:CGTGTCTGTCCATCCT	Normal epi. cells	0.012788951
GC10P-R2:CGTGTCTTCACTTCAT	Normal epi. cells	-0.22255681
GC10P-R2:CGTGTCTTCGAGCCCA	Normal epi. cells	0.22471154
GC10P-R2:CGTGTCTTCGGTCTAA	Normal epi. cells	0.100084044
GC10P-R2:CGTTAGACATCAGTAC	Normal epi. cells	0.09390351
GC10P-R2:CGTTCTGCACAGCGTC	Normal epi. cells	0.19084136
GC10P-R2:CGTTCTGCACTTGGAT	Normal epi. cells	0.0025001308
GC10P-R2:CGTTCTGCATCCGCGA	Normal epi. cells	0.14931391
GC10P-R2:CGTTCTGGTAGCACGA	Normal epi. cells	0.37177873
GC10P-R2:CGTTCTGGTGTATGGG	Normal epi. cells	-0.03915909
GC10P-R2:CGTTCTGTCCGTTGTC	Normal epi. cells	0.12917085
GC10P-R2:CGTTGGGAGACAAGCC	IM cells	0.09655091
GC10P-R2:CGTTGGGAGACCACGA	Normal epi. cells	0.12201334
GC10P-R2:CGTTGGGCAACACGCC	Fib_others	0.6577168
GC10P-R2:CGTTGGGCAAGAGGCT	Fib_others	0.2760204
GC10P-R2:CGTTGGGCATACTCTT	Normal epi. cells	0.16260815
GC10P-R2:CGTTGGGGTAGCCTAT	Normal epi. cells	0.23778597
GC10P-R2:CGTTGGGTCAATAAGG	Fib_others	-0.058407612
GC10P-R2:CGTTGGGTCTCGGACG	Endo_others	1.0636886
GC10P-R2:CTAACTTCATGGTAGG	Normal epi. cells	-0.04809769
GC10P-R2:CTAACTTGTACCTACA	Endo_others	0.54754055
GC10P-R2:CTAACTTTCGCATGGC	Fib_others	0.29469752
GC10P-R2:CTAACTTTCTAACTCT	Normal epi. cells	0.088447414
GC10P-R2:CTAAGACAGAATGTGT	Normal epi. cells	0.22345282
GC10P-R2:CTAAGACAGGTGACCA	Normal epi. cells	-0.21160588
GC10P-R2:CTAAGACCAAGCGATG	Normal epi. cells	0.065762565
GC10P-R2:CTAAGACCAAGCTGTT	Normal epi. cells	-0.03542077
GC10P-R2:CTAAGACGTCCGTTAA	Fib_others	0.49261093
GC10P-R2:CTAAGACGTCTGATCA	Normal epi. cells	0.013955062
GC10P-R2:CTAAGACGTGAGGCTA	Normal epi. cells	-0.033723246
GC10P-R2:CTAAGACTCCTAGGGC	Normal epi. cells	0.02155781
GC10P-R2:CTAAGACTCTCAAGTG	Fib_others	-0.07614315
GC10P-R2:CTAATGGCAATAGAGT	Normal epi. cells	-0.062553816
GC10P-R2:CTAATGGGTCACCTAA	Normal epi. cells	0.1640933
GC10P-R2:CTACACCAGGGCTCTC	Endo_others	0.14930375
GC10P-R2:CTACACCAGTGGGCTA	Normal epi. cells	0.46006137
GC10P-R2:CTACACCCACGTTGGC	Normal epi. cells	0.13224593
GC10P-R2:CTACACCCAGTCAGCC	Endo_others	0.24445723
GC10P-R2:CTACACCGTCTGGAGA	Normal epi. cells	-0.11804795
GC10P-R2:CTACACCGTTCGGCAC	Normal epi. cells	-0.1354166
GC10P-R2:CTACACCTCACCTTAT	Fib_others	0.68642336
GC10P-R2:CTACACCTCTATCCTA	Normal epi. cells	-0.07995891
GC10P-R2:CTACATTAGGGCTTCC	Normal epi. cells	-0.13361497
GC10P-R2:CTACATTCAACTGCGC	Normal epi. cells	-0.009039933
GC10P-R2:CTACATTCATGTCCTC	Fib_others	0.24586895
GC10P-R2:CTACATTGTACGCACC	Fib_others	0.05914059
GC10P-R2:CTACATTGTGCGGTAA	Normal epi. cells	0.10133858
GC10P-R2:CTACATTTCATAAAGG	Endo_others	0.533437
GC10P-R2:CTACATTTCGCCATAA	Normal epi. cells	-0.085010454
GC10P-R2:CTACCCACAGGTCCAC	Normal epi. cells	0.088676214
GC10P-R2:CTACCCACATGGTTGT	SMC_1	0.41603398
GC10P-R2:CTACGTCAGTGGACGT	Normal epi. cells	0.04485891
GC10P-R2:CTACGTCCAAGAGTCG	Normal epi. cells	0.38114133
GC10P-R2:CTACGTCCACGGTGTC	Normal epi. cells	0.027006531
GC10P-R2:CTACGTCTCGAGCCCA	Normal epi. cells	-0.1081176
GC10P-R2:CTAGAGTAGATGCCAG	Normal epi. cells	0.19387981
GC10P-R2:CTAGAGTGTTCTGTTT	Normal epi. cells	0.17806563
GC10P-R2:CTAGCCTAGTCATGCT	Normal epi. cells	-0.04736503
GC10P-R2:CTAGCCTAGTGCGTGA	Normal epi. cells	0.1904292
GC10P-R2:CTAGCCTCACAGGAGT	Normal epi. cells	0.18632364
GC10P-R2:CTAGCCTCACCCAGTG	Normal epi. cells	-0.12400956
GC10P-R2:CTAGCCTCAGCCTGTG	Fib_others	0.5431349
GC10P-R2:CTAGCCTCATACAGCT	Normal epi. cells	-0.010165826
GC10P-R2:CTAGCCTCATTCCTCG	Normal epi. cells	0.23192543
GC10P-R2:CTAGCCTGTGCTAGCC	Normal epi. cells	-0.04326518
GC10P-R2:CTAGCCTTCAGTCCCT	Normal epi. cells	0.07029403
GC10P-R2:CTAGCCTTCGGCTTGG	Normal epi. cells	0.06958942
GC10P-R2:CTAGTGAAGTCGAGTG	Normal epi. cells	-0.0113774175
GC10P-R2:CTAGTGACAGATCCAT	Endo_others	0.80408293
GC10P-R2:CTAGTGACATTGGGCC	Normal epi. cells	0.21302716
GC10P-R2:CTAGTGAGTGCAACTT	Normal epi. cells	0.021371584
GC10P-R2:CTAGTGATCCGAACGC	Endo_others	0.8469329
GC10P-R2:CTAGTGATCCTCGCAT	Normal epi. cells	-0.22224797
GC10P-R2:CTAGTGATCTGGCGTG	Normal epi. cells	0.13479625
GC10P-R2:CTCACACGTAACGTTC	Normal epi. cells	0.04993112
GC10P-R2:CTCACACGTCGCGAAA	Normal epi. cells	-0.053273708
GC10P-R2:CTCACACTCTTCCTTC	Normal epi. cells	-0.045767758
GC10P-R2:CTCAGAAAGATGCCAG	Normal epi. cells	-0.07281361
GC10P-R2:CTCAGAATCCAATGGT	Normal epi. cells	-0.05804535
GC10P-R2:CTCATTAAGATGAGAG	Normal epi. cells	0.10000992
GC10P-R2:CTCATTAAGGGAACGG	Endo_others	-0.16826409
GC10P-R2:CTCATTAAGTACCGGA	Normal epi. cells	0.1014986
GC10P-R2:CTCATTACACCATGTA	Normal epi. cells	0.26657012
GC10P-R2:CTCATTAGTAATTGGA	Endo_others	0.31044194
GC10P-R2:CTCATTATCTGGAGCC	Normal epi. cells	-0.13889423
GC10P-R2:CTCCTAGCATAGACTC	Normal epi. cells	0.08816594
GC10P-R2:CTCCTAGTCCATGAGT	Normal epi. cells	0.14605118
GC10P-R2:CTCCTAGTCTACCAGA	Endo_others	1.0088941
GC10P-R2:CTCCTAGTCTATCGCC	Normal epi. cells	-0.021712149
GC10P-R2:CTCCTAGTCTGATTCT	Normal epi. cells	0.11159348
GC10P-R2:CTCGAAAAGTGTACCT	SMC_2	0.039015677
GC10P-R2:CTCGAAAGTACGAAAT	Normal epi. cells	0.33931813
GC10P-R2:CTCGAAAGTGGTACAG	Normal epi. cells	-0.25200745
GC10P-R2:CTCGAGGAGAGCCTAG	Normal epi. cells	0.10977178
GC10P-R2:CTCGAGGGTGGTGTAG	Normal epi. cells	0.35955843
GC10P-R2:CTCGAGGTCAAGAAGT	Normal epi. cells	0.09907394
GC10P-R2:CTCGAGGTCTGAAAGA	Endo_1	-0.23687041
GC10P-R2:CTCGGAGCATATACGC	Normal epi. cells	0.040957958
GC10P-R2:CTCGGAGGTGGCGAAT	Normal epi. cells	-0.22720097
GC10P-R2:CTCGGAGTCGGAGGTA	Endo_others	0.5901371
GC10P-R2:CTCGGGAAGCTAAACA	Normal epi. cells	0.16369031
GC10P-R2:CTCGGGAAGGGTTTCT	Normal epi. cells	0.2898954
GC10P-R2:CTCGGGACATCGACGC	Fib_others	-0.034622166
GC10P-R2:CTCGGGAGTATAGGTA	Normal epi. cells	-0.12406211
GC10P-R2:CTCGGGAGTCTAGAGG	Normal epi. cells	0.16962703
GC10P-R2:CTCGGGATCGCTTAGA	Normal epi. cells	0.25835153
GC10P-R2:CTCGTACCAGCTTAAC	Normal epi. cells	0.10660233
GC10P-R2:CTCGTACCAGGTCCAC	Fib_others	0.8244012
GC10P-R2:CTCGTACTCGGCTACG	Normal epi. cells	0.009347099
GC10P-R2:CTCGTCAAGATAGCAT	Normal epi. cells	0.05293671
GC10P-R2:CTCGTCAAGGGCTCTC	Normal epi. cells	0.09674489
GC10P-R2:CTCGTCACACACCGAC	Normal epi. cells	0.18423647
GC10P-R2:CTCGTCACATGTAGTC	Normal epi. cells	0.0021996896
GC10P-R2:CTCGTCATCCCATTTA	Normal epi. cells	0.07992166
GC10P-R2:CTCGTCATCCGCAAGC	Normal epi. cells	0.10442747
GC10P-R2:CTCTAATAGATGCCAG	Normal epi. cells	0.09685649
GC10P-R2:CTCTAATGTCCGCTGA	Normal epi. cells	0.012196481
GC10P-R2:CTCTAATGTCTGATTG	Normal epi. cells	-0.11684275
GC10P-R2:CTCTAATGTTTACTCT	Normal epi. cells	0.17042555
GC10P-R2:CTCTAATTCCGGCACA	Fib_others	0.02861543
GC10P-R2:CTCTAATTCCTGCAGG	Normal epi. cells	0.13989465
GC10P-R2:CTCTACGAGCGTTCCG	Fib_others	0.09889401
GC10P-R2:CTCTACGTCAGGTAAA	Normal epi. cells	0.060058266
GC10P-R2:CTCTACGTCCTGTACC	Normal epi. cells	0.10923875
GC10P-R2:CTCTGGTCAAGACACG	Normal epi. cells	0.08190665
GC10P-R2:CTCTGGTCAGACAAGC	Normal epi. cells	0.016632093
GC10P-R2:CTCTGGTCAGGCTCAC	Normal epi. cells	0.00882601
GC10P-R2:CTCTGGTCATGCAACT	Normal epi. cells	0.23902926
GC10P-R2:CTCTGGTCATGTCCTC	Normal epi. cells	0.09669362
GC10P-R2:CTCTGGTGTTGCCTCT	Normal epi. cells	0.6047346
GC10P-R2:CTCTGGTTCATGCATG	Endo_others	0.999304
GC10P-R2:CTCTGGTTCCTTCAAT	Normal epi. cells	0.18045388
GC10P-R2:CTGAAGTCAATCTACG	Normal epi. cells	0.094722226
GC10P-R2:CTGAAGTCACATTCGA	Normal epi. cells	0.228788
GC10P-R2:CTGAAGTCATATGAGA	Endo_others	0.25094336
GC10P-R2:CTGAAGTGTGAGGCTA	Normal epi. cells	0.28636715
GC10P-R2:CTGATAGAGCAGACTG	Normal epi. cells	0.7718338
GC10P-R2:CTGATAGAGCGTGAAC	Normal epi. cells	0.05034223
GC10P-R2:CTGATAGAGGATCGCA	Fib_others	0.10266223
GC10P-R2:CTGATAGCATGATCCA	Normal epi. cells	-0.041276287
GC10P-R2:CTGATAGGTGGCCCTA	Normal epi. cells	-0.15355282
GC10P-R2:CTGATCCAGTCTCGGC	Normal epi. cells	-0.21546565
GC10P-R2:CTGCCTAAGTGTTTGC	Normal epi. cells	-0.06892708
GC10P-R2:CTGCCTACACAAGACG	Normal epi. cells	0.104384184
GC10P-R2:CTGCCTACACCCATTC	Normal epi. cells	0.07085323
GC10P-R2:CTGCCTACAGCGTAAG	Fib_others	0.22178154
GC10P-R2:CTGCCTATCAGTCAGT	Normal epi. cells	-0.053326253
GC10P-R2:CTGCCTATCGTACCGG	Fib_others	0.043898918
GC10P-R2:CTGCGGAAGAACTCGG	Normal epi. cells	0.12324975
GC10P-R2:CTGCGGACAGCTGTAT	Endo_others	0.07956947
GC10P-R2:CTGCGGACAGTATAAG	Normal epi. cells	0.1457087
GC10P-R2:CTGCGGACATAACCTG	Normal epi. cells	-0.033541657
GC10P-R2:CTGCGGAGTGAGCGAT	Normal epi. cells	0.34502956
GC10P-R2:CTGCGGAGTGTGGTTT	Normal epi. cells	0.17947124
GC10P-R2:CTGCGGAGTGTTGGGA	Normal epi. cells	0.034330856
GC10P-R2:CTGCGGATCTGGTTCC	Normal epi. cells	-0.08632745
GC10P-R2:CTGCTGTAGGCGCTCT	Normal epi. cells	-0.118575476
GC10P-R2:CTGCTGTCAAGCTGTT	Normal epi. cells	0.53538275
GC10P-R2:CTGCTGTCATATGCTG	Normal epi. cells	0.13509023
GC10P-R2:CTGCTGTGTCAGAAGC	Normal epi. cells	0.06880753
GC10P-R2:CTGCTGTGTCCGTCAG	Normal epi. cells	-0.04358819
GC10P-R2:CTGCTGTGTCGTCTTC	Normal epi. cells	-0.13127196
GC10P-R2:CTGCTGTGTTGAACTC	Normal epi. cells	0.25862658
GC10P-R2:CTGCTGTTCACCCGAG	Normal epi. cells	0.0078476565
GC10P-R2:CTGCTGTTCGCGTTTC	Normal epi. cells	-0.017220546
GC10P-R2:CTGGTCTCAAGCGAGT	Normal epi. cells	0.114700586
GC10P-R2:CTGGTCTGTAGCTAAA	Normal epi. cells	0.25099146
GC10P-R2:CTGGTCTTCAACGCTA	Normal epi. cells	0.17477061
GC10P-R2:CTGTGCTAGGACAGAA	Normal epi. cells	0.30062693
GC10P-R2:CTGTGCTAGTACATGA	Normal epi. cells	0.11878366
GC10P-R2:CTGTTTAAGGAGTAGA	Normal epi. cells	0.15127303
GC10P-R2:CTGTTTAAGGCGACAT	SMC_2	0.17090484
GC10P-R2:CTGTTTAAGGGTATCG	Fib_others	0.2225584
GC10P-R2:CTGTTTATCCAGTAGT	SMC_2	0.106889196
GC10P-R2:CTGTTTATCTGTTGAG	Normal epi. cells	0.09543944
GC10P-R2:CTTAACTAGAGACTAT	Normal epi. cells	0.13943781
GC10P-R2:CTTAACTCAACTGGCC	Normal epi. cells	0.19643842
GC10P-R2:CTTAACTCAGCTCGCA	Normal epi. cells	0.22049698
GC10P-R2:CTTAACTGTAATTGGA	Normal epi. cells	-0.009349413
GC10P-R2:CTTAACTGTCTAGGTT	Normal epi. cells	-0.04505932
GC10P-R2:CTTAACTTCGCGTTTC	Normal epi. cells	0.2336589
GC10P-R2:CTTACCGAGGCACATG	Normal epi. cells	0.035614163
GC10P-R2:CTTACCGCAAGTCTGT	Normal epi. cells	0.22249247
GC10P-R2:CTTACCGCACCAGATT	Normal epi. cells	0.1464409
GC10P-R2:CTTACCGCATGCATGT	Normal epi. cells	0.04957673
GC10P-R2:CTTACCGGTATCACCA	Normal epi. cells	0.047758695
GC10P-R2:CTTACCGGTCACAAGG	Normal epi. cells	-0.013104893
GC10P-R2:CTTACCGGTGATGATA	Normal epi. cells	0.15040909
GC10P-R2:CTTACCGGTGGCAAAC	Normal epi. cells	0.16269198
GC10P-R2:CTTACCGGTTCGTTGA	Normal epi. cells	0.026563583
GC10P-R2:CTTACCGTCGCTAGCG	Fib_others	0.092598915
GC10P-R2:CTTAGGAAGTGGAGAA	Normal epi. cells	0.044527944
GC10P-R2:CTTAGGACAATGAAAC	Normal epi. cells	0.27324998
GC10P-R2:CTTAGGACATGATCCA	Normal epi. cells	-0.014494629
GC10P-R2:CTTAGGATCGGCGCAT	Normal epi. cells	-0.00010863886
GC10P-R2:CTTCTCTCACACCGAC	Normal epi. cells	-0.20826124
GC10P-R2:CTTCTCTCACAGGTTT	Normal epi. cells	-0.027048878
GC10P-R2:CTTCTCTCACCAGCAC	SMC_2	0.2079248
GC10P-R2:CTTCTCTGTAAGTTCC	Normal epi. cells	0.05227885
GC10P-R2:CTTGGCTAGATACACA	Fib_others	-0.06856153
GC10P-R2:CTTGGCTCAACCGCCA	Normal epi. cells	0.30852565
GC10P-R2:CTTGGCTCAATGGACG	Normal epi. cells	0.0012924257
GC10P-R2:CTTGGCTCAGTTAACC	Normal epi. cells	-0.0059021814
GC10P-R2:CTTGGCTCATTACCTT	Normal epi. cells	0.064472824
GC10P-R2:CTTGGCTGTCGCTTCT	Normal epi. cells	-0.03783221
GC10P-R2:CTTGGCTTCGAATGGG	Normal epi. cells	0.12522246
GC10P-R2:CTTGGCTTCTGTTGAG	Normal epi. cells	0.13630651
GC10P-R2:CTTTGCGAGAAGGACA	Normal epi. cells	0.10613601
GC10P-R2:CTTTGCGAGAAGGGTA	Normal epi. cells	0.22652201
GC10P-R2:CTTTGCGAGAGAGCTC	Normal epi. cells	0.10477503
GC10P-R2:CTTTGCGAGCACCGCT	Normal epi. cells	0.0077369343
GC10P-R2:CTTTGCGAGGTGATAT	Normal epi. cells	-0.038128026
GC10P-R2:CTTTGCGCATTACGAC	Normal epi. cells	0.24997276
GC10P-R2:CTTTGCGGTAGCTGCC	Normal epi. cells	0.20900291
GC10P-R2:CTTTGCGGTAGCTTGT	Endo_others	0.49121752
GC10P-R2:CTTTGCGTCGGTCTAA	Fib_others	-0.13860604
GC10P-R2:CTTTGCGTCTGCTGTC	Normal epi. cells	0.15272439
GC10P-R2:GAAACTCAGTCTCGGC	Normal epi. cells	0.486479
GC10P-R2:GAAACTCAGTTTCCTT	Fib_others	0.19300158
GC10P-R2:GAAACTCCAATCCAAC	Normal epi. cells	0.041730333
GC10P-R2:GAAATGAAGGGTCTCC	Fib_others	-0.06628839
GC10P-R2:GAAATGAAGTGTCCAT	Normal epi. cells	0.07728999
GC10P-R2:GAAATGACAGCGTCCA	Normal epi. cells	0.17160757
GC10P-R2:GAAATGACATCCCATC	Normal epi. cells	0.0051951595
GC10P-R2:GAAATGAGTCTCAACA	SMC_2	0.22787572
GC10P-R2:GAAATGATCCTTTACA	Normal epi. cells	-0.10612891
GC10P-R2:GAACATCCATTACCTT	Normal epi. cells	0.007923693
GC10P-R2:GAACATCGTAAACACA	Fib_others	0.48189166
GC10P-R2:GAACATCGTAGGCATG	Fib_others	0.41886216
GC10P-R2:GAACATCGTATAATGG	Normal epi. cells	0.037053388
GC10P-R2:GAACATCGTCCAACTA	Normal epi. cells	0.094817236
GC10P-R2:GAACCTAAGAAGGTGA	Endo_others	0.7933504
GC10P-R2:GAACCTAAGACTCGGA	Fib_others	-0.16451937
GC10P-R2:GAACCTATCAATCTCT	Normal epi. cells	0.14791426
GC10P-R2:GAACCTATCATAACCG	Normal epi. cells	-0.09744295
GC10P-R2:GAACGGAAGCGATGAC	Fib_others	0.18826665
GC10P-R2:GAACGGAAGTCGAGTG	Normal epi. cells	0.02919686
GC10P-R2:GAACGGAAGTCTCGGC	Normal epi. cells	-0.08130163
GC10P-R2:GAACGGACACGACTCG	Fib_others	0.43181306
GC10P-R2:GAACGGAGTAAATACG	Normal epi. cells	0.028644266
GC10P-R2:GAACGGAGTCTAGTGT	Fib_others	0.30235893
GC10P-R2:GAACGGATCTGAGGGA	Normal epi. cells	0.18198778
GC10P-R2:GAACGGATCTTACCGC	Normal epi. cells	0.042604778
GC10P-R2:GAAGCAGAGAAGGTTT	Normal epi. cells	0.046770927
GC10P-R2:GAAGCAGAGTGAACGC	Normal epi. cells	0.62464106
GC10P-R2:GAAGCAGCAGCTCGAC	Normal epi. cells	0.3845715
GC10P-R2:GAAGCAGTCAGGTAAA	Normal epi. cells	0.1463841
GC10P-R2:GAATAAGAGCCGCCTA	Normal epi. cells	-0.09230886
GC10P-R2:GAATAAGGTCCGAGTC	Normal epi. cells	-0.0086021
GC10P-R2:GAATGAAAGGAGCGAG	Normal epi. cells	-0.07092161
GC10P-R2:GAATGAAAGGATGGTC	Normal epi. cells	0.98739964
GC10P-R2:GAATGAAAGTTAAGTG	Normal epi. cells	0.19275247
GC10P-R2:GAATGAACAATGAAAC	Endo_others	0.23478356
GC10P-R2:GAATGAACATGCAACT	Normal epi. cells	0.010377059
GC10P-R2:GAATGAATCTGGCGAC	Normal epi. cells	-0.07997769
GC10P-R2:GACACGCAGAATTCCC	Normal epi. cells	0.18576692
GC10P-R2:GACACGCAGTTGCAGG	Normal epi. cells	-0.107336424
GC10P-R2:GACACGCCAAGCTGAG	Fib_others	0.37016532
GC10P-R2:GACACGCCATAAAGGT	Normal epi. cells	0.15856461
GC10P-R2:GACACGCGTCGACTGC	Normal epi. cells	0.017757524
GC10P-R2:GACAGAGTCACTTACT	Normal epi. cells	0.23479117
GC10P-R2:GACCAATCAGTCGATT	Endo_others	0.23385979
GC10P-R2:GACCAATCATGGAATA	Normal epi. cells	0.0012106089
GC10P-R2:GACCAATCATTGGGCC	Fib_others	0.69165313
GC10P-R2:GACCAATTCTAACGGT	Endo_1	-0.07088049
GC10P-R2:GACCTGGAGGTGATTA	Normal epi. cells	0.079220116
GC10P-R2:GACCTGGCAAATTGCC	Normal epi. cells	0.05890922
GC10P-R2:GACCTGGCACCACGTG	Fib_others	0.10106166
GC10P-R2:GACCTGGGTCACACGC	Normal epi. cells	-0.28957847
GC10P-R2:GACCTGGGTCTCCATC	Normal epi. cells	0.21788369
GC10P-R2:GACCTGGGTTCCACGG	Normal epi. cells	0.13776234
GC10P-R2:GACCTGGTCAGCGACC	Normal epi. cells	-0.24124594
GC10P-R2:GACGCGTAGGAGTCTG	Normal epi. cells	-0.04258772
GC10P-R2:GACGCGTCACTACAGT	Normal epi. cells	0.30927905
GC10P-R2:GACGCGTCACTTGGAT	Normal epi. cells	-0.1481495
GC10P-R2:GACGCGTGTAAAGGAG	Normal epi. cells	0.05678917
GC10P-R2:GACGCGTGTTAGGGTG	Normal epi. cells	0.23114584
GC10P-R2:GACGCGTTCGCAAGCC	Normal epi. cells	-0.002033539
GC10P-R2:GACGGCTAGCCAGGAT	Normal epi. cells	0.018124629
GC10P-R2:GACGGCTAGCTAAACA	Normal epi. cells	0.24844302
GC10P-R2:GACGGCTAGGAATCGC	Normal epi. cells	0.27798894
GC10P-R2:GACGGCTAGTCTCAAC	SMC_2	0.35453582
GC10P-R2:GACGGCTCATTGAGCT	Normal epi. cells	-0.020736475
GC10P-R2:GACGTGCAGAGTAATC	Normal epi. cells	0.014334184
GC10P-R2:GACGTGCCAAGACACG	Normal epi. cells	0.24895556
GC10P-R2:GACGTGCCAAGCTGTT	Normal epi. cells	-0.25683632
GC10P-R2:GACGTGCCAATAGCGG	Normal epi. cells	-0.026573135
GC10P-R2:GACGTGCCAATGGACG	Endo_others	0.71790034
GC10P-R2:GACGTGCGTTAGAACA	Normal epi. cells	0.3028451
GC10P-R2:GACGTGCTCCTTTCTC	Normal epi. cells	0.08989047
GC10P-R2:GACGTTAAGCCCAATT	Normal epi. cells	0.059998605
GC10P-R2:GACGTTAAGCGTTGCC	Normal epi. cells	-0.003118769
GC10P-R2:GACGTTAAGTGACATA	Normal epi. cells	0.17111854
GC10P-R2:GACGTTACAATGGAGC	Normal epi. cells	0.16821404
GC10P-R2:GACGTTACATGGGAAC	Fib_others	0.43706065
GC10P-R2:GACGTTATCATGCAAC	Normal epi. cells	0.24375321
GC10P-R2:GACTAACAGCTATGCT	Fib_others	0.43674108
GC10P-R2:GACTAACTCCTATGTT	Normal epi. cells	-0.13425013
GC10P-R2:GACTACAAGAGTACAT	Normal epi. cells	0.48647434
GC10P-R2:GACTACACATCAGTCA	Endo_others	0.80093104
GC10P-R2:GACTACAGTCTAGGTT	Normal epi. cells	0.2129524
GC10P-R2:GACTACATCAACGGCC	Normal epi. cells	-0.20335816
GC10P-R2:GACTACATCAGCTCTC	Normal epi. cells	0.4029332
GC10P-R2:GACTACATCGGATGGA	Normal epi. cells	0.075479046
GC10P-R2:GACTGCGAGCACCGCT	Normal epi. cells	0.3444594
GC10P-R2:GACTGCGCAAGTTCTG	SMC_2	-0.009886387
GC10P-R2:GACTGCGCATTCGACA	Normal epi. cells	-0.2523207
GC10P-R2:GACTGCGCATTCTCAT	Normal epi. cells	0.004318916
GC10P-R2:GACTGCGGTAGCAAAT	Endo_others	0.22564813
GC10P-R2:GACTGCGGTGGGTATG	Normal epi. cells	0.16202986
GC10P-R2:GACTGCGTCTGTTGAG	Normal epi. cells	0.5389209
GC10P-R2:GAGCAGAAGGCAAAGA	Normal epi. cells	0.30012682
GC10P-R2:GAGCAGAAGGCCCTTG	Normal epi. cells	-0.11373635
GC10P-R2:GAGCAGAAGGCCGAAT	Normal epi. cells	-0.12369262
GC10P-R2:GAGCAGAAGGGATGGG	Normal epi. cells	0.12706994
GC10P-R2:GAGCAGAGTGTCGCTG	Normal epi. cells	0.007952154
GC10P-R2:GAGCAGATCAAACCAC	Normal epi. cells	-0.17170478
GC10P-R2:GAGCAGATCAGGCCCA	Normal epi. cells	-0.09140955
GC10P-R2:GAGGTGAAGGAGTAGA	Normal epi. cells	0.14739417
GC10P-R2:GAGGTGACAAGCCTAT	Normal epi. cells	-0.008027543
GC10P-R2:GAGGTGACAATGGACG	Normal epi. cells	-0.052225575
GC10P-R2:GAGGTGACATCGACGC	Normal epi. cells	0.4264466
GC10P-R2:GAGGTGAGTGCAGACA	Fib_others	0.27811047
GC10P-R2:GAGGTGATCCTCAACC	Normal epi. cells	0.18803163
GC10P-R2:GAGGTGATCTAACTGG	Normal epi. cells	0.070709236
GC10P-R2:GAGTCCGAGGTTACCT	Normal epi. cells	-0.010582509
GC10P-R2:GAGTCCGCAGACGTAG	Normal epi. cells	0.017874336
GC10P-R2:GAGTCCGCATGGTCTA	Normal epi. cells	0.19713292
GC10P-R2:GAGTCCGGTACCGTAT	Normal epi. cells	0.18236023
GC10P-R2:GAGTCCGTCAGTACGT	SMC_2	0.15025178
GC10P-R2:GATCAGTGTACACCGC	Normal epi. cells	-0.110753134
GC10P-R2:GATCAGTGTATATCCG	Normal epi. cells	-0.074371606
GC10P-R2:GATCAGTGTCCTGCTT	Normal epi. cells	0.37823486
GC10P-R2:GATCAGTTCGACAGCC	Normal epi. cells	0.096948944
GC10P-R2:GATCAGTTCGCTTGTC	Normal epi. cells	-0.2549559
GC10P-R2:GATCAGTTCGTACCGG	Normal epi. cells	-0.07687098
GC10P-R2:GATCAGTTCGTGACAT	Normal epi. cells	-0.08299885
GC10P-R2:GATCGATCATGGATGG	Fib_others	0.29250365
GC10P-R2:GATCGCGAGAAGGTTT	Normal epi. cells	0.29522315
GC10P-R2:GATCGCGAGTGTACCT	Fib_others	0.20299613
GC10P-R2:GATCGCGCACAGAGGT	Endo_1	-0.07906442
GC10P-R2:GATCGCGCAGCTTAAC	Normal epi. cells	-0.13218601
GC10P-R2:GATCGCGGTATTAGCC	Normal epi. cells	-0.11916105
GC10P-R2:GATCGCGGTCCGAAGA	Normal epi. cells	0.020696476
GC10P-R2:GATCGCGGTCTAAACC	Endo_others	0.7924351
GC10P-R2:GATCGCGTCTAGCACA	Normal epi. cells	0.26936412
GC10P-R2:GATCGTACAAATCCGT	Normal epi. cells	0.034162004
GC10P-R2:GATCGTACATGCCTTC	Normal epi. cells	0.41385585
GC10P-R2:GATCGTAGTATAAACG	SMC_2	0.09537326
GC10P-R2:GATCGTAGTCAGATAA	Endo_others	0.47061175
GC10P-R2:GATCGTAGTTCGCGAC	Normal epi. cells	0.29242754
GC10P-R2:GATCGTAGTTGTACAC	Normal epi. cells	0.08463009
GC10P-R2:GATCGTATCGCGATCG	Normal epi. cells	-0.07693159
GC10P-R2:GATCTAGAGCATGGCA	Fib_others	-0.28957847
GC10P-R2:GATCTAGAGCTCTCGG	Fib_others	0.2462768
GC10P-R2:GATCTAGCAAGGACTG	Normal epi. cells	0.107895
GC10P-R2:GATCTAGCAATCCGAT	Normal epi. cells	-0.01810728
GC10P-R2:GATCTAGGTCTAGTCA	Normal epi. cells	-0.08069382
GC10P-R2:GATCTAGTCGTGGGAA	Normal epi. cells	-0.07969594
GC10P-R2:GATGAAAAGTAGATGT	Normal epi. cells	0.052535452
GC10P-R2:GATGAAAAGTTCGCGC	Normal epi. cells	-0.03455739
GC10P-R2:GATGAAACAAATTGCC	Normal epi. cells	-0.01271574
GC10P-R2:GATGAAACAGACACTT	Normal epi. cells	0.061647717
GC10P-R2:GATGAAACATTCCTCG	Normal epi. cells	0.23744562
GC10P-R2:GATGAAATCCCAGGTG	Normal epi. cells	-0.0021901852
GC10P-R2:GATGAGGAGCTGGAAC	Normal epi. cells	0.43069988
GC10P-R2:GATGAGGCACTGTGTA	Normal epi. cells	0.14247665
GC10P-R2:GATGAGGCATGTTGAC	Normal epi. cells	0.052259766
GC10P-R2:GATGAGGGTCAGAGGT	Endo_others	0.67816156
GC10P-R2:GATGAGGGTGGCTCCA	Normal epi. cells	-0.033692
GC10P-R2:GATGAGGTCTAGAGTC	Fib_others	-0.011529386
GC10P-R2:GATGCTAGTTACGCGC	Fib_others	0.22141223
GC10P-R2:GATGCTATCTGGCGAC	Endo_others	0.92595947
GC10P-R2:GATTCAGAGAATCTCC	Fib_others	0.2709521
GC10P-R2:GATTCAGAGCGATGAC	Normal epi. cells	0.1664463
GC10P-R2:GATTCAGGTCAATACC	Normal epi. cells	-0.011581033
GC10P-R2:GATTCAGTCTACCTGC	Endo_others	0.46205735
GC10P-R2:GCAAACTAGGTGCTTT	Endo_others	0.9669239
GC10P-R2:GCAAACTCATCAGTAC	Normal epi. cells	0.11101252
GC10P-R2:GCAAACTGTACATCCA	Normal epi. cells	0.31279773
GC10P-R2:GCAAACTTCTGATACG	SMC_2	0.20021284
GC10P-R2:GCAAACTTCTTGTCAT	Normal epi. cells	-0.08509642
GC10P-R2:GCAATCACAAGCCTAT	Normal epi. cells	0.24225977
GC10P-R2:GCAATCAGTAGCTTGT	Normal epi. cells	0.10796216
GC10P-R2:GCAATCAGTTTGACAC	Normal epi. cells	0.12533997
GC10P-R2:GCACATAGTAGGGACT	Normal epi. cells	0.11943158
GC10P-R2:GCACATATCAGAGCTT	Normal epi. cells	-0.0022168157
GC10P-R2:GCACATATCCAGATCA	Fib_others	0.8337016
GC10P-R2:GCACTCTCAGCTGTAT	Normal epi. cells	0.040381037
GC10P-R2:GCACTCTCATGGGAAC	Normal epi. cells	0.15447693
GC10P-R2:GCACTCTGTACATGTC	Normal epi. cells	0.07937779
GC10P-R2:GCACTCTGTCTCATCC	Normal epi. cells	-0.040969986
GC10P-R2:GCACTCTTCAACGGGA	Fib_others	0.25477037
GC10P-R2:GCAGCCACAGACGCCT	Normal epi. cells	0.015975107
GC10P-R2:GCAGCCACAGCGTAAG	Endo_others	0.96583825
GC10P-R2:GCAGCCACAGGGTACA	Normal epi. cells	-0.039292604
GC10P-R2:GCAGCCACAGTATCTG	Endo_others	0.38315818
GC10P-R2:GCAGCCACATGCAATC	Normal epi. cells	-0.038591497
GC10P-R2:GCAGTTAAGATGCGAC	Fib_others	0.053678185
GC10P-R2:GCAGTTAAGGGCTTCC	Endo_others	0.37661204
GC10P-R2:GCAGTTACATACCATG	Normal epi. cells	-0.06751546
GC10P-R2:GCAGTTAGTATCACCA	Normal epi. cells	0.08136302
GC10P-R2:GCAGTTAGTTACGGAG	Fib_others	0.20999028
GC10P-R2:GCAGTTATCTGGTATG	Normal epi. cells	0.30821157
GC10P-R2:GCATACAAGCCAGTTT	Normal epi. cells	-0.20000006
GC10P-R2:GCATACAAGCTAGTCT	Normal epi. cells	0.22196166
GC10P-R2:GCATACAAGGCATGTG	Normal epi. cells	0.021440592
GC10P-R2:GCATACACAAAGTCAA	Fib_others	0.32527792
GC10P-R2:GCATACAGTACCTACA	Normal epi. cells	0.28830042
GC10P-R2:GCATACATCCTGTAGA	Fib_others	0.2692314
GC10P-R2:GCATACATCTCAAGTG	Normal epi. cells	0.4960577
GC10P-R2:GCATGATAGCCAGTTT	Endo_others	0.38937014
GC10P-R2:GCATGATAGGAGTAGA	Normal epi. cells	-0.038977712
GC10P-R2:GCATGATCAGCGATCC	Normal epi. cells	0.723381
GC10P-R2:GCATGATCATGGTCTA	SMC_2	0.014655792
GC10P-R2:GCATGATGTCGACTAT	Normal epi. cells	0.11413005
GC10P-R2:GCATGATGTCTAGCGC	Normal epi. cells	0.09003016
GC10P-R2:GCATGCGAGCTTCGCG	Normal epi. cells	-0.21146691
GC10P-R2:GCATGCGGTTCTGTTT	Normal epi. cells	0.0029241077
GC10P-R2:GCATGTAAGCGTCAAG	Normal epi. cells	-0.03956237
GC10P-R2:GCATGTAAGGTGACCA	Normal epi. cells	0.12418039
GC10P-R2:GCATGTAAGTATCTCG	Normal epi. cells	0.12233255
GC10P-R2:GCATGTAGTATTAGCC	Endo_others	-0.14114688
GC10P-R2:GCATGTAGTGGCGAAT	Normal epi. cells	0.14291899
GC10P-R2:GCATGTATCTGACCTC	Normal epi. cells	0.25962353
GC10P-R2:GCCAAATAGCGAGAAA	Normal epi. cells	0.053426493
GC10P-R2:GCCAAATCAACACGCC	Normal epi. cells	0.093350574
GC10P-R2:GCCAAATCATGGATGG	Normal epi. cells	0.6246293
GC10P-R2:GCCAAATCATTTCACT	Normal epi. cells	-0.029263912
GC10P-R2:GCCAAATGTCAGGACA	Normal epi. cells	0.2566953
GC10P-R2:GCCTCTAAGCCACCTG	Normal epi. cells	0.20690988
GC10P-R2:GCCTCTACAATAGAGT	Normal epi. cells	-0.16389348
GC10P-R2:GCCTCTACACGTCAGC	Normal epi. cells	-0.21467197
GC10P-R2:GCCTCTACAGCTCCGA	Normal epi. cells	0.2620779
GC10P-R2:GCCTCTACAGGTCGTC	Normal epi. cells	0.17532735
GC10P-R2:GCCTCTAGTCTAGTCA	Normal epi. cells	0.22629759
GC10P-R2:GCCTCTAGTTCGTGAT	Normal epi. cells	0.023393527
GC10P-R2:GCCTCTATCCGGGTGT	Normal epi. cells	0.42552242
GC10P-R2:GCGACCACACGACGAA	Normal epi. cells	0.20566496
GC10P-R2:GCGACCAGTACGCACC	Normal epi. cells	0.1414868
GC10P-R2:GCGACCATCAACTCTT	Normal epi. cells	0.20660453
GC10P-R2:GCGAGAACAAGACACG	Normal epi. cells	0.0043608206
GC10P-R2:GCGAGAACATCACGAT	Normal epi. cells	0.045561273
GC10P-R2:GCGAGAAGTAATAGCA	Normal epi. cells	-0.021343615
GC10P-R2:GCGAGAAGTATAGGGC	Endo_others	1.1372358
GC10P-R2:GCGAGAATCAGTACGT	Normal epi. cells	0.044498082
GC10P-R2:GCGAGAATCCAGAAGG	Endo_others	0.5844684
GC10P-R2:GCGAGAATCTGTCAAG	Normal epi. cells	0.35911623
GC10P-R2:GCGCAACCAGTATGCT	Normal epi. cells	0.35467023
GC10P-R2:GCGCAACGTCACTTCC	Normal epi. cells	0.14031042
GC10P-R2:GCGCAACGTGCTAGCC	Fib_others	0.27154392
GC10P-R2:GCGCAACTCACAACGT	Normal epi. cells	0.20497832
GC10P-R2:GCGCAACTCACGACTA	Normal epi. cells	0.2895205
GC10P-R2:GCGCAGTCATGCTGGC	Normal epi. cells	0.19884236
GC10P-R2:GCGCAGTGTAATCGTC	Normal epi. cells	-0.120477885
GC10P-R2:GCGCAGTGTCAGTGGA	Normal epi. cells	-0.004570974
GC10P-R2:GCGCAGTGTGGTTTCA	Normal epi. cells	-0.027000971
GC10P-R2:GCGCAGTTCATATCGG	Normal epi. cells	-0.090847485
GC10P-R2:GCGCAGTTCTACTCAT	Normal epi. cells	0.31253734
GC10P-R2:GCGCAGTTCTCGCTTG	Normal epi. cells	0.14600302
GC10P-R2:GCGCCAAAGCGTAGTG	Fib_others	0.30726224
GC10P-R2:GCGCCAAAGGCCGAAT	Normal epi. cells	0.031712394
GC10P-R2:GCGCCAAGTCTCTTTA	Normal epi. cells	-0.16509283
GC10P-R2:GCGCCAATCTCAAACG	Normal epi. cells	0.2691802
GC10P-R2:GCGCGATAGCACGCCT	Endo_others	0.3912582
GC10P-R2:GCGCGATAGCTAGGCA	Normal epi. cells	0.48581624
GC10P-R2:GCGCGATAGTGAACAT	Normal epi. cells	0.21559805
GC10P-R2:GCGCGATCACGAAATA	Normal epi. cells	0.16083224
GC10P-R2:GCGCGATTCAACGGCC	Normal epi. cells	0.034962438
GC10P-R2:GCGCGATTCAGTCAGT	Normal epi. cells	0.44247985
GC10P-R2:GCGGGTTAGCGATGAC	Endo_others	0.2716381
GC10P-R2:GCGGGTTCATGAGCGA	Normal epi. cells	0.25833902
GC10P-R2:GCGGGTTCATGTCGAT	Normal epi. cells	0.23346716
GC10P-R2:GCGGGTTGTCCTCTTG	Endo_others	0.73216695
GC10P-R2:GCGGGTTGTTGTCTTT	Normal epi. cells	-0.13038464
GC10P-R2:GCGGGTTTCTTAACCT	Endo_others	0.44460222
GC10P-R2:GCTCCTACATCCGCGA	Normal epi. cells	0.1068707
GC10P-R2:GCTCCTACATGCAATC	Normal epi. cells	0.22203022
GC10P-R2:GCTCCTAGTATCTGCA	Fib_others	-0.027101351
GC10P-R2:GCTCCTATCAAACAAG	Normal epi. cells	0.18330994
GC10P-R2:GCTCTGTCACAGCCCA	Normal epi. cells	0.34426177
GC10P-R2:GCTCTGTGTCCATCCT	Normal epi. cells	0.003376852
GC10P-R2:GCTCTGTGTGCTGTAT	Normal epi. cells	0.04078639
GC10P-R2:GCTGCAGAGAGACTAT	Normal epi. cells	0.049454574
GC10P-R2:GCTGCAGCAGATTGCT	Normal epi. cells	0.14248942
GC10P-R2:GCTGCAGCATGACATC	Normal epi. cells	0.392619
GC10P-R2:GCTGCAGGTACAAGTA	Normal epi. cells	0.17656878
GC10P-R2:GCTGCAGGTAGCTGCC	Normal epi. cells	0.1996535
GC10P-R2:GCTGCAGTCTGTCCGT	Normal epi. cells	-0.054417744
GC10P-R2:GCTGCGAAGCGATGAC	Normal epi. cells	-0.07597979
GC10P-R2:GCTGCGAAGCGCTTAT	Normal epi. cells	0.012351155
GC10P-R2:GCTGCGAAGGTGTGGT	Normal epi. cells	0.148025
GC10P-R2:GCTGCGAAGTCGCCGT	Normal epi. cells	0.08738246
GC10P-R2:GCTGCGACATTTGCCC	Endo_others	0.73956233
GC10P-R2:GCTGCGAGTGCGCTTG	Fib_others	0.40898302
GC10P-R2:GCTGCGAGTTAAAGAC	Normal epi. cells	0.122898445
GC10P-R2:GCTGCGATCAATCACG	Endo_others	0.5526325
GC10P-R2:GCTGCGATCCCTAATT	Normal epi. cells	0.017748462
GC10P-R2:GCTGCGATCTTAGAGC	Normal epi. cells	0.08933817
GC10P-R2:GCTGCTTAGAAGGTGA	Normal epi. cells	0.049646854
GC10P-R2:GCTGCTTAGATCCCAT	Normal epi. cells	0.1124938
GC10P-R2:GCTGCTTAGCTAACTC	Normal epi. cells	-0.12088473
GC10P-R2:GCTGCTTAGGACAGAA	Fib_others	-0.039627254
GC10P-R2:GCTGCTTAGGAGTTGC	Normal epi. cells	-0.01715033
GC10P-R2:GCTGCTTAGGTGTTAA	Normal epi. cells	0.018839676
GC10P-R2:GCTGCTTCACCGAATT	Normal epi. cells	0.16493873
GC10P-R2:GCTGCTTCAGCATACT	Normal epi. cells	0.13414858
GC10P-R2:GCTGCTTCATCCAACA	Endo_others	0.7686446
GC10P-R2:GCTGCTTCATCCCATC	Normal epi. cells	-0.13019854
GC10P-R2:GCTGCTTGTAGGGACT	Normal epi. cells	-0.12767562
GC10P-R2:GCTGCTTGTAGTGAAT	Normal epi. cells	0.1310752
GC10P-R2:GCTGCTTGTCAGGACA	Normal epi. cells	0.1458877
GC10P-R2:GCTGCTTGTCCGAATT	Normal epi. cells	0.391086
GC10P-R2:GCTGCTTGTCTAACGT	Normal epi. cells	0.2895877
GC10P-R2:GCTGCTTTCGCAAACT	Endo_others	0.69473946
GC10P-R2:GCTGGGTCAGCCTGTG	Normal epi. cells	0.095604375
GC10P-R2:GCTGGGTGTATTCGTG	Normal epi. cells	-0.14094855
GC10P-R2:GCTGGGTGTTACCGAT	Normal epi. cells	-0.01219551
GC10P-R2:GCTTCCAAGAGCAATT	SMC_2	0.25859556
GC10P-R2:GCTTCCACAAGTAATG	Endo_others	0.43362552
GC10P-R2:GCTTCCACACTAAGTC	Normal epi. cells	0.14723453
GC10P-R2:GCTTCCACACTTACGA	Endo_others	0.17577575
GC10P-R2:GCTTCCAGTCCTCTTG	Normal epi. cells	0.046679467
GC10P-R2:GCTTCCAGTTCGTTGA	Normal epi. cells	0.1429921
GC10P-R2:GCTTCCATCTCTGCTG	Normal epi. cells	0.097020864
GC10P-R2:GCTTCCATCTGCTTGC	Normal epi. cells	0.08861969
GC10P-R2:GCTTGAACAAATACAG	SMC_2	0.06414494
GC10P-R2:GCTTGAACAATAGCAA	Normal epi. cells	0.12336594
GC10P-R2:GCTTGAACATAAGACA	Normal epi. cells	0.09281359
GC10P-R2:GCTTGAATCAATCACG	Normal epi. cells	0.47875556
GC10P-R2:GCTTGAATCGTAGGTT	Normal epi. cells	-0.20313391
GC10P-R2:GCTTGAATCTAACGGT	Normal epi. cells	0.027297204
GC10P-R2:GCTTGAATCTGTACGA	Normal epi. cells	0.057387207
GC10P-R2:GGAAAGCAGTCGATAA	Normal epi. cells	0.0285783
GC10P-R2:GGAAAGCCACGGCTAC	Normal epi. cells	0.006397307
GC10P-R2:GGAAAGCGTAATAGCA	Normal epi. cells	-0.055486035
GC10P-R2:GGAAAGCTCCCTAATT	Normal epi. cells	0.2911002
GC10P-R2:GGAAAGCTCTATCGCC	Fib_others	0.5949069
GC10P-R2:GGAACTTAGCGTAGTG	Normal epi. cells	-0.10386485
GC10P-R2:GGAACTTCACGAAACG	Normal epi. cells	0.157736
GC10P-R2:GGAACTTTCACTCTTA	Endo_others	0.25456294
GC10P-R2:GGAATAAAGCCAGGAT	Normal epi. cells	0.09804341
GC10P-R2:GGAATAACACTCAGGC	Normal epi. cells	0.16865058
GC10P-R2:GGAATAACACTGCCAG	Fib_others	0.43276128
GC10P-R2:GGAATAATCCCTCAGT	Normal epi. cells	0.08311078
GC10P-R2:GGACAAGAGGACTGGT	Normal epi. cells	-0.09472693
GC10P-R2:GGACAAGCACCTCGTT	Normal epi. cells	0.0043099336
GC10P-R2:GGACAAGCAGCATACT	Normal epi. cells	0.28285822
GC10P-R2:GGACAAGGTATGCTTG	Normal epi. cells	0.026175573
GC10P-R2:GGACAAGTCATGTAGC	Normal epi. cells	0.076013185
GC10P-R2:GGACAAGTCCACGTGG	Normal epi. cells	0.19646114
GC10P-R2:GGACAAGTCCATGAAC	Normal epi. cells	-0.102426365
GC10P-R2:GGACAGAAGAGCTATA	Normal epi. cells	0.14327787
GC10P-R2:GGACAGAAGAGTAATC	Normal epi. cells	0.046280168
GC10P-R2:GGACAGACAAAGCAAT	Normal epi. cells	0.14909114
GC10P-R2:GGACAGACAATGAATG	Endo_others	0.4664363
GC10P-R2:GGACAGACAATTCCTT	Normal epi. cells	0.004366885
GC10P-R2:GGACAGACATAACCTG	Normal epi. cells	0.23326078
GC10P-R2:GGACAGAGTATAGTAG	Normal epi. cells	0.16655743
GC10P-R2:GGACAGAGTTGGTAAA	Endo_others	0.7235943
GC10P-R2:GGACAGATCGTCCAGG	Normal epi. cells	0.6290284
GC10P-R2:GGACAGATCTACCTGC	Normal epi. cells	0.077298574
GC10P-R2:GGACATTAGATCCCAT	Normal epi. cells	0.07563539
GC10P-R2:GGACATTAGTCCAGGA	Normal epi. cells	0.10479746
GC10P-R2:GGACATTCACGGTGTC	SMC_2	0.10773126
GC10P-R2:GGACATTCAGGGTACA	Normal epi. cells	-0.002565661
GC10P-R2:GGACATTCATCTATGG	Normal epi. cells	0.14212798
GC10P-R2:GGACATTGTTCAACCA	Normal epi. cells	0.20076269
GC10P-R2:GGACATTGTTCGTGAT	Normal epi. cells	0.63157374
GC10P-R2:GGACGTCAGCCACTAT	Normal epi. cells	0.13004301
GC10P-R2:GGACGTCAGTCAAGCG	Normal epi. cells	-0.10257973
GC10P-R2:GGACGTCCATCGGGTC	Normal epi. cells	-0.09202557
GC10P-R2:GGACGTCGTCGAGTTT	Fib_others	-0.053375907
GC10P-R2:GGACGTCGTCGGGTCT	Normal epi. cells	-0.041188158
GC10P-R2:GGACGTCGTTACAGAA	Normal epi. cells	0.24483532
GC10P-R2:GGACGTCTCCCTTGTG	Normal epi. cells	0.18914786
GC10P-R2:GGAGCAAAGAGACTTA	Fib_others	0.26775527
GC10P-R2:GGAGCAAAGGACCACA	Normal epi. cells	-0.09836991
GC10P-R2:GGAGCAACAAATACAG	Fib_others	0.2487889
GC10P-R2:GGAGCAACAAGTCTAC	Normal epi. cells	0.44467187
GC10P-R2:GGAGCAAGTTTGACTG	Endo_1	0.2618319
GC10P-R2:GGAGCAATCTCGGACG	Normal epi. cells	0.26246288
GC10P-R2:GGAGCAATCTTCATGT	Normal epi. cells	0.41097417
GC10P-R2:GGAGCAATCTTGAGGT	Normal epi. cells	0.30243593
GC10P-R2:GGATGTTGTATAGGTA	Normal epi. cells	0.28123263
GC10P-R2:GGATGTTTCATAACCG	Endo_others	0.4266388
GC10P-R2:GGATGTTTCGAACGGA	Normal epi. cells	0.1683924
GC10P-R2:GGATGTTTCGAATCCA	Endo_others	0.48726708
GC10P-R2:GGATTACCACGAAGCA	Normal epi. cells	0.2348067
GC10P-R2:GGATTACCAGAAGCAC	Normal epi. cells	0.12729093
GC10P-R2:GGATTACGTCTACCTC	Normal epi. cells	0.052381713
GC10P-R2:GGATTACGTCTGCAAT	Normal epi. cells	0.027483232
GC10P-R2:GGATTACTCCTATGTT	Normal epi. cells	0.090062335
GC10P-R2:GGATTACTCTCAAACG	Normal epi. cells	0.17802992
GC10P-R2:GGATTACTCTGTTTGT	Normal epi. cells	0.11065271
GC10P-R2:GGCAATTAGATCACGG	Normal epi. cells	0.102883175
GC10P-R2:GGCAATTAGGGTGTTG	Normal epi. cells	0.16990411
GC10P-R2:GGCAATTAGGTAGCCA	Normal epi. cells	0.51002836
GC10P-R2:GGCAATTCAATCTGCA	Endo_1	0.17640352
GC10P-R2:GGCAATTGTATCTGCA	Normal epi. cells	0.060152728
GC10P-R2:GGCAATTTCAGATAAG	Normal epi. cells	0.1533004
GC10P-R2:GGCAATTTCGGTTAAC	Normal epi. cells	-0.0015230441
GC10P-R2:GGCCGATAGAGACGAA	Endo_1	0.44541287
GC10P-R2:GGCCGATAGTATCTCG	Normal epi. cells	0.23175447
GC10P-R2:GGCCGATAGTTAACGA	Normal epi. cells	0.0817735
GC10P-R2:GGCCGATCACCGTTGG	Normal epi. cells	0.1648824
GC10P-R2:GGCCGATCAGTAACGG	Normal epi. cells	0.014676498
GC10P-R2:GGCCGATCAGTATAAG	Normal epi. cells	0.188804
GC10P-R2:GGCCGATCAGTCTTCC	Normal epi. cells	0.23844597
GC10P-R2:GGCCGATGTTCCCTTG	Normal epi. cells	0.007821785
GC10P-R2:GGCCGATGTTCTGGTA	Endo_others	0.7634337
GC10P-R2:GGCCGATTCCCTAACC	Normal epi. cells	0.06040938
GC10P-R2:GGCGACTAGAGGTACC	Normal epi. cells	0.20237713
GC10P-R2:GGCGACTAGCAGGTCA	Normal epi. cells	-0.059342355
GC10P-R2:GGCGACTAGTACGTTC	Normal epi. cells	0.16632293
GC10P-R2:GGCGACTAGTGTCCAT	Normal epi. cells	0.058911256
GC10P-R2:GGCGACTGTGATGCCC	Fib_others	0.39623898
GC10P-R2:GGCGACTTCTAGAGTC	Normal epi. cells	0.10440216
GC10P-R2:GGCGACTTCTGTCTAT	SMC_1	0.4780019
GC10P-R2:GGCGTGTCATCCGCGA	Normal epi. cells	0.12554498
GC10P-R2:GGCGTGTCATTGGCGC	Normal epi. cells	0.42538205
GC10P-R2:GGCGTGTGTAGGCTGA	Normal epi. cells	0.013877021
GC10P-R2:GGCGTGTGTCGGCTCA	Normal epi. cells	0.004343919
GC10P-R2:GGCGTGTTCAGCTTAG	Normal epi. cells	0.0041160113
GC10P-R2:GGCTCGAAGCTAAGAT	Normal epi. cells	-0.18382639
GC10P-R2:GGCTCGACAAGAGTCG	Normal epi. cells	0.030784447
GC10P-R2:GGCTCGACACTTACGA	Normal epi. cells	0.087161414
GC10P-R2:GGCTCGACAGACGCAA	Normal epi. cells	0.05549725
GC10P-R2:GGCTCGAGTTGCCTCT	Normal epi. cells	0.041391302
GC10P-R2:GGCTCGATCATGCTCC	Normal epi. cells	0.2582266
GC10P-R2:GGCTCGATCCCTGACT	Normal epi. cells	0.023726989
GC10P-R2:GGCTGGTAGCAACGGT	Normal epi. cells	0.2808944
GC10P-R2:GGCTGGTAGGATCGCA	Normal epi. cells	-0.039692424
GC10P-R2:GGCTGGTAGGGTTCCC	Normal epi. cells	-0.11571788
GC10P-R2:GGCTGGTAGGTCATCT	Normal epi. cells	-0.060141653
GC10P-R2:GGCTGGTCAATGGTCT	Normal epi. cells	-0.1676283
GC10P-R2:GGCTGGTCACAGAGGT	Endo_others	0.70404226
GC10P-R2:GGCTGGTGTTCGAATC	Normal epi. cells	0.15801969
GC10P-R2:GGCTGGTTCATCACCC	Normal epi. cells	0.006853469
GC10P-R2:GGCTGGTTCTCCAACC	Normal epi. cells	0.07254027
GC10P-R2:GGGAATGCAACAACCT	Normal epi. cells	-0.19394664
GC10P-R2:GGGAATGCAACTGCGC	Normal epi. cells	0.20891364
GC10P-R2:GGGAATGCAAGCGAGT	Fib_others	0.102333605
GC10P-R2:GGGAATGCAATGAATG	Normal epi. cells	0.12497624
GC10P-R2:GGGAATGGTCGACTGC	Normal epi. cells	0.020672856
GC10P-R2:GGGAATGGTGCTCTTC	Normal epi. cells	0.103461735
GC10P-R2:GGGAATGTCAGCGATT	Normal epi. cells	0.02223068
GC10P-R2:GGGAATGTCGGCGCAT	Endo_others	1.4224113
GC10P-R2:GGGAATGTCTGTCTAT	Fib_others	0.6175952
GC10P-R2:GGGACCTAGACAGGCT	Normal epi. cells	-0.028700404
GC10P-R2:GGGACCTCAATAGCAA	Normal epi. cells	0.2413461
GC10P-R2:GGGACCTCAGTATCTG	Normal epi. cells	0.09316688
GC10P-R2:GGGACCTGTGCAGACA	Normal epi. cells	0.11322818
GC10P-R2:GGGAGATCATAAGACA	Fib_others	0.6465751
GC10P-R2:GGGAGATGTCTTGCGG	Normal epi. cells	-0.10036745
GC10P-R2:GGGAGATGTGGGTCAA	Normal epi. cells	0.25215235
GC10P-R2:GGGAGATTCACCAGGC	Normal epi. cells	0.15817991
GC10P-R2:GGGAGATTCTGATTCT	Endo_others	0.7380176
GC10P-R2:GGGAGATTCTGCTTGC	Normal epi. cells	0.041832417
GC10P-R2:GGGATGAAGAGCTGCA	Normal epi. cells	-0.15324536
GC10P-R2:GGGATGACAGATGAGC	Normal epi. cells	0.058144413
GC10P-R2:GGGATGACATCAGTCA	Normal epi. cells	0.1890261
GC10P-R2:GGGATGAGTACAGCAG	SMC_2	0.15013249
GC10P-R2:GGGATGAGTTCGTTGA	Normal epi. cells	0.19085285
GC10P-R2:GGGATGATCTCAAACG	Normal epi. cells	0.28346604
GC10P-R2:GGGATGATCTTGTACT	Fib_others	0.1554448
GC10P-R2:GGGCACTAGTCAAGCG	Normal epi. cells	0.12241088
GC10P-R2:GGGCACTCAGAGTGTG	Normal epi. cells	-0.014251278
GC10P-R2:GGGCACTGTAAGCACG	Normal epi. cells	0.12530348
GC10P-R2:GGGCACTGTGTCAATC	Normal epi. cells	0.15867265
GC10P-R2:GGGCACTTCCGGCACA	Normal epi. cells	0.13223279
GC10P-R2:GGGCATCCACATCCAA	Fib_others	0.3559604
GC10P-R2:GGGCATCGTAAGTAGT	Normal epi. cells	0.03314239
GC10P-R2:GGGCATCGTTCAACCA	Normal epi. cells	0.046703786
GC10P-R2:GGGCATCTCCCGACTT	Normal epi. cells	0.14941461
GC10P-R2:GGGCATCTCCTTTACA	Endo_others	0.5240347
GC10P-R2:GGGCATCTCTACGAGT	Normal epi. cells	0.06601355
GC10P-R2:GGGTCTGAGCTAGGCA	Normal epi. cells	-0.008247342
GC10P-R2:GGGTCTGCAATCCAAC	Normal epi. cells	-0.06629706
GC10P-R2:GGGTCTGCAATGGAAT	Normal epi. cells	-0.01241036
GC10P-R2:GGGTCTGCATCACAAC	Normal epi. cells	0.1140851
GC10P-R2:GGGTCTGCATGCCACG	Normal epi. cells	0.07355504
GC10P-R2:GGGTCTGGTGGCCCTA	Normal epi. cells	-0.11611523
GC10P-R2:GGGTCTGGTTCTGGTA	Normal epi. cells	0.3746289
GC10P-R2:GGGTCTGTCTTGTTTG	Normal epi. cells	-0.028240833
GC10P-R2:GGGTTGCAGGGAACGG	Normal epi. cells	0.1512768
GC10P-R2:GGGTTGCAGGGTATCG	Normal epi. cells	0.055705123
GC10P-R2:GGGTTGCCAATCCGAT	Normal epi. cells	0.3594289
GC10P-R2:GGGTTGCCAATTCCTT	Normal epi. cells	0.18299197
GC10P-R2:GGGTTGCCACTTGGAT	Endo_others	0.70069045
GC10P-R2:GGGTTGCGTTAAGTAG	Normal epi. cells	0.15104912
GC10P-R2:GGGTTGCGTTACGGAG	Fib_others	0.6465335
GC10P-R2:GGGTTGCTCACCTCGT	Normal epi. cells	0.012282685
GC10P-R2:GGGTTGCTCATTATCC	Normal epi. cells	0.04739095
GC10P-R2:GGGTTGCTCGTATCAG	Normal epi. cells	0.06168273
GC10P-R2:GGGTTGCTCTCATTCA	Normal epi. cells	0.11450319
GC10P-R2:GGTATTGAGCCCAATT	Normal epi. cells	0.5006783
GC10P-R2:GGTATTGCACATCCAA	Normal epi. cells	0.20892605
GC10P-R2:GGTATTGCACCGATAT	Normal epi. cells	0.017846284
GC10P-R2:GGTATTGCACGGTAAG	Normal epi. cells	-0.067728326
GC10P-R2:GGTATTGCAGACGCTC	Normal epi. cells	-0.014431073
GC10P-R2:GGTATTGCAGTAAGCG	Normal epi. cells	0.20366974
GC10P-R2:GGTATTGCATATGGTC	Normal epi. cells	0.03510413
GC10P-R2:GGTATTGCATGACATC	Normal epi. cells	0.09771636
GC10P-R2:GGTATTGGTCCGTCAG	Normal epi. cells	0.022875415
GC10P-R2:GGTATTGGTCTCACCT	Normal epi. cells	0.07087323
GC10P-R2:GGTATTGGTGAACCTT	Normal epi. cells	0.27966666
GC10P-R2:GGTATTGGTGTGTGCC	Normal epi. cells	0.45068637
GC10P-R2:GGTATTGTCCATGAGT	Normal epi. cells	-0.103557244
GC10P-R2:GGTATTGTCTTTCCTC	Normal epi. cells	0.14302902
GC10P-R2:GGTGAAGAGAAGGGTA	Normal epi. cells	0.17804757
GC10P-R2:GGTGAAGCACCAGGCT	IM cells	-0.05941206
GC10P-R2:GGTGAAGCAGCTGCAC	Normal epi. cells	0.2974674
GC10P-R2:GGTGAAGCATCGGGTC	Normal epi. cells	-0.026347259
GC10P-R2:GGTGAAGTCCTCGCAT	Normal epi. cells	-0.03849591
GC10P-R2:GGTGAAGTCGGCGGTT	Endo_others	0.3429204
GC10P-R2:GGTGCGTAGGCTAGCA	Normal epi. cells	-0.020218942
GC10P-R2:GGTGCGTAGTTACCCA	Normal epi. cells	-0.08202491
GC10P-R2:GGTGCGTCACAGGCCT	Normal epi. cells	0.25775757
GC10P-R2:GGTGCGTCAGCTCCGA	Fib_others	0.050110973
GC10P-R2:GGTGCGTGTAATCGTC	Fib_others	0.63486356
GC10P-R2:GGTGCGTGTAGCAAAT	Normal epi. cells	0.27047598
GC10P-R2:GGTGCGTGTATATGAG	Normal epi. cells	0.08756765
GC10P-R2:GGTGCGTGTCAGAATA	Normal epi. cells	-0.03693505
GC10P-R2:GGTGTTACACCGAATT	Normal epi. cells	0.14782512
GC10P-R2:GGTGTTATCCGTAGGC	Normal epi. cells	-0.0716594
GC10P-R2:GGTGTTATCCGTTGCT	Normal epi. cells	0.28496054
GC10P-R2:GGTGTTATCGGAGCAA	Normal epi. cells	0.71501875
GC10P-R2:GGTGTTATCTAAGCCA	Normal epi. cells	0.19393
GC10P-R2:GTAACGTAGACAAGCC	Normal epi. cells	-0.024392294
GC10P-R2:GTAACGTAGATGCCAG	Normal epi. cells	0.09802298
GC10P-R2:GTAACGTGTATCTGCA	Normal epi. cells	-0.28957847
GC10P-R2:GTAACTGAGAAACGCC	Normal epi. cells	0.003450777
GC10P-R2:GTAACTGAGAAGGTTT	Normal epi. cells	0.04993616
GC10P-R2:GTAACTGAGATGCCTT	Normal epi. cells	0.06691612
GC10P-R2:GTAACTGAGGGTTCCC	Normal epi. cells	0.013175505
GC10P-R2:GTAACTGAGTCGTTTG	Endo_1	1.0951761
GC10P-R2:GTAACTGCAAGAGTCG	Normal epi. cells	0.25358176
GC10P-R2:GTAACTGGTCAGAATA	Normal epi. cells	-0.047288515
GC10P-R2:GTAACTGGTCCGTGAC	Normal epi. cells	0.04944976
GC10P-R2:GTAACTGGTTTCGCTC	Normal epi. cells	0.05089475
GC10P-R2:GTAACTGTCAGAGACG	Normal epi. cells	0.4074952
GC10P-R2:GTAACTGTCTGGCGTG	Normal epi. cells	0.03652633
GC10P-R2:GTACTCCAGGTGGGTT	SMC_2	0.20314258
GC10P-R2:GTACTCCCAGGTCTCG	SMC_2	-0.015237004
GC10P-R2:GTACTCCGTAGAAGGA	Normal epi. cells	0.19781713
GC10P-R2:GTACTCCTCACTCCTG	Normal epi. cells	-0.060876876
GC10P-R2:GTACTTTCAGTAGAGC	Normal epi. cells	0.35210174
GC10P-R2:GTACTTTCAGTCGATT	Endo_others	1.1507868
GC10P-R2:GTACTTTGTCGCATCG	Normal epi. cells	0.10544104
GC10P-R2:GTACTTTGTCTCTTTA	Normal epi. cells	0.2689603
[truncated: 22,301 more rows]
