# Supplementary material for: scRNA-seq of gastric tumor shows complex intercellular interaction with an alternative T cell exhaustion trajectory
Source: Nat Commun. 2022 Aug 23;13:4943. doi: 10.1038/s41467-022-32627-z (PMC9399107; doi:10.1038/s41467-022-32627-z)
Supplement: Supplementary file 13 — Source Data [file 41467_2022_32627_MOESM13_ESM.zip › Source Data/Fig3/Fig3j.csv]

	WNT2	WNT5A	SFRP1	Type
02375ae1-fb88-4ae4-bad4-36a8ccd7e819	0.1321172296929683	1.2827821047040264	7.338181100608589	Solid Tissue Normal
026f63fe-a6ac-45a0-8edc-b5eca0421558	11.740527497215478	14.14792625080777	5.215244172941946	Primary Tumor
02ffa4e5-3475-435a-8c03-7a4ef62960cd	0.0312879152773769	1.6791548184146092	1.4909733245867722	Primary Tumor
03314f52-f263-4ac2-a525-d925a356eb4b	1.2363388258048364	7.322729100905752	5.584307270565694	Primary Tumor
0416822c-d382-4e51-b54e-3ff04498f1f0	2.762196606980118	14.636096147663912	0.5555000105634726	Primary Tumor
0423359e-e16c-4a50-9da2-420b5e8a977e	0.6767154244030228	3.9073659710958224	41.51462441193892	Primary Tumor
045bf4cf-73e4-43fb-8a9c-08ced63d55cb	0.045974700313459	10.114047436221488	108.12050173716024	Primary Tumor
0484bd52-a42c-4231-935a-fd008505766c	1.46041576078525	10.397953143344504	13.033033362091158	Primary Tumor
0490eac0-8edf-4e49-800a-e74e0419cada	4.108256592575577	3.41976074241015	0.0957418336342805	Primary Tumor
04f8b37a-a956-4b27-8878-8b8b3f5ff283	15.323955493086164	16.010337158988683	1.65893022493565	Primary Tumor
067beaf4-7b49-4278-aad2-7a0451f12432	4.646285162523103	34.34919252626532	11.265211467805177	Primary Tumor
0716b8bc-bc7d-4857-a0d7-f72906074a5f	12.26010702591762	21.135931284959387	3.199452541781862	Primary Tumor
074647ae-4ed0-4aea-b755-03e6fd91ac37	10.291729582609774	8.66824089861307	11.706205804363032	Primary Tumor
075fb06e-2d1b-4dd6-8540-111ceee5573d	45.1647024323126	60.39421743254148	0.9217501002509976	Primary Tumor
07b80a24-4848-497c-8d05-af9363ede454	0.0336981911785395	1.9765861745145503	7.628583448364266	Primary Tumor
07e6e068-1ebc-4796-a388-f9afa0cb26fc	3.926720253206015	10.520142173502474	0.2360407349567048	Primary Tumor
08b7f6cd-b12c-4c31-a2af-ddfb74a74401	0.7734601156842219	3.553998714274235	4.836080289730925	Primary Tumor
090910e1-fcdb-46dc-84f4-ebe146334728	0.5335890085171786	12.619833184365351	0.7271501508754319	Primary Tumor
0953e28a-e443-41c1-a078-fcb7c1e55db7	8.053790009539043	29.40446111471344	17.352571912890834	Primary Tumor
097a9e9c-e29e-484a-a6c4-7b583d0e9820	1.70354342331483	4.869316122024618	0.2791450480082574	Primary Tumor
099a320d-2812-4387-8c71-0715730d8a9f	0.0469660758284085	30.36862571642937	10.701330369500685	Solid Tissue Normal
0a838733-1bc6-46fe-b816-6edb0b787fa1	0.3494237739430013	5.55443690973147	0.4410915524867599	Primary Tumor
0a85f160-58c9-4b93-8924-4576ddc8d13e	28.55253846006149	24.25456711997671	24.22967911774281	Primary Tumor
0b13b6d7-ce78-4fd3-9310-2eb55b60e4bd	1.022302307062802	4.463085352995177	0.1328448609973949	Primary Tumor
0b636202-835d-4aa7-8e80-45316afa5f68	11.80438647596661	6.415334797631227	9.659282016706536	Primary Tumor
0bc20025-8ab2-49b7-903b-fcf4aeb7d269	1.9383298385441816	7.354856046734477	1.1079989375590693	Primary Tumor
0c483fdb-9221-4a64-8f31-252e22c53339	1.6680314418350093	29.10072121130942	1.876297322695816	Primary Tumor
0ceec6f5-a02f-4b40-b6aa-0cc356690877	0.1495124969915693	0.573635452258752	1.437294049164326	Primary Tumor
0d8c74cb-6beb-447d-8e18-f97ca5dc173d	6.736068878417213	21.16731461433232	0.4469901590020243	Primary Tumor
0e80dd27-08ca-4ac1-975a-4de94c6620d7	0.4435715940449083	10.75863266808572	28.643500037626104	Primary Tumor
0f92b7f7-86cb-4a55-b9ff-e9b46ba8dad2	10.636671737786052	11.206952199430134	124.36297832902936	Primary Tumor
100cfb6c-340e-4993-b3c2-920d195eaa1e	1.3988190253229946	4.447599097777141	100.36164272563032	Primary Tumor
108cc6e3-61f5-4880-83c9-3bab350420b3	0.4251194116139315	7.148694546552971	4.273995476841008	Primary Tumor
10b4517f-1ef6-49d9-a037-4c3b80b155c2	8.2886720331012	4.708732931232703	9.106462061066814	Primary Tumor
1264d3b3-30f0-486d-adb2-c53e5a8ed79b	0.0978217929510723	4.563811338616728	0.1234843469094871	Primary Tumor
12689643-85a9-42fd-b568-646303d262f9	0.1482621305617535	4.183398384907742	0.2874199778047045	Primary Tumor
12713793-ee07-4d1c-af6a-5118e3caebd8	2.380169128475853	16.249906659682864	0.1868878959807243	Primary Tumor
12992fa5-fbdd-4fe4-9bd0-4f5154998b8b	16.042105440713154	7.936764020441994	86.76877884786181	Primary Tumor
12f31fe7-229c-4125-86d7-658ae6d421ca	14.270329692118112	34.7693428813453	2.94033919083231	Primary Tumor
1333989b-f993-4cab-a5a1-59c74123bf86	11.951217197911202	8.262081963384013	0.6212087271783927	Primary Tumor
137ee7bf-c5be-4b2f-974b-5eecf75a9b1a	8.37648104806833	6.821146214544838	9.212795934491416	Primary Tumor
13f21f07-6cad-4f37-a372-5ea929cd8bb6	3.120454944559364	6.909017970202116	2.8269384028799007	Primary Tumor
147303d5-7361-4046-904e-1b1aaeca28d4	0.0557690700500965	2.169650831415319	32.876575475341774	Solid Tissue Normal
1534cfb4-73c4-474c-834a-17b392916fa1	11.442502426511233	18.93017268098239	1.0443006391050051	Primary Tumor
180cd262-d2ab-4571-a74a-7c126ad5d2ba	4.573658052647155	7.1880523946321695	1.6485637442429633	Primary Tumor
189dd6f5-8cb8-43fe-bea0-b9c0e51e782f	0.0913256053701524	4.161505685891382	14.249096280345448	Solid Tissue Normal
1990eb17-f10a-4359-967b-feaa98666057	1.7968026552130536	16.75286051969939	0.699354138554639	Primary Tumor
19b2275d-450a-4873-adb5-f309e0ea6965	4.358104113211085	2.2517294139409554	0.9521668503831237	Primary Tumor
19bfa902-9d64-4221-8f16-e2d85db04117	0.8689876408272148	23.42700650966256	0.927006526864078	Primary Tumor
1c90ea6b-5495-4138-b35d-130b331b57ce	19.939777922196285	4.280150760551318	5.566967282786121	Primary Tumor
1cc4c6ed-0c9d-48d3-8773-7676ae30c7f4	7.965902349081361	59.99837374483141	1.053084835915835	Primary Tumor
1da717c0-a761-4f88-b597-4bdf61c2b24b	3.507684980421198	9.884034854050878	0.7274391557047547	Primary Tumor
1db5bd23-d418-4200-807d-94bab8e021a2	5.116651463479765	5.944292820108004	0.8508428488438752	Primary Tumor
209cd6eb-7461-457a-9ca8-b018ac5e09cd	12.593741654487374	9.838659887121848	43.79737324518274	Primary Tumor
21319887-ae80-45ad-a86c-62786dbc870a	7.217527480472857	5.192836425012636	1.998020289008937	Primary Tumor
21d0539e-7fc1-44bb-98ee-a8957d08a15f	19.79558149376516	57.59216605626597	26.125200784714657	Primary Tumor
24332762-45e4-4648-9b85-5a4413deeae2	0.7916995657708191	7.674980207899855	129.45558117782292	Primary Tumor
2444744f-caea-45bb-9521-70b9bdbf957c	24.020529360686567	7.371830557725501	7.376339704764257	Primary Tumor
246f0dd2-3f9f-486a-bbd9-83550b93d602	1.0501376030325402	7.223595091643053	40.69829843754906	Primary Tumor
26237215-72ab-459b-b451-150d06fc25a6	9.504679136533426	9.678542447903263	0.4019375286609728	Primary Tumor
26bcaa90-91f4-4787-8a68-152f431938cd	16.386856702466364	7.740396084048463	1.8231829708120304	Primary Tumor
270a5f16-bcf0-4c8b-a7b1-64ebf942a3eb	9.371203954239334	23.62109837456325	7.940005715564109	Primary Tumor
27b7f901-1434-4902-af60-b9438a2fc839	3.777647519361158	6.659244026694299	0.5918266272829003	Primary Tumor
281222fc-74d0-4034-9f86-334a6b64290c	0.5974675705859012	4.133684907546994	8.390554212096557	Primary Tumor
2848d41f-a763-41a6-9c7e-a5e4fb668a53	2.74482049030743	2.438960059699546	0.2911677538753597	Primary Tumor
28ba897c-3c45-4784-ac07-c9d801041396	19.792227673567304	23.08312968900724	3.2676104722045527	Primary Tumor
2a6c0fe2-1e7b-4284-957f-f71415c69d90	6.426122701852309	52.18681165235031	27.981541038761417	Primary Tumor
2ae7ec0f-6518-4f9e-944d-5d2a64d1d5bf	1.379141348782593	7.604767374058175	0.4090172166190274	Primary Tumor
2b47971f-6b17-4bd9-913c-c4f68bd4b6ab	6.395689883037597	9.801597983877322	4.508151778053351	Primary Tumor
2b7b7f31-1003-40fb-926c-41e9f3143b7f	4.858144685609455	18.7975956636693	32.80054982640787	Primary Tumor
2b91cafd-526f-4b1c-9b12-af88758023c2	1.3910018768829393	3.580645816119976	1.7559170930641217	Primary Tumor
2c60169f-f280-4d31-a623-4cfa6f1c2fee	6.802679663425909	28.49935745814192	6.324059843594783	Primary Tumor
2cffb7ad-b3cb-492a-ba40-da2577154a6b	2.556713973625377	13.060344227333516	6.488503026811036	Primary Tumor
2e3b60a5-9c74-4044-b9a9-e102d07196b9	4.36092339343035	5.34566435415418	2.640896503138894	Primary Tumor
2ed40eab-3187-4dff-b63c-372244a2739e	20.867914028662483	7.451209407932142	0.7704891509912432	Primary Tumor
2ef968ec-00f6-4036-b461-557849a37afe	0.1802085429946396	19.11360488925699	75.93714433787822	Primary Tumor
2f5b477d-891a-4bed-b011-35d34949993d	1.73564997648741	8.619057572148217	1.326569995468775	Primary Tumor
3010aa05-27de-4c37-9ed7-2ce162156e07	0.9865401529417972	16.972732757601218	0.5085174851918399	Primary Tumor
307d1780-77ef-43b2-8010-414c2ed9e72d	7.305779745289932	3.942744414669596	7.404992932074209	Primary Tumor
3166dd99-6726-4fa4-89ca-ff91dafc02c3	10.408377924907583	15.331563695185608	21.410783666532836	Primary Tumor
31fc405f-3d01-4c32-ad58-0f7bc1ef5b1d	6.768632828793501	21.2937634537085	2.020330619836842	Primary Tumor
3260d127-3de8-472f-afe5-eba6d3674748	15.525890374537571	7.798253729776715	58.44004219357493	Primary Tumor
32b11da8-1e8f-445b-9672-b03075c22788	2.1227878756668983	2.722594139341486	31.62979094548194	Primary Tumor
32f5ab78-1650-422c-a06e-f32405f4a592	0.8603013157877017	21.3593451394791	2.8097904534720914	Primary Tumor
3315041c-e438-4a87-90b8-bc70ed61b903	3.1928912770651645	11.998180432906809	7.108763488875818	Primary Tumor
336ea1d5-0994-4e8a-94c0-b70e42810153	24.13478070604357	93.4929258107692	2.15795337479702	Primary Tumor
346e76be-6709-475b-ac0f-da41e1179de4	16.70567529748738	18.26413667179779	5.405223285221238	Primary Tumor
3473f315-7848-4aa3-9128-dbe6c1bc533c	3.525052646002627	12.818128728403789	0.3825632297544021	Primary Tumor
34928e92-b375-484a-8d2b-893eb4719945	0.2497926661786687	11.128043097330792	0.7790338756917063	Primary Tumor
34d4d4a0-e5f7-4309-b2b5-134a3b073ef9	11.658008468786216	5.172269562904607	1.5946206767457245	Primary Tumor
34f6974b-e06c-413d-a486-880dd7c8e3f1	1.782781412555733	13.578255168612774	0.3158562822785468	Primary Tumor
350b13af-3fac-4bbd-b059-9d35bf3af12b	0.7427911699019875	4.758651481627791	31.55903263898471	Primary Tumor
354569d3-857d-461a-8e8b-1ac9c4cfffe8	0.7221605278901336	2.962716437807796	33.71680470992582	Primary Tumor
35fd1c55-f290-4646-bc11-9cc3ae810aa0	5.097001622814846	28.014407247514328	0.2874832190703103	Primary Tumor
361a6872-8cff-4461-8f5a-a336b3b46519	6.010672526124281	13.434579638197436	0.2371097319492719	Primary Tumor
38111795-1321-4813-98a7-d408506dcafe	1.4424588720372244	7.492458007644265	110.08297228920723	Primary Tumor
396d826e-5b81-475c-9b7d-e4e13988b495	0.89983629518918	7.61272196729247	0.2974974118841293	Primary Tumor
3991de6d-dc5c-4f44-bafa-0c99f1542256	9.275585238511011	4.143132578571684	2.6475630535382333	Primary Tumor
3b3003a0-598f-47fe-b9d9-8824875a4964	6.067628208924436	11.342550706850547	6.462626217334159	Primary Tumor
3b358b6b-82d1-4656-97d9-db9be42dbad7	3.83991937813203	14.616013661144862	0.2157167930013344	Primary Tumor
3c1d85a9-7845-477a-ac89-9cf345ed01b8	5.308420007767573	8.280048421698345	0.2436738213637219	Primary Tumor
3ce66f85-163f-4166-91fa-d955361340a0	0.1632943079151955	1.5405040104637655	9.570456594813168	Solid Tissue Normal
3d7f352f-80b8-4e47-8a86-b0549ddeb058	1.0921283332888043	5.210873249557263	11.841090775313036	Primary Tumor
3de542c4-c92b-49ce-af62-c16f7c15cca4	7.050869583636894	12.974408773824278	1.2761286670205936	Primary Tumor
3e1eafa8-9151-4e8d-93e5-6548d405bdc9	28.917524487377364	9.83403007167682	3.940745022542038	Primary Tumor
3eaa5da7-ec9a-4076-a884-e32e40730436	18.786184445615035	15.927066182790645	0.6338794584952927	Primary Tumor
3f638155-d9fc-427f-b966-4beec190c9b5	7.583696704610194	5.445185771082756	0.4602501211250758	Primary Tumor
3fbc2c35-5c46-4b2b-8e83-d96e9f515af9	0.6569768869719338	3.326931068515248	121.51486085528973	Solid Tissue Normal
40fb2607-4b86-482d-8634-4f2b1301f3a5	4.091158161886553	19.035067959754272	15.260416979934654	Primary Tumor
411d90da-0c59-44e2-a59a-54a54dd253d8	7.184610069038789	6.374460487407282	0.3815260631318535	Primary Tumor
4183ca33-46a0-4b84-b88a-2035c967049e	1.5296544028306	14.243370990080193	1.883461478957437	Primary Tumor
4302af6b-66e2-4913-83f3-8139b46d768f	13.615947481011116	16.769859664096156	0.2619116651712892	Primary Tumor
443225c7-930a-4645-a99c-ef505723120f	0.3856924932939835	4.751601177812491	0.0532519533479435	Primary Tumor
4444301a-1012-4477-a03d-e31df5f0937d	7.203028697450947	4.970449117278473	38.99645158142974	Primary Tumor
45da69eb-ddb4-4390-86d1-22bac6ff958a	8.019176647561881	10.916743979241678	1.0572380040334783	Primary Tumor
4607be78-dfdd-4826-a9a1-4124fb193a54	6.305823302969739	15.123854312908518	1.172615704429244	Primary Tumor
46cf3aea-b172-4cdf-b6ad-1d83463d6672	4.413699473599964	28.51899740638545	8.220750095653374	Primary Tumor
4785e5d3-40a6-417c-93ef-9a56446fff00	0.6847216482173947	14.145654338454722	0.1460875637718276	Primary Tumor
48005fc8-f94f-4342-b641-6dc3fc07e43b	0.0832798961407727	1.8885788955678424	25.791287642170616	Solid Tissue Normal
488e41af-5f72-4b72-a6ba-83cada71c8b5	44.49215718200506	119.03361888551318	1.484889725604191	Primary Tumor
48c33d3f-6c14-4fe5-86c3-1d6025745784	9.812504577068326	4.399492162916316	4.490741994964274	Primary Tumor
48dd68ba-5503-4cc6-b487-0add393dae31	0.1909481940550074	15.280235593523194	0.2109113244039327	Primary Tumor
48e1bd4f-831b-4cd5-ae40-698b1d3b4506	8.078924595399373	4.76946640631787	0.46220584935575	Primary Tumor
49399705-8f99-46c1-9555-8f4658648c54	4.633686109391322	8.174178642197123	0.3298469888984998	Primary Tumor
49e36c84-a818-4b66-b99a-0c2c433ce89d	1.7613687551842845	14.254840938856349	2.2573917005051296	Primary Tumor
4a505fe3-481b-4f7e-a565-955660900868	0.3483872274295077	1.7144882876045278	18.04943051444863	Primary Tumor
4b41c027-57ad-4a2f-9087-1035aa52d753	4.602381958206145	7.705234675862763	0.7454334685164842	Primary Tumor
4b52d0c0-4040-40b6-8123-f6c5a4bf5d49	0.0134104260623441	29.69801264924131	35.82073805997189	Solid Tissue Normal
4b8ce89b-9925-46a0-9785-3904b637fba9	13.075122180747822	29.20075292262341	34.844411814064685	Primary Tumor
4c934cb3-73c4-49c2-9805-8011e698d328	3.3855408848622224	20.05184262302051	0.9766922612948826	Primary Tumor
4cce42cd-ac2b-48c3-b548-5fe1dfb3817d	11.940655766139823	14.906226157643834	0.3333132429839597	Primary Tumor
4dafc436-2cd2-4191-bbb4-10ede0b3f976	0.0	1.9254515268473884	4.4122111020444486	Solid Tissue Normal
4e6c2b51-e38c-478e-a49a-f6cab215978a	2.7694913702875232	10.399985788885523	26.85152411342618	Primary Tumor
4ff0a9d8-fc27-49c0-9216-fc63cde6ea7b	0.0778825965842835	46.01395363829926	37.09726436990104	Primary Tumor
501ab12f-2c95-4fd7-a5de-9dd44453c17d	0.010334999755988	3.3856764802749626	1.0697951228197469	Solid Tissue Normal
5236fad8-2d43-4f66-8c4a-ca18247dc4bd	0.5929297601930172	6.8768619767931005	0.7983774520784049	Primary Tumor
527cb3f1-f283-4c6f-aec9-7fbaac816762	14.442746080968076	31.30948991078485	13.11207820007915	Primary Tumor
52f7a210-dd1e-4289-8a50-6cc18354c402	8.005299248444636	11.464100896653592	0.4853778746069139	Primary Tumor
530e3c9f-e0ef-438d-b6c6-0266c6474fbc	0.3691993283655161	8.539122021169609	0.8405635232356621	Primary Tumor
533ee0f3-d62b-4297-bc0c-d4003e6da6bf	10.398370444780738	5.956672765180127	14.97361056221608	Primary Tumor
5370f036-b0d3-4542-8531-4caf8ab9dd17	16.576589188513584	6.983249392637523	19.287301620936987	Primary Tumor
53a14a37-c9bf-486e-a841-f1c7985b1740	4.01627334846871	18.979919201658927	0.7935498586132262	Primary Tumor
5437a90a-7bd3-41c3-a3e3-8d606363c23e	0.0	1.1032215911536507	5.150136414067439	Solid Tissue Normal
552aa7a3-4d2d-48ea-8b78-9e2d63aa30c8	23.333547195967643	12.489426595862753	0.1914816070758637	Primary Tumor
554ca60c-c939-4487-ad30-223b2d4f6f44	3.542078770112437	34.004303430066074	0.6434967283661032	Primary Tumor
5591bfb8-55da-4b97-a820-f8a26a978b3e	0.1194211817694685	1.996582297965178	21.971829411894163	Solid Tissue Normal
55a1cae7-58a1-4ae2-ba34-38146f2fa708	3.498683874267578	5.620169626898988	4.003368981657623	Primary Tumor
5648fa76-988e-4fa5-a52e-eaaace20744c	17.914082739479962	3.3246654066960226	2.595197631732315	Primary Tumor
564a044a-3b8a-4585-b0c5-113f7981df91	26.646495975447905	38.56602170573029	12.036645240620894	Primary Tumor
5691d4ad-6522-4646-a59d-3be692009e57	3.4783857113035683	6.7140709609590905	8.659840176347505	Primary Tumor
56d26c88-75b1-4122-b9ee-158f30ad9951	12.19768572032832	7.389304825381436	78.6868492831876	Primary Tumor
56d8a12c-7232-4b80-9abf-28d2a4a6e541	2.579422676102558	2.6151619154400243	0.7474713379326555	Primary Tumor
5739e9ee-e353-4f02-afbf-9a60d1452e0e	0.5523529077574755	9.452086709786782	0.97457524202908	Primary Tumor
574addb9-ff09-448b-9487-33bf8d2e2278	22.32724704545849	19.94241282988941	4.250689767615771	Primary Tumor
57a6714e-671a-434e-b401-ec78f3adb5cd	5.517211855713392	7.4957147499059555	7.847911016227678	Primary Tumor
5842312d-3d14-453d-98e6-39e866fab995	0.2243128172663836	4.550970557576363	10.280850096033072	Solid Tissue Normal
5875b120-c3bb-4790-ba3d-e87d21e604f5	1.5219647790692878	4.828554230304975	0.2636991662463425	Primary Tumor
58aeb457-b7f0-4bf0-9864-058910121f95	9.981242458275952	3.933368131770412	13.061319704489708	Primary Tumor
593ba328-6814-49ad-bad4-ce4fdd19986e	4.352563173441265	7.875097324115039	22.66082354779093	Primary Tumor
59725cd2-040d-430e-891f-fdf82d90dfaf	9.396261863975877	3.9003760879075178	0.8813794316297837	Primary Tumor
5a2a8945-347a-486d-b21c-63432c8c782b	9.73809268838416	51.660279536791776	2.569393044855842	Primary Tumor
5b222c16-e87b-469b-8ba7-85e0556cf65a	3.612263060522696	9.363772965987025	0.8609608177592237	Primary Tumor
5b886950-9404-4bbd-8d9e-fa3e9570ff42	26.66742405211497	37.979208906785125	1.3749004443859998	Primary Tumor
5b89579d-19e9-4b4e-aba4-08eb4a636316	6.83959981624992	8.454336961775907	6.944658188084174	Primary Tumor
5c1a26ef-9da5-4d38-acc5-21611e157c87	1.8453024310161612	30.381834025654285	7.219484174376118	Primary Tumor
5d2f5e0e-be7a-4543-a571-789d8edaf10c	7.254062765154967	13.459923496347388	2.758452765054757	Primary Tumor
5d9be17e-80f3-4e1e-9a24-2fb04f09530d	2.839638263548032	19.07679167476364	0.385259514288529	Primary Tumor
5dc286ef-d3e6-49ee-9cf9-849c805d8859	3.23639135639136	3.248156789652238	0.2027119652801494	Primary Tumor
5e058a7a-96e7-4a00-91ed-b78e732e73b1	0.597605041573614	2.2378066483291628	2.843434777638845	Primary Tumor
5e18e6e2-42dd-4b0b-9356-fb4444e3f993	1.2404062744436128	5.715421067627713	24.689535622037976	Primary Tumor
5ed07d05-9550-4c3c-823a-1e512f2f1d9b	6.2797230422738295	9.424802129928866	6.79353030802303	Primary Tumor
5fd84e63-7247-4394-8dbe-8f7e26319a5a	11.332704943641714	50.47984275013854	1.950780681429024	Primary Tumor
5ff29111-8faa-4d9b-899a-1c2bc5aaddfb	0.338995615003323	4.446408169964526	0.5870289858841526	Primary Tumor
62a8b1c6-87d8-4d68-9340-d571aaa3558a	5.151599030259038	5.936630899001428	1.4639993012024195	Primary Tumor
63774f15-9476-4530-be90-438ad343912e	1.7995915255604156	3.312170999596493	43.939923406024505	Primary Tumor
638f5112-a4b7-41d2-ab2e-26bf80170622	16.5559509271523	20.49124191237581	0.2968060034686741	Primary Tumor
64b62e43-fc9b-404c-a273-b57865001cf9	2.0163971887475576	5.095657836114116	2.6996438783088625	Primary Tumor
652d8b46-5606-4194-8077-53750238b9a1	11.404842927918844	6.393588604819204	1.070835444965667	Primary Tumor
65815162-8fcc-4cba-a186-f3c3f886c0fe	10.91803386487794	6.586768071456864	0.4586249980449381	Primary Tumor
65999636-6d37-4c53-b7b9-6ec228b56b1a	8.392994053884443	4.980490668153438	36.970703453963445	Primary Tumor
65b96d54-238b-4909-bbf0-f1f273e41fde	1.8786170618825213	3.5511395498982044	1.0719447409405294	Primary Tumor
661b678f-d983-408a-b7b4-3ec9160a727d	0.2843538675366172	3.585403605574702	149.80829039373154	Solid Tissue Normal
661e565b-f6fe-4ea9-842b-1846b5315759	2.3945029661778565	5.598834931179942	3.533757070135551	Primary Tumor
665f3b93-3054-41ab-b811-363cd85d7583	12.430951643562649	21.007409665707936	6.095116468175905	Primary Tumor
66e06597-0200-48f6-9124-841f1e1d05ae	28.364510688452505	11.506434474429463	0.6708900793698915	Primary Tumor
66f02a52-3966-4768-98cc-38634e9f8763	1.7392970132596337	20.98615685726642	0.1311826871265564	Primary Tumor
6773d23b-8fd9-4439-8378-58bb8617fa56	0.9578473968520018	5.168489882441292	0.8742932292458226	Primary Tumor
6874a501-ec0a-499b-b2bf-0496c14ea661	1.707305463471575	18.3765724944875	1.3402648217679007	Primary Tumor
688d3f1b-44b8-400a-a758-67c7e41c6acc	18.468846989049077	12.237811326357264	11.44577409948682	Primary Tumor
698e3c7c-2042-4adb-936a-ca8661cc652d	4.057613583796673	4.445259285220795	1.9818677011504044	Primary Tumor
6af549be-961c-4e61-b0d2-386d70ef5e4b	9.291182798017044	16.711652040657228	23.647307747651	Primary Tumor
6bd8fb01-2c17-4d33-9d9f-946a20b4c095	0.4198322579584708	7.005086651776284	0.3406956346652456	Primary Tumor
6ce3991d-a9ba-4323-87a2-21839b15dcbe	0.5646624298464459	8.191275009545457	0.514797027279233	Primary Tumor
6d217b43-b4e8-4c66-a7f1-6b8ea4882839	0.2662788330904221	5.373208533841959	10.492194599988837	Primary Tumor
6d57a088-4ce0-4a88-a138-04283b801729	4.939311342976561	4.65331571771922	3.0583040010264195	Primary Tumor
6d59f8c1-e7a6-4cd2-8957-57935d159383	10.466669487842635	7.19906936780338	20.19589312263098	Primary Tumor
6de7ae8b-57a7-42c6-aea3-07cb220d155c	3.69550977071119	27.13930124724623	3.409030590839829	Primary Tumor
6e8c695c-5be4-4d7d-b0b2-a614620f400d	0.9548674137444094	22.09290198207762	0.3633827535922548	Primary Tumor
6ef9f03c-fdba-4521-8aa8-96039f996e50	0.1754161167362022	5.208383153171264	180.6581949507527	Solid Tissue Normal
6f6cc105-c486-443e-bad4-a7850fb951d2	7.441233981370305	24.557096557484268	0.3687478446327934	Primary Tumor
6fb1588e-1bb3-4f61-842c-6a50fcd6dda8	2.34862155677359	20.15596600583737	5.529510033100777	Primary Tumor
713d6c34-d797-48a4-9ed1-521bb2451b1b	6.25863362695097	63.53414250810431	32.489546362757835	Primary Tumor
72663679-201f-4f5f-bb09-c6b08b4a8ebb	19.639844874903176	6.931356965715472	13.705116915771892	Primary Tumor
72752a03-d966-46b7-85fd-a3603c66e665	0.7601413491903064	2.0136388714829443	0.533087062548534	Primary Tumor
7287998d-a985-4a55-878f-ea0bb7b8b972	0.2121592757049426	6.554734410792513	3.3381489422990587	Primary Tumor
7288ef02-8402-4831-b45c-10f3bd8833ea	26.8359695925848	22.138323511035363	0.5832444101328768	Primary Tumor
7488fbca-8d0c-4832-8cb9-7a78d0e07d36	0.0360561728124811	1.5585960152703342	67.0513923564041	Solid Tissue Normal
749c4cef-dd61-485e-9d87-5502a6eefab8	3.209504783540712	7.93401603215459	53.112446260676776	Primary Tumor
74b598c8-1e4b-413f-ae30-08730c8e2aa0	3.347938180952376	8.650936398083811	0.1789333689974946	Primary Tumor
75382f06-9db7-46b3-bac4-b080224e80f4	0.1298332135983382	1.9858855747033872	4.233918999088239	Primary Tumor
75ce8ff9-461d-4426-80f8-1460fc217450	27.410027937861848	18.872556442408733	0.356097122538738	Primary Tumor
75d2650c-01af-4d6a-8039-24d3beda440d	49.87829542311936	181.85937725723383	6.079220935788055	Primary Tumor
7680f1a2-02a7-4141-955b-3531336e7ecd	4.286014609211513	4.603060504327135	0.6392893861738778	Primary Tumor
772b2a38-06a7-4550-ac78-ac8061e451a1	0.7311025929534586	1.658497299042846	0.1196351765718334	Primary Tumor
7772216c-ff7b-499b-a655-9d28b7ae4351	6.235843734494709	13.372673739865856	57.57064399625479	Primary Tumor
780abacc-9fd8-4db3-a5f9-ee06feb54d4a	1.262378323701398	2.2969217493047327	7.888074761815582	Primary Tumor
79479c94-c9e3-4746-a57a-6e82b440eb28	3.398801770056103	6.245129917314081	86.89471079486555	Primary Tumor
7baba314-5dbc-4d70-a928-06ddd3ac2536	7.153586457269079	20.253275848625144	7.02244514565898	Primary Tumor
7c18ab3c-02c3-4959-af5e-677d946a69b4	1.4295669715486528	7.990365663447607	0.3101655130520186	Primary Tumor
7c49b585-b4fa-485e-84fe-e87254ba6931	4.927461993008957	13.536894880443974	234.55338771158395	Primary Tumor
7d073182-1d70-4084-af6e-996b2a76f944	0.238777366877623	37.197464383698055	1.6075636490150826	Primary Tumor
7d89d71a-664d-46e4-add7-b78086e766fc	6.0485423580350135	6.285974097552795	0.1634765394737911	Primary Tumor
7dca8200-cd52-4d5b-854e-dc8ebcfc6a4a	0.9890085121655589	11.108652738196488	0.9471112666767302	Primary Tumor
7f1ba973-3137-4156-a1de-48a553fead31	2.6906006412896035	7.283615187336633	1.5428329508155871	Primary Tumor
7f3c86bc-4ee0-4b5e-8940-14720a3323e0	8.749906736782808	14.347132479194872	12.064774959171318	Primary Tumor
815ba3be-a24d-40ea-a63c-3f9f0729db3a	1.998668438774235	7.7756588660777455	90.26888342955512	Solid Tissue Normal
8236698f-9deb-4fd2-9143-6e7c7fb4f81c	0.4312320178343092	3.835329147988386	165.41422644892376	Solid Tissue Normal
8378568a-2cd0-4440-bca3-23386254368d	2.1597682785669936	3.056547195155669	0.6963009721877595	Primary Tumor
83b44e5a-6301-4846-9359-cc213aba9107	27.53651480874925	11.336943244519995	14.035072983200235	Primary Tumor
846b9b1c-d02e-46e0-bb1a-3b5ffad99538	0.5127894245999169	9.314713174146766	0.8271241121433716	Primary Tumor
87b81246-fc98-4711-8479-fb4d6f82a3d0	0.2007506367632286	17.672723509990707	11.039413921463357	Primary Tumor
89199eb0-4488-46d2-8e40-452e6abeddf2	4.185865591131057	13.105439622814345	0.4385049725883792	Primary Tumor
8a128bf1-6db1-40d8-9b54-347a930e7916	0.3748440716891683	26.43014259198421	15.536096602870558	Primary Tumor
8accf593-2f57-4248-8958-371c01500f9d	0.1450495231905568	1.3846026898592332	16.852407292098256	Solid Tissue Normal
8b0177a2-ff2e-40e8-9d0e-14d7a7e4cf8f	25.75928716461928	51.52608441231631	1.5630139943397765	Primary Tumor
8b9500cf-5b5b-4780-9bc3-0c1143246438	0.9366732588028692	4.1869980751727	99.90480877699758	Primary Tumor
8c586016-766f-4ac9-8c42-ec4d4de6f409	24.06596167644508	3.61327488848944	5.366772948491978	Primary Tumor
8ce33e04-31df-4415-9b35-0bf559fb55a8	1.1590282760871764	2.6333725000301498	0.0688511799477003	Primary Tumor
8e3374ad-f2c6-459b-be35-570477e51bc9	9.946695440860909	6.808580943772639	5.660756694559725	Primary Tumor
8ece14aa-ecb9-48b3-8928-abf6bfec4017	0.1091814418008039	6.023892080034957	6.346172607648313	Solid Tissue Normal
8fe91e1b-fb69-4b21-b149-4f39015ca1d4	0.4852628447471037	9.424858285632622	0.9265070188222746	Primary Tumor
90de85f1-34a3-4a5d-8925-173495f68b7a	0.0199821115441092	0.7215755131736359	22.613509268216596	Solid Tissue Normal
926b8665-02bc-44be-b4db-24aa80f8c318	3.499937122249333	4.322085080745438	4.933265211155224	Primary Tumor
92c933cb-182e-4f05-9af9-5fe2845744fb	0.6609904906934602	2.653951204598477	187.23467906440607	Solid Tissue Normal
931ba5b4-f617-4740-9fd1-a887e752db8e	6.750244535911713	30.73570795595108	0.2488639789215884	Primary Tumor
944de109-19b0-46af-b411-d9eeb9610405	7.913154036923222	8.562870583350437	1.228016524183505	Primary Tumor
94663224-5b0e-4921-9f51-1c5c8e3c42a1	5.546853209239331	16.493017252874324	5.103877542044043	Primary Tumor
94d92d4b-340f-486d-98e0-5fc74f1487d1	7.4332065364465105	11.524498250409906	7.813854061232321	Primary Tumor
950ec5a3-fb73-4e80-a2b9-e3c8297a38ca	5.907582527176171	58.74060568653877	9.341767723245502	Primary Tumor
951f70d4-92b5-4f2a-860e-60909f59771c	0.7494296268842724	4.282413435404864	0.1606474322352165	Primary Tumor
9521e067-f3e9-451d-b856-f0e1a7a2b56a	4.202999513350363	1.3893152923669634	0.6614236983563794	Primary Tumor
9618f9f1-5700-4b15-902f-4c16a72cb317	0.4757680411917107	16.326216290660152	7.344942762520246	Primary Tumor
968e5eab-bfdc-49c2-a553-c9ce54d973d8	22.10358935648993	27.02012129657981	0.8051883604740391	Primary Tumor
96cec075-f475-4a7f-bfad-92b75b43ffa0	7.999722459732996	21.522605382744683	0.6342571289762169	Primary Tumor
974aad03-217c-42b5-8914-1bc672ec0569	1.9985791515583324	10.53259419631217	1.2376422355488146	Primary Tumor
98e1d868-68b8-4477-9a1c-56a375e1aef6	22.83213178669156	56.32711294515037	6.6370638905072825	Primary Tumor
98fda135-b7d2-4d20-8dce-0381a53a3484	10.12020732976309	26.83408339441898	0.4027353817829311	Primary Tumor
9a484a89-3821-4f3e-8961-eb84f74dc1b3	2.7277235424444477	40.37920723020084	5.250443505008463	Primary Tumor
9af2a915-de0d-407b-8d83-2be027bbdd6e	2.678083388307127	2.161490118979036	0.3150152411217266	Primary Tumor
9af4f63f-b91c-4081-8270-d2a9f4a13fe6	4.1861474349971255	16.45436980526318	1.3442621085201865	Primary Tumor
9b30bf20-6b80-43f8-9205-67b990a6babf	13.433302573812504	4.895858912994293	47.73439391506363	Primary Tumor
9b48e941-6a9f-4ccb-8e3b-7876f786354e	16.133369422808666	27.005767352663117	3.4611819172828104	Primary Tumor
9b7b4c00-a84a-4e53-99a2-315e0c160de4	2.064685279027605	8.937944737836526	0.4507811232131973	Primary Tumor
9baf496d-0a48-4972-8d7d-866f2b435c1d	0.0650608454233404	0.5884359382901633	0.39695633791302	Primary Tumor
9bb50a93-eb49-440a-a1b5-ab8cc46c2350	14.289764429517852	16.622384861296663	10.558878463437043	Primary Tumor
9d162197-0697-4ff8-ac16-ec1333d8f000	0.1383923959055095	2.164662152184727	16.762295699793356	Solid Tissue Normal
9ddac3ff-9f6f-4879-ab13-e558256c18f5	9.9652148332196	4.571385689255194	0.5419733948536382	Primary Tumor
9e3378e0-f907-40e2-b5ab-a9afe71aeb11	28.194168745734512	18.604332176939877	0.9628271547863348	Primary Tumor
9e41bbc4-0ca9-4c37-8a92-c592a009acf0	0.6386103383255043	3.7650457680061313	1.1845370574686511	Primary Tumor
a1f52baf-cbb7-4891-86bb-7464a59db712	0.6313815799352496	4.545277372719461	0.1826499870887673	Primary Tumor
a3f63135-9e84-4ffd-b04d-d230ef89d2ad	2.8994357202472405	11.68304880386119	21.170423610827232	Primary Tumor
a46bb2df-2db8-4906-b364-4c474dd57a8a	0.1040809992189181	0.8167592066796646	14.11300238113321	Solid Tissue Normal
a4bbfec3-6a6d-4716-b55c-d64b650b8f08	2.571208990419287	6.588924568622669	4.129301992378067	Primary Tumor
a6636500-05b2-4432-b014-1e1ce0abdeb0	1.828310867965315	3.783015496892387	0.1070698294434051	Primary Tumor
a6ca9e3a-e563-40f0-9436-06ae836a259c	3.895570456368979	3.6198943507142953	21.40730748545628	Primary Tumor
a7496bb5-a227-4d6c-a3a7-68786525f3e9	9.980177589611197	8.822981141443096	0.4526362572666726	Primary Tumor
a776743f-4259-4acd-8877-d8e7875b764f	5.476102415537652	7.412194955688403	0.3621924843141397	Primary Tumor
aa320430-509d-4c4b-96b8-81f6d5934f2c	4.864179479389771	2.5898408504621013	0.1318458066746629	Primary Tumor
aabd2b0a-d978-4c3f-be0d-251bc94a1a53	3.243020456612737	7.624357077534737	1.7758792523390272	Primary Tumor
aae2a174-a9fd-4b42-95ba-b8420d43150e	14.771970416992517	28.56918109088203	3.035799462394231	Primary Tumor
ac25f7c2-a7bf-412e-b4ae-2b131c9dccd3	1.5804148791299708	38.8094220960128	4.979098204763366	Primary Tumor
ac4bf0a2-71ba-4600-82a3-f9eba85b128d	12.202695616318186	15.487219070955812	4.81689748894645	Primary Tumor
aea5c7e8-1dbc-41ef-8dac-83acf7929b9d	7.401699219042773	6.412001473330902	0.3073506526864413	Primary Tumor
aed49f54-bab1-463f-9891-0f02ffe64fb7	0.2384128349776444	2.4139457829283524	35.27478805060981	Solid Tissue Normal
af4974a7-b93b-4167-a0e1-217e8a2bc7c2	1.1870762984479266	17.694737151091893	37.68711680834271	Primary Tumor
af5149b9-7972-4d2f-8ea5-e9f00033bbad	11.064422261093684	3.3785579780855435	0.9629921058588494	Primary Tumor
af594310-f261-4da4-b10c-9ecd3a37aa5f	2.6394866965000725	43.99256290944182	2.558730338785648	Primary Tumor
aff0bfef-c482-4fec-8cd1-6657840ec614	1.0031982501374848	6.137834467167464	0.7387199885053953	Primary Tumor
b0fcb88c-c21a-4d6c-8a33-e87dbaea019f	3.786260231731148	7.619604715421883	2.399219321568754	Primary Tumor
b15a9234-6fe8-41a0-b7a1-e6c9216816fa	13.377699026377716	13.393958631443155	0.9065216071159332	Primary Tumor
b2c32387-d915-4923-813a-7082b87bfb59	2.2168007953174955	16.116162257557765	0.176819195995411	Primary Tumor
b33ed37e-a084-4a27-bd3b-725791514c2c	0.5813936664726023	4.565909936109347	0.3586182362990556	Primary Tumor
b4326e36-5bc9-444a-af65-935521649fec	29.159531199629534	64.69497291003863	2.5921998649432845	Primary Tumor
b5e688df-aaed-44c2-8090-3dca58b83706	24.774862946803708	7.2578631679482655	92.41404780737268	Primary Tumor
b5f60475-a3d9-4e88-8a12-00284e4b7a7e	5.100619389507808	14.368577595783412	12.996116167103764	Primary Tumor
b63d6554-0f9e-4e1f-bcbb-c23cb975775f	0.386855157582296	30.790382647173253	0.4196694901890304	Primary Tumor
b6af17c6-295b-491e-8572-06eaeaef212a	1.2111085695807204	29.76425157253321	6.435883669510529	Primary Tumor
b6b3462e-ffa1-41cc-85aa-79b36768ef34	4.55795636394094	9.562862304187206	1.9620878095497505	Primary Tumor
b6f45d21-b1a6-436b-ae69-4aad4192680b	1.1902174393632423	7.756985210414118	37.49469648423542	Primary Tumor
b7240ed4-4a82-424a-a66e-86a28305f537	0.9903191863713668	11.854637452061112	89.32583698072484	Primary Tumor
b72cfc63-b26c-4ee2-a127-f3541fd9230d	4.922247733118766	37.269614423272245	0.7686311156466038	Primary Tumor
b77ee290-c860-4c8c-a149-a089fa5f67a5	1.0152549610954555	6.924992018493881	3.1435392957062445	Primary Tumor
b81184b5-a6b2-4a07-a255-96eccb4343f3	5.600569149604135	9.270364360272682	105.64140107666108	Primary Tumor
b848b51b-a09f-4ac8-83a3-c5f073c1f205	12.25784431442897	8.56380612909207	13.379537888567429	Primary Tumor
b9d25989-50f8-4fc6-aace-87f389c1c9cb	12.366342894177812	32.23738110420798	42.46812288303726	Primary Tumor
bab4afab-7f34-4361-91c2-fd8d81f86fc6	1.1093718409911844	11.031973662791035	0.1454965482936976	Primary Tumor
bb30f8dd-bfc9-4da1-bfda-349d0894ea8f	2.057822927507673	8.94094445065854	51.3105792980045	Primary Tumor
bc9b6d93-70c3-4e9e-b756-61a22ba2c6cd	0.1148990018231393	2.108948216972228	113.7633696283819	Solid Tissue Normal
be474a38-537a-4f9b-8873-f28b638b86df	3.4334005833477987	5.68449282768736	0.5191912617233005	Primary Tumor
be871a91-85d9-4f01-9708-b505dd3ea38b	0.1220455067923507	3.8515912492999664	64.62938909818641	Solid Tissue Normal
be9c0a6a-e26b-470d-9795-bf8c22a783f6	6.139920831726472	9.496992209280718	0.3831128030757434	Primary Tumor
bebccdfe-5e04-4d42-abf1-a4fec2b1d114	8.461605962568232	20.061187949595485	2.629399214837272	Primary Tumor
bf09f335-94d1-4a34-805b-7e90dbbad002	1.7669701428591995	7.378305481436796	1.281568872061765	Primary Tumor
bff632c2-dba4-4b0a-b599-4f6cedf4c131	4.249800402237232	13.406210251451428	0.4421983754616225	Primary Tumor
c01a3220-8e2a-40e2-bab8-d9d871c953cb	2.265907142277584	8.474062398544463	0.3365111611528549	Primary Tumor
c13804d2-f32e-4597-b5f4-62fabeb17f0f	0.0401851348598094	5.25132096109718	3.912342772875335	Primary Tumor
c15022d7-c95d-4250-ab0a-87544bece8e0	1.1303628068366778	6.19635384957915	23.16167726765545	Primary Tumor
c2a5b773-f4dc-4ce3-afb4-725a00afb8fa	1.0048751359618853	15.840329406442205	1.2903645078192842	Primary Tumor
c2c0224c-7dcf-4685-ae51-270d9e7cc582	3.992593565455615	9.050101644880268	0.6766186707047092	Primary Tumor
c344169d-faf2-483a-96db-deb64e8a15ff	0.889183131232054	2.393572992475913	4.238510116503548	Primary Tumor
c3a00eb4-fea9-4d2e-a3ed-d45120b258ed	0.4874565015715201	8.674861600070427	1.4357834503353644	Primary Tumor
c4490ac3-0cd2-47fd-a60b-07940f52620a	14.401359868632715	9.797030982070147	100.76397900432872	Primary Tumor
c460ead9-4a9d-4f98-82aa-31e2a07f5706	19.663634420721053	20.413830623019933	7.409482622355444	Primary Tumor
c4ea0ea9-da4f-43bf-a15a-09ef45ebf411	0.2530562717981714	15.086411776978624	0.566285344435122	Primary Tumor
c500bb3e-3ed8-49f9-b256-5ecdbe4f88ad	0.9215290531679384	4.49899255150568	0.0598748521486736	Primary Tumor
c5208e32-91ad-4ac1-8c1c-fa8dc05bff94	0.062392751848726	39.293860417392615	30.500141745927788	Solid Tissue Normal
c599e0fd-6d16-4c63-b1c0-e35686fcca58	2.5862207271415474	2.988792720626952	5.066364572820438	Primary Tumor
c5a79e4c-c436-4f80-b776-005cade85d54	23.58101557726407	12.092215249677851	0.3073900472009158	Primary Tumor
c5d0c47e-a02c-478d-954a-57fc67d13e10	2.3640141784591244	5.695517537145077	2.153149234998027	Primary Tumor
c6f4d7bd-d539-48ae-ad17-fa39eda5ff57	9.80593367849044	10.193950792647616	0.1432687592080841	Primary Tumor
c72f557e-18ce-4ee8-b0ec-cb57dd732094	0.0366159923579934	4.163969095096887	9.128810655121717	Primary Tumor
c8386d50-a742-40dc-be03-a7d35fa30105	20.335120600537955	29.75157842918617	1.9132794766357613	Primary Tumor
c8e65574-7ab7-4040-9ff3-bfc3ba25663e	24.528151196038163	17.20896985718175	0.25391638382179	Primary Tumor
c9502da2-f361-4ec7-a9db-f7c76fbe00df	2.126403370508556	8.277459011726606	38.52197065970668	Primary Tumor
cab9c42c-4fe9-4c3a-9050-4041fdbed316	9.013843376231598	42.36211600525551	0.6484726622284037	Primary Tumor
cac7bad2-f8c3-4d41-a76a-9aadb74fa014	5.504810740421679	8.617960305212844	81.81847321039295	Primary Tumor
cd5aaf41-7e77-441d-bd3f-a440e757905b	3.962788636063349	14.034827789039571	0.6582086830147414	Primary Tumor
cdad8c62-e8e4-41a8-b937-f8c347ede53b	5.023832234663435	9.956333263293514	5.701117483853143	Primary Tumor
ce3b4316-0d8d-4de2-9049-30f332fd8585	6.572194526825653	14.51871072277894	0.5334366068786772	Primary Tumor
ce67616c-9eb9-4425-ae1d-e1f64ee13e93	7.726590507220918	17.70190585524997	0.281930137649409	Primary Tumor
d0fe3eed-4eba-40b3-bc70-c8cda2b232bd	10.507207505579188	13.199973120668863	0.9340610344703096	Primary Tumor
d14345e2-bf4c-4b2b-8135-58fa96e965e5	0.5378687554030392	4.912823778029829	0.3641765136791864	Primary Tumor
d1ebc4fe-0673-4c60-acc9-60a739cbd5db	0.3719178197104289	2.937329794019254	26.768835513288582	Primary Tumor
d213fea7-8b64-4461-83e1-2a6e26699b7e	5.628653319372904	6.993657260166071	1.1017670710740577	Primary Tumor
d234f819-acf4-4e3b-aea7-f75d193d0ef5	12.601616198892646	6.191450834810146	5.05621608341804	Primary Tumor
d24ce1dc-2b9b-4c07-a0ad-8987cefc6817	18.47829597721088	15.490352238612529	37.43115008336847	Primary Tumor
d291f1df-5430-40b0-aed4-8ac3056a1bbd	23.355822894849595	23.70195005164708	4.14161250776977	Primary Tumor
d466f3a1-30bd-4097-ae08-590dc3c23244	1.9868332976933345	3.027603478491779	1.221597622803605	Primary Tumor
d4a369c7-1245-4de3-be58-ff291ba50ae4	3.1625217403877195	17.108467999020398	1.420293812323444	Primary Tumor
d6e238c5-c0c3-465a-bc03-af4cddc60077	1.3957553426325011	8.886247619218297	2.502546654473188	Primary Tumor
d76bbd30-8025-4774-b6f6-aee4cc68d27e	38.28970748840722	23.21887061861708	27.83101357785273	Primary Tumor
d8e08bc9-0756-4348-8d99-5ef96dd50638	22.440155409158365	8.40191517554876	2.040377042845573	Primary Tumor
da075540-42c3-46be-80d7-c13c12cfdbd8	0.9951617733423682	4.484745692298536	0.8959892555418234	Primary Tumor
db50fc21-e95b-4a38-8928-35dfbcd75b9e	0.7258195024230505	5.256703481925031	0.2321954964482981	Primary Tumor
dcbf21f6-fe82-4ca0-bd59-8195e50d8207	9.22090494512637	14.302382669672626	3.223800185836813	Primary Tumor
dd788888-039a-49c1-860e-15f2ac39f7d6	2.161991334173615	39.30014382514215	3.8859011789311095	Primary Tumor
de0e9cb0-47b6-41d7-b512-a4ad8401dc1d	2.274513556502245	6.043315552764975	12.028038077121394	Primary Tumor
dfb48030-5f4c-4405-837b-693f01e37bd3	0.2144000607308231	2.4695246759747285	0.1443443943141444	Primary Tumor
e05a5a54-6d35-4a37-8dde-b013974e9f32	1.9640008624702143	8.914252022431068	3.2927360343024663	Primary Tumor
e06c9599-da35-44c4-975e-fd4d120c047c	6.090964148772835	8.764172027474887	2.721816461946549	Primary Tumor
e165a875-e50f-44fc-a733-b5bf2210f0f7	0.7943191400650275	10.830678524085291	0.4621823538169194	Primary Tumor
e2e4aed0-90bd-4042-9b38-6b87611ba670	6.576894589582791	11.365003913877676	0.2635643204437342	Primary Tumor
e30b191c-2904-4b68-980d-4cf21a3bf5ed	2.0466926908612537	8.694770524546025	42.33694813569897	Primary Tumor
e332e148-4e94-48c4-9a6f-37bf1518fcbc	0.1449996691368699	3.4313882969638336	17.733649532264348	Primary Tumor
e389220e-e544-4820-9915-c87e17689e0e	0.990742747293756	16.16379328247109	31.110019384953038	Primary Tumor
e3abf4bd-cd05-40f2-82c2-2d02fc7a3c75	1.5492711910650152	3.252196725584481	0.196633559558475	Primary Tumor
e3e40067-b39c-4f2e-9bb9-5011b7018029	8.816246142159322	6.620312236245269	19.147413330935	Primary Tumor
e59b2bb8-8812-4a1c-997b-305d935c5d95	0.7947047204052677	6.470080165026092	0.6559302448068467	Primary Tumor
e648c619-2fd2-4765-b0f9-cf5f031648ed	0.7581622858608508	21.95838131368292	34.78817221163027	Primary Tumor
e65f90dc-c49d-44c9-8a22-e90e32caf469	3.1081859529432334	22.127807418957808	0.7306679821665872	Primary Tumor
e7149e76-15c9-4950-bb00-51adf8501824	0.2143785334301823	4.647714838762154	28.790808397242465	Primary Tumor
e7463047-b761-4187-90ee-00e16801e6ed	4.138131912200489	10.617012271495334	48.88715309215301	Primary Tumor
e77f1a00-7798-46b4-af9e-6d7fc5be384b	9.186902210797108	52.8496851155284	12.710611214039517	Primary Tumor
e7f0e1ee-e412-4443-a6cb-071468572705	8.804626566690066	26.839207494674177	3.867895814276454	Primary Tumor
eb7d191d-85ed-4600-821d-d10e987deb13	4.2871716377484095	5.708917940013725	0.1688356664565965	Primary Tumor
ec730778-e5dd-48ff-9310-14dcc4736de5	2.8819869959813	50.12885798949485	0.129161432539862	Primary Tumor
ed007e79-c4a1-4c27-90c2-17ddcaf62265	11.287519236974422	9.49829020564815	3.5293906021300265	Primary Tumor
edce1031-680e-43e3-8a43-1988d9935aa7	4.2526795942166284	9.944292842477948	3.5920422625975625	Primary Tumor
ef1d5bac-1c97-4529-89d4-2410e4356701	0.085420019386535	3.459533470050741	2.641812802890646	Primary Tumor
ef5fe7ac-2476-478e-8c5d-f8114ea34224	0.9183750526382004	6.511083815249977	70.1377359828329	Primary Tumor
f0009150-a08a-425b-8b05-a3369ce1bab1	20.70307371368139	30.360839433601424	1.1852628797116291	Primary Tumor
f19a9513-8848-4d2f-9409-2efe8053a03b	1.152660062267992	4.119671389540713	0.2910097447695509	Primary Tumor
f1bc5222-0e48-4eea-9b65-05b84a1b42af	11.00521477627704	53.55020348326092	0.7222777568321846	Primary Tumor
f232d99a-df50-44c2-8c7f-ea63cf7a52b9	9.327212129220072	4.719043513363612	2.366365548473139	Primary Tumor
f407b219-7355-4152-9d64-1c439c39409a	2.160762597910031	8.077566324586963	0.3068568812253409	Primary Tumor
f40f17fc-69f0-4374-b9b0-6962948252d5	0.2555759264670089	3.632403417977662	31.909017789486114	Primary Tumor
f41434a1-8170-4eea-836f-73cc7df1aa38	3.5710978064676304	24.64675989735532	0.3106177083894189	Primary Tumor
f41bbb43-d85f-4300-9b91-a895b7c22196	0.3895211345823704	8.315275395536094	207.31640594251908	Solid Tissue Normal
f45bf4c6-a66a-4174-a74c-9a88f90f0599	4.499859590651244	9.159897776336104	0.6487711739377127	Primary Tumor
f54dd257-361a-48f6-b646-6e13f7836f38	2.357695234766519	3.3975699851640497	11.71214612951491	Primary Tumor
f5f31aa2-cc61-4d76-bfcd-d3f6df41b97c	1.142119093485484	33.495815812162135	4.003969490780424	Primary Tumor
f643ce8b-bf15-44fb-8eea-b63af0c70a25	1.056619428946717	5.698755504831636	57.36506575202843	Primary Tumor
f9c53ce7-12a2-4303-a577-13bcf6414c45	0.0247481460756603	28.731140177406974	23.26641515584113	Solid Tissue Normal
fa6a3102-d0cd-44ec-9788-bd859faed532	0.2679564725775507	20.58790397852645	55.463953746314495	Solid Tissue Normal
fa864442-6170-4ad7-89a5-854f1870d930	8.2439302087465	59.51480032845962	13.485846098265236	Primary Tumor
faa8ae48-24e7-4f42-8b2a-848235492292	0.3909719310799877	2.5875245950799783	53.08952772446422	Solid Tissue Normal
faadd7bd-35e4-4032-87ef-0019de1a87eb	3.7431398435899697	13.05923248323481	2.4155633770896667	Primary Tumor
fbeccce9-1784-4c02-8e48-c1d30a546fc2	4.983615826994433	6.577509566458611	1.4668957508612168	Primary Tumor
fc268f2f-c8eb-4fd5-85e6-6ba800735f4a	9.72578443981488	5.5179516000413145	4.564001965843165	Primary Tumor
fd16d083-da86-48e9-9fc6-877edc783309	26.33084396492163	19.04359696131134	73.04178447959445	Primary Tumor
fd91fa29-ff90-42db-8076-c0b31bd00060	7.607486215117939	18.73514796845189	6.198265014353802	Primary Tumor
fda03449-01de-4ea7-9be0-b77e0a2b4af9	0.2658961638124038	16.88271608490709	21.46070640671584	Primary Tumor
fe28ea33-5a35-4a4d-8fa1-3d84d4a308ac	9.083504083635662	17.329360198203783	22.09947244814288	Primary Tumor
fe584a2a-845c-4d23-91bb-03fb1a710287	2.545504118030232	4.062801686186865	174.10492916177938	Primary Tumor
fe7e18b9-d236-447e-8497-e15c94dd7f55	0.1772655130870858	4.733151220085324	4.624565951581521	Primary Tumor
ff72cab0-542c-4341-8655-f8ddb317d68f	4.045125667993097	30.19130613782201	2.0108972315201488	Primary Tumor
ffe79ab5-b9da-49e0-bc6c-04255f809114	9.203845931424524	14.241429539728538	0.2586789761367067	Primary Tumor
