# Supplementary material for: scRNA-seq of gastric tumor shows complex intercellular interaction with an alternative T cell exhaustion trajectory
Source: Nat Commun. 2022 Aug 23;13:4943. doi: 10.1038/s41467-022-32627-z (PMC9399107; doi:10.1038/s41467-022-32627-z)
Supplement: Supplementary file 13 — Source Data [file 41467_2022_32627_MOESM13_ESM.zip › Source Data/Fig4/Fig4d.csv]

	gene_name	log2FC	pvals_adj	-log10(pvals_adj)	score
0	C1QC	7.24106	0.0	305.66323635586326	2213.3257670380144
1	C1QB	7.134825	0.0	305.66323635586326	2180.853770526687
2	C1QA	6.6452255	0.0	305.66323635586326	2031.2011402562407
3	APOE	7.4768424	6.185996633725694e-240	239.20859032066565	1788.52493136993
4	VCAN	-5.677495	2.1715190525179953e-305	304.66323635586326	1729.7240019310145
5	S100A8	-5.619551	0.0	305.66323635586326	1717.6902010943295
6	FCN1	-5.332006	0.0	305.66323635586326	1629.7982033913825
7	S100A9	-4.2723937	0.0	305.66323635586326	1305.913686386208
8	S100A12	-7.2053246	3.275379140329753e-167	166.48473842116144	1199.5765895632962
9	A2M	6.061052	4.240175900047383e-198	197.37261612670082	1196.2856592358778
10	APOC1	5.173004	2.0386692194505566e-196	195.69065323416353	1012.3085613729805
11	SELENOP	7.8666654	3.4887143216342286e-124	123.45733459192118	971.1975378810581
12	SLC40A1	5.3510737	2.2514928222831616e-175	174.6475294332215	934.5518088400618
13	GPNMB	5.4235616	6.576816136262647e-163	162.18198429925718	879.6039778829733
14	SLCO2B1	4.5899196	2.4583397062466287e-185	184.60935810421827	847.3421050338278
15	DAB2	4.016147	2.103388803583405e-211	210.6770804421764	846.1101533836832
16	TIMP1	-3.2472248	3.2140440286295586e-257	256.4929481782074	832.8902643344551
17	EREG	-3.557216	1.7565746950460262e-227	226.75533337792058	806.6176838847582
18	PLTP	6.2143245	4.1028880410819416e-125	124.3869103338261	772.9806211743734
19	RGS1	3.2886636	1.9407706903533072e-224	223.71202577517184	735.7136018023081
20	G0S2	-3.364715	2.756745058081196e-215	214.55960339529722	721.9319372514249
21	S100A4	-2.409374	1.1825972304189765e-284	283.92716314243074	684.0867243835487
22	CD300E	-4.0139856	1.1516249302671508e-165	164.93868894212648	662.0615278797657
23	LGMN	3.2993562	7.818112843799225e-200	199.10689806540984	656.9245830056353
24	TREM2	4.918345	1.6649851053314206e-132	131.77858964726354	648.132564140665
25	HLA-DPA1	2.2766976	4.690493527370311e-285	284.32878145900406	647.3306644951406
26	S100A6	-2.311928	1.1440127431903579e-267	266.9415691378975	617.1496970841367
27	THBS1	-3.3730025	2.76293329059403e-175	174.5586296007428	588.7866991272663
28	SLC11A1	-2.8614361	3.8539385733970134e-205	204.41409521169595	584.9178772371657
29	CTSC	2.5575252	1.405021935644184e-217	216.852316895364	554.6052560149698
30	MS4A4A	3.0959482	1.0245743329100276e-178	177.98945652803724	551.04614099203
31	HLA-DPB1	2.1553147	2.707097849138302e-255	254.56749604619742	548.6730622756354
32	CFP	-3.5301085	3.991077505448983e-155	154.3989098382741	545.0448965754772
33	SLC25A37	-3.381493	6.682496154349417e-161	160.17506128249966	541.6308631706966
34	PLD3	2.9578457	4.780233460424613e-182	181.32055089248868	536.3182095788735
35	CD74	1.8373499	1.7038225140787408e-291	290.76857564734564	534.2436109645383
36	AQP9	-3.6481774	2.1294636336038278e-137	136.671729772289	498.60271376922503
37	MCEMP1	-4.3779984	6.2152971614600054e-114	113.20653810234059	495.61803725342105
38	TUBA1B	2.4281075	1.0280488933835664e-199	198.9879862300667	483.16422179030326
39	AKR1B1	2.9802918	4.35182400257231e-158	157.3613286767881	468.9826843242694
40	APOBEC3A	-4.728979	9.495570434851421e-100	99.02247894043019	468.275234400785
41	IL1B	-2.561951	1.585116188667705e-177	176.79993889858955	452.9527664729649
42	CD55	-2.544664	5.86362189180944e-176	175.23183404239063	445.9061232869232
43	GPR34	4.214887	8.571509297087756e-106	105.06694269946723	442.84530585229396
44	MSR1	3.4371164	3.552867850595983e-128	127.44942094585272	438.05849292882135
45	FOLR2	4.648985	2.039142190388857e-90	89.69055248959793	416.9700250091809
46	CD68	1.761678	1.0346298461374099e-229	228.98521499758186	403.39821110366046
47	HLA-DQB1	2.0357049	3.216008890702455e-195	194.49268275930865	395.9296978064023
48	FGR	-2.5490942	1.3217084912791898e-155	154.87886431987988	394.8008147611895
49	HLA-DQA1	2.0881946	2.20796250374452e-188	187.65600830619425	391.8622648329719
50	PTMS	2.7859478	5.797415037227258e-140	139.23676560735296	387.9063607787293
51	HLA-DRB1	1.6878474	3.114288618612495e-226	225.50664114139462	380.62079249170455
52	AXL	4.081679	2.708944082402596e-87	86.56719995951265	353.3395106795465
53	NLRP3	-2.4737146	2.818179210593615e-143	142.5500313931652	352.62809247258446
54	TREM1	-2.6024363	5.736221079299353e-136	135.24137411890416	351.9570618223795
55	TMEM37	10.402455	2.692772728943539e-34	33.56980029966345	349.2083480507455
56	C1orf54	3.5538046	9.938876640092969e-99	98.00266269976555	348.2823170429266
57	CSTA	-2.4955215	5.5351285410823645e-140	139.25687228914217	347.51852514398485
58	HLA-DRA	1.6190163	1.2504076155409771e-211	210.9029483899334	341.4553089913802
59	CD52	-2.6064956	2.358377768720931e-127	126.6273866276844	330.0537284677098
60	CD9	3.0021455	1.1308740003290502e-109	108.94658578058308	327.073505378477
61	LILRA5	-2.6917157	6.768037523333726e-122	121.16953724214817	326.1539478545571
62	ITM2B	1.5311655	2.2560760971499237e-212	211.6466462557459	324.0660388344587
63	GAL3ST4	4.852361	6.692249999711305e-67	66.17442784364104	321.10222624891355
64	PRDX1	1.974718	3.129656773485061e-160	159.50450328850943	314.9764096834782
65	ADAMDEC1	5.1810956	6.215047825082302e-61	60.20655552509323	311.9359199299331
66	NPC2	1.3320332	6.089525864273656e-231	230.21541652059304	306.65456813825614
67	FLNA	-2.0899136	3.995781411135424e-146	145.398398277837	303.8700909450481
68	PPIF	-2.2073362	2.319225929029335e-138	137.63465694219798	303.8059589037604
69	AREG	-2.4903255	2.1674183012843493e-122	121.66405726384949	302.98309826358076
70	FUCA1	3.670209	5.6393847224184e-82	81.24876827655476	298.1999549588614
71	IGSF21	26.175009	4.3319244634683774e-12	11.363319124850245	297.4349777924867
72	HLA-DMA	1.5867654	9.420613080136813e-185	184.02592083301855	292.0059654481249
73	LIPA	2.5548828	8.807301674020408e-114	113.0551571276356	288.84267241899306
74	SAMSN1	-1.9011998	5.028770438042885e-152	151.29853818934762	287.64875321742954
75	SGK1	2.1441972	5.046645095787428e-134	133.2969972358569	285.8150516500268
76	ADAP2	2.3946848	1.0862327970370073e-119	118.96407708852814	284.8814661464576
77	FCGR3A	2.3420174	9.432017114622965e-120	119.02539541987443	278.75954856563027
78	CD59	3.0557094	1.0620130689487906e-91	90.97387013886903	277.98970668344623
79	GSN	2.1247458	8.841230885063337e-130	129.05348726786275	274.2058609577077
80	FPR1	-1.946684	1.516307630973837e-141	140.8192126793895	274.1305086206004
81	CTSB	1.6182421	9.235513309854378e-170	169.03453896146445	273.53881483787876
82	PEBP1	2.1436846	2.7758641422375117e-127	126.5566017931597	271.297441535419
83	RPL34	-1.2091157	1.7343909016765554e-220	219.76085301337167	265.71630721358304
84	NRP2	3.4402723	2.139781935309288e-77	76.6696304832477	263.7644083977427
85	CTSZ	1.8369457	1.2600398306936406e-143	142.89961572632922	262.49882791838223
86	STXBP2	-1.9772329	6.540694410586562e-131	130.18437614117477	257.40483587417475
87	RPL35A	-1.1680737	1.450807991808139e-220	219.8383900607642	256.7874316061829
88	RNASE1	4.2797008	1.356947230724052e-60	59.867437040955565	256.2147155683301
89	FRMD4A	5.54432	8.489745281141353e-47	46.07110533975066	255.43295566415154
90	STMN1	4.0529547	9.825663454916364e-64	63.00763811524453	255.36710138220576
91	HEXA	2.1661897	1.6818327426406237e-118	117.77421719674267	255.12129275019709
92	CREG1	2.017225	3.5086035822494886e-126	125.45486569754893	253.0706948546017
93	SLC2A3	-1.9382802	6.580623255375219e-130	129.18173297210765	250.3903984252446
94	HLA-DOA	2.722202	1.0656359360182236e-91	90.97239114238619	247.64523080807732
95	MGST3	2.0318413	4.413853645200804e-118	117.35518207129567	238.44710312860326
96	BTG1	-1.4996144	2.83582871538795e-159	158.5473200041689	237.75983749247592
97	ATP2B1-AS1	-2.3221724	3.914213606864502e-102	101.4073554776685	235.4853623854821
98	CTSD	2.0074623	1.5428740025028257e-116	115.81166953877938	232.4875562265528
99	HSD17B14	5.9431725	2.6093606401499036e-39	38.583465892841886	229.30819170636443
100	OLFML3	6.180285	1.284606724935373e-37	36.89122980877787	227.99831336874036
101	BCL2A1	-1.7713301	3.481072687476275e-129	128.45828690821807	227.54203253024707
102	ARHGAP18	2.0500758	7.939096896091714e-111	110.10022889749116	225.713811470831
103	SH3BGRL3	-1.2986051	1.7809378759502623e-174	173.7493512296679	225.63179092139288
104	ACP2	3.0136364	1.4883898396329397e-75	74.82728330331484	225.50222098188712
105	EHD1	-2.7823381	2.2665710884823553e-81	80.64463065522808	224.38063185139976
106	PLAUR	-1.6191725	1.3617852866548403e-136	135.86589136244666	219.99030871596838
107	LILRB5	6.1151333	1.591271556682437e-36	35.798255699985695	218.9111049946267
108	CD63	1.5010434	3.995781411135424e-146	145.398398277837	218.24931176317935
109	TSPAN4	2.563872	1.8294002720355193e-85	84.7376912606705	217.2566023503615
110	TUBB	1.9104329	2.1040460121894216e-113	112.67694476707463	215.26174627127082
111	KCNMA1	4.4194627	2.2907219697838825e-49	48.64002761893633	214.96278685578028
112	NAMPT	-1.4612226	7.672274191864347e-147	146.11507588473654	213.50665818769548
113	YWHAH	1.9631245	9.081168033835377e-109	108.0418582882603	212.09962050340087
114	RPL18A	-1.0403976	6.576315605498094e-204	203.18201735263995	211.3900921655842
115	COTL1	-1.416648	6.074366907198351e-150	149.21649897913505	211.3872593642285
116	FMNL2	3.8096635	5.17290877377532e-56	55.286265180472675	210.62206839819132
117	GALM	3.8946445	1.0807184904559689e-54	53.96628741794614	210.1795044143167
118	RPS8	-1.0240574	3.8539385733970134e-205	204.41409521169595	209.3317644753547
119	LGALS3BP	2.9273083	2.2332627923015593e-71	70.65106016965974	206.81743632205627
120	IGF1	7.4007173	1.3072113355131458e-28	27.883654194800748	206.35904082820758
121	ANPEP	-2.6165342	1.4035005226107778e-78	77.85278742131459	203.7044834296021
122	FABP5	2.2900102	3.1358998524862403e-89	88.50363781531384	202.67423456012048
123	NRP1	2.8235188	5.675940538032341e-72	71.24596216292205	201.1643102462264
124	RPS13	-1.0274352	1.7270696881829695e-196	195.76269013806504	201.13347546936728
125	GPR137B	2.3194792	2.219698733053378e-87	86.65370596584265	200.9914709360606
126	RPL32	-0.98188287	6.88462805360609e-205	204.16211951780792	200.46328789770865
127	SLC7A8	6.5649753	3.373070034745248e-31	30.4719746415005	200.0477596962419
128	SERPING1	2.6063561	3.2265240781565603e-77	76.4912650895925	199.36347872487588
129	MMP14	2.352887	1.622309578445792e-84	83.78986626764532	197.14807996807946
130	KDM6B	-1.6466298	1.1374754260224783e-119	118.94405797705161	195.85683162701983
131	JUN	1.9381552	1.0160846282206411e-101	100.99307011878574	195.7402414146601
132	SERPINA1	-1.4914408	8.511805680418337e-132	131.0699782996267	195.48310975363248
133	GPCPD1	-1.9733815	3.768600447147444e-99	98.4238199046829	194.22774726054763
134	RPL39	-1.013205	1.1070927156567289e-191	190.95581600675274	193.47739737647464
135	ABHD12	2.15127	4.112902993728749e-90	89.38585153357012	192.29309302700182
136	PLAU	2.5040288	1.8801214666480303e-76	75.72581409191137	189.61961917374748
137	FCGRT	1.3153812	1.3709227002179003e-144	143.86298703231134	189.2346641043078
138	MS4A6A	1.4319234	7.604558307165457e-133	132.11892600584918	189.184180334783
139	CD209	4.776896	2.882107831118323e-40	39.54028977453397	188.8798520591922
140	LMNA	2.0910752	5.806893492226339e-91	90.23605613955348	188.6903775114652
141	LYZ	-1.5034293	1.2232995493868505e-125	124.91246718424208	187.7970623046988
142	RPS14	-0.9505624	9.159931627726447e-198	197.03810776801467	187.29702006100263
143	HLA-DRB5	1.596271	1.971198125397326e-117	116.70526972252804	186.2932420465176
144	FAU	-0.9017771	7.656408158597668e-205	204.11597492263172	184.06710961107888
145	RPS24	-0.9313691	2.6082848944302353e-196	195.5836449737831	182.16056844842942
146	RPL30	-0.9222834	3.162127358117793e-197	196.50002064236904	181.2287093047237
147	CCL4L2	2.3212795	9.12941534984432e-79	78.03955703390781	181.15162594194308
148	GNPDA1	2.2755203	5.16750577074067e-80	79.28671902970804	180.4185406314364
149	GATM	4.4042487	1.248259514688752e-41	40.90369511490949	180.15004662597303
150	FTL	1.0917373	2.0271935478006414e-165	164.69310478474114	179.80160066402027
151	GM2A	2.087463	9.73328606670041e-87	86.01174051228026	179.54631746177822
152	SLAMF8	2.2111864	2.143769280339281e-81	80.66882195669722	178.37380274041394
153	MFSD1	1.5984219	1.345736831676877e-111	110.871039861156	177.21870165642565
154	VSIG4	2.4144435	1.2263691536399064e-73	72.9113787816472	176.04040405694266
155	HSPB1	1.6660655	4.3431009675496404e-106	105.36220007412845	175.540321751835
156	RETN	-2.301463	2.1446979561274058e-76	75.6686338620917	174.14855267356785
157	H3F3A	-0.94873774	6.675035857466416e-184	183.17554639698093	173.78555400657677
158	OLFML2B	3.165694	1.6179432998839074e-55	54.79103670211745	173.4516560505441
159	SERPINB1	-1.4565375	1.2985387964123733e-119	118.88654507043506	173.1627093718157
160	MARCKSL1	-2.3131218	2.3258514090803166e-75	74.63341803435297	172.63618593944034
161	IL18	2.166061	1.664047865042259e-79	78.77883418572273	170.63975440972445
162	MS4A7	1.4779507	5.543744860573379e-116	115.25619676544439	170.34297578715615
163	MAF	3.1613302	1.7809528917047557e-54	53.74934756798384	169.91943693768673
164	GRN	1.1926187	2.678667823848214e-140	139.57208113902868	166.45627782823934
165	RPL28	-0.8122573	6.758320633922882e-204	203.17016120790885	165.0264445285342
166	ACP5	1.9021856	1.7739623428726585e-87	86.75105560347622	165.01660522060124
167	UPP1	-1.7210274	1.9220102379748563e-96	95.71624430330424	164.73027660806972
168	AKR1A1	1.6034161	1.3834030174821061e-102	101.8590512813721	163.32244125216656
169	PCBD1	2.0046446	9.310791622411492e-82	81.03101339285008	162.43838605100524
170	CD44	-1.3952384	6.531846937502981e-117	116.1849640007536	162.10572321902896
171	RPL26	-0.93691933	3.876935586435213e-173	172.41151141454299	161.53567802614194
172	EBI3	3.2077835	1.938204536237813e-50	49.71260039432743	159.46725732918893
173	NUPR1	5.6379604	5.808867754976842e-29	28.23590851058481	159.19293499959048
174	CTSA	1.6246011	1.4857176829760007e-98	97.82806370765083	158.9315824261799
175	MGLL	3.2656205	2.3465136043169547e-49	48.62957692354709	158.80574185126045
176	CAPG	1.5489192	3.653674773093782e-103	102.43727011339752	158.66705456613602
177	TSPO	-1.2947007	6.196804939369343e-123	122.20783217418901	158.22257096576752
178	HSPA8	1.4405748	2.4235393315286097e-109	108.61554992773523	156.46882033480077
179	RPL29	-0.8970905	1.6104480338025387e-174	173.79305328450275	155.90809613472538
180	PTGS2	-1.9521768	2.0301596075652943e-79	78.69246981727889	153.62161464469082
181	RPLP1	-0.78669554	3.547050348430821e-193	192.45013264691275	151.39966101636705
182	GLMP	2.2232761	9.65623057983254e-69	68.0151923723273	151.21655424366472
183	MRC1	2.1475644	3.5753396124995824e-70	69.44668269936517	149.14122423850878
184	RPL8	-0.8824273	1.0680983144683735e-168	167.9713887702794	148.22253490089525
185	ARL4C	1.8781787	9.797675507628201e-79	78.00887694818037	146.5146123201908
186	TMEM14C	1.6493124	1.7516070938160348e-89	88.75656330463147	146.38729839618372
187	CD81	1.699118	1.0919455655942631e-85	84.96179901103721	144.36012355412018
188	RILPL2	-1.4775064	2.467114527425652e-98	97.60781068939373	144.21616490105617
189	RPL13	-0.81525546	2.0632308156738004e-175	174.68545218435543	142.4132692214635
190	HERPUD1	1.5627657	6.508896089714157e-90	89.18649266163126	139.37759319623424
191	ETV5	2.9641957	2.6668490830001993e-47	46.574001560341145	138.05445647509399
192	DNPH1	1.8138633	1.0867450640439776e-76	75.96387232368218	137.78807841971104
193	FILIP1L	3.4741445	5.866434141631988e-40	39.23162580048633	136.29633538332723
194	HLA-DMB	1.3905923	2.6088465495597642e-98	97.58355146503138	135.69893885081856
195	UGCG	3.1174703	3.815887156671066e-44	43.418404476724675	135.3555848853926
196	VAT1	2.595804	7.601434211298035e-53	52.119104458865465	135.29097858295523
197	RPL19	-0.7792061	4.907377164553207e-174	173.30915056231876	135.04354680588793
198	DBNDD2	2.001895	3.735090571325462e-68	67.427698862617	134.98316990163326
199	IL2RA	4.887174	4.486345170214334e-28	27.34810731573911	133.65496256388928
200	FPR2	-3.684171	7.810301168258484e-37	36.10733221923525	133.02558485500717
201	CTSL	1.7099416	4.898622336713494e-78	77.30992604154055	132.19546061010826
202	ENPP2	3.5660708	8.524437480758782e-38	37.069334270055435	132.19187033273198
203	SERPINB9	-1.6413895	4.469626575609379e-81	80.34972875940201	131.88520024365542
204	NR1H3	3.3520463	4.863480806121305e-40	39.31305279374184	131.77917124430326
205	CCL18	6.3756123	2.5950049904262274e-21	20.585861802627665	131.24747286908337
206	RPS9	-0.82949215	1.5382438214234538e-158	157.8129748206424	130.9046240560253
207	SMIM25	-1.8829951	3.7748081443864443e-70	69.42310511660477	130.72336874904573
208	RPL11	-0.8218884	4.365864442598135e-159	158.3599297529937	130.15418726230266
209	HSPA1A	1.87535	1.6409794480133137e-69	68.78489685811223	128.99575621790336
210	RPS16	-0.85063	4.866169797983691e-152	151.3128127410606	128.71121568254605
211	RPS12	-0.79235876	1.94678741778528e-162	161.71068146929318	128.1328744114922
212	MYO1G	-2.134849	1.7200518629295954e-60	59.76445845806654	127.58809864806418
213	SNX6	1.619993	2.0915647171787148e-79	78.67952869293907	127.46028347722218
214	RPL6	-0.91141367	1.8473290524980948e-140	139.7334557396675	127.35498165964866
215	LAMP1	1.604485	9.012848756817993e-80	79.04513791669902	126.82674087231959
216	CD276	4.4041586	1.6430745049324656e-29	28.784342743109416	126.77081041358936
217	RPL37	-0.9035227	1.3745702505817392e-140	139.86183305963254	126.36833687475804
218	DNASE2	2.0059266	2.1197667671643752e-63	62.673711920819244	125.71886642923532
219	ME1	4.738484	4.128283237369361e-27	26.38423051385014	125.02125165659132
220	OLR1	-1.836436	1.4439942075955145e-68	67.84043454888157	124.5846185168298
221	FAM213A	4.054063	1.8844027973054237e-31	30.72482625974403	124.5603765071755
222	ECE1	-5.084137	3.316015413194686e-25	24.479383459469823	124.4565382750639
223	RPLP2	-0.82873887	5.545449474466489e-150	149.2560632472841	123.69430093299592
224	NEU1	1.9580295	1.6463408555974498e-63	62.78348024422708	122.93190697021775
225	CD84	1.8147242	2.9423228731069147e-68	67.53130967208611	122.55070238724512
226	CD163L1	5.952345	4.1014483802690306e-21	20.387062749992662	121.3508288719184
227	TNFRSF1B	-1.3530554	6.851795000670359e-90	89.16419563919887	120.64409264540822
228	OTOA	3.8945603	2.0338028828891727e-31	30.69169114139455	119.53064299677509
229	SERPINF1	3.5642228	3.3034073333135525e-34	33.48103787144838	119.33387897270156
230	C2	3.1949363	5.157548353414836e-38	37.28755669170715	119.1313674984334
231	EPHX1	3.2501347	3.1611799259489774e-37	36.50015078457074	118.6304068573141
232	MGST2	1.81901	6.949740310534976e-66	65.15803142329604	118.52311199699403
233	CCL4	1.9906715	3.3328203062585505e-60	59.47718810131221	118.39954417322312
234	RENBP	1.9568326	5.3927300662823884e-61	60.268191317827544	117.93476436587018
235	ARL6IP1	1.4586602	6.145016381655202e-81	80.21147695501463	117.00129262233808
236	RPS15A	-0.8126389	6.093220703298508e-144	143.21515309095665	116.38220143820288
237	PFDN5	-0.8400697	3.933842903012096e-138	137.40518298750698	115.42993239084458
238	BCL3	-1.7806084	4.11350767677778e-65	64.38578768786086	114.64587540227411
239	TUBA1C	1.6926569	1.9763070083365064e-68	67.70414558926777	114.59988747443064
240	SCAMP2	1.5539651	2.1921140483433325e-74	73.65913685471426	114.46372735737093
241	TFPT	1.9749386	2.034598554437529e-58	57.691521268400166	113.93721403745268
242	NPL	2.1384437	9.361832862612795e-54	53.0286391166259	113.39875968501273
243	FCHO2	2.3262293	2.3312552825059184e-49	48.63241016675691	113.13013910707538
244	SDS	1.8036041	3.557791294848369e-63	62.44881953184348	112.63294856999865
245	IVNS1ABP	-1.628779	7.271409622335282e-70	69.1383813894355	112.61114741300818
246	FRMD4B	2.012795	2.2308712416298e-56	55.65152549500679	112.01511067076514
247	RPL18	-0.7768934	2.322065290331692e-144	143.6341255732141	111.58840091269222
248	CSF1R	1.3669784	1.0110524031780587e-81	80.99522633420003	110.71872546132602
249	IDH1	2.3754323	2.5728361694748526e-47	46.58958786748508	110.67040966899302
250	PLA2G7	1.8454672	1.1035665667554707e-60	59.957201465218546	110.6490492963914
251	CSF3R	-1.8682388	7.807894951014497e-60	59.107466038387166	110.42686182006821
252	CD40	2.1386578	2.770762289068737e-52	51.557400731877124	110.26363765107877
253	HLA-DQA2	1.5594991	4.95861757825393e-70	69.3046393843603	108.08052583354292
254	FTH1	-0.8636937	1.631134297467158e-125	124.78751028037738	107.77818823257289
255	ADAM28	2.2753723	7.95488314499959e-48	47.09936619563457	107.16859162396352
256	BEX4	2.217092	7.541351320641663e-49	48.12255082674102	106.69212424776444
257	ATP2B1	-1.6901718	1.485568560074983e-62	61.82810730039	104.50012574401012
258	VMO1	2.9666054	6.0083355430501834e-36	35.22124582160542	104.48753892544124
259	HMOX1	1.5718446	3.5765251787090107e-67	66.44653871317907	104.44363158917777
260	MERTK	2.1423488	2.6203641287221877e-49	48.581638354441075	104.07881299477665
261	RPL24	-0.83756864	9.265580196555349e-125	124.03312738063293	103.88625790307347
262	SYNGR2	1.235134	7.808834636247227e-85	84.10741377390893	103.88392687073087
263	SELL	-3.097896	3.040712965172094e-34	33.51702457410952	103.83225968125686
264	ATP1B1	2.25441	9.725167783863303e-47	46.01210289725394	103.73014620199419
265	FABP3	5.915799	3.592696821902723e-18	17.444579430201447	103.19862800707394
266	SRGN	-0.88163567	1.169043030101231e-117	116.93216950304553	103.09157112419555
267	MMP12	7.1679955	4.29055289002965e-15	14.367486740072314	102.98607962216438
268	S100A10	-1.161788	7.213552501330244e-89	88.14185080299784	102.40214339330714
269	STAB1	1.6418768	3.0865377961188112e-62	61.51052840052245	100.99271056683399
270	SERP1	-0.95294714	2.9792751301084815e-105	104.52588938870488	99.60764732174492
271	SLAMF7	2.3985116	3.061219601186435e-42	41.51410551451812	99.57206564026643
272	RPS7	-0.7752377	7.08924841216225e-129	128.14939980540265	99.34624333208815
273	RPS28	-0.7528116	3.586754478540428e-132	131.44529835074653	98.95354677019667
274	SPRED1	2.9199302	1.690814803644666e-34	33.77190395843407	98.61160294335818
275	CD93	-1.6246403	8.31368760075236e-61	60.080206298788	97.60872712338562
276	ICAM3	-3.0746717	2.4534002559566736e-32	31.610231593753237	97.19108594371173
277	AP2A2	2.008292	6.591172525052914e-49	48.18103732047971	96.76158986373987
278	RBKS	-1.6909233	1.8114867602213417e-57	56.74196483578557	95.94631231062968
279	SLC38A6	3.2210078	1.9519001810846623e-30	29.70954239564093	95.69466850215814
280	IFITM2	-1.2699713	2.0288082329162103e-75	74.69275900142513	94.85765662611142
281	RASSF4	1.524882	8.400908595023995e-63	62.07567374054935	94.65807497734302
282	VOPP1	1.6700374	3.6660387223843506e-57	56.43580295213184	94.24990099709845
283	LTC4S	3.126967	1.1518880480107012e-30	29.938589727938684	93.61698070700011
284	EIF1	-0.762419	4.355556463674663e-123	122.3609563518699	93.29031619030656
285	SPINT2	1.3563901	1.9531751446585225e-69	68.70925881101414	93.19655970751658
286	SERPINB2	-5.197018	1.2342860022005353e-18	17.908584196229967	93.07123704619696
287	AC245128.3	-6.0529094	4.2683367315075543e-16	15.36974132615784	93.03165135269954
288	LSP1	-1.210472	7.564914230468466e-77	76.12119599155956	92.14257541985444
289	FOSL2	-1.3986585	1.8481558791280168e-66	65.73326140184419	91.93838571417746
290	BCAP31	1.3163048	2.5590772133691855e-70	69.59191661023073	91.60417407668666
291	RNASE6	1.4173654	4.140408841169252e-65	64.38295677272038	91.25417732579938
292	UBA52	-0.73114437	2.444839361712647e-125	124.61174967094267	91.10917903934993
293	IGSF6	1.2817624	1.6381639900372994e-71	70.78564262491786	90.73037245308483
294	THBD	-1.8539296	1.4074696678784948e-49	48.85156095577675	90.56735676061795
295	C19orf38	-2.3270104	1.4891850715546945e-39	38.82705132604881	90.35095197080064
296	F13A1	2.41554	6.149285396834615e-38	37.21117535028043	89.8850817589627
297	LGALS2	-1.5650544	4.638589410758183e-58	57.333614067777376	89.73022591965389
298	VEGFA	-1.595765	6.767976274320656e-57	56.169541172420224	89.63338756688675
299	CHD1	-1.5276706	2.9132881100926913e-59	58.53561656362633	89.42314175741295
300	SCARB2	1.548642	3.3745183061606374e-58	57.471788211546006	89.00322729808948
301	LPAR6	2.0401335	2.5717013393906967e-44	43.58977946894608	88.9289683172711
302	RPS15	-0.6535816	5.878037185912705e-135	134.23076767080073	87.73076248915659
303	RPS27	-0.77910763	2.8742698616088406e-113	112.54147245892081	87.68191991263484
304	MDH1	1.5881369	1.0335675457098188e-55	54.98566113609476	87.32475804753632
305	SDC3	3.3868222	1.762943951482884e-26	25.753761494818455	87.22341177357609
306	PLD4	2.5911877	8.196923289377998e-34	33.08634912922419	85.73294141539552
307	SOD2	-1.1186826	6.498091468548837e-77	76.18721417972442	85.22931259074547
308	RPS23	-0.7012539	2.116385224572215e-121	120.67440527913259	84.62339624504204
309	MXD1	-1.2958183	5.25742421087373e-66	65.27922697922872	84.5900188133285
310	CCND1	4.86847	4.2479767525661054e-18	17.3718178686356	84.5741774735335
311	NFKBIA	-1.1154404	3.871622521732802e-76	75.41210699245869	84.11770842451811
312	EGR2	3.69043	1.9155465981877232e-23	22.717707278768536	83.83810678982573
313	TSPAN15	6.032595	1.2763341142521163e-14	13.89403562265094	83.81709201704956
314	ITM2C	3.7933867	8.033767681430154e-23	22.095080731246586	83.8151853320466
315	ATP1B3	-1.2547662	1.9603438554301577e-67	66.70766774424655	83.7025284883572
316	HEXB	1.3169816	4.5857766580289665e-64	63.338587100619506	83.41575086992529
317	FPR3	1.4360256	1.9743306632316095e-58	57.704580109421904	82.86525540001443
318	PIK3IP1	3.0118396	4.10788082281783e-28	27.38638216457412	82.48339107683093
319	LUCAT1	-2.6803937	3.046538048902029e-31	30.51619339350373	81.79541239271613
320	SCPEP1	1.4313607	1.525384038640849e-57	56.81662080230713	81.32507934978976
321	RIPOR2	-4.0526333	1.1261340340736749e-20	19.94840991606166	80.84359001907781
322	PRELID1	-1.0652817	6.898739221133157e-76	75.16123027148527	80.06788682343782
323	EGR1	1.7547486	2.6332869603296132e-46	45.579501811423	79.98056621014616
324	PTGER4	1.6798865	2.5649034940385036e-48	47.59092897082313	79.94735721138754
325	C3	2.5831094	2.3367172049404763e-31	30.631393843776078	79.12424072402476
326	SCD	3.717404	5.922323410298869e-22	21.227507880048194	78.91122034075184
327	SNX5	1.4733526	1.5350980648478086e-53	52.81386387578164	77.81344109385806
328	AMPD2	-1.8246984	5.89230814889474e-43	42.22971454902134	77.05649460473226
329	ACSL1	-1.5293208	6.971060087932734e-51	50.15670117379123	76.7056881734751
330	HSPA1B	1.6727349	1.776247546105634e-46	45.750496509043934	76.52845021768739
331	WARS	-1.547309	5.405826795505597e-50	49.2671378733545	76.2314878567806
332	PMP22	1.3891315	1.4368507748258697e-55	54.84258833349061	76.18356951946808
333	DST	2.3717322	7.816461993782736e-33	32.10698977945549	76.14918262729998
334	TMEM70	1.7893765	7.576477728837465e-43	42.12053264904481	75.36949117463874
335	CTSH	1.0730174	6.8387820682386874e-71	70.16502123572734	75.28828576509625
336	LAPTM4A	1.2721103	7.284496881140882e-60	59.13760043830576	75.2295531765537
337	SLC7A5	-1.7793936	8.263874352818945e-43	42.08281629462157	74.88189203761442
338	RNASET2	1.0003136	2.541708832117335e-75	74.59487420195173	74.61827011150255
339	CALR	1.1505742	1.7358489196726747e-65	64.76048807651422	74.51174723337907
340	TNFAIP6	-2.7688196	1.3499652802922752e-27	26.869677400965276	74.39728864192615
341	CDK4	1.8322821	3.581106867683994e-41	40.44598271854327	74.10844879089531
342	CCL3	1.5594158	3.8456317019392295e-48	47.415032310704525	73.93975136124179
343	S100B	3.6383414	5.066397726635745e-21	20.295300719854765	73.84123337941334
344	RPL7	-0.84236884	8.491920833432456e-88	87.07099406322997	73.34589236867309
345	PNRC1	-0.9084533	4.846177107599102e-81	80.3146007182531	72.96206291170854
346	PDE4B	-1.1427103	1.4197526835299533e-64	63.84778730176678	72.95952597619576
347	RPN2	1.2308209	7.173771975762421e-60	59.14425243184767	72.79598166740188
348	ITGAX	-1.378054	1.8536347922472218e-53	52.73197582754611	72.6675114187623
349	NCF2	-1.2847615	3.0105357443367493e-57	56.52135621201237	72.61646510439513
350	SEMA6B	-2.0941906	2.5368536523475326e-35	34.59570458591629	72.44999925889599
351	HSP90AB1	1.0397288	2.2335091732258453e-70	69.65101225950144	72.41816065941616
352	SLC2A8	2.6817272	1.1577621891278304e-27	26.936380637979855	72.23602384376622
353	TMEM35B	1.6820973	1.1468851286660081e-43	42.9404800785981	72.2300662788695
354	CBR1	1.6367215	8.221750697602082e-45	44.08503569616394	72.15492539128388
355	GNPTAB	1.7798568	5.002554949534531e-41	40.30080813224726	71.72966744130713
356	SNAI1	-1.9536163	2.1973705882534623e-37	36.65809669280135	71.615853814045
357	B2M	0.5937244	2.9314156431207524e-121	120.53292259892223	71.56334071895695
358	TMEM176B	1.1322047	7.776140358915932e-64	63.109235909018956	71.452570469791
359	NACA	-0.72794414	1.2149144107246113e-98	97.91545431651777	71.27698076077081
360	CORO1A	-1.0858011	2.8259925047716274e-66	65.5488289943419	71.17299223648358
361	TNFSF13	1.5303824	6.117819595492821e-47	46.21340333379743	70.72417886540309
362	LILRB2	-1.1851422	4.374338352691033e-60	59.35908762755731	70.34895729461587
363	ARL2	1.7183259	1.46440541230651e-41	40.834338674675436	70.16669984905386
364	LST1	-0.9553105	7.281057448208333e-74	73.13780554231175	69.8693153009969
365	ABCC5	2.9635482	4.030996756889966e-24	23.394587551255373	69.33098743987809
366	PARP1	1.6528187	1.196784107582375e-42	41.921984186554404	69.28943855821854
367	IL1RN	-1.7525343	3.776294038919115e-40	39.42293419697241	69.09004321544612
368	TM6SF1	1.7821442	1.9618170637350005e-39	38.70734149232535	68.98206370757696
369	ADORA3	4.0618477	1.1387206649726379e-17	16.94358279790444	68.82225259322308
370	ATP6V0C	0.8881044	7.558813546995665e-78	77.12154636725407	68.49198305766761
371	RPS21	-0.76912457	8.946110862372907e-90	89.04836572424759	68.48928577501825
372	CDC42EP2	-2.072702	1.019877301211436e-33	32.99145207393624	68.38144642013354
373	CREBL2	1.5167702	1.2832723809423454e-45	44.891681152677954	68.09036615956818
374	PLA2G15	3.311797	3.043298768438444e-21	20.51665540974671	67.94699585843722
375	DBI	1.0418891	9.863427745720523e-66	65.00597213248747	67.72901194476704
376	TECR	1.4450582	1.7247515513414602e-47	46.76327345575158	67.57565300929593
377	FAM96A	1.2282656	1.468769311029743e-55	54.83304641034604	67.34954701342218
378	BEX3	2.8097036	1.2319876123290162e-24	23.909393658993185	67.17830916219081
379	C3AR1	1.3439482	1.7329367546083862e-50	49.761217287041305	66.87650064439738
380	RPS3A	-0.676699	1.995827075548482e-99	98.69987708999676	66.79010642095622
381	KCNJ5	24.804857	0.0020303921519061684	2.6924200739286612	66.78509560168082
382	RARRES1	5.222221	1.6290478252159322e-13	12.788066165585604	66.78210637076613
383	DPP7	1.1482776	7.716480725052864e-59	58.11258072429741	66.72937706832163
384	ITGB5	4.1424775	9.205024339991967e-17	16.035975058793838	66.42866606981319
385	ETS2	-1.1221437	1.0296210746460986e-59	58.98732257672057	66.19225508867835
386	TTYH3	1.5411296	1.330162079999116e-43	42.8760954371077	66.0776193423794
387	PRKACB	2.8235743	4.0764651933961365e-24	23.389716261516213	66.04260182745026
388	TCEAL4	1.5659561	9.520295303695567e-43	42.02134958031548	65.8035893662147
389	NTAN1	2.1275926	1.1840226794142429e-31	30.926639978820763	65.79928923697504
390	OSM	-1.5964403	6.115563760051339e-42	41.21356350157227	65.79499430888505
391	ATOX1	1.1685046	6.331395472656681e-57	56.19850055865852	65.66820617741844
392	RPL21	-0.7079322	6.566614462507878e-93	92.18265848115729	65.25906984263457
393	HSP90AA1	1.0271317	4.514613063307503e-64	63.34537946609722	65.06404582055619
394	MGAT4A	1.3542566	1.3186082270929353e-48	47.87988421892303	64.84165064442031
395	CYB5R1	1.915352	1.5134574541866963e-34	33.820029783278045	64.77726124191388
396	CISD2	1.3498726	1.806017879570958e-48	47.74327795448731	64.44734222508558
397	PABPC1	-0.7412345	1.4973155178951872e-87	86.82468667444492	64.35745159417883
398	CSTB	1.0741038	1.2972966875351028e-60	59.88696069082073	64.32481397950862
399	EVL	1.6090096	1.1283733003056022e-40	39.94754719871938	64.27598787905957
400	BLNK	3.8465252	2.18102285165742e-17	16.661339784078923	64.08826321627573
401	AMDHD2	2.267315	6.148122774807095e-29	28.211257468451272	63.96380471313898
402	HLA-DQB2	1.9449902	1.3412342152978912e-33	32.87249537611592	63.93667997811045
403	LAMP2	1.2570249	1.5880825227141058e-51	50.799126933755154	63.855766652580705
404	PDIA4	1.3894247	3.461570178919004e-46	45.460726859196754	63.16425594453138
405	SDSL	1.3979975	7.065199997749848e-46	45.1508755398749	63.120811060383865
406	OSBPL1A	2.0468688	1.6657282634629104e-31	30.778395845248603	62.99933820406672
407	LRG1	-3.968267	1.7695895498804172e-16	15.752127455046887	62.50864699193003
408	DAPK1	1.3505332	5.937570715733071e-47	46.22639120494269	62.430278210827
409	CMKLR1	2.3426282	2.3578278956868814e-27	26.627487898427237	62.378305126699686
410	CADM1	5.1584477	8.790512914678781e-13	12.055985783684385	62.19017264900259
411	GK	-1.2373234	7.494056934945123e-51	50.125283011744145	62.02118577039724
412	MPC2	1.4946918	1.4200748782555475e-41	40.84768875536635	61.054707423122565
413	FCAR	-3.7780013	9.185133847504766e-17	16.036914510690867	60.58748400474916
414	PPIB	0.91779405	2.6802831567157417e-66	65.57181932279838	60.1814255425459
415	TCEAL3	1.9172637	4.7346335358676615e-32	31.32471363007351	60.057737804966436
416	CORO1B	1.1947166	6.232092962876489e-51	50.205366077003795	59.98118289375624
417	TMEM176A	1.1083245	8.843705978940892e-55	54.0533657045653	59.90867101729572
418	RPS18	-0.66037524	4.3744193243655925e-91	90.3590795885756	59.67089864041584
419	LGALS3	1.1314105	2.556284141851961e-53	52.592390874152194	59.503582179373815
420	AP1B1	1.258371	6.407301277586935e-48	47.193324854575756	59.386711179224186
421	TMBIM6	0.93395996	3.1239198293174694e-64	63.50530012016343	59.31140761955206
422	FAM20A	2.5023932	1.9881641534207492e-24	23.701547760793	59.31059302917377
423	RPS27A	-0.62517905	1.6687156082215044e-95	94.77761767189122	59.25298120037892
424	FUCA2	1.4031239	6.417511371759848e-43	42.19263335309077	59.20149038791856
425	GIMAP5	2.711456	1.5856558007204582e-22	21.79979107935819	59.10917563778772
426	DNASE1L3	6.501628	9.825677288692587e-10	9.007637503791832	58.56430750643075
427	CCL20	-1.77201	9.831258487726778e-34	33.00739088508832	58.48942569105621
428	MCL1	-0.8448227	6.765547245887366e-70	69.16969706879928	58.43613056730785
429	ACOT13	2.1097708	2.5479221382354935e-28	27.59381384770692	58.216622022303454
430	LHFPL2	1.6318235	2.2525968919440843e-36	35.647316519446946	58.17013022477817
431	CLIC2	2.6076365	4.9380354671008265e-23	22.306445795102576	58.16710116365237
432	RGS10	0.9707391	1.2283930227875007e-60	59.91066265899345	58.15762431998045
433	ZEB2	-0.99064213	4.230010824562522e-59	58.37365852126757	57.82740543528593
434	SNX24	3.4438722	1.903887295890221e-17	16.72035876405117	57.58277894498716
435	RB1	1.2452036	8.353247954821236e-47	46.07814462696091	57.37667222673129
436	KLF6	1.0628103	1.4320664580715836e-54	53.8440368272069	57.22599702941493
437	TMED9	1.2059463	4.134561476606945e-48	47.38357054618137	57.14204282504987
438	PDE4D	-3.0026686	1.0471550308121751e-19	18.979989016466345	56.99061741166684
439	SIGLEC1	2.2273073	2.84401212468436e-26	25.546068556440062	56.89894548381264
440	SLC31A1	1.5792747	1.1284833915552334e-36	35.94750482826455	56.77098326378383
441	RAB42	6.7079144	3.588873315704352e-09	8.445041871636551	56.64861757751328
442	RPL22	-0.6923942	3.589999714832526e-82	81.44490558591936	56.39198000185705
443	CRYL1	1.6339095	5.269673290467629e-35	34.27821630936912	56.00750203288783
444	CCDC69	-2.388678	4.927683754486747e-24	23.30735717180313	55.673773036447145
445	RPL41	-0.6983652	2.303393836853498e-80	79.63763179953078	55.61615157398853
446	CRIP1	-1.2890073	1.1336405067366748e-43	42.94552464446674	55.35709503096962
447	RPL37A	-0.67988104	1.4867853960513062e-81	80.82775171341265	54.953255595225706
448	BST2	1.0233593	2.0899533744290304e-54	53.67986340262295	54.93378736634503
449	MAP3K20	-2.7249594	8.315825633447224e-21	20.080094625548554	54.71744207013585
450	PTPRE	-1.0663267	7.422542064975375e-52	51.12944733249447	54.520696759321815
451	TKT	-1.0665916	1.2514979844571392e-51	50.902569845488316	54.29225445632697
452	CST3	0.6471417	1.731903962348389e-84	83.76147619417695	54.20554368189341
453	RPS3	-0.60498416	3.367870339070647e-90	89.47264463692004	54.1295331378285
454	PDGFB	4.2813134	2.398561605319166e-13	12.620049122515333	54.03038566098064
455	PSAP	0.6843799	1.2668111105262505e-79	78.89728813631758	53.995716244639695
456	CXCL16	1.0086918	3.0365403147620884e-54	53.5176209485732	53.98278474912299
457	MLEC	1.2241522	1.100575425658116e-44	43.95838018861756	53.81174814050687
458	EPB41L2	2.179639	2.2785369156524897e-25	24.642343930814558	53.711416372594336
459	ALCAM	1.4622306	3.23321446932064e-37	36.4903654863092	53.35732767509724
460	LMAN1	1.3586639	7.38957407107326e-40	39.13138059325788	53.16639481832474
461	RPS2	-0.63834417	1.5838051545130831e-83	82.80029824795153	52.85508755013914
462	PXDC1	3.150129	1.6916267941657222e-17	16.771695444554837	52.83300553775544
463	CD72	1.5926315	7.80552130199345e-34	33.107598086705494	52.72820225263357
464	EMP3	-0.93379426	3.866164159657939e-57	56.41271970951078	52.67787385714173
465	LILRA2	-2.1500173	3.391910486411572e-25	24.46955561743256	52.60996695883975
466	VAMP8	0.8470746	1.3100574335346688e-62	61.88270966425232	52.419273260822514
467	GCLC	2.2884603	1.5382604230188664e-23	22.81297013351655	52.2065754415079
468	CDA	-3.5644095	2.27445694778577e-15	14.643122279329093	52.19408408010115
469	FCGR2A	1.0422143	9.528435209135821e-51	50.02097841476944	52.13257772364878
470	MRPL17	1.7196774	5.291780360727975e-31	30.276398189825315	52.06563918196714
471	SORBS3	2.056119	5.272877223761816e-26	25.27795234087478	51.97447720820332
472	APMAP	1.4744087	6.40944643463444e-36	35.19317947762082	51.8891316131056
473	TCEAL9	2.3473325	1.136795463270303e-22	21.944317668261977	51.5106095608153
474	NCF4	1.2121761	3.7293970901677156e-43	42.42836137236751	51.43064496088956
475	CNRIP1	5.5332737	5.107336322431003e-10	9.291805542542614	51.41410320525523
476	AIG1	1.8143046	7.122387751901912e-29	28.1473743864709	51.06791055216193
477	PFKFB3	-1.1532043	6.888518778738601e-45	44.16187415332858	50.927664135111904
478	SLC12A5	5.894346	2.313260129452054e-09	8.63577552743976	50.90225098531828
479	ID3	1.7608536	1.4946782302725139e-29	28.82545229085642	50.757402826958234
480	LYPD3	-3.079015	3.404408187017829e-17	16.46795837375152	50.70509112479654
481	GAPLINC	6.729185	2.9305479171674395e-08	7.533051173108067	50.69129574453664
482	CPM	1.3389604	1.4835914676494118e-38	37.82868567302706	50.651112446908876
483	STOM	1.3401748	2.8984749819066287e-38	37.537830443875855	50.3072541897263
484	GNB4	1.227861	1.2660951688085974e-41	40.897533648398436	50.21648847669579
485	DNAJB1	1.2040147	2.270382530616707e-42	41.64390096353827	50.13986721504251
486	CALU	1.6031919	6.21585030122928e-32	31.206499453366238	50.030005670853804
487	PRDX4	1.4913342	2.96396733694469e-34	33.52812658661135	50.001641837370855
488	DNMT1	1.3653364	2.6004746406692523e-37	36.584947377025124	49.9507610100216
489	GLA	1.2658087	3.727186099793013e-40	39.428618922219215	49.90908892047186
490	CHID1	1.5793012	2.587657303618261e-32	31.587093239982607	49.885535460621114
491	CDKN1A	-1.0004809	1.5826762142581303e-50	49.800607924521074	49.82455655251365
492	GUSB	1.2637867	3.998069864222358e-40	39.39814962107805	49.79085645348342
493	AC005280.2	-2.7785254	1.2538701440691505e-18	17.90174743849286	49.740459111510994
494	HSP90B1	0.97249657	8.748545718014824e-52	51.05806413430719	49.653792198393774
495	NENF	1.2928541	4.3619495435238686e-39	38.360319362392325	49.594295039618956
496	ATP6AP1	1.0294939	7.125712616225013e-49	48.147171696958964	49.567220910256296
497	SGPL1	1.5505782	1.0850544849474828e-32	31.96454845359616	49.56353317424974
498	LY96	1.1222913	7.140662095146624e-45	44.14626151778441	49.5449663998179
499	TMED10	1.0537213	1.4791330508629384e-47	46.829992758622005	49.345761256410285
500	MITF	2.13868	1.3467313437164035e-23	22.870719032026404	48.91314895016947
501	NPM1	0.86902744	1.1091835831432942e-56	55.954996566972866	48.62642718565116
502	SCARB1	2.0608618	2.7295857084771296e-24	23.563903264378986	48.56194870777213
503	RGL1	1.8393816	4.741599328074662e-27	26.324075147312293	48.42001882026574
504	LILRB4	1.1040599	1.8393827317030053e-44	43.73532789502922	48.28642325619917
505	PEPD	1.207238	1.4534106265132824e-40	39.837611668816486	48.09347699883477
506	CNDP2	1.152035	1.7930461425990215e-42	41.74640853407514	48.0933236695583
507	SNX8	1.4770705	2.9831548389276062e-33	32.525324204248854	48.042195284225784
508	ABCG1	2.0544806	4.293332682032478e-24	23.367205457578567	48.0074691829175
509	DSC2	1.6586566	1.2895927298398958e-29	28.889547423894534	47.91783842295793
510	PTX3	-3.382063	7.938386965167609e-15	14.100267734763593	47.68799255483519
511	CLEC4E	-1.6787165	6.1129288787777e-29	28.213750657004933	47.36288989284705
512	MMP9	1.8939091	1.3564533866481902e-25	24.867595125801614	47.09696462225176
513	SCP2	1.166808	4.79469325390642e-41	40.31923917210064	47.04481118874645
514	SNX2	1.127185	3.061219601186435e-42	41.51410551451812	46.79407648752901
515	ANKH	2.1609807	2.288403878936545e-22	21.640467324759143	46.76463225908879
516	HSPE1	0.9918808	8.37730304285735e-48	47.07689577398577	46.69466784126196
517	PPT1	1.0063014	4.1230158620258727e-47	46.38478499438199	46.677074219817605
518	RPL17	-0.6513234	2.441511463660508e-72	71.61234123222654	46.642792004027584
519	HSPH1	1.1607641	6.633641921529356e-41	40.17824797503857	46.637467776692596
520	RPS11	-0.67437375	9.208082369463473e-70	69.0358308044474	46.55595182217536
521	TSPAN3	1.4495652	7.999746616675234e-33	32.096923768598366	46.52658282957203
522	CKAP4	-3.1132157	1.226088032375439e-15	14.911478346618312	46.42264827360087
523	SOD1	1.024898	5.0909122143658916e-46	45.29320439169674	46.42091695965197
524	CYB5A	1.7642921	5.273569167953408e-27	26.277895353424512	46.361883726762755
525	TM2D2	1.7016727	5.7660237043875575e-28	27.239123576539633	46.352072232807295
526	PLA2G16	2.0902994	1.0494003146219209e-22	21.97905880993133	45.94281273753888
527	SEPHS2	1.5852642	1.9069114117816538e-29	28.719669482238757	45.528264036408444
528	GABARAPL1	-1.4083402	4.960983814105695e-33	32.30443218990718	45.49563099785019
529	HS3ST1	1.9037153	1.3858121177353211e-24	23.85829564545421	45.41940132788295
530	PTGS1	1.5777148	1.871623814106975e-29	28.72778143758252	45.32424596921703
531	LCP1	-0.8490806	4.6117644152696344e-54	53.33613288606113	45.28667689643586
532	SLC46A1	3.7420435	1.0311210490248009e-12	11.986690347483124	44.85471664351481
533	ADAM9	1.350598	7.436829041970157e-34	33.12861220197122	44.74343664194401
534	HACD3	2.6740873	2.030553169469644e-17	16.692385634144912	44.636896197200564
535	GBA	1.5578371	2.3109566316318974e-29	28.636208204594315	44.61054836456012
536	HBEGF	-1.1239637	2.1384320375527454e-40	39.66990454769141	44.587533235403
537	CD48	-1.0921452	1.6495873146988388e-41	40.782624691765626	44.540547985832305
538	MAP3K8	-1.0319343	7.29365692718739e-44	43.13705466851518	44.514604644961864
539	SUMF2	1.4798031	1.4233363873107124e-30	29.84669244785101	44.16722757114042
540	SIGLEC8	24.38566	0.015570852032442758	1.8076876223153697	44.08165605402533
541	RPL36A	-0.87020326	2.5502640154581717e-51	50.59341485700867	44.02655437144074
542	NAA20	1.3562979	4.147378128419943e-33	32.382226366950945	43.91994401942401
543	IGFBP4	3.4142385	1.4702146750295076e-13	12.83261924663027	43.81362208341569
544	LINC00996	4.006176	1.253982245773425e-11	10.901708612322858	43.67416334578859
545	SAT1	-0.6685923	4.78853587916949e-66	65.31979725418385	43.67231179573888
546	NEAT1	-0.8167386	3.431299335574799e-54	53.46454139383021	43.666554981654755
547	SLC29A1	2.0165007	2.368708696522979e-22	21.62548834547035	43.607812633900885
548	PLP2	-1.4886926	1.334509340480479e-29	28.874678382157526	42.985521226216285
549	ATP6AP2	0.97353363	7.345673614005001e-45	44.133968372313305	42.965902452181204
550	AHCY	1.3221247	4.2033848021877835e-33	32.37640085034263	42.80563989655591
551	ATF3	1.050154	1.7480668941078722e-41	40.757441952029964	42.801589502248305
552	RHEB	1.0903168	5.804123059218531e-40	39.23626338821001	42.77995606086039
553	TMEM86A	3.1107905	2.0053002632001818e-14	13.697820589184666	42.61105003768598
554	OTULINL	1.5634137	7.667330742316405e-28	27.115355802367237	42.392519804836866
555	SMIM30	1.7801064	1.7270397651870055e-24	23.762697662662728	42.30013079141884
556	MRPL34	1.2598383	2.8555756952707033e-34	33.54430632311866	42.26040328401944
557	SPATS2L	1.5132369	1.2324660288491255e-28	27.909225042587607	42.233268635103705
558	MIR155HG	1.7545542	8.848446928555047e-25	24.05313294959009	42.20252429706627
559	SWAP70	1.2231135	4.0756347583327747e-35	34.38980474261163	42.06263570979103
560	EEF1D	-0.66970783	1.9769609848408697e-63	62.704001901366915	41.99336134168155
561	NBPF26	-1.5801324	2.873437286826614e-27	26.54159827696507	41.93923846227893
562	RPL9	-0.58817387	7.475542418108079e-72	71.12635728987381	41.834664561026784
563	BAIAP2	1.7465115	1.1619660728024188e-24	23.93480655233278	41.80241392098869
564	RPL7A	-0.5557063	6.210021828673287e-76	75.2069068732444	41.79295362205306
565	DHRS7	1.1259948	7.998910807101325e-38	37.09696914584179	41.77099441041396
566	RHOB	1.103574	2.105000486276868e-38	37.67674779950179	41.579080690920094
567	CXCL12	6.33673	2.8085270370440635e-07	6.551521390914588	41.51522216544322
568	PDIA6	1.0411546	2.127216224460542e-40	39.672188363262606	41.30488232019195
569	RPL31	-0.6909837	1.6739179487016632e-60	59.77626583385736	41.304426095618155
570	DDX21	-1.1295756	3.73585467134947e-37	36.42761002662251	41.1477398225228
571	MESD	1.2457405	1.1158940504684747e-33	32.95237703790849	41.050111730704046
572	CARD16	-0.967671	6.989414526180133e-43	42.15555920175052	40.79271116361376
573	P2RY6	2.3165386	3.012940789244053e-18	17.521009403061875	40.5880941080236
574	CAPZB	0.82446486	6.528296542627166e-50	49.1852001263281	40.551469017112176
575	LPAR5	5.2352886	1.8946931591541412e-08	7.722461112912849	40.42931278278746
576	CD4	0.9799495	6.092592975257144e-42	41.215197834595756	40.38881145261347
577	TRIM47	6.1754303	3.0942164398874606e-07	6.509449310752645	40.19865049595086
578	BMP2K	1.4428394	1.7681234097860696e-28	27.752487425794307	40.04238186409268
579	TMEM51	1.480659	9.607969956699202e-28	27.01736836360475	40.00350984073137
580	AC015912.3	-2.1553853	3.308356349536756e-19	18.48038771789145	39.83235520886195
581	PDK4	2.3668668	1.516237643006487e-17	16.819232725512652	39.808883993795526
582	IL32	2.7399096	3.4655691109746047e-15	14.460225435955358	39.61971119717481
583	PSMC2	1.4122405	1.0908672996755727e-28	27.962228076656217	39.489391106012064
584	BCL2L1	1.8221865	2.306599945899838e-22	21.637027722494096	39.42669916763038
585	ACOT2	2.6533966	1.4058296162164713e-15	14.852067311763522	39.408425003730684
586	TCF4	1.5799003	1.1542574532600917e-25	24.93769731244563	39.39907458593859
587	MMD	2.3661823	2.501314520526865e-17	16.601831695738085	39.28296075877482
588	GAS6	1.6935346	7.59651027383809e-24	23.11938587046622	39.15348019497628
589	NUDT14	1.5339156	3.397866116748079e-26	25.468793737268925	39.06698101811739
590	PTGES3	0.9505323	8.109703216331588e-42	41.09099503899081	39.05831872888611
591	PSMB5	1.2775269	2.802928254329478e-31	30.552388018596325	39.03149619245848
592	AP1S2	-1.1468728	1.1529627576367697e-34	33.93818472081811	38.92277954164675
593	RSU1	1.2093798	7.315491777768813e-33	32.135756473476825	38.86433448651511
594	SCCPDH	1.9765292	2.4042250643469834e-20	19.619024879585766	38.77757634672134
595	RPL27	-0.5990719	2.094966061246707e-65	64.67882300827414	38.7472666776072
596	IL18BP	1.3460305	1.706966702867991e-29	28.76777495041528	38.722301744064445
597	RNF130	0.7722672	8.348013371081886e-51	50.07841686399297	38.67391989396952
598	GLIPR2	-1.180846	1.8683595491748607e-33	32.72853954395347	38.64736421677122
599	FAM162A	1.318393	5.994057467324464e-30	29.222279097622895	38.52644797314842
600	ATRAID	1.0047059	4.513073574717236e-39	38.34552758630409	38.525978031359685
601	WLS	2.6666305	3.8009818926114145e-15	14.42010419931499	38.45308976502566
602	NAGA	1.1418462	2.584158527037625e-34	33.58768084775672	38.35196506979916
603	SYAP1	-1.3409469	2.569132562054275e-29	28.59021348643689	38.337958509944194
604	PNPLA8	-1.3750013	1.7558194314414242e-28	27.755520148999853	38.16387660074901
605	PPP1CB	-1.1746998	3.7943961941895924e-33	32.42085732395688	38.084774073669216
606	CACYBP	1.1407804	4.218436492253696e-34	33.37484848472707	38.07337463682946
607	SEC11C	1.18162	6.184113628560332e-33	32.20872253917327	38.05847078448519
608	MKNK1	1.4479346	5.247881457377266e-27	26.280015983653048	38.051745154850884
609	RPL10	-0.48595938	5.403054888193004e-79	78.26736062055663	38.034758109110975
610	THAP2	-1.250823	3.965401871827561e-31	30.40171279274159	38.02716223701705
611	HMGN1	0.9529874	1.93612513101719e-40	39.713066577836436	37.8460509868308
612	ARSA	1.1980362	2.8909359746466425e-32	31.53896152651183	37.7848174251299
613	M6PR	0.9495799	1.854539590775418e-40	39.73176389090276	37.728484165518665
614	FEZ2	1.1131026	1.4489618558240312e-34	33.83894304725704	37.666213973705766
615	SLC4A7	1.4397042	6.955244213737358e-27	26.15768761638128	37.65933219425976
616	TPD52	3.2456224	2.499700888799808e-12	11.602111955374118	37.65607440870433
617	GSTM4	2.8907192	1.0188108787653509e-13	12.991906426328626	37.55595303079483
618	GK5	-2.8358295	5.832020288926226e-14	13.23418097382702	37.529880766058184
619	UCP2	0.8908855	9.73918089812605e-43	42.011477567390656	37.42741503454773
620	MAGED2	1.7705069	8.085707684169604e-22	21.092281963403888	37.34402988449184
621	TNFSF12	1.4059801	2.8565877445810855e-27	26.544152431361137	37.32055035977345
622	TRMT6	-2.7918231	4.4668983659910174e-14	13.349993928788832	37.270822085763136
623	ADH5	1.4348564	1.207543654768967e-26	25.918097159804137	37.18874796902301
624	TESC	-2.041522	6.37338163860244e-19	18.195630075153172	37.14677957650158
625	NCK1	1.9118836	3.993776206425564e-20	19.39861627472759	37.08789617490347
626	ATP6V0E1	0.75809014	1.2075462041047227e-49	48.91809624293353	37.08432635279993
627	CCL3L1	1.2098039	2.5305968777199625e-31	30.59677703213356	37.016101370069585
628	SNX29	1.2968979	3.334840670730617e-29	28.476924910615637	36.93166377854019
629	IFI27	3.4508116	2.1495230209623826e-11	10.667657899314877	36.812077885432814
630	SMPDL3A	1.8198086	6.7101552829792346e-21	20.173267429494093	36.71148560535887
631	RBP7	-2.8268888	1.094025197231103e-13	12.960972675358706	36.6392284887662
632	CDS2	1.5607513	3.6373153645060934e-24	23.439219042875127	36.582792035893554
633	FMNL1	-1.2052484	4.684455191670805e-31	30.329340910861454	36.55438826729936
634	C5AR1	-0.8404869	1.1468851286660081e-43	42.9404800785981	36.090910303754455
635	GNA15	-1.4062445	2.752754457027215e-26	25.560232525516952	35.943936826218845
636	UNC93B1	1.1689494	1.876280218168727e-31	30.72670230022329	35.917959161312936
637	IQGAP2	1.1080401	4.015588593863399e-33	32.39625078803616	35.896344780591534
638	CCL13	25.132446	0.037444710172011154	1.4266095265725625	35.85418730204981
639	NUCKS1	1.0581151	1.590556959066768e-34	33.79845077385907	35.76265195533163
640	RHOBTB3	2.1845667	4.8123459826052755e-17	16.31764315669903	35.64698045365405
641	PROCR	2.5918746	1.7731005776283676e-14	13.751266628713738	35.6415586853209
642	ADGRE5	-1.1254402	3.616006904133169e-32	31.441770748986478	35.38583401481858
643	CD80	1.8634717	1.2955430394667735e-19	18.887548154663925	35.19641234583
644	JPT1	0.90853167	2.078509914145953e-39	38.682247899640515	35.144047121226386
645	PLBD2	1.2133785	1.0938142343406882e-29	28.961056429237672	35.14072461667205
646	ACAT1	1.9230827	6.157928904326282e-19	18.21056532950184	35.020423311969566
647	NFATC2	2.8950622	8.825950187629473e-13	12.054238527976374	34.897770410679385
648	DSTN	1.2006335	1.0944675128006707e-29	28.96079712511551	34.77130396370731
649	DRAM2	1.0710732	4.8205831888859636e-33	32.316900418110954	34.61376512007102
650	STX7	1.0450983	1.0153928675559416e-33	32.99336589154396	34.48131076120073
651	RPL36	-0.5385275	1.2510659644619519e-64	63.90271979082892	34.41337121059781
652	EMP2	3.6194801	3.219246604614073e-10	9.49224575368999	34.356994923572174
653	MRPL40	1.25179	3.695451516942781e-28	27.43233249114281	34.33952076995523
654	SCOC	1.9407642	2.0241758972432868e-18	17.693751750783367	34.33939976284456
655	MEFV	-2.8712902	1.1424751965281397e-12	11.942153219816442	34.28938758946788
656	RPL23A	-0.5658148	3.2770930329614565e-61	60.48451122931391	34.223031207567296
657	CD164	0.9146451	5.806830757799269e-38	37.23606083145333	34.05777968160486
658	AC244090.1	1.6603757	3.3468812912827346e-21	20.475359691124485	33.996789972742484
659	ATG4C	2.3639436	4.432223109543905e-15	14.353378386184641	33.930576641584054
660	G6PC3	1.337061	5.304741409349847e-26	25.275335781834205	33.79466693773875
661	CTSF	4.3837466	2.0471531550806642e-08	7.688849664949487	33.70596876111141
662	SPP1	3.506722	2.509269215795753e-10	9.600452741370809	33.66611858293751
663	PIGT	1.2083418	1.650173830058229e-28	27.782470304599013	33.57072120229349
664	ABI3	1.0758343	1.1964944214223312e-31	30.92208932191569	33.26704352523532
665	SLC46A3	2.3464618	6.6660514616486736e-15	14.176131337926646	33.26375027231972
666	MYO5A	1.326747	1.0145057619226928e-25	24.99374548203219	33.16037535274102
667	CANX	0.86674744	6.074462961530789e-39	38.216492111664365	33.124046661818475
668	IRAK3	-1.3329706	1.4779656185741863e-25	24.830335668672713	33.09810791125574
669	TXNDC12	1.0837067	2.9727426781792397e-31	30.526842681875923	33.082145060397806
670	BTF3	-0.6080552	6.841784425306198e-55	54.16483061392396	32.935205522627754
671	TCEAL8	1.7072296	5.205754571680097e-20	19.283516310809492	32.92139011283753
672	GAPDH	-0.62007123	9.244403269834205e-54	53.034121117493704	32.88493283627296
673	CXCL1	2.3426147	9.308773339436741e-15	14.03110754426168	32.869478099103986
674	GIMAP7	1.9937363	3.3790137770130906e-17	16.471210037503422	32.83924881462484
675	UROD	1.2722571	1.7595790406045732e-26	25.75459121980497	32.76646126952971
676	LILRA1	-2.257404	3.662289613348363e-15	14.436247314729648	32.588443717710625
677	DEGS1	1.2206129	2.130639852174385e-27	26.67148995405483	32.555564261868746
678	TMEM109	1.180531	3.1456449188269604e-28	27.50229030221412	32.46730695847393
679	DDOST	0.9774183	7.244535447796275e-34	33.13998945821587	32.391632273915405
680	SLC22A18	1.5741489	2.702346165287607e-21	20.568259019472077	32.377502173768185
681	GPR155	2.257521	4.673347270358965e-15	14.330371945918346	32.35111437442386
682	IGFLR1	1.0268496	3.3123862873072885e-32	31.479859021928384	32.32508151025636
683	CLTA	0.8213336	4.7714649379696175e-40	39.32134826313995	32.29594402131171
684	UNC5B	4.2151585	2.2205021103578507e-08	7.653548809738072	32.26092103371109
685	PDZD11	1.7800026	7.923539663694934e-19	18.101080763739805	32.2199707135543
686	PRKCB	-1.7206758	2.5568841466651776e-19	18.59228894956611	31.99130214687687
687	TIMP2	1.0123267	2.620093864656492e-32	31.58168314983592	31.97098163230472
688	CHCHD6	3.317892	2.3990519918561434e-10	9.61996033997233	31.91799016981584
689	ATP8B4	2.141128	1.4140713238331032e-15	14.84952868476405	31.79474259226997
690	KDELR2	0.96684265	1.4468087066379867e-33	32.83958888639545	31.750715188730997
691	HSD17B4	1.1962856	3.2007036618371594e-27	26.494754533286823	31.69529346758824
692	GADD45G	2.7355077	2.7139084895823856e-12	11.566404800426996	31.639989701353063
693	ENOPH1	1.7409098	7.003176924712295e-19	18.154704901717743	31.605703948826147
694	RCAN1	2.9110274	1.4348184670926097e-11	10.84320304229381	31.56486150131182
695	COMMD6	-0.750909	1.1197777714116047e-42	41.95086815788863	31.501283233983667
696	AP003481.1	24.349005	0.050929846580625	1.2930276320760963	31.48393594946203
697	SLC1A3	1.258622	1.0889302070620026e-25	24.962999954642004	31.418982184184355
698	SYN1	-4.8152547	3.017444621043913e-07	6.520360691734587	31.397197390040354
699	ANXA4	1.2115023	1.383455084062993e-26	25.859034936313595	31.328280653166374
700	DAD1	0.8815703	3.962050724989308e-36	35.40207996861526	31.20942153629127
701	MAN2B1	0.9044724	3.3804598498095637e-35	34.47102421787302	31.1780903729091
702	UBXN11	-1.8982544	3.993071265081635e-17	16.398692938802526	31.128890935650475
703	TPST2	1.4314407	2.506521989643751e-22	21.600928480981487	30.920448423539053
704	MMADHC	1.0564566	5.7371849112268536e-30	29.241301152447818	30.892164596703417
705	DTX2	1.6123456	7.485649676773634e-20	19.125770501427333	30.837351461043674
706	ATP6V1H	1.382186	4.9380354671008265e-23	22.306445795102576	30.831658318695407
707	KDELR1	0.8687347	3.75720104386997e-36	35.42513556567462	30.775045133407673
708	OXSR1	-1.7219477	1.581503560763604e-18	17.800929825930844	30.652269637290907
709	HCK	-0.8437154	5.7743209374001284e-37	36.238499081648854	30.574980810079545
710	RHOC	1.0617838	1.6521616628779012e-29	28.781947459521252	30.560205274086037
711	FHIT	2.6077585	2.0654716071101087e-12	11.68498077065116	30.471608184465374
712	SRSF5	-0.8708032	1.0448844002307807e-35	34.98093175464282	30.461506518841546
713	LRRFIP1	-0.77155405	5.472836464881632e-40	39.26178752891955	30.292591289278114
714	LINC01857	3.5630898	3.2351690124822462e-09	8.490103025885217	30.25099989630993
715	RAB24	-1.3241645	2.3015124552829818e-23	22.63798667045672	29.97641852173879
716	PMVK	1.2186815	2.581005260043004e-25	24.588211110370768	29.965196883437144
717	NFIC	1.0761632	1.8197880326834529e-28	27.739979195309996	29.85274402206327
718	APH1A	0.89935374	7.32065261077721e-34	33.13545020136978	29.800491151320845
719	MYDGF	0.86502314	3.743549098747396e-35	34.42671646648272	29.779906244802145
720	ARL6IP5	0.8515078	1.3250949561853156e-35	34.877752999108544	29.698678130063698
721	LDHB	0.94500643	4.376480605183664e-32	31.358874991812137	29.634338509503596
722	ITPR2	1.0071613	4.8826004900570825e-30	29.31134880962164	29.521254989173766
723	PLGRKT	1.4957724	1.8991604352204993e-20	19.721438345853887	29.498782411790806
724	METTL9	-1.4037257	1.2911845922600851e-21	20.88901166503863	29.32244342617842
725	SNRPN	1.462723	1.0090359250827209e-20	19.996093371139263	29.248746018825376
726	HAGHL	2.1290488	1.914959481383883e-14	13.717840410832466	29.20595199875922
727	AKIP1	1.5819026	4.361193744165993e-19	18.36039461955148	29.044356411225557
728	TSC22D1	1.339071	2.119398397326431e-22	21.673787398410756	29.022740932307112
729	CYFIP1	1.0997334	4.179121908956632e-27	26.378914959888935	29.00977258840157
730	SDCCAG8	1.1322628	2.4369014640336468e-26	25.613162031131903	29.00083122329142
731	FARP1	3.7056704	1.5023191102879814e-08	7.823237808265738	28.990340439900002
732	MRC2	2.9438179	1.524872792817729e-10	9.816766384305117	28.898772149953814
733	GNPTG	0.9055167	1.3999510357787466e-32	31.853887153795316	28.844226269777355
734	LAIR1	0.8294951	2.221355440930943e-35	34.65338194407009	28.74480956338172
735	RPL10A	-0.5743433	1.0911895113541363e-50	49.962099817158744	28.695398468396856
736	SLC3A2	0.9408033	3.816481311519882e-31	30.418336859922935	28.617671376301956
737	ISCU	0.9192667	8.169849459731968e-32	31.087785945843358	28.577966419890664
738	MIR3945HG	-2.505477	4.24799786949515e-12	11.371815709738907	28.491822158583634
739	CLEC2B	0.9347872	4.112459835618916e-31	30.38589833056276	28.404349239307866
740	AGTRAP	-1.3287648	5.00024670985972e-22	21.301008567246495	28.304030308926304
741	TRPM2	1.3465728	1.0097795330114882e-21	20.995773436166036	28.27233651639918
742	SDHD	0.97645235	1.1270702986322681e-29	28.94804899490693	28.26639048683718
743	TNF	1.5253139	3.117079073955247e-19	18.506252180415867	28.22784284043168
744	PCK2	1.549566	6.419258689529167e-19	18.192515122341696	28.19050344298044
745	NIT2	1.6352142	6.4580385049217104e-18	17.189899369906474	28.10916771051876
746	MX2	-1.5378176	5.971511927806345e-19	18.223915695877125	28.025058250457477
747	RPS26	-0.64350486	4.3570707937766906e-44	43.360805383581166	27.90288891186277
748	TMA7	-0.66749567	1.7930461425990215e-42	41.74640853407514	27.86554684831556
749	PDE4A	-1.5388099	7.998614622678786e-19	18.096985227236495	27.847819946668285
750	CXCL2	-1.0007787	1.582269248972583e-28	27.800719612245786	27.82236733979572
751	SLC43A2	-1.1535543	7.881682862925108e-25	24.103381043925193	27.804559337910007
752	OAZ1	-0.4864475	1.138469648061496e-57	56.943678543314206	27.70011081435948
753	TMEM9B	1.0080332	4.227171055487294e-28	27.37395017777989	27.593849400705796
754	ARPIN	1.4256977	4.8204583417453895e-20	19.316911665946378	27.540076229736083
755	IMP3	1.2043929	1.4631301348754742e-23	22.834717044794125	27.50197131068982
756	LINC01480	3.8100464	6.096108172077481e-08	7.214947335284017	27.48928436920044
757	BACH1	-1.3028334	9.589128835590508e-22	21.018220846331044	27.38324092417923
758	CPED1	2.2183075	4.683364367192392e-13	12.32944205265883	27.350493716026126
759	SMIM19	1.2197788	3.784777547828651e-23	22.421959641286655	27.349830490555384
760	TMEM140	2.1236682	1.3347295074665568e-13	12.87460673828239	27.341392837994125
761	KLHDC8B	2.4679592	8.471865626527762e-12	11.072020941252827	27.32529556338244
762	CTTNBP2NL	1.9009614	4.399413321028683e-15	14.356605234520144	27.29135237262925
763	TMSB4X	0.4585254	3.173750925339348e-60	59.49842715949523	27.281539483953008
764	HSD17B12	1.1926955	1.359569130815893e-23	22.86659870468659	27.27288934031941
765	TIGAR	1.3944385	2.9616205396292426e-20	19.52847058663253	27.231251333133482
766	SMS	0.9181338	2.256014927952561e-30	29.64665803097151	27.219598654792232
767	MILR1	1.3530445	7.769481542433208e-21	20.10960796070652	27.20919464722785
768	TMEM50A	0.817619	7.296601314428892e-34	33.136879382906415	27.093343036030433
769	DHRS3	1.4202526	8.76374602062112e-20	19.05731021708133	27.06619365242891
770	CACUL1	1.1156548	5.687061268444284e-25	24.245112092935816	27.049176317376958
771	LMBRD1	1.1942477	2.514403347127381e-23	22.599565053865284	26.989479097910703
772	CMTM3	1.0229691	4.162883238504957e-27	26.380605770132714	26.986545246525388
773	CCL24	3.1984262	3.654069109946569e-09	8.437223243030386	26.98583626929532
774	SLC29A3	2.525586	2.2794697023279076e-11	10.642166175867919	26.87770473085214
775	PSMA3	1.0022862	1.628208144089582e-27	26.788290077302243	26.84953335236081
776	TXNIP	1.0416585	1.8390514616348318e-26	25.735406117857444	26.80750506630373
777	GAA	0.9371173	2.782398716985779e-29	28.555580635602333	26.759928013390248
778	TNFAIP8L2	1.3566077	2.2265901130412686e-20	19.65235972370607	26.660542043895873
779	DHRSX	1.1708261	1.9601859936721973e-23	22.707702718340904	26.58677050187108
780	SELENOM	1.6622002	1.0956079197966969e-16	15.96034483703183	26.529288579346634
781	SNHG12	1.3283412	1.1724167169750846e-20	19.930917997775165	26.475060440137483
782	SGPP1	2.7478454	2.4046417553699744e-10	9.618949615861824	26.431386563478153
783	LAP3	0.85279256	1.1349657116004957e-31	30.94501725872428	26.38968051993482
784	TEX264	0.9707062	7.37375166918748e-28	27.132311492512056	26.337503649267866
785	TUBA1A	0.93741095	8.412253516514804e-29	28.075087647639972	26.317894601656818
786	TM7SF3	1.7655685	1.2674265962016923e-15	14.897077183700883	26.30181014009782
787	UBE2E2	1.0332826	3.5445104849870444e-26	25.450443734627147	26.297501630107448
788	BASP1	-1.15328	2.7124592463921e-23	22.566636778194102	26.02565130947541
789	DDIT4	-0.9509065	4.305200665468076e-28	27.366006601266196	26.022513970000908
790	RPS4X	-0.48670682	4.316614327078096e-54	53.36485675215544	25.97303989559278
791	APIP	1.126878	9.810389521805651e-24	23.008313748602482	25.927563112984522
792	CPD	-2.0409386	2.0453670930072583e-13	12.689228735500171	25.89793693098798
793	BOLA3	1.3310676	4.217252376882647e-20	19.37497040832642	25.789394627234074
794	EDEM2	1.1988115	3.3836650305243765e-22	21.470612636943706	25.739218008238698
795	ARMH1	-3.9347951	2.94660095347626e-07	6.530678674953492	25.696882719076676
796	NDFIP1	0.8735662	4.082539009591558e-30	29.38906965678862	25.673298203439767
797	EMC7	1.0267109	1.0576705611652358e-25	24.97564958348015	25.642770859765992
798	CCDC107	0.94697106	8.441520237544672e-28	27.073579334023325	25.637896088678257
799	STT3A	1.6889255	7.029862242010467e-16	15.15305318538144	25.592377998630635
800	TYMP	-0.6696209	6.389820639778696e-39	38.19451133217769	25.57584196644559
801	HPGDS	4.7463603	4.165560369298999e-06	5.3803265671444995	25.536968429936906
802	HVCN1	1.321175	6.113609388926927e-20	19.213702312690863	25.384662753514558
803	FYN	-3.36889	3.0699805791607695e-08	7.5128643718811166	25.310014007442376
804	EPHB2	3.0035944	3.9759970944509244e-09	8.400553941645045	25.231856763409848
805	SPATA13	-2.0519161	5.096565737715353e-13	12.292722369697264	25.223635219017922
806	TET2	-1.3847537	6.509689205115997e-19	18.186439745644588	25.183739801646215
807	FOS	0.91420645	2.9141387742632694e-28	27.535489770527008	25.17312222042621
808	TMEM14A	3.3509173	3.217411893509876e-08	7.4924933371	25.106725838065056
809	FCGR2B	1.2696619	1.7647637630348817e-20	19.753313422444435	25.080029518029125
810	LIPN	-4.127874	8.603030611557648e-07	6.065348531777086	25.036993883880953
811	MPV17	0.9770858	2.3916478679499116e-26	25.621302762921037	25.034211844560904
812	APLP2	-0.7302653	5.269673290467629e-35	34.27821630936912	25.032192579820066
813	HSD3B7	2.1454136	2.4253959919817476e-12	11.615217344446245	24.91944568936691
814	TP53I13	1.1783962	9.051502531239338e-22	21.0432793227989	24.797320915093028
815	RPS6	-0.4868446	1.3753446173774926e-51	50.861588467889604	24.76168965471447
816	BHLHE41	4.141693	1.0582049627492096e-06	5.975430206053307	24.748398144974505
817	PNP	-1.3651481	7.605493789369847e-19	18.118872583973012	24.734943892825015
818	ABI1	1.0452796	2.232681281006169e-24	23.651173268768922	24.7220894560787
819	USP53	2.395499	4.845969213743931e-11	10.314619349245891	24.708660243797297
820	LYST	-1.8580647	5.234727592101918e-14	13.28110591347418	24.677153430511325
821	TRPV2	1.1579062	5.1825322454005845e-22	21.28545798707183	24.646563233690717
822	MCFD2	1.1725136	1.1977971852693866e-21	20.921616711809005	24.530880215703537
823	PLXDC1	4.5770826	4.389487453333728e-06	5.357586188000317	24.522114701105398
824	GOLIM4	1.2886041	9.476496935625003e-20	19.023352173493688	24.51357037280041
825	PSMD1	1.014968	9.405174816216583e-25	24.026633127703967	24.38626467588784
826	LRP10	1.0346413	2.7129999687802926e-24	23.566550211236027	24.382925342721908
827	CCDC47	0.9238934	4.4874837444627304e-27	26.347997111606478	24.342740426115004
828	ZNF618	2.895453	3.94813964079652e-09	8.403607495274212	24.332250333233617
829	ZDHHC12	1.1143215	1.8356133268126197e-22	21.73621879792651	24.221135288812
830	MARCO	-2.0873234	2.569472418584388e-12	11.590156039788846	24.192404226758512
831	ARL1	1.3787863	3.3106684031895984e-18	17.480084316039473	24.101301222750607
832	JKAMP	1.3804468	3.5343725029280165e-18	17.45168768022804	24.09112626702882
833	H1F0	1.3912913	6.142871076741838e-18	17.211628599322655	23.946388452983964
834	ZNF281	-1.8659819	1.5764846308383534e-13	12.802310258835918	23.888879687877452
835	SPCS2	0.85639584	1.4535687696761046e-28	27.837564416535905	23.83997438000405
836	RRAGD	1.8277192	1.0067984108153245e-13	12.997057478636865	23.75497164769292
837	ZFAS1	-0.7752312	2.459399696326634e-31	30.609170884924183	23.729183742766946
838	TMED3	1.0773249	1.1649677280748763e-22	21.93368610529301	23.629705471655832
839	VEGFB	2.0693305	3.863189218771362e-12	11.41305401961709	23.617380254487657
840	TRIM14	1.3570049	4.2378102737582625e-18	17.37285849050023	23.575053766883315
841	RALA	0.9117037	1.4302654593636986e-26	25.844583349361937	23.562602414151296
842	NBDY	0.9536946	2.0184920214776843e-25	24.69497296289229	23.551461916988135
843	PHACTR2	1.2134466	3.945927491684795e-20	19.40385089938046	23.54553723307953
844	NCEH1	1.5177315	3.0843811816437114e-16	15.510831955246683	23.541278984210038
845	ZCRB1	1.0446575	3.139222772626067e-23	22.503177863819143	23.508112827078453
846	SLC39A1	1.0187392	9.647998112426236e-24	23.015562790171064	23.44685656481922
847	DDRGK1	0.97269654	7.988660053460833e-25	24.09752605925788	23.439580286424018
848	CLN8	1.0211885	1.226414025304869e-23	22.91136289152152	23.39682024786298
849	LRRC25	0.9101614	2.059300401706174e-26	25.6862802957874	23.37866021832144
850	TLR7	1.7064058	2.0590530953340893e-14	13.68633245439542	23.354436517821753
851	HADH	1.6806041	1.3255546396918186e-14	13.877602365835399	23.322755437347826
852	TMEM60	1.5490113	1.2674265962016923e-15	14.897077183700883	23.075741634582435
853	CSRP1	1.093138	8.200123688418895e-22	21.086179596787908	23.05010375996387
854	DCTPP1	1.4602321	2.0453989461158376e-16	15.689221972156016	22.909906153900657
855	RGS12	1.6287518	9.115077834172261e-15	14.04023961852769	22.868064915938266
856	TNS3	1.3160918	4.2943363775505214e-18	17.367103940059913	22.856702666612
857	AD000671.2	0.94642794	7.463839556352008e-25	24.127037704810846	22.83450262517028
858	RMDN3	1.5162991	9.077002998699479e-16	15.042057521080054	22.808258710548063
859	CD38	1.4045234	5.951992669221263e-17	16.225337612361155	22.788865905700764
860	WASHC3	1.1389486	9.904525727168354e-21	20.00416631558279	22.783716414353474
861	AL390729.1	23.55654	0.10817562245299751	0.9658705971495819	22.752568907952814
862	CAPN2	-1.4341228	1.41707500909658e-16	15.848607160920812	22.72884889082702
863	COLGALT1	1.0413916	1.5709847536395974e-22	21.80382802975463	22.70632360003701
864	ATP6V0E2	2.5294068	1.0718892674436607e-09	8.969850077537018	22.688399655210507
865	METRNL	-1.062889	4.537145365934098e-22	21.343217306118227	22.685470470535968
866	ABCA1	0.85119563	2.4533045870683552e-27	26.610248529139255	22.650527351995663
867	IFITM10	3.278923	1.2537986795187765e-07	6.901772191888997	22.63037982001567
868	ZDHHC24	1.2336081	4.822051971694543e-19	18.316768113141784	22.595713998157983
869	SRPRB	1.5137849	1.1871005876112235e-15	14.925512480039794	22.59401519923024
870	DNAJC5B	3.6352997	6.607083428132534e-07	6.179990209288422	22.46611644640353
871	SESN1	1.693879	5.661460321751794e-14	13.247071532084293	22.438936389555387
872	NHLRC3	1.4900042	8.820092689845473e-16	15.054526850868532	22.431307963746033
873	MYD88	-1.3097473	7.669607191585333e-18	17.115226878410272	22.416622848312603
874	CDC37	-0.7781868	1.766313512734932e-29	28.752932208591712	22.375152251266798
875	DDAH2	0.9294085	8.562234974998814e-25	24.067412857914338	22.368457858312446
876	PLOD3	1.3418261	2.1966033826600115e-17	16.658248351942397	22.352472107008253
877	ALDH9A1	1.2915914	4.9767549518618394e-18	17.303053742754916	22.348475509423555
878	LACC1	1.2627307	2.0282466331522838e-18	17.692879236269423	22.34134209546845
879	SASH1	1.885912	1.4713964974091174e-12	11.832270282110091	22.314619820422088
880	RACK1	-0.48120224	5.880238593865626e-47	46.23060505183253	22.246270927490364
881	ANOS1	3.8031764	1.5214262384460207e-06	5.817749098194015	22.125926089091614
882	SPPL2A	0.90082	3.3790496303093636e-25	24.47120542941149	22.044151687530523
883	GLB1	1.0420989	7.86738037257829e-22	21.104169852027596	21.99263176220547
884	CD83	0.79769605	2.8961194023687083e-28	27.53818353683923	21.9671003411627
885	PDGFC	2.5695708	2.83519100466127e-09	8.547417677696602	21.96319470735871
886	HNMT	0.8399653	8.034832387966711e-27	26.095023178482517	21.918913551726487
887	ACY1	2.391353	6.947857668680593e-10	9.158149086934749	21.90036630369421
888	CEBPB	-0.70119834	6.721485084055886e-32	31.172534760792253	21.858129611097738
889	ABCC4	3.732722	1.4022953044287228e-06	5.8531605201930645	21.848221300743003
890	HCST	-0.70820266	1.5531341629260357e-31	30.808791027399707	21.818867759569482
891	DYNLL1	0.7515551	9.405673049825677e-30	29.02661012181835	21.815096442653406
892	RARA	-1.3821628	1.6624107222156772e-16	15.779261668665576	21.80950863777791
893	NAGK	0.823143	3.269462190376285e-27	26.485523680661178	21.801373561326713
894	HSPD1	0.761361	2.43087753980925e-29	28.61423691903601	21.78576411852664
895	SERPINH1	2.1634083	9.119518082299012e-11	10.040028111203187	21.72067994137593
896	RDX	1.2942747	1.7095031271109278e-17	16.767130100432887	21.701272075486926
897	ATP13A3	-1.1315733	7.485649676773634e-20	19.125770501427333	21.642211613054418
898	DCK	1.3503014	9.784053895305416e-17	16.00948116366093	21.61762458723554
899	CCT3	0.8946874	8.407720477871707e-25	24.075321735245254	21.539887348600796
900	CXCL9	2.4685907	1.9656259844521183e-09	8.706499115365185	21.492783062570915
901	PALD1	2.111082	6.853996506386119e-11	10.164056121274347	21.45715670751241
902	ABL2	0.9917383	2.3805807331142917e-22	21.623317085623412	21.44467214628401
903	HRH2	-1.2437018	5.898425730334353e-18	17.229263884605118	21.428066774823858
904	ARHGAP10	1.3355459	9.192389944114698e-17	16.0365715610185	21.41757735802405
905	NMRK1	1.8399612	2.329891415570734e-12	11.632664318766823	21.403650663555435
906	RPL13A	-0.49169862	3.0720876774170377e-44	43.51256639369423	21.395068966076327
907	SELENOT	0.8084216	3.597492771387413e-27	26.44400007003895	21.37790115868704
908	HLA-E	0.523574	1.509194388634542e-41	40.82125481822693	21.372947451255005
909	SLC37A2	1.032958	2.1258520421368928e-21	20.672466965362855	21.35379076626615
910	NRG1	-1.9150692	7.1694721050226804e-12	11.14451282066635	21.34251350206042
911	PTGR1	2.824709	2.7823245627572417e-08	7.555592210220027	21.34234885261471
912	ACOT7	3.606315	1.2761918004173245e-06	5.894084050063847	21.25592311708183
913	ECHS1	0.8921586	1.8123340471573566e-24	23.74176175066235	21.181417578142018
914	ENTPD1	1.0137149	1.3243224934088901e-21	20.87800624446317	21.16434621176397
915	ATP2C1	1.1200814	1.3593594681563598e-19	18.866665683522527	21.13220177838632
916	LIMA1	1.943233	1.480045405368516e-11	10.829724960957398	21.044679067500326
917	NCK1-DT	2.7760289	2.6621181482152103e-08	7.574772673887915	21.027787638036727
918	TBC1D12	2.0368016	4.942844673777144e-11	10.306023036794205	20.991323969966555
919	SLC17A5	1.6171473	1.0958660045575286e-13	12.960242545339682	20.958621582591316
920	FCGR1A	0.87966675	1.6383856484812671e-24	23.785583864911228	20.92338715213343
921	PKIB	2.5518937	6.596549702261385e-09	8.180683160985142	20.876233910938563
922	VPS29	0.804417	1.3616624275516732e-26	25.865930545890727	20.80699461721269
923	QPRT	4.4759445	2.278118585798035e-05	4.642423672786651	20.77923079328474
924	SRGAP3	2.8748116	5.981881091066353e-08	7.223162224204566	20.765230907089578
925	SMIM20	1.0815805	7.148336258243689e-20	19.145795026442705	20.70771893431407
926	TMEM220	2.0719783	1.0471436495875392e-10	9.97999373671289	20.678330762114413
927	ALOX5AP	1.1509764	1.1354516394196487e-18	17.944831358300654	20.654077744390374
928	TXNRD1	1.2853284	8.827943035323667e-17	16.05414047790327	20.634842504626334
929	VSTM1	-3.8409882	4.30852710663861e-06	5.365671170392416	20.609479431529085
930	MAPK7	-2.8042197	4.494775795614394e-08	7.347291966479346	20.603421041187868
931	RPL14	-0.43721408	8.006520850431678e-48	47.096556161031984	20.591277309171407
932	SMIM29	1.0189428	6.307384915780045e-21	20.20015066485282	20.58279874439686
933	NUCB2	1.2438118	3.209730637416439e-17	16.49353141232789	20.51484974938838
934	ZBTB38	1.3379896	5.064773457189674e-16	15.295439975475029	20.465139136020532
935	ITGA9	2.7000263	2.777626534711786e-08	7.556326147661485	20.402279131539487
936	PIM3	-0.79130024	1.671536831090827e-26	25.776884049604895	20.397254462182843
937	PADI4	-4.087173	1.028051579309038e-05	4.987985095411418	20.386757931931793
938	C1orf21	2.9153638	1.0621827017509756e-07	6.973800775591774	20.33116625010388
939	MCUR1	1.1349686	1.3123876422676415e-18	17.88193786767965	20.29543867399329
940	TMX1	0.91482174	6.667726902392035e-23	22.176022196368486	20.28710729989167
941	SELENOS	0.8207904	1.9314438005366968e-25	24.714117924056506	20.285110984707963
942	SEMA4A	1.1141422	6.7216994328471e-19	18.172520911321225	20.246772054951325
943	RPL4	-0.5357263	1.6438757780068023e-38	37.784131003684344	20.241953034674577
944	PPCS	0.87629783	8.325677137781043e-24	23.079580434669374	20.22458628764622
945	RPP25	2.8078132	6.406797564275002e-08	7.193358998203745	20.197608114229162
946	SLC25A5	0.6424063	3.6543610949932606e-32	31.437188541325344	20.19544749567642
947	MTCH2	0.917343	1.0963191716300364e-22	21.9600629911999	20.14491051338127
948	C14orf119	1.0108613	1.232359242682389e-20	19.909262673362917	20.125502701676645
949	CDKN2AIP	2.3826795	3.588873315704352e-09	8.445041871636551	20.121827826933984
950	STAT1	0.8425598	1.507753768178553e-24	23.82166957746679	20.071181499154072
951	DOCK4	0.90019965	6.06252128304348e-23	22.217346723755927	20.000047782826236
952	CD2AP	1.3272165	8.888809596563132e-16	15.051156396539358	19.976143203939742
953	JUND	-0.72771955	3.6550614959751413e-28	27.437105311691624	19.966517803538842
954	CFLAR	-0.6979349	2.7451106900719354e-29	28.56144013896681	19.934026597167172
955	TRAM1	0.79687434	9.709798848375426e-26	25.01278976699678	19.93205044591262
956	SLC25A6	-0.54576206	3.2810996491889363e-37	36.48398057960002	19.911572473744815
957	SCAMP3	1.0282171	5.0697367239752e-20	19.295014593387297	19.839463510810063
958	RAB9A	0.94929296	1.572054175921498e-21	20.803532491440162	19.748646891128676
959	LAG3	4.407565	3.329801675290258e-05	4.477581632527322	19.735232611520434
960	PLEKHO1	0.9269679	5.2890892561249875e-22	21.276619103974497	19.722743331461206
961	AK3	1.6546825	1.2790471505001244e-12	11.893113445494306	19.679326891571897
962	CHCHD10	0.73357785	1.4930831320106758e-27	26.825916010916373	19.67889772398806
963	LAMB3	-2.9590077	2.2521196994902282e-07	6.647408530585088	19.66973329308125
964	DDX60L	-1.8338597	1.9461935743080218e-11	10.710813965674639	19.64212989394364
965	TRIP6	1.9787309	1.2066110010455588e-10	9.918432719404496	19.625909469841233
966	CCDC112	1.732307	4.933811937552282e-12	11.306817408563322	19.586878461151688
967	BSCL2	1.3336422	2.082692932860883e-15	14.681374756645901	19.57970158043502
968	TMEM53	2.2604225	2.267791311267764e-09	8.644396912977916	19.539989006008007
969	UQCC2	0.9193576	5.665207448573326e-22	21.246784182513537	19.533392467603708
970	REXO2	1.2833029	6.090165320849308e-16	15.215370918047242	19.525929672019878
971	CST7	1.5476605	2.4694422199089204e-13	12.607401131020266	19.511976360024935
972	ZC3H12A	-1.0088637	4.8591247563064904e-20	19.313441950436903	19.484630264729667
973	DENND4C	1.323879	1.9992565688730348e-15	14.699131468365282	19.45987152101917
974	TWISTNB	-1.7088286	4.856754638100965e-12	11.3136538364097	19.33309488930765
975	LIMD2	-1.1354008	9.517286374769794e-18	17.021486862588183	19.32620932598287
976	LDLR	-1.241857	2.7682293738154794e-16	15.55779792734563	19.32056106732161
977	MALAT1	-0.707778	5.266120271874915e-28	27.27850922635127	19.30712807552303
978	YBX3	-0.8546484	2.857496692716641e-23	22.54401426358736	19.267205974112347
979	C15orf39	-2.07984	5.512765328881422e-10	9.258630494468138	19.256469536903715
980	TMEM206	1.7486808	9.82021230583169e-12	11.007879122981432	19.249267201334998
981	KRTCAP2	0.7084995	6.920756710376527e-28	27.15984641751233	19.242737368278295
982	ERLEC1	0.9582741	1.0141725909887163e-20	19.993888130864864	19.159625675003106
983	PI4K2A	1.5851678	8.454649244466167e-13	12.072904405139292	19.137578900406762
984	NPC1	1.4289392	4.0507184660471084e-14	13.392467940201028	19.13702273640025
985	MACC1	5.4153447	0.00029654579649265715	3.527908227668354	19.10483917612657
986	L3MBTL4-AS1	4.890704	0.00012431429310424244	3.9054789352405956	19.100542055722205
987	S100A13	2.432467	1.4202830725911824e-08	7.847625088988482	19.089088930167083
988	NASP	1.0153769	1.58783834898025e-19	18.799193713319088	19.088267513915653
989	TCF12	1.1276724	1.2055380765353823e-17	16.9188190680173	19.078885876352143
990	TXNL1	0.89077455	4.058104797350004e-22	21.391676741846005	19.055161181829607
991	ARID5B	1.3214798	4.614073850682283e-15	14.335915458647364	18.94462265531045
992	YIF1B	0.83319277	1.9665651848064947e-23	22.706291653661772	18.91871794199451
993	LINC00937	-2.1768196	2.283431207779587e-09	8.641412067714416	18.810794840184467
994	ABCC3	1.9451189	2.1819826404992323e-10	9.661148708910547	18.792082989156242
995	CEP170	0.83242947	2.929903367682119e-23	22.533146703050154	18.75725533662118
996	DENND5A	-1.881632	1.0842447666130025e-10	9.964872665408464	18.750222988253217
997	C9orf72	-1.3716338	2.30331877358054e-14	13.637645952601737	18.705855705730787
998	ADPRHL2	1.5512251	8.771538768379126e-13	12.056924212791843	18.703003059975526
999	PLXND1	1.0347626	9.348436857217904e-19	18.029261001003164	18.65600536675521
1000	ATP5F1E	-0.47147763	2.9815324609227545e-40	39.5255604579859	18.635417480386852
1001	FN3K	2.7267208	1.5052809448693818e-07	6.822382436003973	18.602732161597466
1002	MIR4435-2HG	-1.3748863	2.979959816349968e-14	13.525789592183857	18.59642245987423
1003	PDCD1LG2	3.7695653	1.1779425944016681e-05	4.928875873846087	18.579719678222165
1004	AGGF1	1.2802205	3.1596722419950524e-15	14.500357965126994	18.563655648640804
1005	FAH	1.6119796	3.108336369677343e-12	11.507471990002967	18.54981013880938
1006	TMEM59	0.71538234	1.2011120284520043e-26	25.920416483796522	18.543008134971252
1007	GGCT	1.1420351	6.248815110132653e-17	16.204202325042473	18.505768255127016
1008	TFEC	0.8802748	1.0281295966087263e-21	20.987952138702	18.47516479715996
1009	KPNA2	1.1701775	1.8117298381322392e-16	15.741906563036666	18.420824233033418
1010	TGM2	-1.7762387	4.3373199858418526e-11	10.362778536587902	18.40676806777846
1011	RDH11	1.3197774	1.1399426883425589e-14	13.943116982665503	18.40181025400199
1012	LINC01094	2.2569444	7.18555354231643e-09	8.143539770172259	18.379516626672537
1013	ZNF22	1.3530676	2.6560332373187024e-14	13.575766494554854	18.36893028432568
1014	CCL2	1.888821	1.9328118199846566e-10	9.713810427151255	18.347649181368567
1015	AMD1	0.9111234	7.380992465275882e-21	20.131885238012543	18.342631625126415
1016	SLC37A4	2.8057992	3.020477601512543e-07	6.519924380452831	18.293598909571546
1017	MCM5	1.2373521	1.6473439037324072e-15	14.783215726936932	18.292043509327133
1018	CALM1	0.6120781	1.5601799140948948e-30	29.806825317547272	18.24410413228465
1019	MEA1	0.8056368	2.325496233816693e-23	22.633484359499683	18.23436843682128
1020	RELB	-1.0032539	7.326464347876346e-19	18.135105559418463	18.194116046182167
1021	NDUFA4	0.63519645	2.433015201543381e-29	28.613855177577285	18.17541915442649
1022	MT-ATP8	0.5593569	3.462753544540662e-33	32.460578417504806	18.15704942055403
1023	HAVCR2	0.8114046	4.414079147959571e-23	22.355159883858114	18.139079246911272
1024	TNFRSF21	1.2629547	4.353993218971635e-15	14.361112251676527	18.137434386581642
1025	ATP6V0D2	7.8505573	0.004917054579902632	2.3082949709616223	18.121401997784428
1026	TGFBR1	1.3298974	2.3894869849128304e-14	13.621695330657284	18.115457254465664
1027	PIGP	1.2141895	1.2456071839379726e-15	14.904618895674664	18.09703220310794
1028	SUGT1	0.90317285	9.967859752959408e-21	20.00139808113277	18.06471972109858
1029	SLC36A1	1.5482146	2.201488878837862e-12	11.657283504104774	18.047975990329707
1030	CCDC50	1.0745522	1.6397088537208822e-17	16.785233258322666	18.036608962395277
1031	TDP2	1.427708	2.4694422199089204e-13	12.607401131020266	17.99968782899916
1032	G3BP1	0.90058416	1.2066974822065474e-20	19.91840159342845	17.93819699308756
1033	ADAM8	-1.3220218	2.7529580934237936e-14	13.5602003995523	17.92688111014417
1034	EIF4A2	0.78547496	1.5597293845518375e-23	22.806950745870413	17.914288634418977
1035	TMED2	0.7738019	7.101776838893493e-24	23.148632978776146	17.912456709125806
1036	P2RX4	0.85489786	1.26221662325957e-21	20.89886610451114	17.866395840464772
1037	MAX	0.85572255	1.3761179400444663e-21	20.861344343342143	17.851522706513894
1038	APOC2	4.7974615	0.0001907170002653668	3.7196105927832077	17.844688649966912
1039	UBB	0.64037776	1.4873753688249182e-28	27.827579414775382	17.82016297000465
1040	LINC00877	-2.7569504	3.442218586013149e-07	6.4631615547855805	17.818615694242574
1041	COPS7A	1.1320164	2.0811407442066028e-16	15.681698548156769	17.75194025571772
1042	IDH2	0.7958655	5.0165717538441975e-23	22.29959297150176	17.747476177801545
1043	AHSA1	0.977118	7.506549338513072e-19	18.124559656555615	17.70983375960626
1044	WWP1	1.7259622	5.499346024338671e-11	10.259688953216282	17.707834927323542
1045	SQSTM1	0.6730991	5.023626858483031e-27	26.298982626301132	17.70182155218881
1046	ADGRG6	5.282291	0.00044693981169315175	3.3497509583211476	17.69435912337703
1047	DOK1	1.2929707	2.1464149438933484e-14	13.668286316655617	17.672693143675538
1048	EEF2K	2.3575091	3.250559050621422e-08	7.488041940030255	17.653127285869733
1049	TTC1	1.0408233	1.184349110398656e-17	16.92652026182636	17.617517360532453
1050	SNRPC	0.7498047	3.2028342127199177e-24	23.494465541000352	17.616260112873434
1051	WDR91	1.947655	9.222123400778918e-10	9.035169070804663	17.597391878137667
1052	RPS25	-0.4164124	6.180049654892703e-43	42.20900803546794	17.576354891462064
1053	ST6GAL1	1.587134	8.59625035603108e-12	11.065690944662737	17.562734372036847
1054	NDUFA8	0.9326253	1.5271456575372068e-19	18.8161195384198	17.54838901140935
1055	PLPPR2	-3.0230727	1.6583061217835954e-06	5.780335296023559	17.474373943399378
1056	PRCP	0.7991607	1.368836682889297e-22	21.863648364832436	17.472568945406493
1057	ATIC	1.2027317	3.1589192053827626e-15	14.500461481757135	17.440165102781148
1058	NOCT	-2.2194202	1.4202830725911824e-08	7.847625088988482	17.417177602353554
1059	P4HB	0.6947607	8.778636778588998e-26	25.05657291980033	17.408321645208037
1060	SEPT11	1.5116946	3.108336369677343e-12	11.507471990002967	17.395782697482527
1061	MRPS7	0.88624924	2.3691762146711016e-20	19.62540263610578	17.39299825362661
1062	CPQ	1.1009114	1.7475377947742305e-16	15.757573422801512	17.347691884391566
1063	GAS2L3	1.9306238	1.0746529806873476e-09	8.96873175240219	17.31524670579011
1064	TMED4	0.8994513	5.646439604364338e-20	19.2482253128137	17.31284157678331
1065	METTL5	1.0086002	7.393328203974517e-18	17.131160014212156	17.27849201590604
1066	PIK3R1	0.7942259	1.7673527663164366e-22	21.752676755997655	17.27653865535953
1067	CLDN1	6.664504	0.0025589109292572195	2.591944830801099	17.274026825382844
1068	SLC25A39	0.7644655	2.6104144359329823e-23	22.583290537508297	17.264146737321497
1069	SNX9	0.8081644	4.4386808970445935e-22	21.352746075887925	17.256529599648673
1070	TM9SF1	1.5514059	7.809182706254182e-12	11.107394416153076	17.232077305013743
1071	BSG	0.7227661	1.5912692659470165e-24	23.798256325180347	17.2005729433242
1072	PDE4DIP	0.8340955	2.814092065820439e-21	20.550661698292984	17.141213993643067
1073	PLEK2	2.704416	4.591725918072963e-07	6.338024043044964	17.14065386240415
1074	SNHG15	-1.0726016	1.0710169526166597e-16	15.970203654873465	17.12966530227825
1075	NME4	1.0458863	4.217240707161954e-17	16.37497161008099	17.1263581121199
1076	DYRK4	1.4999452	3.8334428719449335e-12	11.4164110044526	17.123990473246174
1077	NSL1	1.1802797	3.178613224288275e-15	14.497762314103644	17.111415015072588
1078	ARMCX6	1.1920276	4.7765551879454904e-15	14.320885200084723	17.070889968366334
1079	NANS	0.779515	1.2903895839758287e-22	21.889279151229818	17.063022050468057
1080	FNIP2	0.84229225	5.806614752926654e-21	20.236076986818098	17.044690800266583
1081	TCN2	1.0021005	1.0047030107984e-17	16.997962296286133	17.033665966747378
1082	RIPOR1	1.2266009	1.339909197850218e-14	13.872924631641734	17.016541636137628
1083	GSDME	2.4260917	9.769041847581154e-08	7.010148030008382	17.007261748010222
1084	ABCD4	1.7927651	3.331106333618052e-10	9.477411503794418	16.99077296649331
1085	TTC3	0.817956	2.0964343366622247e-21	20.67851873577501	16.91411786648572
1086	ARMCX3	0.9268157	5.797869551488946e-19	18.236731560230737	16.902088918992373
1087	PPIA	0.43972462	4.262505379722495e-39	38.37033505987456	16.872381162979657
1088	LAMTOR3	0.9527568	2.0082113522650024e-18	17.697190582218187	16.86111905937546
1089	MVB12B	2.0172482	4.7062955635405355e-09	8.32732080185529	16.798272512697963
1090	SSR3	0.691581	5.434870934324103e-25	24.26481076494961	16.78108235614302
1091	GPX3	1.3460495	3.4247689600635216e-13	12.465368721325996	16.77900392296499
1092	MRPS23	1.133842	1.6082695909817688e-15	14.793641149578795	16.773651541458747
1093	NFKB1	-1.0182176	3.5029660675993545e-17	16.455564069569473	16.755344355060416
1094	EMC4	0.8009387	1.2241190279626202e-21	20.91217635124759	16.74937187360342
1095	IVD	1.6365635	5.973327062665498e-11	10.223783705306145	16.73187164788942
1096	PLOD1	1.1240258	1.303241021947589e-15	14.88497525825366	16.73109654543124
1097	COMMD1	0.8399314	1.3131990579223242e-20	19.8816694375017	16.69923901026288
1098	TNFAIP3	-0.67107934	1.314415491494526e-25	24.881267331016282	16.69730439906963
1099	AL034397.3	-3.2674272	7.854208039973394e-06	5.10489759944759	16.679881300480424
1100	TPT1	-0.39543343	6.686953898207044e-43	42.17477167094147	16.677314448530684
1101	NUB1	1.003689	2.4316288353768608e-17	16.61410271519268	16.67539298201935
1102	DPP9	1.1928623	1.0500851043625591e-14	13.978775502018372	16.67475390878603
1103	RNF13	0.7173762	5.990662647304249e-24	23.22252513618319	16.65928619896877
1104	HYI	1.9877143	4.22326837389115e-09	8.374351319807236	16.64581779304406
1105	NRGN	-3.263367	8.037002034641947e-06	5.09490592172642	16.62654753533464
1106	SRD5A3	1.2284086	3.347208757046337e-14	13.475317200935907	16.55319520125601
1107	CD163	0.73205495	2.526053884744586e-23	22.597557389490255	16.54265371792117
1108	PSMD14	1.0822439	5.278111152816665e-16	15.277521468123808	16.534004711960716
1109	P4HA1	1.0581253	2.4029020416715647e-16	15.61926393357756	16.527137671553287
1110	ARL5B	-1.0081159	4.088323942477923e-17	16.388454699747914	16.521461556715547
1111	ATP6V0A1	1.1022775	1.0327008527837853e-15	14.986025464347208	16.51875894331584
1112	CBLB	2.1441426	2.0431307065648522e-08	7.68970384906795	16.48782181729889
1113	TUBG1	2.2894974	6.29074688257059e-08	7.2012977889390415	16.487352387885498
1114	PLAC8	-1.4146302	2.329891415570734e-12	11.632664318766823	16.45591795674886
1115	MT-ND6	0.76517546	3.43885010657656e-22	21.4635867538975	16.423409905634742
1116	P3H2	4.667892	0.00030497138842098935	3.515740903058933	16.41109876239579
1117	COMMD4	0.8977935	5.520788519140561e-19	18.257998888746364	16.39191221068918
1118	RNASEH2B	0.9849658	2.3084115962926212e-17	16.636686752682017	16.386567497317927
1119	TMEM179B	0.69768846	3.271754751858555e-24	23.485219258150586	16.38536646520211
1120	NFE2L1	1.5125791	1.5159014004126987e-11	10.819329045834094	16.365090811612585
1121	LMO4	1.1717421	1.1493877107737827e-14	13.939533450643825	16.33353794257779
1122	MCTS1	0.88200116	3.18378485743722e-19	18.497056287160714	16.314425130999776
1123	GPRIN3	0.8876741	4.394521792696919e-19	18.357088377494062	16.29511178013717
1124	OGFOD3	1.1503305	6.8588599239538896e-15	14.163748066492012	16.29299201158072
1125	RPN1	0.6930221	3.5128119096287755e-24	23.454345103494965	16.254378848420323
1126	BIRC3	-1.0418633	2.5326144687217966e-16	15.596430916348433	16.249349329874093
1127	STARD3	0.8687784	2.1537939052520905e-19	18.66679585632773	16.217309178563745
1128	AARS	1.419697	3.926677599354712e-12	11.40597475510063	16.193028669759553
1129	LARP4	1.4710884	1.0086000229774863e-11	10.996281026282977	16.176501564532046
1130	MCOLN2	2.4181905	2.0531305664640147e-07	6.687583431295856	16.171850582940714
1131	EPSTI1	0.7743169	1.3192531265825721e-21	20.879671867887282	16.167482938435274
1132	RHOH	1.0060413	8.76115654037143e-17	16.057438559819637	16.154446176737075
1133	DENND2D	1.6206566	1.100289998158829e-10	9.958492834840523	16.139297233793396
1134	SLC43A3	0.7980288	6.7101552829792346e-21	20.173267429494093	16.098848937738087
1135	ATP6V1D	0.8992673	1.2895185197509373e-18	17.88957241624967	16.087507768725565
1136	SMIM7	0.8408096	7.656449656589962e-20	19.115972568747246	16.072892936859677
1137	ITSN1	1.5619541	5.2089048771950724e-11	10.283253573395962	16.061970498454926
1138	VDR	-2.028156	1.209028231132912e-08	7.917563558128396	16.058054369120956
1139	STK17B	-0.8647834	3.637858338164211e-19	18.439154216803995	15.94587459211749
1140	PIR	4.786308	0.0004693004232431658	3.3285490541146125	15.931460339458773
1141	MARCKS	0.68151593	4.207979604688146e-24	23.375926373795586	15.931066250943918
1142	RAB3IL1	4.156342	0.00014805070275050107	3.8295895268093636	15.917083906284718
1143	GLOD4	1.1349871	9.928196468182863e-15	14.003129637210028	15.893371719950492
1144	SPATA20	1.396092	4.211260119705606e-12	11.375587932395026	15.881367958716389
1145	SULF2	-1.885606	3.9029936115208896e-09	8.408602159577962	15.855311108274694
1146	POLR3GL	0.8248865	6.154705113652371e-20	19.210792750300744	15.84672361007001
1147	FDX1	0.7992431	1.4996422339446305e-20	19.824012337181657	15.844204926859247
1148	AK6	1.5427803	5.4581087091878616e-11	10.262957818733865	15.833488938376396
1149	PSMC4	0.8694754	6.653389203107554e-19	18.176957070899658	15.804417461516204
1150	MRPL18	0.7972627	1.5988391522298142e-20	19.79619522531738	15.78276861359872
1151	GCH1	-1.3949854	4.856050133708762e-12	11.31371683826709	15.782470232172699
1152	DDX24	0.72962123	2.3973574237459324e-22	21.620267211861833	15.774605989687112
1153	COMT	0.68726856	1.2906811042564231e-23	22.889181048027655	15.731014387772895
1154	LPCAT2	0.8752425	1.1456974065198285e-18	17.94093007000504	15.702663978977398
1155	GRSF1	0.9060632	5.5979982974312275e-18	17.25196723795566	15.63137262541186
1156	COX4I1	-0.45367357	4.0756347583327747e-35	34.38980474261163	15.60174553554755
1157	NUCB1	0.6974903	4.763922100318995e-23	22.322035348717012	15.569402571841616
1158	PCNA	2.0533533	2.6615876102090054e-08	7.574859233791768	15.5538622776979
1159	RFC1	1.2653638	5.131267345160979e-13	12.289775357493616	15.551037000470327
1160	SLC39A10	1.7212684	9.601433268675693e-10	9.017663932146345	15.521820107555621
1161	QDPR	1.1633909	4.845719442836961e-14	13.314641734225539	15.490132695663679
1162	B4GALT5	-1.8126812	2.928918402990783e-09	8.533292727200088	15.468139284650738
1163	MTMR11	-3.0478952	8.436894718603785e-06	5.073817370285315	15.46446357355977
1164	RAB13	0.85243165	8.278174579058381e-19	18.082065418969055	15.41372494964639
1165	PID1	-1.339004	3.665382879484418e-12	11.435880653011331	15.312690392645766
1166	SETDB2	1.4352612	2.14575842584031e-11	10.66841917343719	15.311968633507814
1167	PARP12	1.1062245	1.5370058605108967e-14	13.81332447655836	15.280638472071528
1168	ATP6V1F	0.5664082	1.1030326691315075e-27	26.95741162462832	15.268899451981286
1169	IKBIP	0.8511333	1.1815882872184911e-18	17.927533822724534	15.25872078949612
1170	MYL6B	1.699921	1.0643144326498854e-09	8.97293004855298	15.25327232806612
1171	C1orf162	-0.6462076	2.547851973700497e-24	23.593825807448344	15.246508866328174
1172	SLC47A1	3.7357662	8.325412112395768e-05	4.07959425947815	15.240410231712653
1173	MT-ND4L	0.39147744	1.3603514926499964e-39	38.86634886251558	15.215298592665158
1174	NOTCH2	-1.3525724	6.025628229610675e-12	11.219997667021996	15.1758596336323
1175	CCDC106	2.4732795	7.393284641586747e-07	6.131162573135533	15.164078557171834
1176	DCTN2	0.8242797	4.0693229382049396e-19	18.390477843517278	15.158898029617298
1177	RPA3	1.03811	2.542767198872625e-15	14.594693399506996	15.150897424404619
1178	RPE	1.5380131	1.440549425931618e-10	9.84147183627901	15.136312613620083
1179	TMEM230	0.73004	1.8543728346011237e-21	20.73180294347563	15.135045706749219
1180	CITED2	0.9155438	3.261340453258159e-17	16.4866038625698	15.094207860931052
1181	PLA2G4C	2.4865248	8.701483537227449e-07	6.060406697139428	15.069351673717764
1182	MRAS	1.3818157	1.2971457514826931e-11	10.887011222444613	15.043842727551336
1183	HINT1	0.62585413	9.530448622277677e-25	24.020886655542796	15.033571229159733
1184	SLC35F6	1.305257	3.3533139279393595e-12	11.474525787224378	14.977204678329494
1185	AC110995.1	6.038952	0.0033371845538526634	2.4766197752140933	14.95618763216801
1186	EMC3	0.8104115	3.5661907477357066e-19	18.44779543107835	14.950305804079164
1187	JAML	-0.9123962	4.140908092315858e-17	16.3829044085807	14.94769960531044
1188	NBPF14	-1.4103875	2.5670273449453917e-11	10.590569505034969	14.936807017461737
1189	FMN1	1.0415479	4.82900173950092e-15	14.316142638158254	14.91094822181822
1190	FECH	1.7797233	4.623733087360803e-09	8.335007244231145	14.83400648677727
1191	CCDC28A	1.175035	2.39621443220934e-13	12.620474320440374	14.829499041192923
1192	MYO1E	1.1986848	4.5375166682781165e-13	12.343181766599818	14.795584510343772
1193	ENG	0.68044275	1.9614385382382293e-22	21.707425295957687	14.770660173655076
1194	KDSR	1.0224143	3.582916446749464e-15	14.445763319419363	14.769555377426345
1195	DARS	0.8343106	1.9981301302467496e-18	17.69937623132137	14.766777047794093
1196	DUT	0.75979626	3.7606703810253516e-20	19.42473473038382	14.758840834357787
1197	NDRG1	-1.7434453	3.588873315704352e-09	8.445041871636551	14.723468366979649
1198	RAP2A	1.6543477	1.3457911908964974e-09	8.871022318771955	14.675754998521956
1199	NUDT5	0.9038943	6.026960572794708e-17	16.21990164959293	14.661076732444547
1200	TSTD1	1.304522	5.8711312010891425e-12	11.231278214414983	14.651449940066547
1201	APH1B	0.998655	2.176842982941886e-15	14.662172895764233	14.642452583920306
1202	SLC9A9	1.6951507	2.3037271525034627e-09	8.637568958920292	14.641981352000643
1203	ELL2	-0.90009737	5.445288943671125e-17	16.263979070304433	14.639164789318338
1204	NEK6	0.8652716	1.2708754207300096e-17	16.8958970196594	14.619540319081876
1205	IRF7	-1.1455568	1.743343455935033e-13	12.75861704414457	14.615720609435064
1206	GIMAP4	0.7594393	6.165929208553764e-20	19.210001465744924	14.588829865781193
1207	PRDX3	0.696982	1.2808563118676957e-21	20.892499587244437	14.561696692614357
1208	MAP2K1	-1.1199833	1.0241123334312502e-13	12.989652403600807	14.548193965759557
1209	CCRL2	-1.1139079	8.73830031964009e-14	13.058573033450987	14.546048098691893
1210	YIPF5	1.213629	1.0512505717738263e-12	11.97829375498176	14.537204759479176
1211	SDF2L1	0.7418639	2.5773028326786603e-20	19.58883454891736	14.532249319960183
1212	ADAM19	-2.9934754	1.3992299589492162e-05	4.85411090473933	14.530661762608593
1213	RAB14	0.7985719	6.37338163860244e-19	18.195630075153172	14.53051860118378
1214	DTNB	2.1639524	1.9315966706941022e-07	6.714083551822337	14.528956884201223
1215	SIPA1L1	-1.3167707	9.473337842581881e-12	11.023496974406752	14.515417527578025
1216	ALDH16A1	0.9451565	4.911140232369336e-16	15.308817664875791	14.469228747464037
1217	UFL1	1.2141601	1.2750101652843585e-12	11.894486352712924	14.441810557763457
1218	MPP1	0.7101227	4.613726277652762e-21	20.335948174797856	14.441018516579689
1219	AL138899.1	4.4263053	0.0005485236183837134	3.2608046677923066	14.433316963869208
1220	CLECL1	2.1695151	2.2389748497373705e-07	6.64995078479597	14.42716886068204
1221	BCAP29	0.86002636	1.8345832339407765e-17	16.736462579780934	14.393798984369456
1222	GTF2H5	0.8386102	7.13690840556266e-18	17.146489876903427	14.379220829525432
1223	GORASP2	1.1254147	1.6720519755004916e-13	12.776750226704287	14.379142895399186
1224	GLO1	1.0049762	5.46018421483511e-15	14.262792704889259	14.333766548926338
1225	PER3	3.4891806	7.808249182639563e-05	4.1074463355925745	14.331621925438709
1226	DGAT2	-3.409306	6.278797132048053e-05	4.202123548770827	14.326325234927545
1227	PLXNA1	3.0966542	2.370969495190679e-05	4.625074033603248	14.32225482375988
1228	RAB32	0.7102919	7.310128395202807e-21	20.136074995020472	14.302491411610564
1229	TLR3	4.564163	0.0007445393261412037	3.1281123581199224	14.277215335445508
1230	NUDCD2	0.9866932	3.571480095613919e-15	14.447151765919987	14.254906456633071
1231	WIPF1	0.6820149	1.2618430274202296e-21	20.898994667726853	14.253425394026776
1232	IFI16	0.7186391	1.7240641604426427e-20	19.763446576093845	14.202784981198606
1233	PDPN	3.7426956	0.00016371729540594975	3.785905438470781	14.16949151297346
1234	CXCL8	-0.7898621	1.1585972790635574e-18	17.936067495765386	14.167019871756835
1235	DGLUCY	1.1916627	1.2950188776323396e-12	11.88772390077825	14.16615679409797
1236	PTPRO	2.8761823	1.1947278677204957e-05	4.922731006018209	14.158671874469318
1237	MRPS18B	0.9821487	3.896382227589712e-15	14.409338446251668	14.152113122457772
1238	LPCAT1	-1.2113924	2.1060990778342414e-12	11.67652120202776	14.14484907350553
1239	ESYT1	1.1433731	4.480312889648965e-13	12.34869165530923	14.119162250970877
1240	IL4I1	1.0306731	2.09172277169559e-14	13.679495875589208	14.099089053178204
1241	ARID4A	1.019718	1.5041651459479564e-14	13.822704478879684	14.095261270154
1242	NDEL1	-1.4648005	2.430405972571652e-10	9.614321176228275	14.083062245238551
1243	SSB	0.736688	8.6686830718706e-20	19.062046874618485	14.042781528134102
1244	RRAGC	1.0078877	1.2831645147785113e-14	13.891717659073137	14.001291653035889
1245	GNB2	-0.558712	8.778636778588998e-26	25.05657291980033	13.999408109866012
1246	RPL12	-0.3859884	5.585966648557003e-37	36.25290166161584	13.993200025690205
1247	AHR	0.784884	1.5149389952945319e-18	17.819604855307148	13.986322309273493
1248	APPL2	1.6526334	3.6249450939290693e-09	8.440698567185185	13.949380612643596
1249	LMAN2	0.67043495	1.679651503772562e-21	20.774780816898303	13.928139175263539
1250	RAB2A	0.7007492	1.4859770949633406e-20	19.827987884793274	13.89444701398052
1251	ALG5	0.9678206	4.603296628170867e-15	14.336931039047563	13.875576982075772
1252	CREB3L2	1.2473869	7.602457730638557e-12	11.119045985837097	13.869752663188178
1253	CISD3	0.8212678	1.3531430776636004e-17	16.86865627985875	13.853683955975184
1254	SNAPIN	0.9609025	4.068974221578615e-15	14.390515061550406	13.827882072675566
1255	RAD51AP1	3.429227	9.348597374183127e-05	4.029253544030965	13.817225501258516
1256	MTX2	1.8614676	3.891962747658168e-08	7.409831325280336	13.793160932502046
1257	ALAS1	1.2298342	6.196367276436088e-12	11.207862848272057	13.783813027965422
1258	PGRMC1	0.984717	1.0080858951926873e-14	13.996502461720947	13.78259407488251
1259	SHMT1	2.2802665	9.460098824204431e-07	6.024104326750164	13.736563429523796
1260	CKS2	0.9309621	1.7747579462885367e-15	14.750860870642441	13.73249220235601
1261	REEP5	0.65749645	1.3690341702080747e-21	20.863585712021152	13.717733588568976
1262	FAM20C	1.3516611	7.28953576551923e-11	10.137300128869006	13.702194102130926
1263	PTTG1IP	0.66984123	3.766193721844935e-21	20.42409734492358	13.680902485439939
1264	COPRS	1.3556226	8.144218962407926e-11	10.089150558572252	13.677081008316835
1265	GCA	-1.078042	2.065927145238231e-13	12.684884997907835	13.674839177703856
1266	FMNL3	1.1621289	1.7264962789498198e-12	11.762834353331499	13.66993004579532
1267	ARL2BP	1.0080098	2.778475758269161e-14	13.556193388007939	13.664775668874281
1268	ABHD3	1.3054768	3.6366858511603934e-11	10.439294213105349	13.62825624392593
1269	PHB	0.7257518	1.683439895769332e-19	18.773802384712003	13.625121196954243
1270	SLC2A6	-1.8214288	3.416069963745883e-08	7.466473243206213	13.599649218822124
1271	TMEM87B	1.1336436	1.0238754084128572e-12	11.9897528878239	13.592106952585679
1272	SUCNR1	5.4488554	0.0032071798781167843	2.493876681517531	13.58877342323398
1273	SLC38A7	1.5960598	3.177028672923614e-09	8.49797886561468	13.563282441810678
1274	NECAP2	0.76346713	1.7234791628897158e-18	17.76359396290687	13.56192015543947
1275	ZFHX3	0.89368045	6.968757142963658e-16	15.156844670120448	13.545375815398147
1276	C7orf50	0.74751437	7.587078231067945e-19	18.11992543786213	13.544904595647509
1277	ACE	3.8867555	0.00033592284286707664	3.473760462982346	13.50165746867336
1278	PSEN2	2.5181222	4.395476884642111e-06	5.356993999513277	13.489565495071254
1279	JOSD1	-1.2587322	1.9461935743080218e-11	10.710813965674639	13.482046423257843
1280	ALDH7A1	4.2697687	0.0007044571458633409	3.1521454211226247	13.458931903939753
1281	MOCS2	1.5135353	1.2988966447913139e-09	8.886425405033677	13.449918196134739
1282	H2AFX	1.2139874	8.528357922065333e-12	11.069134581263562	13.437789362236119
1283	CREBRF	1.0057243	4.439566673499528e-14	13.352659417383574	13.429094190895858
1284	CD47	0.70602137	1.0109939430836263e-19	18.99525144628164	13.411053421173191
1285	EPS8	1.7195789	1.6238608511719535e-08	7.789451188245893	13.394575611370337
1286	SLC24A4	-4.007811	0.00046248007950989626	3.334906968968726	13.365677065947287
1287	VPS37B	-1.3112411	6.531018205837998e-11	10.185019105600144	13.355016163804473
1288	PSMG2	0.7479588	1.4873634236300508e-18	17.827582902632688	13.334297146347053
1289	TNFSF9	2.8177357	1.868772014920639e-05	4.728443678129629	13.32350442489489
1290	KLHL6	0.97885907	2.6240877114625096e-14	13.58102165254046	13.293906183212714
1291	MAPRE2	0.96261555	1.6070088198731857e-14	13.793981739657474	13.278301313001148
1292	NDRG2	2.4412906	3.6492211993552914e-06	5.437799810861767	13.27524965532213
1293	ST3GAL6	1.2999796	6.70685666091301e-11	10.173480975311314	13.225317398537207
1294	OCIAD1	0.70547134	1.875213637053335e-19	18.726949247345303	13.211325920489172
1295	TNIP1	-1.0545707	3.1077792106216593e-13	12.507549842835962	13.190095279057884
1296	ELOB	-0.5156157	3.46535608154831e-26	25.460252132969618	13.127705768374112
1297	SH3D21	2.6015987	9.014492779791867e-06	5.045058704785699	13.125218367699683
1298	SSH2	-1.1110826	1.6562751936726798e-12	11.78086750259697	13.089516351513252
1299	MYH9	-0.7385715	2.0082113522650024e-18	17.697190582218187	13.070641029800585
1300	CRYBB1	4.8181014	0.0019457222917420793	2.710919145450282	13.0614833465104
1301	CD300A	0.66356856	2.0983461493387963e-20	19.678122867740377	13.05778358221261
1302	NDUFA5	0.8095857	7.769765303392653e-17	16.109592099472046	13.042095243497872
1303	TMEM26	5.6324396	0.004874163894912708	2.3120998716511942	13.0227629070918
1304	AIFM2	3.4721625	0.00017763639655658822	3.7504680452904267	13.02223444850881
1305	POP7	1.3747797	3.405356844894959e-10	9.467837371960126	13.016190633545124
1306	NT5C	0.7971225	5.230089101947434e-17	16.28149091225042	12.978342389405807
1307	CLEC4D	-2.7524045	1.944509378204741e-05	4.711189957945811	12.967100211500819
1308	ACAA2	0.8561757	7.363313653806259e-16	15.132926699561867	12.956444423171762
1309	PON2	2.025014	4.0004339905227127e-07	6.39789289130575	12.955822186883635
1310	SLC1A5	1.0687418	7.548241242850611e-13	12.122154228172638	12.955452910310044
1311	LSM2	0.7230341	1.356608130432948e-18	17.867545584446596	12.918844452177515
1312	MRPL35	1.5768445	6.5542031909575334e-09	8.183480098909738	12.904075206843798
1313	PTP4A2	-0.8190118	1.798486962103954e-16	15.745092706195113	12.895416835638168
1314	SNCA	0.9996673	1.359258784462714e-13	12.866697851608315	12.86241693233019
1315	ERGIC2	1.1181915	3.258350842906634e-12	11.487002154854121	12.844667947612106
1316	RPL15	-0.3669068	9.869455026566213e-36	35.005706827623115	12.84383159120533
1317	SYPL1	0.7719938	2.5461848481463368e-17	16.594110070589732	12.810550354840853
1318	CFAP97	1.55241	5.651669156122415e-09	8.247823269306828	12.804003375306255
1319	RAC2	-0.802091	1.1220605579616196e-16	15.949983703437393	12.793338417979259
1320	ZDHHC4	1.1104549	3.060977609197168e-12	11.51413984721994	12.785933207841827
1321	TMEM263	2.2414868	1.9982080024093077e-06	5.699359306101643	12.775038583529128
1322	TPCN1	0.96058655	5.054438515063005e-14	13.296327082081612	12.772272930882016
1323	SLC31A2	0.6527404	2.740912667079947e-20	19.562104802041496	12.768976483265064
1324	RTN2	3.5044296	0.00022875053644337532	3.640637878795396	12.758359068081568
1325	SNX3	0.59757316	4.887462878886225e-22	21.310916528124178	12.734831756186077
1326	OPN3	0.9825581	1.142536500363579e-13	12.942129916725703	12.716394213546957
1327	STX12	0.79760665	1.1493665145280772e-16	15.939541459688417	12.713484218612567
1328	CRHBP	5.749751	0.006151901128672335	2.2109906529883343	12.712645919218035
1329	PPFIBP2	1.3734766	5.723887336083972e-10	9.242308923095102	12.69409526217566
1330	ANXA7	0.70573133	1.1522471159774055e-18	17.938454370221596	12.659729302136798
1331	PARVB	0.6835969	3.0676952910927333e-19	18.51318778030618	12.655557943208686
1332	YIPF2	1.3433136	3.8427114693146424e-10	9.415362223391169	12.6477838862553
1333	HAGH	0.8165997	3.296046268907917e-16	15.482006700436587	12.642602439987085
1334	EMC2	1.4100871	1.1151378295717839e-09	8.952671451070445	12.624046600793665
1335	CCT2	0.72371256	3.6386960760400485e-18	17.439054217568735	12.620862633068676
1336	CCDC91	1.0613637	1.3545497776028072e-12	11.868205030689136	12.59648196874339
1337	TOR3A	0.8540166	1.927455353355233e-15	14.715015672948095	12.566867683966722
1338	HTATIP2	0.7604914	3.289730819878081e-17	16.482839636464686	12.535057315659468
1339	GPN3	1.1720923	2.0601437802567754e-11	10.686102468566244	12.525098618482804
1340	C12orf45	1.133033	9.31048009527909e-12	11.031027924028896	12.498519072042384
1341	LAMTOR2	0.64249897	3.566065937548069e-20	19.44781063086102	12.495198299700496
1342	MRPL27	0.8132483	4.497159136245091e-16	15.347061744237639	12.480971516071058
1343	KLHL24	0.98350304	2.1376053108308288e-13	12.670072480208638	12.46105484757133
1344	GOPC	1.1307112	9.649936518811229e-12	11.015475543611718	12.455321546838606
1345	CCDC85B	0.6912294	1.1354516394196487e-18	17.944831358300654	12.40399506707392
1346	COX6C	0.58000255	5.108773099640741e-22	21.291683385585937	12.34923057887521
1347	OSGEP	0.8769769	8.405682313154955e-15	14.075427027874595	12.343824463174483
1348	RPL38	-0.46032748	1.6238858132820076e-27	26.789444512290054	12.331917382831394
1349	ENOSF1	0.958694	1.410337687813942e-13	12.850676888482687	12.319866586957183
1350	CLEC10A	1.1539026	2.1987768351184393e-11	10.657818847126187	12.298085409634112
1351	VDAC3	0.80811185	7.718183881830177e-16	15.11248487879483	12.21257805980512
1352	DERA	0.9007126	2.8396047537653094e-14	13.546742105447478	12.201721429190892
1353	GCHFR	1.4826239	6.168223160388004e-09	8.209839922315744	12.172105169256827
1354	TSPAN31	1.3258622	6.777386267471161e-10	9.168937761659558	12.156747710536566
1355	ATP5MC3	0.58822817	2.354903749821187e-21	20.628026838758345	12.133986397693775
1356	ATP5F1C	0.6264674	4.443623916461041e-20	19.352262704438015	12.12356183118871
1357	MRPS35	0.848546	5.550510450672826e-15	14.255667075306775	12.096589675197919
1358	CCL5	1.9435704	6.07344312688496e-07	6.216565030990045	12.082331631244069
1359	FOLR3	-5.017803	0.003999246690316666	2.398021805934272	12.032801472635134
1360	RAB7B	1.7080119	9.081883707932786e-08	7.0418240634707745	12.027519055987266
1361	TSR2	1.1105483	1.7513604467240225e-11	10.756624462760962	11.945750557226638
1362	BDH2	2.4141982	1.1456734028494659e-05	4.940939169066215	11.928406251479
1363	SDAD1	1.1194092	2.3645807715031585e-11	10.626245846368798	11.895117399390845
1364	MANF	0.7517385	1.559559955994687e-16	15.806997924493162	11.882728730234135
1365	NDUFV1	0.6769549	2.8762448278393217e-18	17.541174149285617	11.87458423169883
1366	SNAP29	0.7229909	3.773307192746559e-17	16.423277836547246	11.873879939110699
1367	LPIN2	0.93067837	1.7624448436142988e-13	12.753884465535869	11.869764375131991
1368	AGA	1.4784114	9.471258751515914e-09	8.02359229845089	11.862170612480691
1369	ISOC2	0.8704083	2.5257408364217134e-14	13.59761121398902	11.835473614394406
1370	ICA1	2.8586953	7.492959366886832e-05	4.125346622504619	11.793108871216754
1371	CHST13	1.8141465	3.164630632719867e-07	6.4996769723868315	11.791366352177414
1372	CLN6	1.3808361	2.9060477183195583e-09	8.536697258712215	11.787779998774575
1373	ZFP36L2	0.6173008	8.172911874761002e-20	19.087623183879604	11.782805222410708
1374	NCF1	0.6022921	2.881324873241842e-20	19.540407771673813	11.769033631389915
1375	PTGES2	0.84920794	1.3876843417964927e-14	13.85770931212801	11.768076746439961
1376	NDUFS8	0.62324256	1.403282092292265e-19	18.852855016917967	11.749901568414206
1377	GIT2	0.7649176	4.432484029742412e-16	15.353352820488972	11.74404997680576
1378	PWP1	1.122202	3.4425501857232865e-11	10.463119719851337	11.74173428145896
1379	CYP20A1	1.1155317	3.031420821892586e-11	10.518353770679619	11.733556883860514
1380	TNFAIP2	-0.7149658	3.905355112289324e-17	16.408339469777523	11.731401888975459
1381	MTF1	-1.7517854	2.0179184200770185e-07	6.695096395297596	11.728372100335404
1382	ASAH1	0.53960836	1.8464867960990668e-22	21.73365379356503	11.727661265940798
1383	MRPS16	0.74438363	1.837058561724212e-16	15.735876999040793	11.713529291138991
1384	MEF2A	0.7829996	1.1176147879975158e-15	14.951707860380605	11.707180902266884
1385	DNAJB4	1.671327	9.941291500309187e-08	7.002557191556146	11.703562867550453
1386	MRPS26	0.97739667	1.0810279171775182e-12	11.966163090394893	11.695687921373844
1387	FCHSD2	1.0372994	5.4518147262756234e-12	11.26345891159073	11.68357911018001
1388	FBXO7	0.72609884	8.464598863863654e-17	16.072393618221124	11.67014628937837
1389	CHD9	0.8035232	3.49858196200215e-15	14.456107947326144	11.615817869732735
1390	STAC3	0.9199812	2.367088965765033e-13	12.625785419039763	11.615484988708358
1391	NDUFS3	0.7052188	3.3997065842708615e-17	16.468558563643292	11.613936975602536
1392	RAP2B	0.763839	6.96174421021274e-16	15.157281937692627	11.577723175374823
1393	TMEM9	1.6883562	1.3995127112661426e-07	6.8540231526407105	11.572032218203303
1394	ATP6V0B	0.48707986	1.8217310130704476e-24	23.739515748199054	11.563039978136178
1395	NDUFB6	0.6478631	1.4225357721973447e-18	17.846936803686795	11.56237162535478
1396	GLUD1	0.7301114	1.513569453438901e-16	15.819997645699678	11.55036094794377
1397	ITGB7	1.6321623	8.425041793383562e-08	7.074427936083824	11.546614801507854
1398	TCEAL1	1.8944787	8.107366503089164e-07	6.091120193743371	11.53949733646598
1399	SEL1L3	1.9750177	1.5103901153203144e-06	5.820910865257268	11.496401795848454
1400	BAG3	0.8927294	1.3915956667829441e-13	12.856486932249245	11.477363885556466
1401	GDE1	0.8742749	7.898687058357183e-14	13.102445092342254	11.455138997287861
1402	SLBP	0.7851742	2.604531134997045e-15	14.584270446572006	11.451192749184344
1403	CCDC152	5.4911876	0.008231815195161803	2.084504388078273	11.446404590593872
1404	WBP2	0.6473741	2.2043824424068735e-18	17.65671305672667	11.430498609862983
1405	REX1BD	0.6042804	1.359540943392277e-19	18.866607708840302	11.400721483059248
1406	KBTBD11	-3.891915	0.0011782659869986267	2.9287566589155087	11.39847221506939
1407	HNRNPLL	1.0516447	1.557617464666731e-11	10.807539191967052	11.36569112629493
1408	SLC39A7	1.0359789	1.135681013208527e-11	10.94474363487241	11.338523617280902
1409	WDR81	1.557605	5.2945021745194e-08	7.276174868988658	11.333406561653343
1410	SDHB	0.62306285	6.719287616261931e-19	18.172676768720944	11.322719762289518
1411	EMD	-0.7784896	2.948316503491067e-15	14.5304258965452	11.311785294239309
1412	DPM2	0.91623163	4.628613929466077e-13	12.334549042007183	11.301304001612108
1413	SMIM15	0.99316293	4.24799786949515e-12	11.371815709738907	11.294065809837933
1414	GYPC	0.8005506	7.881448651975104e-15	14.103393949549066	11.29048020662862
1415	ST13	0.63304615	1.5716180989207696e-18	17.803652978450103	11.270533977638475
1416	REL	-0.5455433	2.206965153960811e-21	20.656204523912205	11.268854250526559
1417	MIF4GD	0.68303245	3.1757749576861255e-17	16.49815028020523	11.268772056843583
1418	CAT	0.6660707	1.2153915960207638e-17	16.91528377096256	11.266774896809915
1419	RBBP7	0.9432028	1.161454754249656e-12	11.934997703954528	11.257123175957716
1420	DNAAF1	-2.68341	6.641401442377547e-05	4.177740267850282	11.210589716683588
1421	MRPL15	0.9082129	4.579979610243658e-13	12.339136455441192	11.206562905687736
1422	C19orf70	0.6286556	1.5718868410315852e-18	17.803578721709112	11.192319685431103
1423	TWF1	1.1126577	8.765509001101296e-11	10.057222859952248	11.19024611587172
1424	CYP2S1	1.1272157	1.1868488617303475e-10	9.925604582389704	11.188297744706592
1425	ARHGAP22	1.3383235	4.419071777500424e-09	8.35466894428084	11.181249565048018
1426	CKAP5	1.1939259	4.3437217214342537e-10	9.362138005407402	11.177698646550795
1427	ERP44	0.64840627	5.827792124456081e-18	17.234495947775716	11.174955183987178
1428	ABHD15	2.2384973	1.03285163239862e-05	4.985962059756627	11.161062395431344
1429	ARL5A	0.71002716	2.0312492535100478e-16	15.692236781281494	11.14191428856177
1430	GATD3B	0.9100812	5.768215350847005e-13	12.238958534013548	11.138446164264485
1431	VAC14	1.0650283	3.4825458141564174e-11	10.458103161564603	11.138175934106126
1432	TMEM223	1.3451792	5.364934664857935e-09	8.270435562582364	11.125217895152119
1433	PDIA3	0.59796125	2.527874473031298e-19	18.59724449566788	11.120431508785613
1434	NAXE	0.7307038	6.468584163761421e-16	15.189190766804867	11.098798973479573
1435	FKBP3	0.91139084	6.850771073039683e-13	12.16426054472361	11.08639564808675
1436	ARMCX1	1.437181	1.9979022355345972e-08	7.69942576716442	11.065468392228407
1437	TMC6	0.7427186	1.2630621918632992e-15	14.898575264711432	11.065448625669061
1438	FLT1	-3.43928	0.0006072346490507279	3.216643455389574	11.062937609760375
1439	SNAPC5	1.299747	3.133349251272417e-09	8.503991194825641	11.053036960194731
1440	ANTXR1	4.673567	0.004336938050541953	2.362816781332893	11.042782106811678
1441	PRKAB1	1.9790189	2.6460304900345878e-06	5.577405155773052	11.037790364705534
1442	RPF2	1.2625245	1.9450606943083333e-09	8.711066842260163	10.997935183947838
1443	ISG20	-1.0607649	4.624204615680418e-11	10.334962957136222	10.962966038580714
1444	EPRS	0.78902763	1.2961251187824304e-14	13.887353072713895	10.957505299751448
1445	CMC1	0.84593606	1.127463282209141e-13	12.947897592770282	10.953093474287257
1446	MAT2B	0.7182823	5.873498125993469e-16	15.231103165478093	10.940231544445192
1447	GPAA1	0.74727744	2.2962464038241023e-15	14.638981510838807	10.939380607726644
1448	COPZ1	0.6517415	1.714582236544445e-17	16.76584167997397	10.926994883551647
1449	REPIN1	1.233058	1.4110419570158504e-09	8.850460072404724	10.913130381504107
1450	RBP1	4.019333	0.0019457222917420793	2.710919145450282	10.896086471896428
1451	NDUFAF4	1.5247316	7.17055891660994e-08	7.144446991481544	10.893364349975318
1452	MRPS28	0.9673723	5.5317837860723326e-12	11.257134802957296	10.889840365941737
1453	CD37	-0.6329258	6.573101361316289e-18	17.182229670576636	10.875076604874804
1454	CYB561D2	0.75545305	4.030405142166249e-15	14.394651295753812	10.874483227029492
1455	GPR82	3.5919282	0.0009507271094447771	3.0219441222524273	10.854606443411573
1456	SELENOK	-0.6536624	2.4796681848472762e-17	16.605606430113742	10.854460279507066
1457	SRFBP1	1.31001	5.232199791731192e-09	8.281315680817249	10.848605993629656
1458	MPZL1	0.8932405	7.163306636842389e-13	12.14488645777084	10.848304590645345
1459	STARD13	1.9396567	2.6541249093992725e-06	5.576078642064532	10.81567848999558
1460	PDK3	1.2041312	1.0854847311797612e-09	8.964376281109619	10.794285577517037
1461	SLC2A5	3.5569122	0.0009247766248366672	3.0339631562513447	10.791540515554196
1462	IER3IP1	0.75866956	6.2535578023599936e-15	14.203872831565208	10.776045883059492
1463	PHYH	1.2789989	3.766462232045885e-09	8.424066383069125	10.774371231231248
1464	ELMO1	0.81652534	6.387439772008385e-14	13.194673181856485	10.77378500706327
1465	UBE2V2	0.8306974	1.112041133560101e-13	12.953879148232577	10.76075395192482
1466	EOGT	1.6355436	2.6836564096898465e-07	6.571273087954482	10.747603543127976
1467	TM9SF2	0.6356746	1.2889643215761611e-17	16.8897591037149	10.736390791967741
1468	PQLC3	0.7592764	7.714470509904085e-15	14.11269387679698	10.715435261017616
1469	UBD	2.504589	5.308901336447828e-05	4.2749953457521634	10.707106663486776
1470	PURB	-1.4256455	3.0918233653784535e-08	7.509785325113563	10.7062914340707
1471	CD180	1.8119155	1.2917797599868813e-06	5.888811524402619	10.670028976889832
1472	NEDD9	-1.4904634	7.375985538758085e-08	7.132179943424563	10.630252997038632
1473	MRM2	1.73818	7.960385536101948e-07	6.099065898073014	10.601274614684305
1474	TPP1	0.5724257	3.0615322233242583e-19	18.514061165155812	10.59792484953514
1475	OSTC	0.63242114	1.7794063934682584e-17	16.74972485332997	10.592880017795679
1476	DMAC1	0.88350034	1.057973266430035e-12	11.975525306203105	10.580380650976265
1477	TENT2	0.9481821	6.969028683192196e-12	11.156827748003211	10.578704430582485
1478	CD46	0.6751362	2.1790479299132774e-16	15.661733216991962	10.57380318319473
1479	MYO1C	1.6138201	2.9352029505663057e-07	6.532361864684235	10.542056720850853
1480	TMEM107	1.1484282	6.777607513151192e-10	9.168923584481826	10.529850423425763
1481	GIMAP1	0.8340691	2.5283571989302826e-13	12.597161570197516	10.506902875808143
1482	GABARAP	-0.3731011	7.339330644314342e-29	28.134343546451273	10.496954114884586
1483	CFD	-0.5813296	9.80471778147767e-19	18.00856490252765	10.468911545415114
1484	GUK1	-0.51169616	3.519114228714345e-21	20.453566635951063	10.466011502640141
1485	BAZ1B	1.0566373	1.307245630599839e-10	9.883642801102477	10.44342551641665
1486	P2RY12	3.7440832	0.0016268725210875242	2.7886464762931844	10.440924328155962
1487	OSBPL3	1.458319	6.974474260258663e-08	7.156488524179673	10.436442821292564
1488	SNX1	0.72822666	4.7021241524551355e-15	14.327705908172723	10.433817443071938
1489	ACBD5	1.292292	8.823813091360287e-09	8.054343699825635	10.408563919379054
1490	SLC2A13	1.7798722	1.4277435662606998e-06	5.845349788189121	10.40397546470474
1491	CIITA	0.72277635	4.067981498954016e-15	14.390621030901814	10.401200591289747
1492	ILK	0.63511074	4.2756234883408254e-17	16.369000545777432	10.396127982465707
1493	FURIN	-1.4423763	6.234729261996167e-08	7.205182400657608	10.392584014778894
1494	FAM45A	-1.3928536	3.46121862271903e-08	7.460770968275405	10.391761833755918
1495	DERL1	0.755926	1.936981917117327e-14	13.712874433660248	10.365918497308499
1496	SLC52A2	0.863296	9.932969317335649e-13	12.002920906049702	10.362073274595428
1497	SMARCD3	-2.41977	5.281926341329568e-05	4.27720765950493	10.349858788356322
1498	ALG3	0.85073066	6.951358970456444e-13	12.157930283801829	10.343124025120309
1499	TUBB2A	1.5192801	1.6121728856842064e-07	6.792588387299769	10.319844201476345
1500	EIF2AK4	0.77329206	4.6347704005499625e-14	13.333971775272234	10.31105456430841
1501	RAB35	0.87852144	1.8656909232063025e-12	11.729160301352598	10.304318826241454
1502	INF2	1.4193423	5.628518835317661e-08	7.249605876246203	10.289672129390885
1503	GIPC1	2.2240026	2.468503694928336e-05	4.607566218379315	10.247239248040074
1504	OAS1	0.9632319	2.3113028988241106e-11	10.636143136014702	10.24507258701892
1505	TADA3	0.8060501	2.1858155895699087e-13	12.660386480908961	10.204906064771837
1506	SMC3	1.0673031	2.777340736961914e-10	9.55637083573245	10.199543849665988
1507	RNF135	0.94028896	1.57092288760351e-11	10.803845132789577	10.158736313999166
1508	GCSH	1.8168398	2.6352361149867986e-06	5.579180466279966	10.136477201666791
1509	SPCS1	0.5822394	4.287514427461656e-18	17.367794405548253	10.11221401025079
1510	ZFP36L1	0.60413545	1.8313280412452085e-17	16.737233854637662	10.111556368471584
1511	BTF3L4	0.6624266	5.716083048458993e-16	15.242901470009574	10.097303256500195
1512	DUSP23	0.6099971	3.2192227743306445e-17	16.49224896854122	10.060223939016232
1513	ZNF428	0.656622	5.188550965716568e-16	15.284953912953132	10.036436894939694
1514	RPS19BP1	0.6485866	3.4751953431096413e-16	15.459020778397553	10.026513281026785
1515	HMGCL	1.237556	8.0074937031716e-09	8.096503394178834	10.019876198081148
1516	FKBP15	0.7409348	3.1355402075516316e-14	13.503687625822822	10.005351944201811
1517	SLC50A1	0.8489299	1.6818292041182347e-12	11.774218110485348	9.995485591760126
1518	GEM	1.7924222	2.6535628825804727e-06	5.576170616256144	9.994851866432715
1519	WAS	-0.60483783	3.289730819878081e-17	16.482839636464686	9.969445037652685
1520	SUSD3	1.4096997	8.494820134697467e-08	7.070845812243476	9.967769067684248
1521	HPS5	0.9172235	1.3974803778046399e-11	10.854654281381428	9.956144133740903
1522	PAIP1	0.9014749	9.045535319447225e-12	11.043565726272103	9.955497232457867
1523	RYBP	-1.5209359	2.868774355080317e-07	6.542303610066083	9.950424383837518
1524	C18orf32	0.63303304	1.9147225247912777e-16	15.717894153644837	9.94994627424466
1525	SMARCE1	1.0086012	1.3728529447099688e-10	9.86237598040446	9.947204136844496
1526	MIR22HG	-1.4473035	1.3448204470994458e-07	6.871335696359965	9.944908433578043
1527	TMEM147	0.58773035	1.2151706776256657e-17	16.915362718654002	9.941672019044798
1528	TCTN1	2.269519	4.248336734839773e-05	4.371781067188628	9.921840592137602
1529	RTCA	0.9975458	1.1325417124787914e-10	9.945945793583778	9.921536242079476
1530	ATM	0.8524505	2.3551615545968167e-12	11.627979296661012	9.912276649123696
1531	DHRS7B	1.3638898	5.483046520487405e-08	7.260978069362686	9.903174024292706
1532	ALDH1A1	1.0094345	1.578768545682282e-10	9.80168153478013	9.894155122772984
1533	MTFMT	2.6020207	0.00015763064415350231	3.802359349707769	9.893817890808055
1534	SIL1	0.75310755	7.304176657824625e-14	13.136428731559379	9.893143628348819
1535	SOCS3	-0.5871287	1.511143180737397e-17	16.82069438433194	9.875912407219861
1536	SUMO3	0.5957895	2.6703016132210723e-17	16.573439681871516	9.874281210914052
1537	ZNF32	1.3678217	6.112725269024752e-08	7.213765122749031	9.867144426135672
1538	DPY30	0.7889918	3.1583470569493593e-13	12.50054014898369	9.862823784264917
1539	RPLP0	-0.36983302	2.1555240634484773e-27	26.666447124485085	9.862132735545673
1540	GMFG	-0.5152173	7.359644400244227e-20	19.13314316918731	9.85772644507028
1541	GPAT4	-1.4427571	1.4896580650104513e-07	6.8269134077764315	9.84957799270363
1542	DERL2	0.832474	1.4753060671191903e-12	11.831117871569298	9.849097939764754
1543	H3F3B	-0.41875783	3.305619317914478e-24	23.480747162152504	9.832746636588608
1544	SLC35A2	1.4444104	1.5653699446696304e-07	6.805383008953237	9.829766288829056
1545	CHMP5	0.66861755	2.1282639508626404e-15	14.671974511107068	9.809939600783498
1546	HMGN2	0.59844667	4.11735989564489e-17	16.385381169956275	9.805776751869661
1547	GGH	2.6629732	0.00020794322560453954	3.682055223558196	9.805214254269076
1548	TNPO1	0.8192029	1.0951176322885024e-12	11.960539228486029	9.798108420736503
1549	TMCO1	0.6287993	2.6810191475524837e-16	15.571700084321227	9.791474412855324
1550	HINT2	0.7440847	7.009107109587064e-14	13.154337303299778	9.78794133443143
1551	PSMC6	0.84252095	2.4585596560313416e-12	11.609319249252652	9.781094708561248
1552	APPL1	0.6565943	1.29685336272117e-15	14.88710912750984	9.774790645685313
1553	RASGEF1B	0.6349655	4.3438539406064493e-16	15.3621247860562	9.754418928980336
1554	ALG2	0.804145	7.487309125081316e-13	12.125674235985677	9.750800048076682
1555	PTPMT1	0.7404447	7.204229474686391e-14	13.142412462148618	9.7312299129188
1556	MTR	1.2880334	2.81777271778911e-08	7.550094040109132	9.724773041633298
1557	GFRA2	2.3367038	6.943625587731569e-05	4.158413705107779	9.716981012356461
1558	CTNND1	0.7490107	1.0661238865958624e-13	12.97219232613609	9.716310622609646
1559	NIPSNAP2	0.73630077	6.499152115901272e-14	13.187143298034712	9.709703717866942
1560	PCYOX1	2.1406658	2.9205738227146086e-05	4.534531811717596	9.706917030401955
1561	ELOVL1	0.65302753	1.4151893245312018e-15	14.849185456182758	9.696926967559516
1562	H2AFY2	3.7397828	0.0025784749806743385	2.588637078260676	9.680940447154574
1563	EMILIN2	-0.74237525	9.281109335022484e-14	13.03240011114265	9.674931350963151
1564	FGFR1OP2	0.6785836	5.587697236775377e-15	14.252767133688849	9.671694344798405
1565	MRPL13	0.88027716	1.109054215759237e-11	10.955047222985602	9.643477822386334
1566	ALG8	1.5311794	5.050134116690377e-07	6.2966970881456685	9.641373046349509
1567	SUCLG2	0.7972121	8.368071111562169e-13	12.077374637842501	9.628229485818354
1568	ST14	0.6932547	1.3216093952026748e-14	13.878896882652192	9.621610623007372
1569	HYAL2	1.9428208	1.1229057440530155e-05	4.94965669659307	9.616295920782179
1570	RPL26L1	0.74509627	1.2644078705311316e-13	12.898112809480985	9.610335696269464
1571	MALSU1	1.0379573	5.643886942973171e-10	9.24842169451632	9.59946691004305
1572	SMC2	1.8493106	6.527776027267823e-06	5.185234754957376	9.589109785197852
1573	RPL23	-0.46623597	2.814092065820439e-21	20.550661698292984	9.581457598369004
1574	MRPL22	0.96007437	1.0634722634776481e-10	9.973273832489685	9.575084543085012
1575	CARD11	3.1690857	0.0009692751318337629	3.0135529295776804	9.550207619003261
1576	MOSPD2	1.0210725	4.44704147882332e-10	9.351928819743764	9.54899740436916
1577	ANKRD39	1.4796203	3.518693842685289e-07	6.453618518960959	9.548905211032638
1578	HOTAIRM1	-1.4396104	2.368501832055095e-07	6.625526275005642	9.53817627955199
1579	ABHD16A	0.8876035	1.8034631443129597e-11	10.74389272852447	9.536317018813241
1580	SIPA1	0.76758075	3.768490907504807e-13	12.423832528242862	9.536294660140147
1581	RPS5	-0.37872514	6.644376381479119e-26	25.177545774208355	9.535369580593192
1582	HIST1H4C	0.76367575	3.278074864821967e-13	12.484381132215248	9.534019115715111
1583	LYRM2	0.9089678	3.275657368752605e-11	10.484701531405555	9.53025601113776
1584	PIK3C2A	1.0350732	6.252030786223807e-10	9.203978892096517	9.526791526771802
1585	SUMF1	0.8831784	1.7062271647563703e-11	10.76796314794435	9.510032603320903
1586	OFD1	1.2490696	2.4386400019597367e-08	7.612852306575094	9.508982168428902
1587	HIF1A	-0.5579832	9.250915396194844e-18	17.033815290845155	9.504583098458903
1588	ACADM	1.0691499	1.3531963223905356e-09	8.868639191173495	9.481904276902045
1589	PPIC	3.2533634	0.0012211525640653724	2.913230074308502	9.477796014746124
1590	ANKRD10	0.6247036	6.961954720276108e-16	15.157268805642104	9.468800178389507
1591	MGST1	-2.0735471	2.7162772110400465e-05	4.566025909987444	9.467869897702926
1592	CCDC170	1.4532565	3.095644521486585e-07	6.509248915954415	9.459608218117733
1593	PSMC1	0.66898996	7.666130030606927e-15	14.115423818645958	9.443076764706165
1594	C20orf194	1.375015	1.4145060429594546e-07	6.8493951928387755	9.4180212706067
1595	WIPI2	0.66300565	6.766109758413168e-15	14.169660961456913	9.394565276646569
1596	SLC1A4	1.2352122	2.5524959135259375e-08	7.593034944533729	9.379009450454655
1597	TIMM21	1.8970528	1.1461689672576534e-05	4.940751354324622	9.372866017368274
1598	TMEM126B	0.8700117	1.6950565069040875e-11	10.770815819450526	9.370735644448779
1599	TFRC	0.6346028	1.7158809316509717e-15	14.765512851989099	9.370235579456775
1600	C1GALT1	1.0154229	5.993402250481939e-10	9.222326573412786	9.364561965159359
1601	TPM1	1.3242896	8.493072144571211e-08	7.070935186776403	9.36396564953315
1602	BUD23	0.72465914	1.201514703379203e-13	12.92027091020558	9.362792469386681
1603	UQCR10	0.5254797	1.562702641788799e-18	17.806123653661086	9.356756058771035
1604	GLT1D1	-2.744774	0.0003922549322165256	3.4064315868845476	9.349885203882847
1605	CLPTM1	0.7219116	1.1325314089692954e-13	12.945949744676815	9.345831412450112
1606	THUMPD3	1.3524934	1.2601901016396832e-07	6.899563935941451	9.33161472309701
1607	MAFB	0.5599579	2.2480437005767576e-17	16.64819525060526	9.322288809337907
1608	ARHGEF12	2.2430682	7.039129862831131e-05	4.152481022552013	9.31429820849462
1609	ARFIP1	1.175279	1.207283523240639e-08	7.918190726489811	9.306083447203678
1610	PITHD1	0.92840415	9.525829510293332e-11	10.02109719559384	9.303628247926587
1611	DTD1	0.9735885	2.865900793235364e-10	9.54273884732882	9.290701050749297
1612	TRPV4	2.7935417	0.0004750557831544392	3.3232553905988813	9.283652413176927
1613	BORCS6	1.7759655	5.949048002117525e-06	5.225552526793533	9.280400756211494
1614	OTUD1	0.8835479	3.220109989607586e-11	10.492129293812297	9.27029882618576
1615	TFG	0.72779286	1.8435151264579773e-13	12.734353294558934	9.267971392749438
1616	EPAS1	1.3263656	1.0382416492197991e-07	6.9837015533193085	9.262941431819364
1617	MAP4K4	-1.7829708	6.431195155982772e-06	5.1917083114589895	9.256664249256243
1618	RPS27L	0.6003163	3.9679301972023396e-16	15.40143597644641	9.245732845787574
1619	ECHDC2	2.1118677	4.1969201405885816e-05	4.377069294508233	9.24379111598359
1620	SOWAHD	4.280354	0.007008159933203176	2.154395995693421	9.22157756725777
1621	CLEC11A	0.93288344	1.307245630599839e-10	9.883642801102477	9.220286710337321
1622	SFPQ	-0.60523516	5.873498125993469e-16	15.231103165478093	9.218399152152193
1623	TMEM19	1.1955014	2.0056879364032847e-08	7.697736637637049	9.202655286794954
1624	C12orf57	0.7447672	4.5152735438393257e-13	12.34531593416966	9.19438624592793
1625	ARHGAP15	0.8631196	2.2376921306266023e-11	10.65019966542494	9.19239609860803
1626	TMEM144	1.7161273	4.420287545768274e-06	5.35454947828019	9.189088412620292
1627	PRMT2	0.6247805	2.080656347354773e-15	14.681799644330429	9.172901771691095
1628	HAMP	1.8929764	1.4502886806376343e-05	4.8385455426412936	9.159252538204578
1629	CA2	1.5929556	1.7826529547035658e-06	5.748933196660464	9.157795268100601
1630	CKS1B	1.5641991	1.4285602269577038e-06	5.845101445386928	9.142902361855107
1631	ABHD11	1.6050214	2.0378352888855436e-06	5.690830921418368	9.133905171004553
1632	COQ4	0.83435744	1.135511683059289e-11	10.944808393049637	9.131882317277519
1633	RTCB	0.6419918	6.02915573387829e-15	14.219743498106704	9.128958640124209
1634	GIMAP6	1.6273948	2.4586835098981887e-06	5.609297371525994	9.128541348372067
1635	MTMR14	0.63079596	3.513028814746499e-15	14.45431828800072	9.117725517863729
1636	MFSD11	1.0321381	1.4690013621915047e-09	8.832977801492262	9.116853006700982
1637	ACER3	0.6791744	3.8756234863556705e-14	13.411658420924844	9.108855372425426
1638	DAAM1	1.9537164	2.1769312038707604e-05	4.662155295465752	9.108529247442684
1639	SYNRG	0.898917	7.479549311144167e-11	10.126124570261213	9.10254571644036
1640	ITFG1	0.7893995	3.0097746351642797e-12	11.521466022136652	9.095039570849668
1641	HS3ST2	5.1183424	0.01685615356472288	1.7732415208261567	9.076057260770682
1642	PTPRC	-0.4667514	3.7606703810253516e-20	19.42473473038382	9.066522065079663
1643	ORMDL2	0.6710719	3.1375065553460204e-14	13.50341535811724	9.061762425536573
1644	SNX7	5.6737623	0.025315826122869606	1.5966078958596173	9.058773721693255
1645	NBL1	3.7468317	0.003863493521935569	2.4130198116161816	9.041179015517752
1646	UQCRC2	0.6136909	1.9134042447790226e-15	14.7181932669146	9.0324214596143
1647	LRPAP1	0.6176196	2.424442084461631e-15	14.615388185934577	9.026749826264284
1648	CORO1C	0.6180234	2.4806047208683967e-15	14.605442434124555	9.02650512647727
1649	RAD50	1.5276114	1.2560064045729893e-06	5.901008146057727	9.014447167030044
1650	KIF16B	1.4612316	6.779592668958228e-07	6.16879639860166	9.014040165703674
1651	WRB	1.645305	3.4042726323323033e-06	5.467975666573284	8.996487909132101
1652	RNF19B	-1.2754579	8.975740410459643e-08	7.046929716241121	8.988061888677368
1653	SMAD3	-3.3432732	0.002056079276132623	2.686960144286103	8.98324174001725
1654	VPS72	1.105204	7.520461117955717e-09	8.123755529774842	8.978406994160737
1655	TLR1	0.95283943	3.7886624790728764e-10	9.421514083034674	8.977190147685631
1656	DNAJB9	0.7325015	5.674636174693783e-13	12.246061977727443	8.970258851117913
1657	PIGC	1.1699566	2.1594614168494833e-08	7.665654551097408	8.96848286633696
1658	TPGS2	0.98648757	8.123867383200343e-10	9.090237174781558	8.96740595786451
1659	NSFL1C	0.75218654	1.2493636610173296e-12	11.903311130092545	8.95351037526556
1660	OSTM1	0.7806358	3.4750941270750995e-12	11.459033427529786	8.945331430545313
1661	TBC1D2B	1.0482916	2.9333881287602412e-09	8.532630469911787	8.944684540233203
1662	LEPROTL1	0.6139399	2.717728585232222e-15	14.565793917663013	8.942521789211058
1663	SLC25A38	2.2513	0.00010707867646614351	3.9702970054997	8.938330031662147
1664	PABPC4	0.57639825	3.150012149545542e-16	15.501687771140428	8.935145756670833
1665	MAMDC2	24.222225	0.42771725484903905	0.3688432292041017	8.934203757296775
1666	HSPA5	0.60529965	1.769055293224186e-15	14.752258592660166	8.929536986786246
1667	SLC23A2	1.3747305	3.316014418622328e-07	6.479383589727766	8.907406033338287
1668	HIBADH	1.0975695	7.780060056239757e-09	8.109017050569069	8.900209511036094
1669	PAPSS1	0.75486165	1.6562751936726798e-12	11.78086750259697	8.892925115030215
1670	MCTP2	-4.905263	0.015409373687643996	1.8122150127759267	8.889391154316428
1671	ACO2	0.736924	8.667430101590803e-13	12.062109652021242	8.888858004354425
1672	ADCK2	1.7434233	8.021886371557086e-06	5.095723494006734	8.884003287420464
1673	VPS26C	0.9192765	2.2461027125536006e-10	9.648570387667036	8.86970378350913
1674	AP1S1	0.9772064	8.525178402066292e-10	9.069296523980947	8.862574688151621
1675	HSDL2	1.0724305	5.567399102820412e-09	8.254347644879536	8.852214101376251
1676	PNPO	1.1858118	3.486238457865466e-08	7.457642910572759	8.843360650631132
1677	YEATS4	1.7311865	7.82529603995927e-06	5.1064992236104265	8.84030256480937
1678	VDAC1	0.59358525	1.2888048674135524e-15	14.889812832391092	8.838373313691367
1679	MAP4	0.72104627	5.671037271584555e-13	12.246337498404301	8.830175961404091
1680	NRBF2	0.6603707	4.26573615914819e-14	13.370006009685833	8.829160328054613
1681	TRAPPC3	0.6226896	6.6660514616486736e-15	14.176131337926646	8.827329619828284
1682	UTP18	0.7437558	1.3785637478484661e-12	11.86057314635277	8.821370275456196
1683	TMEM106A	1.0047342	1.6667273324303546e-09	8.778135442587493	8.819692527247007
1684	LYPLAL1	1.146495	2.0431307065648522e-08	7.68970384906795	8.816206896221573
1685	SSR1	0.5540505	1.2542759336590766e-16	15.901606910648152	8.810293341720795
1686	MBOAT7	-1.1134236	1.2582464698566028e-08	7.9002342793881635	8.796307180741087
1687	PHACTR4	0.96611196	7.863792545326755e-10	9.104367952145433	8.795838748844455
1688	ARHGAP25	1.0573459	4.95346352136599e-09	8.305091030920707	8.781353677906532
1689	RFC2	1.083357	8.045014683369607e-09	8.094473158911057	8.769203967871901
1690	TSC22D3	0.61028963	4.293187552494648e-15	14.367220138486719	8.768165509485012
1691	SERINC1	0.61203897	5.024071171176423e-15	14.298944216995729	8.751511090565884
1692	LACTB2	1.429858	7.716573251274689e-07	6.112575516821607	8.740114815577993
1693	BCKDHA	1.1005626	1.1469879102609201e-08	7.940441159722656	8.738952349364471
1694	APEH	0.7946445	1.014648785292699e-11	10.993684260218833	8.736070457092833
1695	POLR2K	0.707844	4.567683032562355e-13	12.340304040923606	8.735010407221466
1696	GBP4	0.72707427	1.0328232085121504e-12	11.985974011625144	8.714693250565219
1697	ENPP4	2.7204363	0.0006364724162305061	3.1962204132804968	8.695114145710408
1698	SPINT1	1.020155	2.9974691376960467e-09	8.523245279754487	8.695030887800382
1699	PRADC1	1.1075125	1.4645432638980078e-08	7.834297794351354	8.676582532745329
1700	GLUL	0.5051991	6.956003379524788e-18	17.157640215670387	8.66802396176734
1701	TMEM138	0.88008946	1.4608483095287783e-10	9.835394877669264	8.656027384512218
1702	NAP1L4	0.9144361	3.6580230763883375e-10	9.436753559133932	8.629308139332329
1703	FKBP2	0.5723876	8.501427301020307e-16	15.070508154648124	8.626171633282707
1704	RNF144B	-0.8150512	2.6231568229123016e-11	10.581175744754846	8.624199967071041
1705	PSMD3	0.6651037	1.0918848708204063e-13	12.96182315156107	8.620956198998185
1706	HDAC2	0.6873829	2.9115223920076003e-13	12.535879865460492	8.616949166054754
1707	EZR	-0.707671	6.670038587131883e-13	12.175871653620186	8.616511106470073
1708	GIMAP8	1.1978842	6.49479091623726e-08	7.187434825404811	8.609714630282056
1709	TMEM14B	0.5666608	6.566233107739408e-16	15.182683703451351	8.603432019028585
1710	CSF2RA	0.5657853	6.220937565502213e-16	15.206144157296446	8.603412663733565
1711	PDCD10	0.71164274	8.17775357082561e-13	12.08736598065416	8.60188627192775
1712	ERG28	1.9960196	4.9322216218445397e-05	4.306957417278715	8.596771429100537
1713	DUSP11	1.2814046	1.9651899447245446e-07	6.706595466683469	8.593862378247906
1714	RER1	0.547504	2.1166859988556855e-16	15.674343562896345	8.581765920575602
1715	ACTR10	0.80490386	2.199123801347612e-11	10.657750321012704	8.57846442410173
1716	SORL1	-1.0610778	8.360525231936853e-09	8.077766438091292	8.57113890902897
1717	LTA4H	-1.0137141	3.5243473642124176e-09	8.452921293527293	8.568845290863916
1718	VASP	-0.6564488	9.281109335022484e-14	13.03240011114265	8.55510317285398
1719	ATAD1	1.2779676	2.069371617857002e-07	6.684161511706208	8.54214165938954
1720	STON2	3.9959931	0.0073305417227866885	2.1348639300623224	8.530901613725627
1721	CYTL1	5.6766644	0.031443139514680044	1.5024740973072641	8.529041148614045
1722	LRMDA	0.61158437	1.1359256454191914e-14	13.944650095421649	8.528329978885727
1723	IRF2BP2	-0.8396493	7.028369793014704e-11	10.153145396459504	8.525081624431985
1724	TBC1D4	2.097591	8.675547334841986e-05	4.061703116306178	8.519791589941043
1725	DNAJC9	1.8382676	2.3420831335441154e-05	4.630397693465753	8.511909891900396
1726	F11R	0.86240554	1.3728529447099688e-10	9.86237598040446	8.505367668851658
1727	PBDC1	0.8152654	3.727418280035932e-11	10.428591869248141	8.502070300037815
1728	TENT5A	1.034055	6.367490113040984e-09	8.196031720703582	8.475147536555303
1729	RRAGA	0.785394	1.737120880839789e-11	10.76016995929898	8.450973064121237
1730	ISCA2	0.9130615	5.62271586640738e-10	9.25005386220804	8.445868050768134
1731	FARSA	0.7498634	5.842486952151475e-12	11.233402248831318	8.423517048340575
1732	SMPD1	1.2749256	2.5098005972035974e-07	6.600360781695939	8.41496886092205
1733	CD86	0.5683715	1.591687619814581e-15	14.798142161662753	8.410841883879188
1734	CDKN2D	-2.8390985	0.0010933717110969481	2.9612321668386703	8.407229665390465
1735	ILVBL	1.2000035	1.0257707448849895e-07	6.988949691228731	8.386764124017663
1736	PTPN9	0.8704568	2.4046417553699744e-10	9.618949615861824	8.37288024401705
1737	RXRA	-1.5006483	2.6477093784313007e-06	5.577129686252832	8.369309960119823
1738	CCPG1	0.63025314	5.61299964351479e-14	13.250804985362649	8.351361398642732
1739	EIF2AK2	0.70883274	1.6818292041182347e-12	11.774218110485348	8.345951293840306
1740	SH3BGRL	0.5056273	3.233837093296757e-17	16.490281861753143	8.337936273713435
1741	ETFRF1	1.028291	7.800138513630345e-09	8.107897685108084	8.337278113234564
1742	CCDC25	0.98294306	3.368370142148194e-09	8.472580190966955	8.328063882177187
1743	AIDA	0.9863182	3.603428800064631e-09	8.443284054718603	8.327764486288878
1744	VCP	0.56788653	2.2556964547601786e-15	14.646719343027437	8.317674643412696
1745	DUSP2	-0.5758093	3.597048406717893e-15	14.444053717691911	8.317020459564162
1746	ZCCHC17	0.9072156	6.803263420888013e-10	9.167282712925477	8.316701843189197
1747	AAED1	0.6787203	5.762581697558896e-13	12.239382904457393	8.307117580784785
1748	ATP5MC2	-0.40123653	2.0189035979588607e-21	20.694884417992498	8.303543697861414
1749	AAMDC	1.0220047	7.622118934080376e-09	8.11792427886327	8.296556958410472
1750	NFU1	1.0554144	1.4739441695181755e-08	7.831518966496905	8.265498190651387
1751	USP14	0.81930983	8.163388456647168e-11	10.088129537009788	8.26530370270001
1752	AFF1	0.877838	3.857976537963058e-10	9.413640417818149	8.263651423538397
1753	HSBP1L1	1.6328232	8.727749511546799e-06	5.059097726594105	8.260612284934556
1754	SIRPA	0.5582616	1.599807369261733e-15	14.795932307033498	8.260000448381827
1755	AL445524.1	-2.1836407	0.0001666326244131137	3.7782399656213697	8.250318633044047
1756	NLN	1.3770205	1.037076376606996e-06	5.984189258348166	8.240351154460704
1757	MRPL44	1.1287895	5.2178567857779775e-08	7.2825078451284595	8.220418710447499
1758	RNASE4	1.7355282	1.876888641425095e-05	4.726561493947259	8.2030809067296
1759	DDX3X	-0.5946371	1.6141254482612628e-14	13.792062715357163	8.20127211991948
1760	SESN3	1.2976481	4.922731313858635e-07	6.307793867678998	8.185296552498208
1761	GTF2I	0.5746167	5.893445979786563e-15	14.229630692922896	8.176583012756169
1762	SLC35B4	1.5583911	5.7221838204268066e-06	5.242438194955304	8.16976899495297
1763	CTTNBP2	3.9027896	0.008141811984911996	2.089278930801869	8.15401606747059
1764	NSUN5	1.1244905	5.6754577281708165e-08	7.245999106680676	8.148057154822256
1765	IRF2	0.737055	8.815152140365677e-12	11.054770187828517	8.147973681062872
1766	GINM1	0.6817407	1.1189266873866487e-12	11.951198367722295	8.147618355374297
1767	SPAG7	0.623173	8.43293051042235e-14	13.07402147835954	8.147377166185896
1768	YIPF3	0.5935419	1.885014041576541e-14	13.724685410361904	8.146176132402482
1769	COMMD10	0.85076207	2.7156993492191197e-10	9.566118311785683	8.13849060938893
1770	ETNK1	0.6504784	3.209724673896843e-13	12.493532219226147	8.126773131186159
1771	SVIP	2.0057023	9.100012006894436e-05	4.0409580346542295	8.104958651180166
1772	CLPP	0.61145693	5.685100122353553e-14	13.245261882391766	8.098907176095285
1773	WDSUB1	1.7573086	2.48793968691012e-05	4.604160152100035	8.090930241804521
1774	SFT2D2	0.66481996	6.840905356365316e-13	12.164886417979575	8.087459251027125
1775	MALT1	-1.0494573	1.9923235234179783e-08	7.700640137284473	8.081493096306554
1776	VTI1B	0.58642673	1.714605160117037e-14	13.765835873594831	8.072654184856242
1777	SELENOF	0.5510604	2.256646967186191e-15	14.646536377207196	8.071125880491866
1778	LOXL3	1.2429495	3.221545455022766e-07	6.491935736511864	8.069148185406492
1779	OSTF1	0.5457474	1.6445048781807735e-15	14.783964833908994	8.068310359894067
1780	TMEM251	0.9236487	1.851566116609633e-09	8.732460775342298	8.065726174100709
1781	FUOM	0.57176155	7.820631328651236e-15	14.106758186648289	8.065701905383003
1782	CA11	2.8625169	0.0015256800770170765	2.8165365249345387	8.062383345861365
1783	ICMT	1.4519736	2.804537662759351e-06	5.552138723378219	8.061558613762793
1784	TMEM97	2.2848063	0.00029640105836204665	3.52812024995055	8.061071203222063
1785	CYTOR	-0.99992776	8.708967823008858e-09	8.060033314031912	8.059451050539769
1786	TSPAN33	1.9214654	6.5404092390432e-05	4.184395076645495	8.040170346653971
1787	RALGDS	0.7467352	1.740734966760953e-11	10.759267346766173	8.034323817442683
1788	HAUS4	0.67779255	1.423639034719627e-12	11.846600112596455	8.029537288879599
1789	ST3GAL5	1.4792336	3.78511773626369e-06	5.421920607203698	8.02028726097765
1790	SLC35B1	0.79924315	9.516870711726503e-11	10.021505830611327	8.00961990926293
1791	MFSD12	0.73827803	1.4270143413828082e-11	10.845571662237758	8.007047295653368
1792	OSBPL9	0.98572993	7.534601561627275e-09	8.122939708732474	8.007024813105748
1793	TPMT	0.7549485	2.5377881725950733e-11	10.595544630985351	7.999090492136169
1794	IL6R	-1.0398233	2.0460531143877575e-08	7.689083096437103	7.995287710761907
1795	SYT11	1.8863254	5.7909183388137274e-05	4.237252559268429	7.9928369564953465
1796	HLTF	1.7941415	3.510949528521766e-05	4.45457541366824	7.992138752591824
1797	RAB18	0.6334167	2.473146103280799e-13	12.606750226552425	7.98532628108952
1798	ATG7	0.7747277	4.975572472378781e-11	10.303156943603316	7.982141103713909
1799	NDUFA9	0.799997	1.0652957157111124e-10	9.972529819572888	7.977993659676161
1800	SIGMAR1	1.0517024	2.7628119706304054e-08	7.558648670963463	7.949448798199381
1801	ANAPC13	0.7107955	6.593112114259334e-12	11.180909539122036	7.947340429344888
1802	MRFAP1L1	1.6178367	1.2242512327264164e-05	4.912129450008531	7.947023367117271
1803	GPSM3	-0.50587845	2.231192721185488e-16	15.651462915537513	7.917737776253419
1804	WASF2	0.5757173	1.7716729925451478e-14	13.7516164351797	7.917043077295993
1805	CDC123	0.72858536	1.3608797355233288e-11	10.866180252832212	7.916939877787138
1806	VASH1	0.80592716	1.5162130078411556e-10	9.81923978179656	7.9135920051923145
1807	SRP14	0.42978045	3.933296574893639e-19	18.405243306073398	7.910213813822669
1808	MRPL57	0.5055915	2.281063023905387e-16	15.641862715356313	7.908393016473488
1809	ITGA5	-1.2190635	3.259532759671882e-07	6.486844649760094	7.907875675228902
1810	TMEM106B	1.3226498	1.0634467300702696e-06	5.973284259796002	7.900563449827464
1811	KCTD12	0.53468233	1.7538522085287376e-15	14.756007006023967	7.889776258671575
1812	NDUFV2	0.55841863	7.77588614097252e-15	14.109250107226506	7.878868137125614
1813	LXN	2.5735762	0.0008758075607998549	3.0575913098866634	7.86894426092613
1814	RPS10	-0.52858174	1.3321890627004074e-15	14.875434136231148	7.862882836254569
1815	TOMM7	-0.43029854	5.349030955770488e-19	18.27172488876017	7.862296488390781
1816	PSMD8	0.55665815	7.636206127468936e-15	14.117122357018275	7.858411197154748
1817	HSPA6	0.8895014	1.4701925220016755e-09	8.832625790579526	7.856632943166822
1818	CDCA7L	2.65539	0.0011054494492311025	2.9564611123543245	7.850557344637096
1819	TXN	0.5970609	7.289322258589081e-14	13.137312849327833	7.843776080487602
1820	IER5L	1.8530242	5.8632772566314305e-05	4.231859568858334	7.841738379603289
1821	SPTAN1	0.78860587	1.1503670899723916e-10	9.939163551203048	7.838082707604534
1822	ALG1	1.3456258	1.5030294425638725e-06	5.82303251201603	7.835622538836428
1823	UHRF1BP1	1.3874779	2.2784613929760153e-06	5.642358325852447	7.828647338564782
1824	TMEM134	0.63396436	4.940698998458534e-13	12.306211603769041	7.801699560458023
1825	BNIP3	1.3184354	1.209892008489127e-06	5.917253391840813	7.8015165232074155
1826	RFX5	0.8994641	2.1719528916630487e-09	8.663149598564157	7.792191803847623
1827	WASHC2A	0.79395527	1.5523049620367898e-10	9.809022954263932	7.787925433518658
1828	HMOX2	0.82211995	3.4385548650528197e-10	9.463624041730686	7.780234135818631
1829	PRPSAP1	1.0367147	3.1319499173428984e-08	7.504185191312537	7.779698897060427
1830	ASCL2	1.0538411	4.171902111087788e-08	7.379665890349333	7.776995323159646
1831	TMIGD3	1.8467335	6.166441357445537e-05	4.2099653942635245	7.774683920674021
1832	AL161935.3	2.3172822	0.000443660710810996	3.3529490293260116	7.769729102693755
1833	SAMD9L	0.79394186	1.657506609338544e-10	9.780544731162383	7.765183830981071
1834	FAM129B	-1.5364215	8.884384298706882e-06	5.0513726640814545	7.761037754524786
1835	DDHD1	0.93765414	5.463170212676362e-09	8.262555268225212	7.747419134494151
1836	CAMK1D	0.780937	1.2180478669332389e-10	9.914335644431802	7.742471693886971
1837	TDRKH	5.5886602	0.04124840374259733	1.3845928533975795	7.738019028611207
1838	CYBRD1	1.0407716	3.729247815296622e-08	7.428378756021948	7.731245669936432
1839	MOB3A	-1.0766426	6.861609974390582e-08	7.163573971617061	7.712609138798779
1840	COX20	0.7103601	1.3936738359642695e-11	10.855838853078088	7.711554879709452
1841	SNAP23	0.609381	2.2564953737630009e-13	12.646565552527731	7.706577016770372
1842	COA6	0.6668055	2.7876403881568778e-12	11.554763251919896	7.704779754047581
1843	SLC39A3	1.148065	2.0179184200770185e-07	6.695096395297596	7.686405648709716
1844	GEMIN6	1.6475925	2.1722404458353646e-05	4.663092104258188	7.682875785552174
1845	ORAI3	0.6939236	8.574070219043295e-12	11.066812964070294	7.67952261029962
1846	DEPTOR	3.0423737	0.002994063685912874	2.5237389661351255	7.6781569482857055
1847	PSMB2	0.53892595	5.907929466567026e-15	14.22856469827268	7.668142686807157
1848	ADCY3	1.32762	1.6939435900302087e-06	5.771101056193336	7.661829354179223
1849	RPL5	-0.3719461	2.6089358425123523e-21	20.583536600694895	7.655966089152592
1850	C2orf74	2.1226568	0.0002494431409739671	3.603028433509173	7.647992884985363
1851	PDHA1	0.75321764	7.056971322040825e-11	10.151381647438296	7.64619970223932
1852	CFAP36	1.6390445	2.1652503226729776e-05	4.6644918880075315	7.64530988273212
1853	DOCK7	1.4732014	6.483788517627414e-06	5.188171159018663	7.643220984197732
1854	KIFAP3	1.5560573	1.2508989198237563e-05	4.902777782501911	7.629003325170723
1855	SLC11A2	0.752969	7.42950513906798e-11	10.129040112555632	7.6268534735944415
1856	RNF5	0.6473833	1.6709849138160973e-12	11.777027471037787	7.624250586264165
1857	NAGLU	1.6278129	2.0891185801298897e-05	4.680036908399542	7.618224275981909
1858	ARHGDIB	0.40941057	2.527874473031298e-19	18.59724449566788	7.613908396714116
1859	AC109826.1	2.5512557	0.0010369779784226275	2.9842304663217454	7.613534996187374
1860	VPS35L	0.9823179	1.8107092942473974e-08	7.742151269199147	7.605253965920967
1861	TEC	2.6657019	0.0014046607211188732	2.8524285616944227	7.603724139968104
1862	TMEM159	1.3992159	3.709812053410466e-06	5.430648092065362	7.59864935681424
1863	SLC26A11	1.4944831	8.242426945851479e-06	5.083944893399754	7.597869792077164
1864	DIAPH1	-1.1707155	3.30155960072792e-07	6.481280858308095	7.587735644650833
1865	SRSF7	0.56149846	3.333181681937313e-14	13.477141013578475	7.5673939668318875
1866	ADI1	0.63416094	1.1781619968927936e-12	11.928794990092591	7.564775794822905
1867	NISCH	0.8997496	4.02920918720698e-09	8.394780184462874	7.553199920359917
1868	YIF1A	0.5866205	1.3522439999398347e-13	12.86894493689555	7.5491870372110546
1869	TOM1	-0.8362212	9.475307728704404e-10	9.023406676588593	7.545564122590977
1870	RAB3D	-2.788703	0.0019726153029490196	2.7049576020749537	7.5433232845179665
1871	MGMT	0.5886007	1.5313558294888187e-13	12.814923883875178	7.542873106128095
1872	CRELD1	1.487295	8.493474565644712e-06	5.0709146094036575	7.541946103967927
1873	AGFG1	-1.4033154	4.325103312348461e-06	5.364003514222989	7.527388870829532
1874	HPRT1	0.6555548	3.3213841101820506e-12	11.478680896372062	7.524904031262644
1875	EIF3K	-0.40691322	3.2613966659857047e-19	18.48659637709953	7.522440474958769
1876	KYNU	-0.8066105	4.874413704086916e-10	9.31207761389209	7.511219809763884
1877	NOD2	-2.1422975	0.0003136835546715123	3.5035082492417833	7.505556985765656
1878	CCDC115	0.71461254	3.16147752825337e-11	10.500109900800073	7.5035102441109025
1879	MTHFD1	1.1080903	1.6943069956356252e-07	6.771007895994147	7.502888045419545
1880	GMNN	2.1565983	0.00033487209198412214	3.475121044763302	7.494440240099972
1881	PPIG	0.5224389	4.607832339407901e-15	14.336503331536813	7.48994679785689
1882	WTAP	-0.715832	3.4803309062004046e-11	10.458379461827926	7.486442634735827
1883	MACO1	1.1105402	1.8379627206246529e-07	6.735663301650231	7.480224544114728
1884	EHMT2	1.2004025	5.916478313929779e-07	6.22793672299441	7.476030801195758
1885	RDH14	1.6678522	3.301667881559014e-05	4.481266615040671	7.47409021828606
1886	JMJD1C	-0.7069198	2.689878136953563e-11	10.570267394959469	7.472331199840245
1887	KIF1B	0.79699516	4.3136075239272655e-10	9.365159371970304	7.46398671984606
1888	DTNBP1	0.95043534	1.4333272626242961e-08	7.843654638545439	7.454886566401352
1889	TMEM87A	0.80717367	5.812973576074792e-10	9.235601651203424	7.45473447334805
1890	POLR3K	1.1493133	3.3071114127282554e-07	6.480551173965023	7.448183854199644
1891	SRGAP1	0.77006257	2.1368867715933064e-10	9.670218489429294	7.446673261850637
1892	ITPRIP	-1.447006	7.183640516912439e-06	5.143655408722087	7.442900172346626
1893	SUMO2	0.44720885	2.2784801438130524e-17	16.64235475179516	7.442608356068228
1894	SDHC	0.54862726	2.7413922429857405e-14	13.562028820433948	7.440498675817096
1895	NFKBIZ	-0.5126332	3.0659887903484266e-15	14.513429437315539	7.44006584015725
1896	CTNNB1	-0.7074648	3.097988856039532e-11	10.508920148800584	7.434691240367727
1897	MACF1	0.6021023	4.489293719801971e-13	12.347821979201559	7.4346517625512165
1898	ARHGAP12	1.5542963	1.6621869095468138e-05	4.779320142272298	7.428479399113724
1899	GOT1	1.7272663	5.0387112382900414e-05	4.29768052975906	7.423238797267644
1900	THRAP3	0.5420154	2.049633340117049e-14	13.688323823142374	7.419281952420449
1901	AC007388.1	1.1776525	5.02027937279061e-07	6.29927211419256	7.4183534162489035
1902	AMPD3	0.8390263	1.4440214503053107e-09	8.840426355464412	7.4173499705406245
1903	UROS	0.6766759	1.0962308796879527e-11	10.960097968465977	7.416434329171568
1904	DUSP10	1.0106782	4.6927287236946836e-08	7.32857455066875	7.4068303310528325
1905	CYP27A1	1.013926	5.309686706776889e-08	7.27493110331251	7.376242006323947
1906	IQSEC1	-1.5023483	1.240323859383278e-05	4.9064649019515105	7.37121922307587
1907	HERC1	0.8124694	8.701321156266693e-10	9.060414801712968	7.361309984432425
1908	PIP4P1	0.75934994	2.028402278295111e-10	9.692845910325683	7.360261981830425
1909	BLOC1S2	0.6086295	8.095339821939218e-13	12.09176491594144	7.35940513366782
1910	HGF	1.5280448	1.5315435992423085e-05	4.814870635396206	7.3573381325776515
1911	MBD4	0.7196337	5.992075179894834e-11	10.222422746375237	7.356399888230807
1912	FKBP4	0.6209322	1.4581715253289143e-12	11.836191386770864	7.3494726108530095
1913	MOB4	0.8157975	1.0057246666879364e-09	8.997520898111613	7.340155124724144
1914	CHCHD1	0.6682944	1.0509172874082147e-11	10.978431463834523	7.336824594991704
1915	RTL8A	0.85441494	2.707565062424363e-09	8.567421098539251	7.320132582838237
1916	MCM6	2.6557488	0.0017613429850549833	2.7541560659448665	7.31434678873278
1917	XBP1	-0.5631956	1.0709172058761186e-13	12.970244103790968	7.3047842312503874
1918	PDXK	0.5981855	6.224483694012097e-13	12.205896666423532	7.301390151852564
1919	BTD	1.6141461	3.0193108727373263e-05	4.520092169069077	7.296089206893149
1920	TANC2	1.5400217	1.874869850674853e-05	4.727028874653886	7.279726844692341
1921	GALE	1.559894	2.1568494602036347e-05	4.666180165924067	7.278746283792575
1922	MAGEF1	2.4408796	0.0010459891761253988	2.9804728095159088	7.274975229503318
1923	STARD7	0.55418473	7.555925540295012e-14	13.121712330474706	7.2718526682657645
1924	DIRC2	0.85758823	3.617009717162302e-09	8.441650324496798	7.23945997326323
1925	NDUFB5	0.5309034	2.4757162623057748e-14	13.60629913056306	7.2236304560991975
1926	ASGR2	-2.2909172	0.000714818179595475	3.1458044108423886	7.206777300909895
1927	MCCC1	1.502549	1.618545608238376e-05	4.790875058308253	7.198524778253963
1928	GSDMA	6.3314996	0.07295708885442864	1.1369325036226414	7.198487665273836
1929	MATR3-1	0.7656256	4.048615625930846e-10	9.392693453031828	7.191286523459061
1930	SLC19A2	1.2282674	1.4005638259686332e-06	5.853697094884423	7.18990549410287
1931	UBE2D4	1.2017394	1.0582049627492096e-06	5.975430206053307	7.180910092382087
1932	LIMK1	1.0106161	7.906822022445762e-08	7.101998036786111	7.177393302981402
1933	ERGIC1	-0.9548784	3.0629514388967695e-08	7.5138598885954355	7.174822431870489
1934	VPS25	0.75308055	2.9810211804015763e-10	9.52563493825826	7.173570368453451
1935	SCML1	0.98457724	5.28076594823085e-08	7.277303080692603	7.165066971350487
1936	SLC16A10	0.8749516	6.666294307456094e-09	8.176115516765696	7.153705361587637
1937	ASNA1	0.5453534	7.814841122166126e-14	13.107079846879335	7.1479907240856075
1938	GPI	0.51019084	9.787495425531295e-15	14.009328427914024	7.147431102017235
1939	MAT2A	-0.7513999	3.1531730300511017e-10	9.501252196732418	7.139239709996174
1940	SMURF2	1.4618729	1.3095004299429682e-05	4.882894354648579	7.138171102966016
1941	EML4	0.55111563	1.18239919185017e-13	12.927235875782074	7.1244017704340195
1942	SMIM4	0.7701868	5.672743946342415e-10	9.246206818973677	7.121306274532204
1943	FAM174A	1.1099043	3.89116754496231e-07	6.409920069045639	7.114397778355242
1944	IRF8	0.50239766	6.987291099400865e-15	14.155691163110337	7.111786065645454
1945	PIGF	0.8825378	8.823813091360287e-09	8.054343699825635	7.108262625858078
1946	GGA2	0.6136535	2.6153496449985986e-12	11.582470242267929	7.107623182823331
1947	PAGR1	0.9192549	1.856113617474573e-08	7.731395443024482	7.107123137299532
1948	CKAP2	1.6976209	6.539690801793562e-05	4.184442784741373	7.103597395186381
1949	DYNLRB1	0.541075	7.446714173100205e-14	13.128035315342562	7.1032515930661715
1950	ABCG2	6.024738	0.06631181353409836	1.178409094587138	7.09960585718523
1951	PPIH	0.7877171	9.816632661312932e-10	9.008037460013831	7.095785180348443
1952	SLC25A24	0.5730634	4.223351932741073e-13	12.374342727223192	7.091282588920383
1953	AGO2	-1.4215547	1.0526619705863274e-05	4.977711066494816	7.076088485354984
1954	MRPL47	0.7151287	1.279090370883734e-10	9.893098770462997	7.074839058642155
1955	SLC8A1	0.5205077	2.6240877114625096e-14	13.58102165254046	7.069026252895028
1956	MED11	0.99367577	7.771023323263029e-08	7.109521787584774	7.0645595250599245
1957	UGP2	0.5856124	8.692060740056667e-13	12.060877247494258	7.06299946720956
1958	TOGARAM1	2.1199284	0.00046598989816520187	3.331623497942323	7.062803138081529
1959	APOO	1.2099218	1.4549509567742637e-06	5.837151645551808	7.0624972409757145
1960	NOL8	0.9290505	2.5039227124227394e-08	7.601379080448168	7.062065074612797
1961	DPAGT1	1.0619991	2.2737318362637134e-07	6.643260757281708	7.055136829475285
1962	NDUFS2	0.5512629	1.5951722947005588e-13	12.797192401887958	7.054617589000933
1963	DNAJB11	0.59448355	1.364096611244957e-12	11.86515486996933	7.0536394401698015
1964	MT-CYB	0.27358115	1.6553369764661837e-26	25.78111358368713	7.053226630161587
1965	RABGGTB	0.64073414	9.874329438601796e-12	11.005492387448657	7.051594657277488
1966	ANP32E	0.94181484	3.283154344239028e-08	7.48370870019003	7.048267910878204
1967	SEMA4C	2.2491322	0.0007421327424093165	3.1295184072009996	7.038700483594071
1968	CCT4	0.5334997	6.472171205092242e-14	13.188950003070165	7.036301103560921
1969	TACC1	0.5407598	9.804322225950217e-14	13.0085824237916	7.034518454029176
1970	HMGN4	0.80882853	2.037000687943266e-09	8.691008824328302	7.029535915027451
1971	HMGN3	0.53027165	5.740276404528486e-14	13.24106719504604	7.021362540812349
1972	LPCAT3	0.90832895	1.885144884773824e-08	7.724655266020667	7.016528010025942
1973	CREM	-0.5581989	2.6936023385899365e-13	12.569666519564628	7.016374387009097
1974	RNF115	0.71811485	1.7513066556971096e-10	9.756637801822588	7.006386519905859
1975	DNAJC3	0.5394344	1.0370564523708308e-13	12.984197602062418	7.004122497294456
1976	SRSF8	1.471244	1.7914615799258328e-05	4.7467925013717895	6.983689880307042
1977	PPDPF	0.5355285	9.884825131717782e-14	13.005031009203295	6.964564501802661
1978	APEX1	0.53844017	1.1793782365538796e-13	12.928346890660098	6.9611412705268885
1979	AGPAT5	1.399229	1.0784666640940006e-05	4.967193274598318	6.950241125206092
1980	RASGRP2	-1.5775034	3.981601245434948e-05	4.399942236417781	6.9409240259130245
1981	DPYSL2	0.59721386	2.4305805347056157e-12	11.614289984464444	6.936215003030309
1982	SMYD2	1.078172	3.7144995369383846e-07	6.4300996914558475	6.932753241731524
1983	EAF2	0.920488	2.982910165550653e-08	7.525359825817662	6.927003414715695
1984	IFI27L1	1.7733597	0.0001249373006226977	3.9033078815925855	6.921968723466522
1985	LEPROT	0.5435523	1.8819205106384363e-13	12.725398724437008	6.9169194838622845
1986	EMC10	0.5343246	1.141215506944946e-13	12.942632335740106	6.915566669610925
1987	CALHM6	0.52710485	7.591379772447191e-14	13.119679281667043	6.915446639948416
1988	NECTIN2	0.52241534	6.230633343965613e-14	13.205467805056863	6.898738952534601
1989	ITSN2	0.5667846	6.850771073039683e-13	12.16426054472361	6.894515793889394
1990	BID	-0.7033045	1.605216027475336e-10	9.794466512650292	6.8884926593473566
1991	KPNA3	0.7472124	6.22213795959648e-10	9.206060363779029	6.878882550777572
1992	STX8	0.6124635	5.912476920205189e-12	11.228230541551738	6.87688108742464
1993	DESI2	0.8722263	1.3194306755999514e-08	7.879613423174376	6.872806044626922
1994	IL16	0.7577765	9.015700478173614e-10	9.045000524960749	6.854088829399674
1995	ZNF330	0.61962235	8.721300905610727e-12	11.059418729059518	6.8526630196481895
1996	AL078590.3	5.547839	0.05823507832781938	1.234815336054043	6.850556882574656
1997	MRPS33	0.6887096	1.1390441910239612e-10	9.943459426451575	6.848156129876385
1998	NCOA4	0.5357927	1.6751510772784778e-13	12.77594601903334	6.845258719870614
[truncated: 22,851 more rows]
