# Supplementary material for: scRNA-seq of gastric tumor shows complex intercellular interaction with an alternative T cell exhaustion trajectory
Source: Nat Commun. 2022 Aug 23;13:4943. doi: 10.1038/s41467-022-32627-z (PMC9399107; doi:10.1038/s41467-022-32627-z)
Supplement: Supplementary file 13 — Source Data [file 41467_2022_32627_MOESM13_ESM.zip › Source Data/Fig4/Fig4i_S5j.csv]

	LAMP3_spliced	CCR7_spliced	CXCR3_spliced	IRF4_spliced	LAMP3_unspliced	CCR7_unspliced	CXCR3_unspliced	IRF4_unspliced
GC10P-R2:AAAGTAGCATTCCTCG	3.3320918	0.5828135	0.086633034	0.9076369	1.7665133	0.14875099	0.0	0.77134097
GC10P-R2:AACTCAGCAATGTTGC	0.6141178	0.69514185	0.06484523	1.430713	0.36805335	0.26574504	0.0	0.98513925
GC10P-R2:ACACCAATCCCAAGAT	0.2629449	0.50040036	0.45678416	1.6189413	0.12965555	0.13873686	0.027299644	1.3588156
GC10P-R2:ACGAGCCCAAGTTAAG	0.18485902	0.75153327	0.05731344	0.4819549	0.11566713	0.6019013	0.04647068	0.43632695
GC10P-R2:ACGCCAGCATCGACGC	0.274762	0.2737102	0.010857743	0.45087567	0.2836926	0.28762802	0.034543756	0.5702514
GC10P-R2:ACGGCCACAGAGTGTG	0.44811273	1.2130898	0.068139575	0.55643225	0.2043009	0.54396045	0.034388036	0.24372783
GC10P-R2:ACGTCAAGTTACGGAG	8.431279	9.459529	0.0	1.6465279	2.9417245	1.6803114	0.0	1.536816
GC10P-R2:ACTGAACCATATGGTC	0.55717206	1.0686077	0.052366536	0.6060314	0.32288963	0.69653976	0.02464977	0.3602227
GC10P-R2:AGCGTCGTCCTCATTA	0.57867503	0.9457257	0.14726895	0.46582174	0.71349627	0.2735749	0.0	0.3548338
GC10P-R2:AGGTCCGTCAGTACGT	1.1106787	1.083028	0.13027589	1.4081322	0.2328571	0.355517	0.060906097	0.50471556
GC10P-R2:AGTCTTTAGGGTCGAT	0.0	0.43590277	0.033782624	0.71290696	0.0	0.28848925	0.016811728	0.36022416
GC10P-R2:AGTGGGAAGTACGACG	0.035300978	0.53028834	0.015466551	1.3749459	0.0	0.22155753	0.0	0.59842104
GC10P-R2:AGTTGGTGTGAGTATA	0.19449303	0.14670892	0.11356527	0.5207554	0.38348615	0.07043021	0.06778172	0.63980454
GC10P-R2:ATCCGAAGTTACGGAG	15.833947	35.326366	0.06273116	2.6732907	4.0029473	4.295055	0.0	1.0689942
GC10P-R2:ATCTGCCTCGGCATCG	0.7148566	0.37918472	0.12817764	1.1235058	0.78785896	0.20962562	0.0	0.828952
GC10P-R2:CAGATCACAAGGTTTC	0.09347257	0.26802176	0.35822293	0.032027457	0.08460754	0.05120462	0.068925455	0.014886014
GC10P-R2:CAGCAGCAGATCCCAT	1.2998121	0.78040934	0.0	0.86312944	0.45019287	0.2655664	0.0	0.637976
GC10P-R2:CAGCATAAGCACCGCT	0.90403354	0.49306378	0.027245456	0.7241628	1.1021335	0.20290664	0.0	0.54717124
GC10P-R2:CAGCGACAGTGTCCCG	7.8854184	7.501227	0.0	0.779816	3.0722008	2.556699	0.0	0.97084934
GC10P-R2:CAGCTGGGTGTAAGTA	0.10234909	0.8706136	0.1373123	1.351561	0.05975685	0.2891021	0.06255221	0.6210605
GC10P-R2:CAGTAACAGCGTAATA	0.7139195	0.8009485	0.0155475205	0.76170975	0.21888533	0.3518616	0.011901074	0.6588075
GC10P-R2:CATCAAGTCCCGGATG	0.17314605	0.86388505	0.116682515	1.8272222	0.08263698	0.14031152	0.06619579	0.8568699
GC10P-R2:CCACGGACACAGACAG	0.0	0.0	0.22437698	0.016177326	0.0	0.0	0.056363225	0.0
GC10P-R2:CCCAATCGTCTAAACC	0.431392	1.1659534	0.047731686	0.14474873	1.3622011	0.4097987	0.056797497	0.11250341
GC10P-R2:CCTAGCTAGCAGCCTC	14.852504	26.326763	0.034374192	1.8004119	3.8093047	4.035521	0.0	0.7438409
GC10P-R2:CCTTTCTAGCAAATCA	0.03168277	1.5952786	0.07339592	0.2843066	0.040391356	0.54027313	0.0	0.39188465
GC10P-R2:CCTTTCTCAAGACACG	0.5535871	0.8822417	0.013651481	0.5852846	0.21995819	0.38640264	0.010449723	0.4178467
GC10P-R2:CGACCTTAGGCAAAGA	0.15577345	0.75353986	0.07532483	0.26826838	0.8582235	0.4972726	0.052309137	0.3206328
GC10P-R2:CGACTTCAGGGATGGG	0.99779403	0.4903704	0.031842846	0.096145585	1.2156332	0.35323793	0.04584626	0.21744183
GC10P-R2:CGATGTAAGAACAATC	0.9542746	1.6937484	0.2020985	1.651031	0.4161357	0.5547868	0.07496977	0.7738939
GC10P-R2:CGGACACTCTCAAGTG	0.42022803	0.33649254	0.053592246	0.48269126	0.51399606	0.3495064	0.0	0.2888267
GC10P-R2:CGGCTAGAGGCTAGAC	2.0703497	2.1997755	0.1106209	1.1325604	0.9025685	0.81573886	0.034310296	0.64874595
GC10P-R2:CGGTTAAAGGGCTCTC	5.9072723	5.9908414	0.0	0.92698616	2.2773943	1.4144843	0.0	1.0090091
GC10P-R2:CGTGTCTTCCAGAAGG	1.238641	1.8313975	0.05349132	0.43042305	1.099929	0.56266296	0.022949787	0.504037
GC10P-R2:CTAGTGAAGGTAAACT	0.671023	1.0884205	0.25225016	2.0119648	0.29905066	0.34435594	0.08414334	0.91186005
GC10P-R2:CTCATTAAGCGTCAAG	6.129454	3.7975583	0.028347937	0.6960486	2.3561985	0.8702762	0.0	1.0567124
GC10P-R2:CTGCGGAAGAGGGATA	0.31220508	0.68988234	0.11738939	0.6488539	0.7683157	0.3471671	0.019959541	0.49687907
GC10P-R2:CTGGTCTCACGTAAGG	0.062311962	0.260443	0.09775922	0.66578233	0.008482842	0.04546451	0.019426886	0.5903082
GC10P-R2:GACACGCCAGCCAATT	0.43831864	0.21864307	0.6002573	1.8739716	0.39591008	0.035736434	0.077644184	1.1702745
GC10P-R2:GACGCGTCATGACGGA	13.725807	23.713152	0.055654816	2.246522	3.7849967	3.3932095	0.020332554	0.8709229
GC10P-R2:GATCGATGTGATAAAC	0.5117279	0.7964219	0.0	0.67136514	0.13783848	0.52048165	0.0	0.47125545
GC10P-R2:GATCGTAGTTATGTGC	0.8584118	1.1441087	0.0	0.32682353	0.39502668	0.6845374	0.04350446	0.21275316
GC10P-R2:GATGAGGAGTGACATA	22.432465	34.921547	0.09233805	1.7786732	6.3118677	6.0742097	0.0	1.0277073
GC10P-R2:GCATGCGCAGCCTGTG	5.88294	4.1400414	0.012875467	1.3384776	1.8267957	0.9975902	0.0	1.0604742
GC10P-R2:GCTCTGTCAGTATCTG	0.8572219	0.4663168	0.0	0.5121612	0.3249595	0.34003562	0.013388708	0.6035791
GC10P-R2:GCTGCGATCGTTTGCC	19.051958	38.509304	0.044021152	2.620674	4.660705	5.223754	0.0	0.9180292
GC10P-R2:GGACGTCAGCTTCGCG	0.66268384	0.33404514	0.28574464	0.9661789	1.069952	0.14528203	0.073405474	0.81408995
GC10P-R2:GGGAATGCACCACCAG	2.2913427	1.7588596	0.0	0.37890548	0.72139454	1.1582599	0.013820602	0.4937183
GC10P-R2:GGGAATGCATTGGCGC	0.043894798	0.7461598	0.0	0.4437335	0.04408173	0.3501932	0.020100284	0.36361352
GC10P-R2:GGGCATCAGATGAGAG	0.14593899	0.17064655	0.0	0.2400044	0.04052552	0.052501723	0.0	0.32810947
GC10P-R2:GGGCATCTCACCACCT	0.894408	0.4364482	0.0	0.593316	0.14029624	0.2962109	0.0	0.534768
GC10P-R2:GGTATTGGTAGCAAAT	0.17403074	0.23319684	0.17190489	0.47730726	0.41886935	0.10234983	0.08226629	0.54021215
GC10P-R2:GTAACGTGTAGAGGAA	0.47947222	0.27969727	0.02685594	0.86859894	0.36963782	0.09114669	0.011274702	0.7325312
GC10P-R2:GTATCTTAGCGTCAAG	16.254229	29.861582	0.02271104	1.892418	3.493357	3.9484885	0.02526166	0.97997177
GC10P-R2:GTATTCTGTTAAGAAC	19.856632	37.89531	0.024176268	2.183729	4.386846	4.753852	0.0	0.91672075
GC10P-R2:TACCTATCAGCTGCTG	0.0	0.6832214	4.7631817	14.497065	0.041759416	0.1104403	0.62772727	6.094389
GC10P-R2:TCAACGACAGCCTTGG	0.12914847	1.031991	0.0	0.7685471	0.009215392	0.30618247	0.0	0.342372
GC10P-R2:TCAGCTCAGCTGAACG	1.9235541	2.8339417	0.086754866	0.28916115	0.9276247	0.3773386	0.056797497	0.2796969
GC10P-R2:TCTCTAATCCCAAGAT	0.7643451	1.0658691	0.7121982	2.318108	0.3427891	0.15905938	0.35214543	1.2088393
GC10P-R2:TCTGAGAAGATCTGCT	2.9864714	2.1742938	0.055098962	1.7994659	1.3069406	0.41999385	0.06762184	1.1681356
GC10P-R2:TGACGGCAGCCTCGTG	0.49246505	2.0356815	0.07286357	0.5787481	0.42763948	0.80320466	0.06897275	0.4205377
GC10P-R2:TGACTTTCATTTGCCC	0.0	0.031296823	0.5513327	0.015278586	0.01170883	0.014618215	0.1355159	0.016953517
GC10P-R2:TGAGGGATCGTTACGA	0.09399584	0.3147214	0.08601287	1.4528519	0.053931966	0.117748044	0.03305187	0.6193361
GC10P-R2:TGCGCAGGTAGCGTCC	0.33853015	1.4584104	0.08867042	0.40346935	0.13969135	0.47616595	0.021845467	0.25373185
GC10P-R2:TGCTACCGTCTTCGTC	0.06677039	0.009503071	0.30366465	0.011957155	0.08387467	0.0	0.03820364	0.0
GC10P-R2:TGGTTAGAGAAGATTC	0.8802872	0.2263387	0.65626156	2.7130244	0.5849315	0.04998623	0.02042082	1.2356658
GC10P-R2:TTAGGACAGGCTAGCA	0.10045533	0.4780621	0.0	0.310498	0.23510431	0.47046205	0.0	0.12573752
GC10P-R2:TTAGTTCTCAACGCTA	0.019547818	0.12867141	0.0	0.09388274	0.03079801	0.0076995026	0.0	0.07849697
GC10P-R2:TTCGGTCAGGTGCAAC	7.1947894	5.256378	0.015563202	2.0840654	1.8904266	1.1438998	0.0	1.4819813
GC10P-R2:TTCGGTCCACGAGGTA	0.79898274	0.44718608	0.09681567	1.0719737	0.88074404	0.20482935	0.0	0.96974015
GC10P-R2:TTGACTTGTGAACCTT	0.0	0.44046846	4.853118	11.593352	0.0	0.043265253	0.51799625	4.013141
GC10P-R1:AAAGCAATCATTATCC	0.40407443	1.4687711	0.048664443	0.5889302	0.7616492	0.47240677	0.029617459	0.6155856
GC10P-R1:AACCGCGAGATGTTAG	0.64300895	0.3674043	0.11001129	0.40306622	0.59118116	0.13163993	0.05400604	0.36915702
GC10P-R1:AACGTTGAGGATGGTC	0.2785706	0.4853934	0.0267872	0.56556666	0.20352031	0.3048257	0.0	0.40653718
GC10P-R1:AAGTCTGTCAGTGCAT	7.442149	5.7153535	0.011857678	1.8803215	2.6510322	1.3682281	0.0	1.3908141
GC10P-R1:AATCCAGAGGAGTCTG	0.22153082	0.50541043	0.0	0.18526477	0.20526198	0.48307294	0.039149635	0.15475853
GC10P-R1:ACACCAAAGGATGCGT	0.031713355	0.22403988	0.40565085	0.036532447	0.03729573	0.041164506	0.07035975	0.011967189
GC10P-R1:ACGAGCCTCAGTTTGG	6.2431965	4.5674167	0.011318693	1.7156215	1.9685163	0.9392852	0.035041045	1.2917186
GC10P-R1:ACGAGGACAGCTCGCA	2.4031334	1.3052797	0.0	0.4331335	0.7099462	0.9954275	0.0	0.5171831
GC10P-R1:ACGATACAGAGCTATA	0.0	0.0	0.41996428	0.0	0.020910416	0.0	0.050430257	0.0
GC10P-R1:ACGCCGAAGCACAGGT	0.6157635	1.0536176	0.2155892	0.50113684	0.37555385	0.4463	0.057836726	0.5881587
GC10P-R1:ACTGAACCAGAGTGTG	0.0684035	0.6451609	0.0	0.22499844	0.04932327	0.470555	0.0	0.17029826
GC10P-R1:ACTGTCCTCAAACCAC	0.6156978	0.31972715	0.0	0.25075287	0.45345715	0.2856949	0.036974657	0.37975746
GC10P-R1:ACTTACTTCAGAGACG	20.916964	38.1075	0.020255793	2.54589	5.3505707	4.8576283	0.0	1.0318493
GC10P-R1:ACTTGTTTCATGTAGC	0.45988235	0.19579369	0.084430635	0.57405466	0.31138435	0.15084332	0.019810915	0.72568023
GC10P-R1:AGAATAGAGTCTCGGC	0.2122187	0.32912222	0.04597444	0.66356957	0.17679846	0.14470135	0.0	0.42825902
GC10P-R1:AGAATAGGTAAGGATT	4.635274	1.7011898	0.032921594	0.7684884	2.2586832	0.74636346	0.0	0.6624345
GC10P-R1:AGCGTATAGTCAAGCG	0.016542127	0.08267635	0.4603438	0.040503368	0.033939056	0.023252295	0.06143356	0.01326797
GC10P-R1:AGGGTGACAAGGGTCA	1.4852595	0.6660234	0.031285856	0.81625074	1.1454822	0.34479722	0.019291125	0.554563
GC10P-R1:AGTCTTTTCACTATTC	0.502549	1.2965775	0.14078002	1.156322	0.10122536	0.2837756	0.042720124	0.82121646
GC10P-R1:AGTCTTTTCCTATTCA	3.2944589	2.9411223	0.077562414	0.8329575	0.6609735	1.272794	0.03327719	0.2622294
GC10P-R1:ATAGACCTCCATGAAC	1.3459734	0.6849282	0.029627025	0.7261861	0.87400967	0.2796632	0.039227657	0.80202377
GC10P-R1:ATCATGGGTTCTGTTT	13.219666	32.20057	0.099631846	2.237667	2.9838169	3.6162002	0.024518669	0.94673795
GC10P-R1:ATGTGTGAGAGAGCTC	17.305996	26.221544	0.07587919	2.0200808	5.5967937	4.3340907	0.03145899	1.0937014
GC10P-R1:CAACTAGTCCTTGCCA	0.038041968	0.2762106	0.010032358	0.7191302	0.009339925	0.19055277	0.0	0.5597187
GC10P-R1:CAGCAGCGTTAGAACA	10.912789	12.712205	0.0	1.198424	3.683512	2.8136683	0.0	1.3592855
GC10P-R1:CATCGGGAGTGACTCT	0.05826602	0.511944	0.03710514	0.50988007	0.0	0.4067905	0.0	0.7269066
GC10P-R1:CCACCTAAGATCGATA	0.78368104	0.16481297	0.30219594	2.0899312	0.58954304	0.10017356	0.0413154	0.998027
GC10P-R1:CCTAGCTCACAGGCCT	0.0	0.027084602	0.5300876	0.009167152	0.05530419	0.00877093	0.08393315	0.01017211
GC10P-R1:CCTAGCTCAGATCTGT	0.029321726	0.6120456	0.0	0.3366546	0.08421241	0.3394614	0.0	0.23660985
GC10P-R1:CCTATTACAAGGACTG	0.113568306	0.86123157	0.10695599	0.3881227	0.7390942	0.42085764	0.0	0.2350436
GC10P-R1:CCTTACGGTGAACCTT	0.5907336	0.5593519	0.36674982	1.9105123	0.24338798	0.10038939	0.09814722	1.0360748
GC10P-R1:CGAGCCAAGCTAGCCC	0.29435387	1.5989995	0.13827665	0.6590415	0.25005174	0.58893734	0.06931336	0.3507365
GC10P-R1:CGCGGTATCCGTTGTC	0.07701798	1.7390976	0.16856852	0.68946064	0.031549413	0.46576053	0.0	0.14474098
GC10P-R1:CGTCACTGTCACAAGG	0.20297799	0.60419476	0.0	0.20991166	0.16765755	0.34502816	0.0	0.04091511
GC10P-R1:CGTCAGGGTTTCCACC	0.045409117	0.6295247	0.0	0.4957937	0.08587448	0.37918714	0.0	0.28688386
GC10P-R1:CTACCCAGTTTGCATG	0.65294677	0.21103542	0.7177004	2.488611	0.46037698	0.080162115	0.042126067	1.0413115
GC10P-R1:CTCATTAAGAGGTTAT	2.2639608	2.979721	0.18240492	1.421115	0.6912735	0.68079364	0.044524062	0.8812206
GC10P-R1:CTCATTATCCATGAGT	8.402118	8.775561	0.05596638	2.2021356	3.0939763	1.2394793	0.045347236	1.9262271
GC10P-R1:CTCGAAAAGGTGCACA	0.2616193	0.5487751	0.051689785	0.79127705	0.24204278	0.16975252	0.022177506	0.80027497
GC10P-R1:CTCGGGAGTGCAGACA	0.22744122	0.15761587	0.11627088	0.4325251	0.23875201	0.21043655	0.0	0.16074455
GC10P-R1:CTCTACGAGCTGTCTA	0.034056306	0.57818484	0.074671075	0.9417198	0.046639957	0.3287068	0.015595048	0.6848147
GC10P-R1:CTTAACTCAGTTCCCT	0.5848909	1.2758667	0.71702886	2.822342	0.36238322	0.29228315	0.29394558	1.6055945
GC10P-R1:CTTAACTGTATGGTTC	0.5996914	0.91514516	0.043092452	1.033343	0.09685994	0.29993582	0.0	0.75357175
GC10P-R1:CTTAGGAGTCCGCTGA	0.8520557	0.4447077	0.3599137	1.7988145	0.3358516	0.08100039	0.0	1.2036195
GC10P-R1:CTTTGCGCATCAGTAC	0.0	0.19459245	0.041826103	0.31526056	0.0	0.26545268	0.02081452	0.17637223
GC10P-R1:GACCAATAGACCACGA	0.0	0.25854048	5.301166	13.181615	0.0	0.07526786	0.69351315	4.5387573
GC10P-R1:GACGGCTAGGTTACCT	0.085317	0.5070282	0.15270469	0.9434575	0.008675634	0.116120026	0.04206602	0.64084905
GC10P-R1:GACTAACTCACAATGC	0.69583654	1.9854903	0.104699895	1.6086147	0.6693975	0.41405296	0.020167995	0.59005654
GC10P-R1:GAGGTGAGTAGCAAAT	0.3069402	0.3372745	0.27533016	1.107031	0.44477403	0.18892236	0.084914654	0.9189667
GC10P-R1:GATCGTATCGACAGCC	14.758429	19.866825	0.07130773	2.1694622	5.6754594	4.254051	0.08581154	1.4313937
GC10P-R1:GATGAAAAGTGAATTG	0.0	0.01915401	0.38981295	0.015278586	0.01170883	0.014618215	0.06785016	0.0
GC10P-R1:GCATACATCAGTTGAC	0.16906944	0.56394875	0.036661774	0.16807252	0.37882924	0.36530116	0.04033599	0.20873488
GC10P-R1:GCGCCAAGTAAAGGAG	0.33853942	1.3183045	0.015895618	0.5229387	0.17331216	0.3486439	0.0	0.33659464
GC10P-R1:GCTCCTATCACTCCTG	20.883547	40.22927	0.07606159	3.37286	4.6839223	5.1834817	0.03565352	1.2906442
GC10P-R1:GCTGGGTCACCGAATT	0.4638689	0.43414176	0.0	0.65381867	0.28294146	0.14438128	0.0	0.816917
GC10P-R1:GCTTCCAAGATGTTAG	0.8247895	0.6049988	0.114811935	1.7504318	0.6064414	0.3759745	0.046983816	0.84782493
GC10P-R1:GCTTCCAGTTCACGGC	21.677647	38.2537	0.07196021	2.9289656	4.822272	4.821992	0.0	1.0330148
GC10P-R1:GGAACTTCACTGCCAG	0.050383903	0.3372224	0.0	0.5760037	0.033516135	0.18864456	0.0	0.46158832
GC10P-R1:GGACGTCAGTGCAAGC	15.946284	35.557877	0.075277396	2.52243	3.9580872	4.213502	0.0	1.0331156
GC10P-R1:GGCGTGTTCATGTAGC	0.33744618	0.5324945	0.25846255	0.7126611	0.7463417	0.25748235	0.04739421	0.72056395
GC10P-R1:GGGACCTTCATGCAAC	1.1489041	0.66150343	0.07174441	1.1823736	0.6184666	0.18339778	0.021014359	0.67326576
GC10P-R1:GGGCACTTCGTAGGAG	0.17354839	0.117286906	0.0	0.0522551	0.046197016	0.011549254	0.0	0.12675558
GC10P-R1:GGTGTTAGTCTAACGT	0.37894145	0.9946311	0.0	0.38935858	0.12495785	0.5254376	0.017286852	0.32057866
GC10P-R1:GTACGTACAATCTGCA	2.915803	0.35707277	0.11917143	1.0032035	1.7178435	0.26399687	0.0	0.8804778
GC10P-R1:GTACTCCTCATCGGAT	0.1857854	0.8803161	0.1127541	0.7315287	0.19502345	0.45503417	0.029296603	0.5648215
GC10P-R1:GTAGTCACAGCCTGTG	0.97326267	1.2270677	0.14469244	0.6691919	0.39703372	0.82975245	0.0720171	0.42244148
GC10P-R1:GTCGGGTAGTACGATA	7.6374073	6.313883	0.0	0.9037679	2.2970328	1.5841737	0.026891442	0.8493908
GC10P-R1:GTCGTAAAGGTAGCTG	0.0	0.11500214	0.26561132	0.03455594	0.039809383	0.0	0.026183264	0.0
GC10P-R1:GTTCGGGAGCGATCCC	0.7897626	1.5284061	0.08923899	0.7923182	0.92540604	0.509564	0.0	0.5855518
GC10P-R1:TAGTGGTCAGGAATGC	0.93474424	0.71824753	0.022597108	1.0888417	0.5913371	0.34700596	0.009313884	0.640771
GC10P-R1:TAGTTGGCAGTAAGCG	0.408626	0.5797723	0.02204451	0.6528349	0.16351503	0.30886585	0.0701343	0.58302593
GC10P-R1:TATTACCAGACTTTCG	2.1798089	0.7382707	0.019255202	0.29676393	1.0337476	0.21239747	0.0	0.26418626
GC10P-R1:TCAACGAAGACTCGGA	9.91402	16.868618	0.0	1.9700831	2.2800465	2.3164299	0.04190909	0.9216007
GC10P-R1:TCAATCTTCCAATGGT	0.21046019	0.5350707	0.03217641	0.35239664	0.3638323	0.24260803	0.025450248	0.5634029
GC10P-R1:TCAGATGCATTTCACT	11.3886	20.874119	0.26132268	2.670118	2.8240557	2.587685	0.026891442	1.0239896
GC10P-R1:TCAGGATTCTCGGACG	0.5263598	0.5878672	0.0	0.24597156	0.617218	0.5512256	0.026051085	0.09295629
GC10P-R1:TCGGGACTCCGTACAA	3.8754132	3.9744542	0.18465406	1.5800362	1.2947434	0.9350051	0.0	1.1591698
GC10P-R1:TCGTAGAAGTTCGCAT	0.34590158	0.62103164	0.04468108	0.65926176	0.39720383	0.30347154	0.027680438	0.5821403
GC10P-R1:TCTCTAAGTGAGGGAG	0.24390759	0.406463	0.3793224	0.024318645	0.011305393	0.10691239	0.0	0.0
GC10P-R1:TCTGGAAGTGAGGGTT	0.23560199	0.108386494	0.02309069	0.5685745	0.33592942	0.13751386	0.0	0.435386
GC10P-R1:TCTTTCCTCACGGTTA	0.0	0.0	0.4296284	0.015278586	0.052835617	0.0	0.07440981	0.0
GC10P-R1:TGAAAGAAGTACGCGA	0.0	0.021667033	0.48611584	0.010577483	0.030023009	0.010120302	0.046973184	0.0
GC10P-R1:TGACAACCATCCCACT	0.25926223	0.41028747	0.015826095	0.3607121	0.20405313	0.1217505	0.0	0.41112396
GC10P-R1:TGCCCATTCACAGGCC	0.0993514	0.2935609	0.0	0.16895506	0.67537916	0.2711444	0.0	0.25855398
GC10P-R1:TGCGCAGCAATGAAAC	0.051016934	0.5658668	0.18164872	0.35418332	1.195976	0.2890786	0.0	0.3917255
GC10P-R1:TGGCTGGGTACATCCA	0.0	0.018289318	0.18488637	0.017742874	0.0487986	0.0	0.059063863	0.019687954
GC10P-R1:TTAACTCGTGTAATGA	0.977924	0.42252994	0.03160473	0.7349568	0.58701605	0.16650252	0.0	0.5477694
GC10P-R1:TTAACTCTCCACGCAG	0.030499576	0.01765154	0.47906402	0.010377908	0.055569302	0.0	0.05054251	0.0
GC10P-R1:TTCGGTCCACTAAGTC	1.3563733	0.4675295	0.026652997	0.45710337	0.7251517	0.41072944	0.0	0.3035559
GC10P-R1:TTCGGTCGTGTTAAGA	1.3848698	1.5270473	0.07067145	0.60463625	1.0845916	0.9689578	0.037601728	0.68661326
GC10P-R1:TTGGCAAGTAGCACGA	3.1868336	0.44533226	0.13746016	1.1510097	1.7871051	0.26211512	0.0	0.9439225
GC10P-R1:TTTGTCACATGGGAAC	0.67805225	0.12915914	0.49271768	1.5232259	0.3940736	0.07000977	0.045893475	1.1997585
GC10T:AAATGCCGTATAGTAG	0.18871744	0.175866	0.21714303	0.5765308	0.3622426	0.114325	0.08548615	0.5226229
GC10T:AACCATGTCTCTTGAT	0.013919	0.027626392	0.40352497	0.012791375	0.069749855	0.012238505	0.09938569	0.014193642
GC10T:AAGGTTCGTAATAGCA	1.24698	1.2414336	0.29932728	2.1987805	0.43536365	0.43615973	0.036434144	1.2254322
GC10T:ACAGCCGCATGAGCGA	0.08788033	0.8223616	0.11128925	1.1228937	0.03005999	0.3757527	0.042036224	0.5100638
GC10T:ACCAGTAGTACAGACG	0.8303897	0.3538383	0.13746016	1.2575052	1.3433362	0.16037488	0.0	0.7127353
GC10T:ACCGTAAAGTGCCAGA	0.0	0.4281596	4.981285	16.183882	0.0	0.028442917	0.7415587	6.184538
GC10T:ACGAGCCTCTTGTCAT	0.0	0.42874324	5.620131	16.380463	0.0	0.012058067	0.9528056	6.0911894
GC10T:ACGGGCTCACGCATCG	3.2238457	3.176163	0.21038418	1.8678159	0.9210093	0.8897189	0.04640213	1.2127888
GC10T:ACGGGTCAGTGCGATG	11.345156	19.47591	0.0	1.895605	3.6526155	2.7299163	0.052386362	1.5393418
GC10T:ACTATCTAGCTGTTCA	0.22557563	0.5136574	0.06127873	2.40568	0.08447514	0.088130176	0.040573843	0.88186014
GC10T:ACTGAACGTTAAGGGC	0.28801465	0.20984772	0.4305634	0.17140542	0.08941831	0.0	0.0	0.0
GC10T:ACTGCTCCACCCATTC	0.3268242	0.4325873	0.41914758	1.2194932	0.13795069	0.33089322	0.049471848	0.8306396
GC10T:AGAGCGATCTGGCGAC	2.1375968	1.4191206	0.05567021	1.3925989	0.9948282	0.40552124	0.0	1.051515
GC10T:AGCATACCATCACCCT	0.065728486	0.68207544	4.646076	17.072018	0.0	0.054365344	0.8785139	6.2872143
GC10T:AGCTCTCCATACGCCG	1.3207393	1.5338024	0.039102137	1.7983302	0.47473097	0.4143164	0.015216529	0.8529374
GC10T:AGGTCCGCAGCCTTGG	12.9730625	27.65691	0.1381222	3.5432582	3.4718308	3.186093	0.0	1.3479899
GC10T:AGTGAGGCACATTAGC	0.05561641	0.5389313	4.981521	15.708235	0.0	0.115314916	0.7453825	6.2373147
GC10T:AGTGGGAGTCACAAGG	0.038841568	0.25667447	0.3340389	0.12913613	0.07364932	0.075018436	0.095777124	0.017437903
GC10T:AGTGTCATCTTGCAAG	0.53216743	0.817089	0.0	0.62895256	0.24406563	0.32954013	0.0	0.68267405
GC10T:ATAACGCTCTTGAGGT	1.1410801	0.09764941	0.100188226	0.27094734	1.4944216	0.09983433	0.019997109	0.1397345
GC10T:ATCGAGTGTTTGACAC	0.0	0.39691627	2.348388	15.971779	0.0	0.10487184	0.2039488	6.206263
GC10T:CAACCAATCAGAAATG	2.2442782	2.8743422	0.13829626	1.8769623	0.6178967	0.5877838	0.0	1.0165796
GC10T:CAACCTCTCAACGAAA	0.19027147	0.250266	0.16062069	0.6238785	0.36752307	0.08352694	0.07198266	0.6481266
GC10T:CAAGAAAGTCAGATAA	16.890678	37.330868	0.07599289	2.3604965	5.1635942	5.3868456	0.024309218	1.1207322
GC10T:CAAGAAATCAAGAAGT	0.06025111	0.58860946	5.109426	17.107807	0.0	0.14243437	0.7566813	6.086667
GC10T:CAAGATCAGCTTTGGT	14.416996	35.28719	0.056603245	1.7401891	3.5254736	4.2516074	0.026051085	0.8562449
GC10T:CACACCTCAAGGTTTC	0.38146743	0.36123005	0.10518153	0.49378002	0.28053433	0.36156073	0.059232425	0.48609138
GC10T:CACACTCAGATGCCAG	0.4589226	1.348285	0.15206987	0.9225418	0.39474386	0.55200446	0.0	0.6705168
GC10T:CAGATCAAGGAATTAC	1.4966366	3.4308975	0.16049731	1.0006528	0.73998344	0.8004784	0.04842642	0.49243426
GC10T:CAGCATATCTAACCGA	0.41892892	0.90706956	0.122526325	0.711957	0.53916645	0.455252	0.029854715	0.6429176
GC10T:CATCGGGCAATCGAAA	0.6560465	1.1175215	0.13468942	1.9196401	0.41174737	0.27658936	0.013184613	0.66530174
GC10T:CATCGGGCACGCGAAA	0.078874595	0.20874274	0.4633791	0.0	0.042957354	0.05120462	0.068925455	0.014886014
GC10T:CCGTGGAGTAGCTCCG	1.6962581	1.9391818	0.11447507	1.9966952	0.55923724	0.48404324	0.0	0.9769928
GC10T:CCTAAAGAGAGTACAT	0.0	0.25564718	5.9029746	17.779036	0.0	0.0	0.95466447	5.6106906
GC10T:CCTTCCCAGAAGGCCT	12.78677	20.574453	0.07315134	1.8725494	4.484194	3.348209	0.037252527	1.4825101
GC10T:CCTTTCTGTTGACGTT	1.5322473	1.2186064	0.101477176	1.0438293	0.6140987	0.46757045	0.027165052	0.7660979
GC10T:CGAGCACCAATGCCAT	0.4136382	1.2286823	0.12047562	1.5586843	0.23596732	0.45812827	0.04418423	0.9719409
GC10T:CGATCGGCAGGCGATA	0.97397286	1.6398356	0.13359907	1.0652652	0.4293209	0.6878126	0.028551962	0.61975634
GC10T:CGATGGCCAGACGCCT	0.20815288	0.5376105	0.061413705	0.4616078	0.3909636	0.38539737	0.043182716	0.5442964
GC10T:CGATTGAGTCACACGC	13.790005	30.331339	0.053731807	1.6927269	3.5834947	4.2390933	0.02315652	0.73026794
GC10T:CGCCAAGCAGCTGGCT	0.0	0.3661952	4.1240926	15.754117	0.0	0.07523397	0.6051059	5.5215116
GC10T:CGCCAAGTCTGATACG	1.527222	0.98656404	0.7174333	2.7807508	0.2634215	0.081063434	0.23920518	1.4740695
GC10T:CGCTGGACAACTGCTA	0.0	0.32355645	5.744516	10.449984	0.0	0.013613947	0.8686899	4.308044
GC10T:CGCTTCAGTGGGTCAA	7.4991536	5.716799	0.05946428	2.1369505	2.6415694	1.3409675	0.0	1.5698131
GC10T:CGGTTAAGTGCAGGTA	0.0	0.28160366	5.318584	15.973623	0.0	0.012412717	0.86371225	6.3200755
GC10T:CGTCACTAGCCAACAG	0.5163201	0.60323286	0.034654338	1.0820411	0.23396185	0.2659151	0.0	0.76212096
GC10T:CGTCACTGTTCCCGAG	0.0	0.17200379	0.045051202	1.305769	0.0	0.22893456	0.0	0.39756462
GC10T:CGTCAGGCAGGCGATA	0.63499683	0.6342499	0.7445637	1.86443	0.73689747	0.1361013	0.109631	1.1223434
GC10T:CGTCTACCAAGTCTAC	0.56035405	1.0860326	0.030428195	1.0053879	0.2970477	0.4789379	0.010449723	0.5506766
GC10T:CGTTGGGAGCCGTCGT	0.11866079	1.0939254	3.101124	8.40041	0.083849944	0.12414518	0.60562843	3.9733233
GC10T:CTAGAGTTCGTGACAT	0.33810768	0.5114493	0.035599224	0.6366232	0.23349755	0.30239248	0.018647358	0.52394944
GC10T:CTCACACTCCAACCAA	0.35274234	1.2151322	0.25183138	1.0323464	0.29342392	0.7314307	0.015587663	0.6691174
GC10T:CTCGAAACATTTGCCC	0.0	0.6716778	3.5909383	15.949392	0.02634286	0.09670235	0.45247012	7.8334885
GC10T:CTCGTACTCCATGAGT	1.4963118	2.9789364	2.5269544	7.2495193	0.5172749	0.5462323	0.50404954	3.9131446
GC10T:CTCTACGAGCAGGCTA	19.972944	36.813995	0.068154275	2.4716914	5.2314844	5.3589215	0.0254668	1.1589092
GC10T:CTGAAACCAGGGTATG	0.63272345	1.0176749	0.025990753	0.9248173	0.17177318	0.36246502	0.0	0.6658282
GC10T:CTGATCCAGCGGATCA	0.0	0.48759353	4.4894166	15.315113	0.0	0.068595685	0.82706946	5.3968506
GC10T:CTGCTGTGTGCAGACA	0.70612746	0.87108856	0.035249665	2.0560315	0.23681189	0.16203935	0.07269348	0.97746533
GC10T:CTTGGCTAGGACATTA	16.380112	40.08334	0.032176953	2.4172895	4.1601467	5.0539966	0.0	0.96146584
GC10T:GAAACTCCACAGACAG	0.012214633	0.033164814	0.42946175	0.011225084	0.07676831	0.010739912	0.10832364	0.012455644
GC10T:GACAGAGAGAAACCTA	0.6098446	0.7976268	0.011434176	0.45814177	0.45781595	0.4126977	0.0	0.5652255
GC10T:GACGTTACATCGGAAG	0.06825417	0.020789593	0.48992833	0.012222869	0.0742251	0.0	0.039052613	0.0
GC10T:GAGTCCGTCGGCGCTA	0.27526352	1.0098243	0.16388486	1.398795	0.28371933	0.406972	0.017752618	0.7843137
GC10T:GATCAGTAGGCTAGCA	0.06025111	0.582112	3.2710786	13.702193	0.0	0.065261364	0.4264192	6.5428853
GC10T:GATCGCGGTGATGTGG	1.1856805	0.7151246	0.22084478	0.71159846	0.85755354	0.27765644	0.0	0.62313527
GC10T:GATCGTACATCCGCGA	0.24163	0.16764393	0.19170856	0.7848387	0.48522225	0.11286186	0.09909437	0.7401064
GC10T:GCAATCAGTATATGAG	0.5208241	1.1812838	0.042323258	0.6531895	0.75045073	0.8019205	0.12990636	0.49303114
GC10T:GCACTCTAGGTGTTAA	0.03398637	0.22152576	0.37993178	0.013750727	0.092935115	0.052484743	0.045774497	0.015258165
GC10T:GCCAAATAGTGGAGTC	0.13565448	0.7807573	0.03029102	0.6905031	0.17102657	0.35946643	0.0076506906	0.7349165
GC10T:GCGCCAAAGAACAATC	0.14477159	0.610041	0.00971905	0.7382379	0.10469198	0.25988787	0.0	0.71097
GC10T:GCGCGATCACCGAATT	0.28812584	0.59061533	0.9332692	3.7269146	0.13535213	0.07376193	0.3501346	1.4466296
GC10T:GCTGCAGAGGGAACGG	0.4860384	1.1121843	0.06858252	0.7775716	0.26697534	0.50471514	0.0	0.48804224
GC10T:GCTGCAGCATGCCCGA	0.10452725	0.50033337	0.10632572	2.2054157	0.05916279	0.15387192	0.041499987	0.7267845
GC10T:GCTGCGATCTTGCATT	0.055930667	0.7071985	0.0	0.63038105	0.12187983	0.38594773	0.0	0.4315752
GC10T:GGAATAACAATAACGA	0.0	0.3693899	4.5268893	14.776631	0.0	0.01278886	0.70670605	6.5779457
GC10T:GGACAAGTCACTTACT	0.15200758	0.3909395	0.033463273	0.50627255	0.20500363	0.35914177	0.017528515	0.5661082
GC10T:GGACATTCACAGACAG	0.072301336	0.47546068	5.098628	17.454216	0.0	0.059801877	0.7679419	5.856427
GC10T:GGCAATTCAGCGATCC	0.27692226	0.22743046	0.20178083	0.44490147	0.44464484	0.14786139	0.0	0.22310655
GC10T:GGCGTGTCAACTGCGC	0.059066113	0.031251464	0.41592434	0.010577483	0.07233937	0.010120302	0.06163479	0.0
GC10T:GGTATTGCACATTCGA	0.117466874	0.17374456	0.2179459	0.66519237	0.3180047	0.09562474	0.08968079	0.74480325
GC10T:GTACGTAGTTCGAATC	0.029099204	0.018710632	0.4347898	0.011000582	0.098026514	0.0	0.09019466	0.012206531
GC10T:GTACGTAGTTGAACTC	0.2817708	1.3646113	0.48282203	0.29236007	0.2132787	0.2143104	0.05385235	0.21104527
GC10T:GTCAAGTTCATATCGG	0.23874454	1.5100379	0.0542795	1.3248035	0.116906695	0.47946995	0.05071861	0.6597234
GC10T:GTCGGGTCATATACGC	0.0	0.156719	5.627224	18.019932	0.0	0.01278886	0.94907033	5.8347983
GC10T:GTCGGGTTCGGCATCG	15.124982	24.752644	0.10461812	2.3304057	5.354553	4.4242907	0.08321118	1.3817754
GC10T:GTGAAGGAGAGACGAA	0.17588356	1.0556815	0.06598548	1.0293037	0.14528309	0.2918101	0.012058382	0.6777104
GC10T:GTGCTTCCACGTCAGC	0.6911924	0.8953973	0.0	0.7014974	0.2787214	0.4718873	0.0	0.35994384
GC10T:GTGTGCGAGCTGATAA	0.0	0.80616987	5.4799795	15.910659	0.065235846	0.100005575	0.57429135	7.1129856
GC10T:GTTACAGTCTAGCACA	20.923662	37.38339	0.09702798	3.3275476	5.8511543	5.0067077	0.033425175	1.2433875
GC10T:GTTCATTCATGATCCA	0.016470063	0.019309811	0.53088695	0.010577483	0.036578503	0.0	0.086725645	0.0117370505
GC10T:TACACGAAGGGTATCG	1.0254616	2.352971	0.058405183	0.4120214	1.3869474	0.49579504	0.031457074	0.34599274
GC10T:TACGGGCCAAGTACCT	16.752384	37.175804	0.06280996	2.7280486	4.405838	4.604858	0.0254668	1.2674633
GC10T:TAGACCAAGATAGTCA	0.34825316	1.1570201	0.34402066	2.0413294	0.11725792	0.31774876	0.09120061	0.98000145
GC10T:TAGAGCTCACCTCGTT	0.09323758	0.12904975	0.49083257	0.22722915	0.117539436	0.075887874	0.1655995	0.28872925
GC10T:TAGCCGGCATGTCTCC	0.63511103	0.70269436	0.036223464	0.686037	0.23077747	0.41735142	0.010985607	0.6701557
GC10T:TATCTCAGTCTAAACC	0.06996903	0.54893804	4.876435	17.783245	0.0	0.05787278	0.7161644	6.6745
GC10T:TATTACCTCCTTTACA	1.0104021	1.1715376	0.0	0.10565246	1.2908581	0.93314785	0.0	0.16162515
GC10T:TCACAAGTCGCGCCAA	0.0	0.25586495	5.154243	17.442766	0.0	0.035736382	0.8936784	7.066857
GC10T:TCACGAATCCATGAAC	14.928744	29.256176	0.15193444	3.1275654	3.3921041	3.4643333	0.03565352	1.5247647
GC10T:TCCCGATCACCTGGTG	0.5333895	0.6316461	0.03883769	0.97676593	0.24131575	0.32455543	0.02173928	1.0043381
GC10T:TCGCGTTAGCTGCCCA	0.3233533	1.1641771	0.37056476	1.5532144	0.14626922	0.4360907	0.14122483	0.84443974
GC10T:TCGCGTTAGTGGTCCC	0.93024653	2.0322275	0.2250286	1.4246526	0.7002558	0.5823007	0.012727306	0.97170466
GC10T:TCGGGACGTTATCCGA	0.13275568	0.5593056	0.028542414	0.7055825	0.019484363	0.24409512	0.0	0.3731458
GC10T:TCTCATAAGCGTAATA	0.37255642	0.5310984	0.26259768	0.025887588	0.06319635	0.04608771	0.0	0.0
GC10T:TCTGGAACATACGCTA	0.89164084	1.3938897	0.10377021	1.6135159	0.18712232	0.23182791	0.0	0.51185966
GC10T:TCTTTCCCACTGTTAG	0.07379048	0.22031488	0.5271484	0.7740873	0.010045471	0.0	0.1650913	0.5781549
GC10T:TCTTTCCTCTGTTGAG	5.242963	7.2646317	0.07579139	1.0262634	2.0918384	1.1812551	0.0	0.6443237
GC10T:TGACAACCATGAGCGA	0.46923566	1.1589745	0.24417952	1.2613578	0.2846081	0.46445045	0.043618	0.70726097
GC10T:TGACGGCGTTCATGGT	0.0	0.021667033	0.41983068	0.010577483	0.022767719	0.010120302	0.06163479	0.0
GC10T:TGACTAGTCCACTCCA	0.24450135	0.3652087	0.030920949	0.31066874	0.3904354	0.26081333	0.024345161	0.4379951
GC10T:TGAGCATTCCAGAAGG	1.579556	0.8622799	0.047804676	0.8258646	1.219599	0.18362953	0.0	0.76430136
GC10T:TGATTTCAGCTCCTCT	16.260363	31.610605	0.07114227	2.4587295	3.5294385	4.0978193	0.04049447	0.9454449
GC10T:TGCCAAACATGCCTTC	0.0	0.036344696	0.42947987	0.017742874	0.01359735	0.016975991	0.09830942	0.0
GC10T:TGCGCAGGTTGGTTTG	0.26007143	0.43457264	0.027550556	1.2299947	0.11065482	0.040494245	0.0	0.9187877
GC10T:TGCGTGGGTAGCGTAG	0.06996903	0.46351257	4.5558085	19.519234	0.0	0.12143638	0.546048	7.3479967
GC10T:TGGTTCCTCCATGCTC	0.12195752	0.7872279	0.0	0.80910116	0.026132306	0.21342245	0.0	0.36448792
GC10T:TGTGTTTAGAAACCGC	15.692641	39.198784	0.08509736	2.0734181	3.984197	5.28909	0.0	0.9170204
GC10T:TGTTCCGGTAAGTTCC	0.5242424	1.000437	0.011067166	0.94091	0.17992547	0.3364123	0.0	1.1507528
GC10T:TTCTCAACAGATCCAT	0.33040944	1.602142	0.054774716	1.2250706	0.67576605	0.47609004	0.026558358	0.7587398
GC10T:TTCTCAAGTACTTAGC	12.717427	27.519203	0.22459859	2.3502316	3.4616334	3.6906455	0.03241229	1.4194098
GC10T:TTCTCAATCCGTAGGC	0.88187444	1.8475105	0.15062465	0.6394378	0.78184813	0.6542576	0.021022711	0.49473685
GC10T:TTCTCCTAGAGGACGG	13.18206	35.356583	0.11201672	2.4080405	3.592168	4.1051874	0.03145899	1.0448751
GC10T:TTCTCCTTCACTCTTA	0.0	0.2386707	4.96608	20.1529	0.0	0.037969902	0.8333329	6.885869
GC10T:TTCTTAGAGATACACA	0.37390202	0.89632654	0.08253117	1.9931846	0.09538515	0.2071119	0.05888824	0.68465006
GC10T:TTGAACGCAATGGACG	0.5864993	0.7139395	0.05079142	1.161789	0.24639975	0.39124465	0.015613357	0.9229822
GC10T:TTGCCGTCATCGGAAG	7.069434	12.198624	0.19426464	1.9224678	2.8075404	1.7564795	0.0	1.3698463
GC10T:TTGCGTCAGTAATCCC	10.084257	20.318478	0.0	1.5000455	3.1147823	1.9427788	0.050798897	1.1575054
GC10T:TTGTAGGAGTCAAGGC	0.0	0.021548262	0.41173458	0.01718841	0.013172433	0.016445491	0.095237255	0.0
GC10T:TTTCCTCTCAGTGTTG	20.2358	34.00867	0.12897821	2.901776	5.899894	4.670985	0.03056016	1.189801
GC01T:AAACGGGGTAGAAAGG	0.0	0.110079676	0.04879712	1.0388608	0.0	0.050672088	0.024283607	0.49580044
GC01T:AAAGATGCAGTCGTGC	1.5972751	1.8992224	0.039785847	1.0984855	0.63192326	0.50887734	0.029617459	0.85719204
GC01T:AATCCAGCAACGATGG	0.21649192	0.3849002	0.25697258	0.5817794	1.0222765	0.20292346	0.04767157	0.44637454
GC01T:ACCCACTCAAGTCTAC	0.06696644	0.77604496	0.023190713	0.3339015	0.17733349	0.37443888	0.0	0.44442108
GC01T:ACGCAGCAGTGCCAGA	2.645188	4.1514993	0.20202552	1.3477216	1.0864649	1.075784	0.07126013	0.7754352
GC01T:ACTATCTTCTCGTTTA	0.72093815	0.16580217	1.0007429	2.1549225	0.5836843	0.04998623	0.14027253	1.0402728
GC01T:ACTTACTCAGCATGAG	7.1971316	12.542427	0.0	1.5461737	2.503612	1.449551	0.0	1.3123177
GC01T:ACTTACTGTATATCCG	0.8556588	0.9872414	1.0044206	4.141835	0.71915376	0.17406029	0.31908804	1.08355
GC01T:ACTTTCAAGTTACGGG	0.19279796	0.06931071	0.027695663	0.31953955	0.6595325	0.21447875	0.0	0.0
GC01T:AGAATAGGTAGCTGCC	1.2214892	0.015353852	0.0	0.56596285	0.5523604	0.0	0.0	0.4282532
GC01T:AGATCTGAGATCCGAG	12.593585	28.933004	0.16339181	2.8321586	3.2328198	3.1071408	0.0	1.3137689
GC01T:AGCATACTCCTTTACA	6.286792	12.532051	0.23795192	2.2271183	1.6570601	1.743676	0.0	1.1660869
GC01T:AGTGTCAGTCCATCCT	11.831906	29.069578	0.083045796	2.466679	3.179875	3.2025578	0.03352727	1.0961926
GC01T:ATAACGCGTATATGGA	0.13428208	0.68984425	0.029568978	0.24508667	0.6149756	0.3670966	0.0	0.4731922
GC01T:ATCATCTCAGTACACT	0.48593694	1.4832236	0.04572925	0.5424893	0.5883357	0.43443638	0.047357764	0.5428589
GC01T:ATTATCCTCGTTTATC	0.28987685	0.015945485	0.0	0.40555212	0.64836746	0.010710635	0.0	0.5651527
GC01T:ATTCTACGTGTGAATA	0.24401022	0.46639127	0.14937972	0.53749937	1.0163633	0.17154358	0.045141667	0.71235144
GC01T:ATTTCTGAGCACGCCT	0.15413433	0.34194666	0.048016366	0.9025078	0.3502633	0.06174934	0.012964005	0.5620594
GC01T:CACATTTGTGCTGTAT	0.016470063	0.019309811	0.47904652	0.010577483	0.044684615	0.0	0.06900669	0.0117370505
GC01T:CACCACTCACCGGAAA	17.756258	33.716213	0.09180577	2.3955727	4.8702726	4.730926	0.04224568	1.149285
GC01T:CAGTAACGTGATGTGG	0.9834524	0.3904317	0.013358001	0.35972783	0.72751445	0.10547206	0.011785459	0.45471618
GC01T:CATATTCAGCTACCGC	0.5476721	0.30428421	0.30966982	0.9234427	0.62176424	0.08022858	0.013411039	0.74995124
GC01T:CATCAAGTCTCGATGA	11.702104	23.591894	0.023888782	2.3756428	3.9804926	2.6509457	0.0342115	0.981071
GC01T:CATTATCAGACTGTAA	13.076219	24.551117	0.102129176	2.3778133	3.5088537	3.0802898	0.0	0.9875874
GC01T:CCGTGGATCAGCCTAA	0.20015459	0.053306192	0.0	0.0841922	0.24956638	0.040069535	0.0	0.20653114
GC01T:CCTACCATCTGTCTAT	17.806581	32.570236	0.08930034	3.293021	4.0729246	3.6669195	0.0	1.108419
GC01T:CGGGTCACAACGCACC	3.1479766	4.5332556	0.32348692	1.9485795	1.1065651	0.9483949	0.0	1.0624825
GC01T:CGTCACTCACGGACAA	0.8566995	1.6435562	0.42871845	1.1790022	0.6885532	0.5477039	0.048325963	0.83553296
GC01T:CTACCCAGTCTGCCAG	0.28041315	0.21046777	0.24683803	1.0518414	0.502894	0.19469638	0.085273765	0.754742
GC01T:CTACGTCCAATCGGTT	0.20018637	0.50534785	0.008971429	0.5301948	0.26159224	0.3389474	0.0	0.4099097
GC01T:CTGATAGTCTTGCATT	5.60848	3.632057	0.2060966	2.2477133	1.5627021	0.8071555	0.054871526	1.3455178
GC01T:CTGCGGAGTCTCTCGT	0.4128645	0.70876485	0.029431565	0.40604407	0.2757861	0.324507	0.008925806	0.6770251
GC01T:CTGCGGATCTTCATGT	12.742603	24.98913	0.0444809	2.3603241	3.9781048	3.11254	0.047344297	1.0786963
GC01T:GACGTGCTCTGCGACG	0.112492494	0.037963253	0.31397077	0.041619755	0.074605465	0.0	0.0	0.031285346
GC01T:GACTACATCATTTGGG	0.0	0.017680624	0.49709773	0.0	0.01080815	0.013493737	0.1320626	0.0156494
GC01T:GACTGCGTCGCGTTTC	0.28992602	0.43054014	0.2103628	0.8685614	0.17016385	0.06361787	0.0	0.4696045
GC01T:GATCAGTAGAGTCTGG	7.9858975	15.016163	0.3833164	3.9551237	2.3274255	1.7029718	0.083247	1.497512
GC01T:GCAGTTAAGATCCCAT	0.0	1.4312481	3.5894818	14.163394	0.0	0.33570027	0.40300032	6.754
GC01T:GCGAGAAGTTTAAGCC	0.031868737	0.26655656	0.033145215	1.0623322	0.024387235	0.043457348	0.016494526	0.36412424
GC01T:GCTGGGTTCGGCGCAT	2.2010665	3.4504933	0.09695302	1.7653214	0.53667307	0.89619625	0.0	1.0645806
GC01T:GGAAAGCCAGACGTAG	0.09297582	0.4555496	0.014693801	0.45640665	0.4269639	0.1413776	0.0275711	0.5655103
GC01T:GTGAAGGCAGACAGGT	0.7909188	0.87659574	0.0	0.39993978	0.18272945	0.7625875	0.010710967	0.5653868
GC01T:GTGCAGCCAGCTGGCT	0.046485934	0.45353922	0.009514819	0.3910086	0.31593654	0.40657967	0.0	0.37262192
GC01T:GTGCAGCTCAGGCAAG	0.21759598	0.17999879	0.04289572	0.61714077	0.43030503	0.23973574	0.0	0.49617508
GC01T:GTGGGTCGTTGGAGGT	0.06759596	0.753982	0.0	0.50024587	0.1567581	0.28865248	0.0	0.4855909
GC01T:GTGTGCGCAGACGCAA	0.27722722	1.2725668	0.11208158	0.38297442	0.47542372	0.53644705	0.056353733	0.36173862
GC01T:TAAGTGCTCACCATAG	0.0	0.11556861	0.037376516	1.1320002	0.015349782	0.029631529	0.018600209	0.6725705
GC01T:TACAGTGGTAGCGTCC	1.585926	1.4496452	0.27656895	0.7134751	0.92074734	0.20127945	0.023818135	0.3405082
GC01T:TCAGGTACATGTCCTC	0.098922506	0.83634704	0.0	0.5317569	0.84273404	0.3203737	0.0	0.42245227
GC01T:TCGAGGCAGAACAATC	0.84865105	0.8133122	0.48599726	1.2731291	0.5915307	0.2684585	0.15810198	0.94461596
GC01T:TCGTAGACATCGATTG	0.6657325	0.17180929	0.649649	1.9439117	0.47373453	0.04728427	0.048550304	0.85849684
GC01T:TGAAAGATCCAGTAGT	0.039908215	0.18929437	0.017011343	0.73675734	0.037285667	0.022011077	0.0	0.61462426
GC01T:TGAGCCGTCCAGAAGG	2.4280226	4.916395	1.1756923	3.494497	1.2662557	0.9486456	0.25070035	2.37277
GC01T:TGAGGGAAGGCGATAC	1.3312238	2.0009491	0.08987321	1.1640258	0.8908312	0.57989967	0.0	0.60342765
GC01T:TGCCAAAAGTACATGA	0.5228275	0.11015142	0.68487495	1.7809103	0.62583035	0.015433547	0.19984193	0.7194458
GC01T:TGCCCATGTGCTCTTC	0.019587185	0.54752475	0.0999939	0.57264304	0.15102172	0.047475617	0.019868406	0.45419782
GC01T:TGGCGCATCACATGCA	0.12043125	0.68309844	0.0	0.49805126	0.6250862	0.13378552	0.019822842	0.2521696
GC01T:TTAACTCGTAATCACC	14.556016	23.987806	0.137165	2.517285	4.398777	3.455217	0.046565656	1.3389697
GC02T:AACTCCCTCTTACCGC	0.18663557	0.09863979	0.05203908	0.50104463	0.40960795	0.08360209	0.01991877	0.7131828
GC02T:AACTGGTTCCAAATGC	0.07094122	0.22547236	0.035583485	0.4296269	0.35182884	0.19307905	0.0	0.66722435
GC02T:AAGGAGCTCGAGGTAG	0.61194414	0.16841844	0.8076134	1.536889	0.3365726	0.068258435	0.09533659	1.2828091
GC02T:AAGTCTGTCGTACGGC	0.05319354	0.5332495	0.0	0.4145034	0.09439309	0.22369798	0.0	0.14033437
GC02T:ACGCCAGGTCTAGAGG	0.8858195	0.199752	0.7313461	2.1791909	0.7287874	0.1344431	0.13409877	1.1414661
GC02T:AGACGTTAGCACCGCT	0.5185228	0.1457733	0.74990714	1.8313793	0.3579715	0.19996047	0.17183268	1.1599013
GC02T:ATAACGCGTAGGGTAC	0.49333423	0.110323444	0.5557928	1.8360349	0.24872802	0.009645967	0.05156125	1.3806577
GC02T:ATAGACCAGTGGTAGC	0.65843487	0.22514172	0.43786168	1.979709	0.56504047	0.16382757	0.016480766	1.1708744
GC02T:ATTCTACAGGTGATTA	0.27481732	1.4226038	0.08038912	0.43124422	0.42148405	0.472646	0.050129276	0.6546033
GC02T:CAACCTCAGAAGGTGA	1.8009796	1.0697355	0.0	0.47436717	0.84166926	0.488865	0.0	0.6271045
GC02T:CAGATCATCCTTCAAT	0.6380166	0.43286437	0.61548823	1.7450877	0.5086773	0.097315	0.08635148	0.9880736
GC02T:CCGGTAGAGGCGCTCT	0.33807963	0.02174323	0.79404217	2.2686274	0.3924067	0.015354697	0.1328448	1.3767844
GC02T:CGCTTCACACCGAATT	0.06974508	0.081701726	0.0	0.89747316	0.25013062	0.07208426	0.0	0.42277548
GC02T:CGTAGCGTCCCTAATT	17.905396	26.517	0.03523355	2.0393336	5.4819384	4.6106076	0.0	1.1499723
GC02T:CGTGTCTAGTCAATAG	0.025066355	0.34830892	0.0	0.24772252	0.026885692	0.14986569	0.0	0.102427185
GC02T:CGTTAGAAGGACAGAA	0.47958583	0.35744405	0.02913484	0.40357697	0.28494442	0.21766868	0.0	0.16530289
GC02T:CGTTGGGCATTGGCGC	0.11875584	0.60755044	0.07225657	0.44978398	0.2605066	0.19347365	0.021483975	0.39515117
GC02T:CTGATAGTCGCCTGAG	0.3376311	0.16304779	0.7741699	1.6052225	0.32595593	0.08185533	0.09065509	0.9056816
GC02T:GACTGCGAGGCACATG	0.15728834	0.30388832	0.23092496	1.0531068	0.13933972	0.20164472	0.015882859	0.6847909
GC02T:GATCTAGGTTGATTGC	0.39366388	0.24131794	0.15321203	1.0439436	1.5726119	0.15015106	0.024758326	0.6558106
GC02T:GATGAGGGTGATGCCC	0.13578498	0.4700097	0.0497321	0.46691334	0.29885522	0.4904214	0.0	0.5069027
GC02T:GCACATACATCGGTTA	0.81432587	0.32745847	0.6234397	2.276387	0.503465	0.06545368	0.051087644	1.2807801
GC02T:GCGCGATAGGAGTTTA	0.15335721	0.29648435	0.048097722	0.87042737	0.26828995	0.19922177	0.02498563	0.71647584
GC02T:GGAAAGCTCGGCCGAT	0.42672178	0.17477703	0.0271501	0.36841384	0.46479294	0.11102839	0.0	0.70642185
GC02T:GGTATTGTCGAACGGA	0.014920351	0.032848064	0.5814741	0.010784885	0.042799406	0.02097266	0.07347705	0.011967189
GC02T:GTCACGGTCTGGAGCC	0.27777365	0.8321373	0.021503123	0.48054308	0.28910884	0.24019285	0.040347952	0.8166102
GC02T:GTGCAGCCAAAGCGGT	0.090806894	0.23021102	0.02749633	0.5118331	0.3340325	0.4144355	0.0	0.48944306
GC02T:GTTCGGGGTCGACTGC	1.8146645	0.35365015	0.2571679	0.791099	0.91533136	0.1712047	0.0	0.65618545
GC02T:TATTACCAGATCTGCT	0.35267076	0.49585575	0.1066642	0.40392718	0.48172158	0.09959566	0.023570918	0.67828375
GC02T:TCTTTCCAGTGTACCT	1.1674871	1.1894022	0.19697751	1.068768	0.69871944	0.4425156	0.055897154	0.72426033
GC02T:TGACTTTAGACGCTTT	13.301116	31.722267	0.06273116	2.2903996	3.412179	4.066048	0.01543768	0.82716125
GC02T:TGAGCCGTCGCCCTTA	0.01673563	0.046430744	0.61340696	0.0	0.049306195	0.015035878	0.11306246	0.017437903
GC02T:TTCGAAGTCTCGTTTA	0.660586	0.5519375	0.21739265	1.6435454	0.3045294	0.22561194	0.071787715	0.96459055
GC02T:TTCGGTCCAAGAAGAG	0.316907	0.12412902	0.29327804	1.1419417	0.39104885	0.091292456	0.06911646	0.9323402
GC03T-R2:AAGTCTGTCATCTGCC	2.9341931	0.8810762	0.054419607	0.5175878	1.3151641	0.3631662	0.0	0.21065849
GC03T-R2:CGGACTGCAACTGGCC	2.5442352	1.8075317	0.098875046	0.17206599	1.8858508	0.40818718	0.019848447	0.23931703
GC03T-R2:CTAGTGAGTTGAGGTG	0.31694743	1.0230116	0.04602474	0.31604904	0.22219859	0.454436	0.03942901	0.23847961
GC03T-R2:CTGCCTACAGCATACT	0.03401879	0.124086104	0.32464206	0.80908024	0.1629636	0.05490456	0.149019	0.71447676
GC03T-R2:CTTAACTTCCAGGGCT	1.1592337	1.0685592	0.20508324	0.46105132	0.66243154	0.42293343	0.042407237	0.56202483
GC03T-R2:GTACTCCTCAGTTAGC	1.5152482	0.01979202	0.701819	0.7261925	0.7618314	0.0	0.099876426	0.584851
GC03T-R2:TAAGTGCCATGTAGTC	0.4532166	0.015002193	0.8865508	1.8677922	0.44236055	0.014030497	0.12711546	1.0245407
GC03T-R2:TACTTACAGCTATGCT	0.34754294	0.0	0.9495204	1.6528834	0.38214952	0.0	0.12711546	0.91540444
GC03T-R2:TCACGAACACAGGCCT	0.37145957	0.0	0.9288611	1.8678664	0.4100113	0.03783858	0.123376764	0.87424403
GC03T-R1:ATGGGAGAGCAGCCTC	0.40196377	0.12671576	0.5631724	1.185284	0.23301831	0.20859729	0.10755923	0.7789384
GC03T-R1:CTAGAGTCAAGCGTAG	0.20034209	1.505599	0.050972767	0.92164266	0.18381822	0.5227401	0.030150427	0.27759778
GC03T-R1:CTGATCCTCCCACTTG	0.6244158	0.22988647	0.7202212	2.1895454	0.5220667	0.07199905	0.07355988	0.9913187
GC03T-R1:GCCTCTAGTTGGAGGT	0.19839025	0.0	1.1354008	2.0818732	0.33186665	0.0	0.12919839	0.89977455
GC03T-R1:GTAGGCCTCTCGATGA	0.3056061	0.2848389	0.1567573	0.24256843	1.2584703	0.22064503	0.05140394	0.3744604
GC03T-R1:GTGTGCGTCGGTCTAA	0.09602468	0.99111736	0.0	0.07745834	1.1547198	0.6497881	0.0	0.29890883
GC03T-R1:GTTAAGCAGAACAATC	0.12435266	0.17882532	0.15572599	0.41524553	0.16692607	0.5300604	0.03957113	0.38952267
GC03T-R1:TAAGAGAAGAATGTTG	0.061713517	0.0	0.0	0.2088589	0.32093883	0.2055891	0.0	0.3128162
GC03T-R1:TCGCGAGTCAGTTTGG	0.36302763	0.013380335	1.0411344	1.7499412	0.41508582	0.04728427	0.11337325	0.75668204
GC05P:CAACCTCAGAAGGGTA	0.31843987	0.20130089	0.21177508	0.62888885	0.50539154	0.11427197	0.07993288	0.5422348
GC05P:CGGACTGGTATAGGGC	0.50376594	0.15827657	0.89842725	2.176291	0.35916102	0.06012159	0.094414204	0.9853547
GC05P:GTGCTTCCAAGTTCTG	0.19636098	0.82970744	0.086463615	0.6668168	0.16936895	0.269628	0.019620363	0.60805523
GC05P:TGCCCATCAACTTGAC	0.6268507	0.0123768095	0.9558122	2.016763	0.50168455	0.01157516	0.122738466	1.236865
GC05T:AAAGCAAGTGTCCTCT	0.0	0.9922923	4.6182795	14.962881	0.047725048	0.32090083	0.5406424	7.580622
GC05T:ACGGGTCTCGCCCTTA	0.06529043	0.5651565	0.07819381	0.5643848	0.0	0.32810855	0.0	0.28113058
GC05T:ATCGAGTGTTCTGTTT	1.9952184	1.0435036	0.059859764	0.9417897	1.0907304	0.4924575	0.06384208	1.0978879
GC05T:CAACCTCAGAATTCCC	0.4521144	0.16938996	0.08552701	0.62357223	0.48730397	0.26621932	0.02086728	0.6494817
GC05T:CAAGGCCTCGCCTGTT	17.819105	31.213076	0.07293585	2.778295	4.4642916	4.016722	0.0	0.97353435
GC05T:GCAATCATCACAACGT	0.22470519	1.1562213	0.034440506	0.59127647	0.103840016	0.6301823	0.0	0.5445882
GC05T:GCTGGGTGTATAGGTA	0.7104085	0.18719599	0.74927545	2.4855871	0.53964144	0.05643606	0.13668258	1.3764651
GC09P:ACGCCAGTCGTCCGTT	0.08153991	0.17279385	0.46330756	0.011702746	0.09531507	0.044667862	0.07634781	0.012985672
GC09P:AGCCTAACAGACGTAG	0.72829974	0.7522122	0.47924075	1.4301635	0.49109438	0.39411512	0.20034677	0.9246125
GC09P:CAAGTTGCATGTCTCC	0.33728442	1.027601	0.045368023	1.0905598	0.12087322	0.19375414	0.027730992	0.37359428
GC09P:CATGCCTAGTCAATAG	1.5976378	2.47421	0.10857463	0.881298	1.1265633	0.45108417	0.0	0.82428396
GC09P:CCGTACTAGGCATGTG	0.0	0.8656093	0.0	0.3212776	0.0	0.34686518	0.0	0.22984956
GC09P:CCTAGCTAGTCCATAC	1.8797468	0.22576264	0.3048579	0.95029294	2.629282	0.25442475	0.046750776	0.8962089
GC09P:CCTATTAAGCCACCTG	0.50684416	0.16469732	0.48415074	1.429721	0.45928246	0.16860412	0.103563786	0.66954154
GC09P:CGAGCACAGCGACGTA	0.0	0.409934	4.1499395	17.791122	0.024918921	0.074861996	0.5148805	6.3854785
GC09P:CGATGTAGTCTAGAGG	0.35486993	0.69319123	0.078805976	0.52650106	0.46426046	0.32785442	0.0	0.17640308
GC09P:CGTTGGGCAAGCCTAT	0.21750633	2.307195	0.17995213	1.0391523	0.19994771	0.65501183	0.0	0.45732895
GC09P:CTAATGGTCCTATGTT	0.0	0.5018711	4.6654854	10.868977	0.01562712	0.034651965	0.5927126	5.3014317
GC09P:CTGAAGTTCAAAGACA	18.53067	34.573284	0.035442382	2.8086123	4.289508	4.710519	0.020332554	1.1378106
GC09P:CTGATAGCAGCTGTAT	0.22914776	0.4258423	0.34519362	0.039780717	0.07581547	0.061746754	0.05385235	0.017950783
GC09P:GCAGCCAAGCACAGGT	0.7901739	1.9504952	0.1021703	0.731492	0.6999171	0.48721924	0.013582526	0.42731154
GC09P:GCATGTAAGTCGTTTG	0.0	0.51106393	1.9485059	13.200396	0.0	0.17819294	0.16888231	6.744399
GC09P:GCGCGATGTCTCTTAT	0.41156414	0.6475893	0.040454134	1.2767366	0.15535918	0.22201002	0.018459443	0.80969113
GC09P:GGAAAGCTCAACTCTT	0.0	0.72302693	3.3965335	10.004202	0.0	0.118128814	0.36314264	5.4757633
GC09P:GGACAAGTCCGCGTTT	0.25440416	0.23525348	0.38057435	0.025887588	0.10774611	0.0	0.024593662	0.0
GC09P:GGATGTTAGGGCTCTC	0.4703711	0.9734744	0.08827159	1.3286364	0.1320968	0.2946562	0.01798767	0.50987166
GC09P:GGGATGAAGCTAAACA	3.467661	2.4870186	0.24489838	1.39516	1.4895077	0.82739013	0.14281242	1.1795272
GC09P:GTCACGGAGGTGTGGT	0.0	0.6211704	4.3792143	13.982866	0.02426316	0.20330478	0.42779034	6.79555
GC09P:GTCGGGTTCTGTCTCG	0.6141833	0.348339	0.8244635	2.1271684	0.3787818	0.070315614	0.18125288	1.49333
GC09P:GTGCGGTAGTGCTGCC	0.5005746	0.8638085	0.034440506	1.009571	0.33250973	0.12945502	0.0	0.7289426
GC09P:TAGAGCTAGATGGGTC	0.18135673	1.2522724	0.0	0.7631427	0.1362345	0.19947343	0.0	0.31976348
GC09P:TATCAGGCATTGAGCT	0.29008016	0.16071908	0.27090007	0.96836275	0.46327215	0.09790986	0.08800858	0.91912925
GC09P:TGGACGCCATTACGAC	0.5412821	0.070581585	0.66446066	2.5538735	0.4235923	0.011840753	0.17198691	1.6953175
GC09P:TGGTTCCCAGACGCAA	0.23553777	0.34592775	0.024187414	0.38668266	0.13176495	0.25627184	0.0	0.37283808
GC09P:TTCTCAACACCAGGCT	0.23371534	0.19243534	0.41144937	0.036555253	0.1210759	0.02890826	0.020605503	0.0
GC09P:TTGAACGCATGTCTCC	0.058289327	0.024619255	0.44464323	0.0	0.06783489	0.0	0.033337723	0.0
GC09T:AAAGATGGTTCGCGAC	0.42980677	0.33282506	0.037400994	0.7583575	0.12041836	0.21511002	0.0	0.47640976
GC09T:AACTCAGAGATATGCA	1.3059462	0.3584382	0.20895971	1.5314378	1.3466716	0.20027481	0.0	0.9962869
GC09T:AACTCCCAGATATACG	0.7667189	0.9153743	0.12853864	1.4850425	0.11977008	0.36024454	0.049651075	0.6299731
GC09T:ACACCCTAGTCGTTTG	0.026207129	0.71421146	0.0	0.34584242	0.019928243	0.12136324	0.0	0.042339522
GC09T:ACACTGATCACCCTCA	0.4826962	0.99886656	0.0	0.45922303	0.09990599	0.17056857	0.0	0.34784082
GC09T:ACCTTTAGTCCTGCTT	0.5196045	1.3120016	0.12450581	1.1244466	0.15815674	0.43387645	0.059536252	0.83438694
GC09T:AGAGCTTGTTATCCGA	0.0	0.2789888	4.6664405	12.666304	0.018816328	0.041723795	0.58069825	6.262812
GC09T:AGAGCTTTCTTGCAAG	14.215475	21.833902	0.01660075	2.2057025	4.794021	2.7347229	0.05587879	1.6767242
GC09T:AGGCCACTCTGCTTGC	1.0273637	0.8111402	0.0	1.8921099	0.260669	0.19170888	0.03351752	1.0697968
GC09T:AGGCCGTCATGCCTTC	1.7996793	3.3694942	0.21056196	1.8176074	0.60142726	0.6813727	0.06774547	0.8974079
GC09T:AGTGGGAGTCGCGAAA	0.61813545	0.3694316	0.30753002	1.8587924	1.2525957	0.2714433	0.12830329	1.0902996
GC09T:ATCATCTCAAAGGTGC	0.08460191	0.4109096	0.13746957	1.4862934	0.042984784	0.14201294	0.03191215	0.7137289
GC09T:ATCTGCCCATCTATGG	0.24749418	0.1782035	0.12993279	1.9657401	0.077167735	0.14881022	0.055068888	0.84161514
GC09T:ATGTGTGCACACGCTG	0.14841264	0.3917604	0.2053043	1.2299242	0.07281751	0.079474956	0.037835285	0.91444176
GC09T:ATTATCCAGGCCCTCA	0.8938061	0.37493193	0.12960528	1.1640439	1.2909614	0.15121058	0.0077676997	0.9599364
GC09T:CAACCAAAGATGCGAC	0.21499604	0.35311666	0.32407194	1.9974424	0.026702194	0.03611717	0.118037865	0.8353677
GC09T:CAACTAGTCCAAACAC	1.9058956	0.2851185	0.17411058	1.656584	1.5274467	0.1691094	0.029596817	1.0739608
GC09T:CACACAAAGTTCGCGC	0.4287157	0.36643854	0.19362879	2.1319892	0.6477007	0.15874276	0.0	1.0226321
GC09T:CATGACAAGTAGATGT	3.2521436	0.21881129	0.29209724	1.2469685	1.7892345	0.1691094	0.05701917	0.98053205
GC09T:CATGACAGTCCAACTA	0.46954405	0.5643908	0.11748099	1.3176568	0.049062237	0.18593349	0.045144018	0.80485755
GC09T:CCGGTAGAGACAGAGA	19.143782	39.341248	0.0	2.3275015	6.2139	4.951344	0.05587879	0.8385031
GC09T:CCGGTAGAGAGTGACC	0.73624045	0.53589183	0.0	0.95798624	0.08081941	0.07590775	0.0	0.48065504
GC09T:CCGTGGATCCTTGGTC	0.27015784	0.24793956	0.23492922	0.82324755	0.49747518	0.16455023	0.069565445	0.8973644
GC09T:CCTCAGTCAATCTGCA	0.08500145	1.1915894	0.12829268	1.2643378	0.06669081	0.3441601	0.07765798	0.6095594
GC09T:CCTTACGCAGATTGCT	0.021741083	0.26195946	0.5505057	0.17490514	1.2932343	0.03056016	0.028427543	0.0
GC09T:CCTTCGACATATGGTC	0.59551364	0.7642056	0.0	1.140127	0.07561884	0.11328304	0.0	0.74803066
GC09T:CGGACACGTGCTTCTC	0.27175376	0.31576824	0.3534193	0.9949986	0.19946301	0.10898858	0.08246351	0.95263755
GC09T:CGGGTCATCCCATTTA	0.24684632	0.23333862	0.24090955	2.2102685	0.20585933	0.23840822	0.07583073	0.9242751
GC09T:CGGGTCATCTCAAGTG	0.56402665	1.2955016	0.29746807	1.6917751	0.5068795	0.2979129	0.05356038	0.75035954
GC09T:CGTCCATTCCGTAGGC	3.2145264	3.730074	0.29796466	1.6737199	1.1273957	0.58700705	0.0	0.6755782
GC09T:CGTTCTGGTAGGACAC	0.20323288	0.16725595	0.24642155	2.3031857	0.17003842	0.14033717	0.096992806	1.0634652
GC09T:CTGCGGACACCGTTGG	0.079104304	0.40788165	0.07253442	3.1766062	0.061439365	0.21758737	0.0	1.1547463
GC09T:GACGTGCAGGGTTCCC	0.0	0.119131766	0.050191324	0.81251466	0.020612566	0.13853167	0.024977423	0.47407863
GC09T:GACTACACACGTGAGA	0.17780529	1.4968053	0.36788893	0.33677968	0.17983967	0.34765786	0.0	0.078158
GC09T:GAGTCCGGTCTCACCT	19.113316	33.362698	0.020818453	2.3503838	4.5991125	4.211678	0.0	0.9315895
GC09T:GATCAGTGTGCCTGTG	0.383653	0.23422164	0.36978644	1.8108246	0.2254914	0.08719743	0.15709384	0.9129144
GC09T:GCAGCCACATCGGTTA	1.2300727	0.43650192	0.7676778	6.074786	0.21575272	0.21843097	0.15749884	1.0846165
GC09T:GCAGCCAGTACGACCC	0.10357772	0.23948734	0.4049836	0.0	0.06966827	0.05674026	0.0	0.0
GC09T:GCATGTAAGGCTCATT	0.0	0.39023945	6.390767	18.206379	0.0	0.0758024	0.8596671	7.1037683
GC09T:GCGCGATTCACCCGAG	0.57795686	0.6077637	0.5395867	1.7684877	0.34075004	0.19374208	0.1209183	1.092248
GC09T:GGAAAGCCATTCACTT	0.13027287	0.19177002	0.0	0.089008115	0.96578306	0.013557064	0.0076649375	0.10659847
GC09T:GGAATAAAGACTTTCG	0.37400395	0.6614412	0.08444352	2.1409078	0.11847454	0.0816485	0.014589839	0.7742167
GC09T:GGGACCTGTCATATGC	5.5254073	7.4405484	0.0	1.7062387	1.9744564	0.78481615	0.050798897	0.7793399
GC09T:GTCACGGTCGCATGAT	3.2569253	2.2003105	0.24554932	3.291829	1.3038669	0.5533925	0.1371887	1.736026
GC09T:GTCGTAACATCGATGT	0.04277174	0.056594796	0.5477539	0.3043896	0.08064835	0.016445491	0.16095129	0.18703175
GC09T:TAAGCGTAGATACACA	14.62186	23.526556	0.04270733	2.089074	5.20248	3.6543362	0.050798897	1.6870055
GC09T:TACAGTGAGCTAACTC	0.0	0.34905595	0.099885166	1.3435081	0.024047993	0.046422735	0.029140329	0.7058377
GC09T:TATGCCCTCAACACCA	3.0339181	0.15996668	0.3170761	1.1066875	1.6030483	0.13562591	0.055342134	0.96335113
GC09T:TCATTTGTCACGACTA	0.44698006	0.48150152	0.45093763	2.7558763	0.113296814	0.17102727	0.27518848	1.2734791
GC09T:TCCACACTCCGTTGCT	1.2116	0.13867608	0.64594644	2.1035142	1.0763214	0.14528318	0.1729235	1.342875
GC09T:TCTTCGGGTAGAGGAA	0.037625417	0.87631166	0.26096287	1.1282284	0.019498372	0.29781485	0.15563574	0.70925367
GC09T:TGCACCTTCACTTCAT	3.3825302	0.20906578	0.116849765	1.4545826	1.9758599	0.20844242	0.0	1.011626
GC09T:TGGCGCACACGTGAGA	0.44895834	0.6836896	0.38767594	2.0570192	0.37968832	0.25546095	0.16878319	1.386971
GC09T:TTGGCAATCGATGAGG	0.6395196	0.61031806	0.0800046	1.4394988	0.13982293	0.17834389	0.0	0.7627046
GC04P:AACTCAGAGGAGTCTG	0.06810008	0.59473497	0.08599654	0.95400393	0.0	0.19523337	0.04450894	0.77321523
GC04P:AATCGGTTCGGTTCGG	0.15042835	0.7874393	0.12590036	0.1914006	0.050568555	0.6047228	0.0	0.21665026
GC04P:ACTTTCAAGGCATGTG	0.3460441	0.8685769	0.26341993	0.5840936	0.24852663	0.35724592	0.04548326	0.5750453
GC04P:ATTGGACCAGCCAGAA	0.0	0.028889375	0.45794904	0.0	0.01080815	0.013493737	0.085114405	0.0
GC04P:CATGGCGCACTTGGAT	1.095351	2.2841363	0.11331377	1.7996953	0.64941084	0.605291	0.0	0.8332543
GC04P:CGAGAAGGTAGCTTGT	0.020483902	0.6360823	0.34316006	1.5228883	0.028004738	0.112391196	0.15059417	0.71917886
GC04P:CGCTTCATCTGCGACG	0.056878477	0.018594632	0.462533	0.010185724	0.07835765	0.0	0.08351357	0.0113023445
GC04P:CGTAGCGAGTGTCCAT	0.34423536	0.13356528	0.0	0.38354155	0.12096564	0.23327008	0.0	0.33144307
GC04P:CTGTTTACATCGATTG	0.029684672	0.15169516	0.012335423	0.9469359	0.0	0.15288875	0.019971695	0.40875727
GC04P:GAAACTCTCCGCGTTT	0.06825417	0.020789593	0.5239859	0.012222869	0.108918354	0.0	0.07974105	0.013562813
GC04P:GCCTCTACATTTCAGG	0.42745808	0.35965928	0.14537026	0.7636371	0.28210983	0.066361845	0.04692556	0.5019392
GC04P:GCGAGAAGTTCGCTAA	0.09189735	0.47552955	0.11507847	0.6347553	0.24427609	0.2634787	0.017150298	0.92056125
GC04P:GCGGGTTAGGCTCTTA	0.056021802	0.42807567	0.15103923	1.0259742	0.0046552178	0.24832764	0.06152317	0.85090435
GC04P:GGGCATCCAAGCGATG	0.1975356	1.2766458	0.034654338	0.16068807	0.4596039	0.73134786	0.0	0.34557566
GC04P:GTCACAACAACACCCG	2.159472	0.5994481	0.070711076	1.9408131	1.026027	0.09164851	0.018540861	0.9484251
GC04P:GTCTTCGCACAAGCCC	4.2781396	3.100821	0.0	1.6482124	1.8112746	0.6263846	0.0	1.3302788
GC04P:TAAGTGCGTTCCCGAG	0.11938369	0.7486451	0.13730985	0.49665082	0.06681377	0.44189698	0.023627292	0.40291762
GC04P:TACACGAGTCTCCATC	0.038730703	0.37843072	0.14263709	1.2254645	0.038895644	0.27585888	0.0	0.38781136
GC04P:TACTCGCAGATCCGAG	0.12328996	0.014101331	0.33646655	0.0	0.036628436	0.0	0.024593662	0.0
GC04P:TACTCGCCACTGTGTA	0.1293755	0.71978873	0.67267096	1.419274	0.16002643	0.29532093	0.26618218	0.9461826
GC04P:TCTATTGGTGAGCGAT	0.068158574	1.5788648	0.0	0.344222	0.0	0.65857345	0.0	0.15808679
GC04P:TGCACCTGTACCATCA	0.02021084	0.17084025	0.008398586	1.1113353	0.0	0.116254	0.013597749	0.52226907
GC04P:TGGCCAGAGATCACGG	0.039866235	0.5188833	0.15798643	1.0679177	0.15970762	0.21496767	0.030848414	0.54601866
GC04P:TTAGGCATCATAACCG	0.2345669	2.0149035	0.1473091	1.2420639	0.26740754	0.5256935	0.12231438	0.65267986
GC04T:AACGTTGCATCACCCT	0.25161335	1.2299107	0.055216208	0.20621042	0.24132513	0.7120278	0.021624917	0.17754954
GC04T:AACTCCCGTGGCAAAC	0.017590918	0.27813202	0.20962973	0.8080579	0.0	0.12008547	0.018086944	0.521695
GC04T:AGAGCTTTCGCATGAT	0.4393963	0.94787955	0.30376965	1.1726019	0.30113026	0.52624905	0.06414413	0.7927866
GC04T:AGCGTATTCGTGGGAA	1.6310806	0.95534354	0.033873145	0.92118496	0.9171181	0.3543458	0.060906097	0.79598194
GC04T:AGTTGGTCACGCGAAA	0.09907863	0.014101331	0.45079625	0.017742874	0.08769536	0.0	0.056689274	0.0
GC04T:CACCTTGGTAATAGCA	0.16316365	1.0281497	0.12182918	0.6300993	0.06701989	0.48692095	0.028200315	0.511851
GC04T:CAGCGACCACAAGCCC	0.16197613	0.8056167	0.0	0.43808717	0.10763964	0.48881018	0.0	0.19387203
GC04T:CAGCTGGCACGGCTAC	0.21017933	0.7208325	0.122199014	0.77893764	0.08061848	0.28011525	0.024283607	0.5117892
GC04T:CATGACAAGTGTTGAA	0.041448142	0.01120875	0.46178463	0.01410331	0.03992306	0.0	0.04506071	0.0
GC04T:CCTAAAGGTGAGTATA	0.26226094	0.72478217	0.0	0.24075575	0.9058454	0.6135442	0.028398748	0.22913958
GC04T:CTACACCTCAGAGCTT	0.04162208	0.66921204	0.32570127	1.9476774	0.026702194	0.16688542	0.21477033	1.0174696
GC04T:GAAATGATCTGTTGAG	0.890268	0.4264913	0.123273805	1.2615256	0.57213694	0.10653349	0.04406236	0.7287678
GC04T:GAGCAGAGTTTACTCT	1.2862172	1.3146278	0.04531724	1.6462703	0.8903845	0.4231492	0.0	0.98427004
GC04T:GGAACTTTCGGCGCAT	0.100589685	0.39245537	0.11586648	1.0165743	0.13495815	0.18164137	0.06255221	0.5311985
GC04T:GGCTGGTTCATAACCG	0.8038564	0.8561704	0.63689125	1.5099425	0.158815	0.127824	0.027787825	0.41416103
GC04T:GTGCATAGTATAGGGC	0.66043735	1.0190173	0.10947305	0.64029324	0.5774645	0.2729394	0.0	0.4299426
GC04T:GTGCATATCAACGAAA	2.3715856	0.93155533	0.1638245	2.1824799	1.092192	0.09673838	0.041391917	1.3192519
GC04T:TAAACCGGTCTAACGT	0.111681245	0.98500717	0.27184224	1.0626707	0.1088899	0.3811611	0.03662508	0.6775563
GC04T:TGCGTGGGTCAGTGGA	18.648071	28.283941	0.046568315	2.72109	5.6113677	4.734427	0.021828685	1.3095254
GC04T:TGCTGCTGTCCTAGCG	1.5078516	1.0506486	0.011067166	0.34678596	1.4620173	1.2606269	0.049958646	0.4023282
GC04T:TTCTTAGCAGCGATCC	0.102081254	0.55979764	0.0	0.6168268	0.07890103	0.31491178	0.0	0.19839862
GC04T:TTTCCTCTCATACGGT	13.907416	12.883546	0.045462642	2.431191	4.5142713	2.4337523	0.0	1.9370526
GC06P:AAACGGGAGGCATGTG	0.12221938	0.0	0.0	0.0	0.0	0.329081	0.0	0.0
GC06P:AAATGCCGTGATAAAC	0.13902342	0.13558625	0.0	0.0	0.06007071	0.009816865	0.0	0.06798057
GC06P:AAGACCTAGTGGTAGC	13.6881895	28.903925	0.07185649	1.9928321	3.1894417	3.346134	0.023818135	0.7679846
GC06P:AAGCCGCTCCCTCTTT	0.036658864	0.03418321	0.0	0.019999746	0.29225057	0.0	0.0	0.030574348
GC06P:AATCGGTCAGCATGAG	0.36813426	0.1711481	0.2741756	1.141295	0.5387789	0.15028334	0.085273765	0.8820104
GC06P:AATCGGTGTACAGTGG	0.100214675	0.08861677	0.0	0.025200129	0.13061562	0.03349108	0.0	0.03689476
GC06P:ACATGGTAGTTAACGA	0.39925706	0.2344443	0.15046974	0.66014045	0.6061699	0.075827874	0.055642586	0.47621027
GC06P:ACCGTAAAGGAATCGC	1.9604131	1.0286114	0.23186648	0.75015587	0.71930087	0.26029003	0.017678188	0.674833
GC06P:ACCTTTACAGCATACT	0.14117198	0.030243143	0.08013897	0.15612808	0.688898	0.07002291	0.0	0.10911198
GC06P:ACGCAGCTCGAACGGA	0.12962663	0.0	0.0	0.0	0.0	0.3490253	0.0	0.0
GC06P:AGAATAGGTCAGAATA	0.1376732	0.09794681	0.0	0.13844785	0.3304148	0.1448549	0.0	0.26669645
GC06P:AGAGCTTAGTTAACGA	0.17119135	0.03262943	0.0	0.03891096	0.2184951	0.0	0.0	0.1510108
GC06P:AGATCTGAGATAGCAT	12.433398	27.28354	0.033182483	2.155295	3.7036233	3.6138735	0.026051085	0.7670215
GC06P:AGATCTGTCACTGGGC	0.50476027	0.56606656	0.0	0.20800987	0.11740668	0.43263292	0.0	0.13331333
GC06P:AGCAGCCGTAGAAGGA	2.0038948	0.033957787	0.4266193	1.3425959	0.8356313	0.03904574	0.0	0.69168437
GC06P:AGCGTCGAGTCTCCTC	0.18512684	0.4977175	0.0	0.39668152	0.8499847	0.21041372	0.0	0.4673158
GC06P:AGCTCTCTCAGTTAGC	0.5583699	0.06678547	0.11036555	0.6413928	0.6341018	0.0	0.0	0.8293577
GC06P:AGCTCTCTCTAACCGA	2.7951813	0.3943183	0.12259959	1.0725037	1.6357924	0.254269	0.0	0.698296
GC06P:AGGCCACGTACTCAAC	0.09171689	0.37058184	0.0	0.0749366	0.122362316	0.34749964	0.0	0.17538364
GC06P:AGGGAGTTCAGATAAG	0.31594732	0.7514632	0.051730722	0.5496869	0.44365257	0.38719556	0.049461216	0.6925602
GC06P:AGGTCCGCACGGTAAG	0.12520294	0.19409694	0.17702305	0.48012668	0.3336504	0.10602174	0.08010566	0.6774535
GC06P:ATTACTCAGCGATGAC	0.0472649	0.5420776	4.8418484	13.513014	0.04653055	0.059202764	0.63109046	5.8911576
GC06P:CAACCAAGTCTACCTC	0.2616379	0.044865463	0.0	0.0	0.17884517	0.0	0.0	0.0
GC06P:CAAGTTGAGTGTTTGC	0.0	0.022479132	0.0	0.15391448	0.19176492	0.045777272	0.0	0.1473919
GC06P:CACACTCCAAGTTAAG	0.04186653	0.031107232	0.012660875	0.17906068	0.25613248	0.041990984	0.0	0.1906289
GC06P:CACCTTGTCAGAGCTT	1.3702399	0.058435194	0.5378193	0.9539249	1.1570535	0.0	0.072324306	0.95405173
GC06P:CAGAATCAGGCCCTCA	2.1077902	0.35579243	0.3613103	1.0242804	1.1486241	0.15121058	0.0	0.8583174
GC06P:CAGCAGCAGATCCTGT	0.17103261	0.12600738	0.0	0.3263938	0.1945823	0.040494427	0.0	0.37939936
GC06P:CAGGTGCCACGTAAGG	0.14169489	0.039880414	0.0	0.0	0.13250029	0.0	0.0	0.04611845
GC06P:CATATTCGTCAACATC	2.6006103	0.9343736	0.20449829	0.5604277	2.610369	0.23527423	0.019944623	0.35802117
GC06P:CATCAAGCAAAGTCAA	0.0	0.0	0.0	0.0	0.0	0.034825746	0.0	0.0
GC06P:CATCCACGTTCGAATC	0.10671797	0.2860597	0.0	0.26100168	0.15986371	0.06558414	0.0	0.12222986
GC06P:CATGACAAGCTGAAAT	0.13308725	0.10713937	0.0	0.012601326	0.12282166	0.059171543	0.0	0.0
GC06P:CATGGCGAGGTGTGGT	0.1127415	0.13558625	0.0	0.028350145	0.14694257	0.009816865	0.0	0.06798057
GC06P:CATTCGCAGACCACGA	0.0	0.2826634	0.0	0.054106828	0.055575587	0.21030018	0.0	0.016740909
GC06P:CCGGGATAGGCCGAAT	0.0692024	0.03338825	0.0	0.026372228	0.019351859	0.0	0.0	0.024626946
GC06P:CCGTACTAGGCTAGCA	0.078157574	0.14272235	0.0	0.12256631	0.04133417	0.010333543	0.0	0.095096156
GC06P:CCGTTCAAGAAACCAT	0.82874435	1.2317657	0.0	0.09241718	0.53655434	0.32940212	0.0	0.1177786
GC06P:CGAGCACCAGTCCTTC	0.64717263	0.09958575	0.4337206	1.556992	0.58876705	0.029734299	0.11498709	1.1258925
GC06P:CGATGGCAGTGGTCCC	1.4959785	0.0	0.012301439	0.22776724	0.80277395	0.0	0.0	0.28742766
GC06P:CGCCAAGAGACTCGGA	0.3976103	0.37745786	0.0789673	0.30879864	1.4199016	0.47074053	0.019944623	0.16486272
GC06P:CGCTATCCAGGGAGAG	1.6088302	0.24618667	0.4776742	1.7116625	1.4219009	0.14157358	0.087510824	1.13767
GC06P:CGCTTCAAGAAGGTGA	0.026197312	0.5184759	5.5903325	14.97944	0.03711948	0.079106204	0.65925336	5.5709724
GC06P:CGGACTGAGCTGTTCA	0.29148266	0.17541085	0.23194414	0.680025	0.5380719	0.15500867	0.07734461	0.5817767
GC06P:CGGCTAGCAGTGACAG	0.05510562	0.04032419	0.0	0.021000108	0.029397313	0.048612475	0.0	0.07980907
GC06P:CGGGTCAGTGAACCTT	0.40277475	0.4778702	0.4907873	1.1150873	0.54259384	0.07292253	0.25758812	0.6584591
GC06P:CGTGTCTGTAAGGGCT	0.35880765	0.25875998	0.0	0.0	1.0086385	0.30830702	0.0	0.0
GC06P:CGTTGGGAGGCTCTTA	0.34854913	1.057015	1.7835761	4.6982517	0.20305586	0.32562324	0.50821346	3.0590136
GC06P:CTAACTTGTCCGAACC	0.0	0.3762998	4.1573186	13.021225	0.019617021	0.08186185	0.45128766	5.6603036
GC06P:CTCAGAATCTGCGACG	3.3874958	0.26840127	0.07887214	0.83665293	1.9235177	0.15370937	0.0	0.7254776
GC06P:CTCATTAAGATGCCTT	13.329781	29.39367	0.033444297	2.5034833	3.1421366	2.8669252	0.047896102	0.79837173
GC06P:CTCGAAATCCAAATGC	0.20296936	0.6890391	0.07281041	0.25754005	0.31942153	0.48961276	0.021606674	0.47573033
GC06P:CTCGAGGCATCGGGTC	0.07025443	0.043550123	0.0	0.0	0.10124659	0.030212998	0.0	0.054384455
GC06P:CTCGGGAGTAGGGACT	0.43959874	0.54458606	0.0	0.30158785	0.48778892	0.1483448	0.0	0.350381
GC06P:CTCGTACAGGACTGGT	0.081496485	0.0	0.0	0.10572196	0.12757716	0.03377042	0.0	0.015947144
GC06P:CTGAAACGTCCGAATT	0.19368307	0.053898573	0.33064824	0.927645	0.42435592	0.0	0.036986522	0.670457
GC06P:CTGAAACTCCATGAAC	0.9598123	0.101887524	0.01611384	0.044147212	0.43531188	0.043626677	0.0	0.088435136
GC06P:CTGCCTACACATGTGT	0.01898135	0.3407793	0.07566303	1.7239239	0.0	0.08432237	0.026491208	0.53401434
GC06P:CTGTGCTGTTTCCACC	0.20243755	0.45367125	0.18895824	0.56814885	0.4987498	0.1953223	0.022224007	0.35912827
GC06P:GACAGAGTCTGTCTCG	0.3145017	1.1715806	0.19753718	0.5621135	0.30602038	0.48031893	0.051475834	0.58979386
GC06P:GACCAATTCTGAGTGT	0.16058312	0.01842462	0.13083081	0.28120053	0.24791753	0.0	0.0	0.21768585
GC06P:GAGGTGAGTGTGTGCC	0.35535878	0.12449932	0.3181848	1.3586686	0.45341748	0.09722849	0.078812696	0.9785553
GC06P:GATCAGTCACTGTGTA	0.31504622	0.070559524	0.010207578	0.09334086	0.24395257	0.032141488	0.0	0.0578558
GC06P:GCAGCCAAGCGTGAAC	0.14619815	0.0	0.0	0.1733248	0.39066765	0.2766067	0.0	0.19730985
GC06P:GCATGATGTACGCACC	0.0	0.06598504	0.0	0.059818037	0.022888636	0.045777272	0.0	0.0
GC06P:GCGCAACAGACCTTTG	0.20819515	0.14661884	0.0	0.15509686	0.1399453	0.009349396	0.0	0.22598462
GC06P:GCGCAGTAGCCATCGC	0.0	0.0640443	0.0	0.0	0.02221544	0.04443088	0.0	0.031145843
GC06P:GCTCCTAGTCTCTCGT	19.45031	36.896233	0.046875406	2.4789279	3.9560118	4.3879485	0.026891442	0.8299296
GC06P:GCTCTGTCATAGGATA	0.1259034	0.20809609	0.0	0.03658083	0.10285884	0.077287614	0.0	0.13902223
GC06P:GCTGGGTTCGGAATCT	0.5103825	0.19715114	0.32545045	1.269884	0.28942293	0.066335835	0.04374572	0.9919307
GC06P:GCTTCCACATGCAATC	0.2895709	0.035016946	0.0	0.15887968	0.17702454	0.0	0.0	0.23149644
GC06P:GGAATAAGTCATACTG	9.275461	16.259184	0.022605848	0.95226043	2.9126663	2.410773	0.019944623	1.151238
GC06P:GGACATTAGTGATCGG	0.009912463	0.01915401	0.4747452	0.034001302	0.01170883	0.014618215	0.096004434	0.0
GC06P:GGCTGGTTCAAGCCTA	0.10128687	0.08769007	0.0	0.2187263	0.06253364	0.037023477	0.0	0.15703727
GC06P:GGGCACTTCACCCGAG	0.1203831	0.120841056	0.0	0.034363814	0.07281298	0.011899231	0.0	0.13059667
GC06P:GGGTCTGCACATGACT	0.43548408	0.07234121	0.015991872	0.07306128	0.47681007	0.0	0.0	0.22148252
GC06P:GGTGAAGCAGGTGCCT	0.041448142	0.01120875	0.53894746	0.01410331	0.05833744	0.0	0.043174084	0.0
GC06P:GGTGTTAGTAGTACCT	0.67452437	0.18162696	0.85462004	2.2822518	0.45567748	0.04998623	0.10070141	1.2106353
GC06P:GTAACGTTCTCTGCTG	0.052620865	0.14272235	0.0	0.0	0.04133417	0.010333543	0.0	0.0715585
GC06P:GTACTTTAGATGCCAG	0.752668	0.8878492	0.014034358	0.46975598	0.32116085	0.26037863	0.0	0.4132756
GC06P:GTCAAGTCAATCTGCA	0.20771858	0.024484718	0.0	0.07849396	0.18196161	0.3363039	0.0	0.055113174
GC06P:GTCCTCATCATCGCTC	0.0	0.27653086	4.5022	7.3887086	0.0	0.032138873	0.44303918	3.7172296
GC06P:GTCGGGTCACGAAACG	0.0692024	0.03338825	0.0	0.026372228	0.019351859	0.0	0.0	0.038610794
GC06P:GTGCGGTCATCACGTA	0.1645489	0.046312734	0.0	0.0	0.112092726	0.0	0.0	0.0
GC06P:GTGCTTCTCATCATTC	0.14213023	0.16524516	0.0	0.07574339	0.093307406	0.07498336	0.0	0.06644974
GC06P:GTTAAGCAGAAACCTA	0.8679587	0.19887808	0.020827055	0.31861007	0.65679497	0.04740511	0.0	0.44325745
GC06P:GTTACAGAGTATGACA	0.0	0.44730732	5.0588245	15.400977	0.05219927	0.10333791	0.6482577	5.707661
GC06P:GTTCGGGCACAACGTT	2.160149	0.23601556	0.040518884	0.63453484	1.9422505	0.16872123	0.0	0.353395
GC06P:TAAACCGGTGACAAAT	0.19507283	1.3017261	0.06326182	0.45813277	0.1911073	0.5041022	0.030868594	0.3195154
GC06P:TACCTATAGAGTTGGC	0.06599973	0.08861677	0.0	0.025200129	0.053396188	0.03349108	0.0	0.03689476
GC06P:TACCTATAGATCCCGC	0.29668468	0.19327945	0.112143636	0.6658598	1.5010077	0.20917843	0.045905136	0.71846294
GC06P:TACCTTAAGCAGCCTC	0.014608431	0.08191898	0.0	0.18000811	0.02234971	0.011970709	0.0	0.19877803
GC06P:TACGGATCACACATGT	0.13395146	0.07311569	0.0	0.17749009	0.31866777	0.049529694	0.0	0.2848946
GC06P:TACTCGCAGACCTTTG	0.16623564	0.0	0.0	0.060379963	0.1079499	0.2953291	0.0	0.013493737
GC06P:TACTCGCAGTCAAGGC	0.85198736	0.18962571	0.7801786	2.4111595	0.6389155	0.041655194	0.061818127	1.4285462
GC06P:TAGACCAAGATAGTCA	0.41445002	0.2029065	0.0	0.059949722	0.24703056	0.06136093	0.0	0.010525114
GC06P:TAGACCATCCGGGTGT	0.074027106	0.0	0.0	0.0	0.0	0.031840682	0.0	0.0
GC06P:TAGACCATCGGTCTAA	0.12421656	1.42123	4.2962685	14.6939335	0.0	0.2227142	0.48374936	7.372311
GC06P:TATCAGGCAAGAAGAG	3.161047	0.38856143	0.10907473	0.92900103	1.7871051	0.25838932	0.0	0.90896404
GC06P:TCAACGAGTGAGGGTT	0.08107433	0.12582165	0.0	0.023142975	0.06445211	0.038843356	0.0	0.033882942
GC06P:TCAACGAGTTGCGCAC	0.0	0.24128416	0.027695663	0.23948759	0.24898498	0.1243705	0.0	0.29763916
GC06P:TCAATCTAGATATGGT	0.1566567	0.096228816	0.1198293	0.40717843	0.57937914	0.027121622	0.03609658	0.54961795
GC06P:TCAGCTCGTGCCTGTG	0.2021805	0.08687121	0.26723865	1.1347551	0.5135897	0.19013025	0.0	0.870239
GC06P:TCCACACCACATTCGA	0.5592534	0.45874336	0.4416486	1.4398646	0.36188364	0.13087648	0.1530931	0.75590694
GC06P:TCGCGAGTCTCTTATG	0.0975756	0.039880414	0.0	0.0	0.11963901	0.0	0.0	0.07553397
GC06P:TCGGGACTCCGTTGCT	0.022338916	0.08709166	0.117605716	0.3914231	0.2511382	0.06859773	0.0	0.14672948
GC06P:TGAAAGATCTCGATGA	0.08752069	0.0	0.0	0.033353113	0.02447441	0.0	0.0	0.07792428
GC06P:TGACAACGTGCAACTT	0.0	0.0	0.50200033	0.01447445	0.050054796	0.0	0.070493504	0.0
GC06P:TGACTAGTCACATAGC	0.05500496	0.47493452	0.0	0.12025715	0.033419117	0.29734218	0.0	0.051060345
GC06P:TGAGAGGTCGAACTGT	3.437433	4.52652	0.124320954	2.1412504	1.284978	0.7692047	0.0	1.19777
GC06P:TGAGGGAAGACCTTTG	0.48832113	0.8441508	0.11061252	1.1718155	1.5540161	0.3055065	0.0	0.3808011
GC06P:TGCCAAAAGCTCCCAG	0.016802924	0.12944402	0.0	0.07305272	0.01373318	0.19564304	0.0	0.044557802
GC06P:TGCCCTACAGATGAGC	0.2135492	0.9125668	0.0	0.5320398	0.5281944	0.28176522	0.0	0.17576742
GC06P:TGCTGCTAGAAACCTA	0.34941334	0.36489496	0.13961418	0.70476246	0.3548694	0.09317073	0.055642586	0.4923918
GC06P:TGGGCGTAGGATGGTC	2.2857547	0.32886222	0.15476075	0.7903443	1.9067062	0.20851457	0.0	0.51592267
GC06P:TGGGCGTGTCGCGGTT	2.6994271	0.6951191	0.66490644	1.7650496	1.1602598	0.13591325	0.10539532	0.8252129
GC06P:TGTTCCGCAGTGGAGT	1.096544	0.28010368	0.44951013	2.010634	0.41587394	0.10726498	0.04824699	1.3044294
GC06P:TTCGAAGTCAATACCG	0.10977255	0.044865463	0.0	0.03543768	0.10858983	0.0	0.0	0.051883254
GC06P:TTCTACAAGGTAAACT	0.19384336	0.1664322	0.0	0.048018202	0.17785227	0.010612828	0.0	0.0
GC06P:TTCTTAGGTCGCTTCT	0.044435397	0.105101466	0.0	0.027675942	0.051689412	0.06706108	0.0	0.03689476
GC06T:AAACCTGAGACAGAGA	0.42852613	1.7319212	0.24936661	1.9460654	0.24633677	0.48149168	0.05779737	0.8003463
GC06T:AAACCTGTCATAACCG	0.07148058	0.3705575	0.29368907	0.042358894	0.11991627	0.067722246	0.059063863	0.019687954
GC06T:AAAGATGCACAGGTTT	0.5043492	0.46882895	0.025741244	0.5596862	0.39022654	0.37015516	0.028321011	0.3991662
GC06T:AAATGCCTCTCGATGA	1.1198037	2.7757142	0.44635674	1.2427915	0.6539162	0.7921631	0.14786711	0.910061
GC06T:AACCATGCAATCTACG	0.116783544	0.909326	2.0847065	6.52153	0.08088966	0.08637214	0.4992162	3.599639
GC06T:AACTCTTGTCAACTGT	0.26149878	0.5594566	0.054325927	0.9998427	0.117438056	0.22881682	0.012964005	0.7537323
GC06T:AACTGGTCAATGCCAT	0.021544624	0.32345715	5.31915	20.871614	0.0	0.07466172	0.8111048	6.8406324
GC06T:AACTGGTTCGTGTAGT	0.03780911	0.8996132	3.2199254	16.506586	0.0	0.22341378	0.35202757	6.198581
GC06T:AAGGCAGAGGTGTGGT	0.039573036	0.5873909	5.709891	15.901328	0.0	0.09063694	0.72800726	5.207513
GC06T:AAGGTTCGTGCACCAC	0.76208895	1.8751903	0.13526599	0.734997	0.54120845	0.55838317	0.016218688	0.7694803
GC06T:AAGTCTGCAAGTTCTG	0.08526049	1.1575723	2.8647397	9.174341	0.07931751	0.11891165	0.50065297	4.912696
GC06T:AAGTCTGGTCATACTG	11.171377	25.128258	0.0	2.05706	3.4934916	2.7975132	0.03991342	1.2873929
GC06T:AATCCAGCATTAGGCT	0.25937036	1.052187	0.03133835	0.6909127	0.19616903	0.40423486	0.013445329	0.43783078
GC06T:ACACCAAGTTAAGTAG	0.111381516	1.1463374	3.1554308	12.893386	0.04679148	0.26672494	0.50676	7.569245
GC06T:ACACTGATCTATGTGG	0.05164329	0.66985756	4.5942054	16.270267	0.026235305	0.0736666	0.7164001	6.326843
GC06T:ACAGCCGTCTGCCAGG	0.8978869	2.0443397	0.97210765	2.465929	0.2858921	0.44673783	0.27058885	1.5851572
GC06T:ACCCACTCAGGCTGAA	0.04373862	0.5145595	6.4138107	23.47908	0.0	0.10103191	0.85010093	7.381464
GC06T:ACCGTAAGTCAAGCGA	0.027743977	0.03581436	0.4636915	0.011225084	0.100027055	0.032568596	0.10277528	0.012455644
GC06T:ACGAGCCCACGTCAGC	0.0	1.0742831	1.8024763	8.254218	0.0	0.33500317	0.42227146	3.9755516
GC06T:ACGATGTAGTGAAGAG	0.0659221	1.030477	1.7774652	14.355643	0.020940585	0.29295588	0.10349606	5.826418
GC06T:ACGATGTCAGCGAACA	0.06337224	0.84526765	4.0916843	15.566785	0.04746237	0.15604833	0.5570082	6.8051825
GC06T:ACGCAGCAGTCATCCA	0.04986202	0.4581686	5.760836	21.28644	0.01844	0.09494042	0.8336225	7.0857706
GC06T:ACGCCGAAGTTGTAGA	0.019325884	0.37965342	5.2542067	18.793756	0.015114754	0.05343447	0.79943633	6.9001455
GC06T:ACGGAGAAGTCGCCGT	0.060255572	0.47718334	3.9987288	17.040182	0.040428177	0.09377344	0.47350502	6.1910715
GC06T:ACGGCCACACAGCCCA	0.07501204	0.5976789	4.168562	14.430966	0.050328955	0.21018492	0.5118304	6.74018
GC06T:ACGGCCATCGCCTGTT	0.24712145	0.18888892	0.5817475	1.7676452	0.22934923	0.0653427	0.15380691	1.3279123
GC06T:ACGGGTCGTCAACTGT	0.022890883	0.88957924	0.029520435	0.8763628	0.04976675	0.42079097	0.021536019	0.6001351
GC06T:ACGGGTCTCACATACG	20.17404	37.57859	0.105300784	3.2244506	4.509874	4.619599	0.0	1.2984945
GC06T:ACGGGTCTCTTTAGTC	0.1506497	0.83371323	0.0	0.87612903	0.13175066	0.25267372	0.0	0.47330603
GC06T:ACTGAACGTATGCTTG	0.15524144	0.32768935	1.6370692	4.0747194	0.13950637	0.031528555	0.46755943	2.500112
GC06T:ACTGATGAGCCCAACC	0.04482427	0.5139403	4.6139526	15.295263	0.030074619	0.08517405	0.6172702	5.947708
GC06T:ACTGTCCCAGGATTGG	0.026820859	0.20944127	6.002913	20.379084	0.018816328	0.08086218	0.84368503	7.3328056
GC06T:ACTGTCCCAGTCCTTC	0.033444297	1.1191094	2.8614404	13.42986	0.0	0.20756519	0.31233296	6.5863476
GC06T:ACTGTCCCATCCGGGT	0.071572565	0.5485981	1.9633356	14.101087	0.022735491	0.2781157	0.12484543	5.459053
GC06T:ACTTGTTAGCCTTGAT	12.678038	28.898872	0.07658991	2.532412	3.2334924	3.2396736	0.013025543	0.986749
GC06T:ACTTTCAGTAAACACA	0.20867838	0.7856103	1.8850372	5.4989185	0.120130494	0.116638586	0.41880286	2.7771933
GC06T:AGAATAGCAACGATGG	0.085747324	0.6029789	0.02314694	1.0095628	0.030652586	0.22216749	0.0	0.5666682
GC06T:AGAGCGATCTGTACGA	0.07820404	0.4754752	3.891774	15.595236	0.05247061	0.21489206	0.42484412	6.7931232
GC06T:AGAGCTTTCATCGCTC	0.24260955	0.29345965	0.10190903	0.6894758	0.3248877	0.19389497	0.0	0.65365225
GC06T:AGATCTGAGGGAGTAA	0.12664825	0.5698169	0.05203471	1.1348697	0.08642416	0.18918613	0.0	0.6226444
GC06T:AGATCTGGTCAATACC	0.032515287	0.8269635	3.11134	15.98631	0.054363206	0.26571018	0.14568499	6.478006
GC06T:AGCATACAGCTAGTCT	0.19676933	1.1028551	2.9512606	9.013937	0.0	0.30028307	0.4997794	4.2163486
GC06T:AGCATACTCCAAACAC	0.043713003	0.2969971	0.4105802	0.05035554	0.030802125	0.05674026	0.049485944	0.016495313
GC06T:AGCGGTCAGTCAAGGC	0.34034657	1.8619825	0.1030397	1.0063167	0.54188305	0.48027843	0.022300696	0.3974091
GC06T:AGCGTCGAGGGCATGT	0.39313433	0.79370135	0.0	0.24351335	0.7632916	0.4689566	0.0	0.502875
GC06T:AGCTCTCTCAGCTCGG	0.10642833	0.538076	1.4649762	4.022071	0.086316116	0.028746624	0.39141712	2.3188298
GC06T:AGCTTGAGTTGGTAAA	0.07501204	0.8379374	3.503826	15.062832	0.050328955	0.23216875	0.3772702	5.5889435
GC06T:AGGCCGTAGACAAAGG	0.09901761	0.62219924	5.0492573	17.299347	0.0	0.11664185	0.6421787	5.4044905
GC06T:AGGCCGTGTCACACGC	0.07367764	0.6336253	2.0068254	15.260533	0.023404183	0.30659357	0.13169865	5.737077
GC06T:AGTGAGGAGGATCGCA	0.051939607	0.60506666	5.2399535	21.299438	0.019208334	0.11896098	0.6527843	6.134779
GC06T:AGTGGGAAGACTTGAA	0.14587797	1.068077	0.0	0.30444762	0.14528248	0.42707914	0.036974657	0.17982927
GC06T:AGTGTCATCCGATATG	0.23778544	0.6923163	0.0	0.4153864	0.31348035	0.26076847	0.0	0.5210332
GC06T:AGTTGGTAGATGTCGG	0.77486277	1.1562982	0.17043123	1.5378231	0.39368	0.19905508	0.013184613	0.8388635
GC06T:AGTTGGTAGTGTCCCG	3.6345606	5.4054365	0.17265111	0.75138557	1.7035357	1.697555	0.04647068	0.45597208
GC06T:AGTTGGTCACCTATCC	9.677459	17.423504	0.04128901	2.2176008	3.5479708	2.4154325	0.0	1.9449393
GC06T:ATAACGCAGTACTTGC	1.2676818	2.6969085	0.17410666	1.4125698	0.39897746	0.87563926	0.05589001	0.54473525
GC06T:ATAACGCGTAAACACA	0.061259836	1.078853	3.35268	13.845358	0.013262371	0.13742699	0.522317	6.14483
GC06T:ATAAGAGAGGAGTCTG	0.08583451	0.98132575	2.0870085	13.213239	0.08630315	0.30744895	0.24510632	5.2762337
GC06T:ATCCGAACACGAAAGC	0.057763927	0.91864735	2.4767344	8.372767	0.0	0.20390855	0.47982973	4.7452607
GC06T:ATCCGAACATGCGCAC	0.43849897	1.4323475	0.101923645	0.39683822	0.21624416	0.63102865	0.047841273	0.2286692
GC06T:ATCTACTTCGGATGGA	1.5577985	1.6363168	0.06125267	1.164359	0.80099356	0.49295956	0.035467822	0.77250594
GC06T:ATGTGTGAGCAGGCTA	0.20797743	0.5101276	0.11218044	0.7382419	0.35060596	0.47483802	0.040220767	0.79788643
GC06T:ATTGGTGCAGCCAGAA	0.07828249	0.6732269	1.9298218	11.507709	0.024866944	0.24385968	0.28766388	4.402714
GC06T:ATTTCTGAGCCCAATT	0.059643805	0.4627418	5.2680583	16.513498	0.05871712	0.122475594	0.8050151	6.38943
GC06T:CAACTAGAGCAGGTCA	0.054847106	0.026830368	0.3475803	0.009821949	0.06630728	0.0	0.04783488	0.0
GC06T:CAACTAGAGGACACCA	3.9627347	7.372775	0.13624598	1.6012294	1.6124493	1.3880432	0.0	0.9613761
GC06T:CACAAACCAGGTGCCT	11.841147	21.559185	0.1690159	2.7457976	4.2759457	2.6261213	0.07845626	0.96796453
GC06T:CACACTCAGTCGAGTG	0.014275004	0.55538243	5.4191327	14.826664	0.011243903	0.05848343	0.77181864	6.589842
GC06T:CACACTCTCGGAGCAA	0.54320306	1.7488651	0.13254668	0.9445833	0.39284632	0.66921633	0.059072744	0.5264393
GC06T:CACATTTAGAAGGCCT	0.733752	2.290202	0.14514972	0.4093312	0.5601368	0.72232735	0.032271713	0.18979803
GC06T:CACATTTCAATTGCTG	0.12739283	0.15846084	0.13972759	0.75153106	0.29985243	0.12197991	0.053212374	0.7152157
GC06T:CACCAGGGTCTCTTAT	12.223174	30.429823	0.100495905	2.254317	3.1900592	3.757958	0.05491938	1.1784291
GC06T:CACTCCAAGGGAAACA	0.069252804	0.63139385	6.47502	26.573812	0.0	0.086794086	0.88994896	7.796617
GC06T:CACTCCAGTTTAGGAA	0.49263015	0.3413241	0.04440562	0.94569135	0.74987733	0.44900492	0.07875261	0.81457937
GC06T:CAGAATCTCAACACAC	1.1734741	2.4430866	0.17944248	1.7077678	0.55062824	0.6063861	0.078137614	0.7039732
GC06T:CAGCATAAGCCAGTTT	0.07766489	0.5490949	5.092057	15.330608	0.0	0.16035463	0.541499	5.5239325
GC06T:CAGCATACAAAGTCAA	0.30955395	0.15123536	0.35173	1.1223068	0.42796695	0.15028334	0.113559455	0.8605825
GC06T:CAGCGACAGGTGTTAA	0.057979096	0.40870845	5.691585	22.351765	0.0	0.06709153	0.8665165	6.931847
GC06T:CAGCGACGTACGAAAT	0.9393093	1.2369697	0.41808212	1.4120634	0.46239486	0.30926752	0.03562184	1.0359808
GC06T:CAGTAACTCGTTGACA	0.21925725	1.0116054	2.3570864	7.457453	0.0	0.3045512	0.49813035	4.1699166
GC06T:CATGCCTAGGATATAC	0.031023132	0.59293735	6.000382	18.865263	0.051501982	0.17114353	0.8437816	6.0469513
GC06T:CATTATCGTCCCTACT	0.0	0.5012703	6.0241723	17.247849	0.029741935	0.10646437	1.089582	6.6744375
GC06T:CCAATCCCAGGTGGAT	0.3139426	1.237429	0.058154464	0.91188	0.2744972	0.61343026	0.012058382	0.66388345
GC06T:CCACCTAGTCATGCAT	0.039762538	0.6498243	5.0112615	14.480268	0.039144747	0.068961166	0.72323537	6.3775606
GC06T:CCACGGAAGAGCCCAA	0.0	0.45695567	1.8560389	12.73138	0.0	0.32019576	0.18835174	4.6088634
GC06T:CCACGGAAGGGTCTCC	0.16212913	0.3549535	0.11051121	0.3805212	1.2946069	0.100935586	0.06053087	0.65207416
GC06T:CCACGGAGTTACCAGT	12.521199	28.796993	0.08972849	2.645042	3.2613502	3.234242	0.029935066	1.0502652
GC06T:CCATGTCAGCGCTTAT	4.6854415	4.9857664	0.17197411	2.4018116	1.8031448	0.99362725	0.04196058	1.3160988
GC06T:CCATGTCTCGAACGGA	0.061098527	0.6493609	4.1661873	19.159826	0.08539498	0.26961938	0.51945376	6.7749467
GC06T:CCCTCCTTCTGCCAGG	14.545662	27.619473	0.09361568	2.0715768	4.543359	3.144677	0.050798897	1.3320583
GC06T:CCTAGCTAGTATGACA	0.82060146	0.21315284	0.6830155	2.5239503	0.6571371	0.07246788	0.074178346	1.4067034
GC06T:CCTATTACACATAACC	2.1089678	3.780445	0.19177651	1.212175	0.72112405	0.8839004	0.0	0.8685974
GC06T:CCTCAGTGTCTCGTTC	0.6150694	1.9214289	0.041318662	0.78020036	0.4893275	0.3447306	0.0	0.5388076
GC06T:CCTTCGATCTTATCTG	0.20894021	0.53524965	0.087404355	1.896802	0.057064585	0.22005114	0.065346405	0.8797164
GC06T:CCTTTCTCATGTAGTC	0.3929961	1.2090857	4.5605354	16.726515	0.10793307	0.22461683	0.58468294	5.1366215
GC06T:CGAACATAGAGCCCAA	0.102099724	0.3418887	4.9068923	15.981953	0.0685033	0.08715963	0.73928165	6.886557
GC06T:CGAATGTCAATAACGA	0.43140236	0.80256146	0.08503068	1.6963127	0.33326912	0.4279631	0.042827945	0.56334925
GC06T:CGACCTTCATCAGTAC	0.0611618	1.1343832	2.3967602	7.967615	0.0	0.09565538	0.50174737	4.583932
GC06T:CGACTTCGTGTCTGAT	0.2910299	0.19518194	0.2580197	1.1989474	0.38152575	0.077990964	0.06963304	1.0137318
GC06T:CGATCGGAGCGATCCC	0.17335969	0.74436194	1.6663483	10.183273	0.055955656	0.32778487	0.095884286	4.2209105
GC06T:CGCGTTTTCAGGATCT	0.10012379	0.9744518	0.048361424	1.5276898	0.17213893	0.23034453	0.019971695	0.6251902
GC06T:CGCTTCAAGGCTAGAC	0.044519663	0.3539195	6.44708	20.845974	0.0	0.07075441	0.862455	6.8951516
GC06T:CGCTTCATCAGCAACT	0.46860942	0.6509758	0.15122852	0.39945185	0.9133397	0.2194407	0.0	0.77208084
GC06T:CGGACACGTTAGTGGG	0.09160777	0.543497	0.009627647	0.8170623	0.03445352	0.32273403	0.03764895	0.37319073
GC06T:CGGACACTCGTACGGC	0.03777426	0.6074839	6.142915	18.449844	0.013969698	0.10060187	0.8568843	6.5182114
GC06T:CGGACTGAGCTAGTCT	0.05566755	0.46232575	2.0834959	11.049393	0.017683161	0.05653648	0.34014687	5.243574
GC06T:CGGAGCTCATGAGCGA	0.5756734	0.054458544	0.4337811	1.8769139	0.3013248	0.0	0.05624864	1.3080763
GC06T:CGGCTAGTCCCTCTTT	0.10825064	0.33175159	0.06612306	1.8336824	0.06257484	0.20090081	0.014202095	0.7706593
GC06T:CGGTTAACAGTAAGAT	0.05339612	0.6479079	4.8849287	16.37218	0.06543353	0.1245773	0.4944843	6.525715
GC06T:CGGTTAAGTTCCGGCA	0.07578804	0.9262303	4.7449408	23.204123	0.06313146	0.1609311	0.81486124	6.9134727
GC06T:CGTCACTGTAAATGTG	3.1233187	0.9565545	0.17087132	1.1510609	1.5617051	0.17367235	0.0	0.41103086
GC06T:CGTCAGGCACGTGAGA	0.050879613	0.52231705	5.1679897	20.88828	0.055213302	0.0843333	0.89428794	7.156024
GC06T:CGTCCATTCACTCCTG	0.15300147	1.1391083	0.058434773	1.051082	0.13058631	0.40965703	0.04594338	0.6265557
GC06T:CGTCTACCAGTCAGAG	0.18488708	0.7760039	0.07117326	0.6933826	0.1561226	0.48937768	0.0	0.57789576
GC06T:CGTGAGCAGACTGGGT	0.18043323	0.709369	0.08546007	0.89689034	0.2132592	0.30077535	0.0	0.8034414
GC06T:CGTGAGCGTTTGTTGG	0.16941114	0.7012911	0.33103406	2.505651	0.13610333	0.15229028	0.0	1.2074484
GC06T:CGTGTCTAGCTGCAAG	0.028012373	0.550182	5.4060774	19.230501	0.018768277	0.07934557	0.7540633	6.5399647
GC06T:CGTTAGAAGCACACAG	0.6259577	0.49162406	0.017960997	1.2907393	0.26083064	0.24327755	0.026888058	0.7513694
GC06T:CGTTCTGCAAGCGCTC	0.8397618	0.6302992	0.23615158	1.5978483	0.6031395	0.13341969	0.0066309627	1.4302789
GC06T:CGTTCTGCATTGTGCA	0.4504701	1.4852815	0.81903285	1.907174	1.005849	0.45598543	0.14402853	1.3699065
GC06T:CTAAGACTCTGACCTC	14.387875	35.069946	0.113950826	2.886292	3.704148	4.5009212	0.0	1.2569442
GC06T:CTACACCAGACTTGAA	0.36188835	0.84612083	4.534303	15.659289	0.07316436	0.17789762	0.44244346	5.7070303
GC06T:CTACACCGTTAGGGTG	0.5833129	0.64604455	0.04340985	0.6398255	0.91665995	0.44880003	0.036974657	0.7068584
GC06T:CTACATTAGTTAGCGG	0.0659221	0.2910527	4.5689893	15.053726	0.040634707	0.049807966	0.6375774	5.108041
GC06T:CTACGTCGTCTAGTCA	0.1522978	0.6339818	0.0586401	0.8952983	0.12992889	0.17514457	0.0	0.33546302
GC06T:CTAGCCTCAATACGCT	0.04986202	0.48608622	5.3208113	15.439934	0.01844	0.11693438	0.70871085	5.8309846
GC06T:CTCACACCAATAGAGT	0.17794418	0.75821644	0.3122117	1.840128	0.012724264	0.09552191	0.16735119	0.8058095
GC06T:CTCAGAAAGAGCTATA	0.22232065	1.1366513	0.028489975	1.6004295	0.18028611	0.29885107	0.0	0.6503024
GC06T:CTCAGAATCTACCTGC	0.062161878	0.40970767	6.3551993	20.939669	0.0	0.0896461	0.94407886	6.6927814
GC06T:CTCCTAGAGTAATCCC	0.017735612	0.58779067	5.5085616	16.259706	0.0	0.109383136	0.69747925	6.80428
GC06T:CTCGAAAGTCCGTGAC	19.093111	32.03438	0.07166368	2.6732578	5.676104	5.0605493	0.07627692	1.2670041
GC06T:CTCGAGGCACTGAAGG	0.041066222	0.38828087	4.730523	16.404001	0.040428177	0.063330725	0.6187783	6.279255
GC06T:CTCGTCACATGTAAGA	0.047039643	0.61390704	5.809318	24.2882	0.03692595	0.091413006	0.81741637	6.850082
GC06T:CTGAAACAGCTAACAA	0.038975015	0.5588349	4.9199777	17.397552	0.017769963	0.08489191	0.70668465	6.6455326
GC06T:CTGAAACGTTCGGCAC	11.408375	23.800167	0.054244936	2.8132057	3.0261555	2.4999342	0.038099173	1.1872039
GC06T:CTGAAACGTTGACGTT	0.05566755	0.89381856	2.8241313	14.025027	0.05480264	0.25723118	0.29211757	6.7240324
GC06T:CTGAAACGTTGTCTTT	0.31105	1.2048545	0.026161896	0.699749	0.3011721	0.32263967	0.0	0.36700636
GC06T:CTGAAACTCTGGGCCA	0.053298716	0.48203832	3.324098	16.44046	0.03285359	0.22512895	0.3763063	6.661445
GC06T:CTGAAGTAGCGGATCA	0.016832424	0.7523828	5.0232296	13.298437	0.017074075	0.1309745	0.6339818	5.826078
GC06T:CTGATAGCACAACTGT	0.426908	2.064342	0.11479057	0.50579095	0.15815732	0.7233523	0.117921144	0.26237643
GC06T:CTGCCTAAGGATGGAA	0.053044703	0.52145463	5.5181336	26.255804	0.0416399	0.08348955	0.74983186	7.5564413
GC06T:CTGTGCTGTAGCTTGT	0.06526193	0.6343075	5.4183207	16.222605	0.054363206	0.12287576	0.59529084	6.056175
GC06T:CTGTGCTGTCGGCTCA	0.27549186	0.02254616	0.32960787	0.83808446	0.26159266	0.14473201	0.0	0.617195
GC06T:CTGTTTAAGAGAGCTC	10.91288	25.448128	0.10881625	2.8169641	2.9553561	2.8352773	0.047896102	1.4143801
GC06T:CTGTTTACATGTCTCC	0.0	0.18661477	4.8830304	20.618387	0.106689766	0.062927596	0.70941913	7.023596
GC06T:CTTAGGACATCACCCT	0.0272221	0.49693254	6.6918826	17.053047	0.0	0.121099584	0.92445856	5.5383954
GC06T:CTTGGCTTCTGTGCAA	8.682567	17.295912	0.023847584	1.7824684	2.6617134	2.084021	0.032869875	0.7818222
GC06T:CTTTGCGTCCAAAGTC	7.4868774	19.994604	0.35256782	3.213246	2.4971077	2.33361	0.052386362	1.007749
GC06T:GAAACTCAGAGCTTCT	0.19037908	0.6746612	1.9815022	5.0937834	0.07931751	0.20081729	0.5343267	3.416076
GC06T:GAAACTCTCTGAGTGT	0.026820859	0.55295825	5.110249	18.703005	0.0	0.074445605	0.65055805	7.0772815
GC06T:GAAATGACAAGGTTTC	0.08951037	0.49400964	0.06752512	1.1928093	0.04026615	0.2531132	0.046887845	0.5917496
GC06T:GAACATCGTAGAAAGG	0.0	1.045874	1.9261254	12.769152	0.0	0.2711024	0.14259699	5.950421
GC06T:GAACATCTCAACACGT	0.043807406	0.7217568	4.967162	15.933832	0.0	0.18950681	0.68407303	6.255338
GC06T:GAACCTACATAGTAAG	0.13460998	0.5148329	0.0	0.98856544	0.0696349	0.04828426	0.0	0.71781677
GC06T:GAACCTATCCGCGGTA	3.3775988	5.3571978	0.24025464	1.5993049	1.6846118	1.1329038	0.050566718	0.95384765
GC06T:GACAGAGCACGAAGCA	0.13981977	1.5504725	2.0855255	6.7915273	0.0	0.19785419	0.5571596	3.3169527
GC06T:GACAGAGTCAGCGATT	0.06560093	0.8266609	4.5445023	16.183426	0.059772898	0.19123718	0.5797071	7.398544
GC06T:GACCAATAGTCTCAAC	0.0	0.6799791	5.5288324	17.904102	0.0	0.12550557	0.5916331	5.9135485
GC06T:GACCTGGCATGGATGG	20.450716	38.37142	0.0	3.0720437	5.294241	4.798045	0.034503404	1.3656273
GC06T:GACCTGGCATTGTGCA	0.3172044	0.5462251	0.33649096	0.38843715	0.095318064	0.10328871	0.046948202	0.124260545
GC06T:GACCTGGGTATGCTTG	0.4599796	0.6266385	0.29114878	1.9015139	0.045380473	0.11679456	0.10541606	0.8466927
GC06T:GACGTGCCATATGGTC	0.25490412	1.6244539	0.12369074	1.1819527	0.34182164	0.34922093	0.025843222	0.51899534
GC06T:GACGTGCTCAGAGGTG	18.641638	37.19075	0.0	2.4220603	6.37972	5.4064217	0.03241229	1.1211512
GC06T:GACTGCGCAAGACGTG	0.02455998	0.6366342	4.9241524	18.797327	0.05998074	0.05492883	0.79810107	6.1351495
GC06T:GACTGCGCATCACGAT	0.25331423	1.0947421	0.1272475	1.1555096	0.3566703	0.2898905	0.057837553	0.9911989
GC06T:GAGCAGATCATAAAGG	0.21569248	0.3426828	0.03435556	1.9876657	0.10996456	0.10591867	0.0	0.95768535
GC06T:GATCGATGTGGTCTCG	0.0	0.30649388	5.89583	18.250418	0.029741935	0.11012649	0.72963816	6.9478936
GC06T:GATCGTATCGCTAGCG	0.55264384	0.24646467	0.20459199	2.5395389	0.34690493	0.08420967	0.016951645	1.471929
GC06T:GATCTAGCATTTGCCC	0.37654787	1.4820735	0.038427737	0.6363486	0.4658834	0.24908228	0.0	0.33819208
GC06T:GATGAGGGTTCTGGTA	0.5051828	0.4491652	0.21699853	1.6763489	0.13689989	0.13687842	0.10386357	0.9706079
GC06T:GATGAGGTCGCCAGCA	0.2789075	0.6332703	1.6053776	5.0431857	0.11766064	0.08004683	0.47862777	2.4054635
GC06T:GATTCAGAGCTGTTCA	10.924393	21.75689	0.028550008	2.6192052	2.6786892	2.1639671	0.040886916	1.1578989
GC06T:GATTCAGCAGATGGGT	0.05218833	0.6392996	2.742052	16.032593	0.051377475	0.22043878	0.24085039	6.663407
GC06T:GCATGATCATTTGCTT	0.18151031	1.1507514	0.078011476	0.7820864	0.060465857	0.44347855	0.03501839	0.46568194
GC06T:GCCTCTAGTTCACGGC	0.090259194	1.0195855	4.050667	12.097982	0.0	0.1327914	0.7011238	5.1948447
GC06T:GCCTCTATCCGCTGTT	0.24410817	1.202945	3.195789	9.955334	0.15257958	0.12529942	0.4954985	4.843243
GC06T:GCGCAACGTCCAGTAT	0.0	0.38206875	6.21397	21.628414	0.019208334	0.07144976	0.83759826	6.7738147
GC06T:GCGCCAACACCAGATT	0.08042261	0.7719642	6.51202	28.762672	0.06313146	0.12233874	0.8456607	7.6975646
GC06T:GCTCCTATCGCATGGC	0.06024178	0.8170361	5.259951	19.130665	0.05018142	0.1359163	0.5967965	6.5041704
GC06T:GGAACTTAGGGAAACA	0.6850095	0.22514635	0.36371565	2.2724829	0.5907917	0.06679128	0.023632945	1.0697821
GC06T:GGAACTTAGGGATGGG	0.4105345	1.2223898	0.24134684	1.0127457	0.5945239	0.37084466	0.018540861	0.9286772
GC06T:GGACAAGTCCGTACAA	0.058474906	0.47990167	4.5584226	19.558577	0.070209436	0.19979826	0.640621	6.938703
GC06T:GGAGCAAAGACTACAA	2.0887566	3.3506918	0.30604997	1.1303718	0.9613058	0.57192576	0.057392113	0.8468375
GC06T:GGAGCAACACAGCCCA	0.10673001	0.95823896	4.0845838	16.120634	0.06805217	0.15199398	0.47774452	6.1242604
GC06T:GGATGTTTCACAGTAC	0.067381114	0.50773567	7.2660146	24.326735	0.0	0.07304202	0.92058414	6.828131
GC06T:GGATGTTTCATAGCAC	0.24498715	0.18323848	0.0	0.46853134	0.33790776	0.35166013	0.0	0.55001783
GC06T:GGCCGATAGGTGTTAA	0.042530198	0.5151626	5.021872	19.694988	0.0	0.16043434	0.5883815	6.09988
GC06T:GGGATGACATGGATGG	0.028276972	0.33451617	0.03646642	1.189516	0.020328071	0.31995562	0.026603317	0.8185287
GC06T:GGGATGATCGTTACGA	0.108105585	0.54467344	3.35997	12.159129	0.04541526	0.2616703	0.5709143	5.7699676
GC06T:GGGCACTGTTCCCTTG	0.0	0.43841368	6.1567593	15.992922	0.032122627	0.07559137	0.9119326	6.3370137
GC06T:GGGTTGCCAGGGAGAG	0.5122216	0.06272936	0.4539626	1.8578604	0.23778187	0.0	0.07736931	0.87158346
GC06T:GGTATTGGTATGGTTC	0.017861804	0.59614336	5.317227	20.632019	0.029652657	0.10515609	0.65658444	7.130727
GC06T:GGTGTTATCCGAGCCA	0.0	0.67428046	4.11063	16.638334	0.025611112	0.12332293	0.53599197	5.6158576
GC06T:GTACTTTGTGGGTCAA	0.0331303	0.67896086	5.3866076	13.903327	0.012293334	0.08931699	0.78867143	6.247178
GC06T:GTAGGCCAGAGTGAGA	0.33807617	0.7228717	0.0	0.7486401	0.19707452	0.5279698	0.011579423	0.5119466
GC06T:GTAGTCATCCCTCTTT	0.08042261	0.63104874	6.1473923	25.554379	0.06313146	0.087179184	0.89671445	7.5309415
GC06T:GTATTCTCACCAGATT	0.06475195	0.48571068	5.6188865	20.854134	0.0	0.10721874	0.77582216	6.673771
GC06T:GTCAAGTGTCTAACGT	0.6529799	0.2615682	0.7755809	2.181466	0.3769492	0.061700292	0.074178346	1.6201358
GC06T:GTCAAGTTCCCTGACT	0.05218833	0.38936535	4.357202	15.840665	0.051377475	0.21041517	0.62583107	6.133994
GC06T:GTCACAAGTGTGACGA	0.41870505	0.8144236	0.0464323	1.6582445	0.17587753	0.19635709	0.021035181	0.8830151
GC06T:GTCACAAGTTCAGACT	0.050775237	0.5170551	0.0	0.34395364	0.085634775	0.26064268	0.0	0.17775622
GC06T:GTCACGGTCGGTTAAC	0.39418742	1.4764035	0.09140349	0.83416384	0.24297099	0.613984	0.02421321	0.5619306
GC06T:GTCATTTCAGATCGGA	0.07591029	1.0237595	1.4059863	10.926625	0.024113402	0.29673353	0.10594566	4.338698
GC06T:GTCATTTGTTCACCTC	0.0	0.8807117	2.7257373	14.478911	0.0	0.25889122	0.21040994	6.0913234
GC06T:GTCCTCAGTATGAAAC	0.6042014	1.7030381	0.08734738	0.5888054	0.94448847	0.45390058	0.0	0.302418
GC06T:GTCGGGTTCTTACCTA	0.057979096	0.44210964	5.948508	24.672579	0.04551338	0.06803548	0.63970727	7.066891
GC06T:GTCTCGTGTCGAACAG	0.057979096	0.7142665	6.291253	26.36123	0.0	0.13880175	0.8785267	7.4521585
GC06T:GTCTCGTGTGCGATAG	1.0130668	0.73366433	0.095561996	0.4913485	0.68409425	0.32728204	0.0	0.688242
GC06T:GTCTTCGAGTGGAGAA	0.0	0.03755619	0.6414252	0.018334305	0.014050595	0.01754186	0.16261908	0.02034422
GC06T:GTCTTCGTCTTGCCGT	0.05666139	0.4829704	5.7823114	24.072872	0.044478986	0.12437383	0.687804	7.5215845
GC06T:GTGCAGCAGTGTTGAA	0.14949664	0.9029677	0.17989783	1.7699751	0.10294131	0.36039782	0.011835079	0.72918725
GC06T:GTTCATTCAACGATGG	5.52491	14.928644	0.21500249	1.3673273	2.796678	1.7463992	0.047896102	0.9490193
GC06T:GTTCATTTCGGCTTGG	0.048108764	0.5470277	0.03150937	0.9173438	0.019198734	0.19162783	0.042877972	0.3759745
GC06T:TAAGTGCCAAGCCTAT	0.24915928	1.4613746	0.06408086	0.7921219	0.17945318	0.52290785	0.065277785	0.46513057
GC06T:TAAGTGCCAGCTGTAT	0.016486624	0.7626759	5.3074756	13.687048	0.012985916	0.12958181	0.7228858	6.0059233
GC06T:TACACGAAGAAGGACA	0.41938204	1.1284662	0.22527334	1.3458902	0.38000783	0.35467702	0.13334617	0.99203646
GC06T:TACGGTAAGCCGATTT	0.030722687	0.60968494	0.0	0.3644869	0.0	0.68354845	0.0	0.2385678
GC06T:TACTCGCCACGGTGTC	1.6618251	1.9592876	0.21999134	1.5145868	0.8417474	0.50904787	0.04846445	0.9559557
GC06T:TACTCGCTCAAGGTAA	0.3576364	1.6518106	2.603608	13.997737	0.19323514	0.37592548	0.32614338	6.531295
GC06T:TACTCGCTCAGTTAGC	0.06712656	0.89526504	5.5568624	12.875775	0.05591644	0.13726126	0.61629957	5.6853456
GC06T:TACTCGCTCGGATGTT	0.026603417	0.7402109	4.856702	15.856806	0.037963107	0.14605187	0.63128257	6.5842614
GC06T:TACTTACCACCAGATT	0.05693272	0.4163292	3.683458	15.742976	0.056048155	0.21137513	0.3991617	6.0630755
GC06T:TACTTACCACTTCGAA	19.86033	41.289005	0.08112829	2.5441184	4.2695484	5.0782413	0.0	0.89428216
GC06T:TAGAGCTCAAGAAGAG	0.099913314	1.2922899	2.2952235	9.255617	0.0	0.40423724	0.44824386	5.0912037
GC06T:TAGGCATAGAAAGTGG	0.069441125	0.29897958	4.8829374	16.449757	0.04483852	0.1087278	0.6629479	6.14622
GC06T:TAGGCATGTCGCTTTC	0.16024193	0.6333395	0.84961617	2.2989879	0.07856465	0.17916352	0.38078678	1.2261579
GC06T:TATCTCACATGACGGA	0.46426496	1.2852814	0.076991335	1.7147197	0.45711678	0.23592374	0.0	0.9649134
GC06T:TATGCCCCATCGTCGG	0.2604546	1.1756494	0.0	0.2927082	0.20585933	0.31670737	0.0	0.17711392
GC06T:TCAACGAAGCGTCTAT	0.07207039	1.0234903	3.2658348	15.2891655	0.048355274	0.25776926	0.37762773	6.3698087
GC06T:TCAACGAGTTCGCGAC	9.3605385	20.286219	0.030803956	2.6839566	2.5840306	2.014412	0.04411483	1.195366
GC06T:TCACAAGTCCACGCAG	0.0	0.51259655	6.0199065	16.280882	0.018078433	0.10073642	0.81584364	6.6105886
GC06T:TCACGAATCCTCTAGC	0.4494746	1.6124216	0.0	0.3830766	0.17823927	0.37551227	0.0	0.250586
GC06T:TCAGATGAGAAAGTGG	1.9730798	2.5317287	0.107200764	2.3581953	0.51220757	0.6526501	0.0	0.90892327
GC06T:TCAGCTCTCTGGTATG	0.06778782	0.48192137	5.0840383	17.782272	0.027100207	0.09498136	0.794106	7.4146247
GC06T:TCAGGATAGATGCGAC	0.102099724	1.3483808	3.4138577	14.323708	0.042892188	0.29757875	0.4149619	7.4726663
GC06T:TCAGGTAGTTCCCGAG	0.17894572	1.3171214	0.11097451	1.1476346	0.2225064	0.48211855	0.021048889	0.44090128
GC06T:TCATTACAGGAGTAGA	0.293845	1.1120486	4.343626	14.572653	0.10775855	0.18628398	0.65052	4.510743
GC06T:TCATTACTCCAAAGTC	0.049670137	0.7964858	3.7749815	14.823574	0.033325933	0.17765178	0.44513726	6.241932
GC06T:TCCCGATCATTCCTGC	0.55160713	1.8838899	0.14983398	1.1406099	0.42961964	0.5495303	0.044170275	0.691007
GC06T:TCGGGACAGGTTCCTA	12.961483	35.47749	0.08463487	2.851809	3.2869806	3.8726144	0.023769014	1.323028
GC06T:TCGGTAAGTGAGGGAG	0.0	0.78437805	1.9838463	15.02111	0.0	0.2764085	0.13969857	6.17229
GC06T:TCTCATAGTGGCAAAC	12.571961	29.08656	0.083045796	2.4863226	3.4110398	3.1865172	0.03352727	1.1173742
GC06T:TCTCTAATCGCTTAGA	0.35022762	0.97833717	1.5756344	3.7559402	0.27600527	0.13382004	0.42545205	2.2498362
GC06T:TCTGAGAGTGACAAAT	16.356314	39.313442	0.039018348	2.4224434	4.8426075	4.106927	0.05587879	1.1144224
GC06T:TCTGGAACAGTATGCT	0.5635116	1.2214652	1.868751	5.7142644	0.23049583	0.19984236	0.4074839	2.7684386
GC06T:TCTGGAAGTGTCCTCT	0.12148282	0.61662966	0.0	0.3441633	0.14272612	0.4613998	0.011772218	0.28058985
GC06T:TCTTTCCTCATAACCG	0.067381114	0.45124093	5.900129	27.872656	0.05289393	0.07304202	0.87206405	7.525465
GC06T:TCTTTCCTCTGGAGCC	1.0234238	0.26297057	0.60904956	2.3733873	0.58761734	0.13038233	0.06346001	1.434201
GC06T:TGACTTTCACAGACAG	0.024854789	0.31664196	0.069400966	1.1361635	0.0	0.107471555	0.077994086	0.5506642
GC06T:TGAGCCGTCTGGGCCA	0.061098527	0.3262487	4.8670683	16.837149	0.060149238	0.04203991	0.7677946	7.410299
GC06T:TGAGGGACACAAGCCC	0.061098527	0.9540084	2.513585	15.3075695	0.037661433	0.27152005	0.20009372	6.1484575
GC06T:TGCCCATGTGCAACTT	0.0	0.2768144	1.0857524	8.11673	0.0	0.047404	0.0	3.1328151
GC06T:TGCCCTACAGGGTACA	0.084978536	0.42214423	0.0	0.57359743	0.074154764	0.19393581	0.0	0.2457752
GC06T:TGCCCTAGTAGAGGAA	15.68749	31.68058	0.024386466	2.914025	4.2309747	3.2913024	0.034924243	1.1261082
GC06T:TGCGCAGTCGCAAACT	0.0	0.030459866	0.4092146	0.01410331	0.03631202	0.013493737	0.1320626	0.0156494
GC06T:TGCTACCTCGGCTACG	0.12409982	0.65570164	5.1619973	15.297691	0.015922906	0.12101642	0.73055017	5.3760347
GC06T:TGCTGCTTCCCTAACC	0.15680256	1.0997725	0.03958593	1.3930982	0.061511032	0.4059569	0.025305033	0.47007954
GC06T:TGGACGCCAGACGTAG	0.3879365	1.267493	0.07117964	1.2017629	0.34793466	0.33267367	0.011212179	0.4704545
GC06T:TGGCCAGGTTATCGGT	0.24594705	0.47261986	0.016313925	0.9142617	0.20725866	0.2059983	0.0	0.38188928
GC06T:TGGCCAGTCACAACGT	0.061727054	0.73203677	0.03874557	0.57460254	0.061989933	0.38585186	0.0	0.39188465
GC06T:TGGCGCACATTGGCGC	0.102099724	0.39004242	3.9930665	15.636494	0.042892188	0.086467326	0.5313585	5.6485944
GC06T:TGTATTCGTCCGCTGA	0.025683284	0.68426365	0.013157786	0.9303296	0.0	0.29417232	0.021303141	0.544237
GC06T:TGTGGTAAGACGCAAC	0.058683485	0.3887117	0.10105371	1.8254757	0.038875073	0.118949994	0.023627292	0.6496881
GC06T:TGTGTTTCAGACAAAT	0.042255953	0.44253635	5.7135496	24.36951	0.033170767	0.087188646	0.84560114	7.440481
GC06T:TTAGTTCAGCGATATA	0.046389624	0.41165417	5.4605837	15.495496	0.045668866	0.072910525	0.7712945	5.459971
GC06T:TTAGTTCTCCGAAGAG	0.069441125	0.44513425	4.8459044	17.607264	0.028074887	0.06774514	0.6619268	5.817835
GC06T:TTCGAAGAGAGACGAA	0.06337224	0.51051074	4.2787857	16.34278	0.04251929	0.13317338	0.5016956	6.2228737
GC06T:TTCGGTCCACATCCGG	0.07449971	0.2860783	0.023098163	0.8274242	0.04615356	0.26304764	0.011772218	0.69529533
GC06T:TTCGGTCGTCGGGTCT	0.62422067	0.9728982	0.18534042	1.5165113	0.32605687	0.24820203	0.057926256	0.9392562
GC06T:TTGACTTCACGCCAGT	0.3488524	1.1536161	0.03765115	0.7188181	0.25372824	0.58424807	0.020615943	0.3973238
GC06T:TTGACTTCAGCTGGCT	0.080367014	0.6647784	0.01600027	0.77187103	0.19067295	0.48656565	0.0	0.9343094
GC06T:TTGCGTCAGTGATCGG	0.08751405	0.53948396	2.5257425	14.918045	0.036764733	0.25045013	0.14813705	6.3171864
GC06T:TTGGCAAAGCGATCCC	0.030014113	1.1171767	2.9056435	12.127897	0.0	0.26532075	0.47486135	5.594572
GC06T:TTTATGCCAAGCCGTC	0.14195316	0.13606274	0.041296933	0.9400083	0.0	0.19952962	0.0	0.45862442
GC06T:TTTGCGCTCGGAAATA	0.046526458	0.50172025	4.3547482	15.482331	0.031216696	0.1457473	0.56579113	6.9360824
GC06T:TTTGTCATCAGGCCCA	0.6476671	1.9055258	0.18617004	0.85564685	0.41427806	0.57242835	0.01740542	0.7064381
GC06T:TTTGTCATCTGCTGCT	0.2418694	0.9134164	0.0	0.9626618	0.14366499	0.31493866	0.027165052	0.58731407
GC07P:GTCACGGGTCAGTGGA	0.110060126	0.5472938	0.0	1.7694229	0.040046833	0.21764877	0.0	0.6492419
GC07P:TAGTTGGCATTCTTAC	1.1387222	0.5029016	0.12000615	0.25136703	0.96745294	0.22271769	0.0	0.4654498
GC07P:TTAACTCGTACGAAAT	0.14702414	0.0	0.08201761	0.47248134	0.47143397	0.0	0.0	0.4173516
GC07T:AAATGCCAGGTGATAT	0.6766526	0.21341318	0.6925468	2.8426027	0.51712537	0.055578705	0.14475892	1.2275735
GC07T:AACTCTTCATCTACGA	0.12584446	0.66007215	0.06816188	1.7657969	0.085360736	0.23273633	0.07105929	0.6559111
GC07T:AAGGTTCAGAACTGTA	0.29749346	0.12863725	0.0	0.19680157	0.07188162	0.012666923	0.0	0.07477084
GC07T:AATCCAGCATACTCTT	0.5357089	0.33030868	0.5120932	1.7076768	0.43741855	0.108383104	0.08239966	0.9978165
GC07T:ACAGCCGTCAAACCGT	0.02714027	0.29530978	0.050544493	1.02402	0.03280555	0.11299484	0.0440516	0.5969814
GC07T:ACCCACTAGATCTGCT	0.9188186	1.9934227	0.1794162	2.197156	0.20923916	0.5298807	0.046721395	0.8514922
GC07T:ACGAGCCTCAAGAAGT	3.0097215	0.2300582	0.2667073	0.7884433	1.683506	0.22946137	0.0	0.7567158
GC07T:ACTGAGTCAGCCAGAA	0.06071982	0.6639317	5.954179	14.353732	0.0	0.13454947	0.8525612	6.2584352
GC07T:AGAATAGTCTTGCCGT	0.3473917	0.8196076	0.041146807	0.6342703	0.46307406	0.29716447	0.018900616	0.5005763
GC07T:AGAGTGGGTCCGAGTC	0.0	0.9478807	1.6351335	11.86304	0.0	0.30087358	0.102888234	5.0065413
GC07T:ATCTGCCCATATGCTG	0.10133693	0.8101839	0.023568142	0.56185603	0.10407539	0.21659645	0.0	0.43276557
GC07T:ATGAGGGGTGCAACTT	0.06924681	0.41974664	0.3735677	0.14860208	0.116168894	0.06560592	0.05721812	0.15144254
GC07T:ATTCTACAGCAGGTCA	0.08389184	0.82285225	0.044651195	0.9444805	0.3729097	0.35582662	0.0	0.4862066
GC07T:CACCACTAGCTATGCT	0.098266035	0.27400804	0.4105855	0.047773205	0.09892911	0.053830504	0.04506071	0.0
GC07T:CAGATCATCACGATGT	15.838676	34.692177	0.09041478	2.5192423	3.9987104	4.584627	0.04160559	1.0395665
GC07T:CAGCGACAGCGGCTTC	0.23924188	0.22030357	0.23671672	0.86872214	0.33675963	0.164627	0.07635093	0.8558686
GC07T:CCAATCCTCTGTCCGT	0.034418263	0.39385396	0.04963869	0.8498382	0.0	0.14045578	0.016811728	0.39784026
GC07T:CCATTCGCAAGCCGTC	0.9540406	0.41211188	0.14437988	1.2845877	1.1332686	0.27016568	0.0	1.0426136
GC07T:CCGTGGAAGCTGCAAG	0.88251406	0.25554368	0.33771193	2.7038388	0.550733	0.05643606	0.019138953	1.4818803
GC07T:CCTAAAGAGACTACAA	0.29852557	0.31018278	0.4054773	1.1087174	0.40246177	0.17370479	0.08851157	0.8795464
GC07T:CCTTACGCAGCATACT	0.27023336	0.45245743	0.276878	0.04226701	0.10437904	0.06560592	0.08104323	0.019072706
GC07T:CGAGAAGCAAGGTTCT	0.09109695	0.2575322	0.0579376	1.5004041	0.027579192	0.12536266	0.021855246	0.63030964
GC07T:CGCGGTAGTCATACTG	0.67148983	0.7480306	0.04291043	1.7227393	0.29904267	0.2675316	0.014126371	0.9808337
GC07T:CGCTGGATCAAACAAG	0.21487346	1.0557477	0.13872133	0.9161752	0.22917438	0.49235713	0.093923554	0.33673897
GC07T:CGGAGCTGTACGCACC	4.781958	9.55443	0.0	1.355541	1.5462564	1.0914916	0.04298368	0.6472917
GC07T:CGGAGTCCATCATCCC	0.2668673	0.19825244	0.52368236	3.0741203	0.34309888	0.115134865	0.0	1.4215732
GC07T:CGGCTAGGTACCGAGA	0.08145342	0.5136442	6.8413763	15.062362	0.0	0.16047087	0.822031	5.9901347
GC07T:CGTAGCGGTCCAAGTT	0.026680227	0.13005039	0.0	0.5587665	0.0	0.27036303	0.0	0.30432224
GC07T:CGTAGCGTCTACCTGC	0.3631674	1.0496025	0.17694496	1.176326	0.21801488	0.3951478	0.086880684	0.77478504
GC07T:CGTAGGCAGGAATGGA	0.07589978	0.63538986	6.2161975	13.983314	0.0	0.11386253	0.80147606	6.136688
GC07T:CGTCCATTCGTAGGAG	0.36623594	1.3028151	0.0	0.65596455	0.2640344	0.7700883	0.0	0.536588
GC07T:CGTGTCTGTCTGCCAG	0.06740937	0.018145904	0.4370682	0.09065753	0.19026254	0.013848835	0.1462897	0.21537907
GC07T:CGTGTCTTCTGAAAGA	0.35121927	0.25733256	0.9551218	3.399856	0.5689173	0.0	0.2547227	1.2985948
GC07T:CTAAGACTCGCCTGTT	0.024905326	0.5760137	5.9760604	14.005097	0.0	0.11138706	0.9397646	6.256098
GC07T:CTAGAGTGTACCCAAT	0.03823129	0.35356525	0.0	0.6072536	0.0	0.17002417	0.0	0.3648112
GC07T:CTCATTAAGGCTAGAC	2.4488418	0.30509353	0.22176504	0.7068391	2.3131607	0.23610014	0.01569629	0.66657364
GC07T:CTGATAGAGAGGTACC	0.6458785	0.31719288	0.19756854	1.1133759	0.62228805	0.143428	0.0066309627	0.87696606
GC07T:CTTCTCTAGAAACGCC	0.0	0.12711431	0.053233225	1.8694448	0.0	0.043032624	0.026491208	0.55200195
GC07T:GAAATGAAGTACGTTC	0.20607483	1.8050693	0.09201354	0.7176848	0.15034196	0.6803279	0.052241556	0.7420511
GC07T:GAACGGAGTGCGCTTG	13.87197	26.30932	0.038505852	2.4786086	4.489463	3.6780338	0.040984616	1.1759443
GC07T:GAATGAATCCCGGATG	0.31682903	1.0829674	0.0	0.7224516	0.4031288	0.5705339	0.03502862	0.53212357
GC07T:GACACGCGTACCTACA	3.8436124	5.286858	0.23797016	0.5754371	1.7553278	0.90821886	0.0	0.7982239
GC07T:GACCTGGGTCGTCTTC	0.33201176	1.2372621	0.13802288	0.68662107	0.10799289	0.50008565	0.058824748	0.3843411
GC07T:GACTGCGAGACCGGAT	0.652699	1.2552501	0.023868576	2.0959594	0.30687416	0.22639073	0.054522507	0.91712856
GC07T:GAGGTGAAGTGGAGAA	15.861834	36.584522	0.057158574	2.304121	3.339314	4.350339	0.018946245	0.757168
GC07T:GATCGTAGTGAACCTT	0.030642241	0.15265015	0.056667622	0.8295385	0.0	0.13381422	0.028200315	0.63423884
GC07T:GATCTAGAGGCGTACA	0.0713771	1.0719031	0.052164547	1.0466067	0.018188274	0.3690819	0.0	1.0129898
GC07T:GCAATCACAAGCCCAC	1.2582998	2.9693093	0.25808364	1.8851173	0.68627423	0.60731745	0.03760502	0.88880616
GC07T:GCACATAGTCCGTCAG	0.11954208	0.63030833	5.053631	22.480305	0.05018142	0.16144589	0.5831961	6.36784
GC07T:GCCAAATAGTTCGATC	0.05134688	0.19341649	0.088629864	2.567213	0.0	0.09752602	0.026491208	0.72970456
GC07T:GGAAAGCAGCCAGGAT	0.15783137	0.43049565	0.09128366	0.43998992	0.06875539	0.29097012	0.019052735	0.3980875
GC07T:GGCTCGATCGGACAAG	0.3020088	0.08987852	0.69636154	1.988614	0.24423271	0.047510806	0.20376974	1.0521969
GC07T:GGCTGGTGTCTGATTG	20.407991	39.4614	0.057158574	3.3992496	5.2934675	5.078205	0.024309218	1.1352072
GC07T:GGGTCTGAGCAGATCG	0.08579761	0.8805544	0.0	0.39950177	0.08442084	0.49256712	0.021821108	0.31286252
GC07T:GGTATTGAGACAGACC	0.058622703	0.4043117	6.7700024	16.234913	0.0	0.09673348	0.8420165	4.8395815
GC07T:GTATTCTCACTGTGTA	0.13640183	0.02687696	0.026161896	0.45463037	0.21526995	0.25572512	0.0	0.22607818
GC07T:GTCACAAAGTGGTAAT	3.1957161	0.19669208	0.09948896	1.3283967	1.9356884	0.20160975	0.0	0.9163841
GC07T:GTCATTTAGAGCAATT	0.05666139	0.50001246	4.6407747	21.245739	0.0	0.057912193	0.7466321	6.714191
GC07T:GTGAAGGGTTTACTCT	0.3993177	1.4488264	4.4926805	13.581109	0.22307485	0.1949394	0.41659856	5.007971
GC07T:GTGCAGCGTGACTCAT	0.069252804	0.5733298	6.9538317	21.903364	0.0	0.086794086	0.9673492	6.927232
GC07T:GTGGGTCAGCGTGAAC	0.3443264	0.6959326	0.072616525	1.8456161	0.007952664	0.059443057	0.018212706	0.8284471
GC07T:GTGGGTCTCATGTCCC	0.019385908	0.37973398	0.18499056	1.2166648	0.029354645	0.16782627	0.046193093	0.6027115
GC07T:GTGTTAGTCTCGAGTA	0.36969772	1.6250432	0.10769118	0.83592093	0.66495633	0.47340044	0.016387032	0.61946225
GC07T:GTTCATTTCCACTGGG	12.241851	29.197088	0.06287443	2.3313813	2.9659255	3.326283	0.020840868	0.90366614
GC07T:TAAGTGCGTGTAATGA	1.2176995	0.40661243	0.44057673	1.5508196	1.0555495	0.1095206	0.07068966	1.2820486
GC07T:TACACGATCAATAAGG	17.437164	35.600792	0.0	3.002903	5.780434	5.013641	0.0	1.3517265
GC07T:TACTCATCAGCCTTTC	0.10248743	0.73029387	6.4072933	24.914919	0.084122874	0.21754391	0.6565659	7.654277
GC07T:TAGAGCTCATGCTGGC	0.0	0.41613233	6.432534	16.654812	0.029304855	0.06896055	0.8402356	6.3663096
GC07T:TAGGCATTCGCGTTTC	2.4025693	1.5124654	0.0	0.7274957	0.47147137	0.9197617	0.0	0.698326
GC07T:TATTACCAGATCGGGT	0.53091043	0.38804486	0.5292191	2.4700408	0.27031773	0.11446537	0.21165565	1.4060924
GC07T:TCAACGACACACATGT	0.06792314	0.068180285	0.51769495	0.28481323	0.100490615	0.04657516	0.15333559	0.29518887
GC07T:TCGGTAACACTCAGGC	0.085922256	0.53976345	0.014089299	0.8624718	0.03373473	0.24543476	0.010278555	0.51068884
GC07T:TCGTACCCAATCTACG	0.0	0.48873582	5.1689186	12.081196	0.01773077	0.048219062	0.69126284	4.753994
GC07T:TCGTAGATCAGGCGAA	16.75335	29.84119	0.029985998	2.274187	4.5753226	4.311975	0.0	0.9277457
GC07T:TCTCATAAGCTGCGAA	0.7443878	1.4513143	0.07801149	0.336309	0.7491298	0.7579124	0.0	0.23329264
GC07T:TCTGAGAAGGTTCCTA	0.14241055	0.57925844	3.9745526	9.058581	0.09466928	0.09192225	0.5707258	4.1193943
GC07T:TGCCCTACATTAGGCT	0.0	0.3221682	5.6841493	12.121829	0.0	0.044774845	0.6703536	4.3854523
GC07T:TGCGCAGAGAGGGCTT	0.046067774	0.022984814	0.48843217	0.068345636	0.103739314	0.01754186	0.124267645	0.05621952
GC07T:TGGACGCCAAGCCATT	13.76126	33.231888	0.028550008	2.8463929	4.393411	4.075113	0.040886916	1.0625603
GC07T:TGTATTCTCAACGCTA	0.2612469	0.5311347	1.2128379	3.4929383	0.24347645	0.022729889	0.4047417	1.927724
GC07T:TTCTTAGGTTTGCATG	0.025769062	0.25694156	5.7175684	18.958897	0.0	0.065331206	0.87602717	6.582169
GC07T:TTTACTGCAGTTAACC	14.530767	34.874928	0.060773775	2.653015	3.6718266	4.0403786	0.03661292	1.052885
GC08P:AAAGATGCACTCGACG	0.091231726	0.4619774	0.05704875	0.967735	0.0410405	0.24860248	0.047789536	0.5185854
GC08P:AACACGTCACAAGTAA	0.062091395	0.22074823	0.0	0.39559576	0.27732205	0.17634317	0.0	0.5966146
GC08P:AACTGGTCATCTACGA	2.5683842	2.8022728	0.08707246	0.5006976	1.2071986	0.7167349	0.0631931	0.60539025
GC08P:ACAGCTAGTATTCGTG	0.19347043	0.78487307	0.07630269	0.33774456	0.47857887	0.40319237	0.026558358	0.51030344
GC08P:ACGTCAACAATGACCT	0.1275967	0.510302	0.10303251	0.48802647	1.1581435	0.33213165	0.027072435	0.55533266
GC08P:ACTATCTCAGGAACGT	0.76181203	0.1527992	0.22816397	0.21020125	1.1620505	0.116102085	0.015784968	0.2653507
GC08P:ACTGATGCAGTAGAGC	0.10534865	0.9407599	0.11684334	1.0890932	0.063324854	0.23256972	0.05558508	0.30258575
GC08P:AGATTGCGTGAAATCA	0.43015775	1.9059253	0.06730702	0.46754113	0.6308465	0.6903012	0.040573843	0.21589808
GC08P:AGGTCATGTTTGCATG	0.27796447	1.2967864	0.15781724	0.5164409	0.15566204	0.47776878	0.022784935	0.23121564
GC08P:AGTGTCAGTCAGAATA	0.57394606	0.16253631	0.60961103	2.5209148	0.35087213	0.04537037	0.1424594	1.5556091
GC08P:ATCTACTAGTTAGGTA	1.5870765	0.92953175	0.020991145	0.21565236	0.34361464	0.2250853	0.018520007	0.3409124
GC08P:ATTACTCTCCTAGAAC	0.27895054	0.45097572	0.2880835	0.043630462	0.12445919	0.067722246	0.024593662	0.0
GC08P:CACCAGGAGGTGCAAC	0.40255216	0.025280537	0.55310696	2.782787	0.20261303	0.014800942	0.18913509	1.5436507
GC08P:CCGGTAGTCGCAAGCC	0.0	0.2747046	0.3946738	1.3739548	0.0	0.10738606	0.05658885	0.8983539
GC08P:CCTAGCTTCGGTGTTA	0.023042016	0.52167153	0.028178599	0.74860173	0.029375533	0.22061104	0.0	0.37196463
GC08P:CGAGCCAAGGCCCTTG	0.6911294	0.28287578	0.9480919	2.8739219	0.31490803	0.02230087	0.21121687	1.7936636
GC08P:CGCTTCATCTATCGCC	0.08847323	0.76762	0.11380352	0.47413313	0.06701989	0.25334063	0.028200315	0.39162996
GC08P:CGGACACAGATAGGAG	1.4635174	0.4111567	0.26188284	1.8056626	1.2108464	0.15496454	0.0	1.0446537
GC08P:CTACCCACATTGGTAC	9.982765	14.844613	0.03262785	2.1141331	2.5456855	1.9832966	0.0	0.8126177
GC08P:GAACCTAAGTGAAGAG	0.32147622	0.0	0.51240486	2.500925	0.25319347	0.026198084	0.19969746	1.1755042
GC08P:GACTAACCAACGCACC	0.32244322	1.5501311	0.0897132	0.8588075	0.11828963	0.46124107	0.058111705	0.45729226
GC08P:GACTACATCACCAGGC	0.025328	0.44802693	0.011475815	0.3613498	0.47248423	0.27931446	0.0	0.30840272
GC08P:GATCGCGTCGGTCCGA	0.18112597	1.2042074	0.036001332	0.28673586	0.13361162	0.455994	0.0	0.115710914
GC08P:GCATGTATCGTAGGAG	1.6072295	2.1470942	0.17508338	1.3345644	0.76431054	0.4650294	0.0	0.42853054
GC08P:GGACAGATCTCGATGA	21.510088	34.127964	0.040266912	2.8188248	6.453228	5.1118493	0.03056016	1.2564776
GC08P:GGAGCAACATCCGTGG	0.090545945	0.7888718	0.041829094	0.74016255	0.36818904	0.4081352	0.0	0.47441167
GC08P:GGCGTGTAGATAGGAG	0.031820484	0.4354825	0.048885904	0.69079566	0.1836582	0.21861081	0.009713443	0.58197474
GC08P:GGGCATCGTAGCGTGA	0.13481222	0.9859192	0.14705625	1.4700987	0.10084248	0.2676747	0.01900639	0.5899203
GC08P:GTGTTAGTCACTTACT	0.57758355	0.6996618	0.21480641	1.7609916	0.34266636	0.28432173	0.00859866	1.1179681
GC08P:TACCTTATCGTTACAG	0.25271267	1.4977577	0.09753505	0.51628697	0.14403531	0.49925697	0.022072908	0.3681212
GC08P:TAGACCACACGTCAGC	0.0	0.24238777	0.0450435	1.0221876	0.0	0.0821622	0.022415636	0.37199947
GC08P:TGACGGCCATGCCCGA	0.104318015	0.3544804	0.32641304	0.042358894	0.036763825	0.067722246	0.03209561	0.0
GC08P:TGAGAGGGTCTCATCC	0.041709043	0.029390372	0.4834211	0.009649633	0.04427465	0.01876501	0.07911812	0.010707484
GC08P:TGAGAGGTCGTAGATC	0.58144516	1.6077809	0.21467157	0.6868424	0.36958396	0.5462291	0.016595867	0.7423848
GC08P:TTCTCCTTCCTACAGA	23.113857	36.5978	0.024982145	3.447532	5.7265024	5.4193583	0.03565352	1.2351768
GC08P:TTTGGTTTCCGGGTGT	0.0	0.33890018	0.034786068	0.2161027	0.0	0.31351668	0.0	0.4174319
GC08T-S1:AAACGGGAGCGTGAGT	0.32186276	0.7496775	0.02419677	0.44278127	0.3445661	0.3940508	0.014272445	0.26621294
GC08T-S1:AACACGTTCCGAACGC	15.043932	26.657444	0.06184783	2.2231565	3.534523	3.4385915	0.03535209	0.7493632
GC08T-S1:AACTCTTTCACTGGGC	0.07439831	0.2459997	0.41909614	0.13746804	0.0737701	0.1007065	0.045774497	0.015258165
GC08T-S1:AAGGTTCCACCATGTA	0.19401227	0.32090703	0.38798663	0.8425387	0.67384005	0.19931673	0.07380882	0.9399856
GC08T-S1:ACCTTTAGTAGCTTGT	12.017112	21.096197	0.054244936	2.3741126	2.7341137	2.9133842	0.05704542	0.9450016
GC08T-S1:ACGGCCATCATGCATG	1.2536488	0.8602145	0.05482045	0.687991	1.7293218	0.12646472	0.0	0.8444948
GC08T-S1:AGACGTTGTATTCGTG	0.046988584	0.6946356	6.4155283	14.919416	0.0	0.068062395	0.9229418	6.585755
GC08T-S1:AGATCTGGTTGAGGTG	0.21515527	0.79266185	0.025334556	0.5723334	0.21413828	0.35966662	0.0	0.63968647
GC08T-S1:AGCAGCCTCTTGAGAC	0.018712366	0.6492429	5.274984	13.8824005	0.014634922	0.107221514	0.56378716	4.7904496
GC08T-S1:AGCGTATAGAACAACT	2.3925018	4.050674	0.10115573	0.581264	1.208974	0.7526425	0.043866545	0.30455306
GC08T-S1:AGCTCCTTCCTTAATC	0.062327527	0.5859501	6.666217	27.699564	0.048926886	0.09387357	0.85781103	7.63006
GC08T-S1:AGGCCACCAGCATGAG	0.51891536	0.720264	0.43993488	1.8844755	0.3123569	0.29920685	0.15631987	0.9153777
GC08T-S1:AGGCCGTAGTTAGGTA	0.54283947	1.2288264	0.07839241	1.1640561	0.33081847	0.4758346	0.041329138	0.70524734
GC08T-S1:AGTGGGAAGCAGCGTA	0.35364693	1.1962886	0.012301439	0.2950935	0.48283184	0.51239496	0.0	0.22808856
GC08T-S1:ATAAGAGTCCTTTCGG	0.0767011	0.21695986	0.060363904	1.1207694	0.23816885	0.14975317	0.043548282	1.0555062
GC08T-S1:ATGTGTGGTGTTGGGA	0.34245017	0.29742098	0.11064422	0.5825209	0.4639798	0.17184183	0.008335744	0.7132353
GC08T-S1:ATTACTCGTTGTCTTT	17.669647	40.158356	0.111682646	3.117756	3.7164068	4.13846	0.0	1.1406898
GC08T-S1:CACACTCTCAAACCAC	0.28138036	0.6082744	0.11498059	0.928913	0.18594341	0.16678266	0.12503685	0.6916362
GC08T-S1:CACAGTAAGGGTCGAT	11.406862	22.304213	0.0	1.7522125	3.5716333	2.2827387	0.050798897	1.3294532
GC08T-S1:CACATAGCATGATCCA	0.28017393	0.3942536	0.36968076	0.8348157	0.3639866	0.12494594	0.10410239	0.6822314
GC08T-S1:CACATAGTCTCGTATT	10.399923	15.33452	0.0	1.0104859	3.2897255	2.2555666	0.0	1.0571765
GC08T-S1:CACTCCACATCGGGTC	3.5509584	4.6066875	0.18779851	2.0830054	1.3505845	0.7505956	0.10209207	1.1694775
GC08T-S1:CAGCATAAGGATATAC	0.5143088	0.7107597	5.4618716	25.396103	0.18233266	0.13375163	0.6762202	7.06441
GC08T-S1:CAGCTGGTCCAACCAA	0.29693934	0.18140833	0.17860077	0.63174933	0.99853843	0.15095088	0.06131211	0.79441106
GC08T-S1:CAGTAACGTTCTCATT	0.12670992	0.4188978	0.2633251	0.5730496	0.275025	0.21016257	0.047342345	0.60851693
GC08T-S1:CATCAGAGTGAAATCA	0.034857817	0.2945457	0.42006752	0.033669893	0.095318064	0.053830504	0.046948202	0.0156494
GC08T-S1:CATCCACTCAGCATGT	0.23891293	0.70473623	0.032369077	0.31452373	0.73086137	0.35353372	0.0	0.54325885
GC08T-S1:CCCTCCTAGTCCTCCT	19.156748	35.5105	0.064000495	3.4126098	4.090475	3.6843886	0.0	1.193771
GC08T-S1:CCGTACTAGAAAGTGG	0.21750675	0.2711323	0.08991578	0.5639617	1.1317794	0.24607433	0.0	0.55155516
GC08T-S1:CCTAGCTGTGCAGACA	0.11963679	0.36630896	0.12399259	0.6823592	0.33600333	0.064221136	0.059232425	0.46905938
GC08T-S1:CCTTACGGTGCAGTAG	0.24107464	0.53126335	0.008559495	0.32045034	0.6947873	0.33941615	0.0274034	0.31465238
GC08T-S1:CGACTTCGTTACCGAT	0.7092841	0.17013773	0.83078724	2.7639775	0.5093075	0.0529321	0.19294128	1.1682421
GC08T-S1:CGAGCACGTTCCGTCT	0.038847014	0.51510704	0.037695494	0.43137768	0.99470156	0.3010297	0.017696794	0.9952329
GC08T-S1:CGATCGGCAGGTGGAT	10.535635	21.764187	0.0	2.463253	2.9830892	2.64901	0.02253067	0.90635544
GC08T-S1:CGATGGCGTCCCTTGT	0.042166736	0.41937688	0.011695298	0.38018668	0.0	0.333942	0.0	0.26877052
GC08T-S1:CGATTGAGTTTAAGCC	0.040725503	0.51588726	0.0	0.1854637	0.0	0.31128925	0.0	0.0
GC08T-S1:CGCTATCGTTTGACTG	0.037557594	0.037153304	0.43941036	0.009322527	0.063756734	0.027048498	0.074347	0.010344518
GC08T-S1:CGCTTCAGTTGTTTGG	0.5458115	0.53969586	0.10194843	0.5877919	0.37247044	0.1457833	0.011438827	0.64876723
GC08T-S1:CGTAGGCTCATGCAAC	0.5004064	0.0123768095	0.89396226	2.0529916	0.4325592	0.023415912	0.18472014	0.93880934
GC08T-S1:CGTCACTTCTATCGCC	0.24431847	0.56484276	0.0179541	0.3796245	0.25550085	0.4788358	0.0	0.51441306
GC08T-S1:CGTCAGGCACATGACT	0.54329133	0.57467353	0.10880619	0.7828365	0.49521118	0.07853492	0.0	0.44043997
GC08T-S1:CGTCTACAGGACCACA	0.34978276	0.6252702	0.009054424	0.48732868	0.33599663	0.39510575	0.0	0.47857946
GC08T-S1:CGTCTACTCCACGACG	0.15052481	0.763883	0.048906848	0.9431983	0.09483266	0.372785	0.019440003	0.50980836
GC08T-S1:CGTGAGCTCCAGTAGT	9.709034	14.975157	0.070199326	2.4096227	2.860684	1.7846754	0.049304813	1.1255317
GC08T-S1:CGTGTAACAACGCACC	1.6213833	0.29512104	0.49985147	1.6038061	1.6127826	0.11221635	0.09761811	1.0708911
GC08T-S1:CGTGTAAGTCAGAATA	5.563435	7.786064	0.16662128	1.1043451	1.9421568	1.2973977	0.0	0.99509585
GC08T-S1:CGTGTCTCACCTGGTG	0.038824514	0.56268483	0.0132518355	0.47736144	0.044125225	0.23557106	0.0	0.52170974
GC08T-S1:CTAGAGTTCAGCAACT	0.3452263	1.3915737	0.098986655	1.5433435	0.21158226	0.36242405	0.03597534	0.44037434
GC08T-S1:CTAGTGAAGAAGCCCA	0.04607936	0.23609626	0.023266125	0.571829	0.15944843	0.16198547	0.0	0.4082148
GC08T-S1:CTAGTGAAGTAGGCCA	0.010495549	0.16576403	0.06079888	0.5385572	0.1773632	0.15420902	0.036344714	0.65064484
GC08T-S1:CTAGTGACAATCACAC	0.16542473	0.14298171	0.20253034	0.57972723	0.33191973	0.0869552	0.078232184	0.717393
GC08T-S1:CTCACACCAAGTCTGT	0.08710952	0.2822566	0.13048388	0.574748	0.081437096	0.5456504	0.015200474	0.7131177
GC08T-S1:CTCACACGTGCCTGGT	0.5630614	0.7452311	0.18207602	0.7710462	1.0659751	0.30187544	0.039209116	0.6304417
GC08T-S1:CTCGAAATCGTTGCCT	0.0	0.50092864	4.7294207	10.40993	0.016464287	0.07061941	0.5764708	5.019795
GC08T-S1:CTGAAGTTCACTCCTG	0.49422133	1.6580184	0.029547589	0.49176386	0.5699572	0.46966085	0.0	0.36817297
GC08T-S1:CTTAGGAGTTATCGGT	0.16835535	0.4438498	0.06729181	1.0888046	0.17910618	0.22966382	0.06557651	0.7447448
GC08T-S1:CTTCTCTGTAAATGAC	0.586473	0.65157515	0.25949228	2.9375803	0.4766023	0.35892528	0.04264483	1.242288
GC08T-S1:CTTGGCTAGCCCGAAA	0.0742497	0.13558625	0.0	0.028350145	0.06007071	0.009816865	0.0	0.13421622
GC08T-S1:GAATAAGCATGGAATA	0.46219388	0.53928924	0.36646438	1.0657157	0.40035743	0.18671979	0.12581998	0.6927238
GC08T-S1:GATCGCGAGCAACGGT	15.242743	29.399998	0.11915069	2.933762	3.9495356	3.198937	0.05085128	1.2998676
GC08T-S1:GCATGCGCAGCCTGTG	4.707373	5.871382	0.0795512	1.3369728	1.7198871	0.9480813	0.0	0.84567314
GC08T-S1:GCATGCGGTAGCGATG	16.058365	31.296144	0.071040176	2.5969293	3.8296952	3.7898092	0.022657624	1.1189125
GC08T-S1:GCCAAATCAGTTAACC	0.0748508	0.018520843	0.0	0.22999668	0.22532012	0.0	0.0	0.48114324
GC08T-S1:GCCAAATGTTATGCGT	0.0	0.65477425	0.0	0.40164387	0.0	0.46557134	0.0	0.20259413
GC08T-S1:GCTTGAACATCTACGA	0.094379105	0.27870187	0.51084805	1.0187498	0.23490626	0.04053875	0.04772087	0.6865317
GC08T-S1:GGAACTTTCACCACCT	0.3170958	0.4379026	0.25077254	0.24665013	1.386694	0.29549146	0.056418955	0.18575525
GC08T-S1:GGGACCTCATAGTAAG	13.219408	24.113882	0.034374192	2.4728944	3.3840497	3.2220886	0.020332554	0.9197978
GC08T-S1:GTAACTGAGTGCCAGA	0.35395765	0.6161875	0.012145141	0.4661228	0.3528165	0.3913568	0.0146273365	0.496578
GC08T-S1:GTAGGCCGTCCAGTAT	0.13426858	0.32415152	0.08624034	1.3516285	0.007790365	0.045208532	0.017841017	0.6551002
GC08T-S1:GTAGGCCGTTCACCTC	1.78243	0.41728315	0.12526175	0.75204676	1.670281	0.10725875	0.0	0.5658659
GC08T-S1:GTGGGTCAGCGCCTCA	0.23111588	0.4223128	0.1733811	0.9418109	1.1749362	0.31519684	0.014126371	0.916011
GC08T-S1:GTGGGTCGTGTCTGAT	0.1942056	0.913999	0.014257248	0.5160739	1.0052068	0.29956454	0.008925806	0.9450338
GC08T-S1:GTGTTAGCATCTACGA	0.011683404	0.17060345	0.24996783	0.77019554	0.028489519	0.21960357	0.009570669	0.6042802
GC08T-S1:GTTACAGAGTATGACA	0.73846096	0.24318226	0.47997832	2.5986261	0.7190286	0.07609475	0.0	1.3125584
GC08T-S1:TACACGACAAATTGCC	15.626195	29.734814	0.05333374	2.7018251	3.5253835	3.2784207	0.046565656	0.9916761
GC08T-S1:TACCTTATCTAACGGT	18.731049	34.56654	0.04571464	3.1061647	5.0715322	4.456092	0.0254668	1.4726019
GC08T-S1:TCAGCAACAGGGTTAG	0.64149994	0.17079142	0.84524107	2.4373393	0.7209126	0.069229856	0.16180521	1.1591581
GC08T-S1:TCTGAGATCGTCTGAA	16.865837	31.574316	0.0755364	2.8627994	3.999022	4.0480256	0.02409165	1.2351195
GC08T-S1:TCTGGAAAGAATGTTG	3.4342816	8.662558	0.0795512	1.3319834	1.9732924	1.0862244	0.04298368	0.7605851
GC08T-S1:TCTTTCCCATACTACG	0.057795398	0.72483474	0.01823321	1.0758667	0.0	0.22871208	0.0	0.42650798
GC08T-S1:TGAAAGAGTCTGATTG	0.17754287	1.0789894	0.07262232	0.71024376	0.6634376	0.45505297	0.020478271	0.31505594
GC08T-S1:TGACGGCCATCGGTTA	0.06978888	0.20375282	0.024813626	0.45151207	0.5750083	0.10719788	0.0	0.33071807
GC08T-S1:TGACTTTGTCATACTG	0.63144815	0.64308804	0.49843687	1.3963352	0.18352857	0.1168766	0.080338135	0.90576726
GC08T-S1:TGGCGCACATACGCTA	0.1456919	0.7442908	6.6175795	25.396845	0.0	0.12733057	0.7402873	7.305426
GC08T-S1:TGGCTGGAGTGCAAGC	21.397058	37.507706	0.054857563	3.383239	4.5253882	4.299142	0.03056016	1.2040212
GC08T-S1:TGTTCCGAGTGTTGAA	1.068357	0.14616989	0.6801521	2.0750473	0.95997334	0.102006406	0.12094827	1.2100276
GC08T-S1:TTAGGACCAGTCAGAG	0.06050674	0.23063278	0.47999698	1.343772	0.117988974	0.16260654	0.12112795	0.9154405
GC08T-S1:TTCGGTCAGTCATGCT	0.0627658	0.6599855	0.0	0.6520455	0.038814623	0.27040178	0.0	0.4942782
GC08T-S1:TTGCGTCCAGCGTTCG	0.5423174	0.5511347	0.4244773	1.1624029	0.381489	0.32957843	0.078766815	0.93684316
GC08T-S1:TTTACTGAGATCGATA	15.590161	31.221878	0.039164737	2.6096344	3.9216335	3.5397613	0.029409887	0.7799923
GC08T-S2:ATAAGAGTCCGTAGTA	0.07664685	0.5819237	0.08049007	0.43311995	0.11083868	0.3973775	0.0	0.7683746
GC08T-S2:ATTATCCGTCGCTTTC	5.101281	5.3493876	0.42648357	1.7115991	2.11456	0.5172741	0.017448902	0.68232703
GC08T-S2:CACAAACCATGCAATC	5.6155434	11.921685	0.07386897	1.7679425	1.5017564	1.2161553	0.03991342	0.71422863
GC08T-S2:CACAGTATCTGCTGTC	0.1371218	0.65222955	5.5436687	23.347866	0.0	0.17258646	0.6181314	7.1702223
GC08T-S2:CCGGGATGTCTGATTG	0.0	0.028510105	0.457591	0.009649633	0.031675342	0.009232556	0.093120314	0.010707484
GC08T-S2:CGAATGTTCCGTTGTC	0.3097022	1.0146891	1.5231074	3.378826	0.1439511	0.3284653	0.38698167	2.261868
GC08T-S2:CTCGAAATCTCTTGAT	0.038028356	0.44488	6.377489	25.619822	0.0	0.10081477	0.937299	7.318821
GC08T-S2:CTTAGGACACCATCCT	0.32869273	0.21511763	0.2430132	1.0359194	0.51618016	0.15018602	0.0832959	0.7716067
GC08T-S2:GACTACAAGCGCTTAT	14.522335	30.334398	0.028550008	2.7851362	3.81302	3.069285	0.040886916	1.1634656
GC08T-S2:GGAAAGCCAGATCGGA	7.992716	15.859079	0.0	2.2256622	2.2845557	1.4721563	0.045307126	0.81749535
GC08T-S2:GTGCATACACGGTGTC	17.94461	31.503906	0.049613316	2.5920055	5.1622	4.1139207	0.0528071	1.2275519
GC08T-S2:TCTCTAAAGCTCCTCT	17.942532	30.292225	0.07400389	2.7504904	4.549337	4.269264	0.017534517	0.98461723
GC10B:AACTCAGGTACACCGC	0.0	0.08381854	4.086861	3.4381058	0.0	0.0	0.42132244	3.1919162
GC10B:ACAGCCGAGACCACGA	0.0	0.17485996	3.5753493	5.788974	0.0	0.04419095	0.40815613	4.1251116
GC10B:AGAATAGGTTCCGGCA	0.0	0.08661249	3.7552664	4.274264	0.0	0.0	0.4353665	3.076568
GC10B:AGATCTGTCAGTTTGG	0.0	0.036616005	3.7580414	2.9370985	0.0	0.0	0.3453086	2.610039
GC10B:AGTTGGTTCTCGCATC	0.0	0.08381854	4.449766	4.202303	0.0	0.045616463	0.42132244	3.465615
GC10B:ATGGGAGAGTCACGCC	0.25697675	1.035752	0.038615037	1.3861632	0.1986362	0.26866043	0.0	0.5535127
GC10B:CCCTCCTAGGACAGAA	0.0	0.12686902	0.26935855	0.06010177	0.036763825	0.0	0.059063863	0.019687954
GC10B:CGAACATTCTCTTATG	0.0	0.03783654	4.1152396	6.326488	0.0	0.0	0.41085106	2.5693903
GC10B:CGACCTTAGAGCTATA	0.070100956	0.40281785	0.0140201915	1.2199552	0.027579192	0.14100832	0.0	0.7966665
GC10B:CGCGTTTCACAGACAG	0.0	0.61931455	3.867752	9.757346	0.0	0.2915797	0.28469703	5.441283
GC10B:CGCTTCATCGCCTGTT	0.0	0.036616005	4.2013555	3.4069748	0.0	0.0	0.39340875	2.6958294
GC10B:CGTGTCTTCGGCCGAT	0.040411938	0.010928532	0.3820613	0.013750727	0.028387036	0.0	0.04393419	0.0
GC10B:CGTTAGAGTAGGCATG	0.0	0.08381854	4.257684	3.8703973	0.0	0.0	0.42132244	3.308543
GC10B:GACGTTAAGTGCAAGC	0.0	0.078331076	4.2593007	3.9511266	0.0	0.0	0.49447194	2.6047773
GC10B:GACTGCGCATTTCAGG	0.0	0.081199214	3.8270798	3.5336394	0.0	0.0	0.3345177	3.0896168
GC10B:GCAAACTCAATCCGAT	0.13373373	1.2923484	0.20062202	2.2561214	0.0	0.3311814	0.0	0.70866483
GC10B:GGATTACTCTTGCAAG	0.0	0.30483302	3.5935402	4.5337825	0.0	0.038929235	0.4248776	2.6485252
GC10B:GGCTCGAGTCTGATCA	0.0	0.081199214	4.2147007	4.409666	0.0	0.04419095	0.3345177	3.2788515
GC10B:GGCTGGTAGATGTCGG	0.0	0.018289318	0.19708538	0.017742874	0.0487986	0.0	0.09115948	0.019687954
GC10B:GTAGTCAAGTACCGGA	0.0	0.08381854	4.086861	3.4381058	0.0	0.0	0.42132244	3.1919162
GC10B:GTCATTTTCATGTCCC	0.0	0.03783654	4.228486	13.864319	0.0	0.0	0.36502847	4.2694645
GC10B:GTGGGTCAGGATGGTC	0.0	0.08381854	4.239419	4.2467813	0.0	0.0	0.46878067	3.4219456
GC10B:TCATTTGTCTCGATGA	0.0	0.08381854	4.3876677	4.012935	0.0	0.0	0.32251203	3.2742538
GC10B:TCGAGGCCAGATCTGT	0.0	0.081199214	3.8270798	3.5336394	0.0	0.0	0.3345177	3.0896168
GC10B:TTTGTCATCTCAAGTG	14.651166	31.189774	0.086858526	1.9394406	3.9897215	4.460203	0.02137525	0.85988307
GC07B:ACCTTTACATTTCAGG	0.0	0.036616005	4.0144033	3.706391	0.0	0.0	0.39340875	2.6647372
GC07B:CGAATGTAGCGATATA	0.10916909	0.29988223	0.93456215	6.858434	0.0	0.029552761	0.041614644	2.2230706
GC07B:CTCATTAAGACTGTAA	0.0	0.5620426	3.0192535	7.027921	0.021952383	0.05969979	0.16684201	4.1474447
GC07B:GACGCGTAGTTGTAGA	0.0	0.3025644	3.4565163	5.572653	0.0	0.04419095	0.30934763	4.0879884
GC07B:GCAGCCAGTTTGGGCC	0.0	0.25834054	3.7303135	4.8800855	0.0	0.039280847	0.29412657	3.4023252
GC07B:GGCAATTCATCGATGT	0.14340311	0.100435756	0.3138953	0.7448675	0.3599679	0.15847284	0.14375213	0.9118997
GC07B:TACGGTAGTGAAGGCT	0.0	0.08661249	3.7168057	4.1295066	0.0	0.0	0.4353665	3.1575396
GC08B:CACAAACCAAACGCGA	0.09907217	0.102694504	0.076668404	1.783556	0.03100619	0.15412489	0.015503095	0.84560466
