# Supplementary material for: scRNA-seq of gastric tumor shows complex intercellular interaction with an alternative T cell exhaustion trajectory
Source: Nat Commun. 2022 Aug 23;13:4943. doi: 10.1038/s41467-022-32627-z (PMC9399107; doi:10.1038/s41467-022-32627-z)
Supplement: Supplementary file 13 — Source Data [file 41467_2022_32627_MOESM13_ESM.zip › Source Data/Fig4/Fig4c.csv]

	MHC class II protein complex	lymphocyte migration into lymph node	interleukin-7 receptor activity	interleukin-3 receptor activity	complement component C1 complex	Plasma lipoprotein assembly	phagosome acidification	lysosomal lumen	collagen V binding	M1 score	M2 score
Mono_FCGR3A	-0.5526245891572596	-0.22707037891900111	-0.6625557396767172	-0.43759984494041765	-0.3918226322064536	-0.33254474343793	-0.09634363167918189	-0.10909312733897511	-0.6233220215003126	-0.29062879443053063	-0.32312464672441027
Mono_CD14	-0.5121489190565272	-0.2392681735688057	-0.6672912731449713	-0.5527142147161526	-0.8354443199959697	-0.27748381731894767	-0.13305608971026	-0.1517865367431897	-0.5787891828835132	-0.31172630265730733	-0.30205215855786743
Mφ_THBS1	-0.3030110570335105	-0.27340322655702276	-0.5244728487469105	-0.45959966549714326	-0.7310549548613152	-0.19054519519188298	-0.05343722325666357	-0.11107670453192862	0.3636561286356768	-0.12092086510997924	-0.06684417540356372
Mφ_APOE	0.4653572855586769	-0.17980571690556296	-0.3971740428879581	-0.47025948101732284	0.7587112307164418	0.20045364972799068	0.14066753382124353	0.19654719968008968	-0.3349751222440934	-0.02666945579011979	0.0996234299716513
DC_LAMP3	0.3186116926632801	0.4967980080538203	0.6699602788114837	-0.17106289793612076	-0.7225260773588421	-0.2574441103974896	-0.26143381138659116	-0.3147222451251859	-0.5579868086871368	0.11576266263626661	-0.36880880761949286
cDC1_XCR1	0.7213926399852157	-0.15869839810673067	-0.431803227393961	-0.5910698364226673	-0.8690287785371029	-0.3096899318122306	-0.1619039550913952	-0.192522305857306	-0.6887105352677692	-0.1908589481953405	-0.5261621562077242
cDC2_CD1C	0.6108354042272679	-0.06370591512684701	-0.04975613205789462	-0.4564467321027749	-0.21031517993063636	-0.22555938210643306	-0.06703045429543443	-0.14688316860104056	-0.3811541688866002	-0.14976022689620289	-0.19815109036616535
pDC_LILRA4	0.1636619898457336	-0.25089606387681856	-0.18642818342742906	0.5778162248083554	-0.8798806738280256	-0.26774676604263453	-0.2503002583809431	-0.2472506467155197	-0.654889077199736	-0.4614669600144207	-0.37783979837605003
