# Supplementary material for: scRNA-seq of gastric tumor shows complex intercellular interaction with an alternative T cell exhaustion trajectory
Source: Nat Commun. 2022 Aug 23;13:4943. doi: 10.1038/s41467-022-32627-z (PMC9399107; doi:10.1038/s41467-022-32627-z)
Supplement: Supplementary file 13 — Source Data [file 41467_2022_32627_MOESM13_ESM.zip › Source Data/Fig4/Fig4g.xlsx]

## Sheet: Figure 4g
APOE
	Phage_Ctrl	Phage_Ctrl	Phage_Ctrl	Phage_NR1H3	Phage_NR1H3	Phage_NR1H3	Phage_TFEC	Phage_TFEC	Phage_TFEC
Unstimulation	0.968669	1.00388	1.03578	2.03752	2.69298	1.72753	88.2014	72.003	82.8225
LPS+IFNγ	0.978544	1.00136	1.02113	1.59528	1.84027	1.93635	5.78308	10.2866	6.28517
Pam3CSK4	0.969402	1.00502	1.00232	5.51704	4.90474	4.51637	19.5868	15.3475	24.5974
APOC1
	Phage_Ctrl	Phage_Ctrl	Phage_Ctrl	Phage_NR1H3	Phage_NR1H3	Phage_NR1H3	Phage_TFEC	Phage_TFEC	Phage_TFEC
Unstimulation	1.00235	1.00014	1.00002	1.4013	1.43739	1.62458	25.3691	23.9749	26.2642
LPS+IFNγ	1.02146	1.00312	1.01881	1.8989	3.07517	2.57892	4.57912	7.26351	4.76235
Pam3CSK4	1.02162	1.00004	0.997697	3.70215	4.67022	4.54756	12.8177	12.5396	12.8776
