# Supplementary material for: scRNA-seq of gastric tumor shows complex intercellular interaction with an alternative T cell exhaustion trajectory
Source: Nat Commun. 2022 Aug 23;13:4943. doi: 10.1038/s41467-022-32627-z (PMC9399107; doi:10.1038/s41467-022-32627-z)
Supplement: Supplementary file 13 — Source Data [file 41467_2022_32627_MOESM13_ESM.zip › Source Data/Fig8/Fig8b/fig8b_genepair.txt]

DLL1	NOTCH1
DLL1	NOTCH4
DLL4	NOTCH4
DLL4	NOTCH4
DLL1	NOTCH3
DLL4	NOTCH3
JAG1	NOTCH3
JAG1	NOTCH4
JAG1	CD46
JAG2	NOTCH3
PDGFA	PDGFRA
PDGFB	PDGFRB
PDGFB	PDGFRA
PDGFC	FLT4
PDGFD	PDGFRB
TGFB1	EGFR
PGF	NRP2
PGF	NRP1
PGF	FLT1
CCL2	CCR10
CCL2	ACKR1
CXCL1	ACKR1
CXCL8	ACKR1
VEGFA	NRP1
VEGFA	NRP2
VEGFA	KDR
VEGFA	FLT1
WNT2	FZD4
WNT5A	ANTXR1
FGF7	FGFR1
IL6	IL6ST
ANGPT1	TEK
ANGPT2	TEK
EFNB1	EPHB4
EFNA1	EPHA3
