# Supplementary material for: scRNA-seq of gastric tumor shows complex intercellular interaction with an alternative T cell exhaustion trajectory
Source: Nat Commun. 2022 Aug 23;13:4943. doi: 10.1038/s41467-022-32627-z (PMC9399107; doi:10.1038/s41467-022-32627-z)
Supplement: Supplementary file 13 — Source Data [file 41467_2022_32627_MOESM13_ESM.zip › Source Data/Fig8/Fig8b/fig8b_data.csv]

	NK_GNLY	CD4_C1_CCR7	Mono_CD14	CD4_C2_LTB	NKT_KLRC2	γδT_KLRG1	CD8_C1_LEF1	CD8_C2_CX3CR1	CD8_C3_GZMH	Mono_FCGR3A	NK_IL7R	Treg_C1_SELL	B_memory	B_naive	CD8_C10_SLC4A10	Mast_cells	CD8_C4_GZMK	Proliferative_T_cells	pDC_LILRA4	CD4_C6_IL17A	Treg_C3_CTLA4	CD8_C5_TOB1	αβ_T	CD4_C5_CXCL13	Plasma	Gc_B	cDC2_CD1C	cDC1_XCR1	Treg_C2_LAG3	CD4_C3_SLC2A3	NK_FCGR3A	CD8_C9_HAVCR2	CD4_C4_CD69	CD8_C6_GNLY	DC_LAMP3	Endocrine_cells	Mφ_THBS1	NKT_CD69	B_activated_memory	CD8_C8_IL17A	Mφ_APOE	CD8_C7_CD160	γδT_BHLHE40	NK_XCL1	γδT_ZNF683	γδT_KIR2DL4	Plasma_naive	B_early_activated	Fib_1
DLL1	0.00103920331615127	0.00269155193925217	0	0.00052993553173305	0	0	0.00725854037932237	0	0.000619501692204337	0.000929862999363472	0.0963177995438861	0	0.00201671924918761	0.00284864945468233	0.000182482737964888	0.000176190685624975	0	0.0013133226341329	0.00226959497518236	0	0.00057235193124329	0.000545211287515055	0.000853783504914004	0	7.39502668861581e-05	0	0.00288175664239762	0	0	0.00476735095831604	0	0.000460770182520504	0.000883115200269427	0.00286038704734339	0.00207212566722003	0.0472298259242959	0.00613643601772302	0.00333444091444114	0.00406985970697376	0	0.00470812332229749	0	0.0017598743790948	0.0242673498128228	0	0.0155111823692482	0.000151122698351614	0.00529493196959617	0.219155106130718
DLL4	0.00090664841486464	0.000545449948938716	0	0.000921592649966518	0	0	0	0	0.000617015238412746	0	0.00217085214903992	0.00239656955771487	0.000353013361574631	0	0	0.000794175625553945	0.000324161332540585	0.00134526106058741	0	0	9.33771874403105e-05	0	0	0	0.00257584137551412	0	0.000349672605959902	0.00378496297778621	0.00205912628256311	0.000333060753804688	0.00262652770047621	0	0.00049432825104051	0	0.0322654229457686	0.0787414128672485	0.000948348114906556	0.0105705531388845	0.000856022473100598	0	0.000594860906553413	0	0.00363707407909387	0.00210881307916057	0	0	0.00299625417109713	0	0.079240510722452
JAG1	0.00391865749220572	0.000496567831261266	0.0274333785662018	0.00174478358462386	0	0	0	0	0.00464183249340026	0.00433453086393659	0.258160815436414	0.00199021040440516	0.000844788710951876	0	0.00232958639510505	0.0282862449109257	0.00205547871916103	0.00596906919620792	0.0564312096507974	0.00333669310130826	0.00182130363417774	0.00270506994141968	0.0043871353144426	0.0340782336136113	0.000286807838668676	0	0.0125878466850949	0.0179239620541172	0.00412290135628231	0.0049363737666952	0.0115437882472768	0.016259455961618	0.0029345271218659	0.0062680038352644	0.109797188187353	0.0377695493623015	0.0387979676554716	0.0105469697752685	0.000913988288171451	0.00377075617459686	0.0368799365394442	0.00118528458047091	0	0.0510972327001847	0.0040932703726908	0.0218313197104378	0.000591322103948268	0	0.199243374156575
JAG2	0.00237209482367492	0.000215207441498569	0.00136375578563714	0.00163697379646074	0.00389577872986439	0.00062563522665429	0	0.00359729382817011	0.00961856820103596	0.0015437922480572	0.013381689820294	0.00354004853261802	0	0.00072199065565081	0.00189579520254976	0.00507140597592175	0.00311608605277658	0.0128165013795987	0	0.019058450348936	0.00814477719029583	0.0150020778411938	0.00854935982143946	0.00491518505241934	2.92995779312186e-05	0	0.00187419135949545	0	0.00213920772331684	0.00222943004630561	0.00653207459870101	0.0105038986398242	0.00817236534982952	0.0176271359531586	0	0.0335995890346617	0.000861543983878804	0.0114258998167678	0.000284917983470528	0.00811896830761304	0.00139363455293676	0.0146072490773373	0.00952311062713317	0.0142050542288071	0.0194265423343872	0.0222574916926367	0	0	0.000442126716757061
PDGFA	0.00234471160029154	0	0.00796509530765577	0.00096707909284753	0.00224992959220827	0.00359162847184739	0	0.00191670497240475	0.00738763097268586	0.00118135747914876	0.016996257361635	0.00294925302868915	0.00193642781862756	0.000783988070154639	0.0347394272478468	0.059280728998016	0.00272207413087221	0.0154459210851445	0.00234989569916601	0.00862190542965145	0.0609818067899435	0.0027831640363102	0.01248651004024	0.0132163593714484	7.57702616302554e-05	0	0.00437188410670102	0.0153940776809986	0.0425791755558384	0.00251829039350756	0.019990289165248	0.0269918948716575	0.00305300302689744	0.00558210106691663	0.0256946223951654	0.1565368196384	0.00686216289235777	0.00134279195217414	0.00397768223011312	0.00363023839123786	0.018086958530311	0.00410990572217331	0.0131046673949872	0.0239047333763296	0.0103377639650083	0.0114996242998268	0.000367011919477825	0.00227465325233845	0.0263047301289852
PDGFB	0.00107952627177821	0.0159276093510694	0.00316848721409059	0.0163433061310113	0.00777171794588447	0.0554811677564114	0.00976230597375684	0.0133723359253855	0.00241816621199724	0.00121340853979655	0	0.0102218782128093	0.000538506352278657	0	0.0121120728913711	0	0.0222357569596955	0.00160861408825937	0.0980540935971372	0.00329260913955456	0.00606702946135275	0.00219361083357599	0.00634078939226559	0.00325101782874839	2.02193533860416e-06	0	0.0156151381261879	0.0248602678735463	0	0.00692680316784613	0	0.000473126291179007	0.00429365277816065	0	0.00677785335720974	0.0139807616236154	0.00698442032779537	0.0178845689416304	0.000824460129284472	0.000861350515423951	0.141658766558065	0	0.0052841783522616	0.0044165310585753	0	0	0	0	0.000382381684309433
PDGFC	0	0	0.0277469221801036	0	0	0	0	0	0	0.0305334805712432	0.00585719271191111	0.00197977265620974	0	0	0	0.00163767496820034	0.000604587322579614	0	0.0188716071463447	0	0.000194244565788291	0.000172403982146533	0	0	3.54203141433759e-06	0	0.0223682409782256	0.00249095619894156	0	0	0	0	0	0	0.0197779077452706	0.00182662020597644	0.0178842949180709	0	0	0.000317103997724008	0.116096528400849	0	0	0	0	0	0	0	0.229482476764963
PDGFD	0.281848327343351	0.000924100176544243	0.0106605917773396	0.000886796996608958	0.224456157436166	0.128122984404381	0	0.11804067293897	0.0194175933186409	0	0.0793909139633184	0	0.0091345569412944	0.00534427345915906	0.0177722445940122	0.00217408245147387	0.0344925474717076	0.0023796358591709	0	0.00546835700936163	0.00025810484175142	0.00225932398151486	0.0256648916479045	0.00195408503297513	0.000446895771584963	0.237790254473287	0	0	0	0.000260373103368581	0.214873210947325	0.0285117581519731	0.00151550929059121	0.0920226617384491	0.00207212566722003	0.0218400116895705	0.00106984947330463	0.0203415295912338	0.00823933841365987	0.00285221390421077	0.00293040322511349	0.0906612126201738	0.0572986740180279	0.153829879532451	0.0941523183404241	0.110797553270316	0.000191650261671298	0.00347725883744324	0.481094863855614
TGFB1	1.12609595005552	0.230960320148102	0.974117804935012	0.548865927262411	0.966343815470294	0.735907220534479	0.275316570047898	0.856236304847816	0.69348461153403	0.76791137768517	0.770156145915388	0.606128190021465	0.377842153679168	0.345704618860042	0.945423008524059	0.356058230043235	0.602040346449102	0.541526710117259	0.857872831231875	0.657940495190461	0.393885228875011	0.749223461668906	0.614675718370924	0.278338888973802	0.0310224350451613	0.333446622441055	0.551706217678418	0.31540803827499	0.428394706598832	0.257035951462884	1.27007727440656	0.445949902834067	0.637682955921739	0.890195644329675	0.0947606696000333	0.189854884346229	0.730460695723054	0.720849201814563	0.469771705674019	0.658496311162419	0.505156809701763	0.613773121519439	1.08688859436769	1.028068823418	0.844701962191303	0.678887929356035	0.132259744963687	0.469288805903819	0.621806292271617
PGF	0.0019447081326805	0.000901028894940287	0	0.000369690161287352	0.00178678937249563	0	0	0.000353159490196898	0.00220231959406738	0.00255096402811844	0.0120301393017013	0.000430458537342288	0.00106052468876693	0	0.00127591429956317	0.000699388056342928	0.00172945964053705	0.00707152678525243	0	0.00135860585693764	0.00540784398042351	0.000251054026659933	0.00503060102865932	0.00274441854524142	9.5261899940432e-05	0	0.0033006816582926	0	0	0.00376974425947422	0	0.0171116423605682	0.00747737776884769	0.00268569995429043	0.00317621431698769	0.00637582471400142	0.00323114577951395	0.005938764561058	0.00260791598396196	0.00170742171089455	0.00397146493101556	0	0.0028644067219894	0.0140319911419135	0.00631466245095287	0.0024630425853767	0.000381881505745526	0	0.129390072080317
CCL2	0	0	0.0592077919866495	0.000217605250515547	0.000661347719546969	0	0	0.00126008551218824	0.00194937747606428	0	0.00981792408076531	0	0.00192271069008832	0	0.00194870144754057	0.0403254327195225	0.00380010520841144	0.00154755384025084	0.00470103307402155	0.00100122884894484	0.00259715533796197	0.00487703883536206	0.00120617664704899	0.00606648320189775	9.88626810661282e-05	0	0.117472868529919	0	0.00332899401450313	0.00158462493135679	0.00634075920836062	0.000756328033299883	0.00280084427756756	0.00680902343125144	0.00599815816148384	0.00470602037499068	0.707076341095711	0.014678633668104	0.00407282536083937	0.00183862546022307	1.58254561064881	0	0.00487848731193187	0	0	0.00180056327572955	0.000180344485955005	0.0151486643824177	2.79433841136162
CXCL1	0	0.000254026366696113	0.00969615150955229	0.00134039602397171	0.000644674396876465	0	0	0.00316526277591794	0.00439767235889279	0	0.0521137675657691	0.00594914185634942	0.00484807015610994	0.0036637629784384	0.00647058966174001	0.0296487440405126	0.00772381943474441	0.00260310621163555	0.00453691800306787	0.00439059193850521	0.0108013835815243	0.00569738745318328	0.00569101224584733	0.00785202767285821	0.000220000276787274	0	0.0283154744474097	0	0.00485348920120579	0.00672590524535494	0.0128842380698652	0.00503121708640002	0.00664569108485715	0.00465176488384153	0.0317453843360631	0.0545272125906752	0.294207768593027	0.0132542431768016	0.005379721947424	0.00569252153042715	1.23835655142991	0.00322462289063122	0.00395384402029482	0.00568390192124566	0.0109291149886657	0.00479106030921961	0	0.00242967348152382	3.47271858790878
CXCL8	0.00373429592409994	0.000869086296899484	0.343892152695528	0.00454026643266177	0.00524761159558186	0	0.00236115237818456	0.0036312276428401	0.0205030460331959	0.78050737218396	0.33391526033649	0.00944527077531611	0.0571365793711635	0.0222054690017666	0.0339166744619995	0.293676959624358	0.0268294954510979	0.0130567626300356	0.324987849935617	0.10890698876278	0.0453381188485385	0.0156998531888343	0.0162840265989325	0.0258583542683598	0.00127438956020291	0.0152641849953122	2.07046782801947	1.12812628894068	0.131123950840217	0.0181026137236722	0.0591942216956761	0.00851068195188	0.0163671822736814	0.0240489413219395	1.10881565587225	0.0763596926698547	3.39009237481935	0.0328818602443656	0.0454178857650208	0.0171114194373317	2.76052479499652	0.00968126234586952	0.0337460528473616	0.0475171191918959	0.013542400237148	0.0118501895034623	0.00991254385089783	0.0308008886982328	2.32328939901677
VEGFA	0.00188738363878911	7.99640367290443e-05	0.0879713852005361	0.000708627913911931	0.00233724950215661	0.00264112936874086	0	0.0036847023637735	0.00404266552604763	0.0284313663042032	0.0882101895641711	0.00170956203318737	0.00211011380757233	0.000417801640626491	0.0127936077551643	0.375526656270098	0.00527894175168829	0.00262369934707819	0.00797711205175244	0.00367765554214766	0.00667276634856797	0.00377553796672241	0.00514134298142837	0.00544462911868568	0.00176397570241803	0	0.521899938223816	0.014964625941061	0.0025446072331462	0.00209318028225953	0.00937580583146562	0.00491670689055297	0.00560289542817827	0.00519844309350827	0.186542378347865	0.140740501767904	1.0802346839807	0.00222873195467136	0.00327097957263622	0.00221168988942972	0.429126848636228	0.00258114732658588	0	0.0404234523981587	0.00945626658940047	0.00435027752369857	0.00138444567807022	0.00739252293554463	0.418277671397349
WNT2	0	0	0	0	0	0	0	0	0	0	0	0	0	0	0	0.000131697418849225	0	0	0	0	0	0.000198567661486336	0	0	0	0	0	0	0	0	0	0	0.000286662493195246	0	0	7.13717801904162e-05	0	0	0	0	0.000341689102919775	0	0	0	0	0	0	0	0.327718412544131
WNT5A	0.000870617360911667	0	0.00061998454654226	0	0	0	0	0	0.000424462122575058	0	0	0	0.000692386210737994	0	0	0.0040101180521665	0.00116572783293349	0	0.00445844062330477	0	0	0.000112117858848113	0.000309844260661014	0	0.000104770662133906	0.00656362579715354	0.0327015202728425	0.0112059076619736	0	0	0	0	0.000150040858927002	0	0.0549878108282224	0.00987303796946923	0.0297743181292556	0	0.000298774182488085	0.000430687376412448	0.032752968704153	0	0	0	0	0.000449108413952548	0.00151526338235646	0.00178765444159181	0.700089402631531
FGF7	0	0	0.000958423561276986	0	0.000440740053974846	0.0014315503762835	0	0	0.000817156519191227	0	0.00385697006108741	0	0.000165910654886553	0	0	0.000657135294802853	0	0	0	0.000508720912473749	0	0	0.000146140093194838	0.000388169402440282	4.9787936318169e-05	0	0	0	0	0.000315722795035814	0	0	0.000358027304407274	0	0	0.0012843612269993	0.00038258228667594	0	0	0.00106869387289741	0.00355193663375223	0	0	0	0	0.00127500903439032	0	0	0.954975805786498
IL6	0	0	0.000789503062833678	0.000530887972911062	0.000661347719546969	0	0	0	0.00170848457009401	0.0365615976928603	0	0	0.0653528987673288	0.11795274279933	0.00063296035063226	0.00185479168140763	0	0	0.00361189616331823	0	0.0010519571398716	0.00082674848186588	0.000939450643694537	0.000681765370030725	0.000840995819490484	0.0193602045838576	0.0456328974211367	0.0301496316729316	0	0.000283702120452489	0.0024547098982077	0	0.000292680686578509	0.0018809643517792	0.0724547594450636	0.000284717932460098	0.465706321808012	0	0.134911397556045	0	0.424233622987678	0	0	0	0	0	0.0507327443101411	0.355761831050792	0.708908616693149
ANGPT1	0	0	0.0173937426006731	0	0	0	0	0	0	0.00350294190134193	0.0218984482238752	0	0	0.000502264468393287	0.000950383981191376	0.000696227854233023	0	0	0	0	0	0	0	0.000555513853686779	6.4568296594271e-06	0	0.00396994549195044	0	0	0.000312431664068897	0	0.000701802615101838	0	0	0	0.000185092082437254	0	0	0	0	0.00616736281165884	0	0	0.00181628355405649	0	0	0	0.00260585363977777	0.114674027784806
ANGPT2	0.00192492749184764	0.00107666490871738	0	0.000821226580932319	0.00350281730262021	0.00124735281953505	0.00077339461588387	0.00177133504141255	0.000502832210182359	0.00216428259119153	0.00210754381030801	0.00445522730190214	0.00478015931940547	0.00240187956017403	0.00130199018053392	0.0043505184352338	0.00108405556418586	0.000415921858155194	0	0.00176174071227628	0.002661504120828	0.00074118079425075	0.00177134657472059	0.00179384948370916	0.000107178077599061	0	0.000315819027059149	0	0	0.000819236712130773	0	0.00155078239427504	0.000756792455268651	0	0	0.000843639866435141	0.000364351842586815	0.001523121175388	0.00116368471809097	0.000812909464897854	0.00126529738392353	0.00687854239103229	0.00263193265237755	0.00655612068546885	0	0.00688196629805398	0.00148796466518186	0.0103422459032313	0.0102272373161648
EFNB1	0.0230271008410062	0.011950823620314	0.0262573744832803	0.0141030770623414	0.0243353308187519	0.01969705054623	0.00884606486769016	0.023985585704617	0.0183004266526696	0.0406126544008866	0.0154373662975481	0.0180531251187589	0.00908049203238012	0.0141507021630981	0.0316919243679071	0.0321582465070236	0.0276647988369606	0.0170971937691956	0.0727114234369554	0.0171404767351287	0.0337574355171361	0.0135401607025691	0.0231341291979107	0.0181836810409431	0.000273932951520566	0.00541999375364056	0.0393416790078933	0.0108015428289783	0.0278113623742683	0.0177232597076628	0.0199063528127817	0.0144976711584471	0.0165780187826796	0.0175363911168699	0.0170255649162622	0.0203860221672951	0.00730882146371028	0.012418860198725	0.0077817280298274	0.0121265307022021	0.0136579218965367	0.0115210368606768	0.0342137806824215	0.0297359632679205	0.0125746026834089	0.00770880543025249	0.000766379978637196	0.0205685700619652	0.126796023984715
EFNA1	0.00545243339915409	0.00650959161813732	0	0.0016475409257369	0.00433639050205965	0.000851021101076607	0.00928014216094989	0.00443461236761672	0.00808319855249513	0	0.00469988170800587	0	0.000653194428739823	0.00288745376135002	0.00352998571192899	0.0120115000345305	0.00541202275548262	0.00424150262667072	0	0.00372073743072571	0.00349799014572543	0.00405736798260991	0.00199348592663717	0.00908320627403482	0.000467605345596718	0	0.00289808900554277	0.00329303918266842	0.00605493105922918	0.00753252021499627	0.0134108273918888	0.000727173373879368	0.00357143273700319	0.00692715497898562	0	0.219267608898364	0.00796878986649052	0.011552135674446	0.00328696749265516	0.00247911323965499	0.00856378431215139	0.00177405678884275	0	0.0024244406796511	0.00806294237159195	0.00731459200250046	0.00111006469736445	0.00373939555103177	0.0298089002924461
NOTCH1	0.126052823032943	0.0213742956050152	0.155859449174291	0.0217250460503148	0.102922101531032	0.0338437697003451	0.0306926522096523	0.0493171754329556	0.0811735819019557	0.0608429786529479	0.111727255358413	0.0293358540147086	0.0305789438598703	0.0504159563048149	0.0522962572123214	0.0177337439675228	0.0552969708029326	0.0658715352455628	0.0223403566597521	0.062298178591977	0.0539305626650608	0.0583626226603168	0.0614542679094304	0.0498264920770049	0.00059213113320661	0.0268840731917351	0.04064961647024	0.030615467203643	0.14627945399392	0.0419237433811579	0.0842971991440359	0.091630034927916	0.0420176440048238	0.0605867707376421	0.0134090885823422	0.0293421503228912	0.0977314270265727	0.043529619629879	0.0386846130166028	0.060681349554859	0.0599997055374487	0.111848736212438	0.0392093616812305	0.119988805292879	0.0717674028491481	0.111995193473327	0.00719908968052953	0.0465863969975153	0.0645437648476393
NOTCH4	0.00419330742837449	0.00105767431714012	0.0145144753185966	0.000897238163647884	0.000896943210641783	0.00118315861582608	0.000765312571254756	0.00157465718993453	0.00110985375778848	0.0836260394398664	0.00766960283256436	0.00220108972006616	0.031350535605706	0.0260683951863321	0.00829576467806283	0.0365195926467447	0.00498124233583369	0.00359276412271478	0.365231178951927	0.00173063362856425	0.00175090586630413	0.0019610100918453	0.00247517525078676	0.00582136686083988	0.000404413168946099	0.023249749198425	0.037422192822827	0.0202366741354955	0.00341830419660064	0.00140011428373879	0.0156785202878159	0.00309909948429763	0.00268653279607336	0.00527195470821899	0.00728554650819932	0.0271721559568416	0.0297741634389213	0.00900853589415626	0.0468640333891231	0.00275459668639829	0.0285715012766003	0.00314133455159537	0.00598079550957018	0.012943798180507	0.00266934417206487	0.00899711543272626	0.00578524802710993	0.0475596730681543	0.0170268515387104
NOTCH3	0	0	0	0.000126097449583065	0	0	0	0	0.000397101221399485	0.0041885194769546	0	0	0	0	0	0.000570369439960939	0	0.00105263370869031	0.00887462802785099	0.000199668589851211	0	0.000174744160089602	0	0	1.62304366946833e-05	0	0	0	0	0	0	0.00057233405711483	0.000306844013975893	0	0	0.000183903070701358	0.00516642443861807	0	0.000386138338344786	0	0.00237284006606334	0	0	0	0	0.000915203388391771	0	0	0.145566503106117
CD46	0.391712906670082	0.320648383066924	0.394055954584347	0.32559506721789	0.44760319172122	0.388409574817656	0.292044391156487	0.35697220823061	0.374045079754345	0.304268301056775	0.403286340617769	0.382057284789876	0.249666176993241	0.235457139070691	0.345226995175078	0.402305682047133	0.330927702480616	0.312063544124511	0.267707404348066	0.45142977058425	0.436598835880796	0.379999661746185	0.366804624701439	0.393155319802371	0.0145805976578061	0.197540815104982	0.207508880675968	0.166586188829124	0.399577122670366	0.304712356248792	0.403426818812611	0.422867874807343	0.344481776350625	0.38307501832324	0.183565624290559	0.632704802064399	0.223098910835043	0.271761102641652	0.229011245227802	0.436397456917191	0.293526732950608	0.439464599771373	0.322939297804228	0.362913284522876	0.374043923318931	0.444678181046561	0.0648240421870062	0.243764285657337	0.401456082145536
PDGFRA	0	0.000360056240184249	0.000810822375102915	0	0	0	0	0	0.00188725919153019	0	0.0027573849242827	0	0.00271596418683152	0	0.000710872852346121	0.00178408107937928	0.00153374481565219	0.000798595107436953	0	0.000456136034321707	0.000601684355601237	0.00155155919582831	0.000641347668331027	0.000493168452653002	0.000172679048422207	0	0.00600871151716015	0	0	0.000605908405666685	0.00360860482129473	0	0.00348350999836312	0	0.0534501459197257	0.00153297639061945	0.00421693819660133	0.00135122301517922	0.00102615687961781	0.00172193593695412	0.00414958724130863	0.00294840244240076	0	0.00285153482631629	0.00159287912760866	0.00510718513330379	0	0	1.93918496076065
PDGFRB	0.0964244945837493	0.000545449948938716	0.00247088437553978	0	0.144614955154968	0.0113337739070462	0.00263838681725977	0.0323320498364632	0.00714748023888474	0.00927947813555965	0	0	0.00131281435119981	0.00454483117971062	0.000973049290483982	0.00703408452165066	0.00179723943760102	0.00373558641842953	0.00346779826794502	0	0.000479495300998003	0.00387898899096633	0.00322186951074805	0	6.89905731174605e-05	0	0.029168184399002	0	0.00243775209953348	0.0013841672775561	0.121607153409011	0.00958344211472604	0.0012380104566819	0.0108986937199234	0.00751906232765407	0.00265352100891904	0.00500585835940253	0.00534894674431071	0.00378856628280497	0.00697691246626123	0.00905343763681212	0.0120109532449689	0.00226362263175258	0	0.0131168192001496	0.0188681852634122	0.000273958048618532	0.00807557570125635	0.721433886617104
FLT4	0	0.00363593625971633	0	0.0014004282852975	0.000578577766258758	0.00964545841445188	0.00854398575698152	0.00167637993955831	0	0	0	0	0	0	0.0654795543655839	0	0.00628480664803318	0.00236826169791699	0	0	0.00157196481058269	0.00261906761512421	0.0103703849686933	0.0158407981623482	4.13085030468776e-06	0	0	0	0.00427969762430291	0.0111998254115183	0	0	0.00462785715353103	0	0.009506384385165	0.0016504376784149	0.000364351842586815	0.00474038432871714	0	0.000696780752464833	0	0.00212789888381322	0.0130367317742274	0.00249026976638679	0.00601659905584703	0.00216090422736246	0	0	0.000680178157393181
EGFR	0	0	0	0	0	0	0	0.00171901681302976	0.00122170668281835	0	0	0.000704383467212811	0	0.00166582199402921	0.000920726280624787	0.00405492531091409	0.00183276427208091	0.000830426073582622	0	0.00106679604212276	0.00118612786964755	0.00106928783896992	0.000942715548706705	0.000512969565007481	7.07516479050348e-05	0	0	0	0	0.000559004186426489	0.00720957910441921	0.000650054239115589	0.000761496275515836	0	0	0.039097598348499	0.000311443432491891	0	0.00261232287381594	0.00114532684939762	0.00131676703240945	0	0.00557027418123907	0.0115387884156362	0.00267519121156279	0.00119747940433759	0.000252158315959508	0	0.231244721623864
NRP2	0	0.000191028007288135	0.0133541300214982	0.00234615659729334	0	0	0	0	0	0.00515868511429558	0	0	0.0124818117451	0.00568948633732121	0.000169540742378565	0.13211359396145	0.000294285282439473	0.000638821803904299	0.00144201568094857	0.000329026907098363	0.00057179290704192	0.000231230321403431	0.00135084102795336	0.00829446972432766	5.43782085953909e-05	0.0035842463426629	0.0643358849910016	0.00772728010193055	0.00178345351581209	0.00169281295284607	0.00352794930342934	0	0.000758829006375281	0	0.789170232416206	0.00716543324138392	0.0539004351958282	0.00254505242892298	0.00604940209216269	0.000404586937895599	0.489462606749567	0	0	0	0	0.000423889342808894	0.00124882574530914	0.00594527033139037	0.28952699262827
NRP1	0	0.000552779393916804	0.0218825870292416	0	0	0	0	0	0.000342635254260329	0	0.0667112836514787	0	0	0	0	0.0172445569739629	0.000377747782349704	0.000485037217142191	0.3028795718077	0.000663603970139995	0.000999682791299625	0.000356525929818646	0.00259082231827569	0.0188986951950669	5.03809565498173e-05	0	0.0437519437086933	0.0109773509481764	0.00169294039330083	0	0.00608447567658764	0	0.000819560438188205	0	0.0534630407750137	0.0169044878577126	0.0719163118550333	0	0	0.0039659770523131	0.451673686320024	0	0	0	0	0	0	0	0.0919601603197062
FLT1	0	0.00165457859836321	0.000909349940777663	0.00429623688482641	0	0	0.00178223898717943	0.00164786185998983	0.00142728930630993	0.0211639406893054	0.000996538144770352	0.00482870701390458	0.00706123067003387	0.0238203468165379	0.0119733988192068	0	0.00189760697332188	0.0174275062443407	0.00510952584615067	0.0233386211727856	0.0162524158398376	0.00120784318219669	0.0119984220387292	0.0549585166784118	7.50094988125499e-05	0	0.0852753050368644	0.0369365415524244	0.170705525872267	0.00390548230338099	0.00134489421466886	0.0332630889910982	0.000745022015498792	0	0.0141666235493459	0.000654106291852592	0.114645241920622	0.00180190527179609	0.00383967939775375	0.00634341987185406	0.00838241559325277	0.00347745157731628	0.00308354312143428	0.00455060990179476	0.0143015652954641	0.0155137413936164	0.00480175794995927	0.00981156717153968	0.0706178215829907
CCR10	0.00457453718073769	0.00231379786311577	0.00113893417669124	0.0508497284305679	0.00691453883838844	0.0109753863903152	0.00229538522689181	0.00436125728930267	0.00284357042375089	0.00466995613751262	0.00152058840347717	0.192480287164611	0.00253216645966759	0.00165889921691194	0.00130094099470022	0.0045817376197875	0.00234495104496984	0.00494631577318568	0.0174765210147862	0.00278396559524264	0.00305107031921912	0.00130077754086122	0.00791076728512109	0.00264902097055647	0.0348080866295174	0.00325044716707482	0.00471745111605208	0.00490401193068654	0.00881206354868409	0.00202867876928308	0.00283891524333971	0.00672949027676822	0.00310275089312731	0.0021347681062365	0	0.0126445425559023	0.00242456878291528	0.00451851735702784	0.00470918104885975	0.00170020783497766	0.00357242053033639	0.00470483887560821	0.00394125407549637	0	0	0.0020156483289264	0.0423164165288908	0	0.0104339729017289
ACKR1	0	0	0.000656583254574635	0.000352385313836593	0	0	0	0.000366658000354595	0.000553070813711022	0	0	0.0047562400388998	0.000299006976944287	0	0.000973609109270302	0.00244580385937274	0.00127026165494456	0.000907114210787394	0.00188383678568035	0.000711226965559829	0.000980894464002881	0.000842696084865667	0.000256278987337345	0	6.2792329592803e-05	0	0	0	0	0.000584580377695361	0.00394940407742207	0.00103543826123968	0.00126170529858752	0	0.00121071158867782	0.000885120216001747	0.000638745871091635	0.00763926664970143	0.000956661337313211	0.00067008418788683	0.022316593646715	0	0	0	0	0	0	0	0.00806115782447004
KDR	0	0	0	0.000163703917443126	0	0	0.00172153135736449	0	0	0	0.00419278752372013	0	0	0	0	7.10188513716915e-05	0.000299072468699626	0	0.0100235427171666	0.000452364876909373	0	0.000658187704130019	0	0.000268338195189507	2.0778379482146e-05	0	0.0009245393157165	0	0	0	0	0	0.000308430252511454	0	0	0.000275145019683127	0.00126911659170288	0	0	0.000430687376412448	0.000778350731439649	0	0	0	0	0	0	0	0.00573038723321288
FZD4	0.00622884316927297	0	0.000899313186054273	0	0.00395086632307543	0.0026383421802318	0	0.000866351301395564	0.00118611301245384	0	0.0053121995448039	0.0011875219366586	0	0.000185433578002929	0.00113594741815911	0.00185587053425483	0.000766288223574405	0	0	0.000181746657075235	0.000303462533970975	0.000540215429444476	0	0.000311978497851664	0.000125623801498811	0	0	0	0	0.000551367370584345	0	0	0.000681841113481766	0	0	0.0272258020592299	0.00140638543911565	0.00546942801169765	0.00142528374100625	0.000468220877203422	0.00353799601261181	0	0.00124528099292745	0.00290674427282219	0	0.000677168637504906	0.000824169454954786	0	0.0861952918544645
ANTXR1	0	0	0	0	0	0	0	0	0	0	0	0	0.000983998309081926	0	0	0.00085032383148855	0.000831607944416368	0.000545912777699255	0	0.00023732353736962	0.000571491861013139	0.00120077070754578	0.000533902746314436	0	1.48908475063203e-05	0	0.0026957066774842	0	0	0.000695367413469832	0.00198326509457073	0.000359616967239091	0.000553173716628351	0.00190901773016105	0.0150025138427374	0.00181563208571547	0.00228571638205366	0	0.000741975047493347	0	0.0518346638087887	0	0	0.00217481243348789	0	0	0	0	1.02273424370082
FGFR1	0.0308778858180798	0.00656645336247901	0.00769343221977045	0.0279303363688726	0.0079578432969719	0.0296196093148722	0.00782562271624176	0.0272762534107173	0.0075439683826052	0.00789428108779694	0.0102999395962597	0.0443399550783103	0.00295028053981643	0.00250329368488519	0.0439057701655523	0.0596509914579636	0.00788662907686061	0.0388761172910492	0.0023860615022263	0.0102045352998782	0.0123399721163075	0.00599139838784696	0.0200203162585013	0.0774018235194432	0.000283370234021817	0	0.00198434742900334	0	0.00685209294813656	0.0121818511618076	0.0132693195614319	0.019142716457718	0.0109484804112276	0.00515505749845549	0	0.240651800229686	0.0171986035039178	0.0285899116482245	0.00399439555871294	0.00542171760717348	0.0302707579197704	0.00565701344510826	0.00932922307994217	0.0218591088413797	0.00638746181137412	0.000668974008724303	0.000263539884743644	0.00388777861889227	0.487950222684137
IL6ST	0.0990198738373079	0.687555645963917	0.234915193215092	0.320112104884798	0.0968474388967976	0.146569282735946	0.457557161505135	0.181718864943875	0.349513160358759	0.068400468966234	0.154497782432643	0.521775713641809	0.101419895674436	0.178130031482683	0.263934265521278	0.169162330628692	0.29387829573139	0.434482636489333	0.415086889486978	0.772500367339665	0.841455846488034	0.305250550078151	0.680377794403566	1.59780961635771	0.0331793168995426	0.0856006068356914	0.225401557884833	0.0926365990910933	1.18019892679537	0.887472698759367	0.13844453154172	0.790883343729621	0.368278201570395	0.390535058288624	0.273354175683365	0.247567209684632	0.210275344860389	0.649609969901664	0.133689389260388	0.480150086393711	0.231503147141196	0.450771088172809	0.265551172921578	0.278219498833748	0.571821860239947	0.657198496822245	0.0839907952071486	0.249984619817348	0.874903887842588
TEK	0	0	0	0.00046876619603981	0	0	0	0	0	0	0	0	0	0	0	0.000206891071784142	0.000486789136701598	0	0	0	0	0	0	0	4.13085030468776e-06	0	0	0	0	0	0	0	0	0	0	0.000150054207707199	0.000117704773275886	0	0	0	0.000520280511577018	0	0	0	0	0	0	0	0.0203299345108523
EPHB4	0.00070492479056727	0.00239762493855059	0.0133084117904108	0.00103319697359254	0	0	0.00791399748994679	0	0.00177814602944265	0.00803266531585714	0	0.00366531187139422	0.00146767402120204	0.00433284849070331	0	0.00111300227475159	0.00164028837928125	0.000588492377746898	0.0142498167764701	0.00119324930238286	0.0013348549938381	0.00144331035865107	0.00117479725623045	0.000953691351708234	5.87561844939344e-05	0	0.00159095595747358	0.00317898876780531	0	0.00254286191723996	0.00720308960384627	0.000811992746602112	0.00137541333179324	0	0	0.00792414180811588	0.00517444688125879	0.00737059807634156	0.00177220122791895	0	0.00277508644782186	0	0	0.00589931797533244	0	0.00234649784309946	0.000578769039004705	0	0.0501036636580159
EPHA3	0	0	0	0.000260603857022509	0	0	0	0	0	0	0	0	0.000933453603542757	0.000618098939351963	0	0	0.00056143819432819	0.000685963576518011	0	0	0	0.000267917683168281	0	0	2.82074108720141e-06	0	0	0.00588453027164978	0	0.000525645999797658	0	0	0	0	0	0	0.000203779342406446	0	0.000476558113449576	0	0	0	0	0	0	0	0	0	0.0396995514593486
[truncated: 14 more columns]
