# Supplementary material for: scRNA-seq of gastric tumor shows complex intercellular interaction with an alternative T cell exhaustion trajectory
Source: Nat Commun. 2022 Aug 23;13:4943. doi: 10.1038/s41467-022-32627-z (PMC9399107; doi:10.1038/s41467-022-32627-z)
Supplement: Supplementary file 13 — Source Data [file 41467_2022_32627_MOESM13_ESM.zip › Source Data/Fig8/Fig8c/Fig8c_cor.csv]

	Mφ_APOE	Fib_1	Endo_1	SMC_1	Endo_others	Fib_others	SMC_2	Mφ_THBS1	cDC1_XCR1	T cells	DC_LAMP3	B_cells
Mφ_APOE	1.0	0.34653175048455553	0.09279239761083766	0.2536463212841203	0.08268245637931182	-0.20482376947461917	-0.2870148616093937	-0.09041879356205264	0.1296690096192713	0.31573457168661173	0.12753696033066342	0.06366468533324861
Fib_1	0.34653175048455553	1.0	0.2811414296668613	0.5056643288712013	-0.15120853479434992	-0.3460448491718939	-0.3230352325993826	0.12483977751350366	-0.08613260058166507	-0.05574889630283722	-0.07092420105562719	-0.2120708562589605
Endo_1	0.09279239761083766	0.2811414296668613	1.0	0.5372066671117977	-0.30151998419976345	0.16712251165445843	0.14065589386605046	-0.09192161670182152	-0.2515316415077555	0.195808577715845	-0.03174370481555801	-0.16142942591073817
SMC_1	0.2536463212841203	0.5056643288712013	0.5372066671117977	1.0	-0.10581494701412131	0.09271097547018263	0.011385161090633734	-0.1232225204393461	-0.0721252222754129	0.02834944942004859	-0.04375268565331566	-0.10220530149629682
Endo_others	0.08268245637931182	-0.15120853479434992	-0.30151998419976345	-0.10581494701412131	1.0	0.19856397990751265	0.06100598000466583	-0.055122534944149704	0.13185087738971793	-0.13078879906916827	0.008045545126831982	0.11154772158512741
Fib_others	-0.20482376947461917	-0.3460448491718939	0.16712251165445843	0.09271097547018263	0.19856397990751265	1.0	0.6680709257950743	-0.06827861926449091	0.021544011248199692	-0.04767861443772152	0.10605108368185376	0.2665848568707491
SMC_2	-0.2870148616093937	-0.3230352325993826	0.14065589386605046	0.011385161090633734	0.06100598000466583	0.6680709257950743	1.0	-0.06436731885372927	-0.051643906416792736	-0.12965132533840298	0.06803400225278661	0.053271944381899444
Mφ_THBS1	-0.09041879356205264	0.12483977751350366	-0.09192161670182152	-0.1232225204393461	-0.055122534944149704	-0.06827861926449091	-0.06436731885372927	0.9999999999999998	0.11635604629913478	0.0007910065806362852	0.15072315028415723	0.06286520905680527
cDC1_XCR1	0.1296690096192713	-0.08613260058166507	-0.2515316415077555	-0.0721252222754129	0.13185087738971793	0.021544011248199692	-0.051643906416792736	0.11635604629913478	1.0	0.12309927903016712	0.248095912756665	0.29044686192453584
T cells	0.31573457168661173	-0.05574889630283722	0.195808577715845	0.02834944942004859	-0.13078879906916827	-0.04767861443772152	-0.12965132533840298	0.0007910065806362852	0.12309927903016712	0.9999999999999999	0.29606144668173384	0.36575568183981594
DC_LAMP3	0.12753696033066342	-0.07092420105562719	-0.03174370481555801	-0.04375268565331566	0.008045545126831982	0.10605108368185376	0.06803400225278661	0.15072315028415723	0.248095912756665	0.29606144668173384	1.0	0.35352576424658955
B_cells	0.06366468533324861	-0.2120708562589605	-0.16142942591073817	-0.10220530149629682	0.11154772158512741	0.2665848568707491	0.053271944381899444	0.06286520905680527	0.29044686192453584	0.36575568183981594	0.35352576424658955	1.0
