# Supplementary material for: scRNA-seq of gastric tumor shows complex intercellular interaction with an alternative T cell exhaustion trajectory
Source: Nat Commun. 2022 Aug 23;13:4943. doi: 10.1038/s41467-022-32627-z (PMC9399107; doi:10.1038/s41467-022-32627-z)
Supplement: Supplementary file 13 — Source Data [file 41467_2022_32627_MOESM13_ESM.zip › Source Data/Fig8/Fig8c/Fig8c_pv.csv]

	Mφ_APOE	Fib_1	Endo_1	SMC_1	Endo_others	Fib_others	SMC_2	Mφ_THBS1	cDC1_XCR1	T cells	DC_LAMP3	B_cells
Mφ_APOE	0.0	6.309945801110369e-13	0.061442778203876884	2.1434943306753067e-07	0.0957574827611985	3.131582827323657e-05	3.701170789136481e-09	0.06841639270718139	0.008818952795867181	7.145390466921445e-11	0.010007396688755155	0.1999349104436971
Fib_1	6.309945801110369e-13	0.0	7.87181541743965e-09	8.325820483305297e-28	0.002222694536948128	6.828266083315204e-13	2.4423714986110656e-11	0.011713167771009076	0.082644836915001	0.26181763041180545	0.1532226947532585	1.6005070821608984e-05
Endo_1	0.061442778203876884	7.87181541743965e-09	0.0	8.305774501440047e-32	5.321329968041132e-10	0.0007116877455088407	0.004468473661752472	0.06392976313780567	2.721895895707129e-07	6.987800768438679e-05	0.5230854769366506	0.001082491736558283
SMC_1	2.1434943306753067e-07	8.325820483305297e-28	8.305774501440047e-32	0.0	0.032829238966475195	0.061671888499987976	0.8188782585402195	0.012854949224728603	0.14636578663005556	0.5684849330598313	0.37865126071489574	0.03930565929455397
Endo_others	0.0957574827611985	0.002222694536948128	5.321329968041132e-10	0.032829238966475195	0.0	5.4883606495560116e-05	0.21940635441639955	0.2672236971871954	0.007734442897024207	0.008246520499106503	0.8714506143649136	0.024417413203001188
Fib_others	3.131582827323657e-05	6.828266083315204e-13	0.0007116877455088407	0.061671888499987976	5.4883606495560116e-05	0.0	6.05228018423113e-54	0.16918178309276913	0.6647622518619457	0.3373234108985056	0.03243930691880471	4.7415921708095923e-08
SMC_2	3.701170789136481e-09	2.4423714986110656e-11	0.004468473661752472	0.8188782585402195	0.21940635441639955	6.05228018423113e-54	0.0	0.1950057579387671	0.2986345877832252	0.00882826981660468	0.17071791729098432	0.2836404942578954
Mφ_THBS1	0.06841639270718139	0.011713167771009076	0.06392976313780567	0.012854949224728603	0.2672236971871954	0.16918178309276913	0.1950057579387671	0.0	0.01886660318753838	0.987307086053036	0.0022975116686625783	0.20565297497328505
cDC1_XCR1	0.008818952795867181	0.082644836915001	2.721895895707129e-07	0.14636578663005556	0.007734442897024207	0.6647622518619457	0.2986345877832252	0.01886660318753838	0.0	0.012945851828356626	3.994442852300691e-07	2.362118185835139e-09
T cells	7.145390466921445e-11	0.26181763041180545	6.987800768438679e-05	0.5684849330598313	0.008246520499106503	0.3373234108985056	0.00882826981660468	0.987307086053036	0.012945851828356626	0.0	1.1182945850267822e-09	2.50087714349858e-14
DC_LAMP3	0.010007396688755155	0.1532226947532585	0.5230854769366506	0.37865126071489574	0.8714506143649136	0.03243930691880471	0.17071791729098432	0.0022975116686625783	3.994442852300691e-07	1.1182945850267822e-09	0.0	1.9995951390302023e-13
B_cells	0.1999349104436971	1.6005070821608984e-05	0.001082491736558283	0.03930565929455397	0.024417413203001188	4.7415921708095923e-08	0.2836404942578954	0.20565297497328505	2.362118185835139e-09	2.50087714349858e-14	1.9995951390302023e-13	0.0
