# Supplementary material for: scRNA-seq of gastric tumor shows complex intercellular interaction with an alternative T cell exhaustion trajectory
Source: Nat Commun. 2022 Aug 23;13:4943. doi: 10.1038/s41467-022-32627-z (PMC9399107; doi:10.1038/s41467-022-32627-z)
Supplement: Supplementary file 13 — Source Data [file 41467_2022_32627_MOESM13_ESM.zip › Source Data/Fig8/Fig8a/GC03_means.txt]

id_cp_interaction	interacting_pair	partner_a	partner_b	gene_a	gene_b	secreted	receptor_a	receptor_b	annotation_strategy	is_integrin	B_early_activated|B_early_activated	B_early_activated|Mφ_APOE	B_early_activated|Plasma	B_early_activated|Plasma_naive	B_early_activated|γδT_KIR2DL4	Mφ_APOE|B_early_activated	Mφ_APOE|Mφ_APOE	Mφ_APOE|Plasma	Mφ_APOE|Plasma_naive	Mφ_APOE|γδT_KIR2DL4	Plasma|B_early_activated	Plasma|Mφ_APOE	Plasma|Plasma	Plasma|Plasma_naive	Plasma|γδT_KIR2DL4	Plasma_naive|B_early_activated	Plasma_naive|Mφ_APOE	Plasma_naive|Plasma	Plasma_naive|Plasma_naive	Plasma_naive|γδT_KIR2DL4	γδT_KIR2DL4|B_early_activated	γδT_KIR2DL4|Mφ_APOE	γδT_KIR2DL4|Plasma	γδT_KIR2DL4|Plasma_naive	γδT_KIR2DL4|γδT_KIR2DL4
CPI-SS0A5DF05C0	TIGIT_NECTIN2	simple:Q495A1	simple:Q92692	TIGIT	NECTIN2	False	False	True	user_curated	False	0	0	0	0	0	0	0	0	0	0	0	0.161	0	0	0	0	0.152	0	0	0	0	0.447	0	0	0
CPI-SS02AB0C3E0	SPP1_CD44	simple:P10451	simple:P16070	SPP1	CD44	True	False	True	I2D,IMEx,InnateDB-All,IntAct	False	0	0	0	0	0	0.563	0.444	0.604	0.489	0.348	0	0	0	0	0	0	0	0	0	0	0	0	0	0	0
CPI-SS0703338F5	LGALS9_CD44	simple:O00182	simple:P16070	LGALS9	CD44	True	False	True	InnateDB	False	0.542	0.423	0.583	0.468	0.327	0.976	0.857	1.017	0.902	0.761	0.491	0.371	0.532	0.416	0.276	0.519	0.399	0.559	0.444	0.304	0.481	0.361	0.522	0.406	0.266
CPI-SS03722104E	HGF_CD44	simple:P14210	simple:P16070	HGF	CD44	True	False	True	IMEx,InnateDB-All,IntAct	False	0	0	0	0	0	0.488	0.368	0.529	0.413	0.273	0	0	0	0	0	0	0	0	0	0	0	0	0	0	0
CPI-SS0D95D41D6	FGF7_FGFR4	simple:P21781	simple:P22455	FGF7	FGFR4	True	False	True	I2D	False	0	0	0	0	0	0	0	0	0	0	0	0	0	0	0	0	0	0	0	0	0	0	0	0.001	0
CPI-SS0C1BD22BC	SPP1_PTGER4	simple:P10451	simple:P35408	SPP1	PTGER4	True	False	True	IMEx,MINT	False	0	0	0	0	0	0.322	0.271	0.208	0.238	0.487	0	0	0	0	0	0	0	0	0	0	0	0	0	0	0
CPI-SS085EE60B1	TGFB1_TGFBR3	simple:P01137	simple:Q03167	TGFB1	TGFBR3	True	False	True	curated	False	0	0.137	0.131	0	0.135	0	0.37	0.365	0	0.369	0	0.164	0.159	0	0.162	0	0.164	0.159	0	0.163	0	0.174	0.169	0	0.173
CPI-SS0D46E2B45	TGFB3_TGFBR3	simple:P10600	simple:Q03167	TGFB3	TGFBR3	True	False	True	user_curated	False	0	0.02	0.015	0	0.019	0	0	0	0	0	0	0	0	0	0	0	0.01	0.005	0	0.009	0	0.007	0.002	0	0.006
CPI-SS0178F5C45	TGFB2_TGFBR3	simple:P61812	simple:Q03167	TGFB2	TGFBR3	True	False	True	curated	False	0	0	0	0	0	0	0.012	0.006	0	0.01	0	0.012	0.007	0	0.011	0	0.009	0.004	0	0.008	0	0	0	0	0
CPI-SS079FD6EC6	GAST_KIR2DL3	simple:P01350	simple:P43628	GAST	KIR2DL3	True	False	True	IMEx,IntAct	False	0	0	0	0	0.013	0	0	0	0	0.005	0	0	0	0	0.017	0	0	0	0	0.008	0	0	0	0	0.008
CPI-SS048242083	HLA-F_KIR3DL1	simple:P30511	simple:P43629	HLA-F	KIR3DL1	False	False	True	curated	False	0	0	0	0	0.201	0	0	0	0	0.14	0	0	0	0	0.263	0	0	0	0	0.186	0	0	0	0	0.299
CPI-SS0A42A3690	CCL4L2_VSIR	simple:Q8NHW4	simple:Q9H7M9	CCL4L2	VSIR	True	False	True	IMEx,IntAct	False	0	0	0	0	0	0.179	0.689	0.191	0.187	0.271	0.072	0.582	0.084	0.08	0.164	0.067	0.577	0.079	0.075	0.159	0.724	1.234	0.735	0.732	0.816
CPI-SS03FA58286	TNF_VSIR	simple:P01375	simple:Q9H7M9	TNF	VSIR	True	False	True	IMEx,IntAct	False	0.213	0.724	0.225	0.222	0.305	0.084	0.594	0.095	0.092	0.176	0.156	0.666	0.167	0.164	0.248	0.134	0.644	0.146	0.142	0.226	0.085	0.595	0.097	0.093	0.177
CPI-SS0BDD10277	HLA-F_KIR3DL2	simple:P30511	simple:P43630	HLA-F	KIR3DL2	False	False	True	curated	False	0	0	0	0	0.249	0	0	0	0	0.188	0	0	0	0	0.311	0	0	0	0	0.235	0	0	0	0	0.347
CPI-SS0A76A8E97	HLA-F_LILRB2	simple:P30511	simple:Q8N423	HLA-F	LILRB2	False	False	True	curated	False	0	0.407	0	0.201	0	0	0.346	0	0.14	0	0	0.47	0	0.263	0	0	0.393	0	0.186	0	0	0.505	0	0.299	0
CPI-SS0EAB03260	CD1D_LILRB2	simple:P15813	simple:Q8N423	CD1D	LILRB2	False	False	True	curated	False	0	0.361	0	0.155	0	0	0.351	0	0.145	0	0	0.328	0	0.122	0	0	0.313	0	0.107	0	0	0.209	0	0.003	0
CPI-SS00150FB64	HLA-F_LILRB1	simple:P30511	simple:Q8NHL6	HLA-F	LILRB1	True	False	True	curated	False	0.271	0.389	0.251	0.272	0.257	0.21	0.328	0.189	0.211	0.195	0.334	0.452	0.313	0.334	0.319	0.257	0.375	0.236	0.257	0.242	0.369	0.487	0.348	0.37	0.354
CPI-SS0D1D95883	CCL4_CCR5	simple:P13236	simple:P51681	CCL4	CCR5	True	False	True	user_curated	False	0	0.323	0	0	0.354	0	0.119	0	0	0.15	0	0.326	0	0	0.357	0	0.333	0	0	0.364	0	1.048	0	0	1.079
CPI-SS0C090A257	CCL3_CCR5	simple:P10147	simple:P51681	CCL3	CCR5	True	False	True	user_curated	False	0	0.137	0	0	0.168	0	0.159	0	0	0.19	0	0.167	0	0	0.198	0	0.167	0	0	0.198	0	0.089	0	0	0.12
CPI-SS0B01D306C	CCL5_CCR5	simple:P13501	simple:P51681	CCL5	CCR5	True	False	True	user_curated	False	0	0.078	0	0	0.109	0	0.062	0	0	0.093	0	0.083	0	0	0.114	0	0.066	0	0	0.097	0	2.424	0	0	2.455
CPI-SS0795802F6	CCL4_SLC7A1	simple:P13236	simple:P30825	CCL4	SLC7A1	True	False	True	IMEx,IntAct	False	0.292	0.299	0.304	0.29	0.293	0.088	0.095	0.1	0.086	0.089	0.296	0.303	0.308	0.294	0.297	0.302	0.309	0.314	0.3	0.303	1.018	1.025	1.03	1.016	1.019
CPI-SS03105D292	CSF1_SLC7A1	simple:P09603	simple:P30825	CSF1	SLC7A1	True	False	True	I2D	False	0	0	0	0	0	0.016	0.023	0.029	0.014	0.017	0.017	0.024	0.029	0.015	0.017	0.013	0.02	0.026	0.011	0.014	0.03	0.037	0.042	0.028	0.03
CPI-SS05BA6D9C3	CCL4_CNR2	simple:P13236	simple:P34972	CCL4	CNR2	True	False	True	IMEx,IntAct	False	0.406	0	0.41	0.374	0	0.202	0	0.206	0.17	0	0.41	0	0.414	0.378	0	0.416	0	0.42	0.384	0	1.132	0	1.136	1.1	0
CPI-SS008F83E02	CCL4_GPRC5D	simple:P13236	simple:Q9NZD1	CCL4	GPRC5D	True	False	True	IMEx,IntAct	False	0	0	0.28	0	0	0	0	0.076	0	0	0	0	0.284	0	0	0	0	0.29	0	0	0	0	1.006	0	0
CPI-SS076D8415B	CCL3_IDE	simple:P10147	simple:P14735	CCL3	IDE	True	False	True	IMEx,InnateDB-All,MINT	False	0.114	0.116	0.113	0.105	0.107	0.137	0.138	0.135	0.128	0.129	0.145	0.146	0.143	0.136	0.137	0.145	0.146	0.143	0.136	0.137	0.067	0.068	0.065	0.058	0.059
CPI-SS01A29DD97	GCG_IDE	simple:P01275	simple:P14735	GCG	IDE	True	False	True	IMEx	False	0	0	0	0	0	0	0	0	0	0	0	0	0	0	0	0.021	0.023	0.02	0.013	0.014	0	0	0	0	0
CPI-SS0E41702C1	IGF1_IGF1R	simple:P05019	simple:P08069	IGF1	IGF1R	True	False	True	curated	False	0	0	0	0	0	0	0.055	0.049	0.05	0.05	0	0	0	0	0	0	0	0	0	0	0	0	0	0	0
CPI-SS07CCAD9BF	GRN_SORT1	simple:P28799	simple:Q99523	GRN	SORT1	True	False	True	IMEx,InnateDB-All,MINT	False	0	0.23	0	0	0	0	1.286	0	0	0	0	0.338	0	0	0	0	0.227	0	0	0	0	0.169	0	0	0
CPI-SS04F3A1E5C	COPA_SORT1	simple:P53621	simple:Q99523	COPA	SORT1	True	False	True	IMEx,InnateDB-All,IntAct,MatrixDB	False	0	0.249	0	0	0	0	0.274	0	0	0	0	0.201	0	0	0	0	0.212	0	0	0	0	0.227	0	0	0
CPI-SS0A9E884E0	CD200_CD200R1	simple:P41217	simple:Q8TD46	CD200	CD200R1	True	False	True	curated	False	0	0.155	0.139	0.137	0.141	0	0.026	0.01	0.007	0.012	0	0.09	0.074	0.071	0.076	0	0.177	0.161	0.158	0.163	0	0	0	0	0
CPI-SS02A0FF87F	FAM3C_CLEC2D	simple:Q92520	simple:Q9UHP7	FAM3C	CLEC2D	True	False	True	IMEx,InnateDB-All,IntAct	False	0.347	0.086	0.182	0.284	0.324	0.316	0.055	0.151	0.253	0.293	0.4	0.14	0.235	0.337	0.377	0.406	0.146	0.242	0.344	0.383	0.609	0.348	0.444	0.546	0.586
CPI-SS0F8EFEECF	TNF_DAG1	simple:P01375	simple:Q14118	TNF	DAG1	True	False	True	InnateDB-All	False	0.174	0	0.163	0.165	0.172	0.045	0	0.034	0.036	0.043	0.116	0	0.106	0.108	0.114	0.095	0	0.084	0.086	0.093	0.046	0	0.035	0.037	0.044
CPI-SS0BD9F32BA	LGALS9_DAG1	simple:O00182	simple:Q14118	LGALS9	DAG1	True	False	True	InnateDB-All	False	0.154	0	0.143	0.145	0.152	0.588	0	0.578	0.58	0.586	0.103	0	0.092	0.094	0.101	0.13	0	0.12	0.122	0.128	0.092	0	0.082	0.084	0.091
CPI-SS02EBC1BB0	TNF_NOTCH1	simple:P01375	simple:P46531	TNF	NOTCH1	True	False	True	I2D	False	0.199	0.202	0.176	0.173	0.192	0.07	0.073	0.046	0.043	0.063	0.142	0.145	0.118	0.115	0.135	0.12	0.123	0.096	0.093	0.113	0.071	0.074	0.047	0.044	0.064
CPI-SS04A5D6B6F	DLL1_NOTCH1	simple:O00548	simple:P46531	DLL1	NOTCH1	False	False	True	curated	False	0	0	0	0	0	0	0	0	0	0	0	0	0	0	0	0.039	0.042	0.015	0.012	0.032	0	0	0	0	0
CPI-SS0B81F1BF5	TNF_SEMA4C	simple:P01375	simple:Q9C0C4	TNF	SEMA4C	True	False	True	InnateDB-All	False	0	0.268	0	0	0.162	0	0.139	0	0	0.033	0	0.211	0	0	0.105	0	0.189	0	0	0.083	0	0.14	0	0	0.034
CPI-SS03B8E2D7A	TNF_ICOS	simple:P01375	simple:Q9Y6W8	TNF	ICOS	True	False	True	InnateDB-All	False	0	0	0	0	0.163	0	0	0	0	0.034	0	0	0	0	0.106	0	0	0	0	0.084	0	0	0	0	0.035
CPI-SS0E4B1484B	ICOSLG_ICOS	simple:O75144	simple:Q9Y6W8	ICOSLG	ICOS	True	False	True	user_curated	False	0	0	0	0	0.028	0	0	0	0	0.01	0	0	0	0	0.014	0	0	0	0	0.015	0	0	0	0	0
CPI-SS04B4619D0	TNF_TNFRSF1A	simple:P01375	simple:P19438	TNF	TNFRSF1A	True	False	True	user_curated	False	0	0.43	0	0.162	0.287	0	0.301	0	0.032	0.157	0	0.373	0	0.104	0.229	0	0.351	0	0.082	0.207	0	0.302	0	0.033	0.158
CPI-SS084BE3E4B	LTA_TNFRSF1A	simple:P01374	simple:P19438	LTA	TNFRSF1A	True	False	True	user_curated	False	0	0.347	0	0.078	0.203	0	0	0	0	0	0	0.35	0	0.082	0.206	0	0.354	0	0.086	0.211	0	0.288	0	0.019	0.144
CPI-SS0F9B3B259	TNFSF13_TNFRSF1A	simple:O75888	simple:P19438	TNFSF13	TNFRSF1A	True	False	True	I2D,InnateDB-All	False	0	0.324	0	0.056	0.181	0	0.565	0	0.297	0.422	0	0.301	0	0.032	0.157	0	0.32	0	0.051	0.176	0	0.27	0	0.002	0.127
CPI-SS08B7D54A3	TNF_FAS	simple:P01375	simple:P25445	TNF	FAS	True	False	True	InnateDB-All	False	0	0.164	0.172	0.163	0.275	0	0.035	0.043	0.034	0.145	0	0.107	0.115	0.106	0.217	0	0.085	0.093	0.084	0.195	0	0.036	0.044	0.035	0.146
CPI-SS0A83A7E30	TNFSF13_FAS	simple:O75888	simple:P25445	TNFSF13	FAS	True	False	True	I2D,InnateDB-All	False	0	0.059	0.067	0.058	0.169	0	0.299	0.307	0.298	0.41	0	0.035	0.043	0.034	0.145	0	0.054	0.062	0.053	0.164	0	0.005	0.013	0.004	0.115
CPI-SS0E7D5974D	TNF_TNFRSF1B	simple:P01375	simple:P20333	TNF	TNFRSF1B	True	False	True	user_curated	False	0.172	0.391	0.196	0.182	0.316	0.043	0.261	0.067	0.052	0.187	0.115	0.333	0.139	0.124	0.259	0.093	0.311	0.117	0.102	0.237	0.044	0.262	0.068	0.053	0.188
CPI-SS07D9A48A2	LTA_TNFRSF1B	simple:P01374	simple:P20333	LTA	TNFRSF1B	True	False	True	curated	False	0.089	0.307	0.113	0.098	0.233	0	0	0	0	0	0.092	0.311	0.116	0.102	0.236	0.097	0.315	0.121	0.106	0.24	0.03	0.248	0.054	0.039	0.174
CPI-SS048A2311A	TNF_RIPK1	simple:P01375	simple:Q13546	TNF	RIPK1	True	False	True	I2D,IMEx,InnateDB,InnateDB-All,IntAct,MINT	False	0.228	0.229	0.177	0.184	0.218	0.098	0.099	0.048	0.055	0.088	0.17	0.171	0.12	0.127	0.16	0.148	0.149	0.098	0.105	0.138	0.099	0.1	0.049	0.056	0.089
CPI-SS0D5C54214	LTA_RIPK1	simple:P01374	simple:Q13546	LTA	RIPK1	True	False	True	IMEx,InnateDB-All,MINT	False	0.144	0.145	0.094	0.101	0.134	0	0	0	0	0	0.148	0.149	0.097	0.104	0.138	0.152	0.153	0.102	0.109	0.142	0.085	0.086	0.035	0.042	0.075
CPI-SS0DEDA3567	TNFSF10_RIPK1	simple:P50591	simple:Q13546	TNFSF10	RIPK1	True	False	True	InnateDB-All	False	0.094	0.095	0.044	0.051	0.084	0.135	0.136	0.085	0.092	0.125	0.095	0.096	0.045	0.052	0.085	0.115	0.116	0.065	0.072	0.105	0.107	0.108	0.057	0.064	0.097
CPI-SS0FBC9234C	TNF_PTPRS	simple:P01375	simple:Q13332	TNF	PTPRS	True	False	True	InnateDB-All	False	0	0	0.161	0.161	0	0	0	0.032	0.032	0	0	0	0.104	0.104	0	0	0	0.082	0.082	0	0	0	0.033	0.033	0
CPI-SS034B442CE	TNF_CELSR2	simple:P01375	simple:Q9HCU4	TNF	CELSR2	True	False	True	InnateDB-All	False	0	0	0	0.161	0.165	0	0	0	0.032	0.036	0	0	0	0.104	0.108	0	0	0	0.082	0.086	0	0	0	0.033	0.037
CPI-SS0CF0E4DE9	CCL2_CCR2	simple:P13500	simple:P41597	CCL2	CCR2	True	False	True	user_curated	False	0	0	0	0	0	0	0.095	0.01	0.007	0	0	0	0	0	0	0	0	0	0	0	0	0	0	0	0
CPI-SS08DA48A5A	CCL3_CCR1	simple:P10147	simple:P32246	CCL3	CCR1	True	False	True	user_curated	False	0	0.181	0.094	0.094	0.124	0	0.203	0.117	0.116	0.147	0	0.211	0.125	0.124	0.154	0	0.211	0.125	0.124	0.154	0	0.133	0.047	0.046	0.076
CPI-SS0A021DB6E	CCL5_CCR1	simple:P13501	simple:P32246	CCL5	CCR1	True	False	True	user_curated	False	0	0.122	0.036	0.035	0.065	0	0.106	0.02	0.019	0.049	0	0.127	0.041	0.04	0.071	0	0.11	0.024	0.023	0.053	0	2.468	2.382	2.381	2.411
CPI-SS0817CE2B3	CCL3L1_CCR1	simple:P16619	simple:P32246	CCL3L1	CCR1	True	False	True	curated	False	0	0	0	0	0	0	0.289	0.202	0.202	0.232	0	0.088	0.002	0.002	0.032	0	0.093	0.007	0.007	0.037	0	0.362	0.275	0.275	0.305
CPI-SS08B249DBA	CCL2_CCR10	simple:P13500	simple:P46092	CCL2	CCR10	True	False	True	I2D	False	0	0	0	0	0	0	0	0.008	0.007	0.008	0	0	0	0	0	0	0	0	0	0	0	0	0	0	0
CPI-SS0F3BF2B34	CCL5_ACKR4	simple:P13501	simple:Q9NPB9	CCL5	ACKR4	True	False	True	I2D	False	0	0	0.036	0	0	0	0	0.02	0	0	0	0	0.041	0	0	0	0	0.024	0	0	0	0	2.382	0	0
CPI-SS0CCD89E02	CCL25_ACKR4	simple:O15444	simple:Q9NPB9	CCL25	ACKR4	True	False	True	curated	False	0	0	0	0	0	0	0	0	0	0	0	0	0	0	0	0	0	0	0	0	0	0	0.002	0	0
CPI-SS083B5EBAB	CXCL13_ACKR4	simple:O43927	simple:Q9NPB9	CXCL13	ACKR4	True	False	True	curated	False	0	0	0	0	0	0	0	0	0	0	0	0	0.003	0	0	0	0	0	0	0	0	0	0	0	0
CPI-SS04641FE5F	CCL3L1_DPP4	simple:P16619	simple:P27487	CCL3L1	DPP4	True	False	True	I2D	False	0	0	0	0	0	0.22	0.205	0	0	0	0.02	0.005	0	0	0	0.025	0.01	0	0	0	0.293	0.278	0	0	0
CPI-SS006FB5198	GCG_DPP4	simple:P01275	simple:P27487	GCG	DPP4	True	False	True	InnateDB-All,MINT	False	0	0	0	0	0	0	0	0	0	0	0	0	0	0	0	0.019	0.004	0	0	0	0	0	0	0	0
CPI-SS0AEC33FF1	CCL22_DPP4	simple:O00626	simple:P27487	CCL22	DPP4	True	False	True	curated	False	0	0	0	0	0	0.044	0.029	0	0	0	0.025	0.01	0	0	0	0	0	0	0	0	0	0	0	0	0
CPI-SS0FDAB7BA8	CXCL10_DPP4	simple:P02778	simple:P27487	CXCL10	DPP4	True	False	True	curated	False	0	0	0	0	0	0.026	0.011	0	0	0	0.02	0.005	0	0	0	0	0	0	0	0	0	0	0	0	0
CPI-SS080683E15	CXCL10_CXCR3	simple:P02778	simple:P49682	CXCL10	CXCR3	True	False	True	user_curated	False	0	0	0	0	0	0	0.011	0.052	0.012	0.216	0	0.005	0.046	0.005	0.209	0	0	0	0	0	0	0	0	0	0
CPI-SS0EFE0B07A	CXCL12_CXCR3	simple:P48061	simple:P49682	CXCL12	CXCR3	True	False	True	guidetopharmacology.org	False	0	0	0	0	0	0	0.018	0.059	0.018	0.222	0	0	0	0	0	0	0	0	0	0	0	0	0	0	0
CPI-SS08102DC9E	CXCL1_CXCR2	simple:P09341	simple:P25025	CXCL1	CXCR2	True	False	True	user_curated	False	0	0	0	0	0	0	0.017	0	0	0	0	0	0	0	0	0	0	0	0	0	0	0	0	0	0
CPI-SS0315F51DD	CXCL8_CXCR2	simple:P10145	simple:P25025	CXCL8	CXCR2	True	False	True	user_curated	False	0	0	0	0	0	0	0.048	0	0	0	0	0	0	0	0	0	0	0	0	0	0	0	0	0	0
CPI-SS09185EA8F	CXCL3_CXCR2	simple:P19876	simple:P25025	CXCL3	CXCR2	True	False	True	user_curated	False	0	0	0	0	0	0	0.017	0	0	0	0	0	0	0	0	0	0	0	0	0	0	0	0	0	0
CPI-SS07CF0C6E7	CALCB_CALCR	simple:P10092	simple:P30988	CALCB	CALCR	True	False	True	guidetopharmacology.org	False	0	0	0	0	0	0	0	0	0	0	0	0	0	0	0	0	0	0	0.002	0	0	0	0	0.009	0
CPI-SS039863E62	CCL25_CCR9	simple:O15444	simple:P51686	CCL25	CCR9	True	False	True	user_curated	False	0	0	0	0	0	0	0	0	0	0	0	0	0	0	0	0	0	0	0	0	0	0	0	0.002	0.023
CPI-SS0C2437E0D	CXCL13_CXCR5	simple:O43927	simple:P32302	CXCL13	CXCR5	True	False	True	user_curated	False	0	0	0	0	0	0	0	0	0	0	0.255	0.005	0.213	0.196	0	0	0	0	0	0	0	0	0	0	0
CPI-SS0419B80C4	LGALS9_LRP1	simple:O00182	simple:Q07954	LGALS9	LRP1	True	False	True	InnateDB-All	False	0	0.261	0.142	0.142	0.143	0	0.696	0.576	0.577	0.577	0	0.21	0.091	0.091	0.091	0	0.238	0.119	0.119	0.119	0	0.2	0.081	0.081	0.081
CPI-SS02928C71A	PDGFB_LRP1	simple:P01127	simple:Q07954	PDGFB	LRP1	True	False	True	I2D,InnateDB-All	False	0	0	0	0	0	0	0.188	0.069	0.07	0.07	0	0	0	0	0	0	0	0	0	0	0	0	0	0	0
CPI-SS006C6537E	MDK_LRP1	simple:P21741	simple:Q07954	MDK	LRP1	True	False	True	I2D,InnateDB-All	False	0	0	0	0	0	0	0	0	0	0	0	0	0	0	0	0	0.121	0.002	0.002	0.002	0	0	0	0	0
CPI-SS014958F32	LGALS9_CD47	simple:O00182	simple:Q08722	LGALS9	CD47	True	False	True	InnateDB-All	False	0.446	0.272	0.401	0.386	0.297	0.88	0.706	0.835	0.82	0.731	0.395	0.221	0.349	0.335	0.246	0.422	0.249	0.377	0.362	0.273	0.384	0.211	0.339	0.324	0.235
CPI-SS0A9FB762A	LGALS9_PTPRK	simple:O00182	simple:Q15262	LGALS9	PTPRK	True	False	True	InnateDB-All	False	0.23	0	0.228	0.247	0	0.665	0	0.662	0.681	0	0.179	0	0.176	0.196	0	0.207	0	0.204	0.223	0	0.169	0	0.166	0.185	0
CPI-SS0CB863B46	WNT5A_PTPRK	simple:P41221	simple:Q15262	WNT5A	PTPRK	True	False	True	InnateDB-All	False	0	0	0	0	0	0.158	0	0.155	0.175	0	0	0	0	0	0	0	0	0	0	0	0	0	0	0	0
CPI-SS002DF6C31	LGALS9_SLC1A5	simple:O00182	simple:Q15758	LGALS9	SLC1A5	True	False	True	I2D,InnateDB-All	False	0.153	0.341	0.17	0.15	0.17	0.587	0.775	0.605	0.585	0.605	0.102	0.29	0.119	0.099	0.119	0.129	0.318	0.147	0.127	0.147	0.091	0.28	0.109	0.089	0.109
CPI-SS0E23CEB91	LGALS9_HAVCR2	simple:O00182	simple:Q8TDQ0	LGALS9	HAVCR2	True	False	True	user_curated	False	0.155	0.452	0.149	0.144	0.185	0.59	0.887	0.584	0.578	0.619	0.104	0.401	0.098	0.092	0.134	0.132	0.429	0.126	0.12	0.161	0.094	0.391	0.088	0.082	0.123
CPI-SS09C52F54E	LGALS9_SORL1	simple:O00182	simple:Q92673	LGALS9	SORL1	True	False	True	InnateDB-All	False	0.214	0.464	0.177	0.216	0.142	0.648	0.898	0.612	0.65	0.577	0.163	0.413	0.126	0.165	0.091	0.19	0.441	0.154	0.192	0.119	0.153	0.403	0.116	0.154	0.081
CPI-SS083CBFACD	MDK_SORL1	simple:P21741	simple:Q92673	MDK	SORL1	True	False	True	InnateDB-All	False	0	0	0	0	0	0	0	0	0	0	0	0	0	0	0	0.074	0.324	0.037	0.075	0.002	0	0	0	0	0
CPI-SS048346C2B	LGALS9_MRC2	simple:O00182	simple:Q9UBG0	LGALS9	MRC2	True	False	True	InnateDB-All	False	0	0.215	0	0	0.145	0	0.65	0	0	0.579	0	0.164	0	0	0.094	0	0.192	0	0	0.122	0	0.154	0	0	0.084
CPI-SS05A26A1DE	PDGFB_PDGFRB	simple:P01127	simple:P09619	PDGFB	PDGFRB	True	False	True	curated	False	0	0	0	0	0	0	0	0	0.069	0.071	0	0	0	0	0	0	0	0	0	0	0	0	0	0	0
CPI-SS0193C3064	WNT1_FZD8	simple:P04628	simple:Q9H461	WNT1	FZD8	True	False	True	I2D,InnateDB-All	False	0	0	0	0	0	0	0	0	0	0	0	0	0	0	0	0	0.008	0	0	0	0	0.012	0	0	0
CPI-SS0B2D5BA95	WNT5A_FZD1	simple:P41221	simple:Q9UP38	WNT5A	FZD1	True	False	True	curated	False	0	0	0	0	0	0	0.077	0	0	0	0	0	0	0	0	0	0	0	0	0	0	0	0	0	0
CPI-SS0DC5ADBF1	WNT1_FZD1	simple:P04628	simple:Q9UP38	WNT1	FZD1	True	False	True	curated	False	0	0	0	0	0	0	0	0	0	0	0	0	0	0	0	0	0.01	0	0	0	0	0.013	0	0	0
CPI-SS0E7523314	WNT3_FZD1	simple:P56703	simple:Q9UP38	WNT3	FZD1	True	False	True	I2D	False	0	0	0	0	0	0	0	0	0	0	0	0.012	0	0	0	0	0.009	0	0	0	0	0	0	0	0
CPI-SS01C2BA5C8	WNT5A_FZD2	simple:P41221	simple:Q14332	WNT5A	FZD2	True	False	True	curated	False	0	0	0	0	0	0.081	0.079	0	0	0.07	0	0	0	0	0	0	0	0	0	0	0	0	0	0	0
CPI-SS0C56C483F	WNT5A_ANTXR1	simple:P41221	simple:Q9H6X2	WNT5A	ANTXR1	True	False	True	InnateDB-All	False	0	0	0	0	0	0	0.109	0	0	0	0	0	0	0	0	0	0	0	0	0	0	0	0	0	0
CPI-SS0331C5A49	GDF11_ANTXR1	simple:O95390	simple:Q9H6X2	GDF11	ANTXR1	True	False	True	InnateDB-All	False	0	0	0	0	0	0	0	0	0	0	0	0.049	0	0	0	0	0.041	0	0	0	0	0.062	0	0	0
CPI-SS002673EFE	WNT5A_FZD3	simple:P41221	simple:Q9NPG1	WNT5A	FZD3	True	False	True	curated	False	0	0	0	0	0	0	0.074	0.075	0.07	0.073	0	0	0	0	0	0	0	0	0	0	0	0	0	0	0
CPI-SS014B0FCD2	WNT1_FZD3	simple:P04628	simple:Q9NPG1	WNT1	FZD3	True	False	True	I2D	False	0	0	0	0	0	0	0	0	0	0	0	0	0	0	0	0	0.007	0.008	0.003	0.006	0	0.01	0.011	0.006	0.009
CPI-SS073F3FAD5	WNT5A_ROR1	simple:P41221	simple:Q01973	WNT5A	ROR1	True	False	True	IMEx	False	0	0	0	0	0	0	0	0.073	0.07	0	0	0	0	0	0	0	0	0	0	0	0	0	0	0	0
CPI-SS01F908B16	TFF1_FCRL4	simple:P04155	simple:Q96PJ5	TFF1	FCRL4	True	False	True	IMEx,InnateDB-All,IntAct	False	0	0	0	0	0	0	0	0.006	0	0.006	0	0	0	0	0	0	0	0.005	0	0.005	0	0	0.01	0	0.009
CPI-SS05B4EB419	EFNA3_EPHA4	simple:P52797	simple:P54764	EFNA3	EPHA4	False	False	True	curated	False	0	0	0	0	0	0	0	0	0	0	0	0	0.008	0.007	0.011	0	0	0	0	0	0	0	0	0	0
CPI-SS0659DBE72	EFNA4_EPHA4	simple:P52798	simple:P54764	EFNA4	EPHA4	True	False	True	curated	False	0	0	0	0	0	0	0	0.022	0.022	0.025	0	0	0.022	0.021	0.025	0	0	0.023	0.023	0.026	0	0	0.012	0.011	0.014
CPI-SS0FC01B947	EFNA5_EPHA4	simple:P52803	simple:P54764	EFNA5	EPHA4	False	False	True	curated	False	0	0	0	0	0	0	0	0	0	0	0	0	0	0	0	0	0	0	0	0	0	0	0.007	0.007	0.01
CPI-SS0EB136379	WNT1_CD36	simple:P04628	simple:P16671	WNT1	CD36	True	False	True	InnateDB	False	0	0	0	0	0	0	0	0	0	0	0	0	0	0	0	0	0.099	0	0.001	0	0	0.102	0	0.005	0
CPI-SS0D8972B21	WNT1_RYK	simple:P04628	simple:P34925	WNT1	RYK	True	False	True	I2D	False	0	0	0	0	0	0	0	0	0	0	0	0	0	0	0	0.026	0.016	0.015	0.019	0.014	0.029	0.02	0.018	0.022	0.017
CPI-SS01469637C	WNT2B_FZD4	simple:Q93097	simple:Q9ULV1	WNT2B	FZD4	True	False	True	curated	False	0	0	0	0	0	0	0	0	0.017	0	0	0	0	0	0	0	0	0	0.003	0	0	0	0	0	0
CPI-SS0423580E5	DLL1_NOTCH2	simple:O00548	simple:Q04721	DLL1	NOTCH2	False	False	True	curated	False	0	0	0	0	0	0	0	0	0	0	0	0	0	0	0	0.066	0.068	0.067	0.065	0.023	0	0	0	0	0
CPI-SS060B82BBC	JAG1_NOTCH2	simple:P78504	simple:Q04721	JAG1	NOTCH2	False	False	True	curated	False	0	0	0	0	0	0.084	0.086	0.085	0.083	0.041	0	0	0	0	0	0	0	0	0	0	0	0	0	0	0
CPI-SS0FB5FE587	DLL1_NOTCH4	simple:O00548	simple:Q99466	DLL1	NOTCH4	False	False	True	curated	False	0	0	0	0	0	0	0	0	0	0	0	0	0	0	0	0.012	0.04	0.009	0.011	0.002	0	0	0	0	0
CPI-SS0837E9F59	JAG1_NOTCH4	simple:P78504	simple:Q99466	JAG1	NOTCH4	False	False	True	curated	False	0	0	0	0	0	0.03	0.058	0.027	0.029	0.02	0	0	0	0	0	0	0	0	0	0	0	0	0	0	0
CPI-SS06AA638A8	CD72_SEMA4D	simple:P21854	simple:Q92854	CD72	SEMA4D	False	False	True	curated	False	0	0.69	0.624	0.618	0.695	0	0.121	0.055	0.049	0.126	0	0.456	0.39	0.384	0.461	0	0.54	0.474	0.468	0.545	0	0.094	0.028	0.022	0.099
CPI-SS0110361CB	LTA_TNFRSF14	simple:P01374	simple:Q92956	LTA	TNFRSF14	True	False	True	user_curated	False	0.326	0.186	0.296	0.332	0.196	0	0	0	0	0	0.329	0.19	0.3	0.335	0.199	0.334	0.194	0.304	0.34	0.204	0.267	0.127	0.237	0.273	0.137
CPI-SS0C28FEC7D	TNFSF13_TNFRSF14	simple:O75888	simple:Q92956	TNFSF13	TNFRSF14	True	False	True	I2D,InnateDB-All	False	0.304	0.164	0.274	0.31	0.174	0.545	0.405	0.515	0.551	0.414	0.28	0.14	0.25	0.286	0.15	0.299	0.159	0.269	0.305	0.169	0.25	0.11	0.22	0.256	0.12
CPI-SS02ACCF1F7	MIF_TNFRSF14	simple:P14174	simple:Q92956	MIF	TNFRSF14	True	False	True	I2D,IntAct	False	0.894	0.755	0.865	0.9	0.764	1.081	0.941	1.051	1.087	0.95	0.986	0.846	0.956	0.992	0.856	0.897	0.757	0.867	0.903	0.766	1.119	0.979	1.089	1.125	0.989
CPI-SS019C98396	TNFSF14_TNFRSF14	simple:O43557	simple:Q92956	TNFSF14	TNFRSF14	True	False	True	user_curated	False	0	0	0	0	0	0.253	0.113	0.223	0.259	0.122	0	0	0	0	0	0.249	0.11	0.22	0.255	0.119	0.402	0.263	0.373	0.408	0.272
CPI-SS03156A825	LTA_LTBR	simple:P01374	simple:P36941	LTA	LTBR	True	False	True	I2D	False	0	0.232	0	0	0	0	0	0	0	0	0	0.236	0	0	0	0	0.24	0	0	0	0	0.173	0	0	0
CPI-SS0859C173B	TNFSF14_LTBR	simple:O43557	simple:P36941	TNFSF14	LTBR	True	False	True	user_curated	False	0	0	0	0	0	0	0.159	0	0	0	0	0	0	0	0	0	0.156	0	0	0	0	0.309	0	0	0
CPI-SS0B89DD8C1	TNFSF13_TNFRSF17	simple:O75888	simple:Q02223	TNFSF13	TNFRSF17	True	False	True	user_curated	False	0	0	0.065	0.075	0	0	0	0.306	0.316	0	0	0	0.042	0.052	0	0	0	0.061	0.071	0	0	0	0.011	0.021	0
CPI-SS0C412B7DE	CD70_TNFRSF17	simple:P32970	simple:Q02223	CD70	TNFRSF17	True	False	True	InnateDB-All	False	0	0	0	0	0	0	0	0	0	0	0	0	0.056	0.066	0	0	0	0.017	0.027	0	0	0	0.069	0.079	0
CPI-SS095E52E66	TNFSF10_TNFRSF10D	simple:P50591	simple:Q9UBN6	TNFSF10	TNFRSF10D	True	False	True	user_curated	False	0.049	0.062	0.046	0.045	0.029	0.091	0.103	0.087	0.087	0.07	0.05	0.063	0.046	0.046	0.03	0.07	0.083	0.067	0.066	0.05	0.062	0.075	0.059	0.058	0.042
CPI-SS0CCDFE0EF	TNFSF12_TNFRSF10D	simple:O43508	simple:Q9UBN6	TNFSF12	TNFRSF10D	True	False	True	user_curated	False	0.048	0.061	0.045	0.045	0.028	0.164	0.177	0.161	0.161	0.144	0.061	0.074	0.058	0.057	0.041	0.061	0.074	0.057	0.057	0.041	0.092	0.105	0.088	0.088	0.072
CPI-SS059EEFDC6	MIF_TNFRSF10D	simple:P14174	simple:Q9UBN6	MIF	TNFRSF10D	True	False	True	I2D,IntAct	False	0.668	0.68	0.664	0.664	0.647	0.854	0.867	0.85	0.85	0.834	0.76	0.772	0.756	0.756	0.739	0.67	0.683	0.666	0.666	0.65	0.893	0.905	0.889	0.889	0.872
CPI-SS02288E1CF	TGFB1_TGFBR1	simple:P01137	simple:P36897	TGFB1	TGFBR1	True	False	True	user_curated	False	0	0.32	0.138	0.137	0.191	0	0.553	0.372	0.371	0.425	0	0.347	0.165	0.164	0.219	0	0.347	0.166	0.165	0.219	0	0.357	0.175	0.175	0.229
CPI-SS00BD8FF72	POMC_MC1R	simple:P01189	simple:Q01726	POMC	MC1R	True	False	True	guidetopharmacology.org	False	0	0	0.017	0.016	0	0	0	0.019	0.018	0	0	0	0.042	0.041	0	0	0	0.037	0.037	0	0	0	0.025	0.024	0
CPI-SS0A28DCA72	CXCL12_CXCR4	simple:P48061	simple:P61073	CXCL12	CXCR4	True	False	True	user_curated	False	0	0	0	0	0	1.076	0.609	1.017	0.996	0.69	0	0	0	0	0	0	0	0	0	0	0	0	0	0	0
CPI-SS04B547174	OXT_OXTR	simple:P01178	simple:P30559	OXT	OXTR	True	False	True	I2D	False	0	0	0	0	0	0	0	0	0	0	0	0	0	0	0.007	0	0	0	0	0.002	0	0	0	0	0.001
CPI-SS053613259	NRG2_ERBB3	simple:O14511	simple:P21860	NRG2	ERBB3	True	False	True	curated	False	0	0	0	0	0	0	0	0	0	0.011	0	0	0	0	0.006	0	0	0	0	0.004	0	0	0	0	0.006
CPI-SS044C72D0D	SEMA4A_PLXND1	simple:Q9H3S1	simple:Q9Y4D7	SEMA4A	PLXND1	False	False	True	curated	False	0	0.041	0.014	0.015	0.018	0	0.058	0.03	0.031	0.035	0	0.041	0.013	0.014	0.017	0	0.038	0.011	0.011	0.015	0	0	0	0	0
CPI-SS04C396C5D	VGF_NTRK1	simple:O15240	simple:P04629	VGF	NTRK1	True	False	True	InnateDB-All	False	0	0	0	0	0	0	0	0	0	0	0	0	0	0	0	0	0	0	0	0	0	0	0	0	0.005
CPI-SS068C129D6	CSF1_SIRPA	simple:P09603	simple:P78324	CSF1	SIRPA	True	False	True	I2D	False	0	0	0	0	0	0	0.28	0.025	0.008	0	0	0.281	0.026	0.008	0	0	0.277	0.022	0.005	0	0	0.294	0.039	0.021	0
CPI-SS086615F9B	CSF1_CELSR3	simple:P09603	simple:Q9NYQ7	CSF1	CELSR3	True	False	True	I2D	False	0	0	0	0	0	0	0	0	0	0.009	0	0	0	0	0.009	0	0	0	0	0.006	0	0	0	0	0.022
CPI-SS055B305F1	CEACAM1_CD209	simple:P13688	simple:Q9NNX6	CEACAM1	CD209	True	False	True	curated	False	0	0	0	0	0	0	0.032	0	0	0	0	0.03	0	0	0	0	0.026	0	0	0	0	0.024	0	0	0
CPI-SS0A2949959	ICAM3_CD209	simple:P32942	simple:Q9NNX6	ICAM3	CD209	True	False	True	curated	False	0	0.418	0	0	0	0	0.064	0	0	0	0	0.346	0	0	0	0	0.365	0	0	0	0	0.37	0	0	0
CPI-SS079DDF890	TNFSF12_TNFRSF25	simple:O43508	simple:Q93038	TNFSF12	TNFRSF25	True	False	True	user_curated	False	0	0	0	0.027	0.031	0	0	0	0.143	0.147	0	0	0	0.04	0.044	0	0	0	0.04	0.044	0	0	0	0.071	0.075
CPI-SS0B0CF0EDF	TNFSF15_TNFRSF25	simple:O95150	simple:Q93038	TNFSF15	TNFRSF25	True	False	True	user_curated	False	0	0	0	0	0	0	0	0	0.007	0.011	0	0	0	0.003	0.007	0	0	0	0.002	0.006	0	0	0	0	0
CPI-SS02EF3E1BA	TNFSF12_TNFRSF12A	simple:O43508	simple:Q9NP84	TNFSF12	TNFRSF12A	True	False	True	curated	False	0	0.053	0.028	0.027	0.029	0	0.169	0.144	0.143	0.145	0	0.066	0.041	0.04	0.042	0	0.066	0.041	0.04	0.042	0	0.097	0.072	0.071	0.073
CPI-SS0B9B3870A	VEGFA_FLT1	simple:P15692	simple:P17948	VEGFA	FLT1	True	False	True	curated	False	0	0	0	0	0	0	0.043	0.037	0.043	0	0	0.01	0.004	0.009	0	0	0	0	0	0	0	0	0	0	0
CPI-SS02371A6D6	VEGFA_EPHB2	simple:P15692	simple:P29323	VEGFA	EPHB2	True	False	True	I2D	False	0	0	0	0	0	0	0.057	0	0	0	0	0.024	0	0	0	0	0	0	0	0	0	0	0	0	0
CPI-SS065F7DA2A	COPA_P2RY6	simple:P53621	simple:Q15077	COPA	P2RY6	True	False	True	IMEx,IntAct	False	0	0.225	0	0	0	0	0.25	0	0	0	0	0.177	0	0	0	0	0.188	0	0	0	0	0.203	0	0	0
CPI-SS09A3FA737	NAMPT_P2RY6	simple:P43490	simple:Q15077	NAMPT	P2RY6	True	False	True	IMEx,IntAct	False	0	0.183	0	0	0	0	0.241	0	0	0	0	0.165	0	0	0	0	0.154	0	0	0	0	0.148	0	0	0
CPI-SS03E48EFEA	C3_C3AR1	simple:P01024	simple:Q16581	C3	C3AR1	True	False	True	guidetopharmacology.org	False	0	0	0	0	0	0	1.017	0.615	0	0.651	0	0	0	0	0	0	0	0	0	0	0	0.405	0.004	0	0.04
CPI-SS00581282E	C5_C5AR1	simple:P01031	simple:P21730	C5	C5AR1	True	False	True	guidetopharmacology.org	False	0	0.129	0	0	0	0	0	0	0	0	0	0.114	0	0	0	0	0.114	0	0	0	0	0	0	0	0
CPI-SS0A606E2DA	GH1_PRLR	simple:P01241	simple:P16471	GH1	PRLR	True	False	True	I2D,InnateDB-All,IntAct	False	0	0	0	0	0	0	0	0	0	0	0	0.014	0	0	0	0	0	0	0	0	0	0	0	0	0
CPI-SS012B216F6	PTHLH_PTH2R	simple:P12272	simple:P49190	PTHLH	PTH2R	True	False	True	guidetopharmacology.org	False	0	0	0	0	0	0	0	0	0	0	0	0	0	0.002	0	0	0	0	0	0	0	0	0	0	0
CPI-SS07EF0B763	IL6_IL6ST	simple:P05231	simple:P40189	IL6	IL6ST	True	False	True	user_curated	False	0.259	0.282	0.228	0.241	0.42	0	0	0	0	0	0.148	0.17	0.116	0.13	0.309	0.175	0.197	0.143	0.156	0.335	0	0	0	0	0
CPI-SS0D7EDDE35	OSM_IL6ST	simple:P13725	simple:P40189	OSM	IL6ST	True	False	True	user_curated	False	0.108	0.13	0.076	0.089	0.268	0.109	0.132	0.078	0.091	0.27	0	0	0	0	0	0.097	0.12	0.066	0.079	0.258	0.1	0.123	0.068	0.082	0.261
CPI-SS0960C0FC2	IL6_IL6R	simple:P05231	simple:P08887	IL6	IL6R	True	False	True	user_curated	False	0	0.291	0.167	0.165	0	0	0	0	0	0	0	0.18	0.056	0.053	0	0	0.207	0.083	0.08	0	0	0	0	0	0
CPI-SS04C548F6A	IFNG_IFNGR1	simple:P01579	simple:P15260	IFNG	IFNGR1	True	False	True	user_curated	False	0	0	0	0	0	0	0	0	0	0	0	0	0	0	0	0.216	0.706	0.209	0.231	0.038	0.26	0.75	0.254	0.275	0.083
CPI-SS0A9AFC94A	IL1A_IL1R1	simple:P01583	simple:P14778	IL1A	IL1R1	True	False	True	user_curated	False	0	0	0	0	0	0	0	0	0	0	0	0.024	0	0	0	0	0	0	0	0	0	0	0	0	0
CPI-SS09EEF8B61	IL1B_IL1R1	simple:P01584	simple:P14778	IL1B	IL1R1	True	False	True	user_curated	False	0	0	0	0	0	0	0.144	0	0	0	0	0.024	0	0	0	0	0.024	0	0	0	0	0	0	0	0
CPI-SS06DFB4087	IL1A_IL1R2	simple:P01583	simple:P27930	IL1A	IL1R2	True	False	True	user_curated	False	0	0	0	0	0	0	0	0	0	0	0	0.058	0	0	0	0	0	0	0	0	0	0	0	0	0
CPI-SS0275F086A	IL1B_IL1R2	simple:P01584	simple:P27930	IL1B	IL1R2	True	False	True	user_curated	False	0	0	0	0	0	0	0.178	0	0	0	0	0.058	0	0	0	0	0.058	0	0	0	0	0	0	0	0
CPI-SS0C6448B94	IL1B_ADRB2	simple:P01584	simple:P07550	IL1B	ADRB2	True	False	True	I2D	False	0	0	0	0	0	0.16	0.153	0.153	0.139	0.134	0.039	0.033	0.033	0.019	0.014	0.039	0.033	0.033	0.019	0.014	0	0	0	0	0
CPI-SS0F739D3DB	ANXA1_FPR1	simple:P04083	simple:P21462	ANXA1	FPR1	True	False	True	guidetopharmacology.org	False	0	0	0	0	0	0	0.682	0.46	0.459	0	0	0.231	0.009	0.007	0	0	0.225	0.003	0.002	0	0	0.24	0.018	0.017	0
CPI-SS06CCF5A54	ANXA1_FPR3	simple:P04083	simple:P25089	ANXA1	FPR3	True	False	True	guidetopharmacology.org	False	0	0	0	0	0	0	0.673	0	0	0	0	0.222	0	0	0	0	0.216	0	0	0	0	0.232	0	0	0
CPI-SS092E57263	CSF2_CSF1R	simple:P04141	simple:P07333	CSF2	CSF1R	True	False	True	guidetopharmacology.org	False	0	0	0	0	0	0	0	0	0	0	0	0	0	0	0	0	0	0	0	0	0	0.783	0	0	0
CPI-SS03981D0E4	CSF2_CSF2RA	simple:P04141	simple:P15509	CSF2	CSF2RA	True	False	True	user_curated	False	0	0	0	0	0	0	0	0	0	0	0	0	0	0	0	0	0	0	0	0	0	0.329	0	0	0
CPI-SS0E86FA3F3	CSF2_CSF2RB	simple:P04141	simple:P32927	CSF2	CSF2RB	True	False	True	user_curated	False	0	0	0	0	0	0	0	0	0	0	0	0	0	0	0	0	0	0	0	0	0	0.017	0.013	0.013	0
CPI-SS0562F020E	IL5_CSF2RB	simple:P05113	simple:P32927	IL5	CSF2RB	True	False	True	user_curated	False	0	0	0	0	0	0	0	0	0	0	0	0	0	0	0	0	0.015	0.01	0.011	0	0	0	0	0	0
CPI-SS08B8D93C3	IL5_IL5RA	simple:P05113	simple:Q01344	IL5	IL5RA	True	False	True	user_curated	False	0	0	0	0	0	0	0	0	0	0	0	0	0	0	0	0	0	0.011	0.002	0	0	0	0	0	0
CPI-SS0109E3DF1	IL7_IL2RG	simple:P13232	simple:P31785	IL7	IL2RG	True	False	True	user_curated	False	0.203	0.107	0.264	0.261	0.436	0.125	0.03	0.186	0.183	0.359	0.172	0.076	0.233	0.23	0.405	0.143	0.048	0.204	0.201	0.377	0	0	0	0	0
CPI-SS0A3119AE8	IL7_IL7R	simple:P13232	simple:P16871	IL7	IL7R	True	False	True	user_curated	False	0.106	0.128	0.087	0.089	1.088	0.028	0.051	0.009	0.012	1.011	0.075	0.097	0.056	0.058	1.057	0.046	0.069	0.027	0.03	1.028	0	0	0	0	0
CPI-SS0431D2256	TNFSF9_TNFRSF9	simple:P41273	simple:Q07011	TNFSF9	TNFRSF9	True	False	True	user_curated	False	0	0	0	0	0	0	0	0	0	0	0	0	0	0	0.035	0	0	0	0	0.009	0	0	0	0	0.007
CPI-SS047CD2E9F	TNFSF9_ADGRG5	simple:P41273	simple:Q8IZF4	TNFSF9	ADGRG5	True	False	True	InnateDB-All	False	0	0	0	0	0	0	0	0	0	0	0.067	0.127	0.068	0.065	0.041	0.042	0.101	0.042	0.039	0.016	0.039	0.098	0.04	0.036	0.013
CPI-SS0CBC7840D	PTPRC_CD22	simple:P08575	simple:P20273	PTPRC	CD22	False	False	True	curated	False	1.222	0.727	1.041	1.079	0	1.147	0.652	0.966	1.005	0	1.298	0.803	1.117	1.156	0	1.332	0.837	1.151	1.189	0	1.607	1.112	1.426	1.464	0
CPI-SS0822AEF5F	PTPRC_MRC1	simple:P08575	simple:P22897	PTPRC	MRC1	False	False	True	curated	False	0	0.764	0	0	0	0	0.69	0	0	0	0	0.841	0	0	0	0	0.875	0	0	0	0	1.15	0	0	0
CPI-SS056FF4363	CD48_CD244	simple:P09326	simple:Q9BZW8	CD48	CD244	False	False	True	user_curated	False	0	0.529	0	0.52	0.681	0	0.211	0	0.202	0.363	0	0.522	0	0.512	0.673	0	0.491	0	0.482	0.642	0	0.486	0	0.477	0.638
CPI-SS07327E587	CD28_CD80	simple:P10747	simple:P33681	CD28	CD80	False	False	True	user_curated	False	0	0	0	0	0	0	0.028	0.006	0	0	0	0	0	0	0	0	0.025	0.003	0	0	0	0	0	0	0
CPI-SS0320FFAFC	CTLA4_CD80	simple:P16410	simple:P33681	CTLA4	CD80	False	False	True	user_curated	False	0	0	0	0	0	0	0.039	0.017	0	0	0	0	0	0	0	0	0	0	0	0	0	0	0	0	0
CPI-SS077D7365D	CD28_CD86	simple:P10747	simple:P42081	CD28	CD86	False	False	True	user_curated	False	0	0	0	0	0	0.066	0.253	0.036	0.027	0	0	0	0	0	0	0.063	0.25	0.033	0.024	0	0	0	0	0	0
CPI-SS0B0E09B1C	CTLA4_CD86	simple:P16410	simple:P42081	CTLA4	CD86	False	False	True	user_curated	False	0	0	0	0	0	0.077	0.264	0.047	0.038	0	0	0	0	0	0	0	0	0	0	0	0	0	0	0	0
CPI-SS03EF699C7	HLA-E_KLRC1	simple:P13747	simple:P26715	HLA-E	KLRC1	False	False	True	curated	False	0	1.168	1.167	1.166	2.213	0	0.912	0.911	0.909	1.957	0	1.139	1.138	1.136	2.184	0	1.17	1.169	1.168	2.215	0	1.323	1.322	1.32	2.368
CPI-SS0C4FA643F	HLA-E_KLRC2	simple:P13747	simple:P26717	HLA-E	KLRC2	False	False	True	curated	False	0	0	0	1.165	1.26	0	0	0	0.908	1.003	0	0	0	1.135	1.23	0	0	0	1.167	1.262	0	0	0	1.319	1.414
CPI-SS03339363E	HLA-E_KLRK1	simple:P13747	simple:P26718	HLA-E	KLRK1	False	False	True	curated	False	0	0	0	1.168	1.243	0	0	0	0.912	0.986	0	0	0	1.139	1.213	0	0	0	1.17	1.245	0	0	0	1.323	1.397
CPI-SS087321EB5	SELL_SELPLG	simple:P14151	simple:Q14242	SELL	SELPLG	False	False	True	curated	False	0	0.864	0.682	0.686	1.012	0	0.209	0.027	0.031	0.357	0	0.714	0.532	0.536	0.862	0	0.899	0.717	0.721	1.047	0	0.188	0.006	0.01	0.336
CPI-SS01560CA22	CD99_PILRA	simple:P14209	simple:Q9UKJ1	CD99	PILRA	True	False	True	curated	False	0	0.375	0.302	0	0	0	0.506	0.433	0	0	0	0.352	0.279	0	0	0	0.341	0.268	0	0	0	1.024	0.951	0	0
CPI-SS00F4BAA12	IL10_IL10RA	simple:P22301	simple:Q13651	IL10	IL10RA	True	False	True	user_curated	False	0	0	0	0	0	0.069	0.136	0.138	0.07	0.201	0	0	0	0	0	0.063	0.13	0.132	0.064	0.195	0.063	0.13	0.132	0.064	0.195
CPI-SS04456F441	TNFSF4_TNFRSF4	simple:P23510	simple:P43489	TNFSF4	TNFRSF4	False	False	True	user_curated	False	0	0	0	0	0	0	0	0	0	0	0	0.02	0	0	0.004	0	0.027	0	0	0.011	0	0.02	0	0	0.004
CPI-SS0B0F18200	IL12A_IL12RB1	simple:P29459	simple:P42701	IL12A	IL12RB1	True	False	True	user_curated	False	0.045	0.125	0.047	0.053	0.092	0	0	0	0	0	0.029	0.109	0.031	0.037	0.076	0.028	0.108	0.03	0.035	0.074	0.022	0.102	0.024	0.029	0.068
CPI-SS077B160B9	IL15_IL15RA	simple:P40933	simple:Q13261	IL15	IL15RA	True	False	True	user_curated	False	0	0.021	0.024	0.018	0.032	0	0.02	0.023	0.018	0.032	0	0.032	0.035	0.029	0.043	0	0.026	0.029	0.023	0.037	0	0.034	0.037	0.031	0.045
CPI-SS0E5593D5C	BMP8B_PLAUR	simple:P34820	simple:Q03405	BMP8B	PLAUR	True	False	True	InnateDB-All	False	0	0	0	0	0	0	0	0	0	0	0	0.22	0	0	0.004	0	0.219	0	0	0.003	0	0.221	0	0	0.005
CPI-SS0893BD6B6	IL16_GRIN2C	simple:Q14005	simple:Q14957	IL16	GRIN2C	True	False	True	I2D	False	0	0	0	0	0.335	0	0	0	0	0.202	0	0	0	0	0.328	0	0	0	0	0.323	0	0	0	0	0.256
CPI-SS08C995EB4	CXCL17_GPR35	simple:Q6UXB2	simple:Q9HC97	CXCL17	GPR35	True	False	True	guidetopharmacology.org	False	0	0	0	0	0	0	0	0	0	0	0	0	0	0	0	0	0	0	0	0	0	0.028	0	0	0.01
CPI-SS00797FD15	EDA_EDA2R	simple:Q92838	simple:Q9HAV5	EDA	EDA2R	True	False	True	guidetopharmacology.org	False	0	0	0	0	0	0	0	0	0	0	0	0	0.004	0	0.002	0	0	0	0	0	0	0	0	0	0
CPI-SS0FF51A757	TNFSF18_TNFRSF18	simple:Q9UNG2	simple:Q9Y5U5	TNFSF18	TNFRSF18	True	False	True	user_curated	False	0	0	0	0	0	0	0.019	0.01	0.007	0.044	0	0	0	0	0	0	0	0	0	0	0	0	0	0	0
CPI-SC0859FAC25	IFNE_Type I IFNR	simple:Q86WN2	complex:Type I IFNR	IFNE		True	False	True	curated	False	0	0	0	0	0	0	0	0	0	0	0	0	0	0	0	0	0	0	0	0	0	0	0	0	0
CPI-SC0D089F0A9	IFNK_Type I IFNR	simple:Q9P0W0	complex:Type I IFNR	IFNK		True	False	True	curated	False	0	0	0	0	0	0	0	0	0	0	0	0	0	0	0	0	0	0	0	0	0	0	0	0	0
CPI-SC001669E22	GDF11_TGFR_AVR2A	simple:O95390	complex:TGFR_AVR2A	GDF11		True	False	True	curated	False	0	0	0	0	0	0	0	0	0	0	0	0.024	0.009	0	0.01	0	0.016	0.002	0	0.002	0	0.037	0.023	0	0.023
CPI-SC023986FB9	MSTN_TGFR_AVR2A	simple:O14793	complex:TGFR_AVR2A	MSTN		True	False	True	curated	False	0	0	0	0	0	0	0	0	0	0	0	0	0	0	0	0	0	0	0	0	0	0	0	0	0
CPI-SC098C06330	TGFB1_TGFbeta receptor1	simple:P01137	complex:TGFbeta receptor1	TGFB1		True	False	True	curated	False	0	0.32	0.138	0.137	0.191	0	0.553	0.372	0.371	0.425	0	0.347	0.165	0.164	0.219	0	0.347	0.166	0.165	0.219	0	0.357	0.175	0.175	0.229
CPI-SC0D5CFA431	TGFB3_TGFbeta receptor1	simple:P10600	complex:TGFbeta receptor1	TGFB3		True	False	True	curated	False	0	0.203	0.021	0.021	0.075	0	0	0	0	0	0	0	0	0	0	0	0.193	0.011	0.011	0.065	0	0.19	0.008	0.008	0.062
CPI-SC03DD946B2	TGFB2_TGFbeta receptor1	simple:P61812	complex:TGFbeta receptor1	TGFB2		True	False	True	curated	False	0	0	0	0	0	0	0.195	0.013	0.012	0.066	0	0.195	0.013	0.012	0.067	0	0.192	0.01	0.01	0.064	0	0	0	0	0
CPI-SC0984894BC	TGFB1_TGFbeta receptor2	simple:P01137	complex:TGFbeta receptor2	TGFB1		True	False	True	curated	False	0	0.138	0.134	0.133	0.141	0	0.372	0.368	0.367	0.375	0	0.165	0.161	0.16	0.168	0	0.166	0.162	0.161	0.169	0	0.176	0.171	0.17	0.179
CPI-SC0077CEB82	TGFB3_TGFbeta receptor2	simple:P10600	complex:TGFbeta receptor2	TGFB3		True	False	True	curated	False	0	0.022	0.017	0.016	0.025	0	0	0	0	0	0	0	0	0	0	0	0.012	0.008	0.007	0.015	0	0.009	0.005	0.003	0.012
CPI-SC032246C72	TGFB2_TGFbeta receptor2	simple:P61812	complex:TGFbeta receptor2	TGFB2		True	False	True	curated	False	0	0	0	0	0	0	0.013	0.009	0.008	0.016	0	0.013	0.009	0.008	0.017	0	0.011	0.007	0.006	0.014	0	0	0	0	0
CPI-SC0FDB4B6D9	GDF9_TGFR_BMPR2	simple:O60383	complex:TGFR_BMPR2	GDF9		True	False	True	curated	False	0	0	0	0	0	0	0	0	0	0	0	0	0	0	0	0	0.067	0.016	0.008	0.024	0	0	0	0	0
CPI-SC09E5431A2	IFNG_Type II IFNR	simple:P01579	complex:Type II IFNR	IFNG		True	False	True	curated	False	0	0	0	0	0	0	0	0	0	0	0	0	0	0	0	0.277	0.392	0.242	0.178	0	0.322	0.436	0.286	0.223	0
CPI-SC07B4ED8C9	IFNL1_Type III IFNR	simple:Q8IU54	complex:Type III IFNR	IFNL1		True	False	True	curated	False	0	0	0	0	0	0	0	0	0	0	0	0	0	0	0	0	0	0	0	0	0.041	0.05	0.026	0.027	0.007
CPI-SS028784FC6	TNFSF9_HLA-DPA1	simple:HLADPA1	simple:P41273	HLA-DPA1	TNFSF9	True	True	False	InnateDB-All	False	0	0	0	0	0	0	0	0	0	0	2.003	2.804	1.827	1.97	0.274	1.977	2.778	1.801	1.944	0.248	1.974	2.775	1.798	1.941	0.245
CPI-SS00A8596B5	TNFSF9_PVR	simple:P15151	simple:P41273	PVR	TNFSF9	True	True	False	InnateDB-All	False	0	0	0	0	0	0	0	0	0	0	0	0.049	0	0	0	0	0.024	0	0	0	0	0.021	0	0	0
CPI-SS00561BBD7	TIGIT_PVR	simple:P15151	simple:Q495A1	PVR	TIGIT	True	True	False	user_curated	False	0	0	0	0	0	0	0	0	0	0	0	0.029	0	0	0	0	0.02	0	0	0	0	0.316	0	0	0
CPI-SS0F1A060D4	NECTIN3_PVR	simple:P15151	simple:Q9NQS3	PVR	NECTIN3	True	True	False	curated	False	0	0.034	0	0	0	0	0	0	0	0	0	0	0	0	0	0	0.021	0	0	0	0	0.06	0	0	0
CPI-SS0C5E9FBFB	NECTIN3_NECTIN1	simple:Q15223	simple:Q9NQS3	NECTIN1	NECTIN3	True	True	False	curated	False	0	0.024	0	0.016	0.016	0	0	0	0	0	0	0	0	0	0	0	0.011	0	0.003	0.003	0	0.051	0	0.042	0.043
CPI-SS02FBD007E	NECTIN3_NECTIN2	simple:Q92692	simple:Q9NQS3	NECTIN2	NECTIN3	False	True	False	curated	False	0	0.165	0	0	0	0	0	0	0	0	0	0	0	0	0	0	0.152	0	0	0	0	0.192	0	0	0
CPI-SS00661A3A4	CADM3_NECTIN1	simple:Q15223	simple:Q8N126	NECTIN1	CADM3	True	True	False	curated	False	0	0	0	0	0	0	0	0	0	0	0	0	0	0	0	0	0.009	0	0.001	0.001	0	0	0	0	0
CPI-SS034D36D2F	FAM3C_HLA-C	simple:HLAC	simple:Q92520	HLA-C	FAM3C	True	True	False	InnateDB-All	False	1.325	1.577	1.478	1.25	1.845	1.294	1.546	1.447	1.219	1.814	1.379	1.631	1.531	1.303	1.898	1.385	1.637	1.538	1.31	1.905	1.587	1.839	1.74	1.512	2.107
CPI-SS055E061C9	FAM3C_LAMP1	simple:P11279	simple:Q92520	LAMP1	FAM3C	True	True	False	InnateDB-All	False	0.243	0.247	0.225	0.214	0.415	0.213	0.216	0.194	0.184	0.384	0.297	0.3	0.278	0.268	0.468	0.303	0.306	0.284	0.274	0.475	0.505	0.509	0.487	0.476	0.677
CPI-SS02CF96625	FAM3C_KIR2DL3	simple:P43628	simple:Q92520	KIR2DL3	FAM3C	True	True	False	IMEx,IntAct	False	0	0	0	0	0.078	0	0	0	0	0.048	0	0	0	0	0.132	0	0	0	0	0.138	0	0	0	0	0.34
CPI-SS0E2431C09	FAM3C_PDCD1	simple:Q15116	simple:Q92520	PDCD1	FAM3C	True	True	False	InnateDB-All	False	0	0.083	0.079	0.078	0	0	0.052	0.048	0.047	0	0	0.136	0.132	0.132	0	0	0.142	0.138	0.138	0	0	0.345	0.341	0.34	0
CPI-SS0AFC7BACF	FAM3C_ADGRG5	simple:Q8IZF4	simple:Q92520	ADGRG5	FAM3C	True	True	False	InnateDB-All	False	0.114	0.173	0.114	0.111	0.088	0.083	0.143	0.084	0.08	0.057	0.167	0.227	0.168	0.164	0.141	0.173	0.233	0.174	0.171	0.147	0.376	0.435	0.376	0.373	0.35
CPI-SS0F3D40856	CCL4L2_PGRMC2	simple:O15173	simple:Q8NHW4	PGRMC2	CCL4L2	True	True	False	IMEx,IntAct	False	0	0	0	0	0	0.168	0.149	0.152	0.143	0.155	0.062	0.042	0.046	0.037	0.048	0.057	0.037	0.04	0.032	0.043	0.713	0.694	0.697	0.688	0.7
CPI-SS0ABC5C1B8	MIF_CD74	simple:P04233	simple:P14174	CD74	MIF	True	True	False	I2D,InnateDB-All	False	3.927	4.329	3.853	3.951	1.196	4.113	4.516	4.039	4.138	1.383	4.019	4.421	3.945	4.043	1.288	3.929	4.331	3.855	3.954	1.199	4.152	4.554	4.078	4.176	1.421
CPI-SS0D4C221B8	AREG_ICAM1	simple:P05362	simple:P15514	ICAM1	AREG	True	True	False	InnateDB-All	False	0.255	0.28	0.236	0.228	0.242	0.095	0.12	0.077	0.069	0.082	0.168	0.193	0.15	0.142	0.155	0.158	0.183	0.14	0.132	0.146	0.366	0.391	0.348	0.34	0.353
CPI-SS0DA033F03	GRN_TNFRSF1A	simple:P19438	simple:P28799	TNFRSF1A	GRN	True	True	False	IMEx,InnateDB-All,MINT	False	0	0.364	0	0.096	0.221	0	1.42	0	1.152	1.277	0	0.472	0	0.204	0.329	0	0.361	0	0.093	0.218	0	0.303	0	0.035	0.16
CPI-SS054D158CC	GRN_NTRK1	simple:P04629	simple:P28799	NTRK1	GRN	True	True	False	InnateDB-All	False	0	0	0	0	0.099	0	0	0	0	1.154	0	0	0	0	0.207	0	0	0	0	0.095	0	0	0	0	0.038
CPI-SS0C4E86714	GRN_TNFRSF1B	simple:P20333	simple:P28799	TNFRSF1B	GRN	True	True	False	IMEx,InnateDB-All,MINT	False	0.107	0.325	0.131	0.116	0.25	1.163	1.381	1.186	1.172	1.306	0.215	0.433	0.239	0.224	0.358	0.104	0.322	0.127	0.113	0.247	0.046	0.264	0.07	0.055	0.189
CPI-SS0302E8E8F	COPA_CD74	simple:P04233	simple:P53621	CD74	COPA	True	True	False	IMEx,IntAct	False	3.395	3.797	3.321	3.42	0.665	3.42	3.823	3.346	3.445	0.69	3.347	3.749	3.273	3.372	0.616	3.358	3.76	3.283	3.382	0.627	3.373	3.775	3.299	3.398	0.642
CPI-SS0E6E8A727	COPA_NTRK1	simple:P04629	simple:P53621	NTRK1	COPA	True	True	False	InnateDB-All	False	0	0	0	0	0.117	0	0	0	0	0.142	0	0	0	0	0.069	0	0	0	0	0.08	0	0	0	0	0.095
CPI-SS05D23BCE8	TNFSF13B_HLA-DPB1	simple:HLADPB1	simple:Q9Y275	HLA-DPB1	TNFSF13B	True	True	False	InnateDB-All	False	0	0	0	0	0	2.023	2.77	1.779	2.018	0.496	1.732	2.479	1.488	1.727	0.205	1.738	2.485	1.494	1.734	0.212	1.726	2.474	1.483	1.722	0.2
CPI-SS03C51D352	TNFSF13B_TNFRSF13B	simple:O14836	simple:Q9Y275	TNFRSF13B	TNFSF13B	True	True	False	user_curated	False	0	0	0	0	0	0	0	0.451	0.313	0	0	0	0.161	0.022	0	0	0	0.167	0.028	0	0	0	0.155	0.017	0
CPI-SS03133B4F2	TNFSF13B_TFRC	simple:P02786	simple:Q9Y275	TFRC	TNFSF13B	True	True	False	IMEx,IntAct	False	0	0	0	0	0	0.31	0.314	0.328	0.309	0.317	0.019	0.024	0.037	0.018	0.026	0.025	0.03	0.043	0.024	0.033	0.013	0.018	0.032	0.012	0.021
CPI-SS0F00D756A	TNFSF13B_CD40	simple:P25942	simple:Q9Y275	CD40	TNFSF13B	True	True	False	I2D,InnateDB	False	0	0	0	0	0	0.618	0.358	0.657	0.659	0.303	0.327	0.068	0.367	0.368	0.012	0.333	0.074	0.373	0.374	0.018	0.321	0.062	0.361	0.362	0.007
CPI-SS0E2863F09	TNFSF13B_TNFRSF17	simple:Q02223	simple:Q9Y275	TNFRSF17	TNFSF13B	True	True	False	user_curated	False	0	0	0	0	0	0	0	0.308	0.318	0	0	0	0.018	0.028	0	0	0	0.024	0.034	0	0	0	0.012	0.022	0
CPI-SS09648FAA9	TNFSF13B_TNFRSF13C	simple:Q96RJ3	simple:Q9Y275	TNFRSF13C	TNFSF13B	True	True	False	user_curated	False	0	0	0	0	0	0.504	0	0.546	0.489	0.299	0.213	0	0.255	0.198	0.008	0.219	0	0.262	0.204	0.014	0.207	0	0.25	0.192	0.003
CPI-SS09808DEAE	APP_CD74	simple:P04233	simple:P05067	CD74	APP	False	True	False	curated	False	3.419	3.822	3.345	3.444	0.689	3.424	3.827	3.35	3.449	0.694	3.344	3.746	3.27	3.369	0.613	3.386	3.788	3.312	3.41	0.655	0	0	0	0	0
CPI-SS09C4FCB90	SPN_ICAM1	simple:P05362	simple:P16150	ICAM1	SPN	False	True	False	curated	False	0.055	0.08	0.037	0.028	0.042	0.092	0.117	0.074	0.066	0.079	0.049	0.074	0.031	0.022	0.036	0.043	0.068	0.025	0.017	0.03	0.196	0.221	0.178	0.169	0.183
CPI-SS0A4F27388	FASLG_TNFRSF1A	simple:P19438	simple:P48023	TNFRSF1A	FASLG	True	True	False	I2D,InnateDB-All	False	0	0	0	0	0	0	0	0	0	0	0	0	0	0	0	0	0.27	0	0.001	0.126	0	0.375	0	0.107	0.232
CPI-SS0049FD74F	FASLG_TNFRSF10B	simple:O14763	simple:P48023	TNFRSF10B	FASLG	True	True	False	I2D,InnateDB-All	False	0	0	0	0	0	0	0	0	0	0	0	0	0	0	0	0.038	0.019	0.025	0.03	0.016	0.144	0.124	0.131	0.135	0.122
CPI-SS03A0C857B	FASLG_FAS	simple:P25445	simple:P48023	FAS	FASLG	True	True	False	user_curated	False	0	0	0	0	0	0	0	0	0	0	0	0	0	0	0	0	0.004	0.012	0.003	0.114	0	0.109	0.118	0.108	0.22
CPI-SS0B1AB068C	GPI_NTRK1	simple:P04629	simple:P06744	NTRK1	GPI	True	True	False	InnateDB-All	False	0	0	0	0	0.142	0	0	0	0	0.218	0	0	0	0	0.139	0	0	0	0	0.124	0	0	0	0	0.334
CPI-SS0391D4602	NAMPT_NTRK1	simple:P04629	simple:P43490	NTRK1	NAMPT	True	True	False	InnateDB-All	False	0	0	0	0	0.075	0	0	0	0	0.133	0	0	0	0	0.058	0	0	0	0	0.047	0	0	0	0	0.04
CPI-SS00A6D366F	NAMPT_ADORA2A	simple:P29274	simple:P43490	ADORA2A	NAMPT	True	True	False	I2D,IMEx,InnateDB-All,MINT	False	0.084	0	0.089	0.106	0.078	0.141	0	0.146	0.163	0.136	0.066	0	0.071	0.088	0.06	0.055	0	0.06	0.077	0.049	0.048	0	0.053	0.07	0.043
CPI-SS05D1A6BEF	AIMP1_NTRK1	simple:P04629	simple:Q12904	NTRK1	AIMP1	True	True	False	InnateDB-All	False	0	0	0	0	0.179	0	0	0	0	0.149	0	0	0	0	0.104	0	0	0	0	0.091	0	0	0	0	0.119
CPI-SS0DE0A486F	VEGFA_NRP1	simple:O14786	simple:P15692	NRP1	VEGFA	True	True	False	curated	False	0	0	0	0	0	0	0.096	0	0	0	0	0.062	0	0	0	0	0	0	0	0	0	0	0	0	0
CPI-SS0E00478B4	VEGFA_NRP2	simple:O60462	simple:P15692	NRP2	VEGFA	True	True	False	curated	False	0	0	0	0	0	0.046	0.096	0.037	0.036	0	0.012	0.062	0.004	0.003	0	0	0	0	0	0	0	0	0	0	0
CPI-SS0855C0353	PGF_NRP1	simple:O14786	simple:P49763	NRP1	PGF	True	True	False	curated	False	0	0	0	0	0	0	0.069	0	0	0	0	0.064	0	0	0	0	0.062	0	0	0	0	0	0	0	0
CPI-SS0D22A09AD	PGF_NRP2	simple:O60462	simple:P49763	NRP2	PGF	True	True	False	curated	False	0	0	0	0	0	0.02	0.07	0.011	0.01	0	0.014	0.064	0.006	0.005	0	0.012	0.062	0.004	0.003	0	0	0	0	0	0
CPI-SS0E61DB5DF	PGF_FLT1	simple:P17948	simple:P49763	FLT1	PGF	True	True	False	curated	False	0	0	0	0	0	0	0.017	0.011	0.016	0	0	0.012	0.006	0.011	0	0	0.01	0.004	0.009	0	0	0	0	0	0
CPI-SS033E6DE7E	VEGFB_NRP1	simple:O14786	simple:P49765	NRP1	VEGFB	True	True	False	curated	False	0	0	0	0	0	0	0.099	0	0	0	0	0.076	0	0	0	0	0.069	0	0	0	0	0.072	0	0	0
CPI-SS0947A8549	VEGFB_FLT1	simple:P17948	simple:P49765	FLT1	VEGFB	True	True	False	curated	False	0	0	0	0	0	0	0.046	0.041	0.046	0	0	0.024	0.018	0.023	0	0	0.017	0.011	0.016	0	0	0.02	0.014	0.019	0
CPI-SS098425155	VEGFB_ADRB2	simple:P07550	simple:P49765	ADRB2	VEGFB	True	True	False	InnateDB-All	False	0	0	0	0	0	0.076	0.069	0.069	0.055	0.05	0.053	0.047	0.046	0.032	0.027	0.046	0.04	0.04	0.025	0.02	0.049	0.042	0.042	0.028	0.023
CPI-SS0241A1F57	SEMA3C_NRP2	simple:O60462	simple:Q99985	NRP2	SEMA3C	True	True	False	curated	False	0	0	0	0	0	0.038	0.088	0.029	0.029	0	0	0	0	0	0	0	0	0	0	0	0	0	0	0	0
CPI-SS0F8C664D9	CCL20_CXCR3	simple:P49682	simple:P78556	CXCR3	CCL20	True	True	False	guidetopharmacology.org	False	0	0	0	0	0	0	0.011	0.052	0.012	0.216	0	0.006	0.046	0.006	0.21	0	0.004	0.045	0.004	0.208	0	0.004	0.045	0.005	0.209
CPI-SS07F015051	CCL20_CCR6	simple:P51684	simple:P78556	CCR6	CCL20	True	True	False	user_curated	False	0	0	0	0	0	0.26	0.065	0.15	0.168	0.068	0.254	0.059	0.145	0.163	0.062	0.253	0.057	0.143	0.161	0.06	0.253	0.058	0.143	0.161	0.061
CPI-SS0DBA4D668	CXCL12_DPP4	simple:P27487	simple:P48061	DPP4	CXCL12	True	True	False	curated	False	0	0	0	0	0	0.033	0.018	0	0	0	0	0	0	0	0	0	0	0	0	0	0	0	0	0	0
CPI-SS07155793F	CXCL12_ACKR3	simple:P25106	simple:P48061	ACKR3	CXCL12	True	True	False	guidetopharmacology.org	False	0	0	0	0	0	0	0	0.016	0.015	0.015	0	0	0	0	0	0	0	0	0	0	0	0	0	0	0
CPI-SS0DCA69916	TNFSF13_TNFRSF13B	simple:O14836	simple:O75888	TNFRSF13B	TNFSF13	True	True	False	user_curated	False	0	0	0.208	0.07	0	0	0	0.449	0.311	0	0	0	0.185	0.046	0	0	0	0.204	0.065	0	0	0	0.154	0.016	0
CPI-SS0AA47D179	CD70_TNFRSF13B	simple:O14836	simple:P32970	TNFRSF13B	CD70	True	True	False	InnateDB-All	False	0	0	0	0	0	0	0	0	0	0	0	0	0.199	0.061	0	0	0	0.16	0.022	0	0	0	0.212	0.073	0
CPI-SS0D4BF6CA3	CD70_CD27	simple:P26842	simple:P32970	CD27	CD70	True	True	False	user_curated	False	0	0	0	0	0	0	0	0	0	0	0	0	0.261	0.07	0.046	0	0	0.222	0.032	0.008	0	0	0.273	0.083	0.059
CPI-SS083296041	CD40LG_CD40	simple:P25942	simple:P29965	CD40	CD40LG	True	True	False	user_curated	False	0	0	0	0	0	0	0	0	0	0	0.322	0.063	0.362	0.363	0.007	0	0	0	0	0	0	0	0	0	0
CPI-SS05834E385	INSL3_CD40	simple:P25942	simple:P51460	CD40	INSL3	True	True	False	I2D	False	0.334	0.075	0.374	0.375	0.02	0	0	0	0	0	0	0	0	0	0	0	0	0	0	0	0	0	0	0	0
CPI-SS0EF0750A7	OGN_HLA-DRB1	simple:HLADRB1	simple:P20774	HLA-DRB1	OGN	True	True	False	InnateDB-All	False	0	0	0	0	0	0	0	0	0	0	0	0	0	0	0	0	0	0	0	0	1.899	2.433	1.69	1.774	0.086
CPI-SS06D3F23CC	IL1RN_IL1R1	simple:P14778	simple:P18510	IL1R1	IL1RN	True	True	False	user_curated	False	0	0	0	0	0	0	0.041	0	0	0	0	0	0	0	0	0	0	0	0	0	0	0	0	0	0
CPI-SS0EF8CC32C	IL15_IL2RG	simple:P31785	simple:P40933	IL2RG	IL15	True	True	False	user_curated	False	0.133	0.037	0.194	0.191	0.366	0.132	0.037	0.193	0.19	0.366	0.144	0.048	0.205	0.202	0.377	0.138	0.042	0.199	0.196	0.371	0.146	0.05	0.207	0.204	0.379
CPI-SS0205C2780	IL15_IL2RB	simple:P14784	simple:P40933	IL2RB	IL15	True	True	False	user_curated	False	0	0	0	0.013	0.241	0	0	0	0.013	0.24	0	0	0	0.024	0.252	0	0	0	0.018	0.246	0	0	0	0.026	0.254
CPI-SS049E9B93C	IL2_IL2RG	simple:P31785	simple:P60568	IL2RG	IL2	True	True	False	user_curated	False	0	0	0	0	0	0.127	0.031	0.188	0.185	0.36	0	0	0	0	0	0	0	0	0	0	0.162	0.066	0.223	0.22	0.395
CPI-SS0D422CC80	IL2_IL2RB	simple:P14784	simple:P60568	IL2RB	IL2	True	True	False	user_curated	False	0	0	0	0	0	0	0	0	0.007	0.235	0	0	0	0	0	0	0	0	0	0	0	0	0	0.042	0.27
CPI-SS092627BE1	IL2_IL2RA	simple:P01589	simple:P60568	IL2RA	IL2	True	True	False	user_curated	False	0	0	0	0	0	0	0	0.021	0.007	0.034	0	0	0	0	0	0	0	0	0	0	0	0	0.056	0.042	0.069
CPI-SS09F430F14	IL2_NGFR	simple:P08138	simple:P60568	NGFR	IL2	True	True	False	I2D	False	0	0	0	0	0	0.02	0	0	0.007	0.007	0	0	0	0	0	0	0	0	0	0	0.055	0	0	0.042	0.042
CPI-SS0B9C69A05	IL18_IL18RAP	simple:O95256	simple:Q14116	IL18RAP	IL18	True	True	False	user_curated	False	0	0	0	0	0.104	0	0	0	0	0.462	0	0	0	0	0.082	0	0	0	0	0.085	0	0	0	0	0
CPI-SS00E01E850	IL18_IL18R1	simple:Q13478	simple:Q14116	IL18R1	IL18	True	True	False	user_curated	False	0.041	0.043	0	0.03	0.067	0.399	0.401	0	0.388	0.424	0.018	0.021	0	0.007	0.044	0.021	0.024	0	0.01	0.047	0	0	0	0	0
CPI-SS07D71C546	IL24_NOTCH2	simple:Q04721	simple:Q13007	NOTCH2	IL24	True	True	False	IMEx,InnateDB-All,MINT	False	0	0	0	0	0	0	0	0	0	0	0.069	0.071	0.069	0.068	0.025	0.067	0.069	0.068	0.066	0.024	0	0	0	0	0
CPI-SS003C9A532	DLL3_NOTCH2	simple:Q04721	simple:Q9NYJ7	NOTCH2	DLL3	False	True	False	curated	False	0	0	0	0	0	0.07	0.071	0.07	0.068	0.026	0.067	0.069	0.068	0.066	0.024	0.067	0.068	0.067	0.065	0.023	0.067	0.069	0.068	0.066	0.024
CPI-SS0607D1101	DLL3_NOTCH1	simple:P46531	simple:Q9NYJ7	NOTCH1	DLL3	False	True	False	curated	False	0	0	0	0	0	0.042	0.045	0.018	0.016	0.035	0.04	0.043	0.016	0.013	0.033	0.039	0.042	0.015	0.012	0.032	0.04	0.043	0.016	0.013	0.033
CPI-SS09D379E5B	DLL3_NOTCH4	simple:Q99466	simple:Q9NYJ7	NOTCH4	DLL3	False	True	False	curated	False	0	0	0	0	0	0.016	0.043	0.012	0.014	0.005	0.013	0.041	0.01	0.012	0.003	0.012	0.04	0.009	0.011	0.002	0.013	0.041	0.01	0.012	0.003
CPI-SS02770D68F	JAG2_NOTCH2	simple:Q04721	simple:Q9Y219	NOTCH2	JAG2	False	True	False	curated	False	0	0	0	0	0	0	0	0	0	0	0	0	0	0	0	0	0	0	0	0	0.076	0.078	0.077	0.075	0.032
CPI-SS08C3D27F7	JAG2_NOTCH1	simple:P46531	simple:Q9Y219	NOTCH1	JAG2	False	True	False	curated	False	0	0	0	0	0	0	0	0	0	0	0	0	0	0	0	0	0	0	0	0	0.049	0.051	0.025	0.022	0.042
CPI-SS05FEE05CB	JAG2_NOTCH4	simple:Q99466	simple:Q9Y219	NOTCH4	JAG2	False	True	False	curated	False	0	0	0	0	0	0	0	0	0	0	0	0	0	0	0	0	0	0	0	0	0.022	0.05	0.019	0.02	0.012
CPI-SS0B87FE6E0	JAG1_NOTCH1	simple:P46531	simple:P78504	NOTCH1	JAG1	False	True	False	curated	False	0	0	0	0	0	0.057	0.06	0.033	0.03	0.05	0	0	0	0	0	0	0	0	0	0	0	0	0	0	0
CPI-SS01A07768A	JAG1_CD46	simple:P15529	simple:P78504	CD46	JAG1	False	True	False	curated	False	0	0	0	0	0	0.095	0.211	0.094	0.101	0.215	0	0	0	0	0	0	0	0	0	0	0	0	0	0	0
CPI-SS05C2D0200	WNT1_FZD9	simple:O00144	simple:P04628	FZD9	WNT1	True	True	False	I2D	False	0	0	0	0	0	0	0	0	0	0	0	0	0	0	0	0.014	0	0.002	0.001	0	0.017	0	0.006	0.005	0
CPI-SS0EECD7662	RETN_GPR25	simple:O00155	simple:Q9HD89	GPR25	RETN	True	True	False	IMEx,IntAct	False	0	0	0	0	0	0	0	0.024	0.022	0.243	0	0	0	0	0	0	0	0	0	0	0	0	0	0	0
CPI-SS0179FBFD3	TNFSF10_TNFRSF10A	simple:O00220	simple:P50591	TNFRSF10A	TNFSF10	True	True	False	user_curated	False	0.116	0.032	0.102	0.102	0.029	0.157	0.073	0.143	0.143	0.071	0.117	0.033	0.102	0.103	0.03	0.137	0.053	0.123	0.123	0.051	0.129	0.045	0.115	0.115	0.042
CPI-SS0898D7F7F	TNFSF10_TNFRSF10B	simple:O14763	simple:P50591	TNFRSF10B	TNFSF10	True	True	False	user_curated	False	0.065	0.046	0.052	0.057	0.043	0.106	0.087	0.093	0.098	0.084	0.066	0.046	0.053	0.058	0.044	0.086	0.067	0.073	0.078	0.064	0.078	0.059	0.065	0.07	0.056
CPI-SS01ECFDA18	TNFSF10_TNFRSF10C	simple:O14798	simple:P50591	TNFRSF10C	TNFSF10	True	True	False	user_curated	False	0	0.031	0	0	0	0	0.072	0	0	0	0	0.032	0	0	0	0	0.052	0	0	0	0	0.044	0	0	0
CPI-SS07833475A	FGF7_FGFR1	simple:P11362	simple:P21781	FGFR1	FGF7	True	True	False	I2D	False	0	0	0	0	0	0	0	0	0	0	0	0	0	0	0	0	0	0	0	0	0	0.009	0	0.001	0
CPI-SS0C0A61F92	SEMA4G_PLXNB2	simple:O15031	simple:Q9NTN9	PLXNB2	SEMA4G	False	True	False	curated	False	0	0	0	0	0	0	0	0	0	0	0	0.098	0.009	0.002	0	0	0	0	0	0	0	0	0	0	0
CPI-SS04318D03E	CCL3_ACKR2	simple:O00590	simple:P10147	ACKR2	CCL3	True	True	False	curated	False	0	0.11	0.096	0.098	0.095	0	0.132	0.118	0.121	0.118	0	0.14	0.126	0.128	0.126	0	0.14	0.126	0.128	0.125	0	0.062	0.048	0.05	0.047
CPI-SS0AFE077D8	CCL4_ACKR2	simple:O00590	simple:P13236	ACKR2	CCL4	True	True	False	curated	False	0	0.295	0.281	0.284	0.281	0	0.091	0.077	0.08	0.077	0	0.299	0.285	0.288	0.285	0	0.305	0.291	0.294	0.291	0	1.021	1.007	1.01	1.007
CPI-SS03165AD8C	CCL2_ACKR2	simple:O00590	simple:P13500	ACKR2	CCL2	True	True	False	curated	False	0	0	0	0	0	0	0.022	0.008	0.011	0.008	0	0	0	0	0	0	0	0	0	0	0	0	0	0	0
CPI-SS0AE4CF4E7	CCL5_ACKR2	simple:O00590	simple:P13501	ACKR2	CCL5	True	True	False	curated	False	0	0.051	0.037	0.039	0.037	0	0.035	0.021	0.024	0.021	0	0.056	0.042	0.045	0.042	0	0.039	0.025	0.027	0.025	0	2.397	2.383	2.385	2.383
CPI-SS0DA291AD9	CCL5_GPR75	simple:O95800	simple:P13501	GPR75	CCL5	True	True	False	guidetopharmacology.org	False	0	0	0	0.035	0	0	0	0	0.019	0	0	0	0	0.04	0	0	0	0	0.023	0	0	0	0	2.381	0
CPI-SS073B0CE7A	CCL3L1_ACKR2	simple:O00590	simple:P16619	ACKR2	CCL3L1	True	True	False	I2D	False	0	0	0	0	0	0	0.218	0.203	0.206	0.203	0	0.017	0.003	0.006	0.003	0	0.022	0.008	0.011	0.008	0	0.291	0.277	0.279	0.276
CPI-SS091B461CB	CCL28_ACKR2	simple:O00590	simple:Q9NRJ3	ACKR2	CCL28	True	True	False	I2D	False	0	0.028	0.014	0.017	0.014	0	0	0	0	0	0	0.031	0.017	0.019	0.016	0	0.045	0.031	0.033	0.031	0	0.038	0.024	0.026	0.024
CPI-SS064C772FE	CCL28_CCR10	simple:P46092	simple:Q9NRJ3	CCR10	CCL28	True	True	False	guidetopharmacology.org	False	0	0	0.014	0.013	0.014	0	0	0	0	0	0	0	0.016	0.015	0.016	0	0	0.03	0.03	0.031	0	0	0.023	0.023	0.023
CPI-SS09199F78C	CCL23_CCR1	simple:P32246	simple:P55773	CCR1	CCL23	True	True	False	user_curated	False	0	0	0	0	0	0	0	0	0	0	0	0	0	0	0	0	0.089	0.002	0.002	0.032	0	0.088	0.002	0.001	0.032
CPI-SS0D57FCA8C	CCL23_IDE	simple:P14735	simple:P55773	IDE	CCL23	True	True	False	InnateDB-All	False	0	0	0	0	0	0	0	0	0	0	0	0	0	0	0	0.022	0.024	0.021	0.013	0.015	0.022	0.023	0.02	0.013	0.014
CPI-SS027AFFC0E	BAG6_NCR3	simple:O14931	simple:P46379	NCR3	BAG6	False	True	False	curated	False	0.176	0	0.23	0.186	0.134	0.153	0	0.206	0.163	0.11	0.185	0	0.238	0.195	0.142	0.175	0	0.228	0.185	0.132	0.171	0	0.224	0.181	0.128
CPI-SS0F94547B2	NCR3LG1_NCR3	simple:O14931	simple:Q68D85	NCR3	NCR3LG1	False	True	False	curated	False	0	0	0	0	0	0	0	0	0	0	0	0	0	0	0	0	0	0	0	0	0.082	0	0.135	0.092	0.039
CPI-SS0DC4D593E	EFNB1_EPHB6	simple:O15197	simple:P98172	EPHB6	EFNB1	True	True	False	curated	False	0	0	0	0	0	0	0.054	0.049	0.047	0.047	0	0.028	0.023	0.021	0.021	0	0.026	0.02	0.019	0.018	0	0.029	0.024	0.022	0.021
CPI-SS0111AAD26	EFNB1_EPHB2	simple:P29323	simple:P98172	EPHB2	EFNB1	False	True	False	curated	False	0	0	0	0	0	0	0.053	0	0	0	0	0.027	0	0	0	0	0.024	0	0	0	0	0.028	0	0	0
CPI-SS0FF55B42C	EFNB1_EPHB3	simple:P54753	simple:P98172	EPHB3	EFNB1	False	True	False	curated	False	0	0	0	0	0	0	0.035	0	0	0	0	0.009	0	0	0	0	0.007	0	0	0	0	0.01	0	0	0
CPI-SS0F21D6CA0	EFNB1_EPHB4	simple:P54760	simple:P98172	EPHB4	EFNB1	False	True	False	curated	False	0	0	0	0	0	0	0.036	0.031	0.031	0	0	0.01	0.005	0.005	0	0	0.008	0.003	0.003	0	0	0.011	0.006	0.006	0
CPI-SS00046DCF3	EFNB1_EPHA4	simple:P54764	simple:P98172	EPHA4	EFNB1	False	True	False	curated	False	0	0	0	0	0	0	0	0.035	0.035	0.038	0	0	0.009	0.009	0.012	0	0	0.007	0.006	0.009	0	0	0.01	0.009	0.013
CPI-SS0586F2596	EFNA5_EPHB2	simple:P29323	simple:P52803	EPHB2	EFNA5	False	True	False	curated	False	0	0	0	0	0	0	0	0	0	0	0	0	0	0	0	0	0	0	0	0	0	0.025	0	0	0
CPI-SS03A2EFDD5	EFNA5_EPHA1	simple:P21709	simple:P52803	EPHA1	EFNA5	False	True	False	curated	False	0	0	0	0	0	0	0	0	0	0	0	0	0	0	0	0	0	0	0	0	0	0	0.004	0	0.063
CPI-SS01A8F745A	EFNA3_EPHA1	simple:P21709	simple:P52797	EPHA1	EFNA3	False	True	False	curated	False	0	0	0	0	0	0	0	0	0	0	0	0	0.005	0	0.064	0	0	0	0	0	0	0	0	0	0
CPI-SS05E6D620E	EFNA4_EPHA1	simple:P21709	simple:P52798	EPHA1	EFNA4	True	True	False	curated	False	0	0	0	0	0	0	0	0.019	0	0.078	0	0	0.019	0	0.078	0	0	0.02	0	0.079	0	0	0.009	0	0.067
CPI-SS08BEDE459	IL16_CD4	simple:P01730	simple:Q14005	CD4	IL16	True	True	False	user_curated	False	0	0.653	0	0	0	0	0.519	0	0	0	0	0.646	0	0	0	0	0.64	0	0	0	0	0.573	0	0	0
CPI-SS042EB8C7A	GHRL_TBXA2R	simple:P21731	simple:Q9UBU3	TBXA2R	GHRL	True	True	False	InnateDB-All	False	0	0	0	0	0	0	0	0.034	0.039	0	0	0	0.003	0.008	0	0	0	0.002	0.007	0	0	0	0.002	0.007	0
CPI-SS05D406038	GHRL_PTGIR	simple:P43119	simple:Q9UBU3	PTGIR	GHRL	True	True	False	InnateDB-All	False	0	0	0	0	0	0	0.04	0	0.037	0	0	0.009	0	0.005	0	0	0.008	0	0.004	0	0	0.008	0	0.005	0
CPI-SS082AD7B6A	WNT5A_FZD6	simple:O60353	simple:P41221	FZD6	WNT5A	True	True	False	curated	False	0	0	0	0	0	0	0	0.07	0.069	0	0	0	0	0	0	0	0	0	0	0	0	0	0	0	0
CPI-SS02B567BC7	SEMA7A_PLXNC1	simple:O60486	simple:O75326	PLXNC1	SEMA7A	False	True	False	curated	False	0	0	0	0	0	0.032	0.226	0.033	0.024	0	0.08	0.274	0.082	0.072	0	0.029	0.223	0.031	0.022	0	0.019	0.213	0.02	0.011	0
CPI-SS070C51D94	WNT3_FZD7	simple:O75084	simple:P56703	FZD7	WNT3	True	True	False	curated	False	0	0	0	0	0	0	0	0	0	0	0	0.008	0	0.004	0	0	0.006	0	0.001	0	0	0	0	0	0
CPI-SS0A874F65F	RSPO3_LGR4	simple:Q9BXB1	simple:Q9BXY4	LGR4	RSPO3	True	True	False	guidetopharmacology.org	False	0	0	0	0	0	0	0	0	0	0	0	0	0	0	0	0	0	0.002	0.001	0	0	0	0	0	0
CPI-SS05B1FA8A8	CKLF_LRP6	simple:O75581	simple:Q9UBR5	LRP6	CKLF	True	True	False	IMEx,IntAct	False	0	0	0	0.112	0	0	0	0	0.445	0	0	0	0	0.138	0	0	0	0	0.132	0	0	0	0	0.475	0
CPI-SS03E273233	ENTPD1_ADORA2A	simple:P29274	simple:P49961	ADORA2A	ENTPD1	False	True	False	curated	False	0.142	0	0.147	0.164	0.137	0.248	0	0.252	0.269	0.242	0.099	0	0.104	0.121	0.093	0.106	0	0.111	0.128	0.101	0.277	0	0.282	0.299	0.272
CPI-SS0FF6CFDCA	ENTPD1_ADORA3	simple:P0DMS8	simple:P49961	ADORA3	ENTPD1	False	True	False	curated	False	0	0.297	0	0	0	0	0.403	0	0	0	0	0.254	0	0	0	0	0.261	0	0	0	0	0.432	0	0	0
CPI-SS0C1F25516	CEACAM5_CD8A	simple:P01732	simple:P06731	CD8A	CEACAM5	True	True	False	curated	False	0	0	0	0	0	0	0	0	0	0	0	0	0.005	0.006	0.489	0	0	0	0	0	0	0	0	0	0
CPI-SS03A96DA10	CD48_CD2	simple:P06729	simple:P09326	CD2	CD48	False	True	False	user_curated	False	0	0.528	0.521	0.522	1.232	0	0.21	0.203	0.205	0.914	0	0.52	0.513	0.515	1.224	0	0.489	0.482	0.484	1.193	0	0.485	0.477	0.479	1.189
CPI-SS00B1BEE64	CD58_CD2	simple:P06729	simple:P19256	CD2	CD58	False	True	False	curated	False	0	0.052	0.045	0.046	0.756	0	0.228	0.221	0.223	0.932	0	0.065	0.058	0.06	0.769	0	0.03	0.023	0.025	0.734	0	0.153	0.146	0.147	0.857
CPI-SS0B01CF3AB	CSF1_CSF1R	simple:P07333	simple:P09603	CSF1R	CSF1	True	True	False	user_curated	False	0	0	0	0	0	0	0.783	0	0	0	0	0.784	0	0	0	0	0.78	0	0	0	0	0.797	0	0	0
CPI-SS0D954EA1C	PDGFD_PDGFRB	simple:P09619	simple:Q9GZP0	PDGFRB	PDGFD	True	True	False	curated	False	0	0	0	0	0	0	0	0	0	0	0	0	0	0	0	0	0	0	0	0	0	0	0	0.043	0.045
CPI-SS01946BE5C	RPS19_C5AR1	simple:P21730	simple:P39019	C5AR1	RPS19	False	True	False	guidetopharmacology.org	False	0	2.52	0	0	0	0	2.077	0	0	0	0	2.39	0	0	0	0	2.477	0	0	0	0	2.535	0	0	0
CPI-SS0D2539AEB	HEBP1_FPR3	simple:P25089	simple:Q9NRV9	FPR3	HEBP1	False	True	False	guidetopharmacology.org	False	0	0.243	0	0	0	0	0.32	0	0	0	0	0.252	0	0	0	0	0.255	0	0	0	0	0.242	0	0	0
CPI-SS0412C803A	TNFSF8_TNFRSF8	simple:P28908	simple:P32971	TNFRSF8	TNFSF8	False	True	False	user_curated	False	0	0	0	0	0	0	0.041	0	0	0	0	0.061	0	0	0	0	0.033	0	0	0	0	0.109	0	0	0
CPI-SS03A4F7DC8	GAS6_AXL	simple:P30530	simple:Q14393	AXL	GAS6	True	True	False	guidetopharmacology.org	False	0	0	0	0	0	0	0.483	0	0	0	0	0	0	0	0	0	0	0	0	0	0	0	0	0	0
CPI-SS0415CC75D	GAS6_MERTK	simple:Q12866	simple:Q14393	MERTK	GAS6	True	True	False	guidetopharmacology.org	False	0	0	0	0	0	0	0.107	0	0.029	0	0	0	0	0	0	0	0	0	0	0	0	0	0	0	0
CPI-SS0B27088B4	ADM_CALCR	simple:P30988	simple:P35318	CALCR	ADM	True	True	False	guidetopharmacology.org	False	0	0	0	0	0	0	0	0	0.022	0	0	0	0	0.013	0	0	0	0	0.005	0	0	0	0	0	0
CPI-SS032CFAE42	ADM2_CALCR	simple:P30988	simple:Q7Z4H4	CALCR	ADM2	True	True	False	guidetopharmacology.org	False	0	0	0	0	0	0	0	0	0	0	0	0	0	0.005	0	0	0	0	0.003	0	0	0	0	0.001	0
CPI-SS076FEB261	FLT3LG_FLT3	simple:P36888	simple:P49771	FLT3	FLT3LG	True	True	False	user_curated	False	0	0.091	0.045	0.044	0	0	0.074	0.027	0.027	0	0	0.077	0.031	0.031	0	0	0.072	0.026	0.026	0	0	0.278	0.231	0.231	0
CPI-SS06CBC985C	LTB_LTBR	simple:P36941	simple:Q06643	LTBR	LTB	False	True	False	user_curated	False	0	1.331	0	0	0	0	0.187	0	0	0	0	1.396	0	0	0	0	1.292	0	0	0	0	0.298	0	0	0
CPI-SS082BE21AF	TGFB2_TGFBR2	simple:P37173	simple:P61812	TGFBR2	TGFB2	True	True	False	user_curated	False	0	0	0	0	0	0.275	0.209	0.181	0.249	0.327	0.275	0.21	0.181	0.249	0.327	0.273	0.207	0.178	0.247	0.324	0	0	0	0	0
CPI-SS0B6643F31	XCL1_XCR1	simple:P46094	simple:P47992	XCR1	XCL1	True	True	False	user_curated	False	0	0	0	0	0	0	0	0	0	0	0	0	0	0	0	0	0	0	0	0.003	0	0	0	0	0.617
CPI-SS052D34F0B	XCL2_XCR1	simple:P46094	simple:Q9UBD3	XCR1	XCL2	True	True	False	user_curated	False	0	0	0	0	0	0	0	0	0	0	0	0	0	0	0	0	0	0	0	0.002	0	0	0	0	0.43
CPI-SS095DCA7F7	BST2_LILRA4	simple:P59901	simple:Q10589	LILRA4	BST2	False	True	False	curated	False	0.189	0.205	0.195	0.18	0	0.5	0.516	0.506	0.491	0	0.264	0.28	0.271	0.256	0	0.205	0.221	0.211	0.196	0	0.318	0.334	0.324	0.309	0
CPI-SS0E9015902	SIRPG_CD47	simple:Q08722	simple:Q9P1W8	CD47	SIRPG	False	True	False	curated	False	0	0	0	0	0	0	0	0	0	0	0	0	0	0	0	0.306	0.132	0.26	0.246	0.157	0.75	0.576	0.705	0.69	0.601
CPI-SC0E9C058EB	a4b1 complex_PLAUR	simple:Q03405	complex:a4b1 complex	PLAUR		True	True	False	curated	True	0	0.231	0	0	0.015	0	0.497	0	0	0.281	0	0.239	0	0	0.023	0	0.235	0	0	0.019	0	0.287	0	0	0.071
CPI-SC07312BD5C	aMb2 complex_FCER2	simple:P06734	complex:aMb2 complex	FCER2		True	True	False	curated	True	0	0	0	0	0	0.887	0	0.534	0.791	0.107	0.803	0	0.45	0.708	0.024	0.784	0	0.431	0.688	0.004	0	0	0	0	0
CPI-SC0B6D68FD5	aMb2 complex_ICAM1	simple:P05362	complex:aMb2 complex	ICAM1		False	True	False	curated	True	0	0	0	0	0	0.143	0.168	0.125	0.116	0.13	0.059	0.084	0.041	0.033	0.046	0.04	0.065	0.022	0.013	0.027	0	0	0	0	0
CPI-SC03446A95E	aXb2 complex_FCER2	simple:P06734	complex:aXb2 complex	FCER2		True	True	False	curated	True	0	0	0	0	0	0.914	0	0.561	0.818	0.134	0	0	0	0	0	0	0	0	0	0	0	0	0	0	0
CPI-SC0A9458008	aXb2 complex_ICAM1	simple:P05362	complex:aXb2 complex	ICAM1		False	True	False	curated	True	0	0	0	0	0	0.17	0.195	0.152	0.143	0.157	0	0	0	0	0	0	0	0	0	0	0	0	0	0	0
CPI-CS08CC8F9D3	BMPR2_ACVR1	complex:ACVR1_BMPR2	simple:P18075		BMP7	True	True	False	curated	False	0	0	0	0	0	0	0	0	0	0	0	0	0	0	0	0	0	0	0	0	0	0	0	0	0
CPI-CS0D35E69F6	ACR2A_BMR1A	complex:BMR1A_ACR2A	simple:P18075		BMP7	True	True	False	curated	False	0	0	0	0	0	0	0	0	0	0	0	0	0	0	0	0	0	0	0	0	0	0	0	0	0
CPI-CS0E1BF543E	BMPR2_ACVR1	complex:ACVR1_BMPR2	simple:P22003		BMP5	True	True	False	curated	False	0	0	0	0	0	0	0	0	0	0	0	0	0	0	0	0	0	0	0	0	0	0	0	0	0
CPI-CS047EE9E03	ACR2A_BMR1A	complex:BMR1A_ACR2A	simple:P22003		BMP5	True	True	False	curated	False	0	0	0	0	0	0	0	0	0	0	0	0	0	0	0	0	0	0	0	0	0	0	0	0	0
CPI-CS0C16967C6	BMPR2_ACVR1	complex:ACVR1_BMPR2	simple:P22004		BMP6	True	True	False	curated	False	0	0	0	0	0	0	0	0	0	0	0	0	0	0	0	0	0	0	0	0	0	0	0	0	0
CPI-CS0247DA882	ACR2A_BMR1A	complex:BMR1A_ACR2A	simple:P22004		BMP6	True	True	False	curated	False	0	0	0	0	0	0	0	0	0	0	0	0	0	0	0	0	0	0	0	0	0	0	0	0	0
CPI-CS0AEE2FB22	BMPR2_ACVR1	complex:ACVR1_BMPR2	simple:Q7Z5Y6		BMP8A	True	True	False	curated	False	0	0	0	0	0	0	0	0	0	0	0	0	0	0	0	0	0.009	0.004	0.003	0.012	0	0	0	0	0
CPI-CS0C091F24B	ACR2A_BMR1A	complex:BMR1A_ACR2A	simple:Q7Z5Y6		BMP8A	True	True	False	curated	False	0	0	0	0	0	0	0	0	0	0	0	0	0	0	0	0	0.016	0.002	0	0.002	0	0	0	0	0
CPI-CS075442484	ACR2A_BMR1A	complex:BMR1A_ACR2A	simple:P12643		BMP2	True	True	False	curated	False	0	0	0	0	0	0	0	0	0	0	0	0	0	0	0	0	0	0	0	0	0	0	0	0	0
CPI-CS012D15A88	ACR2A_BMR1A	complex:BMR1A_ACR2A	simple:P12644		BMP4	True	True	False	curated	False	0	0	0	0	0	0	0	0	0	0	0	0	0	0	0	0	0	0	0	0	0	0	0	0	0
CPI-CS0DAA66443	ACR2A_BMR1A	complex:BMR1A_ACR2A	simple:P43026		GDF5	True	True	False	curated	False	0	0	0	0	0	0	0	0	0	0	0	0	0	0	0	0	0	0	0	0	0	0	0	0	0
CPI-CS04C402DFB	ACR2A_BMR1A	complex:BMR1A_ACR2A	simple:Q6KF10		GDF6	True	True	False	curated	False	0	0	0	0	0	0	0	0	0	0	0	0	0	0	0	0	0	0	0	0	0	0	0	0	0
CPI-CS05789C9A0	ACR2A_BMR1A	complex:BMR1A_ACR2A	simple:Q7Z4P5		GDF7	True	True	False	curated	False	0	0	0	0	0	0	0	0	0	0	0	0	0	0	0	0	0.017	0.002	0	0.003	0	0	0	0	0
CPI-CS0A66DB1CA	LCK_CD8 receptor	complex:CD8 receptor	simple:P06239		LCK	False	True	False	curated	False	0.14	0	0.128	0.127	0.437	0.017	0	0.005	0.004	0.314	0.115	0	0.104	0.103	0.412	0.141	0	0.129	0.128	0.438	0.692	0	0.68	0.679	0.989
CPI-CS0715DE78D	HLA-E_CD94:NKG2A	complex:CD94:NKG2A	simple:P13747		HLA-E	False	True	False	curated	False	0	0	0	1.165	2.061	0	0	0	0.908	1.805	0	0	0	1.135	2.032	0	0	0	1.167	2.064	0	0	0	1.319	2.216
CPI-CS05AB368CE	HLA-E_CD94:NKG2C	complex:CD94:NKG2C	simple:P13747		HLA-E	False	True	False	curated	False	0	0	0	1.165	1.26	0	0	0	0.908	1.003	0	0	0	1.135	1.23	0	0	0	1.167	1.262	0	0	0	1.319	1.414
CPI-CS0023FA839	HLA-E_CD94:NKG2E	complex:CD94:NKG2E	simple:P13747		HLA-E	False	True	False	curated	False	0	0	0	1.165	1.611	0	0	0	0.908	1.354	0	0	0	1.135	1.581	0	0	0	1.167	1.613	0	0	0	1.319	1.765
CPI-SC0F4AC5AA2	aLb2 complex_ICAM1	simple:P05362	complex:aLb2 complex	ICAM1		False	True	False	curated	True	0	0	0	0	0	0.091	0.116	0.073	0.065	0.078	0.077	0.102	0.058	0.05	0.064	0.074	0.099	0.056	0.047	0.061	0.239	0.264	0.221	0.212	0.226
CPI-SC08923F7F7	aLb2 complex_F11R	simple:Q9Y624	complex:aLb2 complex	F11R		False	True	False	curated	True	0	0	0	0	0	0	0.12	0.061	0.058	0.08	0	0.105	0.047	0.043	0.065	0	0.103	0.044	0.041	0.063	0	0.267	0.209	0.206	0.228
CPI-CS0AA769F5B	complex1_PlexinA3	complex:PlexinA3_complex1	simple:Q14563		SEMA3A	True	True	False	curated	False	0	0	0	0	0	0	0	0	0	0	0	0	0	0	0	0	0	0	0	0	0	0	0	0	0
CPI-CS0C9EE65C2	ALB_FcRn complex	complex:FcRn complex	simple:P02768		ALB	True	True	False	curated	False	0	0	0	0	0	0	0	0	0	0	0	0	0	0	0	0	0	0	0	0	0	0	0	0	0
CPI-CS0210859AB	CSF2_GMCSFR	complex:GMCSFR	simple:P04141		CSF2	True	True	False	curated	False	0	0	0	0	0	0	0	0	0	0	0	0	0	0	0	0	0	0	0	0	0	0.329	0	0	0
CPI-CS06072FF4E	IL1A_IL1 receptor	complex:IL1 receptor	simple:P01583		IL1A	True	True	False	curated	False	0	0	0	0	0	0	0	0	0	0	0	0.024	0	0	0	0	0	0	0	0	0	0	0	0	0
CPI-CS0AC5142FA	IL1A_IL1 receptor inhibitor	complex:IL1 receptor inhibitor	simple:P01583		IL1A	True	True	False	curated	False	0	0	0	0	0	0	0	0	0	0	0	0.058	0	0	0	0	0	0	0	0	0	0	0	0	0
CPI-CS05426BFFA	IL1B_IL1 receptor	complex:IL1 receptor	simple:P01584		IL1B	True	True	False	curated	False	0	0	0	0	0	0	0.144	0	0	0	0	0.024	0	0	0	0	0.024	0	0	0	0	0	0	0	0
CPI-CS008C9D6E5	IL1B_IL1 receptor inhibitor	complex:IL1 receptor inhibitor	simple:P01584		IL1B	True	True	False	curated	False	0	0	0	0	0	0	0.178	0	0	0	0	0.058	0	0	0	0	0.058	0	0	0	0	0	0	0	0
CPI-CS0DEBE7B69	IL1RN_IL1 receptor	complex:IL1 receptor	simple:P18510		IL1RN	True	True	False	curated	False	0	0	0	0	0	0	0.041	0	0	0	0	0	0	0	0	0	0	0	0	0	0	0	0	0	0
CPI-CS085E95BC1	IL1RN_IL1 receptor inhibitor	complex:IL1 receptor inhibitor	simple:P18510		IL1RN	True	True	False	curated	False	0	0	0	0	0	0	0.075	0	0	0	0	0	0	0	0	0	0	0	0	0	0	0	0	0	0
CPI-CS04CBDE052	IL10_IL10 receptor	complex:IL10 receptor	simple:P22301		IL10	True	True	False	curated	False	0	0	0	0	0	0.073	0.119	0.064	0.072	0.075	0	0	0	0	0	0.067	0.113	0.059	0.066	0.07	0.067	0.113	0.059	0.066	0.069
CPI-CS0DDFD82E7	IL11_IL11 receptor	complex:IL11 receptor	simple:P20809		IL11	True	True	False	curated	False	0	0	0	0	0	0	0	0	0	0	0	0	0	0	0	0	0	0	0	0	0	0	0	0	0
CPI-CS00BF6CD40	IL4_IL13 receptor	complex:IL13 receptor	simple:P05112		IL4	True	True	False	curated	False	0	0	0	0	0	0	0	0	0	0	0	0	0	0	0	0	0	0	0	0	0	0	0	0	0
CPI-CS0FBBCDD66	IL4_IL4 receptor	complex:IL4 receptor	simple:P05112		IL4	True	True	False	curated	False	0	0	0	0	0	0	0	0	0	0	0	0	0	0	0	0	0	0	0	0	0	0	0	0	0
CPI-CS0EE8AEA34	IL13_IL13 receptor	complex:IL13 receptor	simple:P35225		IL13	True	True	False	curated	False	0	0	0	0	0	0	0	0	0	0	0	0	0	0	0	0	0	0	0	0	0	0	0	0	0
CPI-CS06E556972	IL15_IL15 receptor	complex:IL15 receptor	simple:P40933		IL15	True	True	False	curated	False	0	0	0	0.013	0.241	0	0	0	0.013	0.24	0	0	0	0.024	0.252	0	0	0	0.018	0.246	0	0	0	0.026	0.254
CPI-CS0D48BE017	HA_IL2 receptor	complex:IL2 receptor_HA	simple:P60568		IL2	True	True	False	curated	False	0	0	0	0	0	0	0	0.021	0.007	0.034	0	0	0	0	0	0	0	0	0	0	0	0	0.056	0.042	0.069
CPI-CS0A34112A6	I_IL2 receptor	complex:IL2 receptor_I	simple:P60568		IL2	True	True	False	curated	False	0	0	0	0	0	0	0	0	0.007	0.235	0	0	0	0	0	0	0	0	0	0	0	0	0	0.042	0.27
CPI-CS04F158618	IL17A_IL17 receptor AC	complex:IL17 receptor AC	simple:Q16552		IL17A	True	True	False	curated	False	0	0	0	0	0	0	0	0	0	0	0	0	0	0	0	0	0	0	0	0	0	0	0	0	0
CPI-CS0558AB6A5	IL17F_IL17 receptor AC	complex:IL17 receptor AC	simple:Q96PD4		IL17F	True	True	False	curated	False	0	0	0	0	0	0	0	0	0	0	0	0	0	0	0	0	0	0	0	0	0	0	0	0	0
CPI-CS0E80B08E2	IL21_IL21 receptor	complex:IL21 receptor	simple:Q9HBE4		IL21	True	True	False	curated	False	0	0	0	0	0	0	0	0	0	0	0	0	0	0	0	0	0	0	0	0	0	0	0	0	0
CPI-CS040DDEBFB	IL37_IL37 receptor	complex:IL37 receptor	simple:Q9NZH6		IL37	True	True	False	curated	False	0	0	0	0	0	0	0	0	0	0	0	0	0	0	0	0	0	0	0	0	0	0	0	0	0
CPI-CS063AE1C91	IL6_IL6 receptor	complex:IL6 receptor	simple:P05231		IL6	True	True	False	curated	False	0	0.291	0.167	0.165	0	0	0	0	0	0	0	0.18	0.056	0.053	0	0	0.207	0.083	0.08	0	0	0	0	0	0
CPI-CS0AB9C7139	IL7_IL7 receptor	complex:IL7 receptor	simple:P13232		IL7	True	True	False	curated	False	0.203	0.107	0.264	0.261	0.436	0.125	0.03	0.186	0.183	0.359	0.172	0.076	0.233	0.23	0.405	0.143	0.048	0.204	0.201	0.377	0	0	0	0	0
CPI-CS0A9D23000	MICB_NKG2D II receptor	complex:NKG2D II receptor	simple:Q29980		MICB	False	True	False	curated	False	0	0	0	0.063	0.137	0	0	0	0.009	0.083	0	0	0	0.029	0.103	0	0	0	0.03	0.104	0	0	0	0.029	0.103
CPI-CS06C6E2321	MICA_NKG2D II receptor	complex:NKG2D II receptor	simple:Q29983		MICA	False	True	False	curated	False	0	0	0	0.035	0.11	0	0	0	0.025	0.099	0	0	0	0.025	0.099	0	0	0	0.018	0.093	0	0	0	0.022	0.097
CPI-CS08F4E5D70	RAET1L_NKG2D II receptor	complex:NKG2D II receptor	simple:Q5VY80		RAET1L	False	True	False	curated	False	0	0	0	0	0	0	0	0	0	0	0	0	0	0	0	0	0	0	0	0	0	0	0	0	0
CPI-CS0A71F2AAD	RAET1G_NKG2D II receptor	complex:NKG2D II receptor	simple:Q6H3X3		RAET1G	True	True	False	curated	False	0	0	0	0	0	0	0	0	0	0	0	0	0	0	0	0	0	0	0	0	0	0	0	0	0
CPI-CS09F211C3E	RAET1E_NKG2D II receptor	complex:NKG2D II receptor	simple:Q8TD07		RAET1E	True	True	False	curated	False	0	0	0	0	0	0	0	0	0	0	0	0	0	0	0	0	0	0	0	0	0	0	0	0	0
CPI-CS038376BA2	ULBP3_NKG2D II receptor	complex:NKG2D II receptor	simple:Q9BZM4		ULBP3	False	True	False	curated	False	0	0	0	0	0	0	0	0	0	0	0	0	0	0	0	0	0	0	0	0	0	0	0	0.01	0.085
CPI-CS0A269FA16	ULBP2_NKG2D II receptor	complex:NKG2D II receptor	simple:Q9BZM5		ULBP2	True	True	False	curated	False	0	0	0	0	0	0	0	0	0	0	0	0	0	0.005	0.08	0	0	0	0	0	0	0	0	0.005	0.079
CPI-CS0123BC66C	complex2_PlexinA1	complex:PlexinA1_complex2	simple:Q8NFY4		SEMA6D	False	True	False	curated	False	0	0	0	0	0	0	0	0	0	0	0	0	0	0	0	0	0	0	0	0	0	0	0	0	0
