# Supplementary material for: scRNA-seq of gastric tumor shows complex intercellular interaction with an alternative T cell exhaustion trajectory
Source: Nat Commun. 2022 Aug 23;13:4943. doi: 10.1038/s41467-022-32627-z (PMC9399107; doi:10.1038/s41467-022-32627-z)
Supplement: Supplementary file 13 — Source Data [file 41467_2022_32627_MOESM13_ESM.zip › Source Data/Fig8/Fig8a/GC10_pvalues.txt]

id_cp_interaction	interacting_pair	partner_a	partner_b	gene_a	gene_b	secreted	receptor_a	receptor_b	annotation_strategy	is_integrin	CD4_C4_CD69|CD4_C4_CD69	CD4_C4_CD69|CD4_C6_IL17A	CD4_C4_CD69|CD8_C10_SLC4A10	CD4_C4_CD69|CD8_C3_GZMH	CD4_C4_CD69|CD8_C6_GNLY	CD4_C4_CD69|CD8_C9_HAVCR2	CD4_C4_CD69|Endo_1	CD4_C4_CD69|Fib_1	CD4_C4_CD69|Mφ_APOE	CD4_C4_CD69|Mφ_THBS1	CD4_C4_CD69|NK_FCGR3A	CD4_C4_CD69|Plasma	CD4_C4_CD69|SMC_1	CD4_C4_CD69|Treg_C1_SELL	CD4_C4_CD69|Treg_C3_CTLA4	CD4_C4_CD69|Tumor	CD4_C4_CD69|cDC2_CD1C	CD4_C4_CD69|pDC_LILRA4	CD4_C4_CD69|γδT_BHLHE40	CD4_C4_CD69|γδT_KIR2DL4	CD4_C4_CD69|γδT_ZNF683	CD4_C6_IL17A|CD4_C4_CD69	CD4_C6_IL17A|CD4_C6_IL17A	CD4_C6_IL17A|CD8_C10_SLC4A10	CD4_C6_IL17A|CD8_C3_GZMH	CD4_C6_IL17A|CD8_C6_GNLY	CD4_C6_IL17A|CD8_C9_HAVCR2	CD4_C6_IL17A|Endo_1	CD4_C6_IL17A|Fib_1	CD4_C6_IL17A|Mφ_APOE	CD4_C6_IL17A|Mφ_THBS1	CD4_C6_IL17A|NK_FCGR3A	CD4_C6_IL17A|Plasma	CD4_C6_IL17A|SMC_1	CD4_C6_IL17A|Treg_C1_SELL	CD4_C6_IL17A|Treg_C3_CTLA4	CD4_C6_IL17A|Tumor	CD4_C6_IL17A|cDC2_CD1C	CD4_C6_IL17A|pDC_LILRA4
CPI-SS0A5DF05C0	TIGIT_NECTIN2	simple:Q495A1	simple:Q92692	TIGIT	NECTIN2	False	False	True	user_curated	False	1	1	1	1	1	1	1	1	1	1	1	1	1	1	1	1	1	1	1	1	1	1	1	1	1	1	1	1	1	1	1	1	1	1	1	1	1	1	1
CPI-SS0CC5DCE80	CDH1_KLRG1	simple:P12830	simple:Q96E93	CDH1	KLRG1	False	False	True	curated	False	1	1	1	1	1	1	1	1	1	1	1	1	1	1	1	1	1	1	1	1	1	1	1	1	1	1	1	1	1	1	1	1	1	1	1	1	1	1	1
CPI-SS03DA2A820	FGF2_CD44	simple:P09038	simple:P16070	FGF2	CD44	True	False	True	I2D,InnateDB-All	False	1	1	1	1	1	1	1	1	1	1	1	1	1	1	1	1	1	1	1	1	1	1	1	1	1	1	1	1	1	1	1	1	1	1	1	1	1	1	1
CPI-SS02AB0C3E0	SPP1_CD44	simple:P10451	simple:P16070	SPP1	CD44	True	False	True	I2D,IMEx,InnateDB-All,IntAct	False	1	1	1	1	1	1	1	1	1	1	1	1	1	1	1	1	1	1	1	1	1	1	1	1	1	1	1	1	1	1	1	1	1	1	1	1	1	1	1
CPI-SS0703338F5	LGALS9_CD44	simple:O00182	simple:P16070	LGALS9	CD44	True	False	True	InnateDB	False	1	1	1	1	1	1	1	1	1	1	1	1	1	1	1	1	1	1	1	1	1	1	1	1	1	1	1	1	1	1	1	1	1	1	1	1	1	1	1
CPI-SS03722104E	HGF_CD44	simple:P14210	simple:P16070	HGF	CD44	True	False	True	IMEx,InnateDB-All,IntAct	False	1	1	1	1	1	1	1	1	1	1	1	1	1	1	1	1	1	1	1	1	1	1	1	1	1	1	1	1	1	1	1	1	1	1	1	1	1	1	1
CPI-SS008FB916C	FGF2_FGFR4	simple:P09038	simple:P22455	FGF2	FGFR4	True	False	True	curated	False	1	1	1	1	1	1	1	1	1	1	1	1	1	1	1	1	1	1	1	1	1	1	1	1	1	1	1	1	1	1	1	1	1	1	1	1	1	1	1
CPI-SS0D9366D11	FGF1_FGFR4	simple:P05230	simple:P22455	FGF1	FGFR4	True	False	True	I2D,IMEx,InnateDB-All,IntAct	False	1	1	1	1	1	1	1	1	1	1	1	1	1	1	1	1	1	1	1	1	1	1	1	1	1	1	1	1	1	1	1	1	1	1	1	1	1	1	1
CPI-SS0AC594A8E	FGF17_FGFR4	simple:O60258	simple:P22455	FGF17	FGFR4	True	False	True	I2D	False	1	1	1	1	1	1	1	1	1	1	1	1	1	1	1	1	1	1	1	1	1	1	1	1	1	1	1	1	1	1	1	1	1	1	1	1	1	1	1
CPI-SS0D4CA5D92	FGF18_FGFR4	simple:O76093	simple:P22455	FGF18	FGFR4	True	False	True	I2D	False	1	1	1	1	1	1	1	1	1	1	1	1	1	1	1	1	1	1	1	1	1	1	1	1	1	1	1	1	1	1	1	1	1	1	1	1	1	1	1
CPI-SS07A03C20F	FGF19_FGFR4	simple:O95750	simple:P22455	FGF19	FGFR4	True	False	True	I2D,IMEx,InnateDB-All	False	1	1	1	1	1	1	1	1	1	1	1	1	1	1	1	1	1	1	1	1	1	1	1	1	1	1	1	1	1	1	1	1	1	1	1	1	1	1	1
CPI-SS066347638	FGF5_FGFR4	simple:P12034	simple:P22455	FGF5	FGFR4	True	False	True	I2D,IMEx,InnateDB-All,IntAct	False	1	1	1	1	1	1	1	1	1	1	1	1	1	1	1	1	1	1	1	1	1	1	1	1	1	1	1	1	1	1	1	1	1	1	1	1	1	1	1
CPI-SS0D95D41D6	FGF7_FGFR4	simple:P21781	simple:P22455	FGF7	FGFR4	True	False	True	I2D	False	1	1	1	1	1	1	1	1	1	1	1	1	1	1	1	1	1	1	1	1	1	1	1	1	1	1	1	1	1	1	1	1	1	1	1	1	1	1	1
CPI-SS01F67987A	FGF2_FGFR1	simple:P09038	simple:P11362	FGF2	FGFR1	True	False	True	curated	False	1	1	1	1	1	1	1	1	1	1	1	1	1	1	1	1	1	1	1	1	1	1	1	1	1	1	1	1	1	1	1	1	1	1	1	1	1	1	1
CPI-SS0755A26DD	FGF1_FGFR1	simple:P05230	simple:P11362	FGF1	FGFR1	True	False	True	curated	False	1	1	1	1	1	1	1	1	1	1	1	1	1	1	1	1	1	1	1	1	1	1	1	1	1	1	1	1	1	1	1	1	1	1	1	1	1	1	1
CPI-SS0467AFD8A	FGF17_FGFR1	simple:O60258	simple:P11362	FGF17	FGFR1	True	False	True	I2D,InnateDB-All	False	1	1	1	1	1	1	1	1	1	1	1	1	1	1	1	1	1	1	1	1	1	1	1	1	1	1	1	1	1	1	1	1	1	1	1	1	1	1	1
CPI-SS0F2C6A4D4	FGF18_FGFR1	simple:O76093	simple:P11362	FGF18	FGFR1	True	False	True	I2D	False	1	1	1	1	1	1	1	1	1	1	1	1	1	1	1	1	1	1	1	1	1	1	1	1	1	1	1	1	1	1	1	1	1	1	1	1	1	1	1
CPI-SS070A3A7E5	FGF19_FGFR1	simple:O95750	simple:P11362	FGF19	FGFR1	True	False	True	IMEx,InnateDB-All	False	1	1	1	1	1	1	1	1	1	1	1	1	1	1	1	1	1	1	1	1	1	1	1	1	1	1	1	1	1	1	1	1	1	1	1	1	1	1	1
CPI-SS03189F5F6	FGF10_FGFR1	simple:O15520	simple:P11362	FGF10	FGFR1	True	False	True	InnateDB-All	False	1	1	1	1	1	1	1	1	1	1	1	1	1	1	1	1	1	1	1	1	1	1	1	1	1	1	1	1	1	1	1	1	1	1	1	1	1	1	1
CPI-SS05A94DE17	FGF2_FGFR2	simple:P09038	simple:P21802	FGF2	FGFR2	True	False	True	curated	False	1	1	1	1	1	1	1	1	1	1	1	1	1	1	1	1	1	1	1	1	1	1	1	1	1	1	1	1	1	1	1	1	1	1	1	1	1	1	1
CPI-SS04A97448D	FGF1_FGFR2	simple:P05230	simple:P21802	FGF1	FGFR2	True	False	True	I2D,IMEx,InnateDB-All,IntAct,MINT	False	1	1	1	1	1	1	1	1	1	1	1	1	1	1	1	1	1	1	1	1	1	1	1	1	1	1	1	1	1	1	1	1	1	1	1	1	1	1	1
CPI-SS0330D939A	FGF17_FGFR2	simple:O60258	simple:P21802	FGF17	FGFR2	True	False	True	I2D,InnateDB-All	False	1	1	1	1	1	1	1	1	1	1	1	1	1	1	1	1	1	1	1	1	1	1	1	1	1	1	1	1	1	1	1	1	1	1	1	1	1	1	1
CPI-SS0F6A7A4DF	FGF18_FGFR2	simple:O76093	simple:P21802	FGF18	FGFR2	True	False	True	I2D	False	1	1	1	1	1	1	1	1	1	1	1	1	1	1	1	1	1	1	1	1	1	1	1	1	1	1	1	1	1	1	1	1	1	1	1	1	1	1	1
CPI-SS02FEAF02E	FGF5_FGFR2	simple:P12034	simple:P21802	FGF5	FGFR2	True	False	True	I2D,IMEx,InnateDB-All,IntAct	False	1	1	1	1	1	1	1	1	1	1	1	1	1	1	1	1	1	1	1	1	1	1	1	1	1	1	1	1	1	1	1	1	1	1	1	1	1	1	1
CPI-SS0E928B8C8	FGF7_FGFR2	simple:P21781	simple:P21802	FGF7	FGFR2	True	False	True	I2D,IMEx,InnateDB-All,IntAct	False	1	1	1	1	1	1	1	1	1	1	1	1	1	1	1	1	1	1	1	1	1	1	1	1	1	1	1	1	1	1	1	1	1	1	1	1	1	1	1
CPI-SS0AECC113F	FGF10_FGFR2	simple:O15520	simple:P21802	FGF10	FGFR2	True	False	True	I2D,IMEx,InnateDB-All,IntAct	False	1	1	1	1	1	1	1	1	1	1	1	1	1	1	1	1	1	1	1	1	1	1	1	1	1	1	1	1	1	1	1	1	1	1	1	1	1	1	1
CPI-SS0735F5C3A	TIMP1_FGFR2	simple:P01033	simple:P21802	TIMP1	FGFR2	True	False	True	InnateDB-All	False	1	1	1	1	1	1	1	1	1	1	1	1	1	1	1	1	1	1	1	1	1	1	1	1	1	1	1	1	1	1	1	1	1	1	1	1	1	1	1
CPI-SS04640F9C3	TFF1_FGFR2	simple:P04155	simple:P21802	TFF1	FGFR2	True	False	True	IMEx,InnateDB-All,MINT	False	1	1	1	1	1	1	1	1	1	1	1	1	1	1	1	1	1	1	1	1	1	1	1	1	1	1	1	1	1	1	1	1	1	1	1	1	1	1	1
CPI-SS0D636A374	FGF2_FGFR3	simple:P09038	simple:P22607	FGF2	FGFR3	True	False	True	curated	False	1	1	1	1	1	1	1	1	1	1	1	1	1	1	1	1	1	1	1	1	1	1	1	1	1	1	1	1	1	1	1	1	1	1	1	1	1	1	1
CPI-SS015819E65	FGF1_FGFR3	simple:P05230	simple:P22607	FGF1	FGFR3	True	False	True	I2D,IMEx,InnateDB-All,IntAct	False	1	1	1	1	1	1	1	1	1	1	1	1	1	1	1	1	1	1	1	1	1	1	1	1	1	1	1	1	1	1	1	1	1	1	1	1	1	1	1
CPI-SS0BC9F7E9E	FGF17_FGFR3	simple:O60258	simple:P22607	FGF17	FGFR3	True	False	True	I2D	False	1	1	1	1	1	1	1	1	1	1	1	1	1	1	1	1	1	1	1	1	1	1	1	1	1	1	1	1	1	1	1	1	1	1	1	1	1	1	1
CPI-SS0E134097C	FGF18_FGFR3	simple:O76093	simple:P22607	FGF18	FGFR3	True	False	True	I2D	False	1	1	1	1	1	1	1	1	1	1	1	1	1	1	1	1	1	1	1	1	1	1	1	1	1	1	1	1	1	1	1	1	1	1	1	1	1	1	1
CPI-SS076D8A297	FGF5_FGFR3	simple:P12034	simple:P22607	FGF5	FGFR3	True	False	True	I2D	False	1	1	1	1	1	1	1	1	1	1	1	1	1	1	1	1	1	1	1	1	1	1	1	1	1	1	1	1	1	1	1	1	1	1	1	1	1	1	1
CPI-SS00E68BB92	FGF7_FGFR3	simple:P21781	simple:P22607	FGF7	FGFR3	True	False	True	I2D	False	1	1	1	1	1	1	1	1	1	1	1	1	1	1	1	1	1	1	1	1	1	1	1	1	1	1	1	1	1	1	1	1	1	1	1	1	1	1	1
CPI-SS0CB6968B9	FGF2_FGFRL1	simple:P09038	simple:Q8N441	FGF2	FGFRL1	True	False	True	I2D	False	1	1	1	1	1	1	1	1	1	1	1	1	1	1	1	1	1	1	1	1	1	1	1	1	1	1	1	1	1	1	1	1	1	1	1	1	1	1	1
CPI-SS04297753E	SPP1_CCR8	simple:P10451	simple:P51685	SPP1	CCR8	True	False	True	IMEx,MINT	False	1	1	1	1	1	1	1	1	1	1	1	1	1	1	1	1	1	1	1	1	1	1	1	1	1	1	1	1	1	1	1	1	1	1	1	1	1	1	1
CPI-SS0ADC886E5	CCL4_CCR8	simple:P13236	simple:P51685	CCL4	CCR8	True	False	True	I2D	False	1	1	1	1	1	1	1	1	1	1	1	1	1	1	1	1	1	1	1	1	1	1	1	1	1	1	1	1	1	1	1	1	1	1	1	0	1	1	1
CPI-SS03A875239	CCL16_CCR8	simple:O15467	simple:P51685	CCL16	CCR8	True	False	True	I2D	False	1	1	1	1	1	1	1	1	1	1	1	1	1	1	1	1	1	1	1	1	1	1	1	1	1	1	1	1	1	1	1	1	1	1	1	1	1	1	1
CPI-SS0B784A03E	CCL1_CCR8	simple:P22362	simple:P51685	CCL1	CCR8	True	False	True	user_curated	False	1	1	1	1	1	1	1	1	1	1	1	1	1	1	1	1	1	1	1	1	1	1	1	1	1	1	1	1	1	1	1	1	1	1	1	1	1	1	1
CPI-SS0C1BD22BC	SPP1_PTGER4	simple:P10451	simple:P35408	SPP1	PTGER4	True	False	True	IMEx,MINT	False	1	1	1	1	1	1	1	1	1	1	1	1	1	1	1	1	1	1	1	1	1	1	1	1	1	1	1	1	1	1	1	1	1	1	1	1	1	1	1
CPI-SS068C742A1	FGF1_TGFBR3	simple:P05230	simple:Q03167	FGF1	TGFBR3	True	False	True	InnateDB-All	False	1	1	1	1	1	1	1	1	1	1	1	1	1	1	1	1	1	1	1	1	1	1	1	1	1	1	1	1	1	1	1	1	1	1	1	1	1	1	1
CPI-SS085EE60B1	TGFB1_TGFBR3	simple:P01137	simple:Q03167	TGFB1	TGFBR3	True	False	True	curated	False	1	1	1	1	1	1	1	1	1	1	0	1	1	1	1	1	1	1	1	1	1	1	1	1	1	1	1	1	1	1	1	0	1	1	1	1	1	1	1
CPI-SS0FB37E079	INHA_TGFBR3	simple:P05111	simple:Q03167	INHA	TGFBR3	True	False	True	I2D	False	1	1	1	1	1	1	1	1	1	1	1	1	1	1	1	1	1	1	1	1	1	1	1	1	1	1	1	1	1	1	1	1	1	1	1	1	1	1	1
CPI-SS0D46E2B45	TGFB3_TGFBR3	simple:P10600	simple:Q03167	TGFB3	TGFBR3	True	False	True	user_curated	False	1	1	1	1	1	1	1	1	1	1	1	1	1	1	1	1	1	1	1	1	1	1	1	1	1	1	1	1	1	1	1	1	1	1	1	1	1	1	1
CPI-SS0178F5C45	TGFB2_TGFBR3	simple:P61812	simple:Q03167	TGFB2	TGFBR3	True	False	True	curated	False	1	1	1	1	1	1	1	1	1	1	1	1	1	1	1	1	1	1	1	1	1	1	1	1	1	1	1	1	1	1	1	1	1	1	1	1	1	1	1
CPI-SS079FD6EC6	GAST_KIR2DL3	simple:P01350	simple:P43628	GAST	KIR2DL3	True	False	True	IMEx,IntAct	False	1	1	1	1	1	1	1	1	1	1	1	1	1	1	1	1	1	1	1	1	1	1	1	1	1	1	1	1	1	1	1	1	1	1	1	1	1	1	1
CPI-SS00A953C3A	EGF_NRG1	simple:P01133	simple:Q02297	EGF	NRG1	True	False	True	I2D	False	1	1	1	1	1	1	1	1	1	1	1	1	1	1	1	1	1	1	1	1	1	1	1	1	1	1	1	1	1	1	1	1	1	1	1	1	1	1	1
CPI-SS048242083	HLA-F_KIR3DL1	simple:P30511	simple:P43629	HLA-F	KIR3DL1	False	False	True	curated	False	1	1	1	1	1	1	1	1	1	1	1	1	1	1	1	1	1	1	1	1	1	1	1	1	1	1	1	1	1	1	1	1	1	1	1	1	1	1	1
CPI-SS094C06AA8	GAST_GPR152	simple:P01350	simple:Q8TDT2	GAST	GPR152	True	False	True	IMEx,IntAct	False	1	1	1	1	1	1	1	1	1	1	1	1	1	1	1	1	1	1	1	1	1	1	1	1	1	1	1	1	1	1	1	1	1	1	1	1	1	1	1
CPI-SS0268D47AD	CCL4_GPR152	simple:P13236	simple:Q8TDT2	CCL4	GPR152	True	False	True	IMEx,IntAct	False	1	1	1	1	1	1	1	1	1	1	1	1	1	1	1	1	1	1	1	1	1	1	1	1	1	1	1	1	1	1	1	1	1	1	1	1	1	1	1
CPI-SS0714977CA	BDNF_GPR152	simple:P23560	simple:Q8TDT2	BDNF	GPR152	True	False	True	IMEx,IntAct	False	1	1	1	1	1	1	1	1	1	1	1	1	1	1	1	1	1	1	1	1	1	1	1	1	1	1	1	1	1	1	1	1	1	1	1	1	1	1	1
CPI-SS0A866903F	CCL4L2_GPR152	simple:Q8NHW4	simple:Q8TDT2	CCL4L2	GPR152	True	False	True	IMEx,IntAct	False	1	1	1	1	1	1	1	1	1	1	1	1	1	1	1	1	1	1	1	1	1	1	1	1	1	1	1	1	1	1	1	1	1	1	1	1	1	1	1
CPI-SS0A42A3690	CCL4L2_VSIR	simple:Q8NHW4	simple:Q9H7M9	CCL4L2	VSIR	True	False	True	IMEx,IntAct	False	1	1	1	1	1	1	1	1	1	1	1	1	1	1	1	1	1	1	1	1	1	1	1	1	1	1	1	1	1	1	1	1	1	1	1	1	1	1	1
CPI-SS03FA58286	TNF_VSIR	simple:P01375	simple:Q9H7M9	TNF	VSIR	True	False	True	IMEx,IntAct	False	1	1	1	1	1	1	1	1	1	1	1	1	1	1	1	1	1	1	1	1	1	1	1	1	1	1	1	1	1	1	1	1	1	1	1	1	1	1	1
CPI-SS0BDD10277	HLA-F_KIR3DL2	simple:P30511	simple:P43630	HLA-F	KIR3DL2	False	False	True	curated	False	1	1	1	1	1	1	1	1	1	1	0	1	1	1	1	1	1	1	1	1	0	1	1	1	1	1	1	1	1	1	1	0	1	1	1	1	1	1	1
CPI-SS0A76A8E97	HLA-F_LILRB2	simple:P30511	simple:Q8N423	HLA-F	LILRB2	False	False	True	curated	False	1	1	1	1	1	1	1	1	0	0	1	1	1	1	1	1	0	0	1	1	1	1	1	1	1	1	1	1	1	0	0	1	1	1	1	1	1	0	0
CPI-SS0EAB03260	CD1D_LILRB2	simple:P15813	simple:Q8N423	CD1D	LILRB2	False	False	True	curated	False	1	1	1	1	1	1	1	1	1	1	1	1	1	1	1	1	1	1	1	1	1	1	1	1	1	1	1	1	1	1	1	1	1	1	1	1	1	1	1
CPI-SS00150FB64	HLA-F_LILRB1	simple:P30511	simple:Q8NHL6	HLA-F	LILRB1	True	False	True	curated	False	1	1	1	1	1	1	1	1	0	0	1	1	1	1	1	1	0	0	1	1	1	1	1	1	1	1	1	1	1	0	0	1	1	1	1	1	1	0	0
CPI-SS0830AF8E6	GAST_CCKBR	simple:P01350	simple:P32239	GAST	CCKBR	True	False	True	guidetopharmacology.org	False	1	1	1	1	1	1	1	1	1	1	1	1	1	1	1	1	1	1	1	1	1	1	1	1	1	1	1	1	1	1	1	1	1	1	1	1	1	1	1
CPI-SS00AD71822	CCK_CCKBR	simple:P06307	simple:P32239	CCK	CCKBR	True	False	True	guidetopharmacology.org	False	1	1	1	1	1	1	1	1	1	1	1	1	1	1	1	1	1	1	1	1	1	1	1	1	1	1	1	1	1	1	1	1	1	1	1	1	1	1	1
CPI-SS0D1D95883	CCL4_CCR5	simple:P13236	simple:P51681	CCL4	CCR5	True	False	True	user_curated	False	1	1	1	1	1	1	1	1	1	1	1	1	1	1	1	1	1	1	1	1	1	1	1	1	1	1	1	1	1	1	1	1	1	1	1	1	1	1	1
CPI-SS0C090A257	CCL3_CCR5	simple:P10147	simple:P51681	CCL3	CCR5	True	False	True	user_curated	False	1	1	1	1	1	1	1	1	1	1	1	1	1	1	1	1	1	1	1	1	1	1	1	1	1	1	1	1	1	1	1	1	1	1	1	1	1	1	1
CPI-SS0B01D306C	CCL5_CCR5	simple:P13501	simple:P51681	CCL5	CCR5	True	False	True	user_curated	False	1	1	1	1	1	1	1	1	1	1	1	1	1	1	1	1	1	1	1	1	1	1	1	1	1	1	1	1	1	1	1	1	1	1	1	1	1	1	1
CPI-SS0795802F6	CCL4_SLC7A1	simple:P13236	simple:P30825	CCL4	SLC7A1	True	False	True	IMEx,IntAct	False	1	1	1	1	1	1	1	1	1	1	1	1	1	1	1	1	1	1	1	1	1	1	1	1	1	1	1	1	1	1	1	1	1	1	1	1	0	1	0.008
CPI-SS03105D292	CSF1_SLC7A1	simple:P09603	simple:P30825	CSF1	SLC7A1	True	False	True	I2D	False	1	1	1	1	1	1	1	1	1	1	1	1	1	1	1	1	1	1	1	1	1	1	1	1	1	1	1	1	1	1	1	1	1	1	1	1	1	1	1
CPI-SS05BA6D9C3	CCL4_CNR2	simple:P13236	simple:P34972	CCL4	CNR2	True	False	True	IMEx,IntAct	False	1	1	1	1	1	1	1	1	1	1	1	1	1	1	1	1	1	1	1	1	1	1	1	1	1	1	1	1	1	1	1	1	1	1	1	1	1	1	1
CPI-SS008F83E02	CCL4_GPRC5D	simple:P13236	simple:Q9NZD1	CCL4	GPRC5D	True	False	True	IMEx,IntAct	False	1	1	1	1	1	1	1	1	1	1	1	1	1	1	1	1	1	1	1	1	1	1	1	1	1	1	1	1	1	1	1	1	1	1	1	1	1	1	1
CPI-SS076D8415B	CCL3_IDE	simple:P10147	simple:P14735	CCL3	IDE	True	False	True	IMEx,InnateDB-All,MINT	False	1	1	1	1	1	1	1	1	1	1	1	1	1	1	1	1	1	1	1	1	1	1	1	1	1	1	1	1	1	1	1	1	1	1	1	1	1	1	1
CPI-SS01A29DD97	GCG_IDE	simple:P01275	simple:P14735	GCG	IDE	True	False	True	IMEx	False	1	1	1	1	1	1	1	1	1	1	1	1	1	1	1	1	1	1	1	1	1	1	1	1	1	1	1	1	1	1	1	1	1	1	1	1	1	1	1
CPI-SS0E41702C1	IGF1_IGF1R	simple:P05019	simple:P08069	IGF1	IGF1R	True	False	True	curated	False	1	1	1	1	1	1	1	1	1	1	1	1	1	1	1	1	1	1	1	1	1	1	1	1	1	1	1	1	1	1	1	1	1	1	1	1	1	1	1
CPI-SS0BA601DC4	BDNF_NTRK2	simple:P23560	simple:Q16620	BDNF	NTRK2	True	False	True	curated	False	1	1	1	1	1	1	1	1	1	1	1	1	1	1	1	1	1	1	1	1	1	1	1	1	1	1	1	1	1	1	1	1	1	1	1	1	1	1	1
CPI-SS093E05DD4	NTF3_NTRK2	simple:P20783	simple:Q16620	NTF3	NTRK2	True	False	True	curated	False	1	1	1	1	1	1	1	1	1	1	1	1	1	1	1	1	1	1	1	1	1	1	1	1	1	1	1	1	1	1	1	1	1	1	1	1	1	1	1
CPI-SS088C1035B	NTF4_NTRK2	simple:P34130	simple:Q16620	NTF4	NTRK2	True	False	True	I2D,IMEx,InnateDB-All,IntAct	False	1	1	1	1	1	1	1	1	1	1	1	1	1	1	1	1	1	1	1	1	1	1	1	1	1	1	1	1	1	1	1	1	1	1	1	1	1	1	1
CPI-SS09A36B221	BDNF_SORT1	simple:P23560	simple:Q99523	BDNF	SORT1	True	False	True	I2D,IMEx,InnateDB-All,IntAct	False	1	1	1	1	1	1	1	1	1	1	1	1	1	1	1	1	1	1	1	1	1	1	1	1	1	1	1	1	1	1	1	1	1	1	1	1	1	1	1
CPI-SS07CCAD9BF	GRN_SORT1	simple:P28799	simple:Q99523	GRN	SORT1	True	False	True	IMEx,InnateDB-All,MINT	False	1	1	1	1	1	1	1	1	1	1	1	1	1	1	1	1	1	1	1	1	1	1	1	1	1	1	1	1	1	1	1	1	1	1	1	1	1	1	1
CPI-SS04F3A1E5C	COPA_SORT1	simple:P53621	simple:Q99523	COPA	SORT1	True	False	True	IMEx,InnateDB-All,IntAct,MatrixDB	False	1	1	1	1	1	1	1	1	1	1	1	1	1	1	1	1	1	1	1	1	1	1	1	1	1	1	1	1	1	1	1	1	1	1	1	1	1	1	1
CPI-SS03F0B666C	BDNF_F11R	simple:P23560	simple:Q9Y624	BDNF	F11R	True	False	True	IMEx,InnateDB-All,IntAct	False	1	1	1	1	1	1	1	1	1	1	1	1	1	1	1	1	1	1	1	1	1	1	1	1	1	1	1	1	1	1	1	1	1	1	1	1	1	1	1
CPI-SS0A9E884E0	CD200_CD200R1	simple:P41217	simple:Q8TD46	CD200	CD200R1	True	False	True	curated	False	1	1	1	1	1	1	1	1	1	1	1	1	1	1	1	1	1	1	1	1	1	1	1	1	1	1	1	1	1	1	1	1	1	1	1	1	1	1	1
CPI-SS02A0FF87F	FAM3C_CLEC2D	simple:Q92520	simple:Q9UHP7	FAM3C	CLEC2D	True	False	True	IMEx,InnateDB-All,IntAct	False	1	1	1	1	1	1	1	1	1	1	1	1	1	1	1	1	1	1	1	1	1	1	1	1	1	1	1	1	1	1	1	1	1	1	1	1	1	1	1
CPI-SS0F8EFEECF	TNF_DAG1	simple:P01375	simple:Q14118	TNF	DAG1	True	False	True	InnateDB-All	False	1	1	1	1	1	1	1	1	1	1	1	1	1	1	1	1	1	1	1	1	1	1	1	1	1	1	1	1	1	1	1	1	1	1	1	1	1	1	1
CPI-SS0BD9F32BA	LGALS9_DAG1	simple:O00182	simple:Q14118	LGALS9	DAG1	True	False	True	InnateDB-All	False	1	1	1	1	1	1	1	1	1	1	1	1	1	1	1	1	1	1	1	1	1	1	1	1	1	1	1	1	1	1	1	1	1	1	1	1	1	1	1
CPI-SS02EBC1BB0	TNF_NOTCH1	simple:P01375	simple:P46531	TNF	NOTCH1	True	False	True	I2D	False	1	1	1	1	1	1	1	1	1	1	1	1	1	1	1	1	1	1	1	1	1	1	1	1	1	1	1	1	1	1	1	1	1	1	1	1	1	1	1
CPI-SS04A5D6B6F	DLL1_NOTCH1	simple:O00548	simple:P46531	DLL1	NOTCH1	False	False	True	curated	False	1	1	1	1	1	1	1	1	1	1	1	1	1	1	1	1	1	1	1	1	1	1	1	1	1	1	1	1	1	1	1	1	1	1	1	1	1	1	1
CPI-SS0B81F1BF5	TNF_SEMA4C	simple:P01375	simple:Q9C0C4	TNF	SEMA4C	True	False	True	InnateDB-All	False	1	1	1	1	1	1	1	1	1	1	1	1	1	1	1	1	1	1	1	1	1	1	1	1	1	1	1	1	1	1	1	1	1	1	1	1	1	1	1
CPI-SS09C917D22	TNF_FLT4	simple:P01375	simple:P35916	TNF	FLT4	True	False	True	InnateDB-All	False	1	1	1	1	1	1	1	1	1	1	1	1	1	1	1	1	1	1	1	1	1	1	1	1	1	1	1	1	1	1	1	1	1	1	1	1	1	1	1
CPI-SS0D883FFF1	VEGFD_FLT4	simple:O43915	simple:P35916	VEGFD	FLT4	True	False	True	curated	False	1	1	1	1	1	1	1	1	1	1	1	1	1	1	1	1	1	1	1	1	1	1	1	1	1	1	1	1	1	1	1	1	1	1	1	1	1	1	1
CPI-SS03B8E2D7A	TNF_ICOS	simple:P01375	simple:Q9Y6W8	TNF	ICOS	True	False	True	InnateDB-All	False	1	1	1	1	1	1	1	1	1	1	1	1	1	1	1	1	1	1	1	1	1	1	1	1	1	1	1	1	1	1	1	1	1	1	1	1	1	1	1
CPI-SS0E4B1484B	ICOSLG_ICOS	simple:O75144	simple:Q9Y6W8	ICOSLG	ICOS	True	False	True	user_curated	False	1	1	1	1	1	1	1	1	1	1	1	1	1	1	1	1	1	1	1	1	1	1	1	1	1	1	1	1	1	1	1	1	1	1	1	1	1	1	1
CPI-SS04B4619D0	TNF_TNFRSF1A	simple:P01375	simple:P19438	TNF	TNFRSF1A	True	False	True	user_curated	False	1	1	1	1	1	1	1	1	1	1	1	1	1	1	1	1	1	1	1	1	1	1	1	1	1	1	1	1	1	1	1	1	1	1	1	1	1	1	1
CPI-SS084BE3E4B	LTA_TNFRSF1A	simple:P01374	simple:P19438	LTA	TNFRSF1A	True	False	True	user_curated	False	1	1	1	1	1	1	1	1	1	1	1	1	1	1	1	1	1	1	1	1	1	1	1	1	1	1	1	1	1	1	1	1	1	1	1	1	1	1	1
CPI-SS0F9B3B259	TNFSF13_TNFRSF1A	simple:O75888	simple:P19438	TNFSF13	TNFRSF1A	True	False	True	I2D,InnateDB-All	False	1	1	1	1	1	1	1	1	1	1	1	1	1	1	1	1	1	1	1	1	1	1	1	1	1	1	1	1	1	1	1	1	1	1	1	1	1	1	1
CPI-SS08B7D54A3	TNF_FAS	simple:P01375	simple:P25445	TNF	FAS	True	False	True	InnateDB-All	False	1	1	1	1	1	1	1	1	1	1	1	1	1	1	1	1	1	1	1	1	1	1	1	1	1	1	1	1	1	1	1	1	1	1	1	1	1	1	1
CPI-SS0A83A7E30	TNFSF13_FAS	simple:O75888	simple:P25445	TNFSF13	FAS	True	False	True	I2D,InnateDB-All	False	1	1	1	1	1	1	1	1	1	1	1	1	1	1	1	1	1	1	1	1	1	1	1	1	1	1	1	1	1	1	1	1	1	1	1	1	1	1	1
CPI-SS0E7D5974D	TNF_TNFRSF1B	simple:P01375	simple:P20333	TNF	TNFRSF1B	True	False	True	user_curated	False	1	1	1	1	1	1	1	1	1	1	1	1	1	1	1	1	1	1	1	1	1	1	1	1	1	1	1	1	1	1	1	1	1	1	1	1	1	1	1
CPI-SS07D9A48A2	LTA_TNFRSF1B	simple:P01374	simple:P20333	LTA	TNFRSF1B	True	False	True	curated	False	1	1	1	1	1	1	1	1	1	1	1	1	1	1	1	1	1	1	1	1	1	1	1	1	1	1	1	1	1	1	1	1	1	1	1	1	1	1	1
CPI-SS048A2311A	TNF_RIPK1	simple:P01375	simple:Q13546	TNF	RIPK1	True	False	True	I2D,IMEx,InnateDB,InnateDB-All,IntAct,MINT	False	1	1	1	1	1	1	1	1	1	1	1	1	1	1	1	1	1	1	1	1	1	1	1	1	1	1	1	1	1	1	1	1	1	1	1	1	1	1	1
CPI-SS0D5C54214	LTA_RIPK1	simple:P01374	simple:Q13546	LTA	RIPK1	True	False	True	IMEx,InnateDB-All,MINT	False	1	1	1	1	1	1	1	1	1	1	1	1	1	1	1	1	1	1	1	1	1	1	1	1	1	1	1	1	1	1	1	1	1	1	1	1	1	1	1
CPI-SS0DEDA3567	TNFSF10_RIPK1	simple:P50591	simple:Q13546	TNFSF10	RIPK1	True	False	True	InnateDB-All	False	1	1	1	1	1	1	1	1	1	1	1	1	1	1	1	1	1	1	1	1	1	1	1	1	1	1	1	1	1	1	1	1	1	1	1	1	1	1	1
CPI-SS0FBC9234C	TNF_PTPRS	simple:P01375	simple:Q13332	TNF	PTPRS	True	False	True	InnateDB-All	False	1	1	1	1	1	1	1	1	1	1	1	1	1	1	1	1	1	1	1	1	1	1	1	1	1	1	1	1	1	1	1	1	1	1	1	1	1	1	1
CPI-SS00F4DDF4B	PTN_PTPRS	simple:P21246	simple:Q13332	PTN	PTPRS	True	False	True	I2D,IMEx,InnateDB-All,IntAct	False	1	1	1	1	1	1	1	1	1	1	1	1	1	1	1	1	1	1	1	1	1	1	1	1	1	1	1	1	1	1	1	1	1	1	1	1	1	1	1
CPI-SS034B442CE	TNF_CELSR2	simple:P01375	simple:Q9HCU4	TNF	CELSR2	True	False	True	InnateDB-All	False	1	1	1	1	1	1	1	1	1	1	1	1	1	1	1	1	1	1	1	1	1	1	1	1	1	1	1	1	1	1	1	1	1	1	1	1	1	1	1
CPI-SS0B7BC0E4D	CCL24_CCR2	simple:O00175	simple:P41597	CCL24	CCR2	True	False	True	guidetopharmacology.org	False	1	1	1	1	1	1	1	1	1	1	1	1	1	1	1	1	1	1	1	1	1	1	1	1	1	1	1	1	1	1	1	1	1	1	1	1	1	1	1
CPI-SS093922D5A	CCL16_CCR2	simple:O15467	simple:P41597	CCL16	CCR2	True	False	True	curated	False	1	1	1	1	1	1	1	1	1	1	1	1	1	1	1	1	1	1	1	1	1	1	1	1	1	1	1	1	1	1	1	1	1	1	1	1	1	1	1
CPI-SS0CF0E4DE9	CCL2_CCR2	simple:P13500	simple:P41597	CCL2	CCR2	True	False	True	user_curated	False	1	1	1	1	1	1	1	1	1	1	1	1	1	1	1	1	1	1	1	1	1	1	1	1	1	1	1	1	1	1	1	1	1	1	1	1	1	1	1
CPI-SS0B0AC1603	CCL24_CCR3	simple:O00175	simple:P51677	CCL24	CCR3	True	False	True	user_curated	False	1	1	1	1	1	1	1	1	1	1	1	1	1	1	1	1	1	1	1	1	1	1	1	1	1	1	1	1	1	1	1	1	1	1	1	1	1	1	1
CPI-SS08BFF4F9B	CCL3_CCR3	simple:P10147	simple:P51677	CCL3	CCR3	True	False	True	curated	False	1	1	1	1	1	1	1	1	1	1	1	1	1	1	1	1	1	1	1	1	1	1	1	1	1	1	1	1	1	1	1	1	1	1	1	1	1	1	1
CPI-SS0F6B529A1	CCL5_CCR3	simple:P13501	simple:P51677	CCL5	CCR3	True	False	True	user_curated	False	1	1	1	1	1	1	1	1	1	1	1	1	1	1	1	1	1	1	1	1	1	1	1	1	1	1	1	1	1	1	1	1	1	1	1	1	1	1	1
CPI-SS0C6311D2D	CCL3L1_CCR3	simple:P16619	simple:P51677	CCL3L1	CCR3	True	False	True	curated	False	1	1	1	1	1	1	1	1	1	1	1	1	1	1	1	1	1	1	1	1	1	1	1	1	1	1	1	1	1	1	1	1	1	1	1	1	1	1	1
CPI-SS0F33890C0	CCL11_CCR3	simple:P51671	simple:P51677	CCL11	CCR3	True	False	True	user_curated	False	1	1	1	1	1	1	1	1	1	1	1	1	1	1	1	1	1	1	1	1	1	1	1	1	1	1	1	1	1	1	1	1	1	1	1	1	1	1	1
CPI-SS0348B76E5	CCL16_CCR1	simple:O15467	simple:P32246	CCL16	CCR1	True	False	True	user_curated	False	1	1	1	1	1	1	1	1	1	1	1	1	1	1	1	1	1	1	1	1	1	1	1	1	1	1	1	1	1	1	1	1	1	1	1	1	1	1	1
CPI-SS08DA48A5A	CCL3_CCR1	simple:P10147	simple:P32246	CCL3	CCR1	True	False	True	user_curated	False	1	1	1	1	1	1	1	1	1	1	1	1	1	1	1	1	1	1	1	1	1	1	1	1	1	1	1	1	1	1	1	1	1	1	1	1	1	1	1
CPI-SS0A021DB6E	CCL5_CCR1	simple:P13501	simple:P32246	CCL5	CCR1	True	False	True	user_curated	False	1	1	1	1	1	1	1	1	0	1	1	1	1	1	1	1	1	1	1	1	1	1	1	1	1	1	1	1	1	0	1	1	1	1	1	1	1	1	1
CPI-SS0817CE2B3	CCL3L1_CCR1	simple:P16619	simple:P32246	CCL3L1	CCR1	True	False	True	curated	False	1	1	1	1	1	1	1	1	1	1	1	1	1	1	1	1	1	1	1	1	1	1	1	1	1	1	1	1	1	1	1	1	1	1	1	1	1	1	1
CPI-SS04587A7C5	CCL16_HRH4	simple:O15467	simple:Q9H3N8	CCL16	HRH4	True	False	True	guidetopharmacology.org	False	1	1	1	1	1	1	1	1	1	1	1	1	1	1	1	1	1	1	1	1	1	1	1	1	1	1	1	1	1	1	1	1	1	1	1	1	1	1	1
CPI-SS0DBFB8BEA	CCL2_ACKR1	simple:P13500	simple:Q16570	CCL2	ACKR1	True	False	True	curated	False	1	1	1	1	1	1	1	1	1	1	1	1	1	1	1	1	1	1	1	1	1	1	1	1	1	1	1	1	1	1	1	1	1	1	1	1	1	1	1
CPI-SS05B7D3407	CCL5_ACKR1	simple:P13501	simple:Q16570	CCL5	ACKR1	True	False	True	curated	False	1	1	1	1	1	1	1	1	1	1	1	1	1	1	1	1	1	1	1	1	1	1	1	1	1	1	1	1	1	1	1	1	1	1	1	1	1	1	1
CPI-SS03821C2C6	PF4_ACKR1	simple:P02776	simple:Q16570	PF4	ACKR1	True	False	True	I2D,InnateDB	False	1	1	1	1	1	1	1	1	1	1	1	1	1	1	1	1	1	1	1	1	1	1	1	1	1	1	1	1	1	1	1	1	1	1	1	1	1	1	1
CPI-SS052BBD9F9	CXCL1_ACKR1	simple:P09341	simple:Q16570	CXCL1	ACKR1	True	False	True	curated	False	1	1	1	1	1	1	1	1	1	1	1	1	1	1	1	1	1	1	1	1	1	1	1	1	1	1	1	1	1	1	1	1	1	1	1	1	1	1	1
CPI-SS0911EECCC	CXCL8_ACKR1	simple:P10145	simple:Q16570	CXCL8	ACKR1	True	False	True	curated	False	1	1	1	1	1	1	1	1	1	1	1	1	1	1	1	1	1	1	1	1	1	1	1	1	1	1	1	1	1	1	1	1	1	1	1	1	1	1	1
CPI-SS0ABF41CAA	CXCL5_ACKR1	simple:P42830	simple:Q16570	CXCL5	ACKR1	True	False	True	I2D	False	1	1	1	1	1	1	1	1	1	1	1	1	1	1	1	1	1	1	1	1	1	1	1	1	1	1	1	1	1	1	1	1	1	1	1	1	1	1	1
CPI-SS008700E67	CCL8_ACKR1	simple:P80075	simple:Q16570	CCL8	ACKR1	True	False	True	I2D	False	1	1	1	1	1	1	1	1	1	1	1	1	1	1	1	1	1	1	1	1	1	1	1	1	1	1	1	1	1	1	1	1	1	1	1	1	1	1	1
CPI-SS07EC65CED	CCL7_ACKR1	simple:P80098	simple:Q16570	CCL7	ACKR1	True	False	True	I2D	False	1	1	1	1	1	1	1	1	1	1	1	1	1	1	1	1	1	1	1	1	1	1	1	1	1	1	1	1	1	1	1	1	1	1	1	1	1	1	1
CPI-SS08B249DBA	CCL2_CCR10	simple:P13500	simple:P46092	CCL2	CCR10	True	False	True	I2D	False	1	1	1	1	1	1	1	1	1	1	1	1	1	1	1	1	1	1	1	1	1	1	1	1	1	1	1	1	1	1	1	1	1	1	1	1	1	1	1
CPI-SS0F3BF2B34	CCL5_ACKR4	simple:P13501	simple:Q9NPB9	CCL5	ACKR4	True	False	True	I2D	False	1	1	1	1	1	1	1	1	1	1	1	1	1	1	1	1	1	1	1	1	1	1	1	1	1	1	1	1	1	1	1	1	1	1	1	1	1	1	1
CPI-SS0CB2E8B21	CCL11_ACKR4	simple:P51671	simple:Q9NPB9	CCL11	ACKR4	True	False	True	I2D	False	1	1	1	1	1	1	1	1	1	1	1	1	1	1	1	1	1	1	1	1	1	1	1	1	1	1	1	1	1	1	1	1	1	1	1	1	1	1	1
CPI-SS0ECD9BB5E	CCL21_ACKR4	simple:O00585	simple:Q9NPB9	CCL21	ACKR4	True	False	True	curated	False	1	1	1	1	1	1	1	1	1	1	1	1	1	1	1	1	1	1	1	1	1	1	1	1	1	1	1	1	1	1	1	1	1	1	1	1	1	1	1
CPI-SS0CCD89E02	CCL25_ACKR4	simple:O15444	simple:Q9NPB9	CCL25	ACKR4	True	False	True	curated	False	1	1	1	1	1	1	1	1	1	1	1	1	1	1	1	1	1	1	1	1	1	1	1	1	1	1	1	1	1	1	1	1	1	1	1	1	1	1	1
CPI-SS083B5EBAB	CXCL13_ACKR4	simple:O43927	simple:Q9NPB9	CXCL13	ACKR4	True	False	True	curated	False	1	1	1	1	1	1	1	1	1	1	1	1	1	1	1	1	1	1	1	1	1	1	1	1	1	1	1	1	1	1	1	1	1	1	1	1	1	1	1
CPI-SS00AEC3818	CCL19_ACKR4	simple:Q99731	simple:Q9NPB9	CCL19	ACKR4	True	False	True	curated	False	1	1	1	1	1	1	1	1	1	1	1	1	1	1	1	1	1	1	1	1	1	1	1	1	1	1	1	1	1	1	1	1	1	1	1	1	1	1	1
CPI-SS0EA05941A	CCL5_CCR4	simple:P13501	simple:P51679	CCL5	CCR4	True	False	True	curated	False	1	1	1	1	1	1	1	1	1	1	1	1	1	0	1	1	1	1	1	1	1	1	1	1	1	1	1	1	1	1	1	1	1	1	0	1	1	1	1
CPI-SS052B38F1C	CCL22_CCR4	simple:O00626	simple:P51679	CCL22	CCR4	True	False	True	user_curated	False	1	1	1	1	1	1	1	1	1	1	1	1	1	1	1	1	1	1	1	1	1	1	1	1	1	1	1	1	1	1	1	1	1	1	1	1	1	1	1
CPI-SS04641FE5F	CCL3L1_DPP4	simple:P16619	simple:P27487	CCL3L1	DPP4	True	False	True	I2D	False	1	1	1	1	1	1	1	1	1	1	1	1	1	1	1	1	1	1	1	1	1	1	1	1	1	1	1	1	1	1	1	1	1	1	1	1	1	1	1
CPI-SS006FB5198	GCG_DPP4	simple:P01275	simple:P27487	GCG	DPP4	True	False	True	InnateDB-All,MINT	False	1	1	1	1	1	1	1	1	1	1	1	1	1	1	1	1	1	1	1	1	1	1	1	1	1	1	1	1	1	1	1	1	1	1	1	1	1	1	1
CPI-SS0AEC33FF1	CCL22_DPP4	simple:O00626	simple:P27487	CCL22	DPP4	True	False	True	curated	False	1	1	1	1	1	1	1	1	1	1	1	1	1	1	1	1	1	1	1	1	1	1	1	1	1	1	1	1	1	1	1	1	1	1	1	1	1	1	1
CPI-SS0CC738ABC	CXCL11_DPP4	simple:O14625	simple:P27487	CXCL11	DPP4	True	False	True	curated	False	1	1	1	1	1	1	1	1	1	1	1	1	1	1	1	1	1	1	1	1	1	1	1	1	1	1	1	1	1	1	1	1	1	1	1	1	1	1	1
CPI-SS0F9BBC31B	VIP_DPP4	simple:P01282	simple:P27487	VIP	DPP4	True	False	True	InnateDB-All,MINT	False	1	1	1	1	1	1	1	1	1	1	1	1	1	1	1	1	1	1	1	1	1	1	1	1	1	1	1	1	1	1	1	1	1	1	1	1	1	1	1
CPI-SS0FDAB7BA8	CXCL10_DPP4	simple:P02778	simple:P27487	CXCL10	DPP4	True	False	True	curated	False	1	1	1	1	1	1	1	1	1	1	1	1	1	1	1	1	1	1	1	1	1	1	1	1	1	1	1	1	1	1	1	1	1	1	1	1	1	1	1
CPI-SS0D377BBBF	ADCYAP1_DPP4	simple:P18509	simple:P27487	ADCYAP1	DPP4	True	False	True	InnateDB-All,MINT	False	1	1	1	1	1	1	1	1	1	1	1	1	1	1	1	1	1	1	1	1	1	1	1	1	1	1	1	1	1	1	1	1	1	1	1	1	1	1	1
CPI-SS0CDAC688B	CXCL2_DPP4	simple:P19875	simple:P27487	CXCL2	DPP4	True	False	True	curated	False	1	1	1	1	1	1	1	1	1	1	1	1	1	1	1	1	1	1	1	1	1	1	1	1	1	1	1	1	1	1	1	1	1	1	1	1	1	1	1
CPI-SS01A6823FA	PF4_CXCR3	simple:P02776	simple:P49682	PF4	CXCR3	True	False	True	user_curated	False	1	1	1	1	1	1	1	1	1	1	1	1	1	1	1	1	1	1	1	1	1	1	1	1	1	1	1	1	1	1	1	1	1	1	1	1	1	1	1
CPI-SS09FAC4977	CXCL11_CXCR3	simple:O14625	simple:P49682	CXCL11	CXCR3	True	False	True	user_curated	False	1	1	1	1	1	1	1	1	1	1	1	1	1	1	1	1	1	1	1	1	1	1	1	1	1	1	1	1	1	1	1	1	1	1	1	1	1	1	1
CPI-SS080683E15	CXCL10_CXCR3	simple:P02778	simple:P49682	CXCL10	CXCR3	True	False	True	user_curated	False	1	1	1	1	1	1	1	1	1	1	1	1	1	1	1	1	1	1	1	1	1	1	1	1	1	1	1	1	1	1	1	1	1	1	1	1	1	1	1
CPI-SS0EFE0B07A	CXCL12_CXCR3	simple:P48061	simple:P49682	CXCL12	CXCR3	True	False	True	guidetopharmacology.org	False	1	1	1	1	1	1	1	1	1	1	1	1	1	1	1	1	1	1	1	1	1	1	1	1	1	1	1	1	1	1	1	1	1	1	1	1	1	1	1
CPI-SS0C62E5DD8	CXCL1_CXCR1	simple:P09341	simple:P25024	CXCL1	CXCR1	True	False	True	user_curated	False	1	1	1	1	1	1	1	1	1	1	1	1	1	1	1	1	1	1	1	1	1	1	1	1	1	1	1	1	1	1	1	1	1	1	1	1	1	1	1
CPI-SS0698C4DC4	CXCL8_CXCR1	simple:P10145	simple:P25024	CXCL8	CXCR1	True	False	True	user_curated	False	1	1	1	1	1	1	1	1	1	1	1	1	1	1	1	1	1	1	1	1	1	1	1	1	1	1	1	1	1	1	1	1	1	1	1	1	1	1	1
CPI-SS040630206	CXCL2_CXCR1	simple:P19875	simple:P25024	CXCL2	CXCR1	True	False	True	I2D	False	1	1	1	1	1	1	1	1	1	1	1	1	1	1	1	1	1	1	1	1	1	1	1	1	1	1	1	1	1	1	1	1	1	1	1	1	1	1	1
CPI-SS07AB1C381	PPBP_CXCR1	simple:P02775	simple:P25024	PPBP	CXCR1	True	False	True	curated	False	1	1	1	1	1	1	1	1	1	1	1	1	1	1	1	1	1	1	1	1	1	1	1	1	1	1	1	1	1	1	1	1	1	1	1	1	1	1	1
CPI-SS0D04AE221	CXCL3_CXCR1	simple:P19876	simple:P25024	CXCL3	CXCR1	True	False	True	I2D	False	1	1	1	1	1	1	1	1	1	1	1	1	1	1	1	1	1	1	1	1	1	1	1	1	1	1	1	1	1	1	1	1	1	1	1	1	1	1	1
CPI-SS08102DC9E	CXCL1_CXCR2	simple:P09341	simple:P25025	CXCL1	CXCR2	True	False	True	user_curated	False	1	1	1	1	1	1	1	1	1	1	1	1	1	1	1	1	1	1	1	1	1	1	1	1	1	1	1	1	1	1	1	1	1	1	1	1	1	1	1
CPI-SS0315F51DD	CXCL8_CXCR2	simple:P10145	simple:P25025	CXCL8	CXCR2	True	False	True	user_curated	False	1	1	1	1	1	1	1	1	1	1	1	1	1	1	1	1	1	1	1	1	1	1	1	1	1	1	1	1	1	1	1	1	1	1	1	1	1	1	1
CPI-SS0F562FEA5	CXCL2_CXCR2	simple:P19875	simple:P25025	CXCL2	CXCR2	True	False	True	user_curated	False	1	1	1	1	1	1	1	1	1	1	1	1	1	1	1	1	1	1	1	1	1	1	1	1	1	1	1	1	1	1	1	1	1	1	1	1	1	1	1
CPI-SS0C491A3C1	PPBP_CXCR2	simple:P02775	simple:P25025	PPBP	CXCR2	True	False	True	user_curated	False	1	1	1	1	1	1	1	1	1	1	1	1	1	1	1	1	1	1	1	1	1	1	1	1	1	1	1	1	1	1	1	1	1	1	1	1	1	1	1
CPI-SS09185EA8F	CXCL3_CXCR2	simple:P19876	simple:P25025	CXCL3	CXCR2	True	False	True	user_curated	False	1	1	1	1	1	1	1	1	1	1	1	1	1	1	1	1	1	1	1	1	1	1	1	1	1	1	1	1	1	1	1	1	1	1	1	1	1	1	1
CPI-SS015B2F961	CALCA_CALCR	simple:P01258	simple:P30988	CALCA	CALCR	True	False	True	guidetopharmacology.org	False	1	1	1	1	1	1	1	1	1	1	1	1	1	1	1	1	1	1	1	1	1	1	1	1	1	1	1	1	1	1	1	1	1	1	1	1	1	1	1
CPI-SS015B2F961	CALCA_CALCR	simple:P01258	simple:P30988	CALCA	CALCR	True	False	True	guidetopharmacology.org	False	1	1	1	1	1	1	1	1	1	1	1	1	1	1	1	1	1	1	1	1	1	1	1	1	1	1	1	1	1	1	1	1	1	1	1	1	1	1	1
CPI-SS07CF0C6E7	CALCB_CALCR	simple:P10092	simple:P30988	CALCB	CALCR	True	False	True	guidetopharmacology.org	False	1	1	1	1	1	1	1	1	1	1	1	1	1	1	1	1	1	1	1	1	1	1	1	1	1	1	1	1	1	1	1	1	1	1	1	1	1	1	1
CPI-SS06C0074BD	CCL21_CCR7	simple:O00585	simple:P32248	CCL21	CCR7	True	False	True	user_curated	False	1	1	1	1	1	1	1	1	1	1	1	1	1	1	1	1	1	1	1	1	1	1	1	1	1	1	1	1	1	1	1	1	1	1	1	1	1	1	1
CPI-SS039863E62	CCL25_CCR9	simple:O15444	simple:P51686	CCL25	CCR9	True	False	True	user_curated	False	1	1	1	1	1	1	1	1	1	1	1	1	1	1	1	1	1	1	1	1	1	1	1	1	1	1	1	1	1	1	1	1	1	1	1	1	1	1	1
CPI-SS0C2437E0D	CXCL13_CXCR5	simple:O43927	simple:P32302	CXCL13	CXCR5	True	False	True	user_curated	False	1	1	1	1	1	1	1	1	1	1	1	1	1	1	1	1	1	1	1	1	1	1	1	1	1	1	1	1	1	1	1	1	1	1	1	1	1	1	1
CPI-SS0747FCACD	CXCL11_ACKR3	simple:O14625	simple:P25106	CXCL11	ACKR3	True	False	True	guidetopharmacology.org	False	1	1	1	1	1	1	1	1	1	1	1	1	1	1	1	1	1	1	1	1	1	1	1	1	1	1	1	1	1	1	1	1	1	1	1	1	1	1	1
CPI-SS07835EECF	VIP_AVPR1A	simple:P01282	simple:P37288	VIP	AVPR1A	True	False	True	IMEx,IntAct	False	1	1	1	1	1	1	1	1	1	1	1	1	1	1	1	1	1	1	1	1	1	1	1	1	1	1	1	1	1	1	1	1	1	1	1	1	1	1	1
CPI-SS00399ED03	AVP_AVPR1A	simple:P01185	simple:P37288	AVP	AVPR1A	True	False	True	I2D,IMEx,IntAct	False	1	1	1	1	1	1	1	1	1	1	1	1	1	1	1	1	1	1	1	1	1	1	1	1	1	1	1	1	1	1	1	1	1	1	1	1	1	1	1
CPI-SS0C8A09915	VIP_VIPR1	simple:P01282	simple:P32241	VIP	VIPR1	True	False	True	guidetopharmacology.org	False	1	1	1	1	1	1	1	1	1	1	1	1	1	1	1	1	1	1	1	1	1	1	1	1	1	1	1	1	1	1	1	1	1	1	1	1	1	1	1
CPI-SS062DED513	ADCYAP1_VIPR1	simple:P18509	simple:P32241	ADCYAP1	VIPR1	True	False	True	I2D	False	1	1	1	1	1	1	1	1	1	1	1	1	1	1	1	1	1	1	1	1	1	1	1	1	1	1	1	1	1	1	1	1	1	1	1	1	1	1	1
CPI-SS0EC70F078	SCT_VIPR1	simple:P09683	simple:P32241	SCT	VIPR1	True	False	True	I2D,InnateDB-All	False	1	1	1	1	1	1	1	1	1	1	1	1	1	1	1	1	1	1	1	1	1	1	1	1	1	1	1	1	1	1	1	1	1	1	1	1	1	1	1
CPI-SS05B60E59C	VIP_VIPR2	simple:P01282	simple:P41587	VIP	VIPR2	True	False	True	I2D	False	1	1	1	1	1	1	1	1	1	1	1	1	1	1	1	1	1	1	1	1	1	1	1	1	1	1	1	1	1	1	1	1	1	1	1	1	1	1	1
CPI-SS02CCE14A7	ADCYAP1_VIPR2	simple:P18509	simple:P41587	ADCYAP1	VIPR2	True	False	True	I2D	False	1	1	1	1	1	1	1	1	1	1	1	1	1	1	1	1	1	1	1	1	1	1	1	1	1	1	1	1	1	1	1	1	1	1	1	1	1	1	1
CPI-SS04A7BCE8D	NPPA_NPR3	simple:P01160	simple:P17342	NPPA	NPR3	True	False	True	I2D,InnateDB-All	False	1	1	1	1	1	1	1	1	1	1	1	1	1	1	1	1	1	1	1	1	1	1	1	1	1	1	1	1	1	1	1	1	1	1	1	1	1	1	1
CPI-SS0230EE330	NPPA_NPR2	simple:P01160	simple:P20594	NPPA	NPR2	True	False	True	I2D,InnateDB-All	False	1	1	1	1	1	1	1	1	1	1	1	1	1	1	1	1	1	1	1	1	1	1	1	1	1	1	1	1	1	1	1	1	1	1	1	1	1	1	1
CPI-SS0098B5107	ADCYAP1_SCTR	simple:P18509	simple:P47872	ADCYAP1	SCTR	True	False	True	I2D,InnateDB-All	False	1	1	1	1	1	1	1	1	1	1	1	1	1	1	1	1	1	1	1	1	1	1	1	1	1	1	1	1	1	1	1	1	1	1	1	1	1	1	1
CPI-SS021F26C73	SCT_SCTR	simple:P09683	simple:P47872	SCT	SCTR	True	False	True	guidetopharmacology.org	False	1	1	1	1	1	1	1	1	1	1	1	1	1	1	1	1	1	1	1	1	1	1	1	1	1	1	1	1	1	1	1	1	1	1	1	1	1	1	1
CPI-SS0133239EA	ADCYAP1_ADCYAP1R1	simple:P18509	simple:P41586	ADCYAP1	ADCYAP1R1	True	False	True	I2D,IMEx	False	1	1	1	1	1	1	1	1	1	1	1	1	1	1	1	1	1	1	1	1	1	1	1	1	1	1	1	1	1	1	1	1	1	1	1	1	1	1	1
CPI-SS0BC7CD11B	LGALS9_MET	simple:O00182	simple:P08581	LGALS9	MET	True	False	True	InnateDB-All	False	1	1	1	1	1	1	1	1	1	1	1	1	1	1	1	1	1	1	1	1	1	1	1	1	1	1	1	1	1	1	1	1	1	1	1	1	1	1	1
CPI-SS0419B80C4	LGALS9_LRP1	simple:O00182	simple:Q07954	LGALS9	LRP1	True	False	True	InnateDB-All	False	1	1	1	1	1	1	1	1	1	1	1	1	1	1	1	1	1	1	1	1	1	1	1	1	1	1	1	1	1	1	1	1	1	1	1	1	1	1	1
CPI-SS02928C71A	PDGFB_LRP1	simple:P01127	simple:Q07954	PDGFB	LRP1	True	False	True	I2D,InnateDB-All	False	1	1	1	1	1	1	1	1	1	1	1	1	1	1	1	1	1	1	1	1	1	1	1	1	1	1	1	1	1	1	1	1	1	1	1	1	1	1	1
CPI-SS006C6537E	MDK_LRP1	simple:P21741	simple:Q07954	MDK	LRP1	True	False	True	I2D,InnateDB-All	False	1	1	1	1	1	1	1	1	1	1	1	1	1	1	1	1	1	1	1	1	1	1	1	1	1	1	1	1	1	1	1	1	1	1	1	1	1	1	1
CPI-SS0984C2931	WNT3A_LRP1	simple:P56704	simple:Q07954	WNT3A	LRP1	True	False	True	I2D	False	1	1	1	1	1	1	1	1	1	1	1	1	1	1	1	1	1	1	1	1	1	1	1	1	1	1	1	1	1	1	1	1	1	1	1	1	1	1	1
CPI-SS014958F32	LGALS9_CD47	simple:O00182	simple:Q08722	LGALS9	CD47	True	False	True	InnateDB-All	False	1	1	1	1	1	1	1	1	1	1	1	1	1	1	1	1	1	1	1	1	1	1	1	1	1	1	1	1	1	1	1	1	1	1	1	1	1	1	1
CPI-SS0A9FB762A	LGALS9_PTPRK	simple:O00182	simple:Q15262	LGALS9	PTPRK	True	False	True	InnateDB-All	False	1	1	1	1	1	1	1	1	1	1	1	1	1	1	1	1	1	1	1	1	1	1	1	1	1	1	1	1	1	1	1	1	1	1	1	1	1	1	1
CPI-SS0472C478C	BMP7_PTPRK	simple:P18075	simple:Q15262	BMP7	PTPRK	True	False	True	InnateDB-All	False	1	1	1	1	1	1	1	1	1	1	1	1	1	1	1	1	1	1	1	1	1	1	1	1	1	1	1	1	1	1	1	1	1	1	1	1	1	1	1
CPI-SS0CB863B46	WNT5A_PTPRK	simple:P41221	simple:Q15262	WNT5A	PTPRK	True	False	True	InnateDB-All	False	1	1	1	1	1	1	1	1	1	1	1	1	1	1	1	1	1	1	1	1	1	1	1	1	1	1	1	1	1	1	1	1	1	1	1	1	1	1	1
CPI-SS002DF6C31	LGALS9_SLC1A5	simple:O00182	simple:Q15758	LGALS9	SLC1A5	True	False	True	I2D,InnateDB-All	False	1	1	1	1	1	1	1	1	1	1	1	1	1	1	1	1	1	1	1	1	1	1	1	1	1	1	1	1	1	1	1	1	1	1	1	1	1	1	1
CPI-SS08877A081	LGALS9_COLEC12	simple:O00182	simple:Q5KU26	LGALS9	COLEC12	True	False	True	InnateDB-All	False	1	1	1	1	1	1	1	1	1	1	1	1	1	1	1	1	1	1	1	1	1	1	1	1	1	1	1	1	1	1	1	1	1	1	1	1	1	1	1
CPI-SS0E23CEB91	LGALS9_HAVCR2	simple:O00182	simple:Q8TDQ0	LGALS9	HAVCR2	True	False	True	user_curated	False	1	1	1	1	1	1	1	1	1	1	1	1	1	1	1	1	1	1	1	1	1	1	1	1	1	1	1	1	1	1	1	1	1	1	1	1	1	1	1
CPI-SS09C52F54E	LGALS9_SORL1	simple:O00182	simple:Q92673	LGALS9	SORL1	True	False	True	InnateDB-All	False	1	1	1	1	1	1	1	1	1	1	1	1	1	1	1	1	1	1	1	1	1	1	1	1	1	1	1	1	1	1	1	1	1	1	1	1	1	1	1
CPI-SS083CBFACD	MDK_SORL1	simple:P21741	simple:Q92673	MDK	SORL1	True	False	True	InnateDB-All	False	1	1	1	1	1	1	1	1	1	1	1	1	1	1	1	1	1	1	1	1	1	1	1	1	1	1	1	1	1	1	1	1	1	1	1	1	1	1	1
CPI-SS0D3C90DDA	WISP3_SORL1	simple:O95389	simple:Q92673	WISP3	SORL1	True	False	True	InnateDB-All	False	1	1	1	1	1	1	1	1	1	1	1	1	1	1	1	1	1	1	1	1	1	1	1	1	1	1	1	1	1	1	1	1	1	1	1	1	1	1	1
CPI-SS048346C2B	LGALS9_MRC2	simple:O00182	simple:Q9UBG0	LGALS9	MRC2	True	False	True	InnateDB-All	False	1	1	1	1	1	1	1	1	1	1	1	1	1	1	1	1	1	1	1	1	1	1	1	1	1	1	1	1	1	1	1	1	1	1	1	1	1	1	1
CPI-SS05A26A1DE	PDGFB_PDGFRB	simple:P01127	simple:P09619	PDGFB	PDGFRB	True	False	True	curated	False	1	1	1	1	1	1	1	1	1	1	1	1	1	1	1	1	1	1	1	1	1	1	1	1	1	1	1	1	1	1	1	1	1	1	1	1	1	1	1
CPI-SS0FEEB187C	PDGFB_PDGFRA	simple:P01127	simple:P16234	PDGFB	PDGFRA	True	False	True	curated	False	1	1	1	1	1	1	1	1	1	1	1	1	1	1	1	1	1	1	1	1	1	1	1	1	1	1	1	1	1	1	1	1	1	1	1	1	1	1	1
CPI-SS0B70EB09E	PDGFA_PDGFRA	simple:P04085	simple:P16234	PDGFA	PDGFRA	True	False	True	curated	False	1	1	1	1	1	1	1	1	1	1	1	1	1	1	1	1	1	1	1	1	1	1	1	1	1	1	1	1	1	1	1	1	1	1	1	1	1	1	1
CPI-SS0CB4F2FE4	PDGFB_ADGRV1	simple:P01127	simple:Q8WXG9	PDGFB	ADGRV1	True	False	True	InnateDB-All	False	1	1	1	1	1	1	1	1	1	1	1	1	1	1	1	1	1	1	1	1	1	1	1	1	1	1	1	1	1	1	1	1	1	1	1	1	1	1	1
CPI-SS023ABAE18	XCL1_ADGRV1	simple:P47992	simple:Q8WXG9	XCL1	ADGRV1	True	False	True	InnateDB-All	False	1	1	1	1	1	1	1	1	1	1	1	1	1	1	1	1	1	1	1	1	1	1	1	1	1	1	1	1	1	1	1	1	1	1	1	1	1	1	1
CPI-SS03D887978	IFNE_ADGRV1	simple:Q86WN2	simple:Q8WXG9	IFNE	ADGRV1	True	False	True	InnateDB-All	False	1	1	1	1	1	1	1	1	1	1	1	1	1	1	1	1	1	1	1	1	1	1	1	1	1	1	1	1	1	1	1	1	1	1	1	1	1	1	1
CPI-SS012AFC842	MDK_ALK	simple:P21741	simple:Q9UM73	MDK	ALK	True	False	True	curated	False	1	1	1	1	1	1	1	1	1	1	1	1	1	1	1	1	1	1	1	1	1	1	1	1	1	1	1	1	1	1	1	1	1	1	1	1	1	1	1
CPI-SS05D7900BF	PTN_ALK	simple:P21246	simple:Q9UM73	PTN	ALK	True	False	True	curated	False	1	1	1	1	1	1	1	1	1	1	1	1	1	1	1	1	1	1	1	1	1	1	1	1	1	1	1	1	1	1	1	1	1	1	1	1	1	1	1
CPI-SS048604E28	WNT3A_FZD8	simple:P56704	simple:Q9H461	WNT3A	FZD8	True	False	True	IMEx,IntAct	False	1	1	1	1	1	1	1	1	1	1	1	1	1	1	1	1	1	1	1	1	1	1	1	1	1	1	1	1	1	1	1	1	1	1	1	1	1	1	1
CPI-SS0193C3064	WNT1_FZD8	simple:P04628	simple:Q9H461	WNT1	FZD8	True	False	True	I2D,InnateDB-All	False	1	1	1	1	1	1	1	1	1	1	1	1	1	1	1	1	1	1	1	1	1	1	1	1	1	1	1	1	1	1	1	1	1	1	1	1	1	1	1
CPI-SS0D782F60B	WNT4_FZD8	simple:P56705	simple:Q9H461	WNT4	FZD8	True	False	True	I2D	False	1	1	1	1	1	1	1	1	1	1	1	1	1	1	1	1	1	1	1	1	1	1	1	1	1	1	1	1	1	1	1	1	1	1	1	1	1	1	1
CPI-SS080C0EEB8	WNT3A_FZD1	simple:P56704	simple:Q9UP38	WNT3A	FZD1	True	False	True	I2D,InnateDB-All	False	1	1	1	1	1	1	1	1	1	1	1	1	1	1	1	1	1	1	1	1	1	1	1	1	1	1	1	1	1	1	1	1	1	1	1	1	1	1	1
CPI-SS0B2D5BA95	WNT5A_FZD1	simple:P41221	simple:Q9UP38	WNT5A	FZD1	True	False	True	curated	False	1	1	1	1	1	1	1	1	1	1	1	1	1	1	1	1	1	1	1	1	1	1	1	1	1	1	1	1	1	1	1	1	1	1	1	1	1	1	1
CPI-SS0DC5ADBF1	WNT1_FZD1	simple:P04628	simple:Q9UP38	WNT1	FZD1	True	False	True	curated	False	1	1	1	1	1	1	1	1	1	1	1	1	1	1	1	1	1	1	1	1	1	1	1	1	1	1	1	1	1	1	1	1	1	1	1	1	1	1	1
CPI-SS0CA020C34	WNT4_FZD1	simple:P56705	simple:Q9UP38	WNT4	FZD1	True	False	True	I2D	False	1	1	1	1	1	1	1	1	1	1	1	1	1	1	1	1	1	1	1	1	1	1	1	1	1	1	1	1	1	1	1	1	1	1	1	1	1	1	1
CPI-SS0E4DE8215	WNT2_FZD1	simple:P09544	simple:Q9UP38	WNT2	FZD1	True	False	True	I2D	False	1	1	1	1	1	1	1	1	1	1	1	1	1	1	1	1	1	1	1	1	1	1	1	1	1	1	1	1	1	1	1	1	1	1	1	1	1	1	1
CPI-SS0E7523314	WNT3_FZD1	simple:P56703	simple:Q9UP38	WNT3	FZD1	True	False	True	I2D	False	1	1	1	1	1	1	1	1	1	1	1	1	1	1	1	1	1	1	1	1	1	1	1	1	1	1	1	1	1	1	1	1	1	1	1	1	1	1	1
CPI-SS0D81C6C1D	WNT7B_FZD1	simple:P56706	simple:Q9UP38	WNT7B	FZD1	True	False	True	curated	False	1	1	1	1	1	1	1	1	1	1	1	1	1	1	1	1	1	1	1	1	1	1	1	1	1	1	1	1	1	1	1	1	1	1	1	1	1	1	1
CPI-SS0261EA048	WNT3A_FZD2	simple:P56704	simple:Q14332	WNT3A	FZD2	True	False	True	InnateDB-All	False	1	1	1	1	1	1	1	1	1	1	1	1	1	1	1	1	1	1	1	1	1	1	1	1	1	1	1	1	1	1	1	1	1	1	1	1	1	1	1
CPI-SS01C2BA5C8	WNT5A_FZD2	simple:P41221	simple:Q14332	WNT5A	FZD2	True	False	True	curated	False	1	1	1	1	1	1	1	1	1	1	1	1	1	1	1	1	1	1	1	1	1	1	1	1	1	1	1	1	1	1	1	1	1	1	1	1	1	1	1
CPI-SS02C418D99	WNT2_FZD2	simple:P09544	simple:Q14332	WNT2	FZD2	True	False	True	curated	False	1	1	1	1	1	1	1	1	1	1	1	1	1	1	1	1	1	1	1	1	1	1	1	1	1	1	1	1	1	1	1	1	1	1	1	1	1	1	1
CPI-SS0097929A7	BMP7_SLAMF1	simple:P18075	simple:Q13291	BMP7	SLAMF1	True	False	True	InnateDB-All	False	1	1	1	1	1	1	1	1	1	1	1	1	1	1	1	1	1	1	1	1	1	1	1	1	1	1	1	1	1	1	1	1	1	1	1	1	1	1	1
CPI-SS0E32BEF02	WNT5A_FZD5	simple:P41221	simple:Q13467	WNT5A	FZD5	True	False	True	curated	False	1	1	1	1	1	1	1	1	1	1	1	1	1	1	1	1	1	1	1	1	1	1	1	1	1	1	1	1	1	1	1	1	1	1	1	1	1	1	1
CPI-SS05550A895	WNT7A_FZD5	simple:O00755	simple:Q13467	WNT7A	FZD5	True	False	True	curated	False	1	1	1	1	1	1	1	1	1	1	1	1	1	1	1	1	1	1	1	1	1	1	1	1	1	1	1	1	1	1	1	1	1	1	1	1	1	1	1
CPI-SS0D4F593F1	WNT5A_EPHA7	simple:P41221	simple:Q15375	WNT5A	EPHA7	True	False	True	InnateDB-All	False	1	1	1	1	1	1	1	1	1	1	1	1	1	1	1	1	1	1	1	1	1	1	1	1	1	1	1	1	1	1	1	1	1	1	1	1	1	1	1
CPI-SS01DCC7684	EFNA2_EPHA7	simple:O43921	simple:Q15375	EFNA2	EPHA7	False	False	True	curated	False	1	1	1	1	1	1	1	1	1	1	1	1	1	1	1	1	1	1	1	1	1	1	1	1	1	1	1	1	1	1	1	1	1	1	1	1	1	1	1
CPI-SS03E450F99	EFNA1_EPHA7	simple:P20827	simple:Q15375	EFNA1	EPHA7	True	False	True	curated	False	1	1	1	1	1	1	1	1	1	1	1	1	1	1	1	1	1	1	1	1	1	1	1	1	1	1	1	1	1	1	1	1	1	1	1	1	1	1	1
CPI-SS0D5DBB634	EFNA3_EPHA7	simple:P52797	simple:Q15375	EFNA3	EPHA7	False	False	True	curated	False	1	1	1	1	1	1	1	1	1	1	1	1	1	1	1	1	1	1	1	1	1	1	1	1	1	1	1	1	1	1	1	1	1	1	1	1	1	1	1
CPI-SS0F81DBF22	EFNA4_EPHA7	simple:P52798	simple:Q15375	EFNA4	EPHA7	True	False	True	curated	False	1	1	1	1	1	1	1	1	1	1	1	1	1	1	1	1	1	1	1	1	1	1	1	1	1	1	1	1	1	1	1	1	1	1	1	1	1	1	1
CPI-SS028688B7B	EFNA5_EPHA7	simple:P52803	simple:Q15375	EFNA5	EPHA7	False	False	True	curated	False	1	1	1	1	1	1	1	1	1	1	1	1	1	1	1	1	1	1	1	1	1	1	1	1	1	1	1	1	1	1	1	1	1	1	1	1	1	1	1
CPI-SS0C56C483F	WNT5A_ANTXR1	simple:P41221	simple:Q9H6X2	WNT5A	ANTXR1	True	False	True	InnateDB-All	False	1	1	1	1	1	1	1	1	1	1	1	1	1	1	1	1	1	1	1	1	1	1	1	1	1	1	1	1	1	1	1	1	1	1	1	1	1	1	1
CPI-SS0331C5A49	GDF11_ANTXR1	simple:O95390	simple:Q9H6X2	GDF11	ANTXR1	True	False	True	InnateDB-All	False	1	1	1	1	1	1	1	1	1	1	1	1	1	1	1	1	1	1	1	1	1	1	1	1	1	1	1	1	1	1	1	1	1	1	1	1	1	1	1
CPI-SS0E7CBFD03	WNT5A_ROR2	simple:P41221	simple:Q01974	WNT5A	ROR2	True	False	True	I2D	False	1	1	1	1	1	1	1	1	1	1	1	1	1	1	1	1	1	1	1	1	1	1	1	1	1	1	1	1	1	1	1	1	1	1	1	1	1	1	1
CPI-SS00A6240B6	WNT1_ROR2	simple:P04628	simple:Q01974	WNT1	ROR2	True	False	True	InnateDB-All	False	1	1	1	1	1	1	1	1	1	1	1	1	1	1	1	1	1	1	1	1	1	1	1	1	1	1	1	1	1	1	1	1	1	1	1	1	1	1	1
CPI-SS002673EFE	WNT5A_FZD3	simple:P41221	simple:Q9NPG1	WNT5A	FZD3	True	False	True	curated	False	1	1	1	1	1	1	1	1	1	1	1	1	1	1	1	1	1	1	1	1	1	1	1	1	1	1	1	1	1	1	1	1	1	1	1	1	1	1	1
CPI-SS014B0FCD2	WNT1_FZD3	simple:P04628	simple:Q9NPG1	WNT1	FZD3	True	False	True	I2D	False	1	1	1	1	1	1	1	1	1	1	1	1	1	1	1	1	1	1	1	1	1	1	1	1	1	1	1	1	1	1	1	1	1	1	1	1	1	1	1
CPI-SS0F26BB901	WNT2_FZD3	simple:P09544	simple:Q9NPG1	WNT2	FZD3	True	False	True	curated	False	1	1	1	1	1	1	1	1	1	1	1	1	1	1	1	1	1	1	1	1	1	1	1	1	1	1	1	1	1	1	1	1	1	1	1	1	1	1	1
CPI-SS073F3FAD5	WNT5A_ROR1	simple:P41221	simple:Q01973	WNT5A	ROR1	True	False	True	IMEx	False	1	1	1	1	1	1	1	1	1	1	1	1	1	1	1	1	1	1	1	1	1	1	1	1	1	1	1	1	1	1	1	1	1	1	1	1	1	1	1
CPI-SS01F908B16	TFF1_FCRL4	simple:P04155	simple:Q96PJ5	TFF1	FCRL4	True	False	True	IMEx,InnateDB-All,IntAct	False	1	1	1	1	1	1	1	1	1	1	1	1	1	1	1	1	1	1	1	1	1	1	1	1	1	1	1	1	1	1	1	1	1	1	1	1	1	1	1
CPI-SS0E63AB61E	EFNA2_EPHA4	simple:O43921	simple:P54764	EFNA2	EPHA4	False	False	True	curated	False	1	1	1	1	1	1	1	1	1	1	1	1	1	1	1	1	1	1	1	1	1	1	1	1	1	1	1	1	1	1	1	1	1	1	1	1	1	1	1
CPI-SS0EBFE1854	EFNA1_EPHA4	simple:P20827	simple:P54764	EFNA1	EPHA4	True	False	True	curated	False	1	1	1	1	1	1	1	1	1	1	1	1	1	1	1	1	1	1	1	1	1	1	1	1	1	1	1	1	1	1	1	1	1	1	1	1	1	1	1
CPI-SS05B4EB419	EFNA3_EPHA4	simple:P52797	simple:P54764	EFNA3	EPHA4	False	False	True	curated	False	1	1	1	1	1	1	1	1	1	1	1	1	1	1	1	1	1	1	1	1	1	1	1	1	1	1	1	1	1	1	1	1	1	1	1	1	1	1	1
CPI-SS0659DBE72	EFNA4_EPHA4	simple:P52798	simple:P54764	EFNA4	EPHA4	True	False	True	curated	False	1	1	1	1	1	1	1	1	1	1	1	1	1	1	1	1	1	1	1	1	1	1	1	1	1	1	1	1	1	1	1	1	1	1	1	1	1	1	1
CPI-SS0FC01B947	EFNA5_EPHA4	simple:P52803	simple:P54764	EFNA5	EPHA4	False	False	True	curated	False	1	1	1	1	1	1	1	1	1	1	1	1	1	1	1	1	1	1	1	1	1	1	1	1	1	1	1	1	1	1	1	1	1	1	1	1	1	1	1
CPI-SS0EB136379	WNT1_CD36	simple:P04628	simple:P16671	WNT1	CD36	True	False	True	InnateDB	False	1	1	1	1	1	1	1	1	1	1	1	1	1	1	1	1	1	1	1	1	1	1	1	1	1	1	1	1	1	1	1	1	1	1	1	1	1	1	1
CPI-SS0D8972B21	WNT1_RYK	simple:P04628	simple:P34925	WNT1	RYK	True	False	True	I2D	False	1	1	1	1	1	1	1	1	1	1	1	1	1	1	1	1	1	1	1	1	1	1	1	1	1	1	1	1	1	1	1	1	1	1	1	1	1	1	1
CPI-SS0A69F13A3	WNT4_SMO	simple:P56705	simple:Q99835	WNT4	SMO	True	False	True	I2D	False	1	1	1	1	1	1	1	1	1	1	1	1	1	1	1	1	1	1	1	1	1	1	1	1	1	1	1	1	1	1	1	1	1	1	1	1	1	1	1
CPI-SS016B7C7D6	BMP2_SMO	simple:P12643	simple:Q99835	BMP2	SMO	True	False	True	I2D	False	1	1	1	1	1	1	1	1	1	1	1	1	1	1	1	1	1	1	1	1	1	1	1	1	1	1	1	1	1	1	1	1	1	1	1	1	1	1	1
CPI-SS0C2561156	WNT2_FZD4	simple:P09544	simple:Q9ULV1	WNT2	FZD4	True	False	True	curated	False	1	1	1	1	1	1	1	1	1	1	1	1	1	1	1	1	1	1	1	1	1	1	1	1	1	1	1	1	1	1	1	1	1	1	1	1	1	1	1
CPI-SS0B8083B44	WNT7B_FZD4	simple:P56706	simple:Q9ULV1	WNT7B	FZD4	True	False	True	curated	False	1	1	1	1	1	1	1	1	1	1	1	1	1	1	1	1	1	1	1	1	1	1	1	1	1	1	1	1	1	1	1	1	1	1	1	1	1	1	1
CPI-SS01469637C	WNT2B_FZD4	simple:Q93097	simple:Q9ULV1	WNT2B	FZD4	True	False	True	curated	False	1	1	1	1	1	1	1	1	1	1	1	1	1	1	1	1	1	1	1	1	1	1	1	1	1	1	1	1	1	1	1	1	1	1	1	1	1	1	1
CPI-SS0A683CBC1	WNT7B_FZD10	simple:P56706	simple:Q9ULW2	WNT7B	FZD10	True	False	True	curated	False	1	1	1	1	1	1	1	1	1	1	1	1	1	1	1	1	1	1	1	1	1	1	1	1	1	1	1	1	1	1	1	1	1	1	1	1	1	1	1
CPI-SS0423580E5	DLL1_NOTCH2	simple:O00548	simple:Q04721	DLL1	NOTCH2	False	False	True	curated	False	1	1	1	1	1	1	1	1	1	1	1	1	1	1	1	1	1	1	1	1	1	1	1	1	1	1	1	1	1	1	1	1	1	1	1	1	1	1	1
CPI-SS060B82BBC	JAG1_NOTCH2	simple:P78504	simple:Q04721	JAG1	NOTCH2	False	False	True	curated	False	1	1	1	1	1	1	1	1	1	1	1	1	1	1	1	1	1	1	1	1	1	1	1	1	1	1	1	1	1	1	1	1	1	1	1	1	1	1	1
CPI-SS0FB5FE587	DLL1_NOTCH4	simple:O00548	simple:Q99466	DLL1	NOTCH4	False	False	True	curated	False	1	1	1	1	1	1	1	1	1	1	1	1	1	1	1	1	1	1	1	1	1	1	1	1	1	1	1	1	1	1	1	1	1	1	1	1	1	1	1
CPI-SS0837E9F59	JAG1_NOTCH4	simple:P78504	simple:Q99466	JAG1	NOTCH4	False	False	True	curated	False	1	1	1	1	1	1	1	1	1	1	1	1	1	1	1	1	1	1	1	1	1	1	1	1	1	1	1	1	1	1	1	1	1	1	1	1	1	1	1
CPI-SS047232C64	DLL1_NOTCH3	simple:O00548	simple:Q9UM47	DLL1	NOTCH3	False	False	True	curated	False	1	1	1	1	1	1	1	1	1	1	1	1	1	1	1	1	1	1	1	1	1	1	1	1	1	1	1	1	1	1	1	1	1	1	1	1	1	1	1
CPI-SS0B99F22A2	JAG1_NOTCH3	simple:P78504	simple:Q9UM47	JAG1	NOTCH3	False	False	True	curated	False	1	1	1	1	1	1	1	1	1	1	1	1	1	1	1	1	1	1	1	1	1	1	1	1	1	1	1	1	1	1	1	1	1	1	1	1	1	1	1
CPI-SS0F21DBF93	SCGB3A1_NOTCH3	simple:Q96QR1	simple:Q9UM47	SCGB3A1	NOTCH3	True	False	True	InnateDB-All	False	1	1	1	1	1	1	1	1	1	1	1	1	1	1	1	1	1	1	1	1	1	1	1	1	1	1	1	1	1	1	1	1	1	1	1	1	1	1	1
CPI-SS0938C6980	DLL4_NOTCH3	simple:Q9NR61	simple:Q9UM47	DLL4	NOTCH3	False	False	True	curated	False	1	1	1	1	1	1	1	1	1	1	1	1	1	1	1	1	1	1	1	1	1	1	1	1	1	1	1	1	1	1	1	1	1	1	1	1	1	1	1
CPI-SS035E5A708	DLL3_NOTCH3	simple:Q9NYJ7	simple:Q9UM47	DLL3	NOTCH3	False	False	True	curated	False	1	1	1	1	1	1	1	1	1	1	1	1	1	1	1	1	1	1	1	1	1	1	1	1	1	1	1	1	1	1	1	1	1	1	1	1	1	1	1
CPI-SS06AA638A8	CD72_SEMA4D	simple:P21854	simple:Q92854	CD72	SEMA4D	False	False	True	curated	False	1	1	1	1	1	1	1	1	1	1	1	1	1	1	1	1	1	1	1	1	1	1	1	1	1	1	1	1	1	1	1	1	1	1	1	1	1	1	1
CPI-SS0EBA5A4D8	VEGFD_KDR	simple:O43915	simple:P35968	VEGFD	KDR	True	False	True	curated	False	1	1	1	1	1	1	1	1	1	1	1	1	1	1	1	1	1	1	1	1	1	1	1	1	1	1	1	1	1	1	1	1	1	1	1	1	1	1	1
CPI-SS0C03F7CDC	VEGFA_KDR	simple:P15692	simple:P35968	VEGFA	KDR	True	False	True	curated	False	1	1	1	1	1	1	1	1	1	1	1	1	1	1	1	1	1	1	1	1	1	1	1	1	1	1	1	1	1	1	1	1	1	1	1	1	1	1	1
CPI-SS0110361CB	LTA_TNFRSF14	simple:P01374	simple:Q92956	LTA	TNFRSF14	True	False	True	user_curated	False	1	1	1	1	1	1	1	1	1	1	1	1	1	1	1	1	1	1	1	1	1	1	1	1	1	1	1	1	1	1	1	1	1	1	1	1	1	1	1
CPI-SS0C28FEC7D	TNFSF13_TNFRSF14	simple:O75888	simple:Q92956	TNFSF13	TNFRSF14	True	False	True	I2D,InnateDB-All	False	1	1	1	1	1	1	1	1	1	1	1	1	1	1	1	1	1	1	1	1	1	1	1	1	1	1	1	1	1	1	1	1	1	1	1	1	1	1	1
CPI-SS02ACCF1F7	MIF_TNFRSF14	simple:P14174	simple:Q92956	MIF	TNFRSF14	True	False	True	I2D,IntAct	False	0	0	0	0	1	0.111	0.722	0.785	0	0.032	1	0	1	0	0	0	0.085	0.601	0	1	1	0.705	0.422	0.876	0.157	1	0.945	1	0.992	0.039	0.868	1	0	1	0.023	0	0.104	0.658	0.901
CPI-SS019C98396	TNFSF14_TNFRSF14	simple:O43557	simple:Q92956	TNFSF14	TNFRSF14	True	False	True	user_curated	False	1	1	1	1	1	1	1	1	1	1	1	1	1	1	1	1	1	1	1	1	1	1	1	1	1	1	1	1	1	1	1	1	1	1	1	1	1	1	1
CPI-SS03156A825	LTA_LTBR	simple:P01374	simple:P36941	LTA	LTBR	True	False	True	I2D	False	1	1	1	1	1	1	1	1	1	1	1	1	1	1	1	1	1	1	1	1	1	1	1	1	1	1	1	1	1	1	1	1	1	1	1	1	1	1	1
CPI-SS0859C173B	TNFSF14_LTBR	simple:O43557	simple:P36941	TNFSF14	LTBR	True	False	True	user_curated	False	1	1	1	1	1	1	1	1	1	1	1	1	1	1	1	1	1	1	1	1	1	1	1	1	1	1	1	1	1	1	1	1	1	1	1	1	1	1	1
CPI-SS0B89DD8C1	TNFSF13_TNFRSF17	simple:O75888	simple:Q02223	TNFSF13	TNFRSF17	True	False	True	user_curated	False	1	1	1	1	1	1	1	1	1	1	1	1	1	1	1	1	1	1	1	1	1	1	1	1	1	1	1	1	1	1	1	1	1	1	1	1	1	1	1
CPI-SS0C412B7DE	CD70_TNFRSF17	simple:P32970	simple:Q02223	CD70	TNFRSF17	True	False	True	InnateDB-All	False	1	1	1	1	1	1	1	1	1	1	1	1	1	1	1	1	1	1	1	1	1	1	1	1	1	1	1	1	1	1	1	1	1	1	1	1	1	1	1
CPI-SS095E52E66	TNFSF10_TNFRSF10D	simple:P50591	simple:Q9UBN6	TNFSF10	TNFRSF10D	True	False	True	user_curated	False	1	1	1	1	1	1	1	1	1	1	1	1	1	1	1	1	1	1	1	1	1	1	1	1	1	1	1	1	1	1	1	1	1	1	1	1	1	1	1
CPI-SS0CCDFE0EF	TNFSF12_TNFRSF10D	simple:O43508	simple:Q9UBN6	TNFSF12	TNFRSF10D	True	False	True	user_curated	False	1	1	1	1	1	1	1	1	1	1	1	1	1	1	1	1	1	1	1	1	1	1	1	1	1	1	1	1	1	1	1	1	1	1	1	1	1	1	1
CPI-SS059EEFDC6	MIF_TNFRSF10D	simple:P14174	simple:Q9UBN6	MIF	TNFRSF10D	True	False	True	I2D,IntAct	False	1	1	1	1	1	1	0	1	1	1	1	1	1	1	1	1	1	1	1	1	1	1	1	1	1	1	1	0	1	1	1	1	1	1	1	1	1	1	1
CPI-SS0A81A3626	WNT7A_LDLR	simple:O00755	simple:P01130	WNT7A	LDLR	True	False	True	InnateDB-All	False	1	1	1	1	1	1	1	1	1	1	1	1	1	1	1	1	1	1	1	1	1	1	1	1	1	1	1	1	1	1	1	1	1	1	1	1	1	1	1
CPI-SS0B34CBA4B	EFNA2_EPHA1	simple:O43921	simple:P21709	EFNA2	EPHA1	False	False	True	curated	False	1	1	1	1	1	1	1	1	1	1	1	1	1	1	1	1	1	1	1	1	1	1	1	1	1	1	1	1	1	1	1	1	1	1	1	1	1	1	1
CPI-SS0FF49C823	EFNA1_EPHA1	simple:P20827	simple:P21709	EFNA1	EPHA1	True	False	True	curated	False	1	1	1	1	1	1	1	1	1	1	1	1	1	1	1	1	1	1	1	1	1	1	1	1	1	1	1	1	1	1	1	1	1	1	1	1	1	1	1
CPI-SS08A54963F	EFNA2_EPHA2	simple:O43921	simple:P29317	EFNA2	EPHA2	False	False	True	curated	False	1	1	1	1	1	1	1	1	1	1	1	1	1	1	1	1	1	1	1	1	1	1	1	1	1	1	1	1	1	1	1	1	1	1	1	1	1	1	1
CPI-SS046F6F0C1	EFNA1_EPHA2	simple:P20827	simple:P29317	EFNA1	EPHA2	True	False	True	curated	False	1	1	1	1	1	1	1	1	1	1	1	1	1	1	1	1	1	1	1	1	1	1	1	1	1	1	1	1	1	1	1	1	1	1	1	1	1	1	1
CPI-SS0C875BA24	EFNA2_EPHA3	simple:O43921	simple:P29320	EFNA2	EPHA3	True	False	True	curated	False	1	1	1	1	1	1	1	1	1	1	1	1	1	1	1	1	1	1	1	1	1	1	1	1	1	1	1	1	1	1	1	1	1	1	1	1	1	1	1
CPI-SS09CA492BA	EFNA1_EPHA3	simple:P20827	simple:P29320	EFNA1	EPHA3	True	False	True	curated	False	1	1	1	1	1	1	1	1	1	1	1	1	1	1	1	1	1	1	1	1	1	1	1	1	1	1	1	1	1	1	1	1	1	1	1	1	1	1	1
CPI-SS0D81D9F5E	EFNA2_EPHA5	simple:O43921	simple:P54756	EFNA2	EPHA5	False	False	True	curated	False	1	1	1	1	1	1	1	1	1	1	1	1	1	1	1	1	1	1	1	1	1	1	1	1	1	1	1	1	1	1	1	1	1	1	1	1	1	1	1
CPI-SS0762B455F	EFNA1_EPHA5	simple:P20827	simple:P54756	EFNA1	EPHA5	True	False	True	curated	False	1	1	1	1	1	1	1	1	1	1	1	1	1	1	1	1	1	1	1	1	1	1	1	1	1	1	1	1	1	1	1	1	1	1	1	1	1	1	1
CPI-SS079EF5D9C	EFNA3_EPHA5	simple:P52797	simple:P54756	EFNA3	EPHA5	False	False	True	curated	False	1	1	1	1	1	1	1	1	1	1	1	1	1	1	1	1	1	1	1	1	1	1	1	1	1	1	1	1	1	1	1	1	1	1	1	1	1	1	1
CPI-SS0008137B6	EFNA4_EPHA5	simple:P52798	simple:P54756	EFNA4	EPHA5	True	False	True	curated	False	1	1	1	1	1	1	1	1	1	1	1	1	1	1	1	1	1	1	1	1	1	1	1	1	1	1	1	1	1	1	1	1	1	1	1	1	1	1	1
CPI-SS09E3F5044	EFNA5_EPHA5	simple:P52803	simple:P54756	EFNA5	EPHA5	False	False	True	curated	False	1	1	1	1	1	1	1	1	1	1	1	1	1	1	1	1	1	1	1	1	1	1	1	1	1	1	1	1	1	1	1	1	1	1	1	1	1	1	1
CPI-SS073811AB3	TNFRSF11B_TNFSF11	simple:O00300	simple:O14788	TNFRSF11B	TNFSF11	True	False	True	user_curated	False	1	1	1	1	1	1	1	1	1	1	1	1	1	1	1	1	1	1	1	1	1	1	1	1	1	1	1	1	1	1	1	1	1	1	1	1	1	1	1
CPI-SS02288E1CF	TGFB1_TGFBR1	simple:P01137	simple:P36897	TGFB1	TGFBR1	True	False	True	user_curated	False	1	1	1	1	1	1	1	1	1	1	1	1	1	1	1	1	1	0	1	1	1	1	1	1	1	1	1	1	1	1	1	1	1	1	1	1	1	1	0
CPI-SS06CE0CF64	CORT_SSTR1	simple:O00230	simple:P30872	CORT	SSTR1	True	False	True	guidetopharmacology.org	False	1	1	1	1	1	1	1	1	1	1	1	1	1	1	1	1	1	1	1	1	1	1	1	1	1	1	1	1	1	1	1	1	1	1	1	1	1	1	1
CPI-SS08C88D297	CORT_MRGPRX2	simple:O00230	simple:Q96LB1	CORT	MRGPRX2	True	False	True	I2D	False	1	1	1	1	1	1	1	1	1	1	1	1	1	1	1	1	1	1	1	1	1	1	1	1	1	1	1	1	1	1	1	1	1	1	1	1	1	1	1
CPI-SS0522A6CFA	ADM_MRGPRX2	simple:P35318	simple:Q96LB1	ADM	MRGPRX2	True	False	True	guidetopharmacology.org	False	1	1	1	1	1	1	1	1	1	1	1	1	1	1	1	1	1	1	1	1	1	1	1	1	1	1	1	1	1	1	1	1	1	1	1	1	1	1	1
CPI-SS0CC136A8D	AGRP_MC5R	simple:O00253	simple:P33032	AGRP	MC5R	True	False	True	guidetopharmacology.org	False	1	1	1	1	1	1	1	1	1	1	1	1	1	1	1	1	1	1	1	1	1	1	1	1	1	1	1	1	1	1	1	1	1	1	1	1	1	1	1
CPI-SS0BE6DBE1A	POMC_MC5R	simple:P01189	simple:P33032	POMC	MC5R	True	False	True	guidetopharmacology.org	False	1	1	1	1	1	1	1	1	1	1	1	1	1	1	1	1	1	1	1	1	1	1	1	1	1	1	1	1	1	1	1	1	1	1	1	1	1	1	1
CPI-SS0C0E2C69C	POMC_MC2R	simple:P01189	simple:Q01718	POMC	MC2R	True	False	True	I2D	False	1	1	1	1	1	1	1	1	1	1	1	1	1	1	1	1	1	1	1	1	1	1	1	1	1	1	1	1	1	1	1	1	1	1	1	1	1	1	1
CPI-SS00BD8FF72	POMC_MC1R	simple:P01189	simple:Q01726	POMC	MC1R	True	False	True	guidetopharmacology.org	False	1	1	1	1	1	1	1	1	1	1	1	1	1	1	1	1	1	1	1	1	1	1	1	1	1	1	1	1	1	1	1	1	1	1	1	1	1	1	1
CPI-SS0DF5E47DB	SCGB3A1_MARCO	simple:Q96QR1	simple:Q9UEW3	SCGB3A1	MARCO	True	False	True	I2D,InnateDB-All	False	1	1	1	1	1	1	1	1	1	1	1	1	1	1	1	1	1	1	1	1	1	1	1	1	1	1	1	1	1	1	1	1	1	1	1	1	1	1	1
CPI-SS0A28DCA72	CXCL12_CXCR4	simple:P48061	simple:P61073	CXCL12	CXCR4	True	False	True	user_curated	False	1	1	1	1	1	1	1	1	1	1	1	1	1	1	1	1	1	1	1	1	1	1	1	1	1	1	1	1	1	1	1	1	1	1	1	1	1	1	1
CPI-SS0C916344D	AVP_OXTR	simple:P01185	simple:P30559	AVP	OXTR	True	False	True	I2D	False	1	1	1	1	1	1	1	1	1	1	1	1	1	1	1	1	1	1	1	1	1	1	1	1	1	1	1	1	1	1	1	1	1	1	1	1	1	1	1
CPI-SS04B547174	OXT_OXTR	simple:P01178	simple:P30559	OXT	OXTR	True	False	True	I2D	False	1	1	1	1	1	1	1	1	1	1	1	1	1	1	1	1	1	1	1	1	1	1	1	1	1	1	1	1	1	1	1	1	1	1	1	1	1	1	1
CPI-SS0FCF733EA	AVP_AVPR2	simple:P01185	simple:P30518	AVP	AVPR2	True	False	True	I2D,InnateDB-All	False	1	1	1	1	1	1	1	1	1	1	1	1	1	1	1	1	1	1	1	1	1	1	1	1	1	1	1	1	1	1	1	1	1	1	1	1	1	1	1
CPI-SS02D4E44C7	AVP_AVPR1B	simple:P01185	simple:P47901	AVP	AVPR1B	True	False	True	I2D	False	1	1	1	1	1	1	1	1	1	1	1	1	1	1	1	1	1	1	1	1	1	1	1	1	1	1	1	1	1	1	1	1	1	1	1	1	1	1	1
CPI-SS032AD1183	NPPA_NPR1	simple:P01160	simple:P16066	NPPA	NPR1	True	False	True	guidetopharmacology.org	False	1	1	1	1	1	1	1	1	1	1	1	1	1	1	1	1	1	1	1	1	1	1	1	1	1	1	1	1	1	1	1	1	1	1	1	1	1	1	1
CPI-SS053613259	NRG2_ERBB3	simple:O14511	simple:P21860	NRG2	ERBB3	True	False	True	curated	False	1	1	1	1	1	1	1	1	1	1	1	1	1	1	1	1	1	1	1	1	1	1	1	1	1	1	1	1	1	1	1	1	1	1	1	1	1	1	1
CPI-SS0E063192D	NRG2_ERBB4	simple:O14511	simple:Q15303	NRG2	ERBB4	True	False	True	curated	False	1	1	1	1	1	1	1	1	1	1	1	1	1	1	1	1	1	1	1	1	1	1	1	1	1	1	1	1	1	1	1	1	1	1	1	1	1	1	1
CPI-SS0FC42EC80	EREG_ERBB4	simple:O14944	simple:Q15303	EREG	ERBB4	True	False	True	curated	False	1	1	1	1	1	1	1	1	1	1	1	1	1	1	1	1	1	1	1	1	1	1	1	1	1	1	1	1	1	1	1	1	1	1	1	1	1	1	1
CPI-SS0F0D7F25C	BTC_ERBB4	simple:P35070	simple:Q15303	BTC	ERBB4	True	False	True	curated	False	1	1	1	1	1	1	1	1	1	1	1	1	1	1	1	1	1	1	1	1	1	1	1	1	1	1	1	1	1	1	1	1	1	1	1	1	1	1	1
CPI-SS0D5E30C6C	NRG3_ERBB4	simple:P56975	simple:Q15303	NRG3	ERBB4	True	False	True	curated	False	1	1	1	1	1	1	1	1	1	1	1	1	1	1	1	1	1	1	1	1	1	1	1	1	1	1	1	1	1	1	1	1	1	1	1	1	1	1	1
CPI-SS004C23DCE	EREG_EGFR	simple:O14944	simple:P00533	EREG	EGFR	True	False	True	curated	False	1	1	1	1	1	1	1	1	1	1	1	1	1	1	1	1	1	1	1	1	1	1	1	1	1	1	1	1	1	1	1	1	1	1	1	1	1	1	1
CPI-SS034D3988F	RSPO4_LGR4	simple:Q2I0M5	simple:Q9BXB1	RSPO4	LGR4	True	False	True	guidetopharmacology.org	False	1	1	1	1	1	1	1	1	1	1	1	1	1	1	1	1	1	1	1	1	1	1	1	1	1	1	1	1	1	1	1	1	1	1	1	1	1	1	1
CPI-SS0057AB387	RSPO1_LGR4	simple:Q2MKA7	simple:Q9BXB1	RSPO1	LGR4	True	False	True	guidetopharmacology.org	False	1	1	1	1	1	1	1	1	1	1	1	1	1	1	1	1	1	1	1	1	1	1	1	1	1	1	1	1	1	1	1	1	1	1	1	1	1	1	1
CPI-SS01E3453DB	RSPO2_LGR4	simple:Q6UXX9	simple:Q9BXB1	RSPO2	LGR4	True	False	True	guidetopharmacology.org	False	1	1	1	1	1	1	1	1	1	1	1	1	1	1	1	1	1	1	1	1	1	1	1	1	1	1	1	1	1	1	1	1	1	1	1	1	1	1	1
CPI-SS0609FCF76	RSPO4_LGR6	simple:Q2I0M5	simple:Q9HBX8	RSPO4	LGR6	True	False	True	guidetopharmacology.org	False	1	1	1	1	1	1	1	1	1	1	1	1	1	1	1	1	1	1	1	1	1	1	1	1	1	1	1	1	1	1	1	1	1	1	1	1	1	1	1
CPI-SS0E5397537	RSPO1_LGR6	simple:Q2MKA7	simple:Q9HBX8	RSPO1	LGR6	True	False	True	guidetopharmacology.org	False	1	1	1	1	1	1	1	1	1	1	1	1	1	1	1	1	1	1	1	1	1	1	1	1	1	1	1	1	1	1	1	1	1	1	1	1	1	1	1
CPI-SS019104E2E	RSPO2_LGR6	simple:Q6UXX9	simple:Q9HBX8	RSPO2	LGR6	True	False	True	guidetopharmacology.org	False	1	1	1	1	1	1	1	1	1	1	1	1	1	1	1	1	1	1	1	1	1	1	1	1	1	1	1	1	1	1	1	1	1	1	1	1	1	1	1
CPI-SS0EB5364D4	RSPO3_LGR6	simple:Q9BXY4	simple:Q9HBX8	RSPO3	LGR6	True	False	True	guidetopharmacology.org	False	1	1	1	1	1	1	1	1	1	1	1	1	1	1	1	1	1	1	1	1	1	1	1	1	1	1	1	1	1	1	1	1	1	1	1	1	1	1	1
CPI-SS0F3A089DE	SEMA3E_PLXND1	simple:O15041	simple:Q9Y4D7	SEMA3E	PLXND1	True	False	True	curated	False	1	1	1	1	1	1	1	1	1	1	1	1	1	1	1	1	1	1	1	1	1	1	1	1	1	1	1	1	1	1	1	1	1	1	1	1	1	1	1
CPI-SS044C72D0D	SEMA4A_PLXND1	simple:Q9H3S1	simple:Q9Y4D7	SEMA4A	PLXND1	False	False	True	curated	False	1	1	1	1	1	1	1	1	1	1	1	1	1	1	1	1	1	1	1	1	1	1	1	1	1	1	1	1	1	1	1	1	1	1	1	1	1	1	1
CPI-SS0BAB460FF	ANGPT2_TEK	simple:O15123	simple:Q02763	ANGPT2	TEK	True	False	True	curated	False	1	1	1	1	1	1	1	1	1	1	1	1	1	1	1	1	1	1	1	1	1	1	1	1	1	1	1	1	1	1	1	1	1	1	1	1	1	1	1
CPI-SS04C396C5D	VGF_NTRK1	simple:O15240	simple:P04629	VGF	NTRK1	True	False	True	InnateDB-All	False	1	1	1	1	1	1	1	1	1	1	1	1	1	1	1	1	1	1	1	1	1	1	1	1	1	1	1	1	1	1	1	1	1	1	1	1	1	1	1
CPI-SS052127A00	NGF_NTRK1	simple:P01138	simple:P04629	NGF	NTRK1	True	False	True	curated	False	1	1	1	1	1	1	1	1	1	1	1	1	1	1	1	1	1	1	1	1	1	1	1	1	1	1	1	1	1	1	1	1	1	1	1	1	1	1	1
CPI-SS0EDD4928A	NGF_NGFR	simple:P01138	simple:P08138	NGF	NGFR	True	False	True	curated	False	1	1	1	1	1	1	1	1	1	1	1	1	1	1	1	1	1	1	1	1	1	1	1	1	1	1	1	1	1	1	1	1	1	1	1	1	1	1	1
CPI-SS08B85996F	TTR_NGFR	simple:P02766	simple:P08138	TTR	NGFR	True	False	True	IMEx,InnateDB-All,MINT	False	1	1	1	1	1	1	1	1	1	1	1	1	1	1	1	1	1	1	1	1	1	1	1	1	1	1	1	1	1	1	1	1	1	1	1	1	1	1	1
CPI-SS00D3CD86E	TTR_DDR1	simple:P02766	simple:Q08345	TTR	DDR1	True	False	True	I2D,IMEx,InnateDB-All,IntAct	False	1	1	1	1	1	1	1	1	1	1	1	1	1	1	1	1	1	1	1	1	1	1	1	1	1	1	1	1	1	1	1	1	1	1	1	1	1	1	1
CPI-SS06006F870	TTR_AGER	simple:P02766	simple:Q15109	TTR	AGER	True	False	True	I2D,IMEx,InnateDB-All,MINT	False	1	1	1	1	1	1	1	1	1	1	1	1	1	1	1	1	1	1	1	1	1	1	1	1	1	1	1	1	1	1	1	1	1	1	1	1	1	1	1
CPI-SS068C129D6	CSF1_SIRPA	simple:P09603	simple:P78324	CSF1	SIRPA	True	False	True	I2D	False	1	1	1	1	1	1	1	1	1	1	1	1	1	1	1	1	1	1	1	1	1	1	1	1	1	1	1	1	1	1	1	1	1	1	1	1	1	1	1
CPI-SS086615F9B	CSF1_CELSR3	simple:P09603	simple:Q9NYQ7	CSF1	CELSR3	True	False	True	I2D	False	1	1	1	1	1	1	1	1	1	1	1	1	1	1	1	1	1	1	1	1	1	1	1	1	1	1	1	1	1	1	1	1	1	1	1	1	1	1	1
CPI-SS055B305F1	CEACAM1_CD209	simple:P13688	simple:Q9NNX6	CEACAM1	CD209	True	False	True	curated	False	1	1	1	1	1	1	1	1	1	1	1	1	1	1	1	1	1	1	1	1	1	1	1	1	1	1	1	1	1	1	1	1	1	1	1	1	1	1	1
CPI-SS0A2949959	ICAM3_CD209	simple:P32942	simple:Q9NNX6	ICAM3	CD209	True	False	True	curated	False	1	1	1	1	1	1	1	1	0	1	1	1	1	1	1	1	1	1	1	1	1	1	1	1	1	1	1	1	1	0	1	1	1	1	1	1	1	1	1
CPI-SS079DDF890	TNFSF12_TNFRSF25	simple:O43508	simple:Q93038	TNFSF12	TNFRSF25	True	False	True	user_curated	False	1	1	1	1	1	1	1	1	1	1	1	1	1	1	1	1	1	1	1	1	1	1	1	1	1	1	1	1	1	1	1	1	1	1	1	1	1	1	1
CPI-SS0B0CF0EDF	TNFSF15_TNFRSF25	simple:O95150	simple:Q93038	TNFSF15	TNFRSF25	True	False	True	user_curated	False	1	1	1	1	1	1	1	1	1	1	1	1	1	1	1	1	1	1	1	1	1	1	1	1	1	1	1	1	1	1	1	1	1	1	1	1	1	1	1
CPI-SS02EF3E1BA	TNFSF12_TNFRSF12A	simple:O43508	simple:Q9NP84	TNFSF12	TNFRSF12A	True	False	True	curated	False	1	1	1	1	1	1	1	1	1	1	1	1	1	1	1	1	1	1	1	1	1	1	1	1	1	1	1	1	1	1	1	1	1	1	1	1	1	1	1
CPI-SS08A819670	CD70_GPRC5B	simple:P32970	simple:Q9NZH0	CD70	GPRC5B	True	False	True	InnateDB-All	False	1	1	1	1	1	1	1	1	1	1	1	1	1	1	1	1	1	1	1	1	1	1	1	1	1	1	1	1	1	1	1	1	1	1	1	1	1	1	1
CPI-SS084816B12	HCRT_HCRTR1	simple:O43612	simple:O43613	HCRT	HCRTR1	True	False	True	guidetopharmacology.org	False	1	1	1	1	1	1	1	1	1	1	1	1	1	1	1	1	1	1	1	1	1	1	1	1	1	1	1	1	1	1	1	1	1	1	1	1	1	1	1
CPI-SS0B9B3870A	VEGFA_FLT1	simple:P15692	simple:P17948	VEGFA	FLT1	True	False	True	curated	False	1	1	1	1	1	1	1	1	1	1	1	1	1	1	1	1	1	1	1	1	1	1	1	1	1	1	1	1	1	1	1	1	1	1	1	1	1	1	1
CPI-SS02371A6D6	VEGFA_EPHB2	simple:P15692	simple:P29323	VEGFA	EPHB2	True	False	True	I2D	False	1	1	1	1	1	1	1	1	1	1	1	1	1	1	1	1	1	1	1	1	1	1	1	1	1	1	1	1	1	1	1	1	1	1	1	1	1	1	1
CPI-SS0C694CB44	VEGFA_GRIN2B	simple:P15692	simple:Q13224	VEGFA	GRIN2B	True	False	True	I2D	False	1	1	1	1	1	1	1	1	1	1	1	1	1	1	1	1	1	1	1	1	1	1	1	1	1	1	1	1	1	1	1	1	1	1	1	1	1	1	1
CPI-SS05162C56B	NTF3_NTRK3	simple:P20783	simple:Q16288	NTF3	NTRK3	True	False	True	curated	False	1	1	1	1	1	1	1	1	1	1	1	1	1	1	1	1	1	1	1	1	1	1	1	1	1	1	1	1	1	1	1	1	1	1	1	1	1	1	1
CPI-SS065F7DA2A	COPA_P2RY6	simple:P53621	simple:Q15077	COPA	P2RY6	True	False	True	IMEx,IntAct	False	1	1	1	1	1	1	1	1	1	1	1	1	1	1	1	1	1	1	1	1	1	1	1	1	1	1	1	1	1	1	1	1	1	1	1	1	1	1	1
CPI-SS09A3FA737	NAMPT_P2RY6	simple:P43490	simple:Q15077	NAMPT	P2RY6	True	False	True	IMEx,IntAct	False	1	1	1	1	1	1	1	1	1	1	1	1	1	1	1	1	1	1	1	1	1	1	1	1	1	1	1	0.388	1	1	1	1	1	1	1	1	1	0.757	0
CPI-SS0A9E65FCC	LIF_LIFR	simple:P15018	simple:P42702	LIF	LIFR	True	False	True	user_curated	False	1	1	1	1	1	1	1	1	1	1	1	1	1	1	1	1	1	1	1	1	1	1	1	1	1	1	1	1	1	1	1	1	1	1	1	1	1	1	1
CPI-SS0BE567EFB	GAL_GALR1	simple:P22466	simple:P47211	GAL	GALR1	True	False	True	guidetopharmacology.org	False	1	1	1	1	1	1	1	1	1	1	1	1	1	1	1	1	1	1	1	1	1	1	1	1	1	1	1	1	1	1	1	1	1	1	1	1	1	1	1
CPI-SS03E48EFEA	C3_C3AR1	simple:P01024	simple:Q16581	C3	C3AR1	True	False	True	guidetopharmacology.org	False	1	1	1	1	1	1	1	1	1	1	1	1	1	1	1	1	1	1	1	1	1	1	1	1	1	1	1	1	1	1	1	1	1	1	1	1	1	1	1
CPI-SS05996C8FD	AGT_AGTR1	simple:P01019	simple:P30556	AGT	AGTR1	True	False	True	guidetopharmacology.org	False	1	1	1	1	1	1	1	1	1	1	1	1	1	1	1	1	1	1	1	1	1	1	1	1	1	1	1	1	1	1	1	1	1	1	1	1	1	1	1
CPI-SS00581282E	C5_C5AR1	simple:P01031	simple:P21730	C5	C5AR1	True	False	True	guidetopharmacology.org	False	1	1	1	1	1	1	1	1	1	1	1	1	1	1	1	1	1	1	1	1	1	1	1	1	1	1	1	1	1	1	1	1	1	1	1	1	1	1	1
CPI-SS0A7E3A1AF	C5_C5AR2	simple:P01031	simple:Q9P296	C5	C5AR2	True	False	True	guidetopharmacology.org	False	1	1	1	1	1	1	1	1	1	1	1	1	1	1	1	1	1	1	1	1	1	1	1	1	1	1	1	1	1	1	1	1	1	1	1	1	1	1	1
CPI-SS075D9B9AD	KNG1_BDKRB1	simple:P01042	simple:P46663	KNG1	BDKRB1	True	False	True	guidetopharmacology.org	False	1	1	1	1	1	1	1	1	1	1	1	1	1	1	1	1	1	1	1	1	1	1	1	1	1	1	1	1	1	1	1	1	1	1	1	1	1	1	1
CPI-SS00689751B	PRL_PRLR	simple:P01236	simple:P16471	PRL	PRLR	True	False	True	I2D,IMEx,InnateDB,IntAct	False	1	1	1	1	1	1	1	1	1	1	1	1	1	1	1	1	1	1	1	1	1	1	1	1	1	1	1	1	1	1	1	1	1	1	1	1	1	1	1
CPI-SS0A606E2DA	GH1_PRLR	simple:P01241	simple:P16471	GH1	PRLR	True	False	True	I2D,InnateDB-All,IntAct	False	1	1	1	1	1	1	1	1	1	1	1	1	1	1	1	1	1	1	1	1	1	1	1	1	1	1	1	1	1	1	1	1	1	1	1	1	1	1	1
CPI-SS0ACD3CCEE	GH1_GHR	simple:P01241	simple:P10912	GH1	GHR	True	False	True	guidetopharmacology.org	False	1	1	1	1	1	1	1	1	1	1	1	1	1	1	1	1	1	1	1	1	1	1	1	1	1	1	1	1	1	1	1	1	1	1	1	1	1	1	1
CPI-SS01963C4CA	TG_ASGR1	simple:P01266	simple:P07306	TG	ASGR1	True	False	True	I2D	False	1	1	1	1	1	1	1	1	1	1	1	1	1	1	1	1	1	1	1	1	1	1	1	1	1	1	1	1	1	1	1	1	1	1	1	1	1	1	1
CPI-SS012B216F6	PTHLH_PTH2R	simple:P12272	simple:P49190	PTHLH	PTH2R	True	False	True	guidetopharmacology.org	False	1	1	1	1	1	1	1	1	1	1	1	1	1	1	1	1	1	1	1	1	1	1	1	1	1	1	1	1	1	1	1	1	1	1	1	1	1	1	1
CPI-SS0483CE4ED	PTHLH_PTH1R	simple:P12272	simple:Q03431	PTHLH	PTH1R	True	False	True	guidetopharmacology.org	False	1	1	1	1	1	1	1	1	1	1	1	1	1	1	1	1	1	1	1	1	1	1	1	1	1	1	1	1	1	1	1	1	1	1	1	1	1	1	1
CPI-SS0F78A2E6E	LIF_IL6ST	simple:P15018	simple:P40189	LIF	IL6ST	True	False	True	user_curated	False	1	1	1	1	1	1	1	1	1	1	1	1	1	1	1	1	1	1	1	1	1	1	1	1	1	1	1	1	1	1	1	1	1	1	1	1	1	1	1
CPI-SS07EF0B763	IL6_IL6ST	simple:P05231	simple:P40189	IL6	IL6ST	True	False	True	user_curated	False	1	1	1	1	1	1	1	1	1	1	1	1	1	1	1	1	1	1	1	1	1	1	1	1	1	1	1	1	1	1	1	1	1	1	1	1	1	1	1
CPI-SS0D7EDDE35	OSM_IL6ST	simple:P13725	simple:P40189	OSM	IL6ST	True	False	True	user_curated	False	1	1	1	1	1	1	1	1	1	1	1	1	1	1	1	1	1	1	1	1	1	1	1	1	1	1	1	1	1	1	1	1	1	1	1	1	1	1	1
CPI-SS053476F16	IL11_IL6ST	simple:P20809	simple:P40189	IL11	IL6ST	True	False	True	user_curated	False	1	1	1	1	1	1	1	1	1	1	1	1	1	1	1	1	1	1	1	1	1	1	1	1	1	1	1	1	1	1	1	1	1	1	1	1	1	1	1
CPI-SS0960C0FC2	IL6_IL6R	simple:P05231	simple:P08887	IL6	IL6R	True	False	True	user_curated	False	1	1	1	1	1	1	1	1	1	1	1	1	1	1	1	1	1	1	1	1	1	1	1	1	1	1	1	1	1	1	1	1	1	1	1	1	1	1	1
CPI-SS0DC2A6D35	IL6_HRH1	simple:P05231	simple:P35367	IL6	HRH1	True	False	True	IMEx,InnateDB-All,IntAct	False	1	1	1	1	1	1	1	1	1	1	1	1	1	1	1	1	1	1	1	1	1	1	1	1	1	1	1	1	1	1	1	1	1	1	1	1	1	1	1
CPI-SS0957523A8	OSM_OSMR	simple:P13725	simple:Q99650	OSM	OSMR	True	False	True	user_curated	False	1	1	1	1	1	1	1	1	1	1	1	1	1	1	1	1	1	1	1	1	1	1	1	1	1	1	1	1	1	1	1	1	1	1	1	1	1	1	1
CPI-SS09238E421	IL11_IL11RA	simple:P20809	simple:Q14626	IL11	IL11RA	True	False	True	user_curated	False	1	1	1	1	1	1	1	1	1	1	1	1	1	1	1	1	1	1	1	1	1	1	1	1	1	1	1	1	1	1	1	1	1	1	1	1	1	1	1
CPI-SS04C548F6A	IFNG_IFNGR1	simple:P01579	simple:P15260	IFNG	IFNGR1	True	False	True	user_curated	False	1	1	1	1	1	1	1	1	1	1	1	1	1	1	1	1	1	1	1	1	1	1	1	1	1	1	1	1	1	1	1	1	1	1	1	1	1	1	1
CPI-SS0A9AFC94A	IL1A_IL1R1	simple:P01583	simple:P14778	IL1A	IL1R1	True	False	True	user_curated	False	1	1	1	1	1	1	1	1	1	1	1	1	1	1	1	1	1	1	1	1	1	1	1	1	1	1	1	1	1	1	1	1	1	1	1	1	1	1	1
CPI-SS09EEF8B61	IL1B_IL1R1	simple:P01584	simple:P14778	IL1B	IL1R1	True	False	True	user_curated	False	1	1	1	1	1	1	1	1	1	1	1	1	1	1	1	1	1	1	1	1	1	1	1	1	1	1	1	1	1	1	1	1	1	1	1	1	1	1	1
CPI-SS06DFB4087	IL1A_IL1R2	simple:P01583	simple:P27930	IL1A	IL1R2	True	False	True	user_curated	False	1	1	1	1	1	1	1	1	1	1	1	1	1	1	1	1	1	1	1	1	1	1	1	1	1	1	1	1	1	1	1	1	1	1	1	1	1	1	1
CPI-SS0275F086A	IL1B_IL1R2	simple:P01584	simple:P27930	IL1B	IL1R2	True	False	True	user_curated	False	1	1	1	1	1	1	1	1	1	1	1	1	1	1	1	1	1	1	1	1	1	1	1	1	1	1	1	1	1	1	1	1	1	1	1	1	1	1	1
CPI-SS0C6448B94	IL1B_ADRB2	simple:P01584	simple:P07550	IL1B	ADRB2	True	False	True	I2D	False	1	1	1	1	1	1	1	1	1	1	1	1	1	1	1	1	1	1	1	1	1	1	1	1	1	1	1	1	1	1	1	1	1	1	1	1	1	1	1
CPI-SS0F739D3DB	ANXA1_FPR1	simple:P04083	simple:P21462	ANXA1	FPR1	True	False	True	guidetopharmacology.org	False	1	1	1	1	1	1	1	1	0	0	1	1	1	1	1	1	0	1	1	1	1	1	1	1	1	1	1	1	1	0	0	1	1	1	1	1	1	0	1
CPI-SS06CCF5A54	ANXA1_FPR3	simple:P04083	simple:P25089	ANXA1	FPR3	True	False	True	guidetopharmacology.org	False	1	1	1	1	1	1	1	1	0	0	1	1	1	1	1	1	0	1	1	1	1	1	1	1	1	1	1	1	1	0	0	1	1	1	1	1	1	0	1
CPI-SS030BB46BB	ANXA1_FPR2	simple:P04083	simple:P25090	ANXA1	FPR2	True	False	True	curated	False	1	1	1	1	1	1	1	1	1	0	1	1	1	1	1	1	1	1	1	1	1	1	1	1	1	1	1	1	1	1	0	1	1	1	1	1	1	1	1
CPI-SS0F66EA6BE	APP_FPR2	simple:P05067	simple:P25090	APP	FPR2	False	False	True	guidetopharmacology.org	False	1	1	1	1	1	1	1	1	1	1	1	1	1	1	1	1	1	1	1	1	1	1	1	1	1	1	1	1	1	1	1	1	1	1	1	1	1	1	1
CPI-SS05F45873A	SAA1_FPR2	simple:P0DJI8	simple:P25090	SAA1	FPR2	True	False	True	guidetopharmacology.org	False	1	1	1	1	1	1	1	1	1	1	1	1	1	1	1	1	1	1	1	1	1	1	1	1	1	1	1	1	1	1	1	1	1	1	1	1	1	1	1
CPI-SS045EC4F7D	RLN2_RXFP1	simple:P04090	simple:Q9HBX9	RLN2	RXFP1	True	False	True	guidetopharmacology.org	False	1	1	1	1	1	1	1	1	1	1	1	1	1	1	1	1	1	1	1	1	1	1	1	1	1	1	1	1	1	1	1	1	1	1	1	1	1	1	1
CPI-SS0FAE75A75	RLN1_RXFP1	simple:P04808	simple:Q9HBX9	RLN1	RXFP1	True	False	True	guidetopharmacology.org	False	1	1	1	1	1	1	1	1	1	1	1	1	1	1	1	1	1	1	1	1	1	1	1	1	1	1	1	1	1	1	1	1	1	1	1	1	1	1	1
CPI-SS08805BBC2	INSL3_RXFP1	simple:P51460	simple:Q9HBX9	INSL3	RXFP1	True	False	True	guidetopharmacology.org	False	1	1	1	1	1	1	1	1	1	1	1	1	1	1	1	1	1	1	1	1	1	1	1	1	1	1	1	1	1	1	1	1	1	1	1	1	1	1	1
CPI-SS031E35270	RLN3_RXFP1	simple:Q8WXF3	simple:Q9HBX9	RLN3	RXFP1	True	False	True	guidetopharmacology.org	False	1	1	1	1	1	1	1	1	1	1	1	1	1	1	1	1	1	1	1	1	1	1	1	1	1	1	1	1	1	1	1	1	1	1	1	1	1	1	1
CPI-SS092E57263	CSF2_CSF1R	simple:P04141	simple:P07333	CSF2	CSF1R	True	False	True	guidetopharmacology.org	False	1	1	1	1	1	1	1	1	1	1	1	1	1	1	1	1	1	1	1	1	1	1	1	1	1	1	1	1	1	1	1	1	1	1	1	1	1	1	1
CPI-SS03981D0E4	CSF2_CSF2RA	simple:P04141	simple:P15509	CSF2	CSF2RA	True	False	True	user_curated	False	1	1	1	1	1	1	1	1	1	1	1	1	1	1	1	1	1	1	1	1	1	1	1	1	1	1	1	1	1	1	1	1	1	1	1	1	1	1	1
CPI-SS0E86FA3F3	CSF2_CSF2RB	simple:P04141	simple:P32927	CSF2	CSF2RB	True	False	True	user_curated	False	1	1	1	1	1	1	1	1	1	1	1	1	1	1	1	1	1	1	1	1	1	1	1	1	1	1	1	1	1	1	1	1	1	1	1	1	1	1	1
CPI-SS0562F020E	IL5_CSF2RB	simple:P05113	simple:P32927	IL5	CSF2RB	True	False	True	user_curated	False	1	1	1	1	1	1	1	1	1	1	1	1	1	1	1	1	1	1	1	1	1	1	1	1	1	1	1	1	1	1	1	1	1	1	1	1	1	1	1
CPI-SS08705CFCB	IL3_CSF2RB	simple:P08700	simple:P32927	IL3	CSF2RB	True	False	True	user_curated	False	1	1	1	1	1	1	1	1	1	1	1	1	1	1	1	1	1	1	1	1	1	1	1	1	1	1	1	1	1	1	1	1	1	1	1	1	1	1	1
CPI-SS08B8D93C3	IL5_IL5RA	simple:P05113	simple:Q01344	IL5	IL5RA	True	False	True	user_curated	False	1	1	1	1	1	1	1	1	1	1	1	1	1	1	1	1	1	1	1	1	1	1	1	1	1	1	1	1	1	1	1	1	1	1	1	1	1	1	1
CPI-SS04B64BF49	IL3_IL3RA	simple:P08700	simple:P26951	IL3	IL3RA	True	False	True	user_curated	False	1	1	1	1	1	1	1	1	1	1	1	1	1	1	1	1	1	1	1	1	1	1	1	1	1	1	1	1	1	1	1	1	1	1	1	1	1	1	1
CPI-SS0A7716986	IL4_IL4R	simple:P05112	simple:P24394	IL4	IL4R	True	False	True	user_curated	False	1	1	1	1	1	1	1	1	1	1	1	1	1	1	1	1	1	1	1	1	1	1	1	1	1	1	1	1	1	1	1	1	1	1	1	1	1	1	1
CPI-SS0F72CADEF	IL4_IL2RG	simple:P05112	simple:P31785	IL4	IL2RG	True	False	True	user_curated	False	1	1	1	1	1	1	1	1	1	1	1	1	1	1	1	1	1	1	1	1	1	1	1	1	1	1	1	1	1	1	1	1	1	1	1	1	1	1	1
CPI-SS0109E3DF1	IL7_IL2RG	simple:P13232	simple:P31785	IL7	IL2RG	True	False	True	user_curated	False	1	1	1	1	1	1	1	1	1	1	1	1	1	1	1	1	1	1	1	1	1	1	1	1	1	1	1	1	1	1	1	1	1	1	1	1	1	1	1
CPI-SS03B6DF8BB	IL4_IL13RA1	simple:P05112	simple:P78552	IL4	IL13RA1	True	False	True	user_curated	False	1	1	1	1	1	1	1	1	1	1	1	1	1	1	1	1	1	1	1	1	1	1	1	1	1	1	1	1	1	1	1	1	1	1	1	1	1	1	1
CPI-SS05CA5408F	IL13_IL13RA1	simple:P35225	simple:P78552	IL13	IL13RA1	True	False	True	user_curated	False	1	1	1	1	1	1	1	1	1	1	1	1	1	1	1	1	1	1	1	1	1	1	1	1	1	1	1	1	1	1	1	1	1	1	1	1	1	1	1
CPI-SS01AD399A0	IL4_IL13RA2	simple:P05112	simple:Q14627	IL4	IL13RA2	True	False	True	I2D	False	1	1	1	1	1	1	1	1	1	1	1	1	1	1	1	1	1	1	1	1	1	1	1	1	1	1	1	1	1	1	1	1	1	1	1	1	1	1	1
CPI-SS066FBE098	IL13_IL13RA2	simple:P35225	simple:Q14627	IL13	IL13RA2	True	False	True	user_curated	False	1	1	1	1	1	1	1	1	1	1	1	1	1	1	1	1	1	1	1	1	1	1	1	1	1	1	1	1	1	1	1	1	1	1	1	1	1	1	1
CPI-SS0186F8AED	TNFSF9_IL13RA2	simple:P41273	simple:Q14627	TNFSF9	IL13RA2	True	False	True	InnateDB-All	False	1	1	1	1	1	1	1	1	1	1	1	1	1	1	1	1	1	1	1	1	1	1	1	1	1	1	1	1	1	1	1	1	1	1	1	1	1	1	1
CPI-SS0BCCDFA7A	NAMPT_IL13RA2	simple:P43490	simple:Q14627	NAMPT	IL13RA2	True	False	True	InnateDB-All	False	1	1	1	1	1	1	1	1	1	1	1	1	1	1	1	1	1	1	1	1	1	1	1	1	1	1	1	1	1	1	1	1	1	1	1	1	1	1	1
CPI-SS0A3119AE8	IL7_IL7R	simple:P13232	simple:P16871	IL7	IL7R	True	False	True	user_curated	False	1	1	1	1	1	1	1	1	1	1	1	1	1	1	1	1	1	1	1	1	1	1	1	1	1	1	1	1	1	1	1	1	1	1	1	1	1	1	1
CPI-SS0073098F3	IL13_TMEM219	simple:P35225	simple:Q86XT9	IL13	TMEM219	True	False	True	IMEx,IntAct	False	1	1	1	1	1	1	1	1	1	1	1	1	1	1	1	1	1	1	1	1	1	1	1	1	1	1	1	1	1	1	1	1	1	1	1	1	1	1	1
CPI-SS0431D2256	TNFSF9_TNFRSF9	simple:P41273	simple:Q07011	TNFSF9	TNFRSF9	True	False	True	user_curated	False	1	1	1	1	1	1	1	1	1	1	1	1	1	1	1	1	1	1	1	1	1	1	1	1	1	1	1	1	1	1	1	1	1	1	1	1	1	1	1
CPI-SS047CD2E9F	TNFSF9_ADGRG5	simple:P41273	simple:Q8IZF4	TNFSF9	ADGRG5	True	False	True	InnateDB-All	False	1	1	1	1	1	1	1	1	1	1	1	1	1	1	1	1	1	1	1	1	1	1	1	1	1	1	1	1	1	1	1	1	1	1	1	1	1	1	1
CPI-SS0E654708F	UCN_CRHR2	simple:P55089	simple:Q13324	UCN	CRHR2	True	False	True	guidetopharmacology.org	False	1	1	1	1	1	1	1	1	1	1	1	1	1	1	1	1	1	1	1	1	1	1	1	1	1	1	1	1	1	1	1	1	1	1	1	1	1	1	1
CPI-SS0C85BC9AF	PROS1_AXL	simple:P07225	simple:P30530	PROS1	AXL	True	False	True	guidetopharmacology.org	False	1	1	1	1	1	1	1	1	1	1	1	1	1	1	1	1	1	1	1	1	1	1	1	1	1	1	1	1	1	1	1	1	1	1	1	1	1	1	1
CPI-SS09C4988F8	PROS1_TYRO3	simple:P07225	simple:Q06418	PROS1	TYRO3	True	False	True	guidetopharmacology.org	False	1	1	1	1	1	1	1	1	1	1	1	1	1	1	1	1	1	1	1	1	1	1	1	1	1	1	1	1	1	1	1	1	1	1	1	1	1	1	1
CPI-SS07AF9303D	GRP_GRPR	simple:P07492	simple:P30550	GRP	GRPR	True	False	True	guidetopharmacology.org	False	1	1	1	1	1	1	1	1	1	1	1	1	1	1	1	1	1	1	1	1	1	1	1	1	1	1	1	1	1	1	1	1	1	1	1	1	1	1	1
CPI-SS056B3DF8F	MSMB_MST1R	simple:P08118	simple:Q04912	MSMB	MST1R	True	False	True	user_curated	False	1	1	1	1	1	1	1	1	1	1	1	1	1	1	1	1	1	1	1	1	1	1	1	1	1	1	1	1	1	1	1	1	1	1	1	1	1	1	1
CPI-SS03EACE0E0	MST1_MST1R	simple:P26927	simple:Q04912	MST1	MST1R	True	False	True	curated	False	1	1	1	1	1	1	1	1	1	1	1	1	1	1	1	1	1	1	1	1	1	1	1	1	1	1	1	1	1	1	1	1	1	1	1	1	1	1	1
CPI-SS0CBC7840D	PTPRC_CD22	simple:P08575	simple:P20273	PTPRC	CD22	False	False	True	curated	False	1	1	1	1	1	1	1	1	1	1	1	1	1	1	1	1	1	1	1	1	1	1	1	1	1	1	1	1	1	1	1	1	1	1	1	1	1	1	1
CPI-SS0822AEF5F	PTPRC_MRC1	simple:P08575	simple:P22897	PTPRC	MRC1	False	False	True	curated	False	1	1	1	1	1	1	1	1	0	1	1	1	1	1	1	1	0	1	1	1	1	1	1	1	1	1	1	1	1	0	1	1	1	1	1	1	1	0	1
CPI-SS056FF4363	CD48_CD244	simple:P09326	simple:Q9BZW8	CD48	CD244	False	False	True	user_curated	False	1	1	1	1	1	1	1	1	1	1	1	1	1	1	1	1	1	1	1	1	1	1	1	1	1	1	1	1	1	1	1	1	1	1	1	1	1	1	1
CPI-SS08376F0E6	CSF3_CSF3R	simple:P09919	simple:Q99062	CSF3	CSF3R	True	False	True	user_curated	False	1	1	1	1	1	1	1	1	1	1	1	1	1	1	1	1	1	1	1	1	1	1	1	1	1	1	1	1	1	1	1	1	1	1	1	1	1	1	1
CPI-SS08719F19E	APELA_APLNR	simple:P0DMC3	simple:P35414	APELA	APLNR	True	False	True	guidetopharmacology.org	False	1	1	1	1	1	1	1	1	1	1	1	1	1	1	1	1	1	1	1	1	1	1	1	1	1	1	1	1	1	1	1	1	1	1	1	1	1	1	1
CPI-SS07327E587	CD28_CD80	simple:P10747	simple:P33681	CD28	CD80	False	False	True	user_curated	False	1	1	1	1	1	1	1	1	0	1	1	1	1	1	1	1	0	1	1	1	1	1	1	1	1	1	1	1	1	0	1	1	1	1	1	1	1	0	1
CPI-SS0320FFAFC	CTLA4_CD80	simple:P16410	simple:P33681	CTLA4	CD80	False	False	True	user_curated	False	1	1	1	1	1	1	1	1	1	1	1	1	1	1	1	1	1	1	1	1	1	1	1	1	1	1	1	1	1	0	1	1	1	1	1	1	1	0	1
CPI-SS077D7365D	CD28_CD86	simple:P10747	simple:P42081	CD28	CD86	False	False	True	user_curated	False	1	1	1	1	1	1	1	1	0	0	1	1	1	1	1	1	0	1	1	1	1	1	1	1	1	1	1	1	1	0	0	1	1	1	1	1	1	0	1
CPI-SS0B0E09B1C	CTLA4_CD86	simple:P16410	simple:P42081	CTLA4	CD86	False	False	True	user_curated	False	1	1	1	1	1	1	1	1	1	1	1	1	1	1	1	1	1	1	1	1	1	1	1	1	1	1	1	1	1	0	0	1	1	1	1	1	1	0	1
CPI-SS03EF699C7	HLA-E_KLRC1	simple:P13747	simple:P26715	HLA-E	KLRC1	False	False	True	curated	False	1	1	1	1	1	1	1	1	1	1	1	1	1	1	1	1	1	1	0	0	1	1	1	1	1	1	1	1	1	1	1	1	1	1	1	1	1	1	1
CPI-SS0C4FA643F	HLA-E_KLRC2	simple:P13747	simple:P26717	HLA-E	KLRC2	False	False	True	curated	False	1	1	1	1	0	1	1	1	1	1	0	1	1	1	1	1	1	1	1	0	0	1	1	1	1	0	1	1	1	1	1	0	1	1	1	1	1	1	1
CPI-SS03339363E	HLA-E_KLRK1	simple:P13747	simple:P26718	HLA-E	KLRK1	False	False	True	curated	False	1	1	1	1	1	1	1	1	1	1	1	1	1	1	1	1	1	1	1	1	1	1	1	1	1	1	1	1	1	1	1	1	1	1	1	1	1	1	1
CPI-SS087321EB5	SELL_SELPLG	simple:P14151	simple:Q14242	SELL	SELPLG	False	False	True	curated	False	1	1	1	1	1	1	1	1	1	1	1	1	1	1	1	1	1	1	1	1	1	1	1	1	1	1	1	1	1	1	1	1	1	1	1	1	1	1	1
CPI-SS02B7540B0	SELP_SELPLG	simple:P16109	simple:Q14242	SELP	SELPLG	False	False	True	curated	False	1	1	1	1	1	1	1	1	1	1	1	1	1	1	1	1	1	1	1	1	1	1	1	1	1	1	1	1	1	1	1	1	1	1	1	1	1	1	1
CPI-SS086A1C18B	SELE_SELPLG	simple:P16581	simple:Q14242	SELE	SELPLG	False	False	True	curated	False	1	1	1	1	1	1	1	1	1	1	1	1	1	1	1	1	1	1	1	1	1	1	1	1	1	1	1	1	1	1	1	1	1	1	1	1	1	1	1
CPI-SS01560CA22	CD99_PILRA	simple:P14209	simple:Q9UKJ1	CD99	PILRA	True	False	True	curated	False	1	1	1	1	1	1	1	1	0	0	1	1	1	1	1	1	0	1	1	1	1	1	1	1	1	1	1	1	1	0	0	1	1	1	1	1	1	0	1
CPI-SS0362EFFDE	PMCH_MCHR1	simple:P20382	simple:Q99705	PMCH	MCHR1	True	False	True	I2D	False	1	1	1	1	1	1	1	1	1	1	1	1	1	1	1	1	1	1	1	1	1	1	1	1	1	1	1	1	1	1	1	1	1	1	1	1	1	1	1
CPI-SS056AA08CF	EDN2_EDNRA	simple:P20800	simple:P25101	EDN2	EDNRA	True	False	True	guidetopharmacology.org	False	1	1	1	1	1	1	1	1	1	1	1	1	1	1	1	1	1	1	1	1	1	1	1	1	1	1	1	1	1	1	1	1	1	1	1	1	1	1	1
CPI-SS00F4BAA12	IL10_IL10RA	simple:P22301	simple:Q13651	IL10	IL10RA	True	False	True	user_curated	False	1	1	1	1	1	1	1	1	1	1	1	1	1	1	1	1	1	1	1	1	1	1	1	1	1	1	1	1	1	1	1	1	1	1	1	1	1	1	1
CPI-SS04456F441	TNFSF4_TNFRSF4	simple:P23510	simple:P43489	TNFSF4	TNFRSF4	False	False	True	user_curated	False	1	1	1	1	1	1	1	1	1	1	1	1	1	1	1	1	1	1	1	1	1	1	1	1	1	1	1	1	1	1	1	1	1	1	1	1	1	1	1
CPI-SS0B0F18200	IL12A_IL12RB1	simple:P29459	simple:P42701	IL12A	IL12RB1	True	False	True	user_curated	False	1	1	1	1	1	1	1	1	1	1	1	1	1	1	1	1	1	1	1	1	1	1	1	1	1	1	1	1	1	1	1	1	1	1	1	1	1	1	1
CPI-SS077B160B9	IL15_IL15RA	simple:P40933	simple:Q13261	IL15	IL15RA	True	False	True	user_curated	False	1	1	1	1	1	1	1	1	1	1	1	1	1	1	1	1	1	1	1	1	1	1	1	1	1	1	1	1	1	1	1	1	1	1	1	1	1	1	1
CPI-SS0E5593D5C	BMP8B_PLAUR	simple:P34820	simple:Q03405	BMP8B	PLAUR	True	False	True	InnateDB-All	False	1	1	1	1	1	1	1	1	1	1	1	1	1	1	1	1	1	1	1	1	1	1	1	1	1	1	1	1	1	1	1	1	1	1	1	1	1	1	1
CPI-SS0DC2DD9D7	THPO_MPL	simple:P40225	simple:P40238	THPO	MPL	True	False	True	curated	False	1	1	1	1	1	1	1	1	1	1	1	1	1	1	1	1	1	1	1	1	1	1	1	1	1	1	1	1	1	1	1	1	1	1	1	1	1	1	1
CPI-SS07B3139A0	NMU_NMUR2	simple:P48645	simple:Q9GZQ4	NMU	NMUR2	True	False	True	guidetopharmacology.org	False	1	1	1	1	1	1	1	1	1	1	1	1	1	1	1	1	1	1	1	1	1	1	1	1	1	1	1	1	1	1	1	1	1	1	1	1	1	1	1
CPI-SS018BD4882	NMU_NMUR1	simple:P48645	simple:Q9HB89	NMU	NMUR1	True	False	True	guidetopharmacology.org	False	1	1	1	1	1	1	1	1	1	1	1	1	1	1	1	1	1	1	1	1	1	1	1	1	1	1	1	1	1	1	1	1	1	1	1	1	1	1	1
CPI-SS04BE14432	INHBC_ACVR2B	simple:P55103	simple:Q13705	INHBC	ACVR2B	True	False	True	curated	False	1	1	1	1	1	1	1	1	1	1	1	1	1	1	1	1	1	1	1	1	1	1	1	1	1	1	1	1	1	1	1	1	1	1	1	1	1	1	1
CPI-SS084FF62A8	CCL18_GPER1	simple:P55774	simple:Q99527	CCL18	GPER1	True	False	True	user_curated	False	1	1	1	1	1	1	1	1	1	1	1	1	1	1	1	1	1	1	1	1	1	1	1	1	1	1	1	1	1	1	1	1	1	1	1	1	1	1	1
CPI-SS0BC884A75	QRFP_QRFPR	simple:P83859	simple:Q96P65	QRFP	QRFPR	True	False	True	guidetopharmacology.org	False	1	1	1	1	1	1	1	1	1	1	1	1	1	1	1	1	1	1	1	1	1	1	1	1	1	1	1	1	1	1	1	1	1	1	1	1	1	1	1
CPI-SS0D00AAD2F	SEMA5A_PLXNB3	simple:Q13591	simple:Q9ULL4	SEMA5A	PLXNB3	False	False	True	curated	False	1	1	1	1	1	1	1	1	1	1	1	1	1	1	1	1	1	1	1	1	1	1	1	1	1	1	1	1	1	1	1	1	1	1	1	1	1	1	1
CPI-SS0893BD6B6	IL16_GRIN2C	simple:Q14005	simple:Q14957	IL16	GRIN2C	True	False	True	I2D	False	1	1	1	1	1	1	1	1	1	1	1	1	1	1	1	1	1	1	1	1	1	1	1	1	1	1	1	1	1	1	1	1	1	1	1	1	1	1	1
CPI-SS0F856A80F	KISS1_KISS1R	simple:Q15726	simple:Q969F8	KISS1	KISS1R	True	False	True	guidetopharmacology.org	False	1	1	1	1	1	1	1	1	1	1	1	1	1	1	1	1	1	1	1	1	1	1	1	1	1	1	1	1	1	1	1	1	1	1	1	1	1	1	1
CPI-SS03538F296	IL17A_IL17RA	simple:Q16552	simple:Q96F46	IL17A	IL17RA	True	False	True	user_curated	False	1	1	1	1	1	1	1	1	1	1	1	1	1	1	1	1	1	1	1	1	1	1	1	1	1	1	1	1	1	1	1	1	1	1	1	1	1	1	1
CPI-SS08EDE5442	IGFL2_IGFLR1	simple:Q6UWQ7	simple:Q9H665	IGFL2	IGFLR1	True	False	True	IMEx,InnateDB-All,UniProt	False	1	1	1	1	1	1	1	1	1	1	1	1	1	1	1	1	1	1	1	1	1	1	1	1	1	1	1	1	1	1	1	1	1	1	1	1	1	1	1
CPI-SS08C995EB4	CXCL17_GPR35	simple:Q6UXB2	simple:Q9HC97	CXCL17	GPR35	True	False	True	guidetopharmacology.org	False	1	1	1	1	1	1	1	1	1	1	1	1	1	1	1	1	1	1	1	1	1	1	1	1	1	1	1	1	1	1	1	1	1	1	1	1	1	1	1
CPI-SS00797FD15	EDA_EDA2R	simple:Q92838	simple:Q9HAV5	EDA	EDA2R	True	False	True	guidetopharmacology.org	False	1	1	1	1	1	1	1	1	1	1	1	1	1	1	1	1	1	1	1	1	1	1	1	1	1	1	1	1	1	1	1	1	1	1	1	1	1	1	1
CPI-SS05A8552D7	EDA_EDAR	simple:Q92838	simple:Q9UNE0	EDA	EDAR	True	False	True	guidetopharmacology.org	False	1	1	1	1	1	1	1	1	1	1	1	1	1	1	1	1	1	1	1	1	1	1	1	1	1	1	1	1	1	1	1	1	1	1	1	1	1	1	1
CPI-SS0D15214CD	IL20_IL20RA	simple:Q9NYY1	simple:Q9UHF4	IL20	IL20RA	True	False	True	user_curated	False	1	1	1	1	1	1	1	1	1	1	1	1	1	1	1	1	1	1	1	1	1	1	1	1	1	1	1	1	1	1	1	1	1	1	1	1	1	1	1
CPI-SS0281839F1	IL37_IL1RAPL1	simple:Q9NZH6	simple:Q9NZN1	IL37	IL1RAPL1	True	False	True	InnateDB	False	1	1	1	1	1	1	1	1	1	1	1	1	1	1	1	1	1	1	1	1	1	1	1	1	1	1	1	1	1	1	1	1	1	1	1	1	1	1	1
CPI-SS0FF51A757	TNFSF18_TNFRSF18	simple:Q9UNG2	simple:Q9Y5U5	TNFSF18	TNFRSF18	True	False	True	user_curated	False	1	1	1	1	1	1	1	1	1	1	1	1	1	1	1	1	1	1	1	1	1	1	1	1	1	1	1	1	1	1	1	1	1	1	1	1	1	1	1
CPI-SC0859FAC25	IFNE_Type I IFNR	simple:Q86WN2	complex:Type I IFNR	IFNE		True	False	True	curated	False	1	1	1	1	1	1	1	1	1	1	1	1	1	1	1	1	1	1	1	1	1	1	1	1	1	1	1	1	1	1	1	1	1	1	1	1	1	1	1
CPI-SC0D089F0A9	IFNK_Type I IFNR	simple:Q9P0W0	complex:Type I IFNR	IFNK		True	False	True	curated	False	1	1	1	1	1	1	1	1	1	1	1	1	1	1	1	1	1	1	1	1	1	1	1	1	1	1	1	1	1	1	1	1	1	1	1	1	1	1	1
CPI-SC033E22B14	PDGFB_PDGFR complex	simple:P01127	complex:PDGFR complex	PDGFB		True	False	True	curated	False	1	1	1	1	1	1	1	1	1	1	1	1	1	1	1	1	1	1	1	1	1	1	1	1	1	1	1	1	1	1	1	1	1	1	1	1	1	1	1
CPI-SC001669E22	GDF11_TGFR_AVR2A	simple:O95390	complex:TGFR_AVR2A	GDF11		True	False	True	curated	False	1	1	1	1	1	1	1	1	1	1	1	1	1	1	1	1	1	1	1	1	1	1	1	1	1	1	1	1	1	1	1	1	1	1	1	1	1	1	1
CPI-SC023986FB9	MSTN_TGFR_AVR2A	simple:O14793	complex:TGFR_AVR2A	MSTN		True	False	True	curated	False	1	1	1	1	1	1	1	1	1	1	1	1	1	1	1	1	1	1	1	1	1	1	1	1	1	1	1	1	1	1	1	1	1	1	1	1	1	1	1
CPI-SC017215F7F	GDF11_TGFR_AVR2B	simple:O95390	complex:TGFR_AVR2B	GDF11		True	False	True	curated	False	1	1	1	1	1	1	1	1	1	1	1	1	1	1	1	1	1	1	1	1	1	1	1	1	1	1	1	1	1	1	1	1	1	1	1	1	1	1	1
CPI-SC08968AFE6	MSTN_TGFR_AVR2B	simple:O14793	complex:TGFR_AVR2B	MSTN		True	False	True	curated	False	1	1	1	1	1	1	1	1	1	1	1	1	1	1	1	1	1	1	1	1	1	1	1	1	1	1	1	1	1	1	1	1	1	1	1	1	1	1	1
CPI-SC098C06330	TGFB1_TGFbeta receptor1	simple:P01137	complex:TGFbeta receptor1	TGFB1		True	False	True	curated	False	1	1	1	1	1	1	1	1	1	1	1	1	1	1	1	1	1	0	1	1	1	1	1	1	1	1	1	1	1	1	1	1	1	1	1	1	1	1	0
CPI-SC0D5CFA431	TGFB3_TGFbeta receptor1	simple:P10600	complex:TGFbeta receptor1	TGFB3		True	False	True	curated	False	1	1	1	1	1	1	1	1	1	1	1	1	1	1	1	1	1	1	1	1	1	1	1	1	1	1	1	1	1	1	1	1	1	1	1	1	1	1	1
CPI-SC03DD946B2	TGFB2_TGFbeta receptor1	simple:P61812	complex:TGFbeta receptor1	TGFB2		True	False	True	curated	False	1	1	1	1	1	1	1	1	1	1	1	1	1	1	1	1	1	1	1	1	1	1	1	1	1	1	1	1	1	1	1	1	1	1	1	1	1	1	1
CPI-SC0984894BC	TGFB1_TGFbeta receptor2	simple:P01137	complex:TGFbeta receptor2	TGFB1		True	False	True	curated	False	1	1	1	1	1	1	1	1	1	1	1	1	1	1	1	1	1	1	1	1	1	1	1	1	1	1	1	1	1	1	1	1	1	1	1	1	1	1	1
CPI-SC0077CEB82	TGFB3_TGFbeta receptor2	simple:P10600	complex:TGFbeta receptor2	TGFB3		True	False	True	curated	False	1	1	1	1	1	1	1	1	1	1	1	1	1	1	1	1	1	1	1	1	1	1	1	1	1	1	1	1	1	1	1	1	1	1	1	1	1	1	1
CPI-SC032246C72	TGFB2_TGFbeta receptor2	simple:P61812	complex:TGFbeta receptor2	TGFB2		True	False	True	curated	False	1	1	1	1	1	1	1	1	1	1	1	1	1	1	1	1	1	1	1	1	1	1	1	1	1	1	1	1	1	1	1	1	1	1	1	1	1	1	1
CPI-SC0FDB4B6D9	GDF9_TGFR_BMPR2	simple:O60383	complex:TGFR_BMPR2	GDF9		True	False	True	curated	False	1	1	1	1	1	1	1	1	1	1	1	1	1	1	1	1	1	1	1	1	1	1	1	1	1	1	1	1	1	1	1	1	1	1	1	1	1	1	1
CPI-SC09E5431A2	IFNG_Type II IFNR	simple:P01579	complex:Type II IFNR	IFNG		True	False	True	curated	False	1	1	1	1	1	1	1	1	1	1	1	1	1	1	1	1	1	1	1	1	1	1	1	1	1	1	1	1	1	1	1	1	1	1	1	1	1	1	1
CPI-SC07B4ED8C9	IFNL1_Type III IFNR	simple:Q8IU54	complex:Type III IFNR	IFNL1		True	False	True	curated	False	1	1	1	1	1	1	1	1	1	1	1	1	1	1	1	1	1	1	1	1	1	1	1	1	1	1	1	1	1	1	1	1	1	1	1	1	1	1	1
CPI-SC090068F7B	TSLP_TSLPR	simple:Q969D9	complex:TSLPR	TSLP		True	False	True	curated	False	1	1	1	1	1	1	1	1	1	1	1	1	1	1	1	1	1	1	1	1	1	1	1	1	1	1	1	1	1	1	1	1	1	1	1	1	1	1	1
CPI-SC001AFA16D	NRTN_RET receptor 2	simple:Q99748	complex:RET receptor 2	NRTN		True	False	True	curated	False	1	1	1	1	1	1	1	1	1	1	1	1	1	1	1	1	1	1	1	1	1	1	1	1	1	1	1	1	1	1	1	1	1	1	1	1	1	1	1
CPI-SS0A7B487D4	WNT11_KLRG2	simple:A4D1S0	simple:O96014	KLRG2	WNT11	True	True	False	InnateDB-All	False	1	1	1	1	1	1	1	1	1	1	1	1	1	1	1	1	1	1	1	1	1	1	1	1	1	1	1	1	1	1	1	1	1	1	1	1	1	1	1
CPI-SS0FEC87269	TNFSF9_KLRG2	simple:A4D1S0	simple:P41273	KLRG2	TNFSF9	True	True	False	InnateDB-All	False	1	1	1	1	1	1	1	1	1	1	1	1	1	1	1	1	1	1	1	1	1	1	1	1	1	1	1	1	1	1	1	1	1	1	1	1	1	1	1
CPI-SS028784FC6	TNFSF9_HLA-DPA1	simple:HLADPA1	simple:P41273	HLA-DPA1	TNFSF9	True	True	False	InnateDB-All	False	1	1	1	1	1	1	1	1	1	1	1	1	1	1	1	1	1	1	1	1	1	1	1	1	1	1	1	1	1	1	1	1	1	1	1	1	1	1	1
CPI-SS00A8596B5	TNFSF9_PVR	simple:P15151	simple:P41273	PVR	TNFSF9	True	True	False	InnateDB-All	False	1	1	1	1	1	1	1	1	1	1	1	1	1	1	1	1	1	1	1	1	1	1	1	1	1	1	1	1	1	1	1	1	1	1	1	1	1	1	1
CPI-SS044DF8749	WNT5B_KLRG2	simple:A4D1S0	simple:Q9H1J7	KLRG2	WNT5B	True	True	False	InnateDB-All	False	1	1	1	1	1	1	1	1	1	1	1	1	1	1	1	1	1	1	1	1	1	1	1	1	1	1	1	1	1	1	1	1	1	1	1	1	1	1	1
CPI-SS072B19293	GAL_HLA-DPA1	simple:HLADPA1	simple:P22466	HLA-DPA1	GAL	True	True	False	InnateDB-All	False	1	1	1	1	1	1	1	1	1	1	1	1	1	1	1	1	1	1	1	1	1	1	1	1	1	1	1	1	1	1	1	1	1	1	1	1	1	1	1
CPI-SS0F8ABC300	GAL_GALR2	simple:O43603	simple:P22466	GALR2	GAL	True	True	False	guidetopharmacology.org	False	1	1	1	1	1	1	1	1	1	1	1	1	1	1	1	1	1	1	1	1	1	1	1	1	1	1	1	1	1	1	1	1	1	1	1	1	1	1	1
CPI-SS0E70DD97F	GAL_GALR3	simple:O60755	simple:P22466	GALR3	GAL	True	True	False	guidetopharmacology.org	False	1	1	1	1	1	1	1	1	1	1	1	1	1	1	1	1	1	1	1	1	1	1	1	1	1	1	1	1	1	1	1	1	1	1	1	1	1	1	1
CPI-SS00561BBD7	TIGIT_PVR	simple:P15151	simple:Q495A1	PVR	TIGIT	True	True	False	user_curated	False	1	1	1	1	1	1	1	1	1	1	1	1	1	1	1	1	1	1	1	1	1	1	1	1	1	1	1	1	1	1	1	1	1	1	1	1	1	1	1
CPI-SS0F1A060D4	NECTIN3_PVR	simple:P15151	simple:Q9NQS3	PVR	NECTIN3	True	True	False	curated	False	1	1	1	1	1	1	1	1	1	1	1	1	1	1	1	1	1	1	1	1	1	1	1	1	1	1	1	1	1	1	1	1	1	1	1	1	1	1	1
CPI-SS0C5E9FBFB	NECTIN3_NECTIN1	simple:Q15223	simple:Q9NQS3	NECTIN1	NECTIN3	True	True	False	curated	False	1	1	1	1	1	1	1	1	1	1	1	1	1	1	1	1	1	1	1	1	1	1	1	1	1	1	1	1	1	1	1	1	1	1	1	1	1	1	1
CPI-SS02FBD007E	NECTIN3_NECTIN2	simple:Q92692	simple:Q9NQS3	NECTIN2	NECTIN3	False	True	False	curated	False	1	1	1	1	1	1	1	1	1	1	1	1	1	1	1	1	1	1	1	1	1	1	1	1	1	1	1	1	1	1	1	1	1	1	1	1	1	1	1
CPI-SS00661A3A4	CADM3_NECTIN1	simple:Q15223	simple:Q8N126	NECTIN1	CADM3	True	True	False	curated	False	1	1	1	1	1	1	1	1	1	1	1	1	1	1	1	1	1	1	1	1	1	1	1	1	1	1	1	1	1	1	1	1	1	1	1	1	1	1	1
CPI-SS01158CABF	FAM3C_FFAR2	simple:O15552	simple:Q92520	FFAR2	FAM3C	True	True	False	IMEx,IntAct	False	1	1	1	1	1	1	1	1	1	1	1	1	1	1	1	1	1	1	1	1	1	1	1	1	1	1	1	1	1	1	1	1	1	1	1	1	1	1	1
CPI-SS034D36D2F	FAM3C_HLA-C	simple:HLAC	simple:Q92520	HLA-C	FAM3C	True	True	False	InnateDB-All	False	1	1	1	1	1	1	1	1	1	1	1	1	1	1	1	1	1	1	1	1	1	1	1	1	1	1	1	1	1	1	1	1	1	1	1	1	1	1	1
CPI-SS0528A694B	FAM3C_GPR42	simple:O15529	simple:Q92520	GPR42	FAM3C	True	True	False	IMEx,IntAct	False	1	1	1	1	1	1	1	1	1	1	1	1	1	1	1	1	1	1	1	1	1	1	1	1	1	1	1	1	1	1	1	1	1	1	1	1	1	1	1
CPI-SS055E061C9	FAM3C_LAMP1	simple:P11279	simple:Q92520	LAMP1	FAM3C	True	True	False	InnateDB-All	False	1	1	1	1	1	1	1	1	1	1	1	1	1	1	1	1	1	1	1	1	1	1	1	1	1	1	1	1	1	1	1	1	1	1	1	1	1	1	1
CPI-SS02CF96625	FAM3C_KIR2DL3	simple:P43628	simple:Q92520	KIR2DL3	FAM3C	True	True	False	IMEx,IntAct	False	1	1	1	1	1	1	1	1	1	1	1	1	1	1	1	1	1	1	1	1	1	1	1	1	1	1	1	1	1	1	1	1	1	1	1	1	1	1	1
CPI-SS033CB0BB2	FAM3C_CXADR	simple:P78310	simple:Q92520	CXADR	FAM3C	True	True	False	IMEx,IntAct	False	1	1	1	1	1	1	1	1	1	1	1	1	1	1	1	1	1	1	1	1	1	1	1	1	1	1	1	1	1	1	1	1	1	1	1	1	1	1	1
CPI-SS0E2431C09	FAM3C_PDCD1	simple:Q15116	simple:Q92520	PDCD1	FAM3C	True	True	False	InnateDB-All	False	1	1	1	1	1	1	1	1	1	1	1	1	1	1	1	1	1	1	1	1	1	1	1	1	1	1	1	1	1	1	1	1	1	1	1	1	1	1	1
CPI-SS0AFC7BACF	FAM3C_ADGRG5	simple:Q8IZF4	simple:Q92520	ADGRG5	FAM3C	True	True	False	InnateDB-All	False	1	1	1	1	1	1	1	1	1	1	1	1	1	1	1	1	1	1	1	1	1	1	1	1	1	1	1	1	1	1	1	1	1	1	1	1	1	1	1
CPI-SS00FB3CB09	CCL4L2_FFAR2	simple:O15552	simple:Q8NHW4	FFAR2	CCL4L2	True	True	False	IMEx,IntAct	False	1	1	1	1	1	1	1	1	1	1	1	1	1	1	1	1	1	1	1	1	1	1	1	1	1	1	1	1	1	1	1	1	1	1	1	1	1	1	1
CPI-SS022AE18AF	CCL4L2_GPR42	simple:O15529	simple:Q8NHW4	GPR42	CCL4L2	True	True	False	IMEx,IntAct	False	1	1	1	1	1	1	1	1	1	1	1	1	1	1	1	1	1	1	1	1	1	1	1	1	1	1	1	1	1	1	1	1	1	1	1	1	1	1	1
CPI-SS0F3D40856	CCL4L2_PGRMC2	simple:O15173	simple:Q8NHW4	PGRMC2	CCL4L2	True	True	False	IMEx,IntAct	False	1	1	1	1	1	1	1	1	1	1	1	1	1	1	1	1	1	1	1	1	1	1	1	1	1	1	1	1	1	1	1	1	1	1	1	1	1	1	1
CPI-SS072E1E27A	TNF_FFAR2	simple:O15552	simple:P01375	FFAR2	TNF	True	True	False	IMEx,IntAct	False	1	1	1	1	1	1	1	1	1	1	1	1	1	1	1	1	1	1	1	1	1	1	1	1	1	1	1	1	1	1	1	1	1	1	1	1	1	1	1
CPI-SS0D26F639E	CXCL9_KIR2DL3	simple:P43628	simple:Q07325	KIR2DL3	CXCL9	True	True	False	IMEx,IntAct	False	1	1	1	1	1	1	1	1	1	1	1	1	1	1	1	1	1	1	1	1	1	1	1	1	1	1	1	1	1	1	1	1	1	1	1	1	1	1	1
CPI-SS02246DA17	CXCL9_CXCR3	simple:P49682	simple:Q07325	CXCR3	CXCL9	True	True	False	user_curated	False	1	1	1	1	1	1	1	1	1	1	1	1	1	1	1	1	1	1	1	1	1	1	1	1	1	1	1	1	1	1	1	1	1	1	1	1	1	1	1
CPI-SS0F52745F3	CXCL9_DPP4	simple:P27487	simple:Q07325	DPP4	CXCL9	True	True	False	curated	False	1	1	1	1	1	1	1	1	1	1	1	1	1	1	1	1	1	1	1	1	1	1	1	1	1	1	1	1	1	1	1	1	1	1	1	1	1	1	1
CPI-SS0C17BB772	CXCL9_FCGR2A	simple:P12318	simple:Q07325	FCGR2A	CXCL9	True	True	False	IMEx,IntAct	False	1	1	1	1	1	1	1	1	1	1	1	1	1	1	1	1	1	1	1	1	1	1	1	1	1	1	1	1	1	1	1	1	1	1	1	1	1	1	1
CPI-SS0D795AC00	CNTF_EGFR	simple:P00533	simple:P26441	EGFR	CNTF	True	True	False	InnateDB-All	False	1	1	1	1	1	1	1	1	1	1	1	1	1	1	1	1	1	1	1	1	1	1	1	1	1	1	1	1	1	1	1	1	1	1	1	1	1	1	1
CPI-SS0F4D30D5A	EGF_EGFR	simple:P00533	simple:P01133	EGFR	EGF	True	True	False	curated	False	1	1	1	1	1	1	1	1	1	1	1	1	1	1	1	1	1	1	1	1	1	1	1	1	1	1	1	1	1	1	1	1	1	1	1	1	1	1	1
CPI-SS0E25CE362	TGFA_EGFR	simple:P00533	simple:P01135	EGFR	TGFA	True	True	False	curated	False	1	1	1	1	1	1	1	1	1	1	1	1	1	1	1	1	1	1	1	1	1	1	1	1	1	1	1	1	1	1	1	1	1	1	1	1	1	1	1
CPI-SS0055264F3	TGFB1_EGFR	simple:P00533	simple:P01137	EGFR	TGFB1	True	True	False	IMEx,InnateDB-All,MINT	False	1	1	1	1	1	1	1	0	1	1	1	1	1	1	1	1	1	1	1	1	1	1	1	1	1	1	1	1	0	1	1	1	1	1	1	1	1	1	1
CPI-SS00EDDD458	MIF_EGFR	simple:P00533	simple:P14174	EGFR	MIF	True	True	False	IMEx,InnateDB-All	False	1	1	1	1	1	1	1	0	1	1	1	1	1	1	1	1	1	1	1	1	1	1	1	1	1	1	1	1	0	1	1	1	1	1	1	1	1	1	1
CPI-SS0ABC5C1B8	MIF_CD74	simple:P04233	simple:P14174	CD74	MIF	True	True	False	I2D,InnateDB-All	False	1	0	1	0	0	0	1	1	0	0	1	0	1	0	0	0.938	0	0	0.12	1	0.008	1	0.189	1	0	0	0	1	1	0	0	1	0	1	0	0	1	0	0
CPI-SS0481D83A4	AREG_EGFR	simple:P00533	simple:P15514	EGFR	AREG	True	True	False	curated	False	1	1	1	1	1	1	1	1	1	1	1	1	1	1	1	1	1	1	1	1	1	1	1	1	1	1	1	1	1	1	1	1	1	1	1	1	1	1	1
CPI-SS0D4C221B8	AREG_ICAM1	simple:P05362	simple:P15514	ICAM1	AREG	True	True	False	InnateDB-All	False	1	1	1	1	1	1	1	1	1	1	1	1	1	1	1	1	1	1	1	1	1	1	1	1	1	1	1	1	1	1	1	1	1	1	1	1	1	1	1
CPI-SS08CA619FE	GRN_EGFR	simple:P00533	simple:P28799	EGFR	GRN	True	True	False	InnateDB-All	False	1	1	1	1	1	1	1	1	1	1	1	1	1	1	1	1	1	1	1	1	1	1	1	1	1	1	1	1	1	1	1	1	1	1	1	1	1	1	1
CPI-SS0DA033F03	GRN_TNFRSF1A	simple:P19438	simple:P28799	TNFRSF1A	GRN	True	True	False	IMEx,InnateDB-All,MINT	False	1	1	1	1	1	1	1	1	1	1	1	1	1	1	1	1	1	1	1	1	1	1	1	1	1	1	1	1	1	1	1	1	1	1	1	1	1	1	1
CPI-SS054D158CC	GRN_NTRK1	simple:P04629	simple:P28799	NTRK1	GRN	True	True	False	InnateDB-All	False	1	1	1	1	1	1	1	1	1	1	1	1	1	1	1	1	1	1	1	1	1	1	1	1	1	1	1	1	1	1	1	1	1	1	1	1	1	1	1
CPI-SS0C4E86714	GRN_TNFRSF1B	simple:P20333	simple:P28799	TNFRSF1B	GRN	True	True	False	IMEx,InnateDB-All,MINT	False	1	1	1	1	1	1	1	1	1	1	1	1	1	1	1	1	1	1	1	1	1	1	1	1	1	1	1	1	1	1	1	1	1	1	1	1	1	1	1
CPI-SS0A19E9C34	BTC_EGFR	simple:P00533	simple:P35070	EGFR	BTC	True	True	False	curated	False	1	1	1	1	1	1	1	1	1	1	1	1	1	1	1	1	1	1	1	1	1	1	1	1	1	1	1	1	1	1	1	1	1	1	1	1	1	1	1
CPI-SS06BC4D123	BTC_ERBB3	simple:P21860	simple:P35070	ERBB3	BTC	True	True	False	curated	False	1	1	1	1	1	1	1	1	1	1	1	1	1	1	1	1	1	1	1	1	1	1	1	1	1	1	1	1	1	1	1	1	1	1	1	1	1	1	1
CPI-SS088A0A760	COPA_EGFR	simple:P00533	simple:P53621	EGFR	COPA	True	True	False	InnateDB-All	False	1	1	1	1	1	1	1	1	1	1	1	1	1	1	1	1	1	1	1	1	1	1	1	1	1	1	1	1	1	1	1	1	1	1	1	1	1	1	1
CPI-SS0302E8E8F	COPA_CD74	simple:P04233	simple:P53621	CD74	COPA	True	True	False	IMEx,IntAct	False	1	1	1	1	1	1	1	1	1	1	1	1	1	1	1	1	1	1	1	1	1	1	1	1	1	1	1	1	1	1	1	1	1	1	1	1	1	1	1
CPI-SS0E6E8A727	COPA_NTRK1	simple:P04629	simple:P53621	NTRK1	COPA	True	True	False	InnateDB-All	False	1	1	1	1	1	1	1	1	1	1	1	1	1	1	1	1	1	1	1	1	1	1	1	1	1	1	1	1	1	1	1	1	1	1	1	1	1	1	1
CPI-SS07F042076	EPGN_EGFR	simple:P00533	simple:Q6UW88	EGFR	EPGN	True	True	False	curated	False	1	1	1	1	1	1	1	1	1	1	1	1	1	1	1	1	1	1	1	1	1	1	1	1	1	1	1	1	1	1	1	1	1	1	1	1	1	1	1
CPI-SS05D23BCE8	TNFSF13B_HLA-DPB1	simple:HLADPB1	simple:Q9Y275	HLA-DPB1	TNFSF13B	True	True	False	InnateDB-All	False	1	0	1	0	0	0	1	1	0	0	0.494	1	1	0	0	1	0	0	0.015	0.929	0	1	1	1	1	1	1	1	1	1	1	1	1	1	1	1	1	1	1
CPI-SS03C51D352	TNFSF13B_TNFRSF13B	simple:O14836	simple:Q9Y275	TNFRSF13B	TNFSF13B	True	True	False	user_curated	False	1	1	1	1	1	1	1	1	1	1	1	1	1	1	1	1	1	1	1	1	1	1	1	1	1	1	1	1	1	1	1	1	1	1	1	1	1	1	1
CPI-SS03133B4F2	TNFSF13B_TFRC	simple:P02786	simple:Q9Y275	TFRC	TNFSF13B	True	True	False	IMEx,IntAct	False	1	1	1	1	1	1	1	1	0	0	1	1	1	1	1	0	0	0	1	1	1	1	1	1	1	1	1	1	1	1	1	1	1	1	1	1	1	1	1
CPI-SS0F00D756A	TNFSF13B_CD40	simple:P25942	simple:Q9Y275	CD40	TNFSF13B	True	True	False	I2D,InnateDB	False	1	1	1	1	1	1	0	0	0	1	1	0	0	1	1	1	0	1	1	1	1	1	1	1	1	1	1	1	1	1	1	1	1	1	1	1	1	1	1
CPI-SS0E2863F09	TNFSF13B_TNFRSF17	simple:Q02223	simple:Q9Y275	TNFRSF17	TNFSF13B	True	True	False	user_curated	False	1	1	1	1	1	1	1	1	1	1	1	0	1	1	1	1	1	1	1	1	1	1	1	1	1	1	1	1	1	1	1	1	1	1	1	1	1	1	1
CPI-SS09648FAA9	TNFSF13B_TNFRSF13C	simple:Q96RJ3	simple:Q9Y275	TNFRSF13C	TNFSF13B	True	True	False	user_curated	False	1	1	1	1	1	1	1	1	1	1	1	1	1	1	1	1	1	1	1	1	1	1	1	1	1	1	1	1	1	1	1	1	1	1	1	1	1	1	1
CPI-SS09808DEAE	APP_CD74	simple:P04233	simple:P05067	CD74	APP	False	True	False	curated	False	1	1	1	1	1	1	1	1	1	1	1	1	1	1	1	1	1	1	1	1	1	1	1	1	1	1	1	1	1	1	1	1	1	1	1	1	1	1	1
CPI-SS09C4FCB90	SPN_ICAM1	simple:P05362	simple:P16150	ICAM1	SPN	False	True	False	curated	False	1	1	1	1	1	1	0	0	0	0	1	0	0	1	1	1	0	0.061	0.008	0	1	1	1	1	1	1	1	0	0	0	0	1	0	0	1	1	1	0	0.031
CPI-SS0A4F27388	FASLG_TNFRSF1A	simple:P19438	simple:P48023	TNFRSF1A	FASLG	True	True	False	I2D,InnateDB-All	False	1	1	1	1	1	1	1	1	1	1	1	1	1	1	1	1	1	1	1	1	1	1	1	1	1	1	1	1	1	1	1	1	1	1	1	1	1	1	1
CPI-SS0049FD74F	FASLG_TNFRSF10B	simple:O14763	simple:P48023	TNFRSF10B	FASLG	True	True	False	I2D,InnateDB-All	False	1	1	1	1	1	1	1	1	1	1	1	1	1	1	1	1	1	1	1	1	1	1	1	1	1	1	1	1	1	1	1	1	1	1	1	1	1	1	1
CPI-SS03A0C857B	FASLG_FAS	simple:P25445	simple:P48023	FAS	FASLG	True	True	False	user_curated	False	1	1	1	1	1	1	1	1	1	1	1	1	1	1	1	1	1	1	1	1	1	1	1	1	1	1	1	1	1	1	1	1	1	1	1	1	1	1	1
CPI-SS004A073E1	NTF3_NTRK1	simple:P04629	simple:P20783	NTRK1	NTF3	True	True	False	curated	False	1	1	1	1	1	1	1	1	1	1	1	1	1	1	1	1	1	1	1	1	1	1	1	1	1	1	1	1	1	1	1	1	1	1	1	1	1	1	1
CPI-SS0ADA587B4	NTF3_NGFR	simple:P08138	simple:P20783	NGFR	NTF3	True	True	False	curated	False	1	1	1	1	1	1	1	1	1	1	1	1	1	1	1	1	1	1	1	1	1	1	1	1	1	1	1	1	1	1	1	1	1	1	1	1	1	1	1
CPI-SS0B1AB068C	GPI_NTRK1	simple:P04629	simple:P06744	NTRK1	GPI	True	True	False	InnateDB-All	False	1	1	1	1	1	1	1	1	1	1	1	1	1	1	1	1	1	1	1	1	1	1	1	1	1	1	1	1	1	1	1	1	1	1	1	1	1	1	1
CPI-SS0391D4602	NAMPT_NTRK1	simple:P04629	simple:P43490	NTRK1	NAMPT	True	True	False	InnateDB-All	False	1	1	1	1	1	1	1	1	1	1	1	1	1	1	1	1	1	1	1	1	1	1	1	1	1	1	1	1	1	1	1	1	1	1	1	1	1	1	1
CPI-SS00A6D366F	NAMPT_ADORA2A	simple:P29274	simple:P43490	ADORA2A	NAMPT	True	True	False	I2D,IMEx,InnateDB-All,MINT	False	1	1	1	1	1	1	1	1	1	1	1	1	1	1	1	1	1	1	1	1	1	1	1	1	1	1	1	1	1	1	1	1	1	1	1	1	1	1	1
CPI-SS05D1A6BEF	AIMP1_NTRK1	simple:P04629	simple:Q12904	NTRK1	AIMP1	True	True	False	InnateDB-All	False	1	1	1	1	1	1	1	1	1	1	1	1	1	1	1	1	1	1	1	1	1	1	1	1	1	1	1	1	1	1	1	1	1	1	1	1	1	1	1
CPI-SS06F83AE58	SELE_CD44	simple:P16070	simple:P16581	CD44	SELE	False	True	False	curated	False	1	1	1	1	1	1	1	1	1	1	1	1	1	1	1	1	1	1	1	1	1	1	1	1	1	1	1	1	1	1	1	1	1	1	1	1	1	1	1
CPI-SS074CF011C	NRG4_ERBB4	simple:Q15303	simple:Q8WWG1	ERBB4	NRG4	True	True	False	curated	False	1	1	1	1	1	1	1	1	1	1	1	1	1	1	1	1	1	1	1	1	1	1	1	1	1	1	1	1	1	1	1	1	1	1	1	1	1	1	1
CPI-SS0DE0A486F	VEGFA_NRP1	simple:O14786	simple:P15692	NRP1	VEGFA	True	True	False	curated	False	1	1	1	1	1	1	1	1	1	1	1	1	1	1	1	1	1	1	1	1	1	1	1	1	1	1	1	1	1	1	1	1	1	1	1	1	1	1	1
CPI-SS0E00478B4	VEGFA_NRP2	simple:O60462	simple:P15692	NRP2	VEGFA	True	True	False	curated	False	1	1	1	1	1	1	1	1	1	1	1	1	1	1	1	1	1	1	1	1	1	1	1	1	1	1	1	1	1	1	1	1	1	1	1	1	1	1	1
CPI-SS0855C0353	PGF_NRP1	simple:O14786	simple:P49763	NRP1	PGF	True	True	False	curated	False	1	1	1	1	1	1	1	1	1	1	1	1	1	1	1	1	1	1	1	1	1	1	1	1	1	1	1	1	1	1	1	1	1	1	1	1	1	1	1
CPI-SS0D22A09AD	PGF_NRP2	simple:O60462	simple:P49763	NRP2	PGF	True	True	False	curated	False	1	1	1	1	1	1	1	1	1	1	1	1	1	1	1	1	1	1	1	1	1	1	1	1	1	1	1	1	1	1	1	1	1	1	1	1	1	1	1
CPI-SS0E61DB5DF	PGF_FLT1	simple:P17948	simple:P49763	FLT1	PGF	True	True	False	curated	False	1	1	1	1	1	1	1	1	1	1	1	1	1	1	1	1	1	1	1	1	1	1	1	1	1	1	1	1	1	1	1	1	1	1	1	1	1	1	1
CPI-SS033E6DE7E	VEGFB_NRP1	simple:O14786	simple:P49765	NRP1	VEGFB	True	True	False	curated	False	1	1	1	1	1	1	1	1	1	1	1	1	1	1	1	1	1	1	1	1	1	1	1	1	1	1	1	1	1	1	1	1	1	1	1	1	1	1	1
CPI-SS0947A8549	VEGFB_FLT1	simple:P17948	simple:P49765	FLT1	VEGFB	True	True	False	curated	False	1	1	1	1	1	1	1	1	1	1	1	1	1	1	1	1	1	1	1	1	1	1	1	1	1	1	1	1	1	1	1	1	1	1	1	1	1	1	1
CPI-SS098425155	VEGFB_ADRB2	simple:P07550	simple:P49765	ADRB2	VEGFB	True	True	False	InnateDB-All	False	1	1	1	1	1	1	1	1	1	1	1	1	1	1	1	1	1	1	1	1	1	1	1	1	1	1	1	1	1	1	1	1	1	1	1	1	1	1	1
CPI-SS08083B141	SEMA3A_NRP1	simple:O14786	simple:Q14563	NRP1	SEMA3A	True	True	False	curated	False	1	1	1	1	1	1	1	1	1	1	1	1	1	1	1	1	1	1	1	1	1	1	1	1	1	1	1	1	1	1	1	1	1	1	1	1	1	1	1
CPI-SS0F15C1AB3	SEMA3F_NRP2	simple:O60462	simple:Q13275	NRP2	SEMA3F	True	True	False	curated	False	1	1	1	1	1	1	1	1	1	1	1	1	1	1	1	1	1	1	1	1	1	1	1	1	1	1	1	1	1	1	1	1	1	1	1	1	1	1	1
CPI-SS0241A1F57	SEMA3C_NRP2	simple:O60462	simple:Q99985	NRP2	SEMA3C	True	True	False	curated	False	1	1	1	1	1	1	1	1	1	1	1	1	1	1	1	1	1	1	1	1	1	1	1	1	1	1	1	1	1	1	1	1	1	1	1	1	1	1	1
CPI-SS003610FF9	CCL19_CXCR3	simple:P49682	simple:Q99731	CXCR3	CCL19	True	True	False	guidetopharmacology.org	False	1	1	1	1	1	1	1	1	1	1	1	1	1	1	1	1	1	1	1	1	1	1	1	1	1	1	1	1	1	1	1	1	1	1	1	1	1	1	1
CPI-SS056BE1011	CCL19_CCRL2	simple:O00421	simple:Q99731	CCRL2	CCL19	True	True	False	guidetopharmacology.org	False	1	1	1	1	1	1	1	1	1	1	1	1	1	1	1	1	1	1	1	1	1	1	1	1	1	1	1	1	1	1	1	1	1	1	1	1	1	1	1
CPI-SS098EFF959	CCL19_CCR7	simple:P32248	simple:Q99731	CCR7	CCL19	True	True	False	user_curated	False	1	1	1	1	1	1	1	1	1	1	1	1	1	1	1	1	1	1	1	1	1	1	1	1	1	1	1	1	1	1	1	1	1	1	1	1	1	1	1
CPI-SS0F8C664D9	CCL20_CXCR3	simple:P49682	simple:P78556	CXCR3	CCL20	True	True	False	guidetopharmacology.org	False	1	1	1	1	1	1	1	1	1	1	1	1	1	1	1	1	1	1	1	1	1	1	1	1	1	1	1	1	1	1	1	1	1	1	1	1	1	1	1
CPI-SS07F015051	CCL20_CCR6	simple:P51684	simple:P78556	CCR6	CCL20	True	True	False	user_curated	False	1	1	1	1	1	1	1	1	1	1	1	1	1	1	1	1	1	1	1	1	1	1	1	1	1	1	1	1	1	1	1	1	1	1	1	1	1	1	1
CPI-SS0FAF4BB9E	CCL11_DPP4	simple:P27487	simple:P51671	DPP4	CCL11	True	True	False	curated	False	1	1	1	1	1	1	1	1	1	1	1	1	1	1	1	1	1	1	1	1	1	1	1	1	1	1	1	1	1	1	1	1	1	1	1	1	1	1	1
CPI-SS08E13FAF2	CCL11_ACKR2	simple:O00590	simple:P51671	ACKR2	CCL11	True	True	False	curated	False	1	1	1	1	1	1	1	1	1	1	1	1	1	1	1	1	1	1	1	1	1	1	1	1	1	1	1	1	1	1	1	1	1	1	1	1	1	1	1
CPI-SS0DD547726	CCL11_CCR2	simple:P41597	simple:P51671	CCR2	CCL11	True	True	False	guidetopharmacology.org	False	1	1	1	1	1	1	1	1	1	1	1	1	1	1	1	1	1	1	1	1	1	1	1	1	1	1	1	1	1	1	1	1	1	1	1	1	1	1	1
CPI-SS0DBA4D668	CXCL12_DPP4	simple:P27487	simple:P48061	DPP4	CXCL12	True	True	False	curated	False	1	1	1	1	1	1	1	1	1	1	1	1	1	1	1	1	1	1	1	1	1	1	1	1	1	1	1	1	1	1	1	1	1	1	1	1	1	1	1
CPI-SS07155793F	CXCL12_ACKR3	simple:P25106	simple:P48061	ACKR3	CXCL12	True	True	False	guidetopharmacology.org	False	1	1	1	1	1	1	1	1	1	1	1	1	1	1	1	1	1	1	1	1	1	1	1	1	1	1	1	1	1	1	1	1	1	1	1	1	1	1	1
CPI-SS0DCA69916	TNFSF13_TNFRSF13B	simple:O14836	simple:O75888	TNFRSF13B	TNFSF13	True	True	False	user_curated	False	1	1	1	1	1	1	1	1	1	1	1	1	1	1	1	1	1	1	1	1	1	1	1	1	1	1	1	1	1	1	1	1	1	1	1	1	1	1	1
CPI-SS0AA47D179	CD70_TNFRSF13B	simple:O14836	simple:P32970	TNFRSF13B	CD70	True	True	False	InnateDB-All	False	1	1	1	1	1	1	1	1	1	1	1	1	1	1	1	1	1	1	1	1	1	1	1	1	1	1	1	1	1	1	1	1	1	1	1	1	1	1	1
CPI-SS0D4BF6CA3	CD70_CD27	simple:P26842	simple:P32970	CD27	CD70	True	True	False	user_curated	False	1	1	1	1	1	1	1	1	1	1	1	1	1	1	1	1	1	1	1	1	1	1	1	1	1	1	1	1	1	1	1	1	1	1	1	1	1	1	1
CPI-SS083296041	CD40LG_CD40	simple:P25942	simple:P29965	CD40	CD40LG	True	True	False	user_curated	False	1	1	1	1	1	1	1	1	1	1	1	1	1	1	1	1	1	1	1	1	1	1	1	1	1	1	1	0	0	0	1	1	0	0	1	1	1	0	1
CPI-SS05834E385	INSL3_CD40	simple:P25942	simple:P51460	CD40	INSL3	True	True	False	I2D	False	1	1	1	1	1	1	1	1	1	1	1	1	1	1	1	1	1	1	1	1	1	1	1	1	1	1	1	1	1	1	1	1	1	1	1	1	1	1	1
CPI-SS026776C89	PRL_HLA-DQB2	simple:HLADQB2	simple:P01236	HLA-DQB2	PRL	True	True	False	InnateDB-All	False	1	1	1	1	1	1	1	1	1	1	1	1	1	1	1	1	1	1	1	1	1	1	1	1	1	1	1	1	1	1	1	1	1	1	1	1	1	1	1
CPI-SS0EF0750A7	OGN_HLA-DRB1	simple:HLADRB1	simple:P20774	HLA-DRB1	OGN	True	True	False	InnateDB-All	False	1	1	1	1	1	1	1	1	1	1	1	1	1	1	1	1	1	1	1	1	1	1	1	1	1	1	1	1	1	1	1	1	1	1	1	1	1	1	1
CPI-SS06D3F23CC	IL1RN_IL1R1	simple:P14778	simple:P18510	IL1R1	IL1RN	True	True	False	user_curated	False	1	1	1	1	1	1	1	1	1	1	1	1	1	1	1	1	1	1	1	1	1	1	1	1	1	1	1	1	1	1	1	1	1	1	1	1	1	1	1
CPI-SS0E0F7D041	IL13_IL4R	simple:P24394	simple:P35225	IL4R	IL13	True	True	False	user_curated	False	1	1	1	1	1	1	1	1	1	1	1	1	1	1	1	1	1	1	1	1	1	1	1	1	1	1	1	1	1	1	1	1	1	1	1	1	1	1	1
CPI-SS05BA66D17	IL13_IL2RG	simple:P31785	simple:P35225	IL2RG	IL13	True	True	False	user_curated	False	1	1	1	1	1	1	1	1	1	1	1	1	1	1	1	1	1	1	1	1	1	1	1	1	1	1	1	1	1	1	1	1	1	1	1	1	1	1	1
CPI-SS0EF8CC32C	IL15_IL2RG	simple:P31785	simple:P40933	IL2RG	IL15	True	True	False	user_curated	False	1	1	1	1	1	1	1	1	1	1	1	1	1	1	1	1	1	1	1	1	1	1	1	1	1	1	1	1	1	1	1	1	1	1	1	1	1	1	1
CPI-SS0205C2780	IL15_IL2RB	simple:P14784	simple:P40933	IL2RB	IL15	True	True	False	user_curated	False	1	1	1	1	1	1	1	1	1	1	1	1	1	1	1	1	1	1	1	1	1	1	1	1	1	1	1	1	1	1	1	1	1	1	1	1	1	1	1
CPI-SS049E9B93C	IL2_IL2RG	simple:P31785	simple:P60568	IL2RG	IL2	True	True	False	user_curated	False	1	1	1	1	1	1	1	1	1	1	1	1	1	1	1	1	1	1	1	1	1	1	1	1	1	1	1	1	1	1	1	1	1	1	1	1	1	1	1
CPI-SS0D422CC80	IL2_IL2RB	simple:P14784	simple:P60568	IL2RB	IL2	True	True	False	user_curated	False	1	1	1	1	1	1	1	1	1	1	1	1	1	1	1	1	1	1	1	1	1	1	1	1	1	1	1	1	1	1	1	1	1	1	1	1	1	1	1
CPI-SS092627BE1	IL2_IL2RA	simple:P01589	simple:P60568	IL2RA	IL2	True	True	False	user_curated	False	1	1	1	1	1	1	1	1	1	1	1	1	1	1	1	1	1	1	1	1	1	1	1	1	1	1	1	1	1	1	1	1	1	1	1	1	1	1	1
CPI-SS09F430F14	IL2_NGFR	simple:P08138	simple:P60568	NGFR	IL2	True	True	False	I2D	False	1	1	1	1	1	1	1	1	1	1	1	1	1	1	1	1	1	1	1	1	1	1	1	1	1	1	1	1	1	1	1	1	1	1	1	1	1	1	1
CPI-SS0A93C11C8	BDNF_NGFR	simple:P08138	simple:P23560	NGFR	BDNF	True	True	False	curated	False	1	1	1	1	1	1	1	1	1	1	1	1	1	1	1	1	1	1	1	1	1	1	1	1	1	1	1	1	1	1	1	1	1	1	1	1	1	1	1
CPI-SS01BCB9360	BDNF_NCAM1	simple:P13591	simple:P23560	NCAM1	BDNF	True	True	False	I2D	False	1	1	1	1	1	1	1	1	1	1	1	1	1	1	1	1	1	1	1	1	1	1	1	1	1	1	1	1	1	1	1	1	1	1	1	1	1	1	1
CPI-SS0BA3A1C3A	NTF4_NGFR	simple:P08138	simple:P34130	NGFR	NTF4	True	True	False	curated	False	1	1	1	1	1	1	1	1	1	1	1	1	1	1	1	1	1	1	1	1	1	1	1	1	1	1	1	1	1	1	1	1	1	1	1	1	1	1	1
CPI-SS0B9C69A05	IL18_IL18RAP	simple:O95256	simple:Q14116	IL18RAP	IL18	True	True	False	user_curated	False	1	1	1	1	1	1	1	1	1	1	1	1	1	1	1	1	1	1	1	1	1	1	1	1	1	1	1	1	1	1	1	1	1	1	1	1	1	1	1
CPI-SS00E01E850	IL18_IL18R1	simple:Q13478	simple:Q14116	IL18R1	IL18	True	True	False	user_curated	False	1	1	1	1	1	1	1	1	1	1	1	1	1	1	1	1	1	1	1	1	1	1	1	1	1	1	1	1	1	1	1	1	1	1	1	1	1	1	1
CPI-SS0C23EF34B	GDNF_NCAM1	simple:P13591	simple:P39905	NCAM1	GDNF	True	True	False	I2D	False	1	1	1	1	1	1	1	1	1	1	1	1	1	1	1	1	1	1	1	1	1	1	1	1	1	1	1	1	1	1	1	1	1	1	1	1	1	1	1
CPI-SS07D71C546	IL24_NOTCH2	simple:Q04721	simple:Q13007	NOTCH2	IL24	True	True	False	IMEx,InnateDB-All,MINT	False	1	1	1	1	1	1	1	1	1	1	1	1	1	1	1	1	1	1	1	1	1	1	1	1	1	1	1	1	1	1	1	1	1	1	1	1	1	1	1
CPI-SS0533853E2	IL20_IL20RB	simple:Q6UXL0	simple:Q9NYY1	IL20RB	IL20	True	True	False	user_curated	False	1	1	1	1	1	1	1	1	1	1	1	1	1	1	1	1	1	1	1	1	1	1	1	1	1	1	1	1	1	1	1	1	1	1	1	1	1	1	1
CPI-SS027CDEA08	DLL4_NOTCH2	simple:Q04721	simple:Q9NR61	NOTCH2	DLL4	False	True	False	curated	False	1	1	1	1	1	1	1	1	1	1	1	1	1	1	1	1	1	1	1	1	1	1	1	1	1	1	1	1	1	1	1	1	1	1	1	1	1	1	1
CPI-SS012B7C21D	DLL4_NOTCH1	simple:P46531	simple:Q9NR61	NOTCH1	DLL4	False	True	False	curated	False	1	1	1	1	1	1	1	1	1	1	1	1	1	1	1	1	1	1	1	1	1	1	1	1	1	1	1	1	1	1	1	1	1	1	1	1	1	1	1
CPI-SS00D153A8A	DLL4_NOTCH4	simple:Q99466	simple:Q9NR61	NOTCH4	DLL4	False	True	False	curated	False	1	1	1	1	1	1	1	1	1	1	1	1	1	1	1	1	1	1	1	1	1	1	1	1	1	1	1	1	1	1	1	1	1	1	1	1	1	1	1
CPI-SS003C9A532	DLL3_NOTCH2	simple:Q04721	simple:Q9NYJ7	NOTCH2	DLL3	False	True	False	curated	False	1	1	1	1	1	1	1	1	1	1	1	1	1	1	1	1	1	1	1	1	1	1	1	1	1	1	1	1	1	1	1	1	1	1	1	1	1	1	1
CPI-SS0607D1101	DLL3_NOTCH1	simple:P46531	simple:Q9NYJ7	NOTCH1	DLL3	False	True	False	curated	False	1	1	1	1	1	1	1	1	1	1	1	1	1	1	1	1	1	1	1	1	1	1	1	1	1	1	1	1	1	1	1	1	1	1	1	1	1	1	1
CPI-SS09D379E5B	DLL3_NOTCH4	simple:Q99466	simple:Q9NYJ7	NOTCH4	DLL3	False	True	False	curated	False	1	1	1	1	1	1	1	1	1	1	1	1	1	1	1	1	1	1	1	1	1	1	1	1	1	1	1	1	1	1	1	1	1	1	1	1	1	1	1
CPI-SS02770D68F	JAG2_NOTCH2	simple:Q04721	simple:Q9Y219	NOTCH2	JAG2	False	True	False	curated	False	1	1	1	1	1	1	1	1	1	1	1	1	1	1	1	1	1	1	1	1	1	1	1	1	1	1	1	1	1	1	1	1	1	1	1	1	1	1	1
CPI-SS08C3D27F7	JAG2_NOTCH1	simple:P46531	simple:Q9Y219	NOTCH1	JAG2	False	True	False	curated	False	1	1	1	1	1	1	1	1	1	1	1	1	1	1	1	1	1	1	1	1	1	1	1	1	1	1	1	1	1	1	1	1	1	1	1	1	1	1	1
CPI-SS05FEE05CB	JAG2_NOTCH4	simple:Q99466	simple:Q9Y219	NOTCH4	JAG2	False	True	False	curated	False	1	1	1	1	1	1	1	1	1	1	1	1	1	1	1	1	1	1	1	1	1	1	1	1	1	1	1	1	1	1	1	1	1	1	1	1	1	1	1
CPI-SS0C4D54E39	JAG2_NOTCH3	simple:Q9UM47	simple:Q9Y219	NOTCH3	JAG2	False	True	False	curated	False	1	1	1	1	1	1	1	1	1	1	1	1	1	1	1	1	1	1	1	1	1	1	1	1	1	1	1	1	1	1	1	1	1	1	1	1	1	1	1
CPI-SS0B42AD9EF	WNT4_NOTCH1	simple:P46531	simple:P56705	NOTCH1	WNT4	True	True	False	I2D	False	1	1	1	1	1	1	1	1	1	1	1	1	1	1	1	1	1	1	1	1	1	1	1	1	1	1	1	1	1	1	1	1	1	1	1	1	1	1	1
CPI-SS0FA326344	WNT4_FZD6	simple:O60353	simple:P56705	FZD6	WNT4	True	True	False	curated	False	1	1	1	1	1	1	1	1	1	1	1	1	1	1	1	1	1	1	1	1	1	1	1	1	1	1	1	1	1	1	1	1	1	1	1	1	1	1	1
CPI-SS0B87FE6E0	JAG1_NOTCH1	simple:P46531	simple:P78504	NOTCH1	JAG1	False	True	False	curated	False	1	1	1	1	1	1	1	1	1	1	1	1	1	1	1	1	1	1	1	1	1	1	1	1	1	1	1	1	1	1	1	1	1	1	1	1	1	1	1
CPI-SS01A07768A	JAG1_CD46	simple:P15529	simple:P78504	CD46	JAG1	False	True	False	curated	False	1	1	1	1	1	1	1	1	1	1	1	1	1	1	1	1	1	1	1	1	1	1	1	1	1	1	1	1	1	1	1	1	1	1	1	1	1	1	1
CPI-SS0E5AF12B6	NOV_NOTCH1	simple:P46531	simple:P48745	NOTCH1	NOV	True	True	False	I2D,InnateDB-All	False	1	1	1	1	1	1	1	1	1	1	1	1	1	1	1	1	1	1	1	1	1	1	1	1	1	1	1	1	1	1	1	1	1	1	1	1	1	1	1
CPI-SS030EDC420	WNT7A_FZD9	simple:O00144	simple:O00755	FZD9	WNT7A	True	True	False	I2D	False	1	1	1	1	1	1	1	1	1	1	1	1	1	1	1	1	1	1	1	1	1	1	1	1	1	1	1	1	1	1	1	1	1	1	1	1	1	1	1
CPI-SS05C2D0200	WNT1_FZD9	simple:O00144	simple:P04628	FZD9	WNT1	True	True	False	I2D	False	1	1	1	1	1	1	1	1	1	1	1	1	1	1	1	1	1	1	1	1	1	1	1	1	1	1	1	1	1	1	1	1	1	1	1	1	1	1	1
CPI-SS09FF3A1EA	WNT2_FZD9	simple:O00144	simple:P09544	FZD9	WNT2	True	True	False	curated	False	1	1	1	1	1	1	1	1	1	1	1	1	1	1	1	1	1	1	1	1	1	1	1	1	1	1	1	1	1	1	1	1	1	1	1	1	1	1	1
CPI-SS0EECD7662	RETN_GPR25	simple:O00155	simple:Q9HD89	GPR25	RETN	True	True	False	IMEx,IntAct	False	1	1	1	1	1	1	1	1	1	1	1	1	1	1	1	1	1	1	1	1	1	1	1	1	1	1	1	1	1	1	1	1	1	1	1	1	1	1	1
CPI-SS0179FBFD3	TNFSF10_TNFRSF10A	simple:O00220	simple:P50591	TNFRSF10A	TNFSF10	True	True	False	user_curated	False	1	1	1	1	1	1	1	1	1	1	1	1	1	1	1	1	1	1	1	1	1	1	1	1	1	1	1	1	1	1	1	1	1	1	1	1	1	1	1
CPI-SS0898D7F7F	TNFSF10_TNFRSF10B	simple:O14763	simple:P50591	TNFRSF10B	TNFSF10	True	True	False	user_curated	False	1	1	1	1	1	1	1	1	1	1	1	1	1	1	1	1	1	1	1	1	1	1	1	1	1	1	1	1	1	1	1	1	1	1	1	1	1	1	1
CPI-SS01ECFDA18	TNFSF10_TNFRSF10C	simple:O14798	simple:P50591	TNFRSF10C	TNFSF10	True	True	False	user_curated	False	1	1	1	1	1	1	1	1	1	1	1	1	1	1	1	1	1	1	1	1	1	1	1	1	1	1	1	1	1	1	1	1	1	1	1	1	1	1	1
CPI-SS0E0BCE16F	FGF5_FGFR1	simple:P11362	simple:P12034	FGFR1	FGF5	True	True	False	I2D,InnateDB-All	False	1	1	1	1	1	1	1	1	1	1	1	1	1	1	1	1	1	1	1	1	1	1	1	1	1	1	1	1	1	1	1	1	1	1	1	1	1	1	1
CPI-SS07833475A	FGF7_FGFR1	simple:P11362	simple:P21781	FGFR1	FGF7	True	True	False	I2D	False	1	1	1	1	1	1	1	1	1	1	1	1	1	1	1	1	1	1	1	1	1	1	1	1	1	1	1	1	1	1	1	1	1	1	1	1	1	1	1
CPI-SS038E93B77	FGF9_FGFR1	simple:P11362	simple:P31371	FGFR1	FGF9	True	True	False	I2D,InnateDB-All	False	1	1	1	1	1	1	1	1	1	1	1	1	1	1	1	1	1	1	1	1	1	1	1	1	1	1	1	1	1	1	1	1	1	1	1	1	1	1	1
CPI-SS0907A7598	FGF9_FGFR2	simple:P21802	simple:P31371	FGFR2	FGF9	True	True	False	I2D,InnateDB-All	False	1	1	1	1	1	1	1	1	1	1	1	1	1	1	1	1	1	1	1	1	1	1	1	1	1	1	1	1	1	1	1	1	1	1	1	1	1	1	1
CPI-SS0649EA05F	FGF9_FGFR4	simple:P22455	simple:P31371	FGFR4	FGF9	True	True	False	I2D	False	1	1	1	1	1	1	1	1	1	1	1	1	1	1	1	1	1	1	1	1	1	1	1	1	1	1	1	1	1	1	1	1	1	1	1	1	1	1	1
CPI-SS07A9A501C	FGF9_FGFR3	simple:P22607	simple:P31371	FGFR3	FGF9	True	True	False	I2D,InnateDB-All	False	1	1	1	1	1	1	1	1	1	1	1	1	1	1	1	1	1	1	1	1	1	1	1	1	1	1	1	1	1	1	1	1	1	1	1	1	1	1	1
CPI-SS0769B1FF3	FGF8_FGFR1	simple:P11362	simple:P55075	FGFR1	FGF8	True	True	False	I2D,IMEx,InnateDB-All,IntAct	False	1	1	1	1	1	1	1	1	1	1	1	1	1	1	1	1	1	1	1	1	1	1	1	1	1	1	1	1	1	1	1	1	1	1	1	1	1	1	1
CPI-SS07BA4A3B7	FGF8_FGFR2	simple:P21802	simple:P55075	FGFR2	FGF8	True	True	False	I2D,IMEx,InnateDB-All,IntAct	False	1	1	1	1	1	1	1	1	1	1	1	1	1	1	1	1	1	1	1	1	1	1	1	1	1	1	1	1	1	1	1	1	1	1	1	1	1	1	1
CPI-SS05C077A1E	FGF8_FGFR4	simple:P22455	simple:P55075	FGFR4	FGF8	True	True	False	I2D	False	1	1	1	1	1	1	1	1	1	1	1	1	1	1	1	1	1	1	1	1	1	1	1	1	1	1	1	1	1	1	1	1	1	1	1	1	1	1	1
CPI-SS0D99CC068	FGF8_FGFR3	simple:P22607	simple:P55075	FGFR3	FGF8	True	True	False	I2D,IMEx,InnateDB-All	False	1	1	1	1	1	1	1	1	1	1	1	1	1	1	1	1	1	1	1	1	1	1	1	1	1	1	1	1	1	1	1	1	1	1	1	1	1	1	1
CPI-SS0BF490275	KL_FGFR1	simple:P11362	simple:Q9UEF7	FGFR1	KL	True	True	False	I2D	False	1	1	1	1	1	1	1	1	1	1	1	1	1	1	1	1	1	1	1	1	1	1	1	1	1	1	1	1	1	1	1	1	1	1	1	1	1	1	1
CPI-SS0BFB29A42	PTN_PLXNB2	simple:O15031	simple:P21246	PLXNB2	PTN	True	True	False	I2D,IMEx,InnateDB-All,IntAct	False	1	1	1	1	1	1	1	1	1	1	1	1	1	1	1	1	1	1	1	1	1	1	1	1	1	1	1	1	1	1	1	1	1	1	1	1	1	1	1
CPI-SS0C0A61F92	SEMA4G_PLXNB2	simple:O15031	simple:Q9NTN9	PLXNB2	SEMA4G	False	True	False	curated	False	1	1	1	1	1	1	1	1	1	1	1	1	1	1	1	1	1	1	1	1	1	1	1	1	1	1	1	1	1	1	1	1	1	1	1	1	1	1	1
CPI-SS04318D03E	CCL3_ACKR2	simple:O00590	simple:P10147	ACKR2	CCL3	True	True	False	curated	False	1	1	1	1	1	1	1	1	1	1	1	1	1	1	1	1	1	1	1	1	1	1	1	1	1	1	1	1	1	1	1	1	1	1	1	1	1	1	1
CPI-SS0AFE077D8	CCL4_ACKR2	simple:O00590	simple:P13236	ACKR2	CCL4	True	True	False	curated	False	1	1	1	1	1	1	1	1	1	1	1	1	1	1	1	1	1	1	1	1	1	1	1	1	1	1	1	1	1	1	1	1	1	1	1	1	1	1	1
CPI-SS03165AD8C	CCL2_ACKR2	simple:O00590	simple:P13500	ACKR2	CCL2	True	True	False	curated	False	1	1	1	1	1	1	1	1	1	1	1	1	1	1	1	1	1	1	1	1	1	1	1	1	1	1	1	1	1	1	1	1	1	1	1	1	1	1	1
CPI-SS0AE4CF4E7	CCL5_ACKR2	simple:O00590	simple:P13501	ACKR2	CCL5	True	True	False	curated	False	1	1	1	1	1	1	1	1	1	1	1	1	1	1	1	1	1	1	1	1	1	1	1	1	1	1	1	1	1	1	1	1	1	1	1	1	1	1	1
CPI-SS0DA291AD9	CCL5_GPR75	simple:O95800	simple:P13501	GPR75	CCL5	True	True	False	guidetopharmacology.org	False	1	1	1	1	1	1	1	1	1	1	1	1	1	1	1	1	1	1	1	1	1	1	1	1	1	1	1	1	1	1	1	1	1	1	1	1	1	1	1
CPI-SS073B0CE7A	CCL3L1_ACKR2	simple:O00590	simple:P16619	ACKR2	CCL3L1	True	True	False	I2D	False	1	1	1	1	1	1	1	1	1	1	1	1	1	1	1	1	1	1	1	1	1	1	1	1	1	1	1	1	1	1	1	1	1	1	1	1	1	1	1
CPI-SS0BE8BE8E9	CCL8_ACKR2	simple:O00590	simple:P80075	ACKR2	CCL8	True	True	False	curated	False	1	1	1	1	1	1	1	1	1	1	1	1	1	1	1	1	1	1	1	1	1	1	1	1	1	1	1	1	1	1	1	1	1	1	1	1	1	1	1
CPI-SS09AFCF898	CCL8_CCR2	simple:P41597	simple:P80075	CCR2	CCL8	True	True	False	curated	False	1	1	1	1	1	1	1	1	1	1	1	1	1	1	1	1	1	1	1	1	1	1	1	1	1	1	1	1	1	1	1	1	1	1	1	1	1	1	1
CPI-SS0F8C2FA91	CCL8_CCR1	simple:P32246	simple:P80075	CCR1	CCL8	True	True	False	curated	False	1	1	1	1	1	1	1	1	1	1	1	1	1	1	1	1	1	1	1	1	1	1	1	1	1	1	1	1	1	1	1	1	1	1	1	1	1	1	1
CPI-SS0E7EDE823	CCL8_CCR3	simple:P51677	simple:P80075	CCR3	CCL8	True	True	False	user_curated	False	1	1	1	1	1	1	1	1	1	1	1	1	1	1	1	1	1	1	1	1	1	1	1	1	1	1	1	1	1	1	1	1	1	1	1	1	1	1	1
CPI-SS0DFAF1FE2	CCL8_CCR5	simple:P51681	simple:P80075	CCR5	CCL8	True	True	False	curated	False	1	1	1	1	1	1	1	1	1	1	1	1	1	1	1	1	1	1	1	1	1	1	1	1	1	1	1	1	1	1	1	1	1	1	1	1	1	1	1
CPI-SS0ADA38C78	CCL7_ACKR2	simple:O00590	simple:P80098	ACKR2	CCL7	True	True	False	curated	False	1	1	1	1	1	1	1	1	1	1	1	1	1	1	1	1	1	1	1	1	1	1	1	1	1	1	1	1	1	1	1	1	1	1	1	1	1	1	1
CPI-SS008EB600F	CCL7_CCR2	simple:P41597	simple:P80098	CCR2	CCL7	True	True	False	user_curated	False	1	1	1	1	1	1	1	1	1	1	1	1	1	1	1	1	1	1	1	1	1	1	1	1	1	1	1	1	1	1	1	1	1	1	1	1	1	1	1
CPI-SS08B91FD2A	CCL7_CCR1	simple:P32246	simple:P80098	CCR1	CCL7	True	True	False	user_curated	False	1	1	1	1	1	1	1	1	1	1	1	1	1	1	1	1	1	1	1	1	1	1	1	1	1	1	1	1	1	1	1	1	1	1	1	1	1	1	1
CPI-SS0CBA3DA0D	CCL7_CCR3	simple:P51677	simple:P80098	CCR3	CCL7	True	True	False	user_curated	False	1	1	1	1	1	1	1	1	1	1	1	1	1	1	1	1	1	1	1	1	1	1	1	1	1	1	1	1	1	1	1	1	1	1	1	1	1	1	1
CPI-SS0B186A32C	CCL7_CCR5	simple:P51681	simple:P80098	CCR5	CCL7	True	True	False	curated	False	1	1	1	1	1	1	1	1	1	1	1	1	1	1	1	1	1	1	1	1	1	1	1	1	1	1	1	1	1	1	1	1	1	1	1	1	1	1	1
CPI-SS0638E0E29	CCL7_CCR10	simple:P46092	simple:P80098	CCR10	CCL7	True	True	False	I2D	False	1	1	1	1	1	1	1	1	1	1	1	1	1	1	1	1	1	1	1	1	1	1	1	1	1	1	1	1	1	1	1	1	1	1	1	1	1	1	1
CPI-SS045A5FC60	CCL14_ACKR2	simple:O00590	simple:Q16627	ACKR2	CCL14	True	True	False	curated	False	1	1	1	1	1	1	1	1	1	1	1	1	1	1	1	1	1	1	1	1	1	1	1	1	1	1	1	1	1	1	1	1	1	1	1	1	1	1	1
CPI-SS059CC19A3	CCL14_CCR1	simple:P32246	simple:Q16627	CCR1	CCL14	True	True	False	user_curated	False	1	1	1	1	1	1	1	1	1	1	1	1	1	1	1	1	1	1	1	1	1	1	1	1	1	1	1	1	1	1	1	1	1	1	1	1	1	1	1
CPI-SS0FA7A69D9	CCL14_CCR3	simple:P51677	simple:Q16627	CCR3	CCL14	True	True	False	curated	False	1	1	1	1	1	1	1	1	1	1	1	1	1	1	1	1	1	1	1	1	1	1	1	1	1	1	1	1	1	1	1	1	1	1	1	1	1	1	1
CPI-SS06B0861F1	CCL13_ACKR2	simple:O00590	simple:Q99616	ACKR2	CCL13	True	True	False	curated	False	1	1	1	1	1	1	1	1	1	1	1	1	1	1	1	1	1	1	1	1	1	1	1	1	1	1	1	1	1	1	1	1	1	1	1	1	1	1	1
CPI-SS0C98C08DA	CCL13_CCR2	simple:P41597	simple:Q99616	CCR2	CCL13	True	True	False	user_curated	False	1	1	1	1	1	1	1	1	1	1	1	1	1	1	1	1	1	1	1	1	1	1	1	1	1	1	1	1	1	1	1	1	1	1	1	1	1	1	1
CPI-SS0B887F7AC	CCL13_CCR1	simple:P32246	simple:Q99616	CCR1	CCL13	True	True	False	guidetopharmacology.org	False	1	1	1	1	1	1	1	1	1	1	1	1	1	1	1	1	1	1	1	1	1	1	1	1	1	1	1	1	1	1	1	1	1	1	1	1	1	1	1
CPI-SS0EDD062F7	CCL13_CCR3	simple:P51677	simple:Q99616	CCR3	CCL13	True	True	False	user_curated	False	1	1	1	1	1	1	1	1	1	1	1	1	1	1	1	1	1	1	1	1	1	1	1	1	1	1	1	1	1	1	1	1	1	1	1	1	1	1	1
CPI-SS091B461CB	CCL28_ACKR2	simple:O00590	simple:Q9NRJ3	ACKR2	CCL28	True	True	False	I2D	False	1	1	1	1	1	1	1	1	1	1	1	1	1	1	1	1	1	1	1	1	1	1	1	1	1	1	1	1	1	1	1	1	1	1	1	1	1	1	1
CPI-SS05B92CCC4	CCL28_CCR3	simple:P51677	simple:Q9NRJ3	CCR3	CCL28	True	True	False	guidetopharmacology.org	False	1	1	1	1	1	1	1	1	1	1	1	1	1	1	1	1	1	1	1	1	1	1	1	1	1	1	1	1	1	1	1	1	1	1	1	1	1	1	1
CPI-SS064C772FE	CCL28_CCR10	simple:P46092	simple:Q9NRJ3	CCR10	CCL28	True	True	False	guidetopharmacology.org	False	1	1	1	1	1	1	1	1	1	1	1	1	1	1	1	1	1	1	1	1	1	1	1	1	1	1	1	1	1	1	1	1	1	1	1	1	1	1	1
CPI-SS0D34B5517	CCL27_ACKR2	simple:O00590	simple:Q9Y4X3	ACKR2	CCL27	True	True	False	I2D	False	1	1	1	1	1	1	1	1	1	1	1	1	1	1	1	1	1	1	1	1	1	1	1	1	1	1	1	1	1	1	1	1	1	1	1	1	1	1	1
CPI-SS0B2979A10	CCL27_CCR10	simple:P46092	simple:Q9Y4X3	CCR10	CCL27	True	True	False	user_curated	False	1	1	1	1	1	1	1	1	1	1	1	1	1	1	1	1	1	1	1	1	1	1	1	1	1	1	1	1	1	1	1	1	1	1	1	1	1	1	1
CPI-SS092C1B321	CCL26_CCR2	simple:P41597	simple:Q9Y258	CCR2	CCL26	True	True	False	curated	False	1	1	1	1	1	1	1	1	1	1	1	1	1	1	1	1	1	1	1	1	1	1	1	1	1	1	1	1	1	1	1	1	1	1	1	1	1	1	1
CPI-SS04EE957D8	CCL26_CCR1	simple:P32246	simple:Q9Y258	CCR1	CCL26	True	True	False	curated	False	1	1	1	1	1	1	1	1	1	1	1	1	1	1	1	1	1	1	1	1	1	1	1	1	1	1	1	1	1	1	1	1	1	1	1	1	1	1	1
CPI-SS0815A0EE0	CCL26_CCR3	simple:P51677	simple:Q9Y258	CCR3	CCL26	True	True	False	user_curated	False	1	1	1	1	1	1	1	1	1	1	1	1	1	1	1	1	1	1	1	1	1	1	1	1	1	1	1	1	1	1	1	1	1	1	1	1	1	1	1
CPI-SS09199F78C	CCL23_CCR1	simple:P32246	simple:P55773	CCR1	CCL23	True	True	False	user_curated	False	1	1	1	1	1	1	1	1	1	1	1	1	1	1	1	1	1	1	1	1	1	1	1	1	1	1	1	1	1	1	1	1	1	1	1	1	1	1	1
CPI-SS0D57FCA8C	CCL23_IDE	simple:P14735	simple:P55773	IDE	CCL23	True	True	False	InnateDB-All	False	1	1	1	1	1	1	1	1	1	1	1	1	1	1	1	1	1	1	1	1	1	1	1	1	1	1	1	1	1	1	1	1	1	1	1	1	1	1	1
CPI-SS041751A4D	CCL18_CCR1	simple:P32246	simple:P55774	CCR1	CCL18	True	True	False	guidetopharmacology.org	False	1	1	1	1	1	1	1	1	1	1	1	1	1	1	1	1	1	1	1	1	1	1	1	1	1	1	1	1	1	1	1	1	1	1	1	1	1	1	1
CPI-SS03188FD02	CCL18_CCR8	simple:P51685	simple:P55774	CCR8	CCL18	True	True	False	user_curated	False	1	1	1	1	1	1	1	1	1	1	1	1	1	1	1	1	1	1	1	1	1	1	1	1	1	1	1	1	1	1	1	1	1	1	1	1	1	1	1
CPI-SS0C84DF380	CCL15_CCR1	simple:P32246	simple:Q16663	CCR1	CCL15	True	True	False	user_curated	False	1	1	1	1	1	1	1	1	1	1	1	1	1	1	1	1	1	1	1	1	1	1	1	1	1	1	1	1	1	1	1	1	1	1	1	1	1	1	1
CPI-SS006C89002	CCL15_CCR3	simple:P51677	simple:Q16663	CCR3	CCL15	True	True	False	user_curated	False	1	1	1	1	1	1	1	1	1	1	1	1	1	1	1	1	1	1	1	1	1	1	1	1	1	1	1	1	1	1	1	1	1	1	1	1	1	1	1
CPI-SS027AFFC0E	BAG6_NCR3	simple:O14931	simple:P46379	NCR3	BAG6	False	True	False	curated	False	1	1	1	1	1	1	1	1	1	1	1	1	1	1	1	1	1	1	1	1	1	1	1	1	1	1	1	1	1	1	1	1	1	1	1	1	1	1	1
CPI-SS0F94547B2	NCR3LG1_NCR3	simple:O14931	simple:Q68D85	NCR3	NCR3LG1	False	True	False	curated	False	1	1	1	1	1	1	1	1	1	1	1	1	1	1	1	1	1	1	1	1	1	1	1	1	1	1	1	1	1	1	1	1	1	1	1	1	1	1	1
CPI-SS0DC4D593E	EFNB1_EPHB6	simple:O15197	simple:P98172	EPHB6	EFNB1	True	True	False	curated	False	1	1	1	1	1	1	1	1	1	1	1	1	1	1	1	1	1	1	1	1	1	1	1	1	1	1	1	1	1	1	1	1	1	1	1	1	1	1	1
CPI-SS0111AAD26	EFNB1_EPHB2	simple:P29323	simple:P98172	EPHB2	EFNB1	False	True	False	curated	False	1	1	1	1	1	1	1	1	1	1	1	1	1	1	1	1	1	1	1	1	1	1	1	1	1	1	1	1	1	1	1	1	1	1	1	1	1	1	1
CPI-SS0FF55B42C	EFNB1_EPHB3	simple:P54753	simple:P98172	EPHB3	EFNB1	False	True	False	curated	False	1	1	1	1	1	1	1	1	1	1	1	1	1	1	1	1	1	1	1	1	1	1	1	1	1	1	1	1	1	1	1	1	1	1	1	1	1	1	1
CPI-SS0F21D6CA0	EFNB1_EPHB4	simple:P54760	simple:P98172	EPHB4	EFNB1	False	True	False	curated	False	1	1	1	1	1	1	1	1	1	1	1	1	1	1	1	1	1	1	1	1	1	1	1	1	1	1	1	1	1	1	1	1	1	1	1	1	1	1	1
CPI-SS0470AF83E	EFNB1_EPHB1	simple:P54762	simple:P98172	EPHB1	EFNB1	False	True	False	curated	False	1	1	1	1	1	1	1	1	1	1	1	1	1	1	1	1	1	1	1	1	1	1	1	1	1	1	1	1	1	1	1	1	1	1	1	1	1	1	1
CPI-SS00046DCF3	EFNB1_EPHA4	simple:P54764	simple:P98172	EPHA4	EFNB1	False	True	False	curated	False	1	1	1	1	1	1	1	1	1	1	1	1	1	1	1	1	1	1	1	1	1	1	1	1	1	1	1	1	1	1	1	1	1	1	1	1	1	1	1
CPI-SS0586F2596	EFNA5_EPHB2	simple:P29323	simple:P52803	EPHB2	EFNA5	False	True	False	curated	False	1	1	1	1	1	1	1	1	1	1	1	1	1	1	1	1	1	1	1	1	1	1	1	1	1	1	1	1	1	1	1	1	1	1	1	1	1	1	1
CPI-SS03A2EFDD5	EFNA5_EPHA1	simple:P21709	simple:P52803	EPHA1	EFNA5	False	True	False	curated	False	1	1	1	1	1	1	1	1	1	1	1	1	1	1	1	1	1	1	1	1	1	1	1	1	1	1	1	1	1	1	1	1	1	1	1	1	1	1	1
CPI-SS02AFCED82	EFNA5_EPHA2	simple:P29317	simple:P52803	EPHA2	EFNA5	False	True	False	curated	False	1	1	1	1	1	1	1	1	1	1	1	1	1	1	1	1	1	1	1	1	1	1	1	1	1	1	1	1	1	1	1	1	1	1	1	1	1	1	1
CPI-SS0BEAB521F	EFNA5_EPHA3	simple:P29320	simple:P52803	EPHA3	EFNA5	True	True	False	curated	False	1	1	1	1	1	1	1	1	1	1	1	1	1	1	1	1	1	1	1	1	1	1	1	1	1	1	1	1	1	1	1	1	1	1	1	1	1	1	1
CPI-SS01A8F745A	EFNA3_EPHA1	simple:P21709	simple:P52797	EPHA1	EFNA3	False	True	False	curated	False	1	1	1	1	1	1	1	1	1	1	1	1	1	1	1	1	1	1	1	1	1	1	1	1	1	1	1	1	1	1	1	1	1	1	1	1	1	1	1
CPI-SS07BECB892	EFNA3_EPHA2	simple:P29317	simple:P52797	EPHA2	EFNA3	False	True	False	curated	False	1	1	1	1	1	1	1	1	1	1	1	1	1	1	1	1	1	1	1	1	1	1	1	1	1	1	1	1	1	1	1	1	1	1	1	1	1	1	1
CPI-SS0AB0604B5	EFNA3_EPHA3	simple:P29320	simple:P52797	EPHA3	EFNA3	True	True	False	curated	False	1	1	1	1	1	1	1	1	1	1	1	1	1	1	1	1	1	1	1	1	1	1	1	1	1	1	1	1	1	1	1	1	1	1	1	1	1	1	1
CPI-SS05E6D620E	EFNA4_EPHA1	simple:P21709	simple:P52798	EPHA1	EFNA4	True	True	False	curated	False	1	1	1	1	1	1	1	1	1	1	1	1	1	1	1	1	1	1	1	1	1	1	1	1	1	1	1	1	1	1	1	1	1	1	1	1	1	1	1
CPI-SS09F973C1A	EFNA4_EPHA2	simple:P29317	simple:P52798	EPHA2	EFNA4	True	True	False	curated	False	1	1	1	1	1	1	1	1	1	1	1	1	1	1	1	1	1	1	1	1	1	1	1	1	1	1	1	1	1	1	1	1	1	1	1	1	1	1	1
CPI-SS041888D39	EFNA4_EPHA3	simple:P29320	simple:P52798	EPHA3	EFNA4	True	True	False	curated	False	1	1	1	1	1	1	1	1	1	1	1	1	1	1	1	1	1	1	1	1	1	1	1	1	1	1	1	1	1	1	1	1	1	1	1	1	1	1	1
CPI-SS0AB647854	PSAP_GPR37	simple:O15354	simple:P07602	GPR37	PSAP	True	True	False	guidetopharmacology.org	False	1	1	1	1	1	1	1	1	1	1	1	1	1	1	1	1	1	1	1	1	1	1	1	1	1	1	1	1	1	1	1	1	1	1	1	1	1	1	1
CPI-SS082900482	PSAP_GPR37L1	simple:O60883	simple:P07602	GPR37L1	PSAP	True	True	False	guidetopharmacology.org	False	1	1	1	1	1	1	1	1	1	1	1	1	1	1	1	1	1	1	1	1	1	1	1	1	1	1	1	1	1	1	1	1	1	1	1	1	1	1	1
CPI-SS0A915097A	IL16_GRIN2D	simple:O15399	simple:Q14005	GRIN2D	IL16	True	True	False	I2D	False	1	1	1	1	1	1	1	1	1	1	1	1	1	1	1	1	1	1	1	1	1	1	1	1	1	1	1	1	1	1	1	1	1	1	1	1	1	1	1
CPI-SS08BEDE459	IL16_CD4	simple:P01730	simple:Q14005	CD4	IL16	True	True	False	user_curated	False	1	1	1	1	1	1	1	1	1	1	1	1	1	1	1	1	1	1	1	1	1	1	1	1	1	1	1	1	1	1	1	1	1	1	1	1	1	1	1
CPI-SS070B0E458	IL16_GRIN2A	simple:Q12879	simple:Q14005	GRIN2A	IL16	True	True	False	I2D	False	1	1	1	1	1	1	1	1	1	1	1	1	1	1	1	1	1	1	1	1	1	1	1	1	1	1	1	1	1	1	1	1	1	1	1	1	1	1	1
CPI-SS0D529E576	IL16_GRIN2B	simple:Q13224	simple:Q14005	GRIN2B	IL16	True	True	False	I2D	False	1	1	1	1	1	1	1	1	1	1	1	1	1	1	1	1	1	1	1	1	1	1	1	1	1	1	1	1	1	1	1	1	1	1	1	1	1	1	1
CPI-SS04861AD1A	SCGB3A1_FGFR4	simple:P22455	simple:Q96QR1	FGFR4	SCGB3A1	True	True	False	IMEx,InnateDB-All,MINT	False	1	1	1	1	1	1	1	1	1	1	1	1	1	1	1	1	1	1	1	1	1	1	1	1	1	1	1	1	1	1	1	1	1	1	1	1	1	1	1
CPI-SS042EB8C7A	GHRL_TBXA2R	simple:P21731	simple:Q9UBU3	TBXA2R	GHRL	True	True	False	InnateDB-All	False	1	1	1	1	1	1	1	1	1	1	1	1	1	1	1	1	1	1	1	1	1	1	1	1	1	1	1	1	1	1	1	1	1	1	1	1	1	1	1
CPI-SS043E0F61D	GHRL_PTGER3	simple:P43115	simple:Q9UBU3	PTGER3	GHRL	True	True	False	InnateDB-All	False	1	1	1	1	1	1	1	1	1	1	1	1	1	1	1	1	1	1	1	1	1	1	1	1	1	1	1	1	1	1	1	1	1	1	1	1	1	1	1
CPI-SS05D406038	GHRL_PTGIR	simple:P43119	simple:Q9UBU3	PTGIR	GHRL	True	True	False	InnateDB-All	False	1	1	1	1	1	1	1	1	1	1	1	1	1	1	1	1	1	1	1	1	1	1	1	1	1	1	1	1	1	1	1	1	1	1	1	1	1	1	1
CPI-SS090987D9C	GHRL_GHRHR	simple:Q02643	simple:Q9UBU3	GHRHR	GHRL	True	True	False	I2D	False	1	1	1	1	1	1	1	1	1	1	1	1	1	1	1	1	1	1	1	1	1	1	1	1	1	1	1	1	1	1	1	1	1	1	1	1	1	1	1
CPI-SS085C150CE	GHRL_ACE2	simple:Q9BYF1	simple:Q9UBU3	ACE2	GHRL	True	True	False	I2D	False	1	1	1	1	1	1	1	1	1	1	1	1	1	1	1	1	1	1	1	1	1	1	1	1	1	1	1	1	1	1	1	1	1	1	1	1	1	1	1
CPI-SS082AD7B6A	WNT5A_FZD6	simple:O60353	simple:P41221	FZD6	WNT5A	True	True	False	curated	False	1	1	1	1	1	1	1	1	1	1	1	1	1	1	1	1	1	1	1	1	1	1	1	1	1	1	1	1	1	1	1	1	1	1	1	1	1	1	1
CPI-SS02B567BC7	SEMA7A_PLXNC1	simple:O60486	simple:O75326	PLXNC1	SEMA7A	False	True	False	curated	False	1	1	1	1	1	1	1	1	1	1	1	1	1	1	1	1	1	1	1	1	1	1	1	1	1	1	1	1	1	1	1	1	1	1	1	1	1	1	1
CPI-SS070C51D94	WNT3_FZD7	simple:O75084	simple:P56703	FZD7	WNT3	True	True	False	curated	False	1	1	1	1	1	1	1	1	1	1	1	1	1	1	1	1	1	1	1	1	1	1	1	1	1	1	1	1	1	1	1	1	1	1	1	1	1	1	1
CPI-SS0A4EE6FE1	FAM3B_LRP5	simple:O75197	simple:P58499	LRP5	FAM3B	True	True	False	InnateDB-All	False	1	1	1	1	1	1	1	1	1	1	1	1	1	1	1	1	1	1	1	1	1	1	1	1	1	1	1	1	1	1	1	1	1	1	1	1	1	1	1
CPI-SS05E001125	RSPO4_LGR5	simple:O75473	simple:Q2I0M5	LGR5	RSPO4	True	True	False	guidetopharmacology.org	False	1	1	1	1	1	1	1	1	1	1	1	1	1	1	1	1	1	1	1	1	1	1	1	1	1	1	1	1	1	1	1	1	1	1	1	1	1	1	1
CPI-SS0F102AAC5	RSPO1_LGR5	simple:O75473	simple:Q2MKA7	LGR5	RSPO1	True	True	False	guidetopharmacology.org	False	1	1	1	1	1	1	1	1	1	1	1	1	1	1	1	1	1	1	1	1	1	1	1	1	1	1	1	1	1	1	1	1	1	1	1	1	1	1	1
CPI-SS0FC0CA5ED	RSPO2_LGR5	simple:O75473	simple:Q6UXX9	LGR5	RSPO2	True	True	False	guidetopharmacology.org	False	1	1	1	1	1	1	1	1	1	1	1	1	1	1	1	1	1	1	1	1	1	1	1	1	1	1	1	1	1	1	1	1	1	1	1	1	1	1	1
CPI-SS0DCA749B0	RSPO3_LGR5	simple:O75473	simple:Q9BXY4	LGR5	RSPO3	True	True	False	guidetopharmacology.org	False	1	1	1	1	1	1	1	1	1	1	1	1	1	1	1	1	1	1	1	1	1	1	1	1	1	1	1	1	1	1	1	1	1	1	1	1	1	1	1
CPI-SS0A874F65F	RSPO3_LGR4	simple:Q9BXB1	simple:Q9BXY4	LGR4	RSPO3	True	True	False	guidetopharmacology.org	False	1	1	1	1	1	1	1	1	1	1	1	1	1	1	1	1	1	1	1	1	1	1	1	1	1	1	1	1	1	1	1	1	1	1	1	1	1	1	1
CPI-SS05B1FA8A8	CKLF_LRP6	simple:O75581	simple:Q9UBR5	LRP6	CKLF	True	True	False	IMEx,IntAct	False	1	1	1	1	1	1	1	1	1	1	1	1	1	1	1	1	1	1	1	1	1	1	1	1	1	1	1	1	1	1	1	1	1	1	1	1	1	1	1
CPI-SS00EC753E6	GCG_GLP2R	simple:O95838	simple:P01275	GLP2R	GCG	True	True	False	guidetopharmacology.org	False	1	1	1	1	1	1	1	1	1	1	1	1	1	1	1	1	1	1	1	1	1	1	1	1	1	1	1	1	1	1	1	1	1	1	1	1	1	1	1
CPI-SS03E273233	ENTPD1_ADORA2A	simple:P29274	simple:P49961	ADORA2A	ENTPD1	False	True	False	curated	False	1	1	1	1	1	1	1	1	1	1	1	1	1	1	1	1	1	1	1	1	1	1	1	1	1	1	1	1	1	1	1	1	1	1	1	1	1	1	1
CPI-SS0FF6CFDCA	ENTPD1_ADORA3	simple:P0DMS8	simple:P49961	ADORA3	ENTPD1	False	True	False	curated	False	1	1	1	1	1	1	1	1	1	1	1	1	1	1	1	1	1	1	1	1	1	1	1	1	1	1	1	1	1	1	1	1	1	1	1	1	1	1	1
CPI-SS079728E8B	ENTPD1_ADORA2B	simple:P29275	simple:P49961	ADORA2B	ENTPD1	False	True	False	curated	False	1	1	1	1	1	1	1	1	1	1	1	1	1	1	1	1	1	1	1	1	1	1	1	1	1	1	1	1	1	1	1	1	1	1	1	1	1	1	1
CPI-SS03E7587E4	ENTPD1_ADORA1	simple:P30542	simple:P49961	ADORA1	ENTPD1	False	True	False	curated	False	1	1	1	1	1	1	1	1	1	1	1	1	1	1	1	1	1	1	1	1	1	1	1	1	1	1	1	1	1	1	1	1	1	1	1	1	1	1	1
CPI-SS0C1F25516	CEACAM5_CD8A	simple:P01732	simple:P06731	CD8A	CEACAM5	True	True	False	curated	False	1	1	1	1	1	1	1	1	1	1	1	1	1	1	1	1	1	1	1	1	1	1	1	1	1	1	1	1	1	1	1	1	1	1	1	1	1	1	1
CPI-SS03A96DA10	CD48_CD2	simple:P06729	simple:P09326	CD2	CD48	False	True	False	user_curated	False	0	0	0	0	0	0	1	1	1	1	1	1	1	0	0	1	1	1	0	0.738	0.008	0	0	0	0	0	0	1	1	1	1	1	1	1	0	0	1	1	1
CPI-SS00B1BEE64	CD58_CD2	simple:P06729	simple:P19256	CD2	CD58	False	True	False	curated	False	0	0	0	0	0.048	0	1	1	1	1	1	1	1	0	0	1	1	1	0.023	1	0.085	0	0	0	0	0	0	1	1	1	1	1	1	1	0	0	1	1	1
CPI-SS0B01CF3AB	CSF1_CSF1R	simple:P07333	simple:P09603	CSF1R	CSF1	True	True	False	user_curated	False	1	1	1	1	1	1	1	1	1	1	1	1	1	1	1	1	1	1	1	1	1	1	1	1	1	1	1	1	1	1	1	1	1	1	1	1	1	1	1
CPI-SS05BE83BC6	CSF3_CSF1R	simple:P07333	simple:P09919	CSF1R	CSF3	True	True	False	guidetopharmacology.org	False	1	1	1	1	1	1	1	1	1	1	1	1	1	1	1	1	1	1	1	1	1	1	1	1	1	1	1	1	1	1	1	1	1	1	1	1	1	1	1
CPI-SS0DFA98A14	IL34_CSF1R	simple:P07333	simple:Q6ZMJ4	CSF1R	IL34	True	True	False	curated	False	1	1	1	1	1	1	1	1	1	1	1	1	1	1	1	1	1	1	1	1	1	1	1	1	1	1	1	1	1	1	1	1	1	1	1	1	1	1	1
CPI-SS07F60834D	HGF_MET	simple:P08581	simple:P14210	MET	HGF	True	True	False	curated	False	1	1	1	1	1	1	1	1	1	1	1	1	1	1	1	1	1	1	1	1	1	1	1	1	1	1	1	1	1	1	1	1	1	1	1	1	1	1	1
CPI-SS0D954EA1C	PDGFD_PDGFRB	simple:P09619	simple:Q9GZP0	PDGFRB	PDGFD	True	True	False	curated	False	1	1	1	1	1	1	1	1	1	1	1	1	1	1	1	1	1	1	1	1	1	1	1	1	1	1	1	1	1	1	1	1	1	1	1	1	1	1	1
CPI-SS02D7A1DDE	KITLG_KIT	simple:P10721	simple:P21583	KIT	KITLG	True	True	False	user_curated	False	1	1	1	1	1	1	1	1	1	1	1	1	1	1	1	1	1	1	1	1	1	1	1	1	1	1	1	1	1	1	1	1	1	1	1	1	1	1	1
CPI-SS0EDAE16B6	KITLG_EPOR	simple:P19235	simple:P21583	EPOR	KITLG	True	True	False	I2D	False	1	1	1	1	1	1	1	1	1	1	1	1	1	1	1	1	1	1	1	1	1	1	1	1	1	1	1	1	1	1	1	1	1	1	1	1	1	1	1
CPI-SS0A1864A37	NPPC_NPR1	simple:P16066	simple:P23582	NPR1	NPPC	True	True	False	InnateDB-All	False	1	1	1	1	1	1	1	1	1	1	1	1	1	1	1	1	1	1	1	1	1	1	1	1	1	1	1	1	1	1	1	1	1	1	1	1	1	1	1
CPI-SS0EB4002A2	NPPC_NPR3	simple:P17342	simple:P23582	NPR3	NPPC	True	True	False	I2D,InnateDB-All	False	1	1	1	1	1	1	1	1	1	1	1	1	1	1	1	1	1	1	1	1	1	1	1	1	1	1	1	1	1	1	1	1	1	1	1	1	1	1	1
CPI-SS06B94F144	NPPC_NPR2	simple:P20594	simple:P23582	NPR2	NPPC	True	True	False	guidetopharmacology.org	False	1	1	1	1	1	1	1	1	1	1	1	1	1	1	1	1	1	1	1	1	1	1	1	1	1	1	1	1	1	1	1	1	1	1	1	1	1	1	1
CPI-SS03CC15FF3	PDGFC_PDGFRA	simple:P16234	simple:Q9NRA1	PDGFRA	PDGFC	True	True	False	curated	False	1	1	1	1	1	1	1	1	1	1	1	1	1	1	1	1	1	1	1	1	1	1	1	1	1	1	1	1	1	1	1	1	1	1	1	1	1	1	1
CPI-SS03A3EE72E	PDGFC_FLT4	simple:P35916	simple:Q9NRA1	FLT4	PDGFC	True	True	False	guidetopharmacology.org	False	1	1	1	1	1	1	1	1	1	1	1	1	1	1	1	1	1	1	1	1	1	1	1	1	1	1	1	1	1	1	1	1	1	1	1	1	1	1	1
CPI-SS0F972435E	VEGFC_FLT4	simple:P35916	simple:P49767	FLT4	VEGFC	True	True	False	curated	False	1	1	1	1	1	1	1	1	1	1	1	1	1	1	1	1	1	1	1	1	1	1	1	1	1	1	1	1	1	1	1	1	1	1	1	1	1	1	1
CPI-SS0273C9AED	VEGFC_KDR	simple:P35968	simple:P49767	KDR	VEGFC	True	True	False	curated	False	1	1	1	1	1	1	1	1	1	1	1	1	1	1	1	1	1	1	1	1	1	1	1	1	1	1	1	1	1	1	1	1	1	1	1	1	1	1	1
CPI-SS081AD39D7	CD177_PECAM1	simple:P16284	simple:Q8N6Q3	PECAM1	CD177	False	True	False	curated	False	1	1	1	1	1	1	1	1	1	1	1	1	1	1	1	1	1	1	1	1	1	1	1	1	1	1	1	1	1	1	1	1	1	1	1	1	1	1	1
CPI-SS01946BE5C	RPS19_C5AR1	simple:P21730	simple:P39019	C5AR1	RPS19	False	True	False	guidetopharmacology.org	False	1	1	1	1	1	1	1	1	0	0	1	1	1	1	1	1	0	1	1	1	1	1	1	1	1	1	1	1	1	0	0	1	1	1	1	1	1	0	1
CPI-SS05E63FBEC	CXCL5_CXCR1	simple:P25024	simple:P42830	CXCR1	CXCL5	True	True	False	curated	False	1	1	1	1	1	1	1	1	1	1	1	1	1	1	1	1	1	1	1	1	1	1	1	1	1	1	1	1	1	1	1	1	1	1	1	1	1	1	1
CPI-SS087BD262F	CXCL5_CXCR2	simple:P25025	simple:P42830	CXCR2	CXCL5	True	True	False	user_curated	False	1	1	1	1	1	1	1	1	1	1	1	1	1	1	1	1	1	1	1	1	1	1	1	1	1	1	1	1	1	1	1	1	1	1	1	1	1	1	1
CPI-SS0C7012011	YARS_CXCR1	simple:P25024	simple:P54577	CXCR1	YARS	False	True	False	guidetopharmacology.org	False	1	1	1	1	1	1	1	1	1	1	1	1	1	1	1	1	1	1	1	1	1	1	1	1	1	1	1	1	1	1	1	1	1	1	1	1	1	1	1
CPI-SS0288E42FB	CXCL6_CXCR1	simple:P25024	simple:P80162	CXCR1	CXCL6	True	True	False	user_curated	False	1	1	1	1	1	1	1	1	1	1	1	1	1	1	1	1	1	1	1	1	1	1	1	1	1	1	1	1	1	1	1	1	1	1	1	1	1	1	1
CPI-SS0C7915758	CXCL6_CXCR2	simple:P25025	simple:P80162	CXCR2	CXCL6	True	True	False	user_curated	False	1	1	1	1	1	1	1	1	1	1	1	1	1	1	1	1	1	1	1	1	1	1	1	1	1	1	1	1	1	1	1	1	1	1	1	1	1	1	1
CPI-SS0D2539AEB	HEBP1_FPR3	simple:P25089	simple:Q9NRV9	FPR3	HEBP1	False	True	False	guidetopharmacology.org	False	1	1	1	1	1	1	1	1	1	1	1	1	1	1	1	1	1	1	1	1	1	1	1	1	1	1	1	1	1	1	1	1	1	1	1	1	1	1	1
CPI-SS0C321CE6D	CAMP_FPR2	simple:P25090	simple:P49913	FPR2	CAMP	True	True	False	guidetopharmacology.org	False	1	1	1	1	1	1	1	1	1	1	1	1	1	1	1	1	1	1	1	1	1	1	1	1	1	1	1	1	1	1	1	1	1	1	1	1	1	1	1
CPI-SS09A3A441F	GUCA2A_GUCY2C	simple:P25092	simple:Q02747	GUCY2C	GUCA2A	True	True	False	guidetopharmacology.org	False	1	1	1	1	1	1	1	1	1	1	1	1	1	1	1	1	1	1	1	1	1	1	1	1	1	1	1	1	1	1	1	1	1	1	1	1	1	1	1
CPI-SS0231B999D	GUCA2B_GUCY2C	simple:P25092	simple:Q16661	GUCY2C	GUCA2B	True	True	False	guidetopharmacology.org	False	1	1	1	1	1	1	1	1	1	1	1	1	1	1	1	1	1	1	1	1	1	1	1	1	1	1	1	1	1	1	1	1	1	1	1	1	1	1	1
CPI-SS0D53B88CC	INHBC_ACVR2A	simple:P27037	simple:P55103	ACVR2A	INHBC	True	True	False	curated	False	1	1	1	1	1	1	1	1	1	1	1	1	1	1	1	1	1	1	1	1	1	1	1	1	1	1	1	1	1	1	1	1	1	1	1	1	1	1	1
CPI-SS0412C803A	TNFSF8_TNFRSF8	simple:P28908	simple:P32971	TNFRSF8	TNFSF8	False	True	False	user_curated	False	1	1	1	1	1	1	1	1	1	1	1	1	1	1	1	1	1	1	1	1	1	1	1	1	1	1	1	1	1	1	1	1	1	1	1	1	1	1	1
CPI-SS03A4F7DC8	GAS6_AXL	simple:P30530	simple:Q14393	AXL	GAS6	True	True	False	guidetopharmacology.org	False	1	1	1	1	1	1	1	1	1	1	1	1	1	1	1	1	1	1	1	1	1	1	1	1	1	1	1	1	1	1	1	1	1	1	1	1	1	1	1
CPI-SS085195142	GAS6_TYRO3	simple:Q06418	simple:Q14393	TYRO3	GAS6	True	True	False	guidetopharmacology.org	False	1	1	1	1	1	1	1	1	1	1	1	1	1	1	1	1	1	1	1	1	1	1	1	1	1	1	1	1	1	1	1	1	1	1	1	1	1	1	1
CPI-SS0415CC75D	GAS6_MERTK	simple:Q12866	simple:Q14393	MERTK	GAS6	True	True	False	guidetopharmacology.org	False	1	1	1	1	1	1	1	1	1	1	1	1	1	1	1	1	1	1	1	1	1	1	1	1	1	1	1	1	1	1	1	1	1	1	1	1	1	1	1
CPI-SS00C069DCB	SST_SSTR1	simple:P30872	simple:P61278	SSTR1	SST	True	True	False	I2D	False	1	1	1	1	1	1	1	1	1	1	1	1	1	1	1	1	1	1	1	1	1	1	1	1	1	1	1	1	1	1	1	1	1	1	1	1	1	1	1
CPI-SS0B27088B4	ADM_CALCR	simple:P30988	simple:P35318	CALCR	ADM	True	True	False	guidetopharmacology.org	False	1	1	1	1	1	1	1	1	1	1	1	1	1	1	1	1	1	1	1	1	1	1	1	1	1	1	1	1	1	1	1	1	1	1	1	1	1	1	1
CPI-SS032CFAE42	ADM2_CALCR	simple:P30988	simple:Q7Z4H4	CALCR	ADM2	True	True	False	guidetopharmacology.org	False	1	1	1	1	1	1	1	1	1	1	1	1	1	1	1	1	1	1	1	1	1	1	1	1	1	1	1	1	1	1	1	1	1	1	1	1	1	1	1
CPI-SS083319328	NTS_NTSR1	simple:P30989	simple:P30990	NTSR1	NTS	True	True	False	guidetopharmacology.org	False	1	1	1	1	1	1	1	1	1	1	1	1	1	1	1	1	1	1	1	1	1	1	1	1	1	1	1	1	1	1	1	1	1	1	1	1	1	1	1
CPI-SS0A91954A0	WNT3A_RYK	simple:P34925	simple:P56704	RYK	WNT3A	True	True	False	I2D	False	1	1	1	1	1	1	1	1	1	1	1	1	1	1	1	1	1	1	1	1	1	1	1	1	1	1	1	1	1	1	1	1	1	1	1	1	1	1	1
CPI-SS0D8148841	APLN_APLNR	simple:P35414	simple:Q9ULZ1	APLNR	APLN	True	True	False	guidetopharmacology.org	False	1	1	1	1	1	1	1	1	1	1	1	1	1	1	1	1	1	1	1	1	1	1	1	1	1	1	1	1	1	1	1	1	1	1	1	1	1	1	1
CPI-SS08833E2DA	SLURP1_CHRNA7	simple:P36544	simple:P55000	CHRNA7	SLURP1	True	True	False	IMEx,InnateDB-All,UniProt	False	1	1	1	1	1	1	1	1	1	1	1	1	1	1	1	1	1	1	1	1	1	1	1	1	1	1	1	1	1	1	1	1	1	1	1	1	1	1	1
CPI-SS076FEB261	FLT3LG_FLT3	simple:P36888	simple:P49771	FLT3	FLT3LG	True	True	False	user_curated	False	1	1	1	1	1	1	1	1	1	1	1	1	1	1	1	1	1	1	1	1	1	1	1	1	1	1	1	1	1	1	1	1	1	1	1	1	1	1	1
CPI-SS06CBC985C	LTB_LTBR	simple:P36941	simple:Q06643	LTBR	LTB	False	True	False	user_curated	False	1	1	1	1	1	1	0	0	0	0	1	1	0	1	1	0	0	1	1	1	1	1	1	1	1	1	1	0.805	0	0.381	0.696	1	1	0.08	1	1	0	0.67	1
CPI-SS082BE21AF	TGFB2_TGFBR2	simple:P37173	simple:P61812	TGFBR2	TGFB2	True	True	False	user_curated	False	1	1	1	1	1	1	1	1	1	1	1	1	1	1	1	1	1	1	1	1	1	1	1	1	1	1	1	1	1	1	1	1	1	1	1	1	1	1	1
CPI-SS04CD88411	RARRES2_GPR1	simple:P46091	simple:Q99969	GPR1	RARRES2	True	True	False	guidetopharmacology.org	False	1	1	1	1	1	1	1	1	1	1	1	1	1	1	1	1	1	1	1	1	1	1	1	1	1	1	1	1	1	1	1	1	1	1	1	1	1	1	1
CPI-SS07D56EB05	RARRES2_CMKLR1	simple:Q99788	simple:Q99969	CMKLR1	RARRES2	True	True	False	guidetopharmacology.org	False	1	1	1	1	1	1	1	1	1	1	1	1	1	1	1	1	1	1	1	1	1	1	1	1	1	1	1	1	1	1	1	1	1	1	1	1	1	1	1
CPI-SS0B6643F31	XCL1_XCR1	simple:P46094	simple:P47992	XCR1	XCL1	True	True	False	user_curated	False	1	1	1	1	1	1	1	1	1	1	1	1	1	1	1	1	1	1	1	1	1	1	1	1	1	1	1	1	1	1	1	1	1	1	1	1	1	1	1
CPI-SS052D34F0B	XCL2_XCR1	simple:P46094	simple:Q9UBD3	XCR1	XCL2	True	True	False	user_curated	False	1	1	1	1	1	1	1	1	1	1	1	1	1	1	1	1	1	1	1	1	1	1	1	1	1	1	1	1	1	1	1	1	1	1	1	1	1	1	1
CPI-SS0BDA7A63E	NPW_NPBWR1	simple:P48145	simple:Q8N729	NPBWR1	NPW	True	True	False	guidetopharmacology.org	False	1	1	1	1	1	1	1	1	1	1	1	1	1	1	1	1	1	1	1	1	1	1	1	1	1	1	1	1	1	1	1	1	1	1	1	1	1	1	1
CPI-SS0D5E1C3D2	NPB_NPBWR1	simple:P48145	simple:Q8NG41	NPBWR1	NPB	True	True	False	guidetopharmacology.org	False	1	1	1	1	1	1	1	1	1	1	1	1	1	1	1	1	1	1	1	1	1	1	1	1	1	1	1	1	1	1	1	1	1	1	1	1	1	1	1
CPI-SS0EF1A7415	CCL17_CCR4	simple:P51679	simple:Q92583	CCR4	CCL17	True	True	False	user_curated	False	1	1	1	1	1	1	1	1	1	1	1	1	1	1	1	1	1	1	1	1	1	1	1	1	1	1	1	1	1	1	1	1	1	1	1	1	1	1	1
CPI-SS0974EB232	CCL17_ACKR1	simple:Q16570	simple:Q92583	ACKR1	CCL17	True	True	False	I2D	False	1	1	1	1	1	1	1	1	1	1	1	1	1	1	1	1	1	1	1	1	1	1	1	1	1	1	1	1	1	1	1	1	1	1	1	1	1	1	1
CPI-SS095DCA7F7	BST2_LILRA4	simple:P59901	simple:Q10589	LILRA4	BST2	False	True	False	curated	False	1	1	1	1	1	1	1	1	1	1	1	1	1	1	1	1	1	1	1	1	1	1	1	1	1	1	1	1	1	1	1	1	1	1	1	1	1	1	1
CPI-SS0B337B316	ANGPT1_TEK	simple:Q02763	simple:Q15389	TEK	ANGPT1	True	True	False	curated	False	1	1	1	1	1	1	1	1	1	1	1	1	1	1	1	1	1	1	1	1	1	1	1	1	1	1	1	1	1	1	1	1	1	1	1	1	1	1	1
CPI-SS00BBA318F	ANGPT4_TEK	simple:Q02763	simple:Q9Y264	TEK	ANGPT4	True	True	False	curated	False	1	1	1	1	1	1	1	1	1	1	1	1	1	1	1	1	1	1	1	1	1	1	1	1	1	1	1	1	1	1	1	1	1	1	1	1	1	1	1
CPI-SS09D5B5F9C	ERFE_LRP1	simple:Q07954	simple:Q4G0M1	LRP1	ERFE	True	True	False	InnateDB-All	False	1	1	1	1	1	1	1	1	1	1	1	1	1	1	1	1	1	1	1	1	1	1	1	1	1	1	1	1	1	1	1	1	1	1	1	1	1	1	1
CPI-SS0E9015902	SIRPG_CD47	simple:Q08722	simple:Q9P1W8	CD47	SIRPG	False	True	False	curated	False	1	1	1	1	1	1	1	1	1	1	1	1	1	1	1	1	1	1	1	1	1	1	1	1	1	1	1	1	1	1	1	1	1	1	1	1	1	1	1
CPI-SS02EDE5894	UCN3_CRHR2	simple:Q13324	simple:Q969E3	CRHR2	UCN3	True	True	False	guidetopharmacology.org	False	1	1	1	1	1	1	1	1	1	1	1	1	1	1	1	1	1	1	1	1	1	1	1	1	1	1	1	1	1	1	1	1	1	1	1	1	1	1	1
CPI-SS083E7D88C	UCN2_CRHR2	simple:Q13324	simple:Q96RP3	CRHR2	UCN2	True	True	False	guidetopharmacology.org	False	1	1	1	1	1	1	1	1	1	1	1	1	1	1	1	1	1	1	1	1	1	1	1	1	1	1	1	1	1	1	1	1	1	1	1	1	1	1	1
CPI-SS07DFEBFA8	ENHO_GPR19	simple:Q15760	simple:Q6UWT2	GPR19	ENHO	True	True	False	guidetopharmacology.org	False	1	1	1	1	1	1	1	1	1	1	1	1	1	1	1	1	1	1	1	1	1	1	1	1	1	1	1	1	1	1	1	1	1	1	1	1	1	1	1
CPI-SS0A6477344	RLN3_RXFP4	simple:Q8TDU9	simple:Q8WXF3	RXFP4	RLN3	True	True	False	guidetopharmacology.org	False	1	1	1	1	1	1	1	1	1	1	1	1	1	1	1	1	1	1	1	1	1	1	1	1	1	1	1	1	1	1	1	1	1	1	1	1	1	1	1
CPI-SS05A17AA2E	TIMD4_HAVCR1	simple:Q96D42	simple:Q96H15	HAVCR1	TIMD4	False	True	False	user_curated	False	1	1	1	1	1	1	1	1	1	1	1	1	1	1	1	1	1	1	1	1	1	1	1	1	1	1	1	1	1	1	1	1	1	1	1	1	1	1	1
CPI-SC05A209BEC	aVb3 complex_FCER2	simple:P06734	complex:aVb3 complex	FCER2		True	True	False	curated	True	1	1	1	1	1	1	1	1	1	1	1	1	1	1	1	1	1	1	1	1	1	1	1	1	1	1	1	1	1	1	1	1	1	1	1	1	1	1	1
CPI-SC095A2C115	aVb3 complex_PLAUR	simple:Q03405	complex:aVb3 complex	PLAUR		True	True	False	curated	True	1	1	1	1	1	1	1	1	1	1	1	1	1	1	1	1	1	1	1	1	1	1	1	1	1	1	1	1	1	1	1	1	1	1	1	1	1	1	1
CPI-SC0E9C058EB	a4b1 complex_PLAUR	simple:Q03405	complex:a4b1 complex	PLAUR		True	True	False	curated	True	1	1	1	1	1	1	1	0	0	0	1	1	1	1	1	0	0	0	1	1	1	1	1	1	1	1	1	1	0	0	0	1	1	0.665	1	1	0	0	0
CPI-SC07312BD5C	aMb2 complex_FCER2	simple:P06734	complex:aMb2 complex	FCER2		True	True	False	curated	True	1	1	1	1	1	1	1	1	1	1	1	1	1	1	1	1	1	1	1	1	1	1	1	1	1	1	1	1	1	1	1	1	1	1	1	1	1	1	1
CPI-SC0B6D68FD5	aMb2 complex_ICAM1	simple:P05362	complex:aMb2 complex	ICAM1		False	True	False	curated	True	1	1	1	1	1	1	1	1	1	1	1	1	1	1	1	1	1	1	1	1	1	1	1	1	1	1	1	1	1	1	1	1	1	1	1	1	1	1	1
CPI-SC03446A95E	aXb2 complex_FCER2	simple:P06734	complex:aXb2 complex	FCER2		True	True	False	curated	True	1	1	1	1	1	1	1	1	1	1	1	1	1	1	1	1	1	1	1	1	1	1	1	1	1	1	1	1	1	1	1	1	1	1	1	1	1	1	1
CPI-SC0A9458008	aXb2 complex_ICAM1	simple:P05362	complex:aXb2 complex	ICAM1		False	True	False	curated	True	1	1	1	1	1	1	1	1	1	1	1	1	1	1	1	1	1	1	1	1	1	1	1	1	1	1	1	1	1	1	1	1	1	1	1	1	1	1	1
CPI-CS08CC8F9D3	BMPR2_ACVR1	complex:ACVR1_BMPR2	simple:P18075		BMP7	True	True	False	curated	False	1	1	1	1	1	1	1	1	1	1	1	1	1	1	1	1	1	1	1	1	1	1	1	1	1	1	1	1	1	1	1	1	1	1	1	1	1	1	1
CPI-CS046B3C139	1A2A receptor_ACVR	complex:ACVR_1A2A receptor	simple:P18075		BMP7	True	True	False	curated	False	1	1	1	1	1	1	1	1	1	1	1	1	1	1	1	1	1	1	1	1	1	1	1	1	1	1	1	1	1	1	1	1	1	1	1	1	1	1	1
CPI-CS0288D901D	1A2B receptor_ACVR	complex:ACVR_1A2B receptor	simple:P18075		BMP7	True	True	False	curated	False	1	1	1	1	1	1	1	1	1	1	1	1	1	1	1	1	1	1	1	1	1	1	1	1	1	1	1	1	1	1	1	1	1	1	1	1	1	1	1
CPI-CS05EAF93CC	BMPR2_BMPR1A	complex:BMPR1A_BMPR2	simple:P18075		BMP7	True	True	False	curated	False	1	1	1	1	1	1	1	1	1	1	1	1	1	1	1	1	1	1	1	1	1	1	1	1	1	1	1	1	1	1	1	1	1	1	1	1	1	1	1
CPI-CS08109C435	BMPR2_BMPR1B	complex:BMPR1B_BMPR2	simple:P18075		BMP7	True	True	False	curated	False	1	1	1	1	1	1	1	1	1	1	1	1	1	1	1	1	1	1	1	1	1	1	1	1	1	1	1	1	1	1	1	1	1	1	1	1	1	1	1
CPI-CS0D35E69F6	ACR2A_BMR1A	complex:BMR1A_ACR2A	simple:P18075		BMP7	True	True	False	curated	False	1	1	1	1	1	1	1	1	1	1	1	1	1	1	1	1	1	1	1	1	1	1	1	1	1	1	1	1	1	1	1	1	1	1	1	1	1	1	1
CPI-CS0C99F8D96	AVR2B_BMR1A	complex:BMR1A_AVR2B	simple:P18075		BMP7	True	True	False	curated	False	1	1	1	1	1	1	1	1	1	1	1	1	1	1	1	1	1	1	1	1	1	1	1	1	1	1	1	1	1	1	1	1	1	1	1	1	1	1	1
CPI-CS0DF85303A	AVR2A_BMR1B	complex:BMR1B_AVR2A	simple:P18075		BMP7	True	True	False	curated	False	1	1	1	1	1	1	1	1	1	1	1	1	1	1	1	1	1	1	1	1	1	1	1	1	1	1	1	1	1	1	1	1	1	1	1	1	1	1	1
CPI-CS08A853007	AVR2B_BMR1B	complex:BMR1B_AVR2B	simple:P18075		BMP7	True	True	False	curated	False	1	1	1	1	1	1	1	1	1	1	1	1	1	1	1	1	1	1	1	1	1	1	1	1	1	1	1	1	1	1	1	1	1	1	1	1	1	1	1
CPI-CS0E1BF543E	BMPR2_ACVR1	complex:ACVR1_BMPR2	simple:P22003		BMP5	True	True	False	curated	False	1	1	1	1	1	1	1	1	1	1	1	1	1	1	1	1	1	1	1	1	1	1	1	1	1	1	1	1	1	1	1	1	1	1	1	1	1	1	1
CPI-CS0EC80CA59	1A2A receptor_ACVR	complex:ACVR_1A2A receptor	simple:P22003		BMP5	True	True	False	curated	False	1	1	1	1	1	1	1	1	1	1	1	1	1	1	1	1	1	1	1	1	1	1	1	1	1	1	1	1	1	1	1	1	1	1	1	1	1	1	1
CPI-CS0FCC00896	1A2B receptor_ACVR	complex:ACVR_1A2B receptor	simple:P22003		BMP5	True	True	False	curated	False	1	1	1	1	1	1	1	1	1	1	1	1	1	1	1	1	1	1	1	1	1	1	1	1	1	1	1	1	1	1	1	1	1	1	1	1	1	1	1
CPI-CS046BCFC6F	BMPR2_BMPR1A	complex:BMPR1A_BMPR2	simple:P22003		BMP5	True	True	False	curated	False	1	1	1	1	1	1	1	1	1	1	1	1	1	1	1	1	1	1	1	1	1	1	1	1	1	1	1	1	1	1	1	1	1	1	1	1	1	1	1
CPI-CS02C93975C	BMPR2_BMPR1B	complex:BMPR1B_BMPR2	simple:P22003		BMP5	True	True	False	curated	False	1	1	1	1	1	1	1	1	1	1	1	1	1	1	1	1	1	1	1	1	1	1	1	1	1	1	1	1	1	1	1	1	1	1	1	1	1	1	1
CPI-CS047EE9E03	ACR2A_BMR1A	complex:BMR1A_ACR2A	simple:P22003		BMP5	True	True	False	curated	False	1	1	1	1	1	1	1	1	1	1	1	1	1	1	1	1	1	1	1	1	1	1	1	1	1	1	1	1	1	1	1	1	1	1	1	1	1	1	1
CPI-CS0CA393CC5	AVR2B_BMR1A	complex:BMR1A_AVR2B	simple:P22003		BMP5	True	True	False	curated	False	1	1	1	1	1	1	1	1	1	1	1	1	1	1	1	1	1	1	1	1	1	1	1	1	1	1	1	1	1	1	1	1	1	1	1	1	1	1	1
CPI-CS01A4D7E2F	AVR2A_BMR1B	complex:BMR1B_AVR2A	simple:P22003		BMP5	True	True	False	curated	False	1	1	1	1	1	1	1	1	1	1	1	1	1	1	1	1	1	1	1	1	1	1	1	1	1	1	1	1	1	1	1	1	1	1	1	1	1	1	1
CPI-CS0BEC40E19	AVR2B_BMR1B	complex:BMR1B_AVR2B	simple:P22003		BMP5	True	True	False	curated	False	1	1	1	1	1	1	1	1	1	1	1	1	1	1	1	1	1	1	1	1	1	1	1	1	1	1	1	1	1	1	1	1	1	1	1	1	1	1	1
CPI-CS0C16967C6	BMPR2_ACVR1	complex:ACVR1_BMPR2	simple:P22004		BMP6	True	True	False	curated	False	1	1	1	1	1	1	1	1	1	1	1	1	1	1	1	1	1	1	1	1	1	1	1	1	1	1	1	1	1	1	1	1	1	1	1	1	1	1	1
CPI-CS0FFBA02F8	1A2A receptor_ACVR	complex:ACVR_1A2A receptor	simple:P22004		BMP6	True	True	False	curated	False	1	1	1	1	1	1	1	1	1	1	1	1	1	1	1	1	1	1	1	1	1	1	1	1	1	1	1	1	1	1	1	1	1	1	1	1	1	1	1
CPI-CS02AEFFE28	1A2B receptor_ACVR	complex:ACVR_1A2B receptor	simple:P22004		BMP6	True	True	False	curated	False	1	1	1	1	1	1	1	1	1	1	1	1	1	1	1	1	1	1	1	1	1	1	1	1	1	1	1	1	1	1	1	1	1	1	1	1	1	1	1
CPI-CS0F6CFB979	BMPR2_BMPR1A	complex:BMPR1A_BMPR2	simple:P22004		BMP6	True	True	False	curated	False	1	1	1	1	1	1	1	1	1	1	1	1	1	1	1	1	1	1	1	1	1	1	1	1	1	1	1	1	1	1	1	1	1	1	1	1	1	1	1
CPI-CS0EF793D6A	BMPR2_BMPR1B	complex:BMPR1B_BMPR2	simple:P22004		BMP6	True	True	False	curated	False	1	1	1	1	1	1	1	1	1	1	1	1	1	1	1	1	1	1	1	1	1	1	1	1	1	1	1	1	1	1	1	1	1	1	1	1	1	1	1
CPI-CS0247DA882	ACR2A_BMR1A	complex:BMR1A_ACR2A	simple:P22004		BMP6	True	True	False	curated	False	1	1	1	1	1	1	1	1	1	1	1	1	1	1	1	1	1	1	1	1	1	1	1	1	1	1	1	1	1	1	1	1	1	1	1	1	1	1	1
CPI-CS076E1A639	AVR2B_BMR1A	complex:BMR1A_AVR2B	simple:P22004		BMP6	True	True	False	curated	False	1	1	1	1	1	1	1	1	1	1	1	1	1	1	1	1	1	1	1	1	1	1	1	1	1	1	1	1	1	1	1	1	1	1	1	1	1	1	1
CPI-CS0921BB754	AVR2A_BMR1B	complex:BMR1B_AVR2A	simple:P22004		BMP6	True	True	False	curated	False	1	1	1	1	1	1	1	1	1	1	1	1	1	1	1	1	1	1	1	1	1	1	1	1	1	1	1	1	1	1	1	1	1	1	1	1	1	1	1
CPI-CS0C0D60519	AVR2B_BMR1B	complex:BMR1B_AVR2B	simple:P22004		BMP6	True	True	False	curated	False	1	1	1	1	1	1	1	1	1	1	1	1	1	1	1	1	1	1	1	1	1	1	1	1	1	1	1	1	1	1	1	1	1	1	1	1	1	1	1
CPI-CS0AEE2FB22	BMPR2_ACVR1	complex:ACVR1_BMPR2	simple:Q7Z5Y6		BMP8A	True	True	False	curated	False	1	1	1	1	1	1	1	1	1	1	1	1	1	1	1	1	1	1	1	1	1	1	1	1	1	1	1	1	1	1	1	1	1	1	1	1	1	1	1
CPI-CS0CE2A204A	1A2A receptor_ACVR	complex:ACVR_1A2A receptor	simple:Q7Z5Y6		BMP8A	True	True	False	curated	False	1	1	1	1	1	1	1	1	1	1	1	1	1	1	1	1	1	1	1	1	1	1	1	1	1	1	1	1	1	1	1	1	1	1	1	1	1	1	1
CPI-CS0860DA460	1A2B receptor_ACVR	complex:ACVR_1A2B receptor	simple:Q7Z5Y6		BMP8A	True	True	False	curated	False	1	1	1	1	1	1	1	1	1	1	1	1	1	1	1	1	1	1	1	1	1	1	1	1	1	1	1	1	1	1	1	1	1	1	1	1	1	1	1
CPI-CS090FFEDFE	BMPR2_BMPR1A	complex:BMPR1A_BMPR2	simple:Q7Z5Y6		BMP8A	True	True	False	curated	False	1	1	1	1	1	1	1	1	1	1	1	1	1	1	1	1	1	1	1	1	1	1	1	1	1	1	1	1	1	1	1	1	1	1	1	1	1	1	1
CPI-CS0484364A2	BMPR2_BMPR1B	complex:BMPR1B_BMPR2	simple:Q7Z5Y6		BMP8A	True	True	False	curated	False	1	1	1	1	1	1	1	1	1	1	1	1	1	1	1	1	1	1	1	1	1	1	1	1	1	1	1	1	1	1	1	1	1	1	1	1	1	1	1
CPI-CS0C091F24B	ACR2A_BMR1A	complex:BMR1A_ACR2A	simple:Q7Z5Y6		BMP8A	True	True	False	curated	False	1	1	1	1	1	1	1	1	1	1	1	1	1	1	1	1	1	1	1	1	1	1	1	1	1	1	1	1	1	1	1	1	1	1	1	1	1	1	1
CPI-CS017A50010	AVR2B_BMR1A	complex:BMR1A_AVR2B	simple:Q7Z5Y6		BMP8A	True	True	False	curated	False	1	1	1	1	1	1	1	1	1	1	1	1	1	1	1	1	1	1	1	1	1	1	1	1	1	1	1	1	1	1	1	1	1	1	1	1	1	1	1
CPI-CS01319F57A	AVR2A_BMR1B	complex:BMR1B_AVR2A	simple:Q7Z5Y6		BMP8A	True	True	False	curated	False	1	1	1	1	1	1	1	1	1	1	1	1	1	1	1	1	1	1	1	1	1	1	1	1	1	1	1	1	1	1	1	1	1	1	1	1	1	1	1
CPI-CS03DF8BD36	AVR2B_BMR1B	complex:BMR1B_AVR2B	simple:Q7Z5Y6		BMP8A	True	True	False	curated	False	1	1	1	1	1	1	1	1	1	1	1	1	1	1	1	1	1	1	1	1	1	1	1	1	1	1	1	1	1	1	1	1	1	1	1	1	1	1	1
CPI-CS091BF99D0	1A2A receptor_ACVR	complex:ACVR_1A2A receptor	simple:P08476		INHBA	True	True	False	curated	False	1	1	1	1	1	1	1	1	1	1	1	1	1	1	1	1	1	1	1	1	1	1	1	1	1	1	1	1	1	1	1	1	1	1	1	1	1	1	1
CPI-CS04DD927C9	1A2B receptor_ACVR	complex:ACVR_1A2B receptor	simple:P08476		INHBA	True	True	False	curated	False	1	1	1	1	1	1	1	1	1	1	1	1	1	1	1	1	1	1	1	1	1	1	1	1	1	1	1	1	1	1	1	1	1	1	1	1	1	1	1
CPI-CS0533A30DC	1B2A receptor_ACVR	complex:ACVR_1B2A receptor	simple:P08476		INHBA	True	True	False	curated	False	1	1	1	1	1	1	1	1	1	1	1	1	1	1	1	1	1	1	1	1	1	1	1	1	1	1	1	1	1	1	1	1	1	1	1	1	1	1	1
CPI-CS0C159B54D	1B2B receptor_ACVR	complex:ACVR_1B2B receptor	simple:P08476		INHBA	True	True	False	curated	False	1	1	1	1	1	1	1	1	1	1	1	1	1	1	1	1	1	1	1	1	1	1	1	1	1	1	1	1	1	1	1	1	1	1	1	1	1	1	1
CPI-CS0B79F5D68	1C2B receptor_ACVR	complex:ACVR_1C2B receptor	simple:P08476		INHBA	True	True	False	curated	False	1	1	1	1	1	1	1	1	1	1	1	1	1	1	1	1	1	1	1	1	1	1	1	1	1	1	1	1	1	1	1	1	1	1	1	1	1	1	1
CPI-CS073233FCC	1A2A receptor_ACVR	complex:ACVR_1A2A receptor	simple:P09529		INHBB	True	True	False	curated	False	1	1	1	1	1	1	1	1	1	1	1	1	1	1	1	1	1	1	1	1	1	1	1	1	1	1	1	1	1	1	1	1	1	1	1	1	1	1	1
CPI-CS048465560	1A2B receptor_ACVR	complex:ACVR_1A2B receptor	simple:P09529		INHBB	True	True	False	curated	False	1	1	1	1	1	1	1	1	1	1	1	1	1	1	1	1	1	1	1	1	1	1	1	1	1	1	1	1	1	1	1	1	1	1	1	1	1	1	1
CPI-CS02899BF8B	1B2A receptor_ACVR	complex:ACVR_1B2A receptor	simple:P09529		INHBB	True	True	False	curated	False	1	1	1	1	1	1	1	1	1	1	1	1	1	1	1	1	1	1	1	1	1	1	1	1	1	1	1	1	1	1	1	1	1	1	1	1	1	1	1
CPI-CS085EF890A	1B2B receptor_ACVR	complex:ACVR_1B2B receptor	simple:P09529		INHBB	True	True	False	curated	False	1	1	1	1	1	1	1	1	1	1	1	1	1	1	1	1	1	1	1	1	1	1	1	1	1	1	1	1	1	1	1	1	1	1	1	1	1	1	1
CPI-CS0A5400A6A	1C2B receptor_ACVR	complex:ACVR_1C2B receptor	simple:P09529		INHBB	True	True	False	curated	False	1	1	1	1	1	1	1	1	1	1	1	1	1	1	1	1	1	1	1	1	1	1	1	1	1	1	1	1	1	1	1	1	1	1	1	1	1	1	1
CPI-CS0E4E75E3B	BMPR2_BMPR1A	complex:BMPR1A_BMPR2	simple:P12643		BMP2	True	True	False	curated	False	1	1	1	1	1	1	1	1	1	1	1	1	1	1	1	1	1	1	1	1	1	1	1	1	1	1	1	1	1	1	1	1	1	1	1	1	1	1	1
CPI-CS028ACED72	BMPR2_BMPR1B	complex:BMPR1B_BMPR2	simple:P12643		BMP2	True	True	False	curated	False	1	1	1	1	1	1	1	1	1	1	1	1	1	1	1	1	1	1	1	1	1	1	1	1	1	1	1	1	1	1	1	1	1	1	1	1	1	1	1
CPI-CS075442484	ACR2A_BMR1A	complex:BMR1A_ACR2A	simple:P12643		BMP2	True	True	False	curated	False	1	1	1	1	1	1	1	1	1	1	1	1	1	1	1	1	1	1	1	1	1	1	1	1	1	1	1	1	1	1	1	1	1	1	1	1	1	1	1
CPI-CS0BE59B43E	AVR2B_BMR1A	complex:BMR1A_AVR2B	simple:P12643		BMP2	True	True	False	curated	False	1	1	1	1	1	1	1	1	1	1	1	1	1	1	1	1	1	1	1	1	1	1	1	1	1	1	1	1	1	1	1	1	1	1	1	1	1	1	1
CPI-CS08A043594	AVR2A_BMR1B	complex:BMR1B_AVR2A	simple:P12643		BMP2	True	True	False	curated	False	1	1	1	1	1	1	1	1	1	1	1	1	1	1	1	1	1	1	1	1	1	1	1	1	1	1	1	1	1	1	1	1	1	1	1	1	1	1	1
CPI-CS058910188	AVR2B_BMR1B	complex:BMR1B_AVR2B	simple:P12643		BMP2	True	True	False	curated	False	1	1	1	1	1	1	1	1	1	1	1	1	1	1	1	1	1	1	1	1	1	1	1	1	1	1	1	1	1	1	1	1	1	1	1	1	1	1	1
CPI-CS0E54FF657	BMPR2_BMPR1A	complex:BMPR1A_BMPR2	simple:P12644		BMP4	True	True	False	curated	False	1	1	1	1	1	1	1	1	1	1	1	1	1	1	1	1	1	1	1	1	1	1	1	1	1	1	1	1	1	1	1	1	1	1	1	1	1	1	1
CPI-CS0107C51C6	BMPR2_BMPR1B	complex:BMPR1B_BMPR2	simple:P12644		BMP4	True	True	False	curated	False	1	1	1	1	1	1	1	1	1	1	1	1	1	1	1	1	1	1	1	1	1	1	1	1	1	1	1	1	1	1	1	1	1	1	1	1	1	1	1
CPI-CS012D15A88	ACR2A_BMR1A	complex:BMR1A_ACR2A	simple:P12644		BMP4	True	True	False	curated	False	1	1	1	1	1	1	1	1	1	1	1	1	1	1	1	1	1	1	1	1	1	1	1	1	1	1	1	1	1	1	1	1	1	1	1	1	1	1	1
CPI-CS0BCDC40FC	AVR2B_BMR1A	complex:BMR1A_AVR2B	simple:P12644		BMP4	True	True	False	curated	False	1	1	1	1	1	1	1	1	1	1	1	1	1	1	1	1	1	1	1	1	1	1	1	1	1	1	1	1	1	1	1	1	1	1	1	1	1	1	1
CPI-CS02957B1BF	AVR2A_BMR1B	complex:BMR1B_AVR2A	simple:P12644		BMP4	True	True	False	curated	False	1	1	1	1	1	1	1	1	1	1	1	1	1	1	1	1	1	1	1	1	1	1	1	1	1	1	1	1	1	1	1	1	1	1	1	1	1	1	1
CPI-CS0E997FABD	AVR2B_BMR1B	complex:BMR1B_AVR2B	simple:P12644		BMP4	True	True	False	curated	False	1	1	1	1	1	1	1	1	1	1	1	1	1	1	1	1	1	1	1	1	1	1	1	1	1	1	1	1	1	1	1	1	1	1	1	1	1	1	1
CPI-CS09CECD20D	BMPR2_BMPR1A	complex:BMPR1A_BMPR2	simple:P43026		GDF5	True	True	False	curated	False	1	1	1	1	1	1	1	1	1	1	1	1	1	1	1	1	1	1	1	1	1	1	1	1	1	1	1	1	1	1	1	1	1	1	1	1	1	1	1
CPI-CS0700FDD27	BMPR2_BMPR1B	complex:BMPR1B_BMPR2	simple:P43026		GDF5	True	True	False	curated	False	1	1	1	1	1	1	1	1	1	1	1	1	1	1	1	1	1	1	1	1	1	1	1	1	1	1	1	1	1	1	1	1	1	1	1	1	1	1	1
CPI-CS0DAA66443	ACR2A_BMR1A	complex:BMR1A_ACR2A	simple:P43026		GDF5	True	True	False	curated	False	1	1	1	1	1	1	1	1	1	1	1	1	1	1	1	1	1	1	1	1	1	1	1	1	1	1	1	1	1	1	1	1	1	1	1	1	1	1	1
CPI-CS036BF2AC7	AVR2B_BMR1A	complex:BMR1A_AVR2B	simple:P43026		GDF5	True	True	False	curated	False	1	1	1	1	1	1	1	1	1	1	1	1	1	1	1	1	1	1	1	1	1	1	1	1	1	1	1	1	1	1	1	1	1	1	1	1	1	1	1
CPI-CS069E2161D	AVR2A_BMR1B	complex:BMR1B_AVR2A	simple:P43026		GDF5	True	True	False	curated	False	1	1	1	1	1	1	1	1	1	1	1	1	1	1	1	1	1	1	1	1	1	1	1	1	1	1	1	1	1	1	1	1	1	1	1	1	1	1	1
CPI-CS089A36491	AVR2B_BMR1B	complex:BMR1B_AVR2B	simple:P43026		GDF5	True	True	False	curated	False	1	1	1	1	1	1	1	1	1	1	1	1	1	1	1	1	1	1	1	1	1	1	1	1	1	1	1	1	1	1	1	1	1	1	1	1	1	1	1
CPI-CS0B9A4CA4D	BMPR2_BMPR1A	complex:BMPR1A_BMPR2	simple:Q6KF10		GDF6	True	True	False	curated	False	1	1	1	1	1	1	1	1	1	1	1	1	1	1	1	1	1	1	1	1	1	1	1	1	1	1	1	1	1	1	1	1	1	1	1	1	1	1	1
CPI-CS0C623F17A	BMPR2_BMPR1B	complex:BMPR1B_BMPR2	simple:Q6KF10		GDF6	True	True	False	curated	False	1	1	1	1	1	1	1	1	1	1	1	1	1	1	1	1	1	1	1	1	1	1	1	1	1	1	1	1	1	1	1	1	1	1	1	1	1	1	1
CPI-CS04C402DFB	ACR2A_BMR1A	complex:BMR1A_ACR2A	simple:Q6KF10		GDF6	True	True	False	curated	False	1	1	1	1	1	1	1	1	1	1	1	1	1	1	1	1	1	1	1	1	1	1	1	1	1	1	1	1	1	1	1	1	1	1	1	1	1	1	1
CPI-CS0546460D1	AVR2B_BMR1A	complex:BMR1A_AVR2B	simple:Q6KF10		GDF6	True	True	False	curated	False	1	1	1	1	1	1	1	1	1	1	1	1	1	1	1	1	1	1	1	1	1	1	1	1	1	1	1	1	1	1	1	1	1	1	1	1	1	1	1
CPI-CS0D9226707	AVR2A_BMR1B	complex:BMR1B_AVR2A	simple:Q6KF10		GDF6	True	True	False	curated	False	1	1	1	1	1	1	1	1	1	1	1	1	1	1	1	1	1	1	1	1	1	1	1	1	1	1	1	1	1	1	1	1	1	1	1	1	1	1	1
CPI-CS027F8BD7E	AVR2B_BMR1B	complex:BMR1B_AVR2B	simple:Q6KF10		GDF6	True	True	False	curated	False	1	1	1	1	1	1	1	1	1	1	1	1	1	1	1	1	1	1	1	1	1	1	1	1	1	1	1	1	1	1	1	1	1	1	1	1	1	1	1
CPI-CS0CFA0E4C5	BMPR2_BMPR1A	complex:BMPR1A_BMPR2	simple:Q7Z4P5		GDF7	True	True	False	curated	False	1	1	1	1	1	1	1	1	1	1	1	1	1	1	1	1	1	1	1	1	1	1	1	1	1	1	1	1	1	1	1	1	1	1	1	1	1	1	1
CPI-CS027D7A724	BMPR2_BMPR1B	complex:BMPR1B_BMPR2	simple:Q7Z4P5		GDF7	True	True	False	curated	False	1	1	1	1	1	1	1	1	1	1	1	1	1	1	1	1	1	1	1	1	1	1	1	1	1	1	1	1	1	1	1	1	1	1	1	1	1	1	1
CPI-CS05789C9A0	ACR2A_BMR1A	complex:BMR1A_ACR2A	simple:Q7Z4P5		GDF7	True	True	False	curated	False	1	1	1	1	1	1	1	1	1	1	1	1	1	1	1	1	1	1	1	1	1	1	1	1	1	1	1	1	1	1	1	1	1	1	1	1	1	1	1
CPI-CS0E5078EDE	AVR2B_BMR1A	complex:BMR1A_AVR2B	simple:Q7Z4P5		GDF7	True	True	False	curated	False	1	1	1	1	1	1	1	1	1	1	1	1	1	1	1	1	1	1	1	1	1	1	1	1	1	1	1	1	1	1	1	1	1	1	1	1	1	1	1
CPI-CS0BDA0D08C	AVR2A_BMR1B	complex:BMR1B_AVR2A	simple:Q7Z4P5		GDF7	True	True	False	curated	False	1	1	1	1	1	1	1	1	1	1	1	1	1	1	1	1	1	1	1	1	1	1	1	1	1	1	1	1	1	1	1	1	1	1	1	1	1	1	1
CPI-CS055E15573	AVR2B_BMR1B	complex:BMR1B_AVR2B	simple:Q7Z4P5		GDF7	True	True	False	curated	False	1	1	1	1	1	1	1	1	1	1	1	1	1	1	1	1	1	1	1	1	1	1	1	1	1	1	1	1	1	1	1	1	1	1	1	1	1	1	1
CPI-CS09F35DDEB	1B2A receptor_ACVR	complex:ACVR_1B2A receptor	simple:O14793		MSTN	True	True	False	curated	False	1	1	1	1	1	1	1	1	1	1	1	1	1	1	1	1	1	1	1	1	1	1	1	1	1	1	1	1	1	1	1	1	1	1	1	1	1	1	1
CPI-CS0AED3F8E8	1B2B receptor_ACVR	complex:ACVR_1B2B receptor	simple:O14793		MSTN	True	True	False	curated	False	1	1	1	1	1	1	1	1	1	1	1	1	1	1	1	1	1	1	1	1	1	1	1	1	1	1	1	1	1	1	1	1	1	1	1	1	1	1	1
CPI-CS04F78ACD6	1B2A receptor_ACVR	complex:ACVR_1B2A receptor	simple:O95390		GDF11	True	True	False	curated	False	1	1	1	1	1	1	1	1	1	1	1	1	1	1	1	1	1	1	1	1	1	1	1	1	1	1	1	1	1	1	1	1	1	1	1	1	1	1	1
CPI-CS0384572FE	1B2B receptor_ACVR	complex:ACVR_1B2B receptor	simple:O95390		GDF11	True	True	False	curated	False	1	1	1	1	1	1	1	1	1	1	1	1	1	1	1	1	1	1	1	1	1	1	1	1	1	1	1	1	1	1	1	1	1	1	1	1	1	1	1
CPI-CS0C8F1E01F	1B2A receptor_ACVR	complex:ACVR_1B2A receptor	simple:P12645		BMP3	True	True	False	curated	False	1	1	1	1	1	1	1	1	1	1	1	1	1	1	1	1	1	1	1	1	1	1	1	1	1	1	1	1	1	1	1	1	1	1	1	1	1	1	1
CPI-CS06C0EEFCB	1B2B receptor_ACVR	complex:ACVR_1B2B receptor	simple:P55107		GDF10	True	True	False	curated	False	1	1	1	1	1	1	1	1	1	1	1	1	1	1	1	1	1	1	1	1	1	1	1	1	1	1	1	1	1	1	1	1	1	1	1	1	1	1	1
CPI-CS0B2F2EF5D	1B2B receptor_ACVR	complex:ACVR_1B2B receptor	simple:Q9NR23		GDF3	True	True	False	curated	False	1	1	1	1	1	1	1	1	1	1	1	1	1	1	1	1	1	1	1	1	1	1	1	1	1	1	1	1	1	1	1	1	1	1	1	1	1	1	1
CPI-CS0A66DB1CA	LCK_CD8 receptor	complex:CD8 receptor	simple:P06239		LCK	False	True	False	curated	False	1	1	0	0	0	0	1	1	1	1	1	1	1	1	1	1	1	1	1	1	1	1	1	0	0	0	0	1	1	1	1	1	1	1	1	1	1	1	1
CPI-CS0715DE78D	HLA-E_CD94:NKG2A	complex:CD94:NKG2A	simple:P13747		HLA-E	False	True	False	curated	False	1	1	1	1	1	1	1	1	1	1	1	1	1	1	1	1	1	1	0	0	1	1	1	1	1	1	1	1	1	1	1	1	1	1	1	1	1	1	1
CPI-CS05AB368CE	HLA-E_CD94:NKG2C	complex:CD94:NKG2C	simple:P13747		HLA-E	False	True	False	curated	False	1	1	1	1	0	1	1	1	1	1	0	1	1	1	1	1	1	1	1	0	0	1	1	1	1	0	1	1	1	1	1	0	1	1	1	1	1	1	1
CPI-CS0023FA839	HLA-E_CD94:NKG2E	complex:CD94:NKG2E	simple:P13747		HLA-E	False	True	False	curated	False	1	1	1	1	0	1	1	1	1	1	1	1	1	1	1	1	1	1	1	0	0	1	1	1	1	0	1	1	1	1	1	1	1	1	1	1	1	1	1
CPI-CS0B0B35928	CNTF_CNTF-1R	complex:CNTF-1R	simple:P26441		CNTF	True	True	False	curated	False	1	1	1	1	1	1	1	1	1	1	1	1	1	1	1	1	1	1	1	1	1	1	1	1	1	1	1	1	1	1	1	1	1	1	1	1	1	1	1
CPI-CS0EB5F7B6F	CLCF1_CNTF-1R	complex:CNTF-1R	simple:Q9UBD9		CLCF1	True	True	False	curated	False	1	1	1	1	1	1	1	1	1	1	1	1	1	1	1	1	1	1	1	1	1	1	1	1	1	1	1	1	1	1	1	1	1	1	1	1	1	1	1
CPI-SC0F4AC5AA2	aLb2 complex_ICAM1	simple:P05362	complex:aLb2 complex	ICAM1		False	True	False	curated	True	1	1	1	1	1	1	1	1	1	1	1	1	1	1	1	1	1	1	1	1	1	1	1	1	1	1	1	1	1	1	1	1	1	1	1	1	1	1	1
CPI-SC08923F7F7	aLb2 complex_F11R	simple:Q9Y624	complex:aLb2 complex	F11R		False	True	False	curated	True	1	1	1	1	1	1	1	1	1	1	1	1	1	1	1	1	1	1	1	1	1	1	1	1	1	1	1	1	1	1	1	1	1	1	1	1	1	1	1
CPI-CS067298D94	VEGFA_FLT1 complex	complex:FLT1 complex	simple:P15692		VEGFA	True	True	False	curated	False	1	1	1	1	1	1	1	1	1	1	1	1	1	1	1	1	1	1	1	1	1	1	1	1	1	1	1	1	1	1	1	1	1	1	1	1	1	1	1
CPI-CS073D36B1D	PGF_FLT1 complex	complex:FLT1 complex	simple:P49763		PGF	True	True	False	curated	False	1	1	1	1	1	1	1	1	1	1	1	1	1	1	1	1	1	1	1	1	1	1	1	1	1	1	1	1	1	1	1	1	1	1	1	1	1	1	1
CPI-CS077F1340A	VEGFB_FLT1 complex	complex:FLT1 complex	simple:P49765		VEGFB	True	True	False	curated	False	1	1	1	1	1	1	1	1	1	1	1	1	1	1	1	1	1	1	1	1	1	1	1	1	1	1	1	1	1	1	1	1	1	1	1	1	1	1	1
CPI-CS0E5D1ECCE	complex3_PlexinA1	complex:PlexinA1_complex3	simple:Q14563		SEMA3A	True	True	False	curated	False	1	1	1	1	1	1	1	1	1	1	1	1	1	1	1	1	1	1	1	1	1	1	1	1	1	1	1	1	1	1	1	1	1	1	1	1	1	1	1
CPI-CS0D238C22B	complex1_PlexinA2	complex:PlexinA2_complex1	simple:Q14563		SEMA3A	True	True	False	curated	False	1	1	1	1	1	1	1	1	1	1	1	1	1	1	1	1	1	1	1	1	1	1	1	1	1	1	1	1	1	1	1	1	1	1	1	1	1	1	1
CPI-CS0AA769F5B	complex1_PlexinA3	complex:PlexinA3_complex1	simple:Q14563		SEMA3A	True	True	False	curated	False	1	1	1	1	1	1	1	1	1	1	1	1	1	1	1	1	1	1	1	1	1	1	1	1	1	1	1	1	1	1	1	1	1	1	1	1	1	1	1
CPI-CS0AB19226A	complex1_PlexinA4	complex:PlexinA4_complex1	simple:Q14563		SEMA3A	True	True	False	curated	False	1	1	1	1	1	1	1	1	1	1	1	1	1	1	1	1	1	1	1	1	1	1	1	1	1	1	1	1	1	1	1	1	1	1	1	1	1	1	1
CPI-CS0C9EE65C2	ALB_FcRn complex	complex:FcRn complex	simple:P02768		ALB	True	True	False	curated	False	1	1	1	1	1	1	1	1	1	1	1	1	1	1	1	1	1	1	1	1	1	1	1	1	1	1	1	1	1	1	1	1	1	1	1	1	1	1	1
CPI-CS0210859AB	CSF2_GMCSFR	complex:GMCSFR	simple:P04141		CSF2	True	True	False	curated	False	1	1	1	1	1	1	1	1	1	1	1	1	1	1	1	1	1	1	1	1	1	1	1	1	1	1	1	1	1	1	1	1	1	1	1	1	1	1	1
CPI-CS06072FF4E	IL1A_IL1 receptor	complex:IL1 receptor	simple:P01583		IL1A	True	True	False	curated	False	1	1	1	1	1	1	1	1	1	1	1	1	1	1	1	1	1	1	1	1	1	1	1	1	1	1	1	1	1	1	1	1	1	1	1	1	1	1	1
CPI-CS0AC5142FA	IL1A_IL1 receptor inhibitor	complex:IL1 receptor inhibitor	simple:P01583		IL1A	True	True	False	curated	False	1	1	1	1	1	1	1	1	1	1	1	1	1	1	1	1	1	1	1	1	1	1	1	1	1	1	1	1	1	1	1	1	1	1	1	1	1	1	1
CPI-CS05426BFFA	IL1B_IL1 receptor	complex:IL1 receptor	simple:P01584		IL1B	True	True	False	curated	False	1	1	1	1	1	1	1	1	1	1	1	1	1	1	1	1	1	1	1	1	1	1	1	1	1	1	1	1	1	1	1	1	1	1	1	1	1	1	1
CPI-CS008C9D6E5	IL1B_IL1 receptor inhibitor	complex:IL1 receptor inhibitor	simple:P01584		IL1B	True	True	False	curated	False	1	1	1	1	1	1	1	1	1	1	1	1	1	1	1	1	1	1	1	1	1	1	1	1	1	1	1	1	1	1	1	1	1	1	1	1	1	1	1
CPI-CS0DEBE7B69	IL1RN_IL1 receptor	complex:IL1 receptor	simple:P18510		IL1RN	True	True	False	curated	False	1	1	1	1	1	1	1	1	1	1	1	1	1	1	1	1	1	1	1	1	1	1	1	1	1	1	1	1	1	1	1	1	1	1	1	1	1	1	1
CPI-CS085E95BC1	IL1RN_IL1 receptor inhibitor	complex:IL1 receptor inhibitor	simple:P18510		IL1RN	True	True	False	curated	False	1	1	1	1	1	1	1	1	1	1	1	1	1	1	1	1	1	1	1	1	1	1	1	1	1	1	1	1	1	1	1	1	1	1	1	1	1	1	1
CPI-CS04CBDE052	IL10_IL10 receptor	complex:IL10 receptor	simple:P22301		IL10	True	True	False	curated	False	1	1	1	1	1	1	1	1	1	1	1	1	1	1	1	1	1	1	1	1	1	1	1	1	1	1	1	1	1	1	1	1	1	1	1	1	1	1	1
CPI-CS0DDFD82E7	IL11_IL11 receptor	complex:IL11 receptor	simple:P20809		IL11	True	True	False	curated	False	1	1	1	1	1	1	1	1	1	1	1	1	1	1	1	1	1	1	1	1	1	1	1	1	1	1	1	1	1	1	1	1	1	1	1	1	1	1	1
CPI-CS00BF6CD40	IL4_IL13 receptor	complex:IL13 receptor	simple:P05112		IL4	True	True	False	curated	False	1	1	1	1	1	1	1	1	1	1	1	1	1	1	1	1	1	1	1	1	1	1	1	1	1	1	1	1	1	1	1	1	1	1	1	1	1	1	1
CPI-CS0FBBCDD66	IL4_IL4 receptor	complex:IL4 receptor	simple:P05112		IL4	True	True	False	curated	False	1	1	1	1	1	1	1	1	1	1	1	1	1	1	1	1	1	1	1	1	1	1	1	1	1	1	1	1	1	1	1	1	1	1	1	1	1	1	1
CPI-CS0EE8AEA34	IL13_IL13 receptor	complex:IL13 receptor	simple:P35225		IL13	True	True	False	curated	False	1	1	1	1	1	1	1	1	1	1	1	1	1	1	1	1	1	1	1	1	1	1	1	1	1	1	1	1	1	1	1	1	1	1	1	1	1	1	1
CPI-CS06E556972	IL15_IL15 receptor	complex:IL15 receptor	simple:P40933		IL15	True	True	False	curated	False	1	1	1	1	1	1	1	1	1	1	1	1	1	1	1	1	1	1	1	1	1	1	1	1	1	1	1	1	1	1	1	1	1	1	1	1	1	1	1
CPI-CS0D48BE017	HA_IL2 receptor	complex:IL2 receptor_HA	simple:P60568		IL2	True	True	False	curated	False	1	1	1	1	1	1	1	1	1	1	1	1	1	1	1	1	1	1	1	1	1	1	1	1	1	1	1	1	1	1	1	1	1	1	1	1	1	1	1
CPI-CS0A34112A6	I_IL2 receptor	complex:IL2 receptor_I	simple:P60568		IL2	True	True	False	curated	False	1	1	1	1	1	1	1	1	1	1	1	1	1	1	1	1	1	1	1	1	1	1	1	1	1	1	1	1	1	1	1	1	1	1	1	1	1	1	1
CPI-CS045D41398	IL25_IL17 receptor AB	complex:IL17 receptor AB	simple:Q9H293		IL25	True	True	False	curated	False	1	1	1	1	1	1	1	1	1	1	1	1	1	1	1	1	1	1	1	1	1	1	1	1	1	1	1	1	1	1	1	1	1	1	1	1	1	1	1
CPI-CS04F158618	IL17A_IL17 receptor AC	complex:IL17 receptor AC	simple:Q16552		IL17A	True	True	False	curated	False	1	1	1	1	1	1	1	1	1	1	1	1	1	1	1	1	1	1	1	1	1	1	1	1	1	1	1	1	1	1	1	1	1	1	1	1	1	1	1
CPI-CS0558AB6A5	IL17F_IL17 receptor AC	complex:IL17 receptor AC	simple:Q96PD4		IL17F	True	True	False	curated	False	1	1	1	1	1	1	1	1	1	1	1	1	1	1	1	1	1	1	1	1	1	1	1	1	1	1	1	1	1	1	1	1	1	1	1	1	1	1	1
CPI-CS0BA342294	IL17C_IL17 receptor AE	complex:IL17 receptor AE	simple:Q9P0M4		IL17C	True	True	False	curated	False	1	1	1	1	1	1	1	1	1	1	1	1	1	1	1	1	1	1	1	1	1	1	1	1	1	1	1	1	1	1	1	1	1	1	1	1	1	1	1
CPI-CS0553FFC41	IL24_IL20 receptor Type I	complex:IL20 receptor Type I	simple:Q13007		IL24	True	True	False	curated	False	1	1	1	1	1	1	1	1	1	1	1	1	1	1	1	1	1	1	1	1	1	1	1	1	1	1	1	1	1	1	1	1	1	1	1	1	1	1	1
CPI-CS0CF47221A	IL24_IL20 receptor Type II	complex:IL20 receptor Type II	simple:Q13007		IL24	True	True	False	curated	False	1	1	1	1	1	1	1	1	1	1	1	1	1	1	1	1	1	1	1	1	1	1	1	1	1	1	1	1	1	1	1	1	1	1	1	1	1	1	1
CPI-CS0AB365861	IL20_IL20 receptor Type I	complex:IL20 receptor Type I	simple:Q9NYY1		IL20	True	True	False	curated	False	1	1	1	1	1	1	1	1	1	1	1	1	1	1	1	1	1	1	1	1	1	1	1	1	1	1	1	1	1	1	1	1	1	1	1	1	1	1	1
CPI-CS0E8ADC968	IL20_IL20 receptor Type II	complex:IL20 receptor Type II	simple:Q9NYY1		IL20	True	True	False	curated	False	1	1	1	1	1	1	1	1	1	1	1	1	1	1	1	1	1	1	1	1	1	1	1	1	1	1	1	1	1	1	1	1	1	1	1	1	1	1	1
CPI-CS0645666B0	IL19_IL20 receptor Type I	complex:IL20 receptor Type I	simple:Q9UHD0		IL19	True	True	False	curated	False	1	1	1	1	1	1	1	1	1	1	1	1	1	1	1	1	1	1	1	1	1	1	1	1	1	1	1	1	1	1	1	1	1	1	1	1	1	1	1
CPI-CS0E80B08E2	IL21_IL21 receptor	complex:IL21 receptor	simple:Q9HBE4		IL21	True	True	False	curated	False	1	1	1	1	1	1	1	1	1	1	1	1	1	1	1	1	1	1	1	1	1	1	1	1	1	1	1	1	1	1	1	1	1	1	1	1	1	1	1
CPI-CS0A8A0A053	IL22_IL22 receptor	complex:IL22 receptor	simple:Q9GZX6		IL22	True	True	False	curated	False	1	1	1	1	1	1	1	1	1	1	1	1	1	1	1	1	1	1	1	1	1	1	1	1	1	1	1	1	1	1	1	1	1	1	1	1	1	1	1
CPI-CS0317FAF76	IL26_IL26 receptor	complex:IL26 receptor	simple:Q9NPH9		IL26	True	True	False	curated	False	1	1	1	1	1	1	1	1	1	1	1	1	1	1	1	1	1	1	1	1	1	1	1	1	1	1	1	1	1	1	1	1	1	1	1	1	1	1	1
CPI-CS03037FE90	IL3_IL3 receptor	complex:IL3 receptor	simple:P08700		IL3	True	True	False	curated	False	1	1	1	1	1	1	1	1	1	1	1	1	1	1	1	1	1	1	1	1	1	1	1	1	1	1	1	1	1	1	1	1	1	1	1	1	1	1	1
CPI-CS0C59AF029	IL33_IL33 receptor	complex:IL33 receptor	simple:O95760		IL33	True	True	False	curated	False	1	1	1	1	1	1	1	1	1	1	1	1	1	1	1	1	1	1	1	1	1	1	1	1	1	1	1	1	1	1	1	1	1	1	1	1	1	1	1
CPI-CS0D9B5AB86	IL36G_IL36 receptor	complex:IL36 receptor	simple:Q9NZH8		IL36G	True	True	False	curated	False	1	1	1	1	1	1	1	1	1	1	1	1	1	1	1	1	1	1	1	1	1	1	1	1	1	1	1	1	1	1	1	1	1	1	1	1	1	1	1
CPI-CS040DDEBFB	IL37_IL37 receptor	complex:IL37 receptor	simple:Q9NZH6		IL37	True	True	False	curated	False	1	1	1	1	1	1	1	1	1	1	1	1	1	1	1	1	1	1	1	1	1	1	1	1	1	1	1	1	1	1	1	1	1	1	1	1	1	1	1
CPI-CS0FB8775FC	IL5_IL5 receptor	complex:IL5 receptor	simple:P05113		IL5	True	True	False	curated	False	1	1	1	1	1	1	1	1	1	1	1	1	1	1	1	1	1	1	1	1	1	1	1	1	1	1	1	1	1	1	1	1	1	1	1	1	1	1	1
CPI-CS063AE1C91	IL6_IL6 receptor	complex:IL6 receptor	simple:P05231		IL6	True	True	False	curated	False	1	1	1	1	1	1	1	1	1	1	1	1	1	1	1	1	1	1	1	1	1	1	1	1	1	1	1	1	1	1	1	1	1	1	1	1	1	1	1
CPI-CS0AB9C7139	IL7_IL7 receptor	complex:IL7 receptor	simple:P13232		IL7	True	True	False	curated	False	1	1	1	1	1	1	1	1	1	1	1	1	1	1	1	1	1	1	1	1	1	1	1	1	1	1	1	1	1	1	1	1	1	1	1	1	1	1	1
CPI-CS0E661878B	OSM_LIFR	complex:LIFR	simple:P13725		OSM	True	True	False	curated	False	1	1	1	1	1	1	1	1	1	1	1	1	1	1	1	1	1	1	1	1	1	1	1	1	1	1	1	1	1	1	1	1	1	1	1	1	1	1	1
CPI-CS06D50EBF8	OSM_OSMR	complex:OSMR	simple:P13725		OSM	True	True	False	curated	False	1	1	1	1	1	1	1	1	1	1	1	1	1	1	1	1	1	1	1	1	1	1	1	1	1	1	1	1	1	1	1	1	1	1	1	1	1	1	1
CPI-CS07B61574B	LIF_LIFR	complex:LIFR	simple:P15018		LIF	True	True	False	curated	False	1	1	1	1	1	1	1	1	1	1	1	1	1	1	1	1	1	1	1	1	1	1	1	1	1	1	1	1	1	1	1	1	1	1	1	1	1	1	1
CPI-CS0A9D23000	MICB_NKG2D II receptor	complex:NKG2D II receptor	simple:Q29980		MICB	False	True	False	curated	False	1	1	1	1	1	1	1	1	1	1	1	1	1	1	1	1	1	1	1	1	1	1	1	1	1	1	1	1	1	1	1	1	1	1	1	1	1	1	1
CPI-CS06C6E2321	MICA_NKG2D II receptor	complex:NKG2D II receptor	simple:Q29983		MICA	False	True	False	curated	False	1	1	1	1	1	1	1	1	1	1	1	1	1	1	1	1	1	1	1	1	1	1	1	1	1	1	1	1	1	1	1	1	1	1	1	1	1	1	1
CPI-CS08F4E5D70	RAET1L_NKG2D II receptor	complex:NKG2D II receptor	simple:Q5VY80		RAET1L	False	True	False	curated	False	1	1	1	1	1	1	1	1	1	1	1	1	1	1	1	1	1	1	1	1	1	1	1	1	1	1	1	1	1	1	1	1	1	1	1	1	1	1	1
CPI-CS0A71F2AAD	RAET1G_NKG2D II receptor	complex:NKG2D II receptor	simple:Q6H3X3		RAET1G	True	True	False	curated	False	1	1	1	1	1	1	1	1	1	1	1	1	1	1	1	1	1	1	1	1	1	1	1	1	1	1	1	1	1	1	1	1	1	1	1	1	1	1	1
CPI-CS09F211C3E	RAET1E_NKG2D II receptor	complex:NKG2D II receptor	simple:Q8TD07		RAET1E	True	True	False	curated	False	1	1	1	1	1	1	1	1	1	1	1	1	1	1	1	1	1	1	1	1	1	1	1	1	1	1	1	1	1	1	1	1	1	1	1	1	1	1	1
CPI-CS038376BA2	ULBP3_NKG2D II receptor	complex:NKG2D II receptor	simple:Q9BZM4		ULBP3	False	True	False	curated	False	1	1	1	1	1	1	1	1	1	1	1	1	1	1	1	1	1	1	1	1	1	1	1	1	1	1	1	1	1	1	1	1	1	1	1	1	1	1	1
CPI-CS0A269FA16	ULBP2_NKG2D II receptor	complex:NKG2D II receptor	simple:Q9BZM5		ULBP2	True	True	False	curated	False	1	1	1	1	1	1	1	1	1	1	1	1	1	1	1	1	1	1	1	1	1	1	1	1	1	1	1	1	1	1	1	1	1	1	1	1	1	1	1
CPI-SC0E5218AA4	a6b4 complex_NRG1	simple:Q02297	complex:a6b4 complex	NRG1		True	True	False	curated	True	1	1	1	1	1	1	1	1	1	1	1	1	1	1	1	1	1	1	1	1	1	1	1	1	1	1	1	1	1	1	1	1	1	1	1	1	1	1	1
CPI-CS0BAF97962	PDGFD_PDGFR complex	complex:PDGFR complex	simple:Q9GZP0		PDGFD	True	True	False	curated	False	1	1	1	1	1	1	1	1	1	1	1	1	1	1	1	1	1	1	1	1	1	1	1	1	1	1	1	1	1	1	1	1	1	1	1	1	1	1	1
CPI-CS0C57A3081	complex1_PlexinA1	complex:PlexinA1_complex1	simple:Q8NFY4		SEMA6D	False	True	False	curated	False	1	1	1	1	1	1	1	1	1	1	1	1	1	1	1	1	1	1	1	1	1	1	1	1	1	1	1	1	1	1	1	1	1	1	1	1	1	1	1
CPI-CS0123BC66C	complex2_PlexinA1	complex:PlexinA1_complex2	simple:Q8NFY4		SEMA6D	False	True	False	curated	False	1	1	1	1	1	1	1	1	1	1	1	1	1	1	1	1	1	1	1	1	1	1	1	1	1	1	1	1	1	1	1	1	1	1	1	1	1	1	1
[truncated: 402 more columns]
