# Supplementary material for: scRNA-seq of gastric tumor shows complex intercellular interaction with an alternative T cell exhaustion trajectory
Source: Nat Commun. 2022 Aug 23;13:4943. doi: 10.1038/s41467-022-32627-z (PMC9399107; doi:10.1038/s41467-022-32627-z)
Supplement: Supplementary file 13 — Source Data [file 41467_2022_32627_MOESM13_ESM.zip › Source Data/Fig8/Fig8a/GC03_pvalues.txt]

id_cp_interaction	interacting_pair	partner_a	partner_b	gene_a	gene_b	secreted	receptor_a	receptor_b	annotation_strategy	is_integrin	B_early_activated|B_early_activated	B_early_activated|Mφ_APOE	B_early_activated|Plasma	B_early_activated|Plasma_naive	B_early_activated|γδT_KIR2DL4	Mφ_APOE|B_early_activated	Mφ_APOE|Mφ_APOE	Mφ_APOE|Plasma	Mφ_APOE|Plasma_naive	Mφ_APOE|γδT_KIR2DL4	Plasma|B_early_activated	Plasma|Mφ_APOE	Plasma|Plasma	Plasma|Plasma_naive	Plasma|γδT_KIR2DL4	Plasma_naive|B_early_activated	Plasma_naive|Mφ_APOE	Plasma_naive|Plasma	Plasma_naive|Plasma_naive	Plasma_naive|γδT_KIR2DL4	γδT_KIR2DL4|B_early_activated	γδT_KIR2DL4|Mφ_APOE	γδT_KIR2DL4|Plasma	γδT_KIR2DL4|Plasma_naive	γδT_KIR2DL4|γδT_KIR2DL4
CPI-SS0A5DF05C0	TIGIT_NECTIN2	simple:Q495A1	simple:Q92692	TIGIT	NECTIN2	False	False	True	user_curated	False	1	1	1	1	1	1	1	1	1	1	1	1	1	1	1	1	1	1	1	1	1	0	1	1	1
CPI-SS02AB0C3E0	SPP1_CD44	simple:P10451	simple:P16070	SPP1	CD44	True	False	True	I2D,IMEx,InnateDB-All,IntAct	False	1	1	1	1	1	1	1	1	1	1	1	1	1	1	1	1	1	1	1	1	1	1	1	1	1
CPI-SS0703338F5	LGALS9_CD44	simple:O00182	simple:P16070	LGALS9	CD44	True	False	True	InnateDB	False	0.048	0.452	0	0.072	1	0	0	0	0	0	1	1	1	1	1	1	1	1	1	1	1	1	1	1	1
CPI-SS03722104E	HGF_CD44	simple:P14210	simple:P16070	HGF	CD44	True	False	True	IMEx,InnateDB-All,IntAct	False	1	1	1	1	1	0	0.023	0	0	0.098	1	1	1	1	1	1	1	1	1	1	1	1	1	1	1
CPI-SS0D95D41D6	FGF7_FGFR4	simple:P21781	simple:P22455	FGF7	FGFR4	True	False	True	I2D	False	1	1	1	1	1	1	1	1	1	1	1	1	1	1	1	1	1	1	1	1	1	1	1	1	1
CPI-SS0C1BD22BC	SPP1_PTGER4	simple:P10451	simple:P35408	SPP1	PTGER4	True	False	True	IMEx,MINT	False	1	1	1	1	1	1	1	1	1	1	1	1	1	1	1	1	1	1	1	1	1	1	1	1	1
CPI-SS085EE60B1	TGFB1_TGFBR3	simple:P01137	simple:Q03167	TGFB1	TGFBR3	True	False	True	curated	False	1	1	1	1	1	1	1	1	1	1	1	1	1	1	1	1	1	1	1	1	1	1	1	1	1
CPI-SS0D46E2B45	TGFB3_TGFBR3	simple:P10600	simple:Q03167	TGFB3	TGFBR3	True	False	True	user_curated	False	1	1	1	1	1	1	1	1	1	1	1	1	1	1	1	1	1	1	1	1	1	1	1	1	1
CPI-SS0178F5C45	TGFB2_TGFBR3	simple:P61812	simple:Q03167	TGFB2	TGFBR3	True	False	True	curated	False	1	1	1	1	1	1	1	1	1	1	1	1	1	1	1	1	1	1	1	1	1	1	1	1	1
CPI-SS079FD6EC6	GAST_KIR2DL3	simple:P01350	simple:P43628	GAST	KIR2DL3	True	False	True	IMEx,IntAct	False	1	1	1	1	1	1	1	1	1	1	1	1	1	1	1	1	1	1	1	1	1	1	1	1	1
CPI-SS048242083	HLA-F_KIR3DL1	simple:P30511	simple:P43629	HLA-F	KIR3DL1	False	False	True	curated	False	1	1	1	1	1	1	1	1	1	1	1	1	1	1	1	1	1	1	1	1	1	1	1	1	1
CPI-SS0A42A3690	CCL4L2_VSIR	simple:Q8NHW4	simple:Q9H7M9	CCL4L2	VSIR	True	False	True	IMEx,IntAct	False	1	1	1	1	1	1	1	1	1	1	1	1	1	1	1	1	1	1	1	1	1	0	1	1	1
CPI-SS03FA58286	TNF_VSIR	simple:P01375	simple:Q9H7M9	TNF	VSIR	True	False	True	IMEx,IntAct	False	1	1	1	1	1	1	1	1	1	1	1	1	1	1	1	1	1	1	1	1	1	1	1	1	1
CPI-SS0BDD10277	HLA-F_KIR3DL2	simple:P30511	simple:P43630	HLA-F	KIR3DL2	False	False	True	curated	False	1	1	1	1	1	1	1	1	1	1	1	1	1	1	1	1	1	1	1	1	1	1	1	1	1
CPI-SS0A76A8E97	HLA-F_LILRB2	simple:P30511	simple:Q8N423	HLA-F	LILRB2	False	False	True	curated	False	1	0	1	1	1	1	0.016	1	1	1	1	0	1	1	1	1	0	1	1	1	1	0	1	1	1
CPI-SS0EAB03260	CD1D_LILRB2	simple:P15813	simple:Q8N423	CD1D	LILRB2	False	False	True	curated	False	1	0	1	1	1	1	0	1	1	1	1	1	1	1	1	1	1	1	1	1	1	1	1	1	1
CPI-SS00150FB64	HLA-F_LILRB1	simple:P30511	simple:Q8NHL6	HLA-F	LILRB1	True	False	True	curated	False	1	0.062	1	1	1	1	0.192	1	1	1	1	0	1	1	1	1	0.022	1	1	1	1	0	1	1	1
CPI-SS0D1D95883	CCL4_CCR5	simple:P13236	simple:P51681	CCL4	CCR5	True	False	True	user_curated	False	1	1	1	1	1	1	1	1	1	1	1	1	1	1	1	1	1	1	1	1	1	1	1	1	1
CPI-SS0C090A257	CCL3_CCR5	simple:P10147	simple:P51681	CCL3	CCR5	True	False	True	user_curated	False	1	1	1	1	1	1	1	1	1	1	1	1	1	1	1	1	1	1	1	1	1	1	1	1	1
CPI-SS0B01D306C	CCL5_CCR5	simple:P13501	simple:P51681	CCL5	CCR5	True	False	True	user_curated	False	1	1	1	1	1	1	1	1	1	1	1	1	1	1	1	1	1	1	1	1	1	1	1	1	1
CPI-SS0795802F6	CCL4_SLC7A1	simple:P13236	simple:P30825	CCL4	SLC7A1	True	False	True	IMEx,IntAct	False	1	1	1	1	1	1	1	1	1	1	1	1	1	1	1	1	1	1	1	1	1	1	1	1	1
CPI-SS03105D292	CSF1_SLC7A1	simple:P09603	simple:P30825	CSF1	SLC7A1	True	False	True	I2D	False	1	1	1	1	1	1	1	1	1	1	1	1	1	1	1	1	1	1	1	1	1	1	1	1	1
CPI-SS05BA6D9C3	CCL4_CNR2	simple:P13236	simple:P34972	CCL4	CNR2	True	False	True	IMEx,IntAct	False	1	1	1	1	1	1	1	1	1	1	1	1	1	1	1	1	1	1	1	1	1	1	1	1	1
CPI-SS008F83E02	CCL4_GPRC5D	simple:P13236	simple:Q9NZD1	CCL4	GPRC5D	True	False	True	IMEx,IntAct	False	1	1	1	1	1	1	1	1	1	1	1	1	1	1	1	1	1	1	1	1	1	1	1	1	1
CPI-SS076D8415B	CCL3_IDE	simple:P10147	simple:P14735	CCL3	IDE	True	False	True	IMEx,InnateDB-All,MINT	False	1	1	1	1	1	1	1	1	1	1	1	1	1	1	1	1	1	1	1	1	1	1	1	1	1
CPI-SS01A29DD97	GCG_IDE	simple:P01275	simple:P14735	GCG	IDE	True	False	True	IMEx	False	1	1	1	1	1	1	1	1	1	1	1	1	1	1	1	1	1	1	1	1	1	1	1	1	1
CPI-SS0E41702C1	IGF1_IGF1R	simple:P05019	simple:P08069	IGF1	IGF1R	True	False	True	curated	False	1	1	1	1	1	1	1	1	1	1	1	1	1	1	1	1	1	1	1	1	1	1	1	1	1
CPI-SS07CCAD9BF	GRN_SORT1	simple:P28799	simple:Q99523	GRN	SORT1	True	False	True	IMEx,InnateDB-All,MINT	False	1	1	1	1	1	1	0	1	1	1	1	0	1	1	1	1	1	1	1	1	1	1	1	1	1
CPI-SS04F3A1E5C	COPA_SORT1	simple:P53621	simple:Q99523	COPA	SORT1	True	False	True	IMEx,InnateDB-All,IntAct,MatrixDB	False	1	1	1	1	1	1	0	1	1	1	1	1	1	1	1	1	1	1	1	1	1	1	1	1	1
CPI-SS0A9E884E0	CD200_CD200R1	simple:P41217	simple:Q8TD46	CD200	CD200R1	True	False	True	curated	False	1	1	1	1	1	1	1	1	1	1	1	1	1	1	1	1	1	1	1	1	1	1	1	1	1
CPI-SS02A0FF87F	FAM3C_CLEC2D	simple:Q92520	simple:Q9UHP7	FAM3C	CLEC2D	True	False	True	IMEx,InnateDB-All,IntAct	False	1	1	1	1	1	1	1	1	1	1	1	1	1	1	1	1	1	1	1	1	0	1	1	0	0
CPI-SS0F8EFEECF	TNF_DAG1	simple:P01375	simple:Q14118	TNF	DAG1	True	False	True	InnateDB-All	False	1	1	1	1	1	1	1	1	1	1	1	1	1	1	1	1	1	1	1	1	1	1	1	1	1
CPI-SS0BD9F32BA	LGALS9_DAG1	simple:O00182	simple:Q14118	LGALS9	DAG1	True	False	True	InnateDB-All	False	1	1	1	1	1	1	1	1	1	1	1	1	1	1	1	1	1	1	1	1	1	1	1	1	1
CPI-SS02EBC1BB0	TNF_NOTCH1	simple:P01375	simple:P46531	TNF	NOTCH1	True	False	True	I2D	False	1	1	1	1	1	1	1	1	1	1	1	1	1	1	1	1	1	1	1	1	1	1	1	1	1
CPI-SS04A5D6B6F	DLL1_NOTCH1	simple:O00548	simple:P46531	DLL1	NOTCH1	False	False	True	curated	False	1	1	1	1	1	1	1	1	1	1	1	1	1	1	1	1	1	1	1	1	1	1	1	1	1
CPI-SS0B81F1BF5	TNF_SEMA4C	simple:P01375	simple:Q9C0C4	TNF	SEMA4C	True	False	True	InnateDB-All	False	1	1	1	1	1	1	1	1	1	1	1	1	1	1	1	1	1	1	1	1	1	1	1	1	1
CPI-SS03B8E2D7A	TNF_ICOS	simple:P01375	simple:Q9Y6W8	TNF	ICOS	True	False	True	InnateDB-All	False	1	1	1	1	1	1	1	1	1	1	1	1	1	1	1	1	1	1	1	1	1	1	1	1	1
CPI-SS0E4B1484B	ICOSLG_ICOS	simple:O75144	simple:Q9Y6W8	ICOSLG	ICOS	True	False	True	user_curated	False	1	1	1	1	1	1	1	1	1	1	1	1	1	1	1	1	1	1	1	1	1	1	1	1	1
CPI-SS04B4619D0	TNF_TNFRSF1A	simple:P01375	simple:P19438	TNF	TNFRSF1A	True	False	True	user_curated	False	1	1	1	1	1	1	1	1	1	1	1	1	1	1	1	1	1	1	1	1	1	1	1	1	1
CPI-SS084BE3E4B	LTA_TNFRSF1A	simple:P01374	simple:P19438	LTA	TNFRSF1A	True	False	True	user_curated	False	1	1	1	1	1	1	1	1	1	1	1	1	1	1	1	1	1	1	1	1	1	1	1	1	1
CPI-SS0F9B3B259	TNFSF13_TNFRSF1A	simple:O75888	simple:P19438	TNFSF13	TNFRSF1A	True	False	True	I2D,InnateDB-All	False	1	1	1	1	1	1	0	1	1	1	1	1	1	1	1	1	1	1	1	1	1	1	1	1	1
CPI-SS08B7D54A3	TNF_FAS	simple:P01375	simple:P25445	TNF	FAS	True	False	True	InnateDB-All	False	1	1	1	1	1	1	1	1	1	1	1	1	1	1	1	1	1	1	1	1	1	1	1	1	1
CPI-SS0A83A7E30	TNFSF13_FAS	simple:O75888	simple:P25445	TNFSF13	FAS	True	False	True	I2D,InnateDB-All	False	1	1	1	1	1	1	1	1	1	1	1	1	1	1	1	1	1	1	1	1	1	1	1	1	1
CPI-SS0E7D5974D	TNF_TNFRSF1B	simple:P01375	simple:P20333	TNF	TNFRSF1B	True	False	True	user_curated	False	1	1	1	1	1	1	1	1	1	1	1	1	1	1	1	1	1	1	1	1	1	1	1	1	1
CPI-SS07D9A48A2	LTA_TNFRSF1B	simple:P01374	simple:P20333	LTA	TNFRSF1B	True	False	True	curated	False	1	1	1	1	1	1	1	1	1	1	1	1	1	1	1	1	1	1	1	1	1	1	1	1	1
CPI-SS048A2311A	TNF_RIPK1	simple:P01375	simple:Q13546	TNF	RIPK1	True	False	True	I2D,IMEx,InnateDB,InnateDB-All,IntAct,MINT	False	1	1	1	1	1	1	1	1	1	1	1	1	1	1	1	1	1	1	1	1	1	1	1	1	1
CPI-SS0D5C54214	LTA_RIPK1	simple:P01374	simple:Q13546	LTA	RIPK1	True	False	True	IMEx,InnateDB-All,MINT	False	1	1	1	1	1	1	1	1	1	1	1	1	1	1	1	1	1	1	1	1	1	1	1	1	1
CPI-SS0DEDA3567	TNFSF10_RIPK1	simple:P50591	simple:Q13546	TNFSF10	RIPK1	True	False	True	InnateDB-All	False	1	1	1	1	1	1	0.054	1	1	1	1	1	1	1	1	1	1	1	1	1	1	1	1	1	1
CPI-SS0FBC9234C	TNF_PTPRS	simple:P01375	simple:Q13332	TNF	PTPRS	True	False	True	InnateDB-All	False	1	1	1	1	1	1	1	1	1	1	1	1	1	1	1	1	1	1	1	1	1	1	1	1	1
CPI-SS034B442CE	TNF_CELSR2	simple:P01375	simple:Q9HCU4	TNF	CELSR2	True	False	True	InnateDB-All	False	1	1	1	1	1	1	1	1	1	1	1	1	1	1	1	1	1	1	1	1	1	1	1	1	1
CPI-SS0CF0E4DE9	CCL2_CCR2	simple:P13500	simple:P41597	CCL2	CCR2	True	False	True	user_curated	False	1	1	1	1	1	1	1	1	1	1	1	1	1	1	1	1	1	1	1	1	1	1	1	1	1
CPI-SS08DA48A5A	CCL3_CCR1	simple:P10147	simple:P32246	CCL3	CCR1	True	False	True	user_curated	False	1	1	1	1	1	1	1	1	1	1	1	1	1	1	1	1	1	1	1	1	1	1	1	1	1
CPI-SS0A021DB6E	CCL5_CCR1	simple:P13501	simple:P32246	CCL5	CCR1	True	False	True	user_curated	False	1	1	1	1	1	1	1	1	1	1	1	1	1	1	1	1	1	1	1	1	1	0	1	1	1
CPI-SS0817CE2B3	CCL3L1_CCR1	simple:P16619	simple:P32246	CCL3L1	CCR1	True	False	True	curated	False	1	1	1	1	1	1	1	1	1	1	1	1	1	1	1	1	1	1	1	1	1	0	1	1	1
CPI-SS08B249DBA	CCL2_CCR10	simple:P13500	simple:P46092	CCL2	CCR10	True	False	True	I2D	False	1	1	1	1	1	1	1	1	1	1	1	1	1	1	1	1	1	1	1	1	1	1	1	1	1
CPI-SS0F3BF2B34	CCL5_ACKR4	simple:P13501	simple:Q9NPB9	CCL5	ACKR4	True	False	True	I2D	False	1	1	1	1	1	1	1	1	1	1	1	1	1	1	1	1	1	1	1	1	1	1	1	1	1
CPI-SS0CCD89E02	CCL25_ACKR4	simple:O15444	simple:Q9NPB9	CCL25	ACKR4	True	False	True	curated	False	1	1	1	1	1	1	1	1	1	1	1	1	1	1	1	1	1	1	1	1	1	1	1	1	1
CPI-SS083B5EBAB	CXCL13_ACKR4	simple:O43927	simple:Q9NPB9	CXCL13	ACKR4	True	False	True	curated	False	1	1	1	1	1	1	1	1	1	1	1	1	1	1	1	1	1	1	1	1	1	1	1	1	1
CPI-SS04641FE5F	CCL3L1_DPP4	simple:P16619	simple:P27487	CCL3L1	DPP4	True	False	True	I2D	False	1	1	1	1	1	1	1	1	1	1	1	1	1	1	1	1	1	1	1	1	1	1	1	1	1
CPI-SS006FB5198	GCG_DPP4	simple:P01275	simple:P27487	GCG	DPP4	True	False	True	InnateDB-All,MINT	False	1	1	1	1	1	1	1	1	1	1	1	1	1	1	1	1	1	1	1	1	1	1	1	1	1
CPI-SS0AEC33FF1	CCL22_DPP4	simple:O00626	simple:P27487	CCL22	DPP4	True	False	True	curated	False	1	1	1	1	1	1	1	1	1	1	1	1	1	1	1	1	1	1	1	1	1	1	1	1	1
CPI-SS0FDAB7BA8	CXCL10_DPP4	simple:P02778	simple:P27487	CXCL10	DPP4	True	False	True	curated	False	1	1	1	1	1	1	1	1	1	1	1	1	1	1	1	1	1	1	1	1	1	1	1	1	1
CPI-SS080683E15	CXCL10_CXCR3	simple:P02778	simple:P49682	CXCL10	CXCR3	True	False	True	user_curated	False	1	1	1	1	1	1	1	1	1	1	1	1	1	1	1	1	1	1	1	1	1	1	1	1	1
CPI-SS0EFE0B07A	CXCL12_CXCR3	simple:P48061	simple:P49682	CXCL12	CXCR3	True	False	True	guidetopharmacology.org	False	1	1	1	1	1	1	1	1	1	1	1	1	1	1	1	1	1	1	1	1	1	1	1	1	1
CPI-SS08102DC9E	CXCL1_CXCR2	simple:P09341	simple:P25025	CXCL1	CXCR2	True	False	True	user_curated	False	1	1	1	1	1	1	1	1	1	1	1	1	1	1	1	1	1	1	1	1	1	1	1	1	1
CPI-SS0315F51DD	CXCL8_CXCR2	simple:P10145	simple:P25025	CXCL8	CXCR2	True	False	True	user_curated	False	1	1	1	1	1	1	1	1	1	1	1	1	1	1	1	1	1	1	1	1	1	1	1	1	1
CPI-SS09185EA8F	CXCL3_CXCR2	simple:P19876	simple:P25025	CXCL3	CXCR2	True	False	True	user_curated	False	1	1	1	1	1	1	1	1	1	1	1	1	1	1	1	1	1	1	1	1	1	1	1	1	1
CPI-SS07CF0C6E7	CALCB_CALCR	simple:P10092	simple:P30988	CALCB	CALCR	True	False	True	guidetopharmacology.org	False	1	1	1	1	1	1	1	1	1	1	1	1	1	1	1	1	1	1	1	1	1	1	1	1	1
CPI-SS039863E62	CCL25_CCR9	simple:O15444	simple:P51686	CCL25	CCR9	True	False	True	user_curated	False	1	1	1	1	1	1	1	1	1	1	1	1	1	1	1	1	1	1	1	1	1	1	1	1	1
CPI-SS0C2437E0D	CXCL13_CXCR5	simple:O43927	simple:P32302	CXCL13	CXCR5	True	False	True	user_curated	False	1	1	1	1	1	1	1	1	1	1	1	1	1	1	1	1	1	1	1	1	1	1	1	1	1
CPI-SS0419B80C4	LGALS9_LRP1	simple:O00182	simple:Q07954	LGALS9	LRP1	True	False	True	InnateDB-All	False	1	0	1	1	1	1	0	1	1	1	1	1	1	1	1	1	1	1	1	1	1	1	1	1	1
CPI-SS02928C71A	PDGFB_LRP1	simple:P01127	simple:Q07954	PDGFB	LRP1	True	False	True	I2D,InnateDB-All	False	1	1	1	1	1	1	1	1	1	1	1	1	1	1	1	1	1	1	1	1	1	1	1	1	1
CPI-SS006C6537E	MDK_LRP1	simple:P21741	simple:Q07954	MDK	LRP1	True	False	True	I2D,InnateDB-All	False	1	1	1	1	1	1	1	1	1	1	1	1	1	1	1	1	1	1	1	1	1	1	1	1	1
CPI-SS014958F32	LGALS9_CD47	simple:O00182	simple:Q08722	LGALS9	CD47	True	False	True	InnateDB-All	False	0.04	0.859	0.032	0.056	0.797	0	0	0	0	0	1	1	1	1	1	1	1	1	1	1	1	1	1	1	1
CPI-SS0A9FB762A	LGALS9_PTPRK	simple:O00182	simple:Q15262	LGALS9	PTPRK	True	False	True	InnateDB-All	False	1	1	1	1	1	1	1	1	1	1	1	1	1	1	1	1	1	1	1	1	1	1	1	1	1
CPI-SS0CB863B46	WNT5A_PTPRK	simple:P41221	simple:Q15262	WNT5A	PTPRK	True	False	True	InnateDB-All	False	1	1	1	1	1	1	1	1	1	1	1	1	1	1	1	1	1	1	1	1	1	1	1	1	1
CPI-SS002DF6C31	LGALS9_SLC1A5	simple:O00182	simple:Q15758	LGALS9	SLC1A5	True	False	True	I2D,InnateDB-All	False	1	0	1	1	1	1	0	1	1	1	1	1	1	1	1	1	1	1	1	1	1	1	1	1	1
CPI-SS0E23CEB91	LGALS9_HAVCR2	simple:O00182	simple:Q8TDQ0	LGALS9	HAVCR2	True	False	True	user_curated	False	1	0	1	1	1	1	0	1	1	1	1	1	1	1	1	1	1	1	1	1	1	1	1	1	1
CPI-SS09C52F54E	LGALS9_SORL1	simple:O00182	simple:Q92673	LGALS9	SORL1	True	False	True	InnateDB-All	False	1	0	1	1	1	1	0	1	1	1	1	1	1	1	1	1	1	1	1	1	1	1	1	1	1
CPI-SS083CBFACD	MDK_SORL1	simple:P21741	simple:Q92673	MDK	SORL1	True	False	True	InnateDB-All	False	1	1	1	1	1	1	1	1	1	1	1	1	1	1	1	1	1	1	1	1	1	1	1	1	1
CPI-SS048346C2B	LGALS9_MRC2	simple:O00182	simple:Q9UBG0	LGALS9	MRC2	True	False	True	InnateDB-All	False	1	0	1	1	1	1	0	1	1	1	1	1	1	1	1	1	1	1	1	1	1	1	1	1	1
CPI-SS05A26A1DE	PDGFB_PDGFRB	simple:P01127	simple:P09619	PDGFB	PDGFRB	True	False	True	curated	False	1	1	1	1	1	1	1	1	1	1	1	1	1	1	1	1	1	1	1	1	1	1	1	1	1
CPI-SS0193C3064	WNT1_FZD8	simple:P04628	simple:Q9H461	WNT1	FZD8	True	False	True	I2D,InnateDB-All	False	1	1	1	1	1	1	1	1	1	1	1	1	1	1	1	1	1	1	1	1	1	1	1	1	1
CPI-SS0B2D5BA95	WNT5A_FZD1	simple:P41221	simple:Q9UP38	WNT5A	FZD1	True	False	True	curated	False	1	1	1	1	1	1	1	1	1	1	1	1	1	1	1	1	1	1	1	1	1	1	1	1	1
CPI-SS0DC5ADBF1	WNT1_FZD1	simple:P04628	simple:Q9UP38	WNT1	FZD1	True	False	True	curated	False	1	1	1	1	1	1	1	1	1	1	1	1	1	1	1	1	1	1	1	1	1	1	1	1	1
CPI-SS0E7523314	WNT3_FZD1	simple:P56703	simple:Q9UP38	WNT3	FZD1	True	False	True	I2D	False	1	1	1	1	1	1	1	1	1	1	1	1	1	1	1	1	1	1	1	1	1	1	1	1	1
CPI-SS01C2BA5C8	WNT5A_FZD2	simple:P41221	simple:Q14332	WNT5A	FZD2	True	False	True	curated	False	1	1	1	1	1	1	1	1	1	1	1	1	1	1	1	1	1	1	1	1	1	1	1	1	1
CPI-SS0C56C483F	WNT5A_ANTXR1	simple:P41221	simple:Q9H6X2	WNT5A	ANTXR1	True	False	True	InnateDB-All	False	1	1	1	1	1	1	1	1	1	1	1	1	1	1	1	1	1	1	1	1	1	1	1	1	1
CPI-SS0331C5A49	GDF11_ANTXR1	simple:O95390	simple:Q9H6X2	GDF11	ANTXR1	True	False	True	InnateDB-All	False	1	1	1	1	1	1	1	1	1	1	1	1	1	1	1	1	1	1	1	1	1	1	1	1	1
CPI-SS002673EFE	WNT5A_FZD3	simple:P41221	simple:Q9NPG1	WNT5A	FZD3	True	False	True	curated	False	1	1	1	1	1	1	1	1	1	1	1	1	1	1	1	1	1	1	1	1	1	1	1	1	1
CPI-SS014B0FCD2	WNT1_FZD3	simple:P04628	simple:Q9NPG1	WNT1	FZD3	True	False	True	I2D	False	1	1	1	1	1	1	1	1	1	1	1	1	1	1	1	1	1	1	1	1	1	1	1	1	1
CPI-SS073F3FAD5	WNT5A_ROR1	simple:P41221	simple:Q01973	WNT5A	ROR1	True	False	True	IMEx	False	1	1	1	1	1	1	1	1	1	1	1	1	1	1	1	1	1	1	1	1	1	1	1	1	1
CPI-SS01F908B16	TFF1_FCRL4	simple:P04155	simple:Q96PJ5	TFF1	FCRL4	True	False	True	IMEx,InnateDB-All,IntAct	False	1	1	1	1	1	1	1	1	1	1	1	1	1	1	1	1	1	1	1	1	1	1	1	1	1
CPI-SS05B4EB419	EFNA3_EPHA4	simple:P52797	simple:P54764	EFNA3	EPHA4	False	False	True	curated	False	1	1	1	1	1	1	1	1	1	1	1	1	1	1	1	1	1	1	1	1	1	1	1	1	1
CPI-SS0659DBE72	EFNA4_EPHA4	simple:P52798	simple:P54764	EFNA4	EPHA4	True	False	True	curated	False	1	1	1	1	1	1	1	1	1	1	1	1	1	1	1	1	1	1	1	1	1	1	1	1	1
CPI-SS0FC01B947	EFNA5_EPHA4	simple:P52803	simple:P54764	EFNA5	EPHA4	False	False	True	curated	False	1	1	1	1	1	1	1	1	1	1	1	1	1	1	1	1	1	1	1	1	1	1	1	1	1
CPI-SS0EB136379	WNT1_CD36	simple:P04628	simple:P16671	WNT1	CD36	True	False	True	InnateDB	False	1	1	1	1	1	1	1	1	1	1	1	1	1	1	1	1	1	1	1	1	1	1	1	1	1
CPI-SS0D8972B21	WNT1_RYK	simple:P04628	simple:P34925	WNT1	RYK	True	False	True	I2D	False	1	1	1	1	1	1	1	1	1	1	1	1	1	1	1	1	1	1	1	1	1	1	1	1	1
CPI-SS01469637C	WNT2B_FZD4	simple:Q93097	simple:Q9ULV1	WNT2B	FZD4	True	False	True	curated	False	1	1	1	1	1	1	1	1	1	1	1	1	1	1	1	1	1	1	1	1	1	1	1	1	1
CPI-SS0423580E5	DLL1_NOTCH2	simple:O00548	simple:Q04721	DLL1	NOTCH2	False	False	True	curated	False	1	1	1	1	1	1	1	1	1	1	1	1	1	1	1	1	1	1	1	1	1	1	1	1	1
CPI-SS060B82BBC	JAG1_NOTCH2	simple:P78504	simple:Q04721	JAG1	NOTCH2	False	False	True	curated	False	1	1	1	1	1	1	1	1	1	1	1	1	1	1	1	1	1	1	1	1	1	1	1	1	1
CPI-SS0FB5FE587	DLL1_NOTCH4	simple:O00548	simple:Q99466	DLL1	NOTCH4	False	False	True	curated	False	1	1	1	1	1	1	1	1	1	1	1	1	1	1	1	1	1	1	1	1	1	1	1	1	1
CPI-SS0837E9F59	JAG1_NOTCH4	simple:P78504	simple:Q99466	JAG1	NOTCH4	False	False	True	curated	False	1	1	1	1	1	1	1	1	1	1	1	1	1	1	1	1	1	1	1	1	1	1	1	1	1
CPI-SS06AA638A8	CD72_SEMA4D	simple:P21854	simple:Q92854	CD72	SEMA4D	False	False	True	curated	False	1	0	1	1	1	1	1	1	1	1	1	0	1	1	1	1	0	1	1	1	1	1	1	1	1
CPI-SS0110361CB	LTA_TNFRSF14	simple:P01374	simple:Q92956	LTA	TNFRSF14	True	False	True	user_curated	False	1	1	1	1	1	1	1	1	1	1	1	1	1	1	1	1	1	1	1	1	1	1	1	1	1
CPI-SS0C28FEC7D	TNFSF13_TNFRSF14	simple:O75888	simple:Q92956	TNFSF13	TNFRSF14	True	False	True	I2D,InnateDB-All	False	1	1	1	1	1	0	0	0	0	1	1	1	1	1	1	1	1	1	1	1	1	1	1	1	1
CPI-SS02ACCF1F7	MIF_TNFRSF14	simple:P14174	simple:Q92956	MIF	TNFRSF14	True	False	True	I2D,IntAct	False	0.604	0.985	0.813	0.633	1	0.023	0.443	0.031	0	1	0.157	0.96	0.156	0	1	0.772	1	1	1	1	0	0.236	0	0	1
CPI-SS019C98396	TNFSF14_TNFRSF14	simple:O43557	simple:Q92956	TNFSF14	TNFRSF14	True	False	True	user_curated	False	1	1	1	1	1	1	1	1	1	1	1	1	1	1	1	1	1	1	1	1	0	0.445	0	0	1
CPI-SS03156A825	LTA_LTBR	simple:P01374	simple:P36941	LTA	LTBR	True	False	True	I2D	False	1	1	1	1	1	1	1	1	1	1	1	1	1	1	1	1	1	1	1	1	1	1	1	1	1
CPI-SS0859C173B	TNFSF14_LTBR	simple:O43557	simple:P36941	TNFSF14	LTBR	True	False	True	user_curated	False	1	1	1	1	1	1	1	1	1	1	1	1	1	1	1	1	1	1	1	1	1	0	1	1	1
CPI-SS0B89DD8C1	TNFSF13_TNFRSF17	simple:O75888	simple:Q02223	TNFSF13	TNFRSF17	True	False	True	user_curated	False	1	1	1	1	1	1	1	1	1	1	1	1	1	1	1	1	1	1	1	1	1	1	1	1	1
CPI-SS0C412B7DE	CD70_TNFRSF17	simple:P32970	simple:Q02223	CD70	TNFRSF17	True	False	True	InnateDB-All	False	1	1	1	1	1	1	1	1	1	1	1	1	1	1	1	1	1	1	1	1	1	1	1	1	1
CPI-SS095E52E66	TNFSF10_TNFRSF10D	simple:P50591	simple:Q9UBN6	TNFSF10	TNFRSF10D	True	False	True	user_curated	False	1	1	1	1	1	1	1	1	1	1	1	1	1	1	1	1	1	1	1	1	1	1	1	1	1
CPI-SS0CCDFE0EF	TNFSF12_TNFRSF10D	simple:O43508	simple:Q9UBN6	TNFSF12	TNFRSF10D	True	False	True	user_curated	False	1	1	1	1	1	1	1	1	1	1	1	1	1	1	1	1	1	1	1	1	1	1	1	1	1
CPI-SS059EEFDC6	MIF_TNFRSF10D	simple:P14174	simple:Q9UBN6	MIF	TNFRSF10D	True	False	True	I2D,IntAct	False	1	1	1	1	1	1	1	1	1	1	1	1	1	1	1	1	1	1	1	1	1	1	1	1	1
CPI-SS02288E1CF	TGFB1_TGFBR1	simple:P01137	simple:P36897	TGFB1	TGFBR1	True	False	True	user_curated	False	1	1	1	1	1	1	0	1	1	1	1	0	1	1	1	1	1	1	1	1	1	0	1	1	1
CPI-SS00BD8FF72	POMC_MC1R	simple:P01189	simple:Q01726	POMC	MC1R	True	False	True	guidetopharmacology.org	False	1	1	1	1	1	1	1	1	1	1	1	1	1	1	1	1	1	1	1	1	1	1	1	1	1
CPI-SS0A28DCA72	CXCL12_CXCR4	simple:P48061	simple:P61073	CXCL12	CXCR4	True	False	True	user_curated	False	1	1	1	1	1	1	1	1	1	1	1	1	1	1	1	1	1	1	1	1	1	1	1	1	1
CPI-SS04B547174	OXT_OXTR	simple:P01178	simple:P30559	OXT	OXTR	True	False	True	I2D	False	1	1	1	1	1	1	1	1	1	1	1	1	1	1	1	1	1	1	1	1	1	1	1	1	1
CPI-SS053613259	NRG2_ERBB3	simple:O14511	simple:P21860	NRG2	ERBB3	True	False	True	curated	False	1	1	1	1	1	1	1	1	1	1	1	1	1	1	1	1	1	1	1	1	1	1	1	1	1
CPI-SS044C72D0D	SEMA4A_PLXND1	simple:Q9H3S1	simple:Q9Y4D7	SEMA4A	PLXND1	False	False	True	curated	False	1	1	1	1	1	1	1	1	1	1	1	1	1	1	1	1	1	1	1	1	1	1	1	1	1
CPI-SS04C396C5D	VGF_NTRK1	simple:O15240	simple:P04629	VGF	NTRK1	True	False	True	InnateDB-All	False	1	1	1	1	1	1	1	1	1	1	1	1	1	1	1	1	1	1	1	1	1	1	1	1	1
CPI-SS068C129D6	CSF1_SIRPA	simple:P09603	simple:P78324	CSF1	SIRPA	True	False	True	I2D	False	1	1	1	1	1	1	1	1	1	1	1	1	1	1	1	1	1	1	1	1	1	1	1	1	1
CPI-SS086615F9B	CSF1_CELSR3	simple:P09603	simple:Q9NYQ7	CSF1	CELSR3	True	False	True	I2D	False	1	1	1	1	1	1	1	1	1	1	1	1	1	1	1	1	1	1	1	1	1	1	1	1	1
CPI-SS055B305F1	CEACAM1_CD209	simple:P13688	simple:Q9NNX6	CEACAM1	CD209	True	False	True	curated	False	1	1	1	1	1	1	1	1	1	1	1	1	1	1	1	1	1	1	1	1	1	1	1	1	1
CPI-SS0A2949959	ICAM3_CD209	simple:P32942	simple:Q9NNX6	ICAM3	CD209	True	False	True	curated	False	1	1	1	1	1	1	1	1	1	1	1	1	1	1	1	1	1	1	1	1	1	1	1	1	1
CPI-SS079DDF890	TNFSF12_TNFRSF25	simple:O43508	simple:Q93038	TNFSF12	TNFRSF25	True	False	True	user_curated	False	1	1	1	1	1	1	1	1	1	1	1	1	1	1	1	1	1	1	1	1	1	1	1	1	1
CPI-SS0B0CF0EDF	TNFSF15_TNFRSF25	simple:O95150	simple:Q93038	TNFSF15	TNFRSF25	True	False	True	user_curated	False	1	1	1	1	1	1	1	1	1	1	1	1	1	1	1	1	1	1	1	1	1	1	1	1	1
CPI-SS02EF3E1BA	TNFSF12_TNFRSF12A	simple:O43508	simple:Q9NP84	TNFSF12	TNFRSF12A	True	False	True	curated	False	1	1	1	1	1	1	1	1	1	1	1	1	1	1	1	1	1	1	1	1	1	1	1	1	1
CPI-SS0B9B3870A	VEGFA_FLT1	simple:P15692	simple:P17948	VEGFA	FLT1	True	False	True	curated	False	1	1	1	1	1	1	1	1	1	1	1	1	1	1	1	1	1	1	1	1	1	1	1	1	1
CPI-SS02371A6D6	VEGFA_EPHB2	simple:P15692	simple:P29323	VEGFA	EPHB2	True	False	True	I2D	False	1	1	1	1	1	1	1	1	1	1	1	1	1	1	1	1	1	1	1	1	1	1	1	1	1
CPI-SS065F7DA2A	COPA_P2RY6	simple:P53621	simple:Q15077	COPA	P2RY6	True	False	True	IMEx,IntAct	False	1	1	1	1	1	1	0	1	1	1	1	1	1	1	1	1	1	1	1	1	1	1	1	1	1
CPI-SS09A3FA737	NAMPT_P2RY6	simple:P43490	simple:Q15077	NAMPT	P2RY6	True	False	True	IMEx,IntAct	False	1	1	1	1	1	1	0	1	1	1	1	1	1	1	1	1	1	1	1	1	1	1	1	1	1
CPI-SS03E48EFEA	C3_C3AR1	simple:P01024	simple:Q16581	C3	C3AR1	True	False	True	guidetopharmacology.org	False	1	1	1	1	1	1	0	1	1	1	1	1	1	1	1	1	1	1	1	1	1	1	1	1	1
CPI-SS00581282E	C5_C5AR1	simple:P01031	simple:P21730	C5	C5AR1	True	False	True	guidetopharmacology.org	False	1	1	1	1	1	1	1	1	1	1	1	1	1	1	1	1	1	1	1	1	1	1	1	1	1
CPI-SS0A606E2DA	GH1_PRLR	simple:P01241	simple:P16471	GH1	PRLR	True	False	True	I2D,InnateDB-All,IntAct	False	1	1	1	1	1	1	1	1	1	1	1	1	1	1	1	1	1	1	1	1	1	1	1	1	1
CPI-SS012B216F6	PTHLH_PTH2R	simple:P12272	simple:P49190	PTHLH	PTH2R	True	False	True	guidetopharmacology.org	False	1	1	1	1	1	1	1	1	1	1	1	1	1	1	1	1	1	1	1	1	1	1	1	1	1
CPI-SS07EF0B763	IL6_IL6ST	simple:P05231	simple:P40189	IL6	IL6ST	True	False	True	user_curated	False	1	1	1	1	1	1	1	1	1	1	1	1	1	1	1	1	1	1	1	1	1	1	1	1	1
CPI-SS0D7EDDE35	OSM_IL6ST	simple:P13725	simple:P40189	OSM	IL6ST	True	False	True	user_curated	False	1	1	1	1	1	1	1	1	1	1	1	1	1	1	1	1	1	1	1	1	1	1	1	1	1
CPI-SS0960C0FC2	IL6_IL6R	simple:P05231	simple:P08887	IL6	IL6R	True	False	True	user_curated	False	1	1	1	1	1	1	1	1	1	1	1	1	1	1	1	1	1	1	1	1	1	1	1	1	1
CPI-SS04C548F6A	IFNG_IFNGR1	simple:P01579	simple:P15260	IFNG	IFNGR1	True	False	True	user_curated	False	1	1	1	1	1	1	1	1	1	1	1	1	1	1	1	1	1	1	1	1	1	1	1	1	1
CPI-SS0A9AFC94A	IL1A_IL1R1	simple:P01583	simple:P14778	IL1A	IL1R1	True	False	True	user_curated	False	1	1	1	1	1	1	1	1	1	1	1	1	1	1	1	1	1	1	1	1	1	1	1	1	1
CPI-SS09EEF8B61	IL1B_IL1R1	simple:P01584	simple:P14778	IL1B	IL1R1	True	False	True	user_curated	False	1	1	1	1	1	1	1	1	1	1	1	1	1	1	1	1	1	1	1	1	1	1	1	1	1
CPI-SS06DFB4087	IL1A_IL1R2	simple:P01583	simple:P27930	IL1A	IL1R2	True	False	True	user_curated	False	1	1	1	1	1	1	1	1	1	1	1	1	1	1	1	1	1	1	1	1	1	1	1	1	1
CPI-SS0275F086A	IL1B_IL1R2	simple:P01584	simple:P27930	IL1B	IL1R2	True	False	True	user_curated	False	1	1	1	1	1	1	1	1	1	1	1	1	1	1	1	1	1	1	1	1	1	1	1	1	1
CPI-SS0C6448B94	IL1B_ADRB2	simple:P01584	simple:P07550	IL1B	ADRB2	True	False	True	I2D	False	1	1	1	1	1	1	1	1	1	1	1	1	1	1	1	1	1	1	1	1	1	1	1	1	1
CPI-SS0F739D3DB	ANXA1_FPR1	simple:P04083	simple:P21462	ANXA1	FPR1	True	False	True	guidetopharmacology.org	False	1	1	1	1	1	1	0	1	1	1	1	1	1	1	1	1	1	1	1	1	1	1	1	1	1
CPI-SS06CCF5A54	ANXA1_FPR3	simple:P04083	simple:P25089	ANXA1	FPR3	True	False	True	guidetopharmacology.org	False	1	1	1	1	1	1	0	1	1	1	1	1	1	1	1	1	1	1	1	1	1	1	1	1	1
CPI-SS092E57263	CSF2_CSF1R	simple:P04141	simple:P07333	CSF2	CSF1R	True	False	True	guidetopharmacology.org	False	1	1	1	1	1	1	1	1	1	1	1	1	1	1	1	1	1	1	1	1	1	1	1	1	1
CPI-SS03981D0E4	CSF2_CSF2RA	simple:P04141	simple:P15509	CSF2	CSF2RA	True	False	True	user_curated	False	1	1	1	1	1	1	1	1	1	1	1	1	1	1	1	1	1	1	1	1	1	1	1	1	1
CPI-SS0E86FA3F3	CSF2_CSF2RB	simple:P04141	simple:P32927	CSF2	CSF2RB	True	False	True	user_curated	False	1	1	1	1	1	1	1	1	1	1	1	1	1	1	1	1	1	1	1	1	1	1	1	1	1
CPI-SS0562F020E	IL5_CSF2RB	simple:P05113	simple:P32927	IL5	CSF2RB	True	False	True	user_curated	False	1	1	1	1	1	1	1	1	1	1	1	1	1	1	1	1	1	1	1	1	1	1	1	1	1
CPI-SS08B8D93C3	IL5_IL5RA	simple:P05113	simple:Q01344	IL5	IL5RA	True	False	True	user_curated	False	1	1	1	1	1	1	1	1	1	1	1	1	1	1	1	1	1	1	1	1	1	1	1	1	1
CPI-SS0109E3DF1	IL7_IL2RG	simple:P13232	simple:P31785	IL7	IL2RG	True	False	True	user_curated	False	1	1	1	1	1	1	1	1	1	1	1	1	1	1	1	1	1	1	1	1	1	1	1	1	1
CPI-SS0A3119AE8	IL7_IL7R	simple:P13232	simple:P16871	IL7	IL7R	True	False	True	user_curated	False	1	1	1	1	1	1	1	1	1	1	1	1	1	1	1	1	1	1	1	1	1	1	1	1	1
CPI-SS0431D2256	TNFSF9_TNFRSF9	simple:P41273	simple:Q07011	TNFSF9	TNFRSF9	True	False	True	user_curated	False	1	1	1	1	1	1	1	1	1	1	1	1	1	1	1	1	1	1	1	1	1	1	1	1	1
CPI-SS047CD2E9F	TNFSF9_ADGRG5	simple:P41273	simple:Q8IZF4	TNFSF9	ADGRG5	True	False	True	InnateDB-All	False	1	1	1	1	1	1	1	1	1	1	1	1	1	1	1	1	1	1	1	1	1	1	1	1	1
CPI-SS0CBC7840D	PTPRC_CD22	simple:P08575	simple:P20273	PTPRC	CD22	False	False	True	curated	False	0.204	1	0.89	0.766	1	0.476	1	1	0.953	1	0.016	1	0.867	0.335	1	0	1	0.367	0	1	0	1	0	0	1
CPI-SS0822AEF5F	PTPRC_MRC1	simple:P08575	simple:P22897	PTPRC	MRC1	False	False	True	curated	False	1	1	1	1	1	1	1	1	1	1	1	1	1	1	1	1	1	1	1	1	1	1	1	1	1
CPI-SS056FF4363	CD48_CD244	simple:P09326	simple:Q9BZW8	CD48	CD244	False	False	True	user_curated	False	1	1	1	1	0.008	1	1	1	1	0.984	1	1	1	1	0	1	1	1	1	0	1	1	1	1	0
CPI-SS07327E587	CD28_CD80	simple:P10747	simple:P33681	CD28	CD80	False	False	True	user_curated	False	1	1	1	1	1	1	1	1	1	1	1	1	1	1	1	1	1	1	1	1	1	1	1	1	1
CPI-SS0320FFAFC	CTLA4_CD80	simple:P16410	simple:P33681	CTLA4	CD80	False	False	True	user_curated	False	1	1	1	1	1	1	1	1	1	1	1	1	1	1	1	1	1	1	1	1	1	1	1	1	1
CPI-SS077D7365D	CD28_CD86	simple:P10747	simple:P42081	CD28	CD86	False	False	True	user_curated	False	1	1	1	1	1	1	1	1	1	1	1	1	1	1	1	1	1	1	1	1	1	1	1	1	1
CPI-SS0B0E09B1C	CTLA4_CD86	simple:P16410	simple:P42081	CTLA4	CD86	False	False	True	user_curated	False	1	1	1	1	1	1	1	1	1	1	1	1	1	1	1	1	1	1	1	1	1	1	1	1	1
CPI-SS03EF699C7	HLA-E_KLRC1	simple:P13747	simple:P26715	HLA-E	KLRC1	False	False	True	curated	False	1	1	1	1	0	1	1	1	1	0	1	1	1	1	0	1	1	1	1	0	1	1	1	1	0
CPI-SS0C4FA643F	HLA-E_KLRC2	simple:P13747	simple:P26717	HLA-E	KLRC2	False	False	True	curated	False	1	1	1	1	1	1	1	1	1	1	1	1	1	1	1	1	1	1	1	1	1	1	1	1	1
CPI-SS03339363E	HLA-E_KLRK1	simple:P13747	simple:P26718	HLA-E	KLRK1	False	False	True	curated	False	1	1	1	1	1	1	1	1	1	1	1	1	1	1	1	1	1	1	1	1	1	1	1	1	1
CPI-SS087321EB5	SELL_SELPLG	simple:P14151	simple:Q14242	SELL	SELPLG	False	False	True	curated	False	1	0.015	1	1	0	1	1	1	1	1	1	0	1	1	0	1	0	1	1	0	1	1	1	1	1
CPI-SS01560CA22	CD99_PILRA	simple:P14209	simple:Q9UKJ1	CD99	PILRA	True	False	True	curated	False	1	0.101	1	1	1	1	0.047	1	1	1	1	0.164	1	1	1	1	0.164	1	1	1	1	0	1	1	1
CPI-SS00F4BAA12	IL10_IL10RA	simple:P22301	simple:Q13651	IL10	IL10RA	True	False	True	user_curated	False	1	1	1	1	1	1	1	1	1	1	1	1	1	1	1	1	1	1	1	1	1	1	1	1	1
CPI-SS04456F441	TNFSF4_TNFRSF4	simple:P23510	simple:P43489	TNFSF4	TNFRSF4	False	False	True	user_curated	False	1	1	1	1	1	1	1	1	1	1	1	1	1	1	1	1	1	1	1	1	1	1	1	1	1
CPI-SS0B0F18200	IL12A_IL12RB1	simple:P29459	simple:P42701	IL12A	IL12RB1	True	False	True	user_curated	False	1	1	1	1	1	1	1	1	1	1	1	1	1	1	1	1	1	1	1	1	1	1	1	1	1
CPI-SS077B160B9	IL15_IL15RA	simple:P40933	simple:Q13261	IL15	IL15RA	True	False	True	user_curated	False	1	1	1	1	1	1	1	1	1	1	1	1	1	1	1	1	1	1	1	1	1	1	1	1	1
CPI-SS0E5593D5C	BMP8B_PLAUR	simple:P34820	simple:Q03405	BMP8B	PLAUR	True	False	True	InnateDB-All	False	1	1	1	1	1	1	1	1	1	1	1	1	1	1	1	1	1	1	1	1	1	1	1	1	1
CPI-SS0893BD6B6	IL16_GRIN2C	simple:Q14005	simple:Q14957	IL16	GRIN2C	True	False	True	I2D	False	1	1	1	1	1	1	1	1	1	1	1	1	1	1	1	1	1	1	1	1	1	1	1	1	1
CPI-SS08C995EB4	CXCL17_GPR35	simple:Q6UXB2	simple:Q9HC97	CXCL17	GPR35	True	False	True	guidetopharmacology.org	False	1	1	1	1	1	1	1	1	1	1	1	1	1	1	1	1	1	1	1	1	1	1	1	1	1
CPI-SS00797FD15	EDA_EDA2R	simple:Q92838	simple:Q9HAV5	EDA	EDA2R	True	False	True	guidetopharmacology.org	False	1	1	1	1	1	1	1	1	1	1	1	1	1	1	1	1	1	1	1	1	1	1	1	1	1
CPI-SS0FF51A757	TNFSF18_TNFRSF18	simple:Q9UNG2	simple:Q9Y5U5	TNFSF18	TNFRSF18	True	False	True	user_curated	False	1	1	1	1	1	1	1	1	1	1	1	1	1	1	1	1	1	1	1	1	1	1	1	1	1
CPI-SC0859FAC25	IFNE_Type I IFNR	simple:Q86WN2	complex:Type I IFNR	IFNE		True	False	True	curated	False	1	1	1	1	1	1	1	1	1	1	1	1	1	1	1	1	1	1	1	1	1	1	1	1	1
CPI-SC0D089F0A9	IFNK_Type I IFNR	simple:Q9P0W0	complex:Type I IFNR	IFNK		True	False	True	curated	False	1	1	1	1	1	1	1	1	1	1	1	1	1	1	1	1	1	1	1	1	1	1	1	1	1
CPI-SC001669E22	GDF11_TGFR_AVR2A	simple:O95390	complex:TGFR_AVR2A	GDF11		True	False	True	curated	False	1	1	1	1	1	1	1	1	1	1	1	1	1	1	1	1	1	1	1	1	1	1	1	1	1
CPI-SC023986FB9	MSTN_TGFR_AVR2A	simple:O14793	complex:TGFR_AVR2A	MSTN		True	False	True	curated	False	1	1	1	1	1	1	1	1	1	1	1	1	1	1	1	1	1	1	1	1	1	1	1	1	1
CPI-SC098C06330	TGFB1_TGFbeta receptor1	simple:P01137	complex:TGFbeta receptor1	TGFB1		True	False	True	curated	False	1	1	1	1	1	1	0	1	1	1	1	0	1	1	1	1	1	1	1	1	1	0	1	1	1
CPI-SC0D5CFA431	TGFB3_TGFbeta receptor1	simple:P10600	complex:TGFbeta receptor1	TGFB3		True	False	True	curated	False	1	1	1	1	1	1	1	1	1	1	1	1	1	1	1	1	1	1	1	1	1	1	1	1	1
CPI-SC03DD946B2	TGFB2_TGFbeta receptor1	simple:P61812	complex:TGFbeta receptor1	TGFB2		True	False	True	curated	False	1	1	1	1	1	1	1	1	1	1	1	1	1	1	1	1	1	1	1	1	1	1	1	1	1
CPI-SC0984894BC	TGFB1_TGFbeta receptor2	simple:P01137	complex:TGFbeta receptor2	TGFB1		True	False	True	curated	False	1	1	1	1	1	1	1	1	1	1	1	1	1	1	1	1	1	1	1	1	1	1	1	1	1
CPI-SC0077CEB82	TGFB3_TGFbeta receptor2	simple:P10600	complex:TGFbeta receptor2	TGFB3		True	False	True	curated	False	1	1	1	1	1	1	1	1	1	1	1	1	1	1	1	1	1	1	1	1	1	1	1	1	1
CPI-SC032246C72	TGFB2_TGFbeta receptor2	simple:P61812	complex:TGFbeta receptor2	TGFB2		True	False	True	curated	False	1	1	1	1	1	1	1	1	1	1	1	1	1	1	1	1	1	1	1	1	1	1	1	1	1
CPI-SC0FDB4B6D9	GDF9_TGFR_BMPR2	simple:O60383	complex:TGFR_BMPR2	GDF9		True	False	True	curated	False	1	1	1	1	1	1	1	1	1	1	1	1	1	1	1	1	1	1	1	1	1	1	1	1	1
CPI-SC09E5431A2	IFNG_Type II IFNR	simple:P01579	complex:Type II IFNR	IFNG		True	False	True	curated	False	1	1	1	1	1	1	1	1	1	1	1	1	1	1	1	1	1	1	1	1	1	1	1	1	1
CPI-SC07B4ED8C9	IFNL1_Type III IFNR	simple:Q8IU54	complex:Type III IFNR	IFNL1		True	False	True	curated	False	1	1	1	1	1	1	1	1	1	1	1	1	1	1	1	1	1	1	1	1	1	1	1	1	1
CPI-SS028784FC6	TNFSF9_HLA-DPA1	simple:HLADPA1	simple:P41273	HLA-DPA1	TNFSF9	True	True	False	InnateDB-All	False	1	1	1	1	1	1	1	1	1	1	1	1	1	1	1	1	1	1	1	1	1	1	1	1	1
CPI-SS00A8596B5	TNFSF9_PVR	simple:P15151	simple:P41273	PVR	TNFSF9	True	True	False	InnateDB-All	False	1	1	1	1	1	1	1	1	1	1	1	1	1	1	1	1	1	1	1	1	1	1	1	1	1
CPI-SS00561BBD7	TIGIT_PVR	simple:P15151	simple:Q495A1	PVR	TIGIT	True	True	False	user_curated	False	1	1	1	1	1	1	1	1	1	1	1	1	1	1	1	1	1	1	1	1	1	1	1	1	1
CPI-SS0F1A060D4	NECTIN3_PVR	simple:P15151	simple:Q9NQS3	PVR	NECTIN3	True	True	False	curated	False	1	1	1	1	1	1	1	1	1	1	1	1	1	1	1	1	1	1	1	1	1	1	1	1	1
CPI-SS0C5E9FBFB	NECTIN3_NECTIN1	simple:Q15223	simple:Q9NQS3	NECTIN1	NECTIN3	True	True	False	curated	False	1	1	1	1	1	1	1	1	1	1	1	1	1	1	1	1	1	1	1	1	1	1	1	1	1
CPI-SS02FBD007E	NECTIN3_NECTIN2	simple:Q92692	simple:Q9NQS3	NECTIN2	NECTIN3	False	True	False	curated	False	1	1	1	1	1	1	1	1	1	1	1	1	1	1	1	1	1	1	1	1	1	1	1	1	1
CPI-SS00661A3A4	CADM3_NECTIN1	simple:Q15223	simple:Q8N126	NECTIN1	CADM3	True	True	False	curated	False	1	1	1	1	1	1	1	1	1	1	1	1	1	1	1	1	1	1	1	1	1	1	1	1	1
CPI-SS034D36D2F	FAM3C_HLA-C	simple:HLAC	simple:Q92520	HLA-C	FAM3C	True	True	False	InnateDB-All	False	1	1	1	1	1	1	1	1	1	1	1	1	1	1	1	1	1	1	1	1	0.351	0	0	1	0
CPI-SS055E061C9	FAM3C_LAMP1	simple:P11279	simple:Q92520	LAMP1	FAM3C	True	True	False	InnateDB-All	False	1	1	1	1	1	1	1	1	1	1	1	1	1	1	1	1	1	1	1	1	0	0.016	0	1	0
CPI-SS02CF96625	FAM3C_KIR2DL3	simple:P43628	simple:Q92520	KIR2DL3	FAM3C	True	True	False	IMEx,IntAct	False	1	1	1	1	1	1	1	1	1	1	1	1	1	1	1	1	1	1	1	1	1	1	1	1	1
CPI-SS0E2431C09	FAM3C_PDCD1	simple:Q15116	simple:Q92520	PDCD1	FAM3C	True	True	False	InnateDB-All	False	1	1	1	1	1	1	1	1	1	1	1	1	1	1	1	1	1	1	1	1	1	1	1	1	1
CPI-SS0AFC7BACF	FAM3C_ADGRG5	simple:Q8IZF4	simple:Q92520	ADGRG5	FAM3C	True	True	False	InnateDB-All	False	1	1	1	1	1	1	1	1	1	1	1	1	1	1	1	1	1	1	1	1	1	0	1	1	1
CPI-SS0F3D40856	CCL4L2_PGRMC2	simple:O15173	simple:Q8NHW4	PGRMC2	CCL4L2	True	True	False	IMEx,IntAct	False	1	1	1	1	1	1	1	1	1	1	1	1	1	1	1	1	1	1	1	1	1	1	1	1	1
CPI-SS0ABC5C1B8	MIF_CD74	simple:P04233	simple:P14174	CD74	MIF	True	True	False	I2D,InnateDB-All	False	0	0	0	0	1	0	0	0	0	1	0	0	0	0	1	0	0	0	0	1	0	0	0	0	1
CPI-SS0D4C221B8	AREG_ICAM1	simple:P05362	simple:P15514	ICAM1	AREG	True	True	False	InnateDB-All	False	1	1	1	1	1	1	1	1	1	1	1	1	1	1	1	1	1	1	1	1	1	1	1	1	1
CPI-SS0DA033F03	GRN_TNFRSF1A	simple:P19438	simple:P28799	TNFRSF1A	GRN	True	True	False	IMEx,InnateDB-All,MINT	False	1	1	1	1	1	1	0	1	1	1	1	0	1	1	1	1	1	1	1	1	1	1	1	1	1
CPI-SS054D158CC	GRN_NTRK1	simple:P04629	simple:P28799	NTRK1	GRN	True	True	False	InnateDB-All	False	1	1	1	1	1	1	1	1	1	1	1	1	1	1	1	1	1	1	1	1	1	1	1	1	1
CPI-SS0C4E86714	GRN_TNFRSF1B	simple:P20333	simple:P28799	TNFRSF1B	GRN	True	True	False	IMEx,InnateDB-All,MINT	False	1	1	1	1	1	1	0	1	1	0	1	0	1	1	0	1	1	1	1	1	1	1	1	1	1
CPI-SS0302E8E8F	COPA_CD74	simple:P04233	simple:P53621	CD74	COPA	True	True	False	IMEx,IntAct	False	1	1	1	1	1	0	0	0	0	1	1	1	1	1	1	1	1	1	1	1	1	1	1	1	1
CPI-SS0E6E8A727	COPA_NTRK1	simple:P04629	simple:P53621	NTRK1	COPA	True	True	False	InnateDB-All	False	1	1	1	1	1	1	1	1	1	1	1	1	1	1	1	1	1	1	1	1	1	1	1	1	1
CPI-SS05D23BCE8	TNFSF13B_HLA-DPB1	simple:HLADPB1	simple:Q9Y275	HLA-DPB1	TNFSF13B	True	True	False	InnateDB-All	False	1	1	1	1	1	0	0	0	0	0.525	1	1	1	1	1	1	1	1	1	1	1	1	1	1	1
CPI-SS03C51D352	TNFSF13B_TNFRSF13B	simple:O14836	simple:Q9Y275	TNFRSF13B	TNFSF13B	True	True	False	user_curated	False	1	1	1	1	1	1	1	1	1	1	1	1	1	1	1	1	1	1	1	1	1	1	1	1	1
CPI-SS03133B4F2	TNFSF13B_TFRC	simple:P02786	simple:Q9Y275	TFRC	TNFSF13B	True	True	False	IMEx,IntAct	False	1	1	1	1	1	1	1	1	1	1	1	1	1	1	1	1	1	1	1	1	1	1	1	1	1
CPI-SS0F00D756A	TNFSF13B_CD40	simple:P25942	simple:Q9Y275	CD40	TNFSF13B	True	True	False	I2D,InnateDB	False	1	1	1	1	1	0	1	0	0	1	1	1	1	1	1	1	1	1	1	1	1	1	1	1	1
CPI-SS0E2863F09	TNFSF13B_TNFRSF17	simple:Q02223	simple:Q9Y275	TNFRSF17	TNFSF13B	True	True	False	user_curated	False	1	1	1	1	1	1	1	1	1	1	1	1	1	1	1	1	1	1	1	1	1	1	1	1	1
CPI-SS09648FAA9	TNFSF13B_TNFRSF13C	simple:Q96RJ3	simple:Q9Y275	TNFRSF13C	TNFSF13B	True	True	False	user_curated	False	1	1	1	1	1	0	1	0	0	1	1	1	1	1	1	1	1	1	1	1	1	1	1	1	1
CPI-SS09808DEAE	APP_CD74	simple:P04233	simple:P05067	CD74	APP	False	True	False	curated	False	1	1	1	1	1	0	0	0	0	0.984	1	1	1	1	1	1	1	1	1	1	1	1	1	1	1
CPI-SS09C4FCB90	SPN_ICAM1	simple:P05362	simple:P16150	ICAM1	SPN	False	True	False	curated	False	1	1	1	1	1	1	1	1	1	1	1	1	1	1	1	1	1	1	1	1	1	1	1	1	1
CPI-SS0A4F27388	FASLG_TNFRSF1A	simple:P19438	simple:P48023	TNFRSF1A	FASLG	True	True	False	I2D,InnateDB-All	False	1	1	1	1	1	1	1	1	1	1	1	1	1	1	1	1	1	1	1	1	1	1	1	1	1
CPI-SS0049FD74F	FASLG_TNFRSF10B	simple:O14763	simple:P48023	TNFRSF10B	FASLG	True	True	False	I2D,InnateDB-All	False	1	1	1	1	1	1	1	1	1	1	1	1	1	1	1	1	1	1	1	1	1	1	1	1	1
CPI-SS03A0C857B	FASLG_FAS	simple:P25445	simple:P48023	FAS	FASLG	True	True	False	user_curated	False	1	1	1	1	1	1	1	1	1	1	1	1	1	1	1	1	1	1	1	1	1	1	1	1	1
CPI-SS0B1AB068C	GPI_NTRK1	simple:P04629	simple:P06744	NTRK1	GPI	True	True	False	InnateDB-All	False	1	1	1	1	1	1	1	1	1	1	1	1	1	1	1	1	1	1	1	1	1	1	1	1	1
CPI-SS0391D4602	NAMPT_NTRK1	simple:P04629	simple:P43490	NTRK1	NAMPT	True	True	False	InnateDB-All	False	1	1	1	1	1	1	1	1	1	1	1	1	1	1	1	1	1	1	1	1	1	1	1	1	1
CPI-SS00A6D366F	NAMPT_ADORA2A	simple:P29274	simple:P43490	ADORA2A	NAMPT	True	True	False	I2D,IMEx,InnateDB-All,MINT	False	1	1	1	1	1	1	1	1	1	1	1	1	1	1	1	1	1	1	1	1	1	1	1	1	1
CPI-SS05D1A6BEF	AIMP1_NTRK1	simple:P04629	simple:Q12904	NTRK1	AIMP1	True	True	False	InnateDB-All	False	1	1	1	1	1	1	1	1	1	1	1	1	1	1	1	1	1	1	1	1	1	1	1	1	1
CPI-SS0DE0A486F	VEGFA_NRP1	simple:O14786	simple:P15692	NRP1	VEGFA	True	True	False	curated	False	1	1	1	1	1	1	1	1	1	1	1	1	1	1	1	1	1	1	1	1	1	1	1	1	1
CPI-SS0E00478B4	VEGFA_NRP2	simple:O60462	simple:P15692	NRP2	VEGFA	True	True	False	curated	False	1	1	1	1	1	1	1	1	1	1	1	1	1	1	1	1	1	1	1	1	1	1	1	1	1
CPI-SS0855C0353	PGF_NRP1	simple:O14786	simple:P49763	NRP1	PGF	True	True	False	curated	False	1	1	1	1	1	1	1	1	1	1	1	1	1	1	1	1	1	1	1	1	1	1	1	1	1
CPI-SS0D22A09AD	PGF_NRP2	simple:O60462	simple:P49763	NRP2	PGF	True	True	False	curated	False	1	1	1	1	1	1	1	1	1	1	1	1	1	1	1	1	1	1	1	1	1	1	1	1	1
CPI-SS0E61DB5DF	PGF_FLT1	simple:P17948	simple:P49763	FLT1	PGF	True	True	False	curated	False	1	1	1	1	1	1	1	1	1	1	1	1	1	1	1	1	1	1	1	1	1	1	1	1	1
CPI-SS033E6DE7E	VEGFB_NRP1	simple:O14786	simple:P49765	NRP1	VEGFB	True	True	False	curated	False	1	1	1	1	1	1	1	1	1	1	1	1	1	1	1	1	1	1	1	1	1	1	1	1	1
CPI-SS0947A8549	VEGFB_FLT1	simple:P17948	simple:P49765	FLT1	VEGFB	True	True	False	curated	False	1	1	1	1	1	1	1	1	1	1	1	1	1	1	1	1	1	1	1	1	1	1	1	1	1
CPI-SS098425155	VEGFB_ADRB2	simple:P07550	simple:P49765	ADRB2	VEGFB	True	True	False	InnateDB-All	False	1	1	1	1	1	1	1	1	1	1	1	1	1	1	1	1	1	1	1	1	1	1	1	1	1
CPI-SS0241A1F57	SEMA3C_NRP2	simple:O60462	simple:Q99985	NRP2	SEMA3C	True	True	False	curated	False	1	1	1	1	1	1	1	1	1	1	1	1	1	1	1	1	1	1	1	1	1	1	1	1	1
CPI-SS0F8C664D9	CCL20_CXCR3	simple:P49682	simple:P78556	CXCR3	CCL20	True	True	False	guidetopharmacology.org	False	1	1	1	1	1	1	1	1	1	1	1	1	1	1	1	1	1	1	1	1	1	1	1	1	1
CPI-SS07F015051	CCL20_CCR6	simple:P51684	simple:P78556	CCR6	CCL20	True	True	False	user_curated	False	1	1	1	1	1	1	1	1	1	1	1	1	1	1	1	1	1	1	1	1	1	1	1	1	1
CPI-SS0DBA4D668	CXCL12_DPP4	simple:P27487	simple:P48061	DPP4	CXCL12	True	True	False	curated	False	1	1	1	1	1	1	1	1	1	1	1	1	1	1	1	1	1	1	1	1	1	1	1	1	1
CPI-SS07155793F	CXCL12_ACKR3	simple:P25106	simple:P48061	ACKR3	CXCL12	True	True	False	guidetopharmacology.org	False	1	1	1	1	1	1	1	1	1	1	1	1	1	1	1	1	1	1	1	1	1	1	1	1	1
CPI-SS0DCA69916	TNFSF13_TNFRSF13B	simple:O14836	simple:O75888	TNFRSF13B	TNFSF13	True	True	False	user_curated	False	1	1	1	1	1	1	1	1	1	1	1	1	1	1	1	1	1	1	1	1	1	1	1	1	1
CPI-SS0AA47D179	CD70_TNFRSF13B	simple:O14836	simple:P32970	TNFRSF13B	CD70	True	True	False	InnateDB-All	False	1	1	1	1	1	1	1	1	1	1	1	1	1	1	1	1	1	1	1	1	1	1	1	1	1
CPI-SS0D4BF6CA3	CD70_CD27	simple:P26842	simple:P32970	CD27	CD70	True	True	False	user_curated	False	1	1	1	1	1	1	1	1	1	1	1	1	1	1	1	1	1	1	1	1	1	1	1	1	1
CPI-SS083296041	CD40LG_CD40	simple:P25942	simple:P29965	CD40	CD40LG	True	True	False	user_curated	False	1	1	1	1	1	1	1	1	1	1	1	1	1	1	1	1	1	1	1	1	1	1	1	1	1
CPI-SS05834E385	INSL3_CD40	simple:P25942	simple:P51460	CD40	INSL3	True	True	False	I2D	False	1	1	1	1	1	1	1	1	1	1	1	1	1	1	1	1	1	1	1	1	1	1	1	1	1
CPI-SS0EF0750A7	OGN_HLA-DRB1	simple:HLADRB1	simple:P20774	HLA-DRB1	OGN	True	True	False	InnateDB-All	False	1	1	1	1	1	1	1	1	1	1	1	1	1	1	1	1	1	1	1	1	1	1	1	1	1
CPI-SS06D3F23CC	IL1RN_IL1R1	simple:P14778	simple:P18510	IL1R1	IL1RN	True	True	False	user_curated	False	1	1	1	1	1	1	1	1	1	1	1	1	1	1	1	1	1	1	1	1	1	1	1	1	1
CPI-SS0EF8CC32C	IL15_IL2RG	simple:P31785	simple:P40933	IL2RG	IL15	True	True	False	user_curated	False	1	1	1	1	1	1	1	1	1	1	1	1	1	1	1	1	1	1	1	1	1	1	1	1	1
CPI-SS0205C2780	IL15_IL2RB	simple:P14784	simple:P40933	IL2RB	IL15	True	True	False	user_curated	False	1	1	1	1	1	1	1	1	1	1	1	1	1	1	1	1	1	1	1	1	1	1	1	1	1
CPI-SS049E9B93C	IL2_IL2RG	simple:P31785	simple:P60568	IL2RG	IL2	True	True	False	user_curated	False	1	1	1	1	1	1	1	1	1	1	1	1	1	1	1	1	1	1	1	1	1	1	1	1	1
CPI-SS0D422CC80	IL2_IL2RB	simple:P14784	simple:P60568	IL2RB	IL2	True	True	False	user_curated	False	1	1	1	1	1	1	1	1	1	1	1	1	1	1	1	1	1	1	1	1	1	1	1	1	1
CPI-SS092627BE1	IL2_IL2RA	simple:P01589	simple:P60568	IL2RA	IL2	True	True	False	user_curated	False	1	1	1	1	1	1	1	1	1	1	1	1	1	1	1	1	1	1	1	1	1	1	1	1	1
CPI-SS09F430F14	IL2_NGFR	simple:P08138	simple:P60568	NGFR	IL2	True	True	False	I2D	False	1	1	1	1	1	1	1	1	1	1	1	1	1	1	1	1	1	1	1	1	1	1	1	1	1
CPI-SS0B9C69A05	IL18_IL18RAP	simple:O95256	simple:Q14116	IL18RAP	IL18	True	True	False	user_curated	False	1	1	1	1	1	1	1	1	1	1	1	1	1	1	1	1	1	1	1	1	1	1	1	1	1
CPI-SS00E01E850	IL18_IL18R1	simple:Q13478	simple:Q14116	IL18R1	IL18	True	True	False	user_curated	False	1	1	1	1	1	1	1	1	1	1	1	1	1	1	1	1	1	1	1	1	1	1	1	1	1
CPI-SS07D71C546	IL24_NOTCH2	simple:Q04721	simple:Q13007	NOTCH2	IL24	True	True	False	IMEx,InnateDB-All,MINT	False	1	1	1	1	1	1	1	1	1	1	1	1	1	1	1	1	1	1	1	1	1	1	1	1	1
CPI-SS003C9A532	DLL3_NOTCH2	simple:Q04721	simple:Q9NYJ7	NOTCH2	DLL3	False	True	False	curated	False	1	1	1	1	1	1	1	1	1	1	1	1	1	1	1	1	1	1	1	1	1	1	1	1	1
CPI-SS0607D1101	DLL3_NOTCH1	simple:P46531	simple:Q9NYJ7	NOTCH1	DLL3	False	True	False	curated	False	1	1	1	1	1	1	1	1	1	1	1	1	1	1	1	1	1	1	1	1	1	1	1	1	1
CPI-SS09D379E5B	DLL3_NOTCH4	simple:Q99466	simple:Q9NYJ7	NOTCH4	DLL3	False	True	False	curated	False	1	1	1	1	1	1	1	1	1	1	1	1	1	1	1	1	1	1	1	1	1	1	1	1	1
CPI-SS02770D68F	JAG2_NOTCH2	simple:Q04721	simple:Q9Y219	NOTCH2	JAG2	False	True	False	curated	False	1	1	1	1	1	1	1	1	1	1	1	1	1	1	1	1	1	1	1	1	1	1	1	1	1
CPI-SS08C3D27F7	JAG2_NOTCH1	simple:P46531	simple:Q9Y219	NOTCH1	JAG2	False	True	False	curated	False	1	1	1	1	1	1	1	1	1	1	1	1	1	1	1	1	1	1	1	1	1	1	1	1	1
CPI-SS05FEE05CB	JAG2_NOTCH4	simple:Q99466	simple:Q9Y219	NOTCH4	JAG2	False	True	False	curated	False	1	1	1	1	1	1	1	1	1	1	1	1	1	1	1	1	1	1	1	1	1	1	1	1	1
CPI-SS0B87FE6E0	JAG1_NOTCH1	simple:P46531	simple:P78504	NOTCH1	JAG1	False	True	False	curated	False	1	1	1	1	1	1	1	1	1	1	1	1	1	1	1	1	1	1	1	1	1	1	1	1	1
CPI-SS01A07768A	JAG1_CD46	simple:P15529	simple:P78504	CD46	JAG1	False	True	False	curated	False	1	1	1	1	1	1	1	1	1	1	1	1	1	1	1	1	1	1	1	1	1	1	1	1	1
CPI-SS05C2D0200	WNT1_FZD9	simple:O00144	simple:P04628	FZD9	WNT1	True	True	False	I2D	False	1	1	1	1	1	1	1	1	1	1	1	1	1	1	1	1	1	1	1	1	1	1	1	1	1
CPI-SS0EECD7662	RETN_GPR25	simple:O00155	simple:Q9HD89	GPR25	RETN	True	True	False	IMEx,IntAct	False	1	1	1	1	1	1	1	1	1	1	1	1	1	1	1	1	1	1	1	1	1	1	1	1	1
CPI-SS0179FBFD3	TNFSF10_TNFRSF10A	simple:O00220	simple:P50591	TNFRSF10A	TNFSF10	True	True	False	user_curated	False	1	1	1	1	1	1	1	1	1	1	1	1	1	1	1	1	1	1	1	1	1	1	1	1	1
CPI-SS0898D7F7F	TNFSF10_TNFRSF10B	simple:O14763	simple:P50591	TNFRSF10B	TNFSF10	True	True	False	user_curated	False	1	1	1	1	1	1	1	1	1	1	1	1	1	1	1	1	1	1	1	1	1	1	1	1	1
CPI-SS01ECFDA18	TNFSF10_TNFRSF10C	simple:O14798	simple:P50591	TNFRSF10C	TNFSF10	True	True	False	user_curated	False	1	1	1	1	1	1	1	1	1	1	1	1	1	1	1	1	1	1	1	1	1	1	1	1	1
CPI-SS07833475A	FGF7_FGFR1	simple:P11362	simple:P21781	FGFR1	FGF7	True	True	False	I2D	False	1	1	1	1	1	1	1	1	1	1	1	1	1	1	1	1	1	1	1	1	1	1	1	1	1
CPI-SS0C0A61F92	SEMA4G_PLXNB2	simple:O15031	simple:Q9NTN9	PLXNB2	SEMA4G	False	True	False	curated	False	1	1	1	1	1	1	1	1	1	1	1	1	1	1	1	1	1	1	1	1	1	1	1	1	1
CPI-SS04318D03E	CCL3_ACKR2	simple:O00590	simple:P10147	ACKR2	CCL3	True	True	False	curated	False	1	1	1	1	1	1	1	1	1	1	1	1	1	1	1	1	1	1	1	1	1	1	1	1	1
CPI-SS0AFE077D8	CCL4_ACKR2	simple:O00590	simple:P13236	ACKR2	CCL4	True	True	False	curated	False	1	1	1	1	1	1	1	1	1	1	1	1	1	1	1	1	1	1	1	1	1	1	1	1	1
CPI-SS03165AD8C	CCL2_ACKR2	simple:O00590	simple:P13500	ACKR2	CCL2	True	True	False	curated	False	1	1	1	1	1	1	1	1	1	1	1	1	1	1	1	1	1	1	1	1	1	1	1	1	1
CPI-SS0AE4CF4E7	CCL5_ACKR2	simple:O00590	simple:P13501	ACKR2	CCL5	True	True	False	curated	False	1	1	1	1	1	1	1	1	1	1	1	1	1	1	1	1	1	1	1	1	1	1	1	1	1
CPI-SS0DA291AD9	CCL5_GPR75	simple:O95800	simple:P13501	GPR75	CCL5	True	True	False	guidetopharmacology.org	False	1	1	1	1	1	1	1	1	1	1	1	1	1	1	1	1	1	1	1	1	1	1	1	1	1
CPI-SS073B0CE7A	CCL3L1_ACKR2	simple:O00590	simple:P16619	ACKR2	CCL3L1	True	True	False	I2D	False	1	1	1	1	1	1	1	1	1	1	1	1	1	1	1	1	1	1	1	1	1	1	1	1	1
CPI-SS091B461CB	CCL28_ACKR2	simple:O00590	simple:Q9NRJ3	ACKR2	CCL28	True	True	False	I2D	False	1	1	1	1	1	1	1	1	1	1	1	1	1	1	1	1	1	1	1	1	1	1	1	1	1
CPI-SS064C772FE	CCL28_CCR10	simple:P46092	simple:Q9NRJ3	CCR10	CCL28	True	True	False	guidetopharmacology.org	False	1	1	1	1	1	1	1	1	1	1	1	1	1	1	1	1	1	1	1	1	1	1	1	1	1
CPI-SS09199F78C	CCL23_CCR1	simple:P32246	simple:P55773	CCR1	CCL23	True	True	False	user_curated	False	1	1	1	1	1	1	1	1	1	1	1	1	1	1	1	1	1	1	1	1	1	1	1	1	1
CPI-SS0D57FCA8C	CCL23_IDE	simple:P14735	simple:P55773	IDE	CCL23	True	True	False	InnateDB-All	False	1	1	1	1	1	1	1	1	1	1	1	1	1	1	1	1	1	1	1	1	1	1	1	1	1
CPI-SS027AFFC0E	BAG6_NCR3	simple:O14931	simple:P46379	NCR3	BAG6	False	True	False	curated	False	1	1	1	1	1	1	1	1	1	1	1	1	1	1	1	1	1	1	1	1	1	1	1	1	1
CPI-SS0F94547B2	NCR3LG1_NCR3	simple:O14931	simple:Q68D85	NCR3	NCR3LG1	False	True	False	curated	False	1	1	1	1	1	1	1	1	1	1	1	1	1	1	1	1	1	1	1	1	1	1	1	1	1
CPI-SS0DC4D593E	EFNB1_EPHB6	simple:O15197	simple:P98172	EPHB6	EFNB1	True	True	False	curated	False	1	1	1	1	1	1	1	1	1	1	1	1	1	1	1	1	1	1	1	1	1	1	1	1	1
CPI-SS0111AAD26	EFNB1_EPHB2	simple:P29323	simple:P98172	EPHB2	EFNB1	False	True	False	curated	False	1	1	1	1	1	1	1	1	1	1	1	1	1	1	1	1	1	1	1	1	1	1	1	1	1
CPI-SS0FF55B42C	EFNB1_EPHB3	simple:P54753	simple:P98172	EPHB3	EFNB1	False	True	False	curated	False	1	1	1	1	1	1	1	1	1	1	1	1	1	1	1	1	1	1	1	1	1	1	1	1	1
CPI-SS0F21D6CA0	EFNB1_EPHB4	simple:P54760	simple:P98172	EPHB4	EFNB1	False	True	False	curated	False	1	1	1	1	1	1	1	1	1	1	1	1	1	1	1	1	1	1	1	1	1	1	1	1	1
CPI-SS00046DCF3	EFNB1_EPHA4	simple:P54764	simple:P98172	EPHA4	EFNB1	False	True	False	curated	False	1	1	1	1	1	1	1	1	1	1	1	1	1	1	1	1	1	1	1	1	1	1	1	1	1
CPI-SS0586F2596	EFNA5_EPHB2	simple:P29323	simple:P52803	EPHB2	EFNA5	False	True	False	curated	False	1	1	1	1	1	1	1	1	1	1	1	1	1	1	1	1	1	1	1	1	1	1	1	1	1
CPI-SS03A2EFDD5	EFNA5_EPHA1	simple:P21709	simple:P52803	EPHA1	EFNA5	False	True	False	curated	False	1	1	1	1	1	1	1	1	1	1	1	1	1	1	1	1	1	1	1	1	1	1	1	1	1
CPI-SS01A8F745A	EFNA3_EPHA1	simple:P21709	simple:P52797	EPHA1	EFNA3	False	True	False	curated	False	1	1	1	1	1	1	1	1	1	1	1	1	1	1	1	1	1	1	1	1	1	1	1	1	1
CPI-SS05E6D620E	EFNA4_EPHA1	simple:P21709	simple:P52798	EPHA1	EFNA4	True	True	False	curated	False	1	1	1	1	1	1	1	1	1	1	1	1	1	1	1	1	1	1	1	1	1	1	1	1	1
CPI-SS08BEDE459	IL16_CD4	simple:P01730	simple:Q14005	CD4	IL16	True	True	False	user_curated	False	1	0	1	1	1	1	0	1	1	1	1	0	1	1	1	1	0	1	1	1	1	0	1	1	1
CPI-SS042EB8C7A	GHRL_TBXA2R	simple:P21731	simple:Q9UBU3	TBXA2R	GHRL	True	True	False	InnateDB-All	False	1	1	1	1	1	1	1	1	1	1	1	1	1	1	1	1	1	1	1	1	1	1	1	1	1
CPI-SS05D406038	GHRL_PTGIR	simple:P43119	simple:Q9UBU3	PTGIR	GHRL	True	True	False	InnateDB-All	False	1	1	1	1	1	1	1	1	1	1	1	1	1	1	1	1	1	1	1	1	1	1	1	1	1
CPI-SS082AD7B6A	WNT5A_FZD6	simple:O60353	simple:P41221	FZD6	WNT5A	True	True	False	curated	False	1	1	1	1	1	1	1	1	1	1	1	1	1	1	1	1	1	1	1	1	1	1	1	1	1
CPI-SS02B567BC7	SEMA7A_PLXNC1	simple:O60486	simple:O75326	PLXNC1	SEMA7A	False	True	False	curated	False	1	1	1	1	1	1	1	1	1	1	1	1	1	1	1	1	1	1	1	1	1	1	1	1	1
CPI-SS070C51D94	WNT3_FZD7	simple:O75084	simple:P56703	FZD7	WNT3	True	True	False	curated	False	1	1	1	1	1	1	1	1	1	1	1	1	1	1	1	1	1	1	1	1	1	1	1	1	1
CPI-SS0A874F65F	RSPO3_LGR4	simple:Q9BXB1	simple:Q9BXY4	LGR4	RSPO3	True	True	False	guidetopharmacology.org	False	1	1	1	1	1	1	1	1	1	1	1	1	1	1	1	1	1	1	1	1	1	1	1	1	1
CPI-SS05B1FA8A8	CKLF_LRP6	simple:O75581	simple:Q9UBR5	LRP6	CKLF	True	True	False	IMEx,IntAct	False	1	1	1	1	1	1	1	1	1	1	1	1	1	1	1	1	1	1	1	1	1	1	1	1	1
CPI-SS03E273233	ENTPD1_ADORA2A	simple:P29274	simple:P49961	ADORA2A	ENTPD1	False	True	False	curated	False	1	1	1	1	1	1	1	1	1	1	1	1	1	1	1	1	1	1	1	1	1	1	1	1	1
CPI-SS0FF6CFDCA	ENTPD1_ADORA3	simple:P0DMS8	simple:P49961	ADORA3	ENTPD1	False	True	False	curated	False	1	1	1	1	1	1	0	1	1	1	1	1	1	1	1	1	1	1	1	1	1	0	1	1	1
CPI-SS0C1F25516	CEACAM5_CD8A	simple:P01732	simple:P06731	CD8A	CEACAM5	True	True	False	curated	False	1	1	1	1	1	1	1	1	1	1	1	1	1	1	1	1	1	1	1	1	1	1	1	1	1
CPI-SS03A96DA10	CD48_CD2	simple:P06729	simple:P09326	CD2	CD48	False	True	False	user_curated	False	1	1	1	1	0	1	1	1	1	0.008	1	1	1	1	0	1	1	1	1	0	1	1	1	1	0
CPI-SS00B1BEE64	CD58_CD2	simple:P06729	simple:P19256	CD2	CD58	False	True	False	curated	False	1	1	1	1	1	1	1	1	1	0	1	1	1	1	1	1	1	1	1	1	1	1	1	1	1
CPI-SS0B01CF3AB	CSF1_CSF1R	simple:P07333	simple:P09603	CSF1R	CSF1	True	True	False	user_curated	False	1	1	1	1	1	1	1	1	1	1	1	1	1	1	1	1	1	1	1	1	1	1	1	1	1
CPI-SS0D954EA1C	PDGFD_PDGFRB	simple:P09619	simple:Q9GZP0	PDGFRB	PDGFD	True	True	False	curated	False	1	1	1	1	1	1	1	1	1	1	1	1	1	1	1	1	1	1	1	1	1	1	1	1	1
CPI-SS01946BE5C	RPS19_C5AR1	simple:P21730	simple:P39019	C5AR1	RPS19	False	True	False	guidetopharmacology.org	False	1	0	1	1	1	1	0.069	1	1	1	1	0.007	1	1	1	1	0	1	1	1	1	0	1	1	1
CPI-SS0D2539AEB	HEBP1_FPR3	simple:P25089	simple:Q9NRV9	FPR3	HEBP1	False	True	False	guidetopharmacology.org	False	1	1	1	1	1	1	0	1	1	1	1	1	1	1	1	1	1	1	1	1	1	1	1	1	1
CPI-SS0412C803A	TNFSF8_TNFRSF8	simple:P28908	simple:P32971	TNFRSF8	TNFSF8	False	True	False	user_curated	False	1	1	1	1	1	1	1	1	1	1	1	1	1	1	1	1	1	1	1	1	1	1	1	1	1
CPI-SS03A4F7DC8	GAS6_AXL	simple:P30530	simple:Q14393	AXL	GAS6	True	True	False	guidetopharmacology.org	False	1	1	1	1	1	1	1	1	1	1	1	1	1	1	1	1	1	1	1	1	1	1	1	1	1
CPI-SS0415CC75D	GAS6_MERTK	simple:Q12866	simple:Q14393	MERTK	GAS6	True	True	False	guidetopharmacology.org	False	1	1	1	1	1	1	1	1	1	1	1	1	1	1	1	1	1	1	1	1	1	1	1	1	1
CPI-SS0B27088B4	ADM_CALCR	simple:P30988	simple:P35318	CALCR	ADM	True	True	False	guidetopharmacology.org	False	1	1	1	1	1	1	1	1	1	1	1	1	1	1	1	1	1	1	1	1	1	1	1	1	1
CPI-SS032CFAE42	ADM2_CALCR	simple:P30988	simple:Q7Z4H4	CALCR	ADM2	True	True	False	guidetopharmacology.org	False	1	1	1	1	1	1	1	1	1	1	1	1	1	1	1	1	1	1	1	1	1	1	1	1	1
CPI-SS076FEB261	FLT3LG_FLT3	simple:P36888	simple:P49771	FLT3	FLT3LG	True	True	False	user_curated	False	1	1	1	1	1	1	1	1	1	1	1	1	1	1	1	1	1	1	1	1	1	1	1	1	1
CPI-SS06CBC985C	LTB_LTBR	simple:P36941	simple:Q06643	LTBR	LTB	False	True	False	user_curated	False	1	0	1	1	1	1	1	1	1	1	1	0	1	1	1	1	0	1	1	1	1	1	1	1	1
CPI-SS082BE21AF	TGFB2_TGFBR2	simple:P37173	simple:P61812	TGFBR2	TGFB2	True	True	False	user_curated	False	1	1	1	1	1	1	1	1	1	1	1	1	1	1	1	1	1	1	1	1	1	1	1	1	1
CPI-SS0B6643F31	XCL1_XCR1	simple:P46094	simple:P47992	XCR1	XCL1	True	True	False	user_curated	False	1	1	1	1	1	1	1	1	1	1	1	1	1	1	1	1	1	1	1	1	1	1	1	1	1
CPI-SS052D34F0B	XCL2_XCR1	simple:P46094	simple:Q9UBD3	XCR1	XCL2	True	True	False	user_curated	False	1	1	1	1	1	1	1	1	1	1	1	1	1	1	1	1	1	1	1	1	1	1	1	1	1
CPI-SS095DCA7F7	BST2_LILRA4	simple:P59901	simple:Q10589	LILRA4	BST2	False	True	False	curated	False	1	1	1	1	1	1	1	1	1	1	1	1	1	1	1	1	1	1	1	1	1	1	1	1	1
CPI-SS0E9015902	SIRPG_CD47	simple:Q08722	simple:Q9P1W8	CD47	SIRPG	False	True	False	curated	False	1	1	1	1	1	1	1	1	1	1	1	1	1	1	1	1	1	1	1	1	0	0	0	0	0
CPI-SC0E9C058EB	a4b1 complex_PLAUR	simple:Q03405	complex:a4b1 complex	PLAUR		True	True	False	curated	True	1	1	1	1	1	1	0	1	1	1	1	1	1	1	1	1	1	1	1	1	1	1	1	1	1
CPI-SC07312BD5C	aMb2 complex_FCER2	simple:P06734	complex:aMb2 complex	FCER2		True	True	False	curated	True	1	1	1	1	1	0	1	0	0	1	1	1	1	1	1	1	1	1	1	1	1	1	1	1	1
CPI-SC0B6D68FD5	aMb2 complex_ICAM1	simple:P05362	complex:aMb2 complex	ICAM1		False	True	False	curated	True	1	1	1	1	1	1	1	1	1	1	1	1	1	1	1	1	1	1	1	1	1	1	1	1	1
CPI-SC03446A95E	aXb2 complex_FCER2	simple:P06734	complex:aXb2 complex	FCER2		True	True	False	curated	True	1	1	1	1	1	0	1	0	0	1	1	1	1	1	1	1	1	1	1	1	1	1	1	1	1
CPI-SC0A9458008	aXb2 complex_ICAM1	simple:P05362	complex:aXb2 complex	ICAM1		False	True	False	curated	True	1	1	1	1	1	1	1	1	1	1	1	1	1	1	1	1	1	1	1	1	1	1	1	1	1
CPI-CS08CC8F9D3	BMPR2_ACVR1	complex:ACVR1_BMPR2	simple:P18075		BMP7	True	True	False	curated	False	1	1	1	1	1	1	1	1	1	1	1	1	1	1	1	1	1	1	1	1	1	1	1	1	1
CPI-CS0D35E69F6	ACR2A_BMR1A	complex:BMR1A_ACR2A	simple:P18075		BMP7	True	True	False	curated	False	1	1	1	1	1	1	1	1	1	1	1	1	1	1	1	1	1	1	1	1	1	1	1	1	1
CPI-CS0E1BF543E	BMPR2_ACVR1	complex:ACVR1_BMPR2	simple:P22003		BMP5	True	True	False	curated	False	1	1	1	1	1	1	1	1	1	1	1	1	1	1	1	1	1	1	1	1	1	1	1	1	1
CPI-CS047EE9E03	ACR2A_BMR1A	complex:BMR1A_ACR2A	simple:P22003		BMP5	True	True	False	curated	False	1	1	1	1	1	1	1	1	1	1	1	1	1	1	1	1	1	1	1	1	1	1	1	1	1
CPI-CS0C16967C6	BMPR2_ACVR1	complex:ACVR1_BMPR2	simple:P22004		BMP6	True	True	False	curated	False	1	1	1	1	1	1	1	1	1	1	1	1	1	1	1	1	1	1	1	1	1	1	1	1	1
CPI-CS0247DA882	ACR2A_BMR1A	complex:BMR1A_ACR2A	simple:P22004		BMP6	True	True	False	curated	False	1	1	1	1	1	1	1	1	1	1	1	1	1	1	1	1	1	1	1	1	1	1	1	1	1
CPI-CS0AEE2FB22	BMPR2_ACVR1	complex:ACVR1_BMPR2	simple:Q7Z5Y6		BMP8A	True	True	False	curated	False	1	1	1	1	1	1	1	1	1	1	1	1	1	1	1	1	1	1	1	1	1	1	1	1	1
CPI-CS0C091F24B	ACR2A_BMR1A	complex:BMR1A_ACR2A	simple:Q7Z5Y6		BMP8A	True	True	False	curated	False	1	1	1	1	1	1	1	1	1	1	1	1	1	1	1	1	1	1	1	1	1	1	1	1	1
CPI-CS075442484	ACR2A_BMR1A	complex:BMR1A_ACR2A	simple:P12643		BMP2	True	True	False	curated	False	1	1	1	1	1	1	1	1	1	1	1	1	1	1	1	1	1	1	1	1	1	1	1	1	1
CPI-CS012D15A88	ACR2A_BMR1A	complex:BMR1A_ACR2A	simple:P12644		BMP4	True	True	False	curated	False	1	1	1	1	1	1	1	1	1	1	1	1	1	1	1	1	1	1	1	1	1	1	1	1	1
CPI-CS0DAA66443	ACR2A_BMR1A	complex:BMR1A_ACR2A	simple:P43026		GDF5	True	True	False	curated	False	1	1	1	1	1	1	1	1	1	1	1	1	1	1	1	1	1	1	1	1	1	1	1	1	1
CPI-CS04C402DFB	ACR2A_BMR1A	complex:BMR1A_ACR2A	simple:Q6KF10		GDF6	True	True	False	curated	False	1	1	1	1	1	1	1	1	1	1	1	1	1	1	1	1	1	1	1	1	1	1	1	1	1
CPI-CS05789C9A0	ACR2A_BMR1A	complex:BMR1A_ACR2A	simple:Q7Z4P5		GDF7	True	True	False	curated	False	1	1	1	1	1	1	1	1	1	1	1	1	1	1	1	1	1	1	1	1	1	1	1	1	1
CPI-CS0A66DB1CA	LCK_CD8 receptor	complex:CD8 receptor	simple:P06239		LCK	False	True	False	curated	False	1	1	1	1	1	1	1	1	1	1	1	1	1	1	1	1	1	1	1	1	1	1	1	1	0
CPI-CS0715DE78D	HLA-E_CD94:NKG2A	complex:CD94:NKG2A	simple:P13747		HLA-E	False	True	False	curated	False	1	1	1	1	0	1	1	1	1	0	1	1	1	1	0	1	1	1	1	0	1	1	1	1	0
CPI-CS05AB368CE	HLA-E_CD94:NKG2C	complex:CD94:NKG2C	simple:P13747		HLA-E	False	True	False	curated	False	1	1	1	1	1	1	1	1	1	1	1	1	1	1	1	1	1	1	1	1	1	1	1	1	1
CPI-CS0023FA839	HLA-E_CD94:NKG2E	complex:CD94:NKG2E	simple:P13747		HLA-E	False	True	False	curated	False	1	1	1	1	0	1	1	1	1	0.277	1	1	1	1	0	1	1	1	1	0	1	1	1	1	0
CPI-SC0F4AC5AA2	aLb2 complex_ICAM1	simple:P05362	complex:aLb2 complex	ICAM1		False	True	False	curated	True	1	1	1	1	1	1	1	1	1	1	1	1	1	1	1	1	1	1	1	1	1	1	1	1	1
CPI-SC08923F7F7	aLb2 complex_F11R	simple:Q9Y624	complex:aLb2 complex	F11R		False	True	False	curated	True	1	1	1	1	1	1	1	1	1	1	1	1	1	1	1	1	1	1	1	1	1	0	1	1	1
CPI-CS0AA769F5B	complex1_PlexinA3	complex:PlexinA3_complex1	simple:Q14563		SEMA3A	True	True	False	curated	False	1	1	1	1	1	1	1	1	1	1	1	1	1	1	1	1	1	1	1	1	1	1	1	1	1
CPI-CS0C9EE65C2	ALB_FcRn complex	complex:FcRn complex	simple:P02768		ALB	True	True	False	curated	False	1	1	1	1	1	1	1	1	1	1	1	1	1	1	1	1	1	1	1	1	1	1	1	1	1
CPI-CS0210859AB	CSF2_GMCSFR	complex:GMCSFR	simple:P04141		CSF2	True	True	False	curated	False	1	1	1	1	1	1	1	1	1	1	1	1	1	1	1	1	1	1	1	1	1	1	1	1	1
CPI-CS06072FF4E	IL1A_IL1 receptor	complex:IL1 receptor	simple:P01583		IL1A	True	True	False	curated	False	1	1	1	1	1	1	1	1	1	1	1	1	1	1	1	1	1	1	1	1	1	1	1	1	1
CPI-CS0AC5142FA	IL1A_IL1 receptor inhibitor	complex:IL1 receptor inhibitor	simple:P01583		IL1A	True	True	False	curated	False	1	1	1	1	1	1	1	1	1	1	1	1	1	1	1	1	1	1	1	1	1	1	1	1	1
CPI-CS05426BFFA	IL1B_IL1 receptor	complex:IL1 receptor	simple:P01584		IL1B	True	True	False	curated	False	1	1	1	1	1	1	1	1	1	1	1	1	1	1	1	1	1	1	1	1	1	1	1	1	1
CPI-CS008C9D6E5	IL1B_IL1 receptor inhibitor	complex:IL1 receptor inhibitor	simple:P01584		IL1B	True	True	False	curated	False	1	1	1	1	1	1	1	1	1	1	1	1	1	1	1	1	1	1	1	1	1	1	1	1	1
CPI-CS0DEBE7B69	IL1RN_IL1 receptor	complex:IL1 receptor	simple:P18510		IL1RN	True	True	False	curated	False	1	1	1	1	1	1	1	1	1	1	1	1	1	1	1	1	1	1	1	1	1	1	1	1	1
CPI-CS085E95BC1	IL1RN_IL1 receptor inhibitor	complex:IL1 receptor inhibitor	simple:P18510		IL1RN	True	True	False	curated	False	1	1	1	1	1	1	1	1	1	1	1	1	1	1	1	1	1	1	1	1	1	1	1	1	1
CPI-CS04CBDE052	IL10_IL10 receptor	complex:IL10 receptor	simple:P22301		IL10	True	True	False	curated	False	1	1	1	1	1	1	1	1	1	1	1	1	1	1	1	1	1	1	1	1	1	1	1	1	1
CPI-CS0DDFD82E7	IL11_IL11 receptor	complex:IL11 receptor	simple:P20809		IL11	True	True	False	curated	False	1	1	1	1	1	1	1	1	1	1	1	1	1	1	1	1	1	1	1	1	1	1	1	1	1
CPI-CS00BF6CD40	IL4_IL13 receptor	complex:IL13 receptor	simple:P05112		IL4	True	True	False	curated	False	1	1	1	1	1	1	1	1	1	1	1	1	1	1	1	1	1	1	1	1	1	1	1	1	1
CPI-CS0FBBCDD66	IL4_IL4 receptor	complex:IL4 receptor	simple:P05112		IL4	True	True	False	curated	False	1	1	1	1	1	1	1	1	1	1	1	1	1	1	1	1	1	1	1	1	1	1	1	1	1
CPI-CS0EE8AEA34	IL13_IL13 receptor	complex:IL13 receptor	simple:P35225		IL13	True	True	False	curated	False	1	1	1	1	1	1	1	1	1	1	1	1	1	1	1	1	1	1	1	1	1	1	1	1	1
CPI-CS06E556972	IL15_IL15 receptor	complex:IL15 receptor	simple:P40933		IL15	True	True	False	curated	False	1	1	1	1	1	1	1	1	1	1	1	1	1	1	1	1	1	1	1	1	1	1	1	1	1
CPI-CS0D48BE017	HA_IL2 receptor	complex:IL2 receptor_HA	simple:P60568		IL2	True	True	False	curated	False	1	1	1	1	1	1	1	1	1	1	1	1	1	1	1	1	1	1	1	1	1	1	1	1	1
CPI-CS0A34112A6	I_IL2 receptor	complex:IL2 receptor_I	simple:P60568		IL2	True	True	False	curated	False	1	1	1	1	1	1	1	1	1	1	1	1	1	1	1	1	1	1	1	1	1	1	1	1	1
CPI-CS04F158618	IL17A_IL17 receptor AC	complex:IL17 receptor AC	simple:Q16552		IL17A	True	True	False	curated	False	1	1	1	1	1	1	1	1	1	1	1	1	1	1	1	1	1	1	1	1	1	1	1	1	1
CPI-CS0558AB6A5	IL17F_IL17 receptor AC	complex:IL17 receptor AC	simple:Q96PD4		IL17F	True	True	False	curated	False	1	1	1	1	1	1	1	1	1	1	1	1	1	1	1	1	1	1	1	1	1	1	1	1	1
CPI-CS0E80B08E2	IL21_IL21 receptor	complex:IL21 receptor	simple:Q9HBE4		IL21	True	True	False	curated	False	1	1	1	1	1	1	1	1	1	1	1	1	1	1	1	1	1	1	1	1	1	1	1	1	1
CPI-CS040DDEBFB	IL37_IL37 receptor	complex:IL37 receptor	simple:Q9NZH6		IL37	True	True	False	curated	False	1	1	1	1	1	1	1	1	1	1	1	1	1	1	1	1	1	1	1	1	1	1	1	1	1
CPI-CS063AE1C91	IL6_IL6 receptor	complex:IL6 receptor	simple:P05231		IL6	True	True	False	curated	False	1	1	1	1	1	1	1	1	1	1	1	1	1	1	1	1	1	1	1	1	1	1	1	1	1
CPI-CS0AB9C7139	IL7_IL7 receptor	complex:IL7 receptor	simple:P13232		IL7	True	True	False	curated	False	1	1	1	1	1	1	1	1	1	1	1	1	1	1	1	1	1	1	1	1	1	1	1	1	1
CPI-CS0A9D23000	MICB_NKG2D II receptor	complex:NKG2D II receptor	simple:Q29980		MICB	False	True	False	curated	False	1	1	1	1	1	1	1	1	1	1	1	1	1	1	1	1	1	1	1	1	1	1	1	1	1
CPI-CS06C6E2321	MICA_NKG2D II receptor	complex:NKG2D II receptor	simple:Q29983		MICA	False	True	False	curated	False	1	1	1	1	1	1	1	1	1	1	1	1	1	1	1	1	1	1	1	1	1	1	1	1	1
CPI-CS08F4E5D70	RAET1L_NKG2D II receptor	complex:NKG2D II receptor	simple:Q5VY80		RAET1L	False	True	False	curated	False	1	1	1	1	1	1	1	1	1	1	1	1	1	1	1	1	1	1	1	1	1	1	1	1	1
CPI-CS0A71F2AAD	RAET1G_NKG2D II receptor	complex:NKG2D II receptor	simple:Q6H3X3		RAET1G	True	True	False	curated	False	1	1	1	1	1	1	1	1	1	1	1	1	1	1	1	1	1	1	1	1	1	1	1	1	1
CPI-CS09F211C3E	RAET1E_NKG2D II receptor	complex:NKG2D II receptor	simple:Q8TD07		RAET1E	True	True	False	curated	False	1	1	1	1	1	1	1	1	1	1	1	1	1	1	1	1	1	1	1	1	1	1	1	1	1
CPI-CS038376BA2	ULBP3_NKG2D II receptor	complex:NKG2D II receptor	simple:Q9BZM4		ULBP3	False	True	False	curated	False	1	1	1	1	1	1	1	1	1	1	1	1	1	1	1	1	1	1	1	1	1	1	1	1	1
CPI-CS0A269FA16	ULBP2_NKG2D II receptor	complex:NKG2D II receptor	simple:Q9BZM5		ULBP2	True	True	False	curated	False	1	1	1	1	1	1	1	1	1	1	1	1	1	1	1	1	1	1	1	1	1	1	1	1	1
CPI-CS0123BC66C	complex2_PlexinA1	complex:PlexinA1_complex2	simple:Q8NFY4		SEMA6D	False	True	False	curated	False	1	1	1	1	1	1	1	1	1	1	1	1	1	1	1	1	1	1	1	1	1	1	1	1	1
