# Supplementary material for: scRNA-seq of gastric tumor shows complex intercellular interaction with an alternative T cell exhaustion trajectory
Source: Nat Commun. 2022 Aug 23;13:4943. doi: 10.1038/s41467-022-32627-z (PMC9399107; doi:10.1038/s41467-022-32627-z)
Supplement: Supplementary file 13 — Source Data [file 41467_2022_32627_MOESM13_ESM.zip › Source Data/Fig8/Fig8a/GC10_means.txt]

id_cp_interaction	interacting_pair	partner_a	partner_b	gene_a	gene_b	secreted	receptor_a	receptor_b	annotation_strategy	is_integrin	CD4_C4_CD69|CD4_C4_CD69	CD4_C4_CD69|CD4_C6_IL17A	CD4_C4_CD69|CD8_C10_SLC4A10	CD4_C4_CD69|CD8_C3_GZMH	CD4_C4_CD69|CD8_C6_GNLY	CD4_C4_CD69|CD8_C9_HAVCR2	CD4_C4_CD69|Endo_1	CD4_C4_CD69|Fib_1	CD4_C4_CD69|Mφ_APOE	CD4_C4_CD69|Mφ_THBS1	CD4_C4_CD69|NK_FCGR3A	CD4_C4_CD69|Plasma	CD4_C4_CD69|SMC_1	CD4_C4_CD69|Treg_C1_SELL	CD4_C4_CD69|Treg_C3_CTLA4	CD4_C4_CD69|Tumor	CD4_C4_CD69|cDC2_CD1C	CD4_C4_CD69|pDC_LILRA4	CD4_C4_CD69|γδT_BHLHE40	CD4_C4_CD69|γδT_KIR2DL4	CD4_C4_CD69|γδT_ZNF683	CD4_C6_IL17A|CD4_C4_CD69	CD4_C6_IL17A|CD4_C6_IL17A	CD4_C6_IL17A|CD8_C10_SLC4A10	CD4_C6_IL17A|CD8_C3_GZMH	CD4_C6_IL17A|CD8_C6_GNLY	CD4_C6_IL17A|CD8_C9_HAVCR2	CD4_C6_IL17A|Endo_1	CD4_C6_IL17A|Fib_1	CD4_C6_IL17A|Mφ_APOE	CD4_C6_IL17A|Mφ_THBS1	CD4_C6_IL17A|NK_FCGR3A	CD4_C6_IL17A|Plasma	CD4_C6_IL17A|SMC_1	CD4_C6_IL17A|Treg_C1_SELL	CD4_C6_IL17A|Treg_C3_CTLA4	CD4_C6_IL17A|Tumor	CD4_C6_IL17A|cDC2_CD1C	CD4_C6_IL17A|pDC_LILRA4
CPI-SS0A5DF05C0	TIGIT_NECTIN2	simple:Q495A1	simple:Q92692	TIGIT	NECTIN2	False	False	True	user_curated	False	0.051	0.05	0.054	0.051	0.052	0.051	0.543	0.44	0.343	0.289	0.055	0.056	0.508	0	0.051	0.385	0.379	0.093	0.053	0.054	0	0.201	0.201	0.204	0.201	0.202	0.201	0.694	0.591	0.493	0.44	0.205	0.206	0.659	0	0.201	0.536	0.529	0.243
CPI-SS0CC5DCE80	CDH1_KLRG1	simple:P12830	simple:Q96E93	CDH1	KLRG1	False	False	True	curated	False	0.084	0.034	0.224	0.278	0.126	0.051	0.004	0.003	0.006	0	0.055	0.005	0.002	0.009	0.028	0.004	0.006	0	0.325	0.01	0.073	0.084	0.034	0.225	0.278	0.126	0.051	0.005	0.004	0.007	0	0.055	0.006	0.003	0.01	0.028	0.005	0.006	0
CPI-SS03DA2A820	FGF2_CD44	simple:P09038	simple:P16070	FGF2	CD44	True	False	True	I2D,InnateDB-All	False	0	0	0	0	0	0	0	0	0	0	0	0	0	0	0	0	0	0	0	0	0	0	0	0	0	0	0	0	0	0	0	0	0	0	0	0	0	0	0
CPI-SS02AB0C3E0	SPP1_CD44	simple:P10451	simple:P16070	SPP1	CD44	True	False	True	I2D,IMEx,InnateDB-All,IntAct	False	1.022	0.888	0.941	0.96	0.722	0.677	0.019	0.388	0.598	1.21	0.457	0.481	0.337	0.725	0.695	0.084	0.69	0.332	1.064	0.366	0.855	0	0	0	0	0	0	0	0	0	0	0	0	0	0	0	0	0	0
CPI-SS0703338F5	LGALS9_CD44	simple:O00182	simple:P16070	LGALS9	CD44	True	False	True	InnateDB	False	1.052	0.918	0.971	0.99	0.752	0.707	0.049	0.418	0.627	1.24	0.487	0.511	0.367	0.755	0.725	0.114	0.72	0.361	1.094	0.396	0.885	1.075	0.941	0.994	1.013	0.776	0.731	0.072	0.442	0.651	1.264	0.51	0.535	0.39	0.779	0.749	0.138	0.744	0.385
CPI-SS03722104E	HGF_CD44	simple:P14210	simple:P16070	HGF	CD44	True	False	True	IMEx,InnateDB-All,IntAct	False	0	0	0	0	0	0	0	0	0	0	0	0	0	0	0	0	0	0	0	0	0	0	0	0	0	0	0	0	0	0	0	0	0	0	0	0	0	0	0
CPI-SS008FB916C	FGF2_FGFR4	simple:P09038	simple:P22455	FGF2	FGFR4	True	False	True	curated	False	0	0	0	0	0	0	0	0	0	0	0	0	0	0	0	0	0	0	0	0	0	0	0	0	0	0	0	0	0	0	0	0	0	0	0	0	0	0	0
CPI-SS0D9366D11	FGF1_FGFR4	simple:P05230	simple:P22455	FGF1	FGFR4	True	False	True	I2D,IMEx,InnateDB-All,IntAct	False	0	0	0	0	0	0	0	0	0	0	0	0	0	0	0	0	0	0	0	0	0	0	0	0	0	0	0	0	0	0	0	0	0	0	0	0	0	0	0
CPI-SS0AC594A8E	FGF17_FGFR4	simple:O60258	simple:P22455	FGF17	FGFR4	True	False	True	I2D	False	0	0	0	0	0	0	0	0	0	0	0	0	0	0	0	0	0	0	0	0	0	0	0	0	0	0	0	0	0	0	0	0	0	0	0	0	0	0	0
CPI-SS0D4CA5D92	FGF18_FGFR4	simple:O76093	simple:P22455	FGF18	FGFR4	True	False	True	I2D	False	0	0	0	0	0	0	0	0	0	0	0	0	0	0	0	0	0	0	0	0	0	0	0	0	0	0	0	0	0	0	0	0	0	0	0	0	0	0	0
CPI-SS07A03C20F	FGF19_FGFR4	simple:O95750	simple:P22455	FGF19	FGFR4	True	False	True	I2D,IMEx,InnateDB-All	False	0	0	0	0	0	0	0	0	0	0	0	0	0	0	0	0	0	0	0	0	0	0	0	0	0	0	0	0	0	0	0	0	0	0	0	0	0	0	0
CPI-SS066347638	FGF5_FGFR4	simple:P12034	simple:P22455	FGF5	FGFR4	True	False	True	I2D,IMEx,InnateDB-All,IntAct	False	0	0	0	0	0	0	0	0	0	0	0	0	0	0	0	0	0	0	0	0	0	0	0	0	0	0	0	0	0	0	0	0	0	0	0	0	0	0	0
CPI-SS0D95D41D6	FGF7_FGFR4	simple:P21781	simple:P22455	FGF7	FGFR4	True	False	True	I2D	False	0	0	0	0	0	0	0	0	0	0	0	0	0	0	0	0	0	0	0	0	0	0	0	0	0	0	0	0	0	0	0	0	0	0	0	0	0	0	0
CPI-SS01F67987A	FGF2_FGFR1	simple:P09038	simple:P11362	FGF2	FGFR1	True	False	True	curated	False	0	0	0	0	0	0	0	0	0	0	0	0	0	0	0	0	0	0	0	0	0	0	0	0	0	0	0	0	0	0	0	0	0	0	0	0	0	0	0
CPI-SS0755A26DD	FGF1_FGFR1	simple:P05230	simple:P11362	FGF1	FGFR1	True	False	True	curated	False	0	0	0	0	0	0	0	0	0	0	0	0	0	0	0	0	0	0	0	0	0	0	0	0	0	0	0	0	0	0	0	0	0	0	0	0	0	0	0
CPI-SS0467AFD8A	FGF17_FGFR1	simple:O60258	simple:P11362	FGF17	FGFR1	True	False	True	I2D,InnateDB-All	False	0	0	0	0	0	0	0	0	0	0	0	0	0	0	0	0	0	0	0	0	0	0	0	0	0	0	0	0	0	0	0	0	0	0	0	0	0	0	0
CPI-SS0F2C6A4D4	FGF18_FGFR1	simple:O76093	simple:P11362	FGF18	FGFR1	True	False	True	I2D	False	0	0	0	0	0	0	0	0	0	0	0	0	0	0	0	0	0	0	0	0	0	0	0	0	0	0	0	0	0	0	0	0	0	0	0	0	0	0	0
CPI-SS070A3A7E5	FGF19_FGFR1	simple:O95750	simple:P11362	FGF19	FGFR1	True	False	True	IMEx,InnateDB-All	False	0	0	0	0	0	0	0	0	0	0	0	0	0	0	0	0	0	0	0	0	0	0	0	0	0	0	0	0	0	0	0	0	0	0	0	0	0	0	0
CPI-SS03189F5F6	FGF10_FGFR1	simple:O15520	simple:P11362	FGF10	FGFR1	True	False	True	InnateDB-All	False	0	0	0	0	0	0	0	0	0	0	0	0	0	0	0	0	0	0	0	0	0	0	0	0	0	0	0	0	0	0	0	0	0	0	0	0	0	0	0
CPI-SS05A94DE17	FGF2_FGFR2	simple:P09038	simple:P21802	FGF2	FGFR2	True	False	True	curated	False	0	0	0	0	0	0	0	0	0	0	0	0	0	0	0	0	0	0	0	0	0	0	0	0	0	0	0	0	0	0	0	0	0	0	0	0	0	0	0
CPI-SS04A97448D	FGF1_FGFR2	simple:P05230	simple:P21802	FGF1	FGFR2	True	False	True	I2D,IMEx,InnateDB-All,IntAct,MINT	False	0	0	0	0	0	0	0	0	0	0	0	0	0	0	0	0	0	0	0	0	0	0	0	0	0	0	0	0	0	0	0	0	0	0	0	0	0	0	0
CPI-SS0330D939A	FGF17_FGFR2	simple:O60258	simple:P21802	FGF17	FGFR2	True	False	True	I2D,InnateDB-All	False	0	0	0	0	0	0	0	0	0	0	0	0	0	0	0	0	0	0	0	0	0	0	0	0	0	0	0	0	0	0	0	0	0	0	0	0	0	0	0
CPI-SS0F6A7A4DF	FGF18_FGFR2	simple:O76093	simple:P21802	FGF18	FGFR2	True	False	True	I2D	False	0	0	0	0	0	0	0	0	0	0	0	0	0	0	0	0	0	0	0	0	0	0	0	0	0	0	0	0	0	0	0	0	0	0	0	0	0	0	0
CPI-SS02FEAF02E	FGF5_FGFR2	simple:P12034	simple:P21802	FGF5	FGFR2	True	False	True	I2D,IMEx,InnateDB-All,IntAct	False	0	0	0	0	0	0	0	0	0	0	0	0	0	0	0	0	0	0	0	0	0	0	0	0	0	0	0	0	0	0	0	0	0	0	0	0	0	0	0
CPI-SS0E928B8C8	FGF7_FGFR2	simple:P21781	simple:P21802	FGF7	FGFR2	True	False	True	I2D,IMEx,InnateDB-All,IntAct	False	0	0	0	0	0	0	0	0	0	0	0	0	0	0	0	0	0	0	0	0	0	0	0	0	0	0	0	0	0	0	0	0	0	0	0	0	0	0	0
CPI-SS0AECC113F	FGF10_FGFR2	simple:O15520	simple:P21802	FGF10	FGFR2	True	False	True	I2D,IMEx,InnateDB-All,IntAct	False	0	0	0	0	0	0	0	0	0	0	0	0	0	0	0	0	0	0	0	0	0	0	0	0	0	0	0	0	0	0	0	0	0	0	0	0	0	0	0
CPI-SS0735F5C3A	TIMP1_FGFR2	simple:P01033	simple:P21802	TIMP1	FGFR2	True	False	True	InnateDB-All	False	0	0	0	0	0	0	0	0.196	0	0.193	0	0.194	0	0	0	0.208	0	0	0	0	0	0	0	0	0	0	0	0	0.069	0	0.067	0	0.068	0	0	0	0.082	0	0
CPI-SS04640F9C3	TFF1_FGFR2	simple:P04155	simple:P21802	TFF1	FGFR2	True	False	True	IMEx,InnateDB-All,MINT	False	0	0	0	0	0	0	0	0.005	0	0.003	0	0.003	0	0	0	0.017	0	0	0	0	0	0	0	0	0	0	0	0	0.005	0	0.003	0	0.003	0	0	0	0.017	0	0
CPI-SS0D636A374	FGF2_FGFR3	simple:P09038	simple:P22607	FGF2	FGFR3	True	False	True	curated	False	0	0	0	0	0	0	0	0	0	0	0	0	0	0	0	0	0	0	0	0	0	0	0	0	0	0	0	0	0	0	0	0	0	0	0	0	0	0	0
CPI-SS015819E65	FGF1_FGFR3	simple:P05230	simple:P22607	FGF1	FGFR3	True	False	True	I2D,IMEx,InnateDB-All,IntAct	False	0	0	0	0	0	0	0	0	0	0	0	0	0	0	0	0	0	0	0	0	0	0	0	0	0	0	0	0	0	0	0	0	0	0	0	0	0	0	0
CPI-SS0BC9F7E9E	FGF17_FGFR3	simple:O60258	simple:P22607	FGF17	FGFR3	True	False	True	I2D	False	0	0	0	0	0	0	0	0	0	0	0	0	0	0	0	0	0	0	0	0	0	0	0	0	0	0	0	0	0	0	0	0	0	0	0	0	0	0	0
CPI-SS0E134097C	FGF18_FGFR3	simple:O76093	simple:P22607	FGF18	FGFR3	True	False	True	I2D	False	0	0	0	0	0	0	0	0	0	0	0	0	0	0	0	0	0	0	0	0	0	0	0	0	0	0	0	0	0	0	0	0	0	0	0	0	0	0	0
CPI-SS076D8A297	FGF5_FGFR3	simple:P12034	simple:P22607	FGF5	FGFR3	True	False	True	I2D	False	0	0	0	0	0	0	0	0	0	0	0	0	0	0	0	0	0	0	0	0	0	0	0	0	0	0	0	0	0	0	0	0	0	0	0	0	0	0	0
CPI-SS00E68BB92	FGF7_FGFR3	simple:P21781	simple:P22607	FGF7	FGFR3	True	False	True	I2D	False	0	0	0	0	0	0	0	0	0	0	0	0	0	0	0	0	0	0	0	0	0	0	0	0	0	0	0	0	0	0	0	0	0	0	0	0	0	0	0
CPI-SS0CB6968B9	FGF2_FGFRL1	simple:P09038	simple:Q8N441	FGF2	FGFRL1	True	False	True	I2D	False	0	0	0	0	0	0	0	0	0	0	0	0	0	0	0	0	0	0	0	0	0	0	0	0	0	0	0	0	0	0	0	0	0	0	0	0	0	0	0
CPI-SS04297753E	SPP1_CCR8	simple:P10451	simple:P51685	SPP1	CCR8	True	False	True	IMEx,MINT	False	0.004	0.002	0.004	0.004	0.003	0.007	0.002	0.001	0.002	0	0	0.003	0	0.138	0.516	0	0.014	0	0.003	0	0	0	0	0	0	0	0	0	0	0	0	0	0	0	0	0	0	0	0
CPI-SS0ADC886E5	CCL4_CCR8	simple:P13236	simple:P51685	CCL4	CCR8	True	False	True	I2D	False	0.137	0.136	0.137	0.138	0.136	0.14	0.135	0.135	0.136	0	0	0.136	0	0.272	0.65	0	0.148	0	0.136	0	0	0.551	0.549	0.551	0.551	0.55	0.554	0.549	0.548	0.549	0	0	0.55	0	0.685	1.063	0	0.561	0
CPI-SS03A875239	CCL16_CCR8	simple:O15467	simple:P51685	CCL16	CCR8	True	False	True	I2D	False	0	0	0	0	0	0	0	0	0	0	0	0	0	0	0	0	0	0	0	0	0	0	0	0	0	0	0	0	0	0	0	0	0	0	0	0	0	0	0
CPI-SS0B784A03E	CCL1_CCR8	simple:P22362	simple:P51685	CCL1	CCR8	True	False	True	user_curated	False	0	0	0	0	0	0	0	0	0	0	0	0	0	0	0	0	0	0	0	0	0	0	0	0	0	0	0	0	0	0	0	0	0	0	0	0	0	0	0
CPI-SS0C1BD22BC	SPP1_PTGER4	simple:P10451	simple:P35408	SPP1	PTGER4	True	False	True	IMEx,MINT	False	0.492	0.38	0.377	0.212	0.354	0.312	0.013	0.063	0.321	0.058	0.471	0.004	0.006	0.182	0.088	0.017	0.255	0.131	0.531	0.196	0.217	0	0	0	0	0	0	0	0	0	0	0	0	0	0	0	0	0	0
CPI-SS068C742A1	FGF1_TGFBR3	simple:P05230	simple:Q03167	FGF1	TGFBR3	True	False	True	InnateDB-All	False	0	0	0	0	0	0	0	0	0	0	0	0	0	0	0	0	0	0	0	0	0	0	0	0	0	0	0	0	0	0	0	0	0	0	0	0	0	0	0
CPI-SS085EE60B1	TGFB1_TGFBR3	simple:P01137	simple:Q03167	TGFB1	TGFBR3	True	False	True	curated	False	0.499	0.5	0.488	0.468	0.468	0.536	0.528	0.44	0.418	0.418	0.657	0.42	0.449	0.464	0.438	0.432	0.421	0	0.539	0.429	0.438	0.465	0.465	0.454	0.433	0.433	0.501	0.493	0.406	0.383	0.384	0.622	0.386	0.415	0.429	0.404	0.397	0.386	0
CPI-SS0FB37E079	INHA_TGFBR3	simple:P05111	simple:Q03167	INHA	TGFBR3	True	False	True	I2D	False	0	0	0	0	0	0	0	0	0	0	0	0	0	0	0	0	0	0	0	0	0	0	0	0	0	0	0	0	0	0	0	0	0	0	0	0	0	0	0
CPI-SS0D46E2B45	TGFB3_TGFBR3	simple:P10600	simple:Q03167	TGFB3	TGFBR3	True	False	True	user_curated	False	0.083	0.084	0.072	0.052	0.052	0.12	0.112	0.024	0.002	0.002	0.241	0.004	0.034	0.048	0.023	0.016	0.005	0	0.124	0.013	0.022	0	0	0	0	0	0	0	0	0	0	0	0	0	0	0	0	0	0
CPI-SS0178F5C45	TGFB2_TGFBR3	simple:P61812	simple:Q03167	TGFB2	TGFBR3	True	False	True	curated	False	0	0	0	0	0	0	0	0	0	0	0	0	0	0	0	0	0	0	0	0	0	0	0	0	0	0	0	0	0	0	0	0	0	0	0	0	0	0	0
CPI-SS079FD6EC6	GAST_KIR2DL3	simple:P01350	simple:P43628	GAST	KIR2DL3	True	False	True	IMEx,IntAct	False	0	0	0	0	0	0	0	0	0	0	0	0	0	0	0	0	0	0	0	0	0	0	0	0	0	0	0	0	0	0	0	0	0	0	0	0	0	0	0
CPI-SS00A953C3A	EGF_NRG1	simple:P01133	simple:Q02297	EGF	NRG1	True	False	True	I2D	False	0	0	0	0	0	0	0	0	0	0	0	0	0	0	0	0	0	0	0	0	0	0	0	0	0	0	0	0	0	0	0	0	0	0	0	0	0	0	0
CPI-SS048242083	HLA-F_KIR3DL1	simple:P30511	simple:P43629	HLA-F	KIR3DL1	False	False	True	curated	False	0	0.312	0	0.312	0.39	0.313	0	0.312	0	0.311	0.471	0	0	0	0.311	0.311	0	0	0.316	0.314	0.46	0	0.334	0	0.334	0.412	0.334	0	0.334	0	0.333	0.493	0	0	0	0.333	0.333	0	0
CPI-SS094C06AA8	GAST_GPR152	simple:P01350	simple:Q8TDT2	GAST	GPR152	True	False	True	IMEx,IntAct	False	0	0	0	0	0	0	0	0	0	0	0	0	0	0	0	0	0	0	0	0	0	0	0	0	0	0	0	0	0	0	0	0	0	0	0	0	0	0	0
CPI-SS0268D47AD	CCL4_GPR152	simple:P13236	simple:Q8TDT2	CCL4	GPR152	True	False	True	IMEx,IntAct	False	0	0	0	0	0	0	0	0	0	0	0	0	0	0	0.135	0	0	0	0	0	0	0	0	0	0	0	0	0	0	0	0	0	0	0	0	0.548	0	0	0
CPI-SS0714977CA	BDNF_GPR152	simple:P23560	simple:Q8TDT2	BDNF	GPR152	True	False	True	IMEx,IntAct	False	0	0	0	0	0	0	0	0	0	0	0	0	0	0	0	0	0	0	0	0	0	0	0	0	0	0	0	0	0	0	0	0	0	0	0	0	0	0	0
CPI-SS0A866903F	CCL4L2_GPR152	simple:Q8NHW4	simple:Q8TDT2	CCL4L2	GPR152	True	False	True	IMEx,IntAct	False	0	0	0	0	0	0	0	0	0	0	0	0	0	0	0.065	0	0	0	0	0	0	0	0	0	0	0	0	0	0	0	0	0	0	0	0	0.098	0	0	0
CPI-SS0A42A3690	CCL4L2_VSIR	simple:Q8NHW4	simple:Q9H7M9	CCL4L2	VSIR	True	False	True	IMEx,IntAct	False	0.274	0.238	0.208	0.22	0.231	0.185	0.302	0.154	0.363	0.468	0.169	0.405	0.178	0.258	0.261	0.095	0.467	0.176	0.233	0.217	0.242	0.307	0.271	0.241	0.253	0.264	0.218	0.335	0.187	0.396	0.501	0.202	0.438	0.211	0.291	0.294	0.128	0.5	0.209
CPI-SS03FA58286	TNF_VSIR	simple:P01375	simple:Q9H7M9	TNF	VSIR	True	False	True	IMEx,IntAct	False	0.382	0.346	0.316	0.328	0.339	0.294	0.41	0.263	0.472	0.576	0.278	0.513	0.286	0.367	0.369	0.203	0.576	0.284	0.342	0.325	0.35	0.297	0.261	0.232	0.243	0.254	0.209	0.326	0.178	0.387	0.491	0.193	0.428	0.201	0.282	0.284	0.118	0.491	0.199
CPI-SS0BDD10277	HLA-F_KIR3DL2	simple:P30511	simple:P43630	HLA-F	KIR3DL2	False	False	True	curated	False	0.314	0.33	0.314	0.327	0.497	0.332	0.311	0.312	0.311	0.313	0.596	0	0	0.313	0.313	0.311	0	0	0.329	0.415	0.565	0.336	0.352	0.336	0.348	0.519	0.353	0.333	0.333	0.333	0.335	0.618	0	0	0.335	0.334	0.333	0	0
CPI-SS0A76A8E97	HLA-F_LILRB2	simple:P30511	simple:Q8N423	HLA-F	LILRB2	False	False	True	curated	False	0.311	0	0	0.311	0	0	0.312	0	0.604	0.862	0.312	0.313	0.311	0	0	0.313	0.695	0.565	0	0.315	0	0.333	0	0	0.333	0	0	0.333	0	0.626	0.884	0.334	0.334	0.333	0	0	0.334	0.717	0.586
CPI-SS0EAB03260	CD1D_LILRB2	simple:P15813	simple:Q8N423	CD1D	LILRB2	False	False	True	curated	False	0	0	0	0	0	0	0	0	0	0	0	0	0	0	0	0	0	0	0	0	0	0	0	0	0	0	0	0	0	0	0	0	0	0	0	0	0	0	0
CPI-SS00150FB64	HLA-F_LILRB1	simple:P30511	simple:Q8NHL6	HLA-F	LILRB1	True	False	True	curated	False	0	0	0.311	0.315	0.316	0.319	0.317	0	0.427	0.508	0.452	0.405	0.311	0	0.311	0.311	0.515	0.441	0	0	0.335	0	0	0.333	0.336	0.338	0.34	0.339	0	0.449	0.53	0.473	0.427	0.333	0	0.333	0.333	0.537	0.463
CPI-SS0830AF8E6	GAST_CCKBR	simple:P01350	simple:P32239	GAST	CCKBR	True	False	True	guidetopharmacology.org	False	0	0	0	0	0	0	0	0	0	0	0	0	0	0	0	0	0	0	0	0	0	0	0	0	0	0	0	0	0	0	0	0	0	0	0	0	0	0	0
CPI-SS00AD71822	CCK_CCKBR	simple:P06307	simple:P32239	CCK	CCKBR	True	False	True	guidetopharmacology.org	False	0	0	0	0	0	0	0	0	0	0	0	0	0	0	0	0	0	0	0	0	0	0	0	0	0	0	0	0	0	0	0	0	0	0	0	0	0	0	0
CPI-SS0D1D95883	CCL4_CCR5	simple:P13236	simple:P51681	CCL4	CCR5	True	False	True	user_curated	False	0.156	0.23	0.195	0.256	0.173	0.197	0	0.135	0.157	0.16	0.136	0	0	0.169	0.177	0.135	0.169	0	0.18	0.151	0.159	0.569	0.643	0.608	0.669	0.586	0.61	0	0.549	0.57	0.573	0.549	0	0	0.582	0.59	0.548	0.582	0
CPI-SS0C090A257	CCL3_CCR5	simple:P10147	simple:P51681	CCL3	CCR5	True	False	True	user_curated	False	0.031	0.105	0.071	0.131	0.048	0.072	0	0.011	0.032	0.035	0.011	0	0	0.044	0.052	0.01	0.044	0	0.055	0.026	0.035	0.035	0.108	0.074	0.135	0.052	0.076	0	0.014	0.036	0.039	0.015	0	0	0.048	0.056	0.014	0.048	0
CPI-SS0B01D306C	CCL5_CCR5	simple:P13501	simple:P51681	CCL5	CCR5	True	False	True	user_curated	False	0.813	0.886	0.852	0.912	0.83	0.853	0	0.792	0.814	0.817	0.792	0	0	0.826	0.833	0.792	0.826	0	0.837	0.808	0.816	1.26	1.334	1.3	1.36	1.277	1.301	0	1.24	1.261	1.264	1.24	0	0	1.273	1.281	1.239	1.273	0
CPI-SS0795802F6	CCL4_SLC7A1	simple:P13236	simple:P30825	CCL4	SLC7A1	True	False	True	IMEx,IntAct	False	0.163	0.154	0.17	0.16	0.169	0.169	0.155	0.151	0.146	0.148	0.17	0.162	0.14	0.183	0.165	0.259	0.16	0.263	0.163	0.156	0	0.576	0.567	0.583	0.573	0.582	0.582	0.569	0.564	0.559	0.562	0.583	0.576	0.554	0.596	0.579	0.672	0.573	0.677
CPI-SS03105D292	CSF1_SLC7A1	simple:P09603	simple:P30825	CSF1	SLC7A1	True	False	True	I2D	False	0.051	0.042	0.058	0.048	0.057	0.058	0.044	0.039	0.034	0.037	0.058	0.051	0.029	0.072	0.054	0.148	0.048	0.152	0.052	0.044	0	0.076	0.067	0.083	0.073	0.082	0.082	0.069	0.064	0.059	0.062	0.083	0.076	0.054	0.096	0.078	0.172	0.073	0.176
CPI-SS05BA6D9C3	CCL4_CNR2	simple:P13236	simple:P34972	CCL4	CNR2	True	False	True	IMEx,IntAct	False	0	0	0.135	0	0.137	0	0	0	0	0	0	0.137	0	0	0	0	0	0	0	0.138	0	0	0	0.548	0	0.55	0	0	0	0	0	0	0.55	0	0	0	0	0	0
CPI-SS008F83E02	CCL4_GPRC5D	simple:P13236	simple:Q9NZD1	CCL4	GPRC5D	True	False	True	IMEx,IntAct	False	0.135	0	0	0	0	0	0	0	0	0	0	0	0.135	0	0	0.138	0	0	0	0	0	0.548	0	0	0	0	0	0	0	0	0	0	0	0.549	0	0	0.551	0	0
CPI-SS076D8415B	CCL3_IDE	simple:P10147	simple:P14735	CCL3	IDE	True	False	True	IMEx,InnateDB-All,MINT	False	0.028	0.039	0.024	0.035	0.026	0.031	0.033	0.036	0.028	0.024	0.02	0.038	0.031	0.024	0.041	0.039	0.032	0.027	0.015	0.014	0.022	0.032	0.042	0.028	0.038	0.03	0.035	0.037	0.039	0.031	0.027	0.024	0.042	0.035	0.028	0.044	0.042	0.035	0.03
CPI-SS01A29DD97	GCG_IDE	simple:P01275	simple:P14735	GCG	IDE	True	False	True	IMEx	False	0	0	0	0	0	0	0	0	0	0	0	0	0	0	0	0	0	0	0	0	0	0	0	0	0	0	0	0	0	0	0	0	0	0	0	0	0	0	0
CPI-SS0E41702C1	IGF1_IGF1R	simple:P05019	simple:P08069	IGF1	IGF1R	True	False	True	curated	False	0	0	0	0	0	0	0	0	0	0	0	0	0	0	0	0	0	0	0	0	0	0	0	0	0	0	0	0	0	0	0	0	0	0	0	0	0	0	0
CPI-SS0BA601DC4	BDNF_NTRK2	simple:P23560	simple:Q16620	BDNF	NTRK2	True	False	True	curated	False	0	0	0	0	0	0	0	0	0	0	0	0	0	0	0	0	0	0	0	0	0	0	0	0	0	0	0	0	0	0	0	0	0	0	0	0	0	0	0
CPI-SS093E05DD4	NTF3_NTRK2	simple:P20783	simple:Q16620	NTF3	NTRK2	True	False	True	curated	False	0	0	0	0	0	0	0	0	0	0	0	0	0	0	0	0	0	0	0	0	0	0	0	0	0	0	0	0	0	0	0	0	0	0	0	0	0	0	0
CPI-SS088C1035B	NTF4_NTRK2	simple:P34130	simple:Q16620	NTF4	NTRK2	True	False	True	I2D,IMEx,InnateDB-All,IntAct	False	0	0	0	0	0	0	0	0	0	0	0	0	0	0	0	0	0	0	0	0	0	0	0	0	0	0	0	0	0	0	0	0	0	0	0	0	0	0	0
CPI-SS09A36B221	BDNF_SORT1	simple:P23560	simple:Q99523	BDNF	SORT1	True	False	True	I2D,IMEx,InnateDB-All,IntAct	False	0	0	0	0	0	0	0	0	0	0	0	0	0	0	0	0	0	0	0	0	0	0	0	0	0	0	0	0	0	0	0	0	0	0	0	0	0	0	0
CPI-SS07CCAD9BF	GRN_SORT1	simple:P28799	simple:Q99523	GRN	SORT1	True	False	True	IMEx,InnateDB-All,MINT	False	0.051	0.053	0.051	0.051	0.052	0	0.073	0.096	0.112	0.087	0.052	0	0.234	0	0	0.107	0.087	0.09	0	0	0	0.071	0.073	0.071	0.071	0.072	0	0.093	0.116	0.132	0.108	0.072	0	0.254	0	0	0.127	0.107	0.11
CPI-SS04F3A1E5C	COPA_SORT1	simple:P53621	simple:Q99523	COPA	SORT1	True	False	True	IMEx,InnateDB-All,IntAct,MatrixDB	False	0.124	0.126	0.124	0.124	0.124	0	0.146	0.169	0.185	0.16	0.125	0	0.307	0	0	0.18	0.16	0.162	0	0	0	0.099	0.101	0.099	0.099	0.1	0	0.121	0.144	0.16	0.136	0.1	0	0.283	0	0	0.155	0.135	0.138
CPI-SS03F0B666C	BDNF_F11R	simple:P23560	simple:Q9Y624	BDNF	F11R	True	False	True	IMEx,InnateDB-All,IntAct	False	0	0	0	0	0	0	0	0	0	0	0	0	0	0	0	0	0	0	0	0	0	0	0	0	0	0	0	0	0	0	0	0	0	0	0	0	0	0	0
CPI-SS0A9E884E0	CD200_CD200R1	simple:P41217	simple:Q8TD46	CD200	CD200R1	True	False	True	curated	False	0.021	0.028	0.007	0.064	0.028	0.043	0	0.003	0.015	0	0.004	0.011	0	0.013	0.005	0.002	0.01	0	0.01	0.025	0.061	0.028	0.036	0.015	0.072	0.035	0.05	0	0.011	0.023	0	0.011	0.019	0	0.02	0.013	0.01	0.017	0
CPI-SS02A0FF87F	FAM3C_CLEC2D	simple:Q92520	simple:Q9UHP7	FAM3C	CLEC2D	True	False	True	IMEx,InnateDB-All,IntAct	False	0.323	0.382	0.28	0.323	0.431	0.511	0.041	0.04	0.05	0.037	0.176	0.047	0.039	0.271	0.339	0.038	0.036	0.067	0.324	0.201	0.424	0.306	0.365	0.263	0.306	0.414	0.494	0.024	0.023	0.033	0.02	0.159	0.03	0.022	0.254	0.322	0.021	0.019	0.05
CPI-SS0F8EFEECF	TNF_DAG1	simple:P01375	simple:Q14118	TNF	DAG1	True	False	True	InnateDB-All	False	0.19	0.184	0.183	0.188	0.182	0.186	0.205	0.212	0.185	0.178	0.191	0.19	0.259	0.193	0.185	0.295	0.182	0.223	0.179	0.18	0	0.105	0.099	0.098	0.103	0.098	0.101	0.12	0.127	0.1	0.094	0.106	0.105	0.174	0.108	0.1	0.21	0.097	0.138
CPI-SS0BD9F32BA	LGALS9_DAG1	simple:O00182	simple:Q14118	LGALS9	DAG1	True	False	True	InnateDB-All	False	0.047	0.041	0.041	0.046	0.04	0.044	0.062	0.069	0.042	0.036	0.048	0.047	0.116	0.051	0.043	0.153	0.039	0.08	0.036	0.038	0	0.071	0.065	0.064	0.069	0.064	0.067	0.086	0.093	0.066	0.06	0.072	0.071	0.14	0.074	0.066	0.176	0.063	0.104
CPI-SS02EBC1BB0	TNF_NOTCH1	simple:P01375	simple:P46531	TNF	NOTCH1	True	False	True	I2D	False	0.184	0.194	0.188	0.197	0.193	0.195	0.398	0.197	0.212	0.218	0.192	0.181	0.253	0.193	0.189	0.317	0.196	0.185	0.184	0.238	0.217	0.099	0.109	0.103	0.112	0.108	0.11	0.313	0.113	0.127	0.133	0.108	0.096	0.168	0.109	0.104	0.232	0.111	0.1
CPI-SS04A5D6B6F	DLL1_NOTCH1	simple:O00548	simple:P46531	DLL1	NOTCH1	False	False	True	curated	False	0	0	0	0	0	0	0	0	0	0	0	0	0	0	0	0	0	0	0	0	0	0	0	0	0	0	0	0	0	0	0	0	0	0	0	0	0	0	0
CPI-SS0B81F1BF5	TNF_SEMA4C	simple:P01375	simple:Q9C0C4	TNF	SEMA4C	True	False	True	InnateDB-All	False	0.184	0.179	0.178	0.175	0	0.175	0.267	0.211	0.186	0.18	0.184	0.177	0.251	0	0.175	0.193	0.187	0	0.179	0.183	0	0.099	0.094	0.093	0.09	0	0.09	0.182	0.126	0.101	0.095	0.099	0.092	0.166	0	0.09	0.108	0.102	0
CPI-SS09C917D22	TNF_FLT4	simple:P01375	simple:P35916	TNF	FLT4	True	False	True	InnateDB-All	False	0.174	0	0.204	0	0	0	0.379	0.174	0	0.174	0	0	0	0	0.174	0.173	0	0	0.18	0	0	0.089	0	0.119	0	0	0	0.295	0.089	0	0.089	0	0	0	0	0.089	0.089	0	0
CPI-SS0D883FFF1	VEGFD_FLT4	simple:O43915	simple:P35916	VEGFD	FLT4	True	False	True	curated	False	0	0	0	0	0	0	0	0	0	0	0	0	0	0	0	0	0	0	0	0	0	0	0	0	0	0	0	0	0	0	0	0	0	0	0	0	0	0	0
CPI-SS03B8E2D7A	TNF_ICOS	simple:P01375	simple:Q9Y6W8	TNF	ICOS	True	False	True	InnateDB-All	False	0.581	0.82	0.302	0.467	0.299	0.695	0.175	0.176	0.178	0.175	0.178	0.179	0.174	0.694	1.073	0.174	0.178	0.191	0.298	0.265	0.202	0.496	0.735	0.217	0.382	0.214	0.611	0.09	0.091	0.093	0.09	0.093	0.094	0.089	0.609	0.988	0.089	0.093	0.107
CPI-SS0E4B1484B	ICOSLG_ICOS	simple:O75144	simple:Q9Y6W8	ICOSLG	ICOS	True	False	True	user_curated	False	0.409	0.648	0.13	0.295	0.127	0.523	0.003	0.004	0.006	0.003	0.006	0.007	0.002	0.522	0.901	0.002	0.006	0.02	0.126	0.093	0.03	0.411	0.651	0.133	0.298	0.13	0.526	0.006	0.006	0.009	0.006	0.008	0.009	0.005	0.525	0.904	0.005	0.009	0.022
CPI-SS04B4619D0	TNF_TNFRSF1A	simple:P01375	simple:P19438	TNF	TNFRSF1A	True	False	True	user_curated	False	0.226	0.231	0.25	0.226	0.226	0.224	0.461	0.469	0.384	0.495	0.232	0	0.564	0.207	0.218	0.34	0.439	0.233	0.259	0.213	0.275	0.141	0.146	0.165	0.141	0.141	0.139	0.376	0.384	0.299	0.41	0.147	0	0.479	0.122	0.133	0.255	0.354	0.148
CPI-SS084BE3E4B	LTA_TNFRSF1A	simple:P01374	simple:P19438	LTA	TNFRSF1A	True	False	True	user_curated	False	0.095	0.099	0.119	0.095	0.095	0.093	0.33	0.338	0.253	0.364	0.101	0	0.433	0.076	0.087	0.209	0.308	0.102	0.128	0.082	0.144	0.086	0.09	0.11	0.086	0.086	0.084	0.321	0.329	0.244	0.355	0.092	0	0.424	0.067	0.078	0.2	0.299	0.093
CPI-SS0F9B3B259	TNFSF13_TNFRSF1A	simple:O75888	simple:P19438	TNFSF13	TNFRSF1A	True	False	True	I2D,InnateDB-All	False	0	0	0	0	0	0	0	0	0	0	0	0	0	0	0	0	0	0	0	0	0	0	0	0	0	0	0	0	0	0	0	0	0	0	0	0	0	0	0
CPI-SS08B7D54A3	TNF_FAS	simple:P01375	simple:P25445	TNF	FAS	True	False	True	InnateDB-All	False	0.364	0.46	0.392	0.367	0.37	0.322	0.177	0.286	0.208	0.221	0.216	0.227	0.281	0.478	0.515	0.181	0.218	0.191	0.314	0.309	0.25	0.279	0.375	0.307	0.282	0.285	0.238	0.092	0.201	0.123	0.136	0.131	0.142	0.196	0.394	0.43	0.096	0.133	0.106
CPI-SS0A83A7E30	TNFSF13_FAS	simple:O75888	simple:P25445	TNFSF13	FAS	True	False	True	I2D,InnateDB-All	False	0	0	0	0	0	0	0	0	0	0	0	0	0	0	0	0	0	0	0	0	0	0	0	0	0	0	0	0	0	0	0	0	0	0	0	0	0	0	0
CPI-SS0E7D5974D	TNF_TNFRSF1B	simple:P01375	simple:P20333	TNF	TNFRSF1B	True	False	True	user_curated	False	0.53	0.631	0.517	0.685	0.717	0.723	0.289	0.194	0.573	1.041	0.867	0.188	0.188	0.76	1.015	0.312	0.678	0.618	0.609	0.62	0.622	0.445	0.546	0.432	0.6	0.632	0.638	0.204	0.109	0.488	0.956	0.782	0.104	0.103	0.675	0.93	0.227	0.593	0.533
CPI-SS07D9A48A2	LTA_TNFRSF1B	simple:P01374	simple:P20333	LTA	TNFRSF1B	True	False	True	curated	False	0.399	0.5	0.386	0.554	0.586	0.592	0.158	0.063	0.442	0.91	0.736	0.057	0.057	0.629	0.884	0.181	0.547	0.487	0.478	0.489	0.491	0.39	0.491	0.377	0.545	0.577	0.583	0.149	0.054	0.433	0.901	0.726	0.048	0.048	0.62	0.875	0.172	0.538	0.478
CPI-SS048A2311A	TNF_RIPK1	simple:P01375	simple:Q13546	TNF	RIPK1	True	False	True	I2D,IMEx,InnateDB,InnateDB-All,IntAct,MINT	False	0.226	0.217	0.223	0.219	0.217	0.228	0.229	0.213	0.205	0.221	0.224	0.214	0.234	0.234	0.215	0.22	0.237	0.298	0.23	0.219	0.215	0.141	0.132	0.138	0.134	0.132	0.143	0.144	0.128	0.12	0.136	0.139	0.129	0.149	0.149	0.13	0.135	0.152	0.213
CPI-SS0D5C54214	LTA_RIPK1	simple:P01374	simple:Q13546	LTA	RIPK1	True	False	True	IMEx,InnateDB-All,MINT	False	0.095	0.086	0.092	0.088	0.086	0.097	0.098	0.082	0.074	0.09	0.093	0.082	0.103	0.103	0.084	0.089	0.106	0.167	0.099	0.088	0.084	0.086	0.077	0.083	0.079	0.077	0.088	0.089	0.073	0.065	0.081	0.083	0.073	0.094	0.094	0.075	0.079	0.097	0.158
CPI-SS0DEDA3567	TNFSF10_RIPK1	simple:P50591	simple:Q13546	TNFSF10	RIPK1	True	False	True	InnateDB-All	False	0.178	0.169	0.175	0.171	0.169	0.18	0.181	0.165	0.157	0.173	0.176	0.166	0.186	0.186	0.167	0.172	0.189	0.25	0.182	0.171	0.167	0.216	0.207	0.213	0.209	0.207	0.218	0.219	0.203	0.195	0.211	0.214	0.204	0.224	0.224	0.205	0.21	0.227	0.288
CPI-SS0FBC9234C	TNF_PTPRS	simple:P01375	simple:Q13332	TNF	PTPRS	True	False	True	InnateDB-All	False	0.174	0	0	0	0	0	0.174	0.218	0.174	0	0	0.177	0.217	0	0.174	0.174	0	0.511	0	0	0	0.089	0	0	0	0	0	0.09	0.134	0.089	0	0	0.092	0.132	0	0.089	0.089	0	0.426
CPI-SS00F4DDF4B	PTN_PTPRS	simple:P21246	simple:Q13332	PTN	PTPRS	True	False	True	I2D,IMEx,InnateDB-All,IntAct	False	0	0	0	0	0	0	0	0	0	0	0	0	0	0	0	0	0	0	0	0	0	0	0	0	0	0	0	0	0	0	0	0	0	0	0	0	0	0	0
CPI-SS034B442CE	TNF_CELSR2	simple:P01375	simple:Q9HCU4	TNF	CELSR2	True	False	True	InnateDB-All	False	0.175	0	0.177	0.177	0.175	0	0.175	0.175	0.174	0	0.178	0.175	0.19	0.182	0	0.318	0	0	0	0.176	0	0.09	0	0.092	0.092	0.09	0	0.091	0.091	0.09	0	0.093	0.09	0.105	0.098	0	0.233	0	0
CPI-SS0B7BC0E4D	CCL24_CCR2	simple:O00175	simple:P41597	CCL24	CCR2	True	False	True	guidetopharmacology.org	False	0	0	0	0	0	0	0	0	0	0	0	0	0	0	0	0	0	0	0	0	0	0	0	0	0	0	0	0	0	0	0	0	0	0	0	0	0	0	0
CPI-SS093922D5A	CCL16_CCR2	simple:O15467	simple:P41597	CCL16	CCR2	True	False	True	curated	False	0	0	0	0	0	0	0	0	0	0	0	0	0	0	0	0	0	0	0	0	0	0	0	0	0	0	0	0	0	0	0	0	0	0	0	0	0	0	0
CPI-SS0CF0E4DE9	CCL2_CCR2	simple:P13500	simple:P41597	CCL2	CCR2	True	False	True	user_curated	False	0.013	0.037	0.009	0.004	0	0.005	0	0	0.004	0.016	0	0.057	0	0.006	0.009	0	0.014	0	0.004	0	0	0.012	0.036	0.008	0.003	0	0.004	0	0	0.003	0.015	0	0.056	0	0.005	0.008	0	0.013	0
CPI-SS0B0AC1603	CCL24_CCR3	simple:O00175	simple:P51677	CCL24	CCR3	True	False	True	user_curated	False	0	0	0	0	0	0	0	0	0	0	0	0	0	0	0	0	0	0	0	0	0	0	0	0	0	0	0	0	0	0	0	0	0	0	0	0	0	0	0
CPI-SS08BFF4F9B	CCL3_CCR3	simple:P10147	simple:P51677	CCL3	CCR3	True	False	True	curated	False	0	0	0	0.011	0.012	0	0	0.011	0.01	0	0	0	0	0.013	0.012	0	0	0	0	0	0.021	0	0	0	0.015	0.016	0	0	0.015	0.014	0	0	0	0	0.016	0.015	0	0	0
CPI-SS0F6B529A1	CCL5_CCR3	simple:P13501	simple:P51677	CCL5	CCR3	True	False	True	user_curated	False	0	0	0	0.792	0.794	0	0	0.792	0.792	0	0	0	0	0.794	0.793	0	0	0	0	0	0.802	0	0	0	1.24	1.241	0	0	1.24	1.239	0	0	0	0	1.242	1.241	0	0	0
CPI-SS0C6311D2D	CCL3L1_CCR3	simple:P16619	simple:P51677	CCL3L1	CCR3	True	False	True	curated	False	0	0	0	0.012	0.013	0	0	0.012	0.011	0	0	0	0	0.014	0.013	0	0	0	0	0	0.022	0	0	0	0.011	0.012	0	0	0.011	0.01	0	0	0	0	0.013	0.012	0	0	0
CPI-SS0F33890C0	CCL11_CCR3	simple:P51671	simple:P51677	CCL11	CCR3	True	False	True	user_curated	False	0	0	0	0.002	0.003	0	0	0.002	0.001	0	0	0	0	0.004	0.003	0	0	0	0	0	0.012	0	0	0	0.005	0.007	0	0	0.005	0.005	0	0	0	0	0.007	0.006	0	0	0
CPI-SS0348B76E5	CCL16_CCR1	simple:O15467	simple:P32246	CCL16	CCR1	True	False	True	user_curated	False	0	0	0	0	0	0	0	0	0	0	0	0	0	0	0	0	0	0	0	0	0	0	0	0	0	0	0	0	0	0	0	0	0	0	0	0	0	0	0
CPI-SS08DA48A5A	CCL3_CCR1	simple:P10147	simple:P32246	CCL3	CCR1	True	False	True	user_curated	False	0.01	0.014	0.04	0.028	0.027	0.025	0	0.012	0.093	0.089	0	0.012	0.01	0	0.026	0.01	0.029	0	0.017	0.018	0.03	0.014	0.017	0.044	0.032	0.031	0.028	0	0.016	0.096	0.093	0	0.015	0.014	0	0.029	0.014	0.032	0
CPI-SS0A021DB6E	CCL5_CCR1	simple:P13501	simple:P32246	CCL5	CCR1	True	False	True	user_curated	False	0.792	0.795	0.821	0.81	0.809	0.806	0	0.794	0.874	0.871	0	0.793	0.792	0	0.807	0.792	0.81	0	0.798	0.8	0.812	1.239	1.243	1.269	1.257	1.256	1.254	0	1.241	1.322	1.318	0	1.241	1.239	0	1.255	1.239	1.258	0
CPI-SS0817CE2B3	CCL3L1_CCR1	simple:P16619	simple:P32246	CCL3L1	CCR1	True	False	True	curated	False	0.011	0.015	0.041	0.029	0.028	0.026	0	0.013	0.094	0.09	0	0.013	0.011	0	0.027	0.011	0.03	0	0.018	0.019	0.031	0.01	0.014	0.04	0.028	0.027	0.025	0	0.012	0.093	0.089	0	0.012	0.01	0	0.026	0.01	0.029	0
CPI-SS04587A7C5	CCL16_HRH4	simple:O15467	simple:Q9H3N8	CCL16	HRH4	True	False	True	guidetopharmacology.org	False	0	0	0	0	0	0	0	0	0	0	0	0	0	0	0	0	0	0	0	0	0	0	0	0	0	0	0	0	0	0	0	0	0	0	0	0	0	0	0
CPI-SS0DBFB8BEA	CCL2_ACKR1	simple:P13500	simple:Q16570	CCL2	ACKR1	True	False	True	curated	False	0	0	0	0	0	0	0.236	0.005	0.003	0.003	0	0	0	0	0	0.002	0	0	0	0	0	0	0	0	0	0	0	0.235	0.004	0.001	0.002	0	0	0	0	0	0.001	0	0
CPI-SS05B7D3407	CCL5_ACKR1	simple:P13501	simple:Q16570	CCL5	ACKR1	True	False	True	curated	False	0	0	0	0	0	0	1.025	0.794	0.792	0.792	0	0	0	0	0	0.791	0	0	0	0	0	0	0	0	0	0	0	1.472	1.242	1.239	1.24	0	0	0	0	0	1.239	0	0
CPI-SS03821C2C6	PF4_ACKR1	simple:P02776	simple:Q16570	PF4	ACKR1	True	False	True	I2D,InnateDB	False	0	0	0	0	0	0	0	0	0	0	0	0	0	0	0	0	0	0	0	0	0	0	0	0	0	0	0	0	0	0	0	0	0	0	0	0	0	0	0
CPI-SS052BBD9F9	CXCL1_ACKR1	simple:P09341	simple:Q16570	CXCL1	ACKR1	True	False	True	curated	False	0	0	0	0	0	0	0.236	0.005	0.003	0.003	0	0	0	0	0	0.003	0	0	0	0	0	0	0	0	0	0	0	0.238	0.007	0.005	0.005	0	0	0	0	0	0.004	0	0
CPI-SS0911EECCC	CXCL8_ACKR1	simple:P10145	simple:Q16570	CXCL8	ACKR1	True	False	True	curated	False	0	0	0	0	0	0	0.238	0.007	0.005	0.005	0	0	0	0	0	0.005	0	0	0	0	0	0	0	0	0	0	0	0.237	0.007	0.004	0.005	0	0	0	0	0	0.004	0	0
CPI-SS0ABF41CAA	CXCL5_ACKR1	simple:P42830	simple:Q16570	CXCL5	ACKR1	True	False	True	I2D	False	0	0	0	0	0	0	0.234	0.003	0.001	0.001	0	0	0	0	0	0	0	0	0	0	0	0	0	0	0	0	0	0	0	0	0	0	0	0	0	0	0	0	0
CPI-SS008700E67	CCL8_ACKR1	simple:P80075	simple:Q16570	CCL8	ACKR1	True	False	True	I2D	False	0	0	0	0	0	0	0.234	0.003	0.001	0.001	0	0	0	0	0	0.001	0	0	0	0	0	0	0	0	0	0	0	0	0	0	0	0	0	0	0	0	0	0	0
CPI-SS07EC65CED	CCL7_ACKR1	simple:P80098	simple:Q16570	CCL7	ACKR1	True	False	True	I2D	False	0	0	0	0	0	0	0.234	0.003	0.001	0.001	0	0	0	0	0	0.001	0	0	0	0	0	0	0	0	0	0	0	0	0	0	0	0	0	0	0	0	0	0	0
CPI-SS08B249DBA	CCL2_CCR10	simple:P13500	simple:P46092	CCL2	CCR10	True	False	True	I2D	False	0	0	0	0.003	0	0	0.003	0.009	0.006	0.004	0	0.229	0.113	0.017	0.003	0.009	0.005	0	0	0	0	0	0	0	0.002	0	0	0.002	0.007	0.005	0.002	0	0.228	0.112	0.016	0.002	0.008	0.004	0
CPI-SS0F3BF2B34	CCL5_ACKR4	simple:P13501	simple:Q9NPB9	CCL5	ACKR4	True	False	True	I2D	False	0	0	0	0	0	0	0.793	0.803	0.792	0	0	0.793	0.793	0	0.791	0.793	0	0	0	0	0	0	0	0	0	0	0	1.241	1.251	1.239	0	0	1.24	1.241	0	1.239	1.241	0	0
CPI-SS0CB2E8B21	CCL11_ACKR4	simple:P51671	simple:Q9NPB9	CCL11	ACKR4	True	False	True	I2D	False	0	0	0	0	0	0	0.003	0.012	0.001	0	0	0.002	0.002	0	0.001	0.003	0	0	0	0	0	0	0	0	0	0	0	0.006	0.016	0.005	0	0	0.006	0.006	0	0.004	0.006	0	0
CPI-SS0ECD9BB5E	CCL21_ACKR4	simple:O00585	simple:Q9NPB9	CCL21	ACKR4	True	False	True	curated	False	0	0	0	0	0	0	0	0	0	0	0	0	0	0	0	0	0	0	0	0	0	0	0	0	0	0	0	0	0	0	0	0	0	0	0	0	0	0	0
CPI-SS0CCD89E02	CCL25_ACKR4	simple:O15444	simple:Q9NPB9	CCL25	ACKR4	True	False	True	curated	False	0	0	0	0	0	0	0	0	0	0	0	0	0	0	0	0	0	0	0	0	0	0	0	0	0	0	0	0	0	0	0	0	0	0	0	0	0	0	0
CPI-SS083B5EBAB	CXCL13_ACKR4	simple:O43927	simple:Q9NPB9	CXCL13	ACKR4	True	False	True	curated	False	0	0	0	0	0	0	0.01	0.02	0.009	0	0	0.01	0.01	0	0.008	0.01	0	0	0	0	0	0	0	0	0	0	0	0.154	0.163	0.152	0	0	0.153	0.153	0	0.152	0.153	0	0
CPI-SS00AEC3818	CCL19_ACKR4	simple:Q99731	simple:Q9NPB9	CCL19	ACKR4	True	False	True	curated	False	0	0	0	0	0	0	0	0	0	0	0	0	0	0	0	0	0	0	0	0	0	0	0	0	0	0	0	0	0	0	0	0	0	0	0	0	0	0	0
CPI-SS0EA05941A	CCL5_CCR4	simple:P13501	simple:P51679	CCL5	CCR4	True	False	True	curated	False	0.862	0.878	0.804	0.818	0.796	0.802	0	0.791	0	0.792	0	0	0	0.993	0.905	0	0.794	0	0.795	0	0.804	1.31	1.326	1.252	1.266	1.243	1.249	0	1.239	0	1.239	0	0	0	1.441	1.353	0	1.242	0
CPI-SS052B38F1C	CCL22_CCR4	simple:O00626	simple:P51679	CCL22	CCR4	True	False	True	user_curated	False	0	0	0	0	0	0	0	0	0	0	0	0	0	0	0	0	0	0	0	0	0	0.073	0.088	0.014	0.028	0.006	0.012	0	0.002	0	0.002	0	0	0	0.203	0.116	0	0.004	0
CPI-SS04641FE5F	CCL3L1_DPP4	simple:P16619	simple:P27487	CCL3L1	DPP4	True	False	True	I2D	False	0.152	0.084	0.198	0.034	0.04	0.014	0	0.025	0.012	0	0	0.013	0.012	0.038	0.046	0.015	0.016	0.147	0.126	0	0.021	0.151	0.083	0.197	0.032	0.039	0.013	0	0.024	0.011	0	0	0.012	0.011	0.037	0.045	0.014	0.015	0.146
CPI-SS006FB5198	GCG_DPP4	simple:P01275	simple:P27487	GCG	DPP4	True	False	True	InnateDB-All,MINT	False	0	0	0	0	0	0	0	0	0	0	0	0	0	0	0	0	0	0	0	0	0	0	0	0	0	0	0	0	0	0	0	0	0	0	0	0	0	0	0
CPI-SS0AEC33FF1	CCL22_DPP4	simple:O00626	simple:P27487	CCL22	DPP4	True	False	True	curated	False	0	0	0	0	0	0	0	0	0	0	0	0	0	0	0	0	0	0	0	0	0	0.143	0.074	0.188	0.024	0.031	0.004	0	0.016	0.003	0	0	0.003	0.002	0.029	0.036	0.006	0.006	0.138
CPI-SS0CC738ABC	CXCL11_DPP4	simple:O14625	simple:P27487	CXCL11	DPP4	True	False	True	curated	False	0	0	0	0	0	0	0	0	0	0	0	0	0	0	0	0	0	0	0	0	0	0	0	0	0	0	0	0	0	0	0	0	0	0	0	0	0	0	0
CPI-SS0F9BBC31B	VIP_DPP4	simple:P01282	simple:P27487	VIP	DPP4	True	False	True	InnateDB-All,MINT	False	0	0	0	0	0	0	0	0	0	0	0	0	0	0	0	0	0	0	0	0	0	0	0	0	0	0	0	0	0	0	0	0	0	0	0	0	0	0	0
CPI-SS0FDAB7BA8	CXCL10_DPP4	simple:P02778	simple:P27487	CXCL10	DPP4	True	False	True	curated	False	0	0	0	0	0	0	0	0	0	0	0	0	0	0	0	0	0	0	0	0	0	0.144	0.075	0.189	0.025	0.032	0.005	0	0.017	0.004	0	0	0.004	0.003	0.03	0.037	0.007	0.007	0.139
CPI-SS0D377BBBF	ADCYAP1_DPP4	simple:P18509	simple:P27487	ADCYAP1	DPP4	True	False	True	InnateDB-All,MINT	False	0	0	0	0	0	0	0	0	0	0	0	0	0	0	0	0	0	0	0	0	0	0	0	0	0	0	0	0	0	0	0	0	0	0	0	0	0	0	0
CPI-SS0CDAC688B	CXCL2_DPP4	simple:P19875	simple:P27487	CXCL2	DPP4	True	False	True	curated	False	0.148	0.08	0.194	0.029	0.036	0.01	0	0.021	0.008	0	0	0.009	0.008	0.034	0.042	0.011	0.012	0.143	0.122	0	0.017	0.147	0.079	0.193	0.028	0.035	0.009	0	0.02	0.007	0	0	0.007	0.007	0.033	0.041	0.01	0.011	0.142
CPI-SS01A6823FA	PF4_CXCR3	simple:P02776	simple:P49682	PF4	CXCR3	True	False	True	user_curated	False	0	0	0	0	0	0	0	0	0	0	0	0	0	0	0	0	0	0	0	0	0	0	0	0	0	0	0	0	0	0	0	0	0	0	0	0	0	0	0
CPI-SS09FAC4977	CXCL11_CXCR3	simple:O14625	simple:P49682	CXCL11	CXCR3	True	False	True	user_curated	False	0	0	0	0	0	0	0	0	0	0	0	0	0	0	0	0	0	0	0	0	0	0	0	0	0	0	0	0	0	0	0	0	0	0	0	0	0	0	0
CPI-SS080683E15	CXCL10_CXCR3	simple:P02778	simple:P49682	CXCL10	CXCR3	True	False	True	user_curated	False	0	0	0	0	0	0	0	0	0	0	0	0	0	0	0	0	0	0	0	0	0	0.305	0.339	0.156	0.369	0.322	0.126	0.003	0.005	0.008	0.006	0.134	0.086	0.004	0.184	0.301	0.004	0.025	0.483
CPI-SS0EFE0B07A	CXCL12_CXCR3	simple:P48061	simple:P49682	CXCL12	CXCR3	True	False	True	guidetopharmacology.org	False	0	0	0	0	0	0	0	0	0	0	0	0	0	0	0	0	0	0	0	0	0	0	0	0	0	0	0	0	0	0	0	0	0	0	0	0	0	0	0
CPI-SS0C62E5DD8	CXCL1_CXCR1	simple:P09341	simple:P25024	CXCL1	CXCR1	True	False	True	user_curated	False	0	0	0	0	0	0	0	0	0	0	0.004	0	0	0	0	0	0	0	0	0	0	0	0	0	0	0	0	0	0	0	0	0.006	0	0	0	0	0	0	0
CPI-SS0698C4DC4	CXCL8_CXCR1	simple:P10145	simple:P25024	CXCL8	CXCR1	True	False	True	user_curated	False	0	0	0	0	0	0	0	0	0	0	0.006	0	0	0	0	0	0	0	0	0	0	0	0	0	0	0	0	0	0	0	0	0.006	0	0	0	0	0	0	0
CPI-SS040630206	CXCL2_CXCR1	simple:P19875	simple:P25024	CXCL2	CXCR1	True	False	True	I2D	False	0	0	0	0	0	0	0	0	0	0	0.009	0	0	0	0	0	0	0	0	0	0	0	0	0	0	0	0	0	0	0	0	0.008	0	0	0	0	0	0	0
CPI-SS07AB1C381	PPBP_CXCR1	simple:P02775	simple:P25024	PPBP	CXCR1	True	False	True	curated	False	0	0	0	0	0	0	0	0	0	0	0	0	0	0	0	0	0	0	0	0	0	0	0	0	0	0	0	0	0	0	0	0	0	0	0	0	0	0	0
CPI-SS0D04AE221	CXCL3_CXCR1	simple:P19876	simple:P25024	CXCL3	CXCR1	True	False	True	I2D	False	0	0	0	0	0	0	0	0	0	0	0.004	0	0	0	0	0	0	0	0	0	0	0	0	0	0	0	0	0	0	0	0	0.004	0	0	0	0	0	0	0
CPI-SS08102DC9E	CXCL1_CXCR2	simple:P09341	simple:P25025	CXCL1	CXCR2	True	False	True	user_curated	False	0	0	0	0.003	0	0	0	0.003	0.003	0.003	0.051	0	0	0	0	0.003	0.003	0	0	0	0	0	0	0	0.005	0	0	0	0.005	0.004	0.005	0.053	0	0	0	0	0.004	0.005	0
CPI-SS0315F51DD	CXCL8_CXCR2	simple:P10145	simple:P25025	CXCL8	CXCR2	True	False	True	user_curated	False	0	0	0	0.005	0	0	0	0.005	0.005	0.005	0.053	0	0	0	0	0.005	0.005	0	0	0	0	0	0	0	0.004	0	0	0	0.004	0.004	0.005	0.053	0	0	0	0	0.004	0.005	0
CPI-SS0F562FEA5	CXCL2_CXCR2	simple:P19875	simple:P25025	CXCL2	CXCR2	True	False	True	user_curated	False	0	0	0	0.007	0	0	0	0.007	0.007	0.008	0.056	0	0	0	0	0.007	0.008	0	0	0	0	0	0	0	0.006	0	0	0	0.006	0.006	0.007	0.055	0	0	0	0	0.006	0.007	0
CPI-SS0C491A3C1	PPBP_CXCR2	simple:P02775	simple:P25025	PPBP	CXCR2	True	False	True	user_curated	False	0	0	0	0	0	0	0	0	0	0	0	0	0	0	0	0	0	0	0	0	0	0	0	0	0	0	0	0	0	0	0	0	0	0	0	0	0	0	0
CPI-SS09185EA8F	CXCL3_CXCR2	simple:P19876	simple:P25025	CXCL3	CXCR2	True	False	True	user_curated	False	0	0	0	0.003	0	0	0	0.003	0.003	0.003	0.051	0	0	0	0	0.002	0.003	0	0	0	0	0	0	0	0.003	0	0	0	0.003	0.002	0.003	0.051	0	0	0	0	0.002	0.003	0
CPI-SS015B2F961	CALCA_CALCR	simple:P01258	simple:P30988	CALCA	CALCR	True	False	True	guidetopharmacology.org	False	0	0	0	0	0	0	0	0	0	0	0	0	0	0	0	0	0	0	0	0	0	0	0	0	0	0	0	0	0	0	0	0	0	0	0	0	0	0	0
CPI-SS015B2F961	CALCA_CALCR	simple:P01258	simple:P30988	CALCA	CALCR	True	False	True	guidetopharmacology.org	False	0	0	0	0	0	0	0	0	0	0	0	0	0	0	0	0	0	0	0	0	0	0	0	0	0	0	0	0	0	0	0	0	0	0	0	0	0	0	0
CPI-SS07CF0C6E7	CALCB_CALCR	simple:P10092	simple:P30988	CALCB	CALCR	True	False	True	guidetopharmacology.org	False	0	0	0	0	0	0	0	0	0.007	0	0	0	0	0	0	0.005	0	0	0	0	0	0	0	0	0	0	0	0	0	0.009	0	0	0	0	0	0	0.007	0	0
CPI-SS06C0074BD	CCL21_CCR7	simple:O00585	simple:P32248	CCL21	CCR7	True	False	True	user_curated	False	0	0	0	0	0	0	0	0	0	0	0	0	0	0	0	0	0	0	0	0	0	0	0	0	0	0	0	0	0	0	0	0	0	0	0	0	0	0	0
CPI-SS039863E62	CCL25_CCR9	simple:O15444	simple:P51686	CCL25	CCR9	True	False	True	user_curated	False	0	0	0	0	0	0	0	0	0	0	0	0	0	0	0	0	0	0	0	0	0	0	0	0	0	0	0	0	0	0	0	0	0	0	0	0	0	0	0
CPI-SS0C2437E0D	CXCL13_CXCR5	simple:O43927	simple:P32302	CXCL13	CXCR5	True	False	True	user_curated	False	0.013	0.032	0.01	0.034	0.01	0.014	0.009	0	0.012	0.011	0.01	0.015	0.008	0.038	0.038	0.009	0	0	0	0	0	0.157	0.176	0.153	0.178	0.153	0.157	0.153	0	0.155	0.154	0.153	0.158	0.152	0.181	0.181	0.152	0	0
CPI-SS0747FCACD	CXCL11_ACKR3	simple:O14625	simple:P25106	CXCL11	ACKR3	True	False	True	guidetopharmacology.org	False	0	0	0	0	0	0	0	0	0	0	0	0	0	0	0	0	0	0	0	0	0	0	0	0	0	0	0	0	0	0	0	0	0	0	0	0	0	0	0
CPI-SS07835EECF	VIP_AVPR1A	simple:P01282	simple:P37288	VIP	AVPR1A	True	False	True	IMEx,IntAct	False	0	0	0	0	0	0	0	0	0	0	0	0	0	0	0	0	0	0	0	0	0	0	0	0	0	0	0	0	0	0	0	0	0	0	0	0	0	0	0
CPI-SS00399ED03	AVP_AVPR1A	simple:P01185	simple:P37288	AVP	AVPR1A	True	False	True	I2D,IMEx,IntAct	False	0	0	0	0	0	0	0	0	0	0	0	0	0	0	0	0	0	0	0	0	0	0	0	0	0	0	0	0	0	0	0	0	0	0	0	0	0	0	0
CPI-SS0C8A09915	VIP_VIPR1	simple:P01282	simple:P32241	VIP	VIPR1	True	False	True	guidetopharmacology.org	False	0	0	0	0	0	0	0	0	0	0	0	0	0	0	0	0	0	0	0	0	0	0	0	0	0	0	0	0	0	0	0	0	0	0	0	0	0	0	0
CPI-SS062DED513	ADCYAP1_VIPR1	simple:P18509	simple:P32241	ADCYAP1	VIPR1	True	False	True	I2D	False	0	0	0	0	0	0	0	0	0	0	0	0	0	0	0	0	0	0	0	0	0	0	0	0	0	0	0	0	0	0	0	0	0	0	0	0	0	0	0
CPI-SS0EC70F078	SCT_VIPR1	simple:P09683	simple:P32241	SCT	VIPR1	True	False	True	I2D,InnateDB-All	False	0	0	0	0	0	0	0	0	0	0	0	0	0	0	0	0	0	0	0	0	0	0	0	0	0	0	0	0	0	0	0	0	0	0	0	0	0	0	0
CPI-SS05B60E59C	VIP_VIPR2	simple:P01282	simple:P41587	VIP	VIPR2	True	False	True	I2D	False	0	0	0	0	0	0	0	0	0	0	0	0	0	0	0	0	0	0	0	0	0	0	0	0	0	0	0	0	0	0	0	0	0	0	0	0	0	0	0
CPI-SS02CCE14A7	ADCYAP1_VIPR2	simple:P18509	simple:P41587	ADCYAP1	VIPR2	True	False	True	I2D	False	0	0	0	0	0	0	0	0	0	0	0	0	0	0	0	0	0	0	0	0	0	0	0	0	0	0	0	0	0	0	0	0	0	0	0	0	0	0	0
CPI-SS04A7BCE8D	NPPA_NPR3	simple:P01160	simple:P17342	NPPA	NPR3	True	False	True	I2D,InnateDB-All	False	0	0	0	0	0	0	0	0	0	0	0	0	0	0	0	0	0	0	0	0	0	0	0	0	0	0	0	0	0	0	0	0	0	0	0	0	0	0	0
CPI-SS0230EE330	NPPA_NPR2	simple:P01160	simple:P20594	NPPA	NPR2	True	False	True	I2D,InnateDB-All	False	0	0	0	0	0	0	0	0	0	0	0	0	0	0	0	0	0	0	0	0	0	0	0	0	0	0	0	0	0	0	0	0	0	0	0	0	0	0	0
CPI-SS0098B5107	ADCYAP1_SCTR	simple:P18509	simple:P47872	ADCYAP1	SCTR	True	False	True	I2D,InnateDB-All	False	0	0	0	0	0	0	0	0	0	0	0	0	0	0	0	0	0	0	0	0	0	0	0	0	0	0	0	0	0	0	0	0	0	0	0	0	0	0	0
CPI-SS021F26C73	SCT_SCTR	simple:P09683	simple:P47872	SCT	SCTR	True	False	True	guidetopharmacology.org	False	0	0	0	0	0	0	0	0	0	0	0	0	0	0	0	0	0	0	0	0	0	0	0	0	0	0	0	0	0	0	0	0	0	0	0	0	0	0	0
CPI-SS0133239EA	ADCYAP1_ADCYAP1R1	simple:P18509	simple:P41586	ADCYAP1	ADCYAP1R1	True	False	True	I2D,IMEx	False	0	0	0	0	0	0	0	0	0	0	0	0	0	0	0	0	0	0	0	0	0	0	0	0	0	0	0	0	0	0	0	0	0	0	0	0	0	0	0
CPI-SS0BC7CD11B	LGALS9_MET	simple:O00182	simple:P08581	LGALS9	MET	True	False	True	InnateDB-All	False	0	0	0	0	0	0	0.061	0.032	0	0.032	0.034	0.038	0.031	0	0.031	0.089	0.032	0	0	0	0	0	0	0	0	0	0	0.085	0.056	0	0.056	0.057	0.061	0.055	0	0.055	0.113	0.055	0
CPI-SS0419B80C4	LGALS9_LRP1	simple:O00182	simple:Q07954	LGALS9	LRP1	True	False	True	InnateDB-All	False	0.033	0	0.033	0.032	0.033	0	0.033	0.418	0.292	0.329	0.034	0.035	0.127	0	0.032	0.155	0.129	0.049	0.033	0.035	0	0.057	0	0.057	0.056	0.057	0	0.057	0.442	0.315	0.352	0.058	0.058	0.151	0	0.055	0.179	0.153	0.073
CPI-SS02928C71A	PDGFB_LRP1	simple:P01127	simple:Q07954	PDGFB	LRP1	True	False	True	I2D,InnateDB-All	False	0.004	0	0.004	0.003	0.005	0	0.004	0.389	0.263	0.3	0.006	0.006	0.098	0	0.003	0.126	0.1	0.02	0.004	0.006	0	0.004	0	0.004	0.003	0.004	0	0.004	0.389	0.262	0.299	0.005	0.005	0.098	0	0.002	0.125	0.1	0.02
CPI-SS006C6537E	MDK_LRP1	simple:P21741	simple:Q07954	MDK	LRP1	True	False	True	I2D,InnateDB-All	False	0.004	0	0.004	0.003	0.005	0	0.004	0.389	0.263	0.3	0.006	0.006	0.098	0	0.003	0.126	0.1	0.021	0.004	0.006	0	0.008	0	0.008	0.007	0.009	0	0.008	0.393	0.267	0.304	0.01	0.01	0.102	0	0.007	0.13	0.105	0.025
CPI-SS0984C2931	WNT3A_LRP1	simple:P56704	simple:Q07954	WNT3A	LRP1	True	False	True	I2D	False	0	0	0	0	0	0	0	0	0	0	0	0	0	0	0	0	0	0	0	0	0	0	0	0	0	0	0	0	0	0	0	0	0	0	0	0	0	0	0
CPI-SS014958F32	LGALS9_CD47	simple:O00182	simple:Q08722	LGALS9	CD47	True	False	True	InnateDB-All	False	0.354	0.304	0.259	0.291	0.283	0.211	0.11	0.172	0.275	0.156	0.365	0.315	0.154	0.361	0.219	0.212	0.246	0.393	0.315	0.177	0.25	0.378	0.328	0.283	0.315	0.307	0.235	0.134	0.196	0.299	0.18	0.388	0.339	0.178	0.385	0.243	0.235	0.27	0.417
CPI-SS0A9FB762A	LGALS9_PTPRK	simple:O00182	simple:Q15262	LGALS9	PTPRK	True	False	True	InnateDB-All	False	0.033	0	0.032	0.034	0	0.054	0.267	0.121	0.033	0.033	0.034	0.032	0.216	0.035	0.034	0.197	0	0	0.033	0.035	0	0.056	0	0.056	0.057	0	0.077	0.29	0.145	0.057	0.056	0.058	0.056	0.24	0.059	0.057	0.22	0	0
CPI-SS0472C478C	BMP7_PTPRK	simple:P18075	simple:Q15262	BMP7	PTPRK	True	False	True	InnateDB-All	False	0	0	0	0	0	0	0	0	0	0	0	0	0	0	0	0	0	0	0	0	0	0	0	0	0	0	0	0	0	0	0	0	0	0	0	0	0	0	0
CPI-SS0CB863B46	WNT5A_PTPRK	simple:P41221	simple:Q15262	WNT5A	PTPRK	True	False	True	InnateDB-All	False	0	0	0	0	0	0	0	0	0	0	0	0	0	0	0	0	0	0	0	0	0	0	0	0	0	0	0	0	0	0	0	0	0	0	0	0	0	0	0
CPI-SS002DF6C31	LGALS9_SLC1A5	simple:O00182	simple:Q15758	LGALS9	SLC1A5	True	False	True	I2D,InnateDB-All	False	0.141	0.127	0.152	0.166	0.16	0.125	0.186	0.154	0.109	0.059	0.159	0.251	0.074	0.067	0.114	0.153	0.147	0.077	0.227	0.076	0.08	0.165	0.15	0.176	0.19	0.183	0.149	0.209	0.178	0.132	0.083	0.183	0.275	0.098	0.091	0.138	0.176	0.171	0.101
CPI-SS08877A081	LGALS9_COLEC12	simple:O00182	simple:Q5KU26	LGALS9	COLEC12	True	False	True	InnateDB-All	False	0	0	0	0	0	0	0.035	0.055	0.048	0.035	0	0	0.032	0	0	0.032	0.035	0	0	0	0	0	0	0	0	0	0	0.058	0.079	0.071	0.058	0	0	0.055	0	0	0.055	0.059	0
CPI-SS0E23CEB91	LGALS9_HAVCR2	simple:O00182	simple:Q8TDQ0	LGALS9	HAVCR2	True	False	True	user_curated	False	0.039	0.064	0.046	0.086	0.195	0.363	0.039	0.032	0.26	0.163	0.322	0.035	0.032	0.035	0.093	0.031	0.3	0.07	0.036	0.253	0.243	0.062	0.087	0.07	0.11	0.219	0.386	0.063	0.056	0.284	0.186	0.346	0.058	0.056	0.059	0.116	0.055	0.324	0.094
CPI-SS09C52F54E	LGALS9_SORL1	simple:O00182	simple:Q92673	LGALS9	SORL1	True	False	True	InnateDB-All	False	0.192	0.066	0.167	0.091	0.055	0.04	0.036	0.035	0.143	0.211	0.337	0.034	0.032	0.172	0.107	0.078	0.096	0.137	0.185	0.037	0.079	0.216	0.09	0.19	0.115	0.079	0.063	0.06	0.058	0.167	0.234	0.361	0.058	0.056	0.195	0.131	0.102	0.119	0.161
CPI-SS083CBFACD	MDK_SORL1	simple:P21741	simple:Q92673	MDK	SORL1	True	False	True	InnateDB-All	False	0.163	0.037	0.138	0.062	0.026	0.011	0.008	0.006	0.114	0.182	0.308	0.005	0.003	0.143	0.078	0.049	0.067	0.108	0.156	0.008	0.05	0.167	0.041	0.142	0.066	0.03	0.015	0.012	0.01	0.119	0.186	0.312	0.009	0.007	0.147	0.082	0.053	0.071	0.113
CPI-SS0D3C90DDA	WISP3_SORL1	simple:O95389	simple:Q92673	WISP3	SORL1	True	False	True	InnateDB-All	False	0	0	0	0	0	0	0	0	0	0	0	0	0	0	0	0	0	0	0	0	0	0	0	0	0	0	0	0	0	0	0	0	0	0	0	0	0	0	0
CPI-SS048346C2B	LGALS9_MRC2	simple:O00182	simple:Q9UBG0	LGALS9	MRC2	True	False	True	InnateDB-All	False	0.032	0.032	0.037	0	0.035	0.036	0.06	0.302	0.072	0.036	0.034	0.033	0.133	0.036	0.032	0.036	0.047	0	0	0.054	0	0.055	0.055	0.061	0	0.059	0.06	0.084	0.326	0.096	0.059	0.058	0.057	0.157	0.059	0.055	0.06	0.07	0
CPI-SS05A26A1DE	PDGFB_PDGFRB	simple:P01127	simple:P09619	PDGFB	PDGFRB	True	False	True	curated	False	0.003	0	0	0.006	0.007	0.003	0.004	0.315	0.01	0.007	0.034	0	0.803	0	0.002	0.002	0.007	0	0	0.007	0	0.003	0	0	0.006	0.007	0.003	0.004	0.314	0.009	0.006	0.034	0	0.803	0	0.002	0.002	0.007	0
CPI-SS0FEEB187C	PDGFB_PDGFRA	simple:P01127	simple:P16234	PDGFB	PDGFRA	True	False	True	curated	False	0	0	0.003	0.003	0	0	0.005	0.532	0.004	0	0	0.008	0.003	0	0.002	0.002	0.013	0	0	0.006	0	0	0	0.002	0.002	0	0	0.005	0.532	0.004	0	0	0.007	0.003	0	0.002	0.002	0.013	0
CPI-SS0B70EB09E	PDGFA_PDGFRA	simple:P04085	simple:P16234	PDGFA	PDGFRA	True	False	True	curated	False	0	0	0.004	0.005	0	0	0.007	0.534	0.006	0	0	0.01	0.005	0	0.004	0.004	0.015	0	0	0.008	0	0	0	0.002	0.002	0	0	0.005	0.532	0.004	0	0	0.007	0.003	0	0.002	0.002	0.013	0
CPI-SS0CB4F2FE4	PDGFB_ADGRV1	simple:P01127	simple:Q8WXG9	PDGFB	ADGRV1	True	False	True	InnateDB-All	False	0	0	0	0	0	0.003	0.003	0	0	0	0	0	0	0	0	0.004	0	0	0	0	0	0	0	0	0	0	0.002	0.002	0	0	0	0	0	0	0	0	0.003	0	0
CPI-SS023ABAE18	XCL1_ADGRV1	simple:P47992	simple:Q8WXG9	XCL1	ADGRV1	True	False	True	InnateDB-All	False	0	0	0	0	0	0.011	0.011	0	0	0	0	0	0	0	0	0.012	0	0	0	0	0	0	0	0	0	0	0.018	0.018	0	0	0	0	0	0	0	0	0.019	0	0
CPI-SS03D887978	IFNE_ADGRV1	simple:Q86WN2	simple:Q8WXG9	IFNE	ADGRV1	True	False	True	InnateDB-All	False	0	0	0	0	0	0	0	0	0	0	0	0	0	0	0	0	0	0	0	0	0	0	0	0	0	0	0	0	0	0	0	0	0	0	0	0	0	0	0
CPI-SS012AFC842	MDK_ALK	simple:P21741	simple:Q9UM73	MDK	ALK	True	False	True	curated	False	0	0	0	0.002	0	0	0	0	0.003	0	0	0	0	0	0	0	0	0	0	0	0	0	0	0	0.006	0	0	0	0	0.007	0	0	0	0	0	0	0	0	0
CPI-SS05D7900BF	PTN_ALK	simple:P21246	simple:Q9UM73	PTN	ALK	True	False	True	curated	False	0	0	0	0	0	0	0	0	0	0	0	0	0	0	0	0	0	0	0	0	0	0	0	0	0	0	0	0	0	0	0	0	0	0	0	0	0	0	0
CPI-SS048604E28	WNT3A_FZD8	simple:P56704	simple:Q9H461	WNT3A	FZD8	True	False	True	IMEx,IntAct	False	0	0	0	0	0	0	0	0	0	0	0	0	0	0	0	0	0	0	0	0	0	0	0	0	0	0	0	0	0	0	0	0	0	0	0	0	0	0	0
CPI-SS0193C3064	WNT1_FZD8	simple:P04628	simple:Q9H461	WNT1	FZD8	True	False	True	I2D,InnateDB-All	False	0.006	0	0.006	0	0	0	0.019	0.035	0.006	0.006	0	0	0.011	0	0	0.012	0	0	0	0	0	0.004	0	0.004	0	0	0	0.017	0.032	0.003	0.003	0	0	0.008	0	0	0.01	0	0
CPI-SS0D782F60B	WNT4_FZD8	simple:P56705	simple:Q9H461	WNT4	FZD8	True	False	True	I2D	False	0	0	0	0	0	0	0	0	0	0	0	0	0	0	0	0	0	0	0	0	0	0	0	0	0	0	0	0	0	0	0	0	0	0	0	0	0	0	0
CPI-SS080C0EEB8	WNT3A_FZD1	simple:P56704	simple:Q9UP38	WNT3A	FZD1	True	False	True	I2D,InnateDB-All	False	0	0	0	0	0	0	0	0	0	0	0	0	0	0	0	0	0	0	0	0	0	0	0	0	0	0	0	0	0	0	0	0	0	0	0	0	0	0	0
CPI-SS0B2D5BA95	WNT5A_FZD1	simple:P41221	simple:Q9UP38	WNT5A	FZD1	True	False	True	curated	False	0	0	0	0	0	0	0	0	0	0	0	0	0	0	0	0	0	0	0	0	0	0	0	0	0	0	0	0	0	0	0	0	0	0	0	0	0	0	0
CPI-SS0DC5ADBF1	WNT1_FZD1	simple:P04628	simple:Q9UP38	WNT1	FZD1	True	False	True	curated	False	0	0	0	0	0	0.007	0.013	0.056	0.028	0.012	0.007	0.007	0.023	0	0	0.012	0.01	0	0	0	0	0	0	0	0	0	0.004	0.011	0.053	0.026	0.009	0.005	0.005	0.021	0	0	0.01	0.008	0
CPI-SS0CA020C34	WNT4_FZD1	simple:P56705	simple:Q9UP38	WNT4	FZD1	True	False	True	I2D	False	0	0	0	0	0	0	0	0	0	0	0	0	0	0	0	0	0	0	0	0	0	0	0	0	0	0	0	0	0	0	0	0	0	0	0	0	0	0	0
CPI-SS0E4DE8215	WNT2_FZD1	simple:P09544	simple:Q9UP38	WNT2	FZD1	True	False	True	I2D	False	0	0	0	0	0	0	0	0	0	0	0	0	0	0	0	0	0	0	0	0	0	0	0	0	0	0	0	0	0	0	0	0	0	0	0	0	0	0	0
CPI-SS0E7523314	WNT3_FZD1	simple:P56703	simple:Q9UP38	WNT3	FZD1	True	False	True	I2D	False	0	0	0	0	0	0	0	0	0	0	0	0	0	0	0	0	0	0	0	0	0	0	0	0	0	0	0	0	0	0	0	0	0	0	0	0	0	0	0
CPI-SS0D81C6C1D	WNT7B_FZD1	simple:P56706	simple:Q9UP38	WNT7B	FZD1	True	False	True	curated	False	0	0	0	0	0	0	0	0	0	0	0	0	0	0	0	0	0	0	0	0	0	0	0	0	0	0	0	0	0	0	0	0	0	0	0	0	0	0	0
CPI-SS0261EA048	WNT3A_FZD2	simple:P56704	simple:Q14332	WNT3A	FZD2	True	False	True	InnateDB-All	False	0	0	0	0	0	0	0	0	0	0	0	0	0	0	0	0	0	0	0	0	0	0	0	0	0	0	0	0	0	0	0	0	0	0	0	0	0	0	0
CPI-SS01C2BA5C8	WNT5A_FZD2	simple:P41221	simple:Q14332	WNT5A	FZD2	True	False	True	curated	False	0	0	0	0	0	0	0	0	0	0	0	0	0	0	0	0	0	0	0	0	0	0	0	0	0	0	0	0	0	0	0	0	0	0	0	0	0	0	0
CPI-SS02C418D99	WNT2_FZD2	simple:P09544	simple:Q14332	WNT2	FZD2	True	False	True	curated	False	0	0	0	0	0	0	0	0	0	0	0	0	0	0	0	0	0	0	0	0	0	0	0	0	0	0	0	0	0	0	0	0	0	0	0	0	0	0	0
CPI-SS0097929A7	BMP7_SLAMF1	simple:P18075	simple:Q13291	BMP7	SLAMF1	True	False	True	InnateDB-All	False	0	0	0	0	0	0	0	0	0	0	0	0	0	0	0	0	0	0	0	0	0	0	0	0	0	0	0	0	0	0	0	0	0	0	0	0	0	0	0
CPI-SS0E32BEF02	WNT5A_FZD5	simple:P41221	simple:Q13467	WNT5A	FZD5	True	False	True	curated	False	0	0	0	0	0	0	0	0	0	0	0	0	0	0	0	0	0	0	0	0	0	0	0	0	0	0	0	0	0	0	0	0	0	0	0	0	0	0	0
CPI-SS05550A895	WNT7A_FZD5	simple:O00755	simple:Q13467	WNT7A	FZD5	True	False	True	curated	False	0.02	0	0.02	0	0	0	0.022	0.021	0.024	0.024	0.023	0	0.021	0	0	0.043	0.026	0	0	0	0	0	0	0	0	0	0	0	0	0	0	0	0	0	0	0	0	0	0
CPI-SS0D4F593F1	WNT5A_EPHA7	simple:P41221	simple:Q15375	WNT5A	EPHA7	True	False	True	InnateDB-All	False	0	0	0	0	0	0	0	0	0	0	0	0	0	0	0	0	0	0	0	0	0	0	0	0	0	0	0	0	0	0	0	0	0	0	0	0	0	0	0
CPI-SS01DCC7684	EFNA2_EPHA7	simple:O43921	simple:Q15375	EFNA2	EPHA7	False	False	True	curated	False	0	0	0	0	0	0	0	0	0	0	0	0	0	0	0	0	0	0	0	0	0	0	0	0	0	0	0	0	0	0	0	0	0	0	0	0	0	0	0
CPI-SS03E450F99	EFNA1_EPHA7	simple:P20827	simple:Q15375	EFNA1	EPHA7	True	False	True	curated	False	0	0	0	0	0	0	0	0.015	0	0	0	0	0.003	0	0	0.011	0	0	0	0	0	0	0	0	0	0	0	0	0.015	0	0	0	0	0.004	0	0	0.012	0	0
CPI-SS0D5DBB634	EFNA3_EPHA7	simple:P52797	simple:Q15375	EFNA3	EPHA7	False	False	True	curated	False	0	0	0	0	0	0	0	0.012	0	0	0	0	0.001	0	0	0.009	0	0	0	0	0	0	0	0	0	0	0	0	0	0	0	0	0	0	0	0	0	0	0
CPI-SS0F81DBF22	EFNA4_EPHA7	simple:P52798	simple:Q15375	EFNA4	EPHA7	True	False	True	curated	False	0	0	0	0	0	0	0	0.02	0	0	0	0	0.009	0	0	0.017	0	0	0	0	0	0	0	0	0	0	0	0	0.025	0	0	0	0	0.014	0	0	0.022	0	0
CPI-SS028688B7B	EFNA5_EPHA7	simple:P52803	simple:Q15375	EFNA5	EPHA7	False	False	True	curated	False	0	0	0	0	0	0	0	0	0	0	0	0	0	0	0	0	0	0	0	0	0	0	0	0	0	0	0	0	0	0	0	0	0	0	0	0	0	0	0
CPI-SS0C56C483F	WNT5A_ANTXR1	simple:P41221	simple:Q9H6X2	WNT5A	ANTXR1	True	False	True	InnateDB-All	False	0	0	0	0	0	0	0	0	0	0	0	0	0	0	0	0	0	0	0	0	0	0	0	0	0	0	0	0	0	0	0	0	0	0	0	0	0	0	0
CPI-SS0331C5A49	GDF11_ANTXR1	simple:O95390	simple:Q9H6X2	GDF11	ANTXR1	True	False	True	InnateDB-All	False	0.005	0	0	0	0	0.005	0.016	0.509	0.015	0.005	0.006	0	0.213	0	0.005	0.005	0.006	0	0	0	0	0.01	0	0	0	0	0.01	0.021	0.513	0.02	0.009	0.011	0	0.218	0	0.009	0.01	0.011	0
CPI-SS0E7CBFD03	WNT5A_ROR2	simple:P41221	simple:Q01974	WNT5A	ROR2	True	False	True	I2D	False	0	0	0	0	0	0	0	0	0	0	0	0	0	0	0	0	0	0	0	0	0	0	0	0	0	0	0	0	0	0	0	0	0	0	0	0	0	0	0
CPI-SS00A6240B6	WNT1_ROR2	simple:P04628	simple:Q01974	WNT1	ROR2	True	False	True	InnateDB-All	False	0.008	0.007	0.019	0.007	0	0	0.007	0.075	0	0.006	0	0.007	0.01	0	0	0.011	0	0	0	0	0	0.006	0.005	0.017	0.004	0	0	0.005	0.072	0	0.003	0	0.005	0.007	0	0	0.009	0	0
CPI-SS002673EFE	WNT5A_FZD3	simple:P41221	simple:Q9NPG1	WNT5A	FZD3	True	False	True	curated	False	0	0	0	0	0	0	0	0	0	0	0	0	0	0	0	0	0	0	0	0	0	0	0	0	0	0	0	0	0	0	0	0	0	0	0	0	0	0	0
CPI-SS014B0FCD2	WNT1_FZD3	simple:P04628	simple:Q9NPG1	WNT1	FZD3	True	False	True	I2D	False	0.011	0.007	0.01	0.007	0	0.009	0.006	0.006	0	0.006	0.016	0.028	0.008	0	0.007	0.012	0.007	0.021	0	0	0	0.009	0.005	0.008	0.005	0	0.006	0.004	0.004	0	0.004	0.013	0.026	0.006	0	0.004	0.01	0.005	0.019
CPI-SS0F26BB901	WNT2_FZD3	simple:P09544	simple:Q9NPG1	WNT2	FZD3	True	False	True	curated	False	0	0	0	0	0	0	0	0	0	0	0	0	0	0	0	0	0	0	0	0	0	0	0	0	0	0	0	0	0	0	0	0	0	0	0	0	0	0	0
CPI-SS073F3FAD5	WNT5A_ROR1	simple:P41221	simple:Q01973	WNT5A	ROR1	True	False	True	IMEx	False	0	0	0	0	0	0	0	0	0	0	0	0	0	0	0	0	0	0	0	0	0	0	0	0	0	0	0	0	0	0	0	0	0	0	0	0	0	0	0
CPI-SS01F908B16	TFF1_FCRL4	simple:P04155	simple:Q96PJ5	TFF1	FCRL4	True	False	True	IMEx,InnateDB-All,IntAct	False	0	0	0	0	0	0.003	0	0	0	0	0	0.002	0	0	0	0	0	0	0	0.028	0	0	0	0	0	0	0.003	0	0	0	0	0	0.002	0	0	0	0	0	0
CPI-SS0E63AB61E	EFNA2_EPHA4	simple:O43921	simple:P54764	EFNA2	EPHA4	False	False	True	curated	False	0	0	0	0	0	0	0	0	0	0	0	0	0	0	0	0	0	0	0	0	0	0	0	0	0	0	0	0	0	0	0	0	0	0	0	0	0	0	0
CPI-SS0EBFE1854	EFNA1_EPHA4	simple:P20827	simple:P54764	EFNA1	EPHA4	True	False	True	curated	False	0.063	0.031	0.056	0.072	0.042	0.008	0.059	0.006	0.005	0.004	0.044	0	0.009	0.013	0.004	0.005	0	0.011	0.088	0.014	0.061	0.063	0.032	0.056	0.073	0.042	0.008	0.06	0.007	0.006	0.004	0.045	0	0.01	0.014	0.005	0.006	0	0.012
CPI-SS05B4EB419	EFNA3_EPHA4	simple:P52797	simple:P54764	EFNA3	EPHA4	False	False	True	curated	False	0.06	0.029	0.053	0.07	0.039	0.005	0.057	0.004	0.003	0.001	0.041	0	0.007	0.011	0.002	0.003	0	0.009	0.085	0.012	0.059	0	0	0	0	0	0	0	0	0	0	0	0	0	0	0	0	0	0
CPI-SS0659DBE72	EFNA4_EPHA4	simple:P52798	simple:P54764	EFNA4	EPHA4	True	False	True	curated	False	0.068	0.037	0.061	0.078	0.047	0.013	0.065	0.012	0.011	0.009	0.049	0	0.015	0.019	0.01	0.011	0	0.017	0.093	0.019	0.067	0.073	0.041	0.066	0.082	0.052	0.018	0.07	0.016	0.015	0.014	0.054	0	0.02	0.023	0.015	0.015	0	0.021
CPI-SS0FC01B947	EFNA5_EPHA4	simple:P52803	simple:P54764	EFNA5	EPHA4	False	False	True	curated	False	0	0	0	0	0	0	0	0	0	0	0	0	0	0	0	0	0	0	0	0	0	0	0	0	0	0	0	0	0	0	0	0	0	0	0	0	0	0	0
CPI-SS0EB136379	WNT1_CD36	simple:P04628	simple:P16671	WNT1	CD36	True	False	True	InnateDB	False	0	0	0	0	0	0	0.009	0.006	0.085	0.115	0	0	0.232	0	0.006	0.006	0.087	0.287	0	0.009	0	0	0	0	0	0	0	0.007	0.003	0.083	0.112	0	0	0.23	0	0.003	0.003	0.084	0.285
CPI-SS0D8972B21	WNT1_RYK	simple:P04628	simple:P34925	WNT1	RYK	True	False	True	I2D	False	0.012	0.014	0.014	0.014	0.02	0.024	0.051	0.03	0.02	0.009	0.018	0.01	0.032	0.009	0.012	0.046	0.009	0	0.014	0.015	0.028	0.01	0.011	0.011	0.012	0.018	0.021	0.049	0.028	0.017	0.007	0.016	0.008	0.03	0.007	0.009	0.044	0.006	0
CPI-SS0A69F13A3	WNT4_SMO	simple:P56705	simple:Q99835	WNT4	SMO	True	False	True	I2D	False	0	0	0	0	0	0	0	0	0	0	0	0	0	0	0	0	0	0	0	0	0	0	0	0	0	0	0	0	0	0	0	0	0	0	0	0	0	0	0
CPI-SS016B7C7D6	BMP2_SMO	simple:P12643	simple:Q99835	BMP2	SMO	True	False	True	I2D	False	0	0	0	0	0	0	0	0	0	0	0	0	0	0	0	0	0	0	0	0	0	0	0	0	0	0	0	0	0	0	0	0	0	0	0	0	0	0	0
CPI-SS0C2561156	WNT2_FZD4	simple:P09544	simple:Q9ULV1	WNT2	FZD4	True	False	True	curated	False	0	0	0	0	0	0	0	0	0	0	0	0	0	0	0	0	0	0	0	0	0	0	0	0	0	0	0	0	0	0	0	0	0	0	0	0	0	0	0
CPI-SS0B8083B44	WNT7B_FZD4	simple:P56706	simple:Q9ULV1	WNT7B	FZD4	True	False	True	curated	False	0	0	0	0	0	0	0	0	0	0	0	0	0	0	0	0	0	0	0	0	0	0	0	0	0	0	0	0	0	0	0	0	0	0	0	0	0	0	0
CPI-SS01469637C	WNT2B_FZD4	simple:Q93097	simple:Q9ULV1	WNT2B	FZD4	True	False	True	curated	False	0	0	0.002	0.002	0	0	0.258	0.04	0.002	0.001	0	0	0.047	0	0	0.018	0	0	0	0	0	0	0	0.002	0.002	0	0	0.259	0.04	0.002	0.002	0	0	0.048	0	0	0.018	0	0
CPI-SS0A683CBC1	WNT7B_FZD10	simple:P56706	simple:Q9ULW2	WNT7B	FZD10	True	False	True	curated	False	0	0	0	0	0	0	0	0	0	0	0	0	0	0	0	0	0	0	0	0	0	0	0	0	0	0	0	0	0	0	0	0	0	0	0	0	0	0	0
CPI-SS0423580E5	DLL1_NOTCH2	simple:O00548	simple:Q04721	DLL1	NOTCH2	False	False	True	curated	False	0	0	0	0	0	0	0	0	0	0	0	0	0	0	0	0	0	0	0	0	0	0	0	0	0	0	0	0	0	0	0	0	0	0	0	0	0	0	0
CPI-SS060B82BBC	JAG1_NOTCH2	simple:P78504	simple:Q04721	JAG1	NOTCH2	False	False	True	curated	False	0.04	0.031	0.048	0.02	0.036	0.029	0.005	0.058	0.048	0.18	0.033	0.026	0.062	0.04	0.03	0.023	0.076	0.184	0.027	0.054	0.054	0	0	0	0	0	0	0	0	0	0	0	0	0	0	0	0	0	0
CPI-SS0FB5FE587	DLL1_NOTCH4	simple:O00548	simple:Q99466	DLL1	NOTCH4	False	False	True	curated	False	0	0	0	0	0	0	0	0	0	0	0	0	0	0	0	0	0	0	0	0	0	0	0	0	0	0	0	0	0	0	0	0	0	0	0	0	0	0	0
CPI-SS0837E9F59	JAG1_NOTCH4	simple:P78504	simple:Q99466	JAG1	NOTCH4	False	False	True	curated	False	0.002	0.003	0	0.002	0	0	0.528	0.008	0.011	0.021	0.011	0.004	0.027	0	0.002	0.024	0.011	0.012	0.003	0	0	0	0	0	0	0	0	0	0	0	0	0	0	0	0	0	0	0	0
CPI-SS047232C64	DLL1_NOTCH3	simple:O00548	simple:Q9UM47	DLL1	NOTCH3	False	False	True	curated	False	0	0	0	0	0	0	0	0	0	0	0	0	0	0	0	0	0	0	0	0	0	0	0	0	0	0	0	0	0	0	0	0	0	0	0	0	0	0	0
CPI-SS0B99F22A2	JAG1_NOTCH3	simple:P78504	simple:Q9UM47	JAG1	NOTCH3	False	False	True	curated	False	0	0.002	0	0.002	0	0.002	0.006	0.063	0.004	0.008	0	0	0.687	0	0	0.004	0	0	0	0.006	0	0	0	0	0	0	0	0	0	0	0	0	0	0	0	0	0	0	0
CPI-SS0F21DBF93	SCGB3A1_NOTCH3	simple:Q96QR1	simple:Q9UM47	SCGB3A1	NOTCH3	True	False	True	InnateDB-All	False	0	0	0	0	0	0	0	0	0	0	0	0	0	0	0	0	0	0	0	0	0	0	0	0	0	0	0	0	0	0	0	0	0	0	0	0	0	0	0
CPI-SS0938C6980	DLL4_NOTCH3	simple:Q9NR61	simple:Q9UM47	DLL4	NOTCH3	False	False	True	curated	False	0	0.002	0	0.001	0	0.002	0.005	0.062	0.003	0.007	0	0	0.686	0	0	0.003	0	0	0	0.005	0	0	0	0	0	0	0	0	0	0	0	0	0	0	0	0	0	0	0
CPI-SS035E5A708	DLL3_NOTCH3	simple:Q9NYJ7	simple:Q9UM47	DLL3	NOTCH3	False	False	True	curated	False	0	0.002	0	0.001	0	0.002	0.005	0.062	0.003	0.007	0	0	0.686	0	0	0.003	0	0	0	0.005	0	0	0	0	0	0	0	0	0	0	0	0	0	0	0	0	0	0	0
CPI-SS06AA638A8	CD72_SEMA4D	simple:P21854	simple:Q92854	CD72	SEMA4D	False	False	True	curated	False	0.1	0.109	0.096	0.124	0.123	0.149	0.005	0.045	0.039	0.088	0.11	0.083	0.003	0.063	0.075	0.028	0.037	0.074	0.163	0.152	0.084	0.101	0.11	0.097	0.125	0.124	0.151	0.007	0.046	0.041	0.089	0.112	0.084	0.004	0.064	0.076	0.029	0.038	0.076
CPI-SS0EBA5A4D8	VEGFD_KDR	simple:O43915	simple:P35968	VEGFD	KDR	True	False	True	curated	False	0	0	0	0	0	0	0	0	0	0	0	0	0	0	0	0	0	0	0	0	0	0	0	0	0	0	0	0	0	0	0	0	0	0	0	0	0	0	0
CPI-SS0C03F7CDC	VEGFA_KDR	simple:P15692	simple:P35968	VEGFA	KDR	True	False	True	curated	False	0	0	0	0	0	0	0.29	0	0	0.004	0	0	0	0	0	0.003	0	0	0	0	0	0	0	0	0	0	0	0.292	0	0	0.007	0	0	0	0	0	0.006	0	0
CPI-SS0110361CB	LTA_TNFRSF14	simple:P01374	simple:Q92956	LTA	TNFRSF14	True	False	True	user_curated	False	0.251	0.27	0.232	0.284	0.157	0.22	0.188	0.184	0.322	0.232	0.229	0.385	0.15	0.338	0.349	0.293	0.25	0.179	0.257	0.088	0.173	0.241	0.261	0.223	0.274	0.148	0.211	0.179	0.175	0.313	0.223	0.22	0.376	0.141	0.329	0.34	0.284	0.241	0.17
CPI-SS0C28FEC7D	TNFSF13_TNFRSF14	simple:O75888	simple:Q92956	TNFSF13	TNFRSF14	True	False	True	I2D,InnateDB-All	False	0	0	0	0	0	0	0	0	0	0	0	0	0	0	0	0	0	0	0	0	0	0	0	0	0	0	0	0	0	0	0	0	0	0	0	0	0	0	0
CPI-SS02ACCF1F7	MIF_TNFRSF14	simple:P14174	simple:Q92956	MIF	TNFRSF14	True	False	True	I2D,IntAct	False	1.064	1.083	1.046	1.097	0.971	1.034	1.002	0.997	1.135	1.046	1.042	1.199	0.964	1.151	1.163	1.107	1.064	0.993	1.071	0.901	0.987	1.002	1.021	0.984	1.035	0.909	0.972	0.94	0.936	1.074	0.984	0.981	1.137	0.902	1.09	1.101	1.045	1.002	0.931
CPI-SS019C98396	TNFSF14_TNFRSF14	simple:O43557	simple:Q92956	TNFSF14	TNFRSF14	True	False	True	user_curated	False	0.326	0.346	0.308	0.359	0.233	0.296	0.264	0.26	0.398	0.308	0.305	0.461	0.226	0.414	0.425	0.369	0.326	0.255	0.333	0.164	0.249	0.301	0.321	0.283	0.334	0.208	0.271	0.239	0.235	0.373	0.283	0.28	0.436	0.201	0.389	0.4	0.344	0.301	0.23
CPI-SS03156A825	LTA_LTBR	simple:P01374	simple:P36941	LTA	LTBR	True	False	True	I2D	False	0	0.043	0.044	0.044	0	0.045	0.156	0.272	0.203	0.169	0.047	0.051	0.24	0	0.045	0.43	0.169	0.081	0.044	0	0.056	0	0.034	0.035	0.035	0	0.035	0.147	0.263	0.194	0.159	0.038	0.042	0.231	0	0.036	0.421	0.16	0.072
CPI-SS0859C173B	TNFSF14_LTBR	simple:O43557	simple:P36941	TNFSF14	LTBR	True	False	True	user_curated	False	0	0.119	0.12	0.12	0	0.121	0.232	0.348	0.279	0.245	0.123	0.127	0.316	0	0.121	0.506	0.245	0.157	0.12	0	0.132	0	0.094	0.095	0.095	0	0.095	0.207	0.323	0.254	0.219	0.098	0.102	0.291	0	0.096	0.481	0.22	0.132
CPI-SS0B89DD8C1	TNFSF13_TNFRSF17	simple:O75888	simple:Q02223	TNFSF13	TNFRSF17	True	False	True	user_curated	False	0	0	0	0	0	0	0	0	0	0	0	0	0	0	0	0	0	0	0	0	0	0	0	0	0	0	0	0	0	0	0	0	0	0	0	0	0	0	0
CPI-SS0C412B7DE	CD70_TNFRSF17	simple:P32970	simple:Q02223	CD70	TNFRSF17	True	False	True	InnateDB-All	False	0	0	0.068	0	0	0	0	0	0.068	0	0	0.327	0	0	0	0	0	0.079	0	0	0	0	0	0.074	0	0	0	0	0	0.074	0	0	0.333	0	0	0	0	0	0.084
CPI-SS095E52E66	TNFSF10_TNFRSF10D	simple:P50591	simple:Q9UBN6	TNFSF10	TNFRSF10D	True	False	True	user_curated	False	0.128	0.127	0.126	0	0	0.127	0.481	0.171	0.162	0.146	0.128	0.131	0.148	0.13	0.131	0.256	0.149	0	0	0	0.135	0.166	0.165	0.164	0	0	0.165	0.519	0.209	0.2	0.184	0.166	0.169	0.186	0.168	0.169	0.294	0.187	0
CPI-SS0CCDFE0EF	TNFSF12_TNFRSF10D	simple:O43508	simple:Q9UBN6	TNFSF12	TNFRSF10D	True	False	True	user_curated	False	0.057	0.055	0.055	0	0	0.055	0.41	0.099	0.091	0.074	0.056	0.06	0.077	0.059	0.06	0.184	0.078	0	0	0	0.064	0.053	0.052	0.051	0	0	0.052	0.406	0.096	0.088	0.071	0.053	0.056	0.073	0.055	0.056	0.181	0.074	0
CPI-SS059EEFDC6	MIF_TNFRSF10D	simple:P14174	simple:Q9UBN6	MIF	TNFRSF10D	True	False	True	I2D,IntAct	False	0.859	0.857	0.857	0	0	0.857	1.212	0.901	0.893	0.876	0.858	0.862	0.879	0.861	0.862	0.986	0.88	0	0	0	0.866	0.797	0.796	0.795	0	0	0.796	1.15	0.84	0.831	0.815	0.796	0.8	0.817	0.799	0.8	0.925	0.818	0
CPI-SS0A81A3626	WNT7A_LDLR	simple:O00755	simple:P01130	WNT7A	LDLR	True	False	True	InnateDB-All	False	0.091	0.097	0.063	0.103	0.103	0.049	0.201	0.136	0.083	0.235	0.087	0.062	0.087	0.133	0.09	0.205	0.062	0.038	0.077	0.071	0.12	0	0	0	0	0	0	0	0	0	0	0	0	0	0	0	0	0	0
CPI-SS0B34CBA4B	EFNA2_EPHA1	simple:O43921	simple:P21709	EFNA2	EPHA1	False	False	True	curated	False	0	0	0	0	0	0	0	0	0	0	0	0	0	0	0	0	0	0	0	0	0	0	0	0	0	0	0	0	0	0	0	0	0	0	0	0	0	0	0
CPI-SS0FF49C823	EFNA1_EPHA1	simple:P20827	simple:P21709	EFNA1	EPHA1	True	False	True	curated	False	0.032	0.03	0.038	0.066	0.025	0.011	0	0.003	0.004	0.005	0.006	0	0	0.008	0.003	0.023	0.011	0	0.045	0	0.011	0.033	0.031	0.039	0.066	0.026	0.012	0	0.004	0.005	0.005	0.007	0	0	0.009	0.004	0.024	0.012	0
CPI-SS08A54963F	EFNA2_EPHA2	simple:O43921	simple:P29317	EFNA2	EPHA2	False	False	True	curated	False	0	0	0	0	0	0	0	0	0	0	0	0	0	0	0	0	0	0	0	0	0	0	0	0	0	0	0	0	0	0	0	0	0	0	0	0	0	0	0
CPI-SS046F6F0C1	EFNA1_EPHA2	simple:P20827	simple:P29317	EFNA1	EPHA2	True	False	True	curated	False	0.003	0.005	0	0.004	0	0	0.107	0.017	0.012	0.012	0.007	0	0.038	0	0.003	0.251	0	0.029	0.007	0	0	0.004	0.006	0	0.005	0	0	0.108	0.018	0.013	0.013	0.008	0	0.039	0	0.004	0.252	0	0.029
CPI-SS0C875BA24	EFNA2_EPHA3	simple:O43921	simple:P29320	EFNA2	EPHA3	True	False	True	curated	False	0	0	0	0	0	0	0	0	0	0	0	0	0	0	0	0	0	0	0	0	0	0	0	0	0	0	0	0	0	0	0	0	0	0	0	0	0	0	0
CPI-SS09CA492BA	EFNA1_EPHA3	simple:P20827	simple:P29320	EFNA1	EPHA3	True	False	True	curated	False	0	0	0	0	0	0	0	0.019	0	0.003	0	0.004	0.08	0	0	0.006	0	0	0	0	0	0	0	0	0	0	0	0	0.02	0	0.004	0	0.005	0.081	0	0	0.007	0	0
CPI-SS0D81D9F5E	EFNA2_EPHA5	simple:O43921	simple:P54756	EFNA2	EPHA5	False	False	True	curated	False	0	0	0	0	0	0	0	0	0	0	0	0	0	0	0	0	0	0	0	0	0	0	0	0	0	0	0	0	0	0	0	0	0	0	0	0	0	0	0
CPI-SS0762B455F	EFNA1_EPHA5	simple:P20827	simple:P54756	EFNA1	EPHA5	True	False	True	curated	False	0	0	0	0	0	0	0	0.005	0	0	0	0	0.004	0	0	0	0	0	0	0	0	0	0	0	0	0	0	0	0.005	0	0	0	0	0.005	0	0	0	0	0
CPI-SS079EF5D9C	EFNA3_EPHA5	simple:P52797	simple:P54756	EFNA3	EPHA5	False	False	True	curated	False	0	0	0	0	0	0	0	0.002	0	0	0	0	0.002	0	0	0	0	0	0	0	0	0	0	0	0	0	0	0	0	0	0	0	0	0	0	0	0	0	0
CPI-SS0008137B6	EFNA4_EPHA5	simple:P52798	simple:P54756	EFNA4	EPHA5	True	False	True	curated	False	0	0	0	0	0	0	0	0.01	0	0	0	0	0.01	0	0	0	0	0	0	0	0	0	0	0	0	0	0	0	0.015	0	0	0	0	0.015	0	0	0	0	0
CPI-SS09E3F5044	EFNA5_EPHA5	simple:P52803	simple:P54756	EFNA5	EPHA5	False	False	True	curated	False	0	0	0	0	0	0	0	0	0	0	0	0	0	0	0	0	0	0	0	0	0	0	0	0	0	0	0	0	0	0	0	0	0	0	0	0	0	0	0
CPI-SS073811AB3	TNFRSF11B_TNFSF11	simple:O00300	simple:O14788	TNFRSF11B	TNFSF11	True	False	True	user_curated	False	0	0	0	0	0	0	0	0	0	0	0	0	0	0	0	0	0	0	0	0	0	0	0	0	0	0	0	0	0	0	0	0	0	0	0	0	0	0	0
CPI-SS02288E1CF	TGFB1_TGFBR1	simple:P01137	simple:P36897	TGFB1	TGFBR1	True	False	True	user_curated	False	0.43	0.427	0.435	0.426	0.438	0.429	0.438	0.474	0.47	0.441	0.442	0.43	0.44	0.426	0.432	0.455	0.45	0.536	0.438	0.443	0.436	0.395	0.393	0.4	0.392	0.404	0.395	0.403	0.439	0.436	0.407	0.407	0.395	0.406	0.391	0.398	0.421	0.415	0.502
CPI-SS06CE0CF64	CORT_SSTR1	simple:O00230	simple:P30872	CORT	SSTR1	True	False	True	guidetopharmacology.org	False	0	0	0	0	0	0	0	0	0	0	0	0	0	0	0	0	0	0	0	0	0	0	0	0	0	0	0	0	0	0	0	0	0	0	0	0	0	0	0
CPI-SS08C88D297	CORT_MRGPRX2	simple:O00230	simple:Q96LB1	CORT	MRGPRX2	True	False	True	I2D	False	0	0	0	0	0	0	0	0	0	0	0	0	0	0	0	0	0	0	0	0	0	0	0	0	0	0	0	0	0	0	0	0	0	0	0	0	0	0	0
CPI-SS0522A6CFA	ADM_MRGPRX2	simple:P35318	simple:Q96LB1	ADM	MRGPRX2	True	False	True	guidetopharmacology.org	False	0	0	0.002	0	0	0	0	0	0	0	0	0	0	0	0	0	0	0	0.003	0	0	0	0	0	0	0	0	0	0	0	0	0	0	0	0	0	0	0	0
CPI-SS0CC136A8D	AGRP_MC5R	simple:O00253	simple:P33032	AGRP	MC5R	True	False	True	guidetopharmacology.org	False	0	0	0	0	0	0	0	0	0	0	0	0	0	0	0	0	0	0	0	0	0	0	0	0	0	0	0	0	0	0	0	0	0	0	0	0	0	0	0
CPI-SS0BE6DBE1A	POMC_MC5R	simple:P01189	simple:P33032	POMC	MC5R	True	False	True	guidetopharmacology.org	False	0	0.013	0	0	0	0	0	0.012	0	0	0	0	0	0	0	0	0	0	0	0	0	0	0.009	0	0	0	0	0	0.008	0	0	0	0	0	0	0	0	0	0
CPI-SS0C0E2C69C	POMC_MC2R	simple:P01189	simple:Q01718	POMC	MC2R	True	False	True	I2D	False	0	0	0	0	0	0	0.011	0.012	0	0	0	0	0	0	0	0	0	0	0	0	0	0	0	0	0	0	0	0.007	0.008	0	0	0	0	0	0	0	0	0	0
CPI-SS00BD8FF72	POMC_MC1R	simple:P01189	simple:Q01726	POMC	MC1R	True	False	True	guidetopharmacology.org	False	0.011	0.014	0.012	0.012	0.013	0	0.012	0.023	0.011	0	0.014	0	0.019	0	0.011	0.043	0	0	0.013	0	0	0.008	0.01	0.008	0.008	0.009	0	0.008	0.019	0.007	0	0.01	0	0.015	0	0.008	0.039	0	0
CPI-SS0DF5E47DB	SCGB3A1_MARCO	simple:Q96QR1	simple:Q9UEW3	SCGB3A1	MARCO	True	False	True	I2D,InnateDB-All	False	0	0	0	0	0	0	0	0	0	0	0	0	0	0	0	0	0	0	0	0	0	0	0	0	0	0	0	0	0	0	0	0	0	0	0	0	0	0	0
CPI-SS0A28DCA72	CXCL12_CXCR4	simple:P48061	simple:P61073	CXCL12	CXCR4	True	False	True	user_curated	False	0	0	0	0	0	0	0	0	0	0	0	0	0	0	0	0	0	0	0	0	0	0	0	0	0	0	0	0	0	0	0	0	0	0	0	0	0	0	0
CPI-SS0C916344D	AVP_OXTR	simple:P01185	simple:P30559	AVP	OXTR	True	False	True	I2D	False	0	0	0	0	0	0	0	0	0	0	0	0	0	0	0	0	0	0	0	0	0	0	0	0	0	0	0	0	0	0	0	0	0	0	0	0	0	0	0
CPI-SS04B547174	OXT_OXTR	simple:P01178	simple:P30559	OXT	OXTR	True	False	True	I2D	False	0	0.003	0	0	0	0	0.004	0.003	0	0	0	0	0.003	0	0	0.002	0	0	0	0	0	0	0	0	0	0	0	0	0	0	0	0	0	0	0	0	0	0	0
CPI-SS0FCF733EA	AVP_AVPR2	simple:P01185	simple:P30518	AVP	AVPR2	True	False	True	I2D,InnateDB-All	False	0	0	0	0	0	0	0	0	0	0	0	0	0	0	0	0	0	0	0	0	0	0	0	0	0	0	0	0	0	0	0	0	0	0	0	0	0	0	0
CPI-SS02D4E44C7	AVP_AVPR1B	simple:P01185	simple:P47901	AVP	AVPR1B	True	False	True	I2D	False	0	0	0	0	0	0	0	0	0	0	0	0	0	0	0	0	0	0	0	0	0	0	0	0	0	0	0	0	0	0	0	0	0	0	0	0	0	0	0
CPI-SS032AD1183	NPPA_NPR1	simple:P01160	simple:P16066	NPPA	NPR1	True	False	True	guidetopharmacology.org	False	0	0	0	0	0	0	0	0	0	0	0	0	0	0	0	0	0	0	0	0	0	0	0	0	0	0	0	0	0	0	0	0	0	0	0	0	0	0	0
CPI-SS053613259	NRG2_ERBB3	simple:O14511	simple:P21860	NRG2	ERBB3	True	False	True	curated	False	0.007	0.008	0.007	0.005	0.005	0.006	0.014	0.004	0.004	0.004	0.012	0.006	0.008	0	0.004	0.366	0.005	0	0.006	0.007	0	0	0	0	0	0	0	0	0	0	0	0	0	0	0	0	0	0	0
CPI-SS0E063192D	NRG2_ERBB4	simple:O14511	simple:Q15303	NRG2	ERBB4	True	False	True	curated	False	0.003	0	0	0	0	0	0	0	0	0	0	0	0.005	0	0	0	0	0	0	0	0	0	0	0	0	0	0	0	0	0	0	0	0	0	0	0	0	0	0
CPI-SS0FC42EC80	EREG_ERBB4	simple:O14944	simple:Q15303	EREG	ERBB4	True	False	True	curated	False	0.001	0	0	0	0	0	0	0	0	0	0	0	0.003	0	0	0	0	0	0	0	0	0	0	0	0	0	0	0	0	0	0	0	0	0	0	0	0	0	0
CPI-SS0F0D7F25C	BTC_ERBB4	simple:P35070	simple:Q15303	BTC	ERBB4	True	False	True	curated	False	0.001	0	0	0	0	0	0	0	0	0	0	0	0.003	0	0	0	0	0	0	0	0	0	0	0	0	0	0	0	0	0	0	0	0	0	0	0	0	0	0
CPI-SS0D5E30C6C	NRG3_ERBB4	simple:P56975	simple:Q15303	NRG3	ERBB4	True	False	True	curated	False	0	0	0	0	0	0	0	0	0	0	0	0	0	0	0	0	0	0	0	0	0	0	0	0	0	0	0	0	0	0	0	0	0	0	0	0	0	0	0
CPI-SS004C23DCE	EREG_EGFR	simple:O14944	simple:P00533	EREG	EGFR	True	False	True	curated	False	0	0.002	0	0	0	0	0.003	0.083	0	0.001	0.002	0.002	0.047	0.002	0.001	0.067	0	0	0.002	0	0	0	0	0	0	0	0	0	0	0	0	0	0	0	0	0	0	0	0
CPI-SS034D3988F	RSPO4_LGR4	simple:Q2I0M5	simple:Q9BXB1	RSPO4	LGR4	True	False	True	guidetopharmacology.org	False	0	0	0	0	0	0	0	0	0	0	0	0	0	0	0	0	0	0	0	0	0	0	0	0	0	0	0	0	0	0	0	0	0	0	0	0	0	0	0
CPI-SS0057AB387	RSPO1_LGR4	simple:Q2MKA7	simple:Q9BXB1	RSPO1	LGR4	True	False	True	guidetopharmacology.org	False	0	0	0	0	0	0	0	0	0	0	0	0	0	0	0	0	0	0	0	0	0	0	0	0	0	0	0	0	0	0	0	0	0	0	0	0	0	0	0
CPI-SS01E3453DB	RSPO2_LGR4	simple:Q6UXX9	simple:Q9BXB1	RSPO2	LGR4	True	False	True	guidetopharmacology.org	False	0	0	0	0	0	0	0	0	0	0	0	0	0	0	0	0	0	0	0	0	0	0	0	0	0	0	0	0	0	0	0	0	0	0	0	0	0	0	0
CPI-SS0609FCF76	RSPO4_LGR6	simple:Q2I0M5	simple:Q9HBX8	RSPO4	LGR6	True	False	True	guidetopharmacology.org	False	0	0	0	0	0	0	0	0	0	0	0	0	0	0	0	0	0	0	0	0	0	0	0	0	0	0	0	0	0	0	0	0	0	0	0	0	0	0	0
CPI-SS0E5397537	RSPO1_LGR6	simple:Q2MKA7	simple:Q9HBX8	RSPO1	LGR6	True	False	True	guidetopharmacology.org	False	0	0	0	0	0	0	0	0	0	0	0	0	0	0	0	0	0	0	0	0	0	0	0	0	0	0	0	0	0	0	0	0	0	0	0	0	0	0	0
CPI-SS019104E2E	RSPO2_LGR6	simple:Q6UXX9	simple:Q9HBX8	RSPO2	LGR6	True	False	True	guidetopharmacology.org	False	0	0	0	0	0	0	0	0	0	0	0	0	0	0	0	0	0	0	0	0	0	0	0	0	0	0	0	0	0	0	0	0	0	0	0	0	0	0	0
CPI-SS0EB5364D4	RSPO3_LGR6	simple:Q9BXY4	simple:Q9HBX8	RSPO3	LGR6	True	False	True	guidetopharmacology.org	False	0	0	0	0	0	0	0	0	0	0	0	0	0	0	0	0	0	0	0	0	0	0	0	0	0	0	0	0	0	0	0	0	0	0	0	0	0	0	0
CPI-SS0F3A089DE	SEMA3E_PLXND1	simple:O15041	simple:Q9Y4D7	SEMA3E	PLXND1	True	False	True	curated	False	0	0	0	0	0	0	0	0	0	0	0	0	0	0	0	0	0	0	0	0	0	0	0	0	0	0	0	0	0	0	0	0	0	0	0	0	0	0	0
CPI-SS044C72D0D	SEMA4A_PLXND1	simple:Q9H3S1	simple:Q9Y4D7	SEMA4A	PLXND1	False	False	True	curated	False	0.029	0.041	0.114	0.013	0.018	0.015	0.463	0.034	0.136	0.073	0.035	0	0.135	0.014	0.011	0.054	0.035	0.021	0.039	0.026	0.018	0.026	0.038	0.112	0.011	0.015	0.012	0.461	0.031	0.134	0.071	0.033	0	0.132	0.012	0.008	0.051	0.032	0.019
CPI-SS0BAB460FF	ANGPT2_TEK	simple:O15123	simple:Q02763	ANGPT2	TEK	True	False	True	curated	False	0	0	0	0	0	0	0.122	0.007	0	0.001	0	0	0.001	0	0	0.001	0	0	0	0	0	0	0	0	0	0	0	0.122	0.008	0	0.001	0	0	0.002	0	0	0.002	0	0
CPI-SS04C396C5D	VGF_NTRK1	simple:O15240	simple:P04629	VGF	NTRK1	True	False	True	InnateDB-All	False	0.003	0.006	0.033	0.001	0.004	0.037	0	0	0	0	0.007	0	0	0.007	0.034	0	0	0	0.002	0.018	0	0.005	0.008	0.035	0.004	0.006	0.039	0	0	0	0	0.009	0	0	0.009	0.036	0	0	0
CPI-SS052127A00	NGF_NTRK1	simple:P01138	simple:P04629	NGF	NTRK1	True	False	True	curated	False	0	0	0	0	0	0	0	0	0	0	0	0	0	0	0	0	0	0	0	0	0	0	0	0	0	0	0	0	0	0	0	0	0	0	0	0	0	0	0
CPI-SS0EDD4928A	NGF_NGFR	simple:P01138	simple:P08138	NGF	NGFR	True	False	True	curated	False	0	0	0	0	0	0	0	0	0	0	0	0	0	0	0	0	0	0	0	0	0	0	0	0	0	0	0	0	0	0	0	0	0	0	0	0	0	0	0
CPI-SS08B85996F	TTR_NGFR	simple:P02766	simple:P08138	TTR	NGFR	True	False	True	IMEx,InnateDB-All,MINT	False	0	0	0	0	0	0	0	0	0	0	0	0	0	0	0	0	0	0	0	0	0	0	0	0	0	0	0	0	0	0	0	0	0	0	0	0	0	0	0
CPI-SS00D3CD86E	TTR_DDR1	simple:P02766	simple:Q08345	TTR	DDR1	True	False	True	I2D,IMEx,InnateDB-All,IntAct	False	0	0	0	0	0	0	0	0	0	0	0	0	0	0	0	0	0	0	0	0	0	0	0	0	0	0	0	0	0	0	0	0	0	0	0	0	0	0	0
CPI-SS06006F870	TTR_AGER	simple:P02766	simple:Q15109	TTR	AGER	True	False	True	I2D,IMEx,InnateDB-All,MINT	False	0	0	0	0	0	0	0	0	0	0	0	0	0	0	0	0	0	0	0	0	0	0	0	0	0	0	0	0	0	0	0	0	0	0	0	0	0	0	0
CPI-SS068C129D6	CSF1_SIRPA	simple:P09603	simple:P78324	CSF1	SIRPA	True	False	True	I2D	False	0.024	0.025	0	0	0	0.024	0.043	0.091	0.272	0.264	0.024	0.033	0.03	0	0	0.046	0.251	0.069	0	0.026	0	0.048	0.049	0	0	0	0.049	0.068	0.115	0.297	0.288	0.049	0.057	0.055	0	0	0.071	0.275	0.094
CPI-SS086615F9B	CSF1_CELSR3	simple:P09603	simple:Q9NYQ7	CSF1	CELSR3	True	False	True	I2D	False	0.024	0.025	0.024	0.025	0.026	0.026	0.024	0.024	0.024	0.024	0.024	0.027	0	0	0.025	0.069	0	0	0.025	0.027	0	0.048	0.05	0.048	0.049	0.051	0.051	0.048	0.048	0.049	0.048	0.049	0.051	0	0	0.049	0.094	0	0
CPI-SS055B305F1	CEACAM1_CD209	simple:P13688	simple:Q9NNX6	CEACAM1	CD209	True	False	True	curated	False	0	0	0	0	0	0	0	0	0.113	0.02	0	0	0	0	0	0.018	0	0	0	0	0	0	0	0	0	0	0	0	0	0.106	0.013	0	0	0	0	0	0.011	0	0
CPI-SS0A2949959	ICAM3_CD209	simple:P32942	simple:Q9NNX6	ICAM3	CD209	True	False	True	curated	False	0	0	0	0	0	0	0	0	0.417	0.324	0	0	0	0	0	0.322	0	0	0	0	0	0	0	0	0	0	0	0	0	0.446	0.353	0	0	0	0	0	0.351	0	0
CPI-SS079DDF890	TNFSF12_TNFRSF25	simple:O43508	simple:Q93038	TNFSF12	TNFRSF25	True	False	True	user_curated	False	0.269	0.242	0.354	0.071	0.062	0.143	0.13	0.059	0.06	0.055	0.059	0	0.056	0.259	0.279	0.126	0.06	0.075	0.138	0.09	0	0.265	0.239	0.35	0.068	0.059	0.14	0.126	0.055	0.056	0.051	0.056	0	0.053	0.255	0.275	0.123	0.057	0.071
CPI-SS0B0CF0EDF	TNFSF15_TNFRSF25	simple:O95150	simple:Q93038	TNFSF15	TNFRSF25	True	False	True	user_curated	False	0.215	0.189	0.3	0.018	0.009	0.09	0.076	0.005	0.006	0.001	0.006	0	0.003	0.205	0.225	0.073	0.006	0.021	0.085	0.036	0	0	0	0	0	0	0	0	0	0	0	0	0	0	0	0	0	0	0
CPI-SS02EF3E1BA	TNFSF12_TNFRSF12A	simple:O43508	simple:Q9NP84	TNFSF12	TNFRSF12A	True	False	True	curated	False	0.099	0.078	0.097	0.071	0.09	0.088	0.135	0.583	0.095	0.087	0.084	0.078	0.359	0.069	0.07	0.417	0.129	0.096	0.127	0.087	0.083	0.096	0.075	0.093	0.067	0.087	0.084	0.132	0.579	0.091	0.083	0.081	0.075	0.355	0.065	0.066	0.414	0.126	0.093
CPI-SS08A819670	CD70_GPRC5B	simple:P32970	simple:Q9NZH0	CD70	GPRC5B	True	False	True	InnateDB-All	False	0.068	0	0.068	0	0	0	0.14	0.099	0.07	0.068	0	0	0.119	0	0	0.086	0.068	0	0	0	0	0.073	0	0.074	0	0	0	0.146	0.105	0.076	0.074	0	0	0.125	0	0	0.091	0.074	0
CPI-SS084816B12	HCRT_HCRTR1	simple:O43612	simple:O43613	HCRT	HCRTR1	True	False	True	guidetopharmacology.org	False	0	0	0	0	0	0	0	0	0	0.003	0	0	0	0	0.003	0.003	0	0	0	0	0	0	0	0	0	0	0	0	0	0	0.002	0	0	0	0	0.002	0.002	0	0
CPI-SS0B9B3870A	VEGFA_FLT1	simple:P15692	simple:P17948	VEGFA	FLT1	True	False	True	curated	False	0.004	0.005	0.006	0.004	0	0.008	0.689	0.034	0.006	0.07	0.004	0.005	0.023	0.007	0.005	0.004	0.065	0	0	0.009	0	0.006	0.008	0.008	0.006	0	0.01	0.691	0.036	0.009	0.072	0.007	0.007	0.025	0.01	0.007	0.007	0.067	0
CPI-SS02371A6D6	VEGFA_EPHB2	simple:P15692	simple:P29323	VEGFA	EPHB2	True	False	True	I2D	False	0	0	0	0.004	0	0	0.005	0.007	0.039	0.007	0	0	0.003	0	0	0.019	0.005	0	0	0.008	0	0	0	0	0.006	0	0	0.008	0.009	0.041	0.01	0	0	0.006	0	0	0.021	0.008	0
CPI-SS0C694CB44	VEGFA_GRIN2B	simple:P15692	simple:Q13224	VEGFA	GRIN2B	True	False	True	I2D	False	0	0	0	0	0	0	0	0	0	0	0	0	0	0	0	0.003	0	0	0	0	0	0	0	0	0	0	0	0	0	0	0	0	0	0	0	0	0.006	0	0
CPI-SS05162C56B	NTF3_NTRK3	simple:P20783	simple:Q16288	NTF3	NTRK3	True	False	True	curated	False	0	0	0	0	0	0	0	0	0	0	0	0	0	0	0	0	0	0	0	0	0	0	0	0	0	0	0	0	0	0	0	0	0	0	0	0	0	0	0
CPI-SS065F7DA2A	COPA_P2RY6	simple:P53621	simple:Q15077	COPA	P2RY6	True	False	True	IMEx,IntAct	False	0	0	0	0	0	0	0.264	0.124	0.189	0.139	0	0.178	0.123	0	0	0.123	0.226	0.725	0	0.127	0	0	0	0	0	0	0	0.24	0.099	0.164	0.114	0	0.154	0.099	0	0	0.099	0.201	0.7
CPI-SS09A3FA737	NAMPT_P2RY6	simple:P43490	simple:Q15077	NAMPT	P2RY6	True	False	True	IMEx,IntAct	False	0	0	0	0	0	0	0.276	0.136	0.2	0.151	0	0.19	0.135	0	0	0.135	0.238	0.736	0	0.139	0	0	0	0	0	0	0	0.321	0.18	0.245	0.195	0	0.235	0.18	0	0	0.18	0.282	0.781
CPI-SS0A9E65FCC	LIF_LIFR	simple:P15018	simple:P42702	LIF	LIFR	True	False	True	user_curated	False	0.001	0	0	0	0	0	0.013	0.028	0	0	0.002	0	0.011	0	0.001	0.017	0	0	0	0	0	0.003	0	0	0	0	0	0.015	0.03	0	0	0.004	0	0.013	0	0.003	0.019	0	0
CPI-SS0BE567EFB	GAL_GALR1	simple:P22466	simple:P47211	GAL	GALR1	True	False	True	guidetopharmacology.org	False	0	0	0	0	0	0	0	0	0	0	0	0	0	0	0	0	0	0	0	0	0	0	0	0	0	0	0	0	0	0	0	0	0	0	0	0	0	0	0
CPI-SS03E48EFEA	C3_C3AR1	simple:P01024	simple:Q16581	C3	C3AR1	True	False	True	guidetopharmacology.org	False	0.039	0.048	0.05	0.013	0.008	0.015	0.006	0.003	0.333	0.116	0.026	0.006	0.003	0.032	0.104	0.003	0.08	0.01	0.038	0.017	0.028	0.038	0.047	0.05	0.013	0.008	0.015	0.005	0.002	0.332	0.116	0.025	0.005	0.002	0.031	0.104	0.002	0.08	0.01
CPI-SS05996C8FD	AGT_AGTR1	simple:P01019	simple:P30556	AGT	AGTR1	True	False	True	guidetopharmacology.org	False	0	0	0	0	0	0	0	0	0	0	0	0	0	0	0	0	0	0	0	0	0	0	0	0	0	0	0	0	0	0	0	0	0	0	0	0	0	0	0
CPI-SS00581282E	C5_C5AR1	simple:P01031	simple:P21730	C5	C5AR1	True	False	True	guidetopharmacology.org	False	0.001	0.004	0	0.001	0	0.002	0.003	0.006	0.934	0.895	0	0.002	0.004	0.004	0.002	0.008	0.211	0.08	0.003	0	0	0	0	0	0	0	0	0	0	0	0	0	0	0	0	0	0	0	0
CPI-SS0A7E3A1AF	C5_C5AR2	simple:P01031	simple:Q9P296	C5	C5AR2	True	False	True	guidetopharmacology.org	False	0	0	0	0	0	0.001	0.008	0.002	0.022	0.027	0	0	0.001	0	0	0.001	0.016	0	0	0	0	0	0	0	0	0	0	0	0	0	0	0	0	0	0	0	0	0	0
CPI-SS075D9B9AD	KNG1_BDKRB1	simple:P01042	simple:P46663	KNG1	BDKRB1	True	False	True	guidetopharmacology.org	False	0	0	0	0	0	0	0	0	0	0	0	0	0	0	0	0	0	0	0	0	0	0	0	0	0	0	0	0	0	0	0	0	0	0	0	0	0	0	0
CPI-SS00689751B	PRL_PRLR	simple:P01236	simple:P16471	PRL	PRLR	True	False	True	I2D,IMEx,InnateDB,IntAct	False	0	0	0	0	0	0	0	0	0	0	0	0	0	0	0	0	0	0	0	0	0	0	0	0	0	0	0	0	0	0	0	0	0	0	0	0	0	0	0
CPI-SS0A606E2DA	GH1_PRLR	simple:P01241	simple:P16471	GH1	PRLR	True	False	True	I2D,InnateDB-All,IntAct	False	0	0	0	0	0	0	0	0	0	0	0	0	0	0	0	0	0	0	0	0	0	0	0	0	0	0	0	0	0	0	0	0	0	0	0	0	0	0	0
CPI-SS0ACD3CCEE	GH1_GHR	simple:P01241	simple:P10912	GH1	GHR	True	False	True	guidetopharmacology.org	False	0	0	0	0	0	0	0	0	0	0	0	0	0	0	0	0	0	0	0	0	0	0	0	0	0	0	0	0	0	0	0	0	0	0	0	0	0	0	0
CPI-SS01963C4CA	TG_ASGR1	simple:P01266	simple:P07306	TG	ASGR1	True	False	True	I2D	False	0	0	0	0	0	0	0	0	0	0	0	0	0	0	0	0	0	0	0	0	0	0	0	0	0	0	0	0	0	0	0	0	0	0	0	0	0	0	0
CPI-SS012B216F6	PTHLH_PTH2R	simple:P12272	simple:P49190	PTHLH	PTH2R	True	False	True	guidetopharmacology.org	False	0	0	0	0	0	0	0	0	0	0	0	0	0	0	0	0	0	0	0	0	0	0	0	0	0	0	0	0	0	0	0.001	0	0	0	0	0	0	0	0
CPI-SS0483CE4ED	PTHLH_PTH1R	simple:P12272	simple:Q03431	PTHLH	PTH1R	True	False	True	guidetopharmacology.org	False	0	0	0	0	0	0	0	0	0	0	0	0	0	0	0	0	0	0	0	0	0	0	0	0	0	0	0	0	0.001	0.001	0	0	0	0.014	0	0	0	0	0
CPI-SS0F78A2E6E	LIF_IL6ST	simple:P15018	simple:P40189	LIF	IL6ST	True	False	True	user_curated	False	0.082	0.087	0.071	0.073	0.067	0.075	0.378	0.317	0.092	0.071	0.031	0.154	0.227	0.135	0.2	0.066	0.064	0.07	0.087	0.045	0.102	0.084	0.089	0.073	0.075	0.069	0.078	0.38	0.319	0.094	0.073	0.033	0.156	0.229	0.138	0.202	0.068	0.066	0.072
CPI-SS07EF0B763	IL6_IL6ST	simple:P05231	simple:P40189	IL6	IL6ST	True	False	True	user_curated	False	0	0	0	0	0	0	0	0	0	0	0	0	0	0	0	0	0	0	0	0	0	0	0	0	0	0	0	0	0	0	0	0	0	0	0	0	0	0	0
CPI-SS0D7EDDE35	OSM_IL6ST	simple:P13725	simple:P40189	OSM	IL6ST	True	False	True	user_curated	False	0.122	0.127	0.111	0.113	0.108	0.116	0.418	0.357	0.133	0.111	0.071	0.194	0.267	0.176	0.241	0.106	0.104	0.11	0.127	0.085	0.142	0.113	0.118	0.102	0.104	0.099	0.107	0.409	0.348	0.124	0.102	0.062	0.185	0.258	0.167	0.232	0.097	0.095	0.102
CPI-SS053476F16	IL11_IL6ST	simple:P20809	simple:P40189	IL11	IL6ST	True	False	True	user_curated	False	0.082	0.087	0.071	0.072	0.067	0.075	0.378	0.316	0.092	0.07	0.031	0.154	0.226	0.135	0.2	0.065	0.063	0.07	0.086	0.044	0.102	0	0	0	0	0	0	0	0	0	0	0	0	0	0	0	0	0	0
CPI-SS0960C0FC2	IL6_IL6R	simple:P05231	simple:P08887	IL6	IL6R	True	False	True	user_curated	False	0	0	0	0	0	0	0	0	0	0	0	0	0	0	0	0	0	0	0	0	0	0	0	0	0	0	0	0	0	0	0	0	0	0	0	0	0	0	0
CPI-SS0DC2A6D35	IL6_HRH1	simple:P05231	simple:P35367	IL6	HRH1	True	False	True	IMEx,InnateDB-All,IntAct	False	0	0	0	0	0	0	0	0	0	0	0	0	0	0	0	0	0	0	0	0	0	0	0	0	0	0	0	0	0	0	0	0	0	0	0	0	0	0	0
CPI-SS0957523A8	OSM_OSMR	simple:P13725	simple:Q99650	OSM	OSMR	True	False	True	user_curated	False	0.041	0	0.042	0.041	0	0	0.105	0.178	0.041	0	0.042	0	0.148	0	0.041	0.078	0	0	0	0	0	0.032	0	0.033	0.032	0	0	0.096	0.169	0.032	0	0.033	0	0.139	0	0.032	0.069	0	0
CPI-SS09238E421	IL11_IL11RA	simple:P20809	simple:Q14626	IL11	IL11RA	True	False	True	user_curated	False	0.003	0.002	0.002	0.002	0.003	0.003	0.008	0.012	0.002	0.002	0	0.004	0.002	0.004	0.002	0.007	0.003	0	0	0	0	0	0	0	0	0	0	0	0	0	0	0	0	0	0	0	0	0	0
CPI-SS04C548F6A	IFNG_IFNGR1	simple:P01579	simple:P15260	IFNG	IFNGR1	True	False	True	user_curated	False	0.285	0.204	0.488	0.174	0.142	0.12	0.212	0.169	0.343	0.332	0.327	0.107	0.188	0.106	0.124	0.137	0.44	0.262	0.376	0.196	0.144	0.367	0.286	0.57	0.256	0.224	0.202	0.294	0.25	0.425	0.414	0.409	0.189	0.27	0.188	0.205	0.218	0.522	0.344
CPI-SS0A9AFC94A	IL1A_IL1R1	simple:P01583	simple:P14778	IL1A	IL1R1	True	False	True	user_curated	False	0	0	0	0	0	0	0	0	0	0	0	0	0	0	0	0	0	0	0	0	0	0	0	0	0	0	0	0	0	0	0	0	0	0	0	0	0	0	0
CPI-SS09EEF8B61	IL1B_IL1R1	simple:P01584	simple:P14778	IL1B	IL1R1	True	False	True	user_curated	False	0.015	0.02	0.012	0.01	0.012	0.011	0.027	0.194	0.019	0.071	0.011	0	0.068	0.012	0.084	0.013	0.039	0.017	0.011	0	0	0.015	0.02	0.012	0.01	0.012	0.011	0.027	0.194	0.019	0.071	0.011	0	0.068	0.012	0.084	0.013	0.039	0.017
CPI-SS06DFB4087	IL1A_IL1R2	simple:P01583	simple:P27930	IL1A	IL1R2	True	False	True	user_curated	False	0	0	0	0	0	0	0	0	0	0	0	0	0	0	0	0	0	0	0	0	0	0	0	0	0	0	0	0	0	0	0	0	0	0	0	0	0	0	0
CPI-SS0275F086A	IL1B_IL1R2	simple:P01584	simple:P27930	IL1B	IL1R2	True	False	True	user_curated	False	0.01	0.014	0.013	0.01	0.015	0.011	0.012	0.012	0.026	0.05	0.011	0.015	0.011	0.027	0.303	0.011	0.112	0.017	0	0	0	0.01	0.014	0.013	0.01	0.014	0.011	0.012	0.012	0.026	0.05	0.011	0.015	0.011	0.027	0.303	0.011	0.112	0.017
CPI-SS0C6448B94	IL1B_ADRB2	simple:P01584	simple:P07550	IL1B	ADRB2	True	False	True	I2D	False	0.051	0.023	0.114	0.055	0.047	0.015	0.013	0.014	0.037	0.034	0.168	0.036	0.011	0.016	0.011	0.02	0.031	0.023	0.095	0	0.077	0.051	0.023	0.114	0.055	0.047	0.015	0.013	0.014	0.037	0.034	0.168	0.036	0.011	0.016	0.011	0.02	0.031	0.023
CPI-SS0F739D3DB	ANXA1_FPR1	simple:P04083	simple:P21462	ANXA1	FPR1	True	False	True	guidetopharmacology.org	False	1.549	1.551	0	0	1.552	0	0	1.551	1.89	2.293	1.553	1.552	1.55	0	1.549	1.55	2.089	1.589	0	0	0	1.071	1.073	0	0	1.073	0	0	1.073	1.412	1.815	1.075	1.074	1.072	0	1.071	1.072	1.611	1.111
CPI-SS06CCF5A54	ANXA1_FPR3	simple:P04083	simple:P25089	ANXA1	FPR3	True	False	True	guidetopharmacology.org	False	1.549	0	0	0	0	0	1.555	0	1.865	1.72	0	0	0	0	0	1.549	1.782	1.562	0	0	0	1.071	0	0	0	0	0	1.077	0	1.387	1.242	0	0	0	0	0	1.071	1.304	1.084
CPI-SS030BB46BB	ANXA1_FPR2	simple:P04083	simple:P25090	ANXA1	FPR2	True	False	True	curated	False	0	0	0	0	0	0	1.552	1.549	1.562	1.752	0	0	0	0	0	1.549	1.561	1.593	0	1.564	0	0	0	0	0	0	0	1.073	1.071	1.083	1.274	0	0	0	0	0	1.071	1.083	1.114
CPI-SS0F66EA6BE	APP_FPR2	simple:P05067	simple:P25090	APP	FPR2	False	False	True	guidetopharmacology.org	False	0	0	0	0	0	0	0.032	0.029	0.042	0.232	0	0	0	0	0	0.029	0.041	0.072	0	0.044	0	0	0	0	0	0	0	0.019	0.016	0.029	0.219	0	0	0	0	0	0.016	0.028	0.059
CPI-SS05F45873A	SAA1_FPR2	simple:P0DJI8	simple:P25090	SAA1	FPR2	True	False	True	guidetopharmacology.org	False	0	0	0	0	0	0	0.004	0.001	0.014	0.204	0	0	0	0	0	0.001	0.013	0.045	0	0.016	0	0	0	0	0	0	0	0	0	0	0	0	0	0	0	0	0	0	0
CPI-SS045EC4F7D	RLN2_RXFP1	simple:P04090	simple:Q9HBX9	RLN2	RXFP1	True	False	True	guidetopharmacology.org	False	0	0	0	0	0	0	0	0	0	0	0	0	0.013	0	0	0	0	0	0	0	0	0	0	0	0	0	0	0	0	0	0	0	0	0.009	0	0	0	0	0
CPI-SS0FAE75A75	RLN1_RXFP1	simple:P04808	simple:Q9HBX9	RLN1	RXFP1	True	False	True	guidetopharmacology.org	False	0	0	0	0	0	0	0	0	0	0	0	0	0.018	0	0	0	0	0	0	0	0	0	0	0	0	0	0	0	0	0	0	0	0	0.009	0	0	0	0	0
CPI-SS08805BBC2	INSL3_RXFP1	simple:P51460	simple:Q9HBX9	INSL3	RXFP1	True	False	True	guidetopharmacology.org	False	0	0	0	0	0	0	0	0	0	0	0	0	0.003	0	0	0	0	0	0	0	0	0	0	0	0	0	0	0	0	0	0	0	0	0	0	0	0	0	0
CPI-SS031E35270	RLN3_RXFP1	simple:Q8WXF3	simple:Q9HBX9	RLN3	RXFP1	True	False	True	guidetopharmacology.org	False	0	0	0	0	0	0	0	0	0	0	0	0	0	0	0	0	0	0	0	0	0	0	0	0	0	0	0	0	0	0	0	0	0	0	0	0	0	0	0
CPI-SS092E57263	CSF2_CSF1R	simple:P04141	simple:P07333	CSF2	CSF1R	True	False	True	guidetopharmacology.org	False	0.004	0.005	0	0	0	0	0.008	0.005	0.493	0.255	0.005	0.01	0.004	0	0.004	0.005	0.34	0.122	0	0	0	0.015	0.015	0	0	0	0	0.018	0.015	0.503	0.265	0.016	0.02	0.015	0	0.014	0.015	0.35	0.132
CPI-SS03981D0E4	CSF2_CSF2RA	simple:P04141	simple:P15509	CSF2	CSF2RA	True	False	True	user_curated	False	0	0	0.004	0	0	0	0.009	0.004	0.242	0.153	0	0.005	0.006	0.006	0.004	0.004	0.282	0.087	0	0	0	0	0	0.015	0	0	0	0.019	0.015	0.253	0.163	0	0.015	0.016	0.017	0.014	0.014	0.292	0.098
CPI-SS0E86FA3F3	CSF2_CSF2RB	simple:P04141	simple:P32927	CSF2	CSF2RB	True	False	True	user_curated	False	0.004	0	0	0	0	0.005	0.09	0.005	0.047	0.056	0	0.055	0.004	0.02	0.022	0.004	0.044	0.483	0	0	0	0.014	0	0	0	0	0.015	0.101	0.015	0.057	0.066	0	0.066	0.015	0.03	0.032	0.014	0.054	0.493
CPI-SS0562F020E	IL5_CSF2RB	simple:P05113	simple:P32927	IL5	CSF2RB	True	False	True	user_curated	False	0	0	0	0	0	0	0	0	0	0	0	0	0	0	0	0	0	0	0	0	0	0	0	0	0	0	0	0	0	0	0	0	0	0	0	0	0	0	0
CPI-SS08705CFCB	IL3_CSF2RB	simple:P08700	simple:P32927	IL3	CSF2RB	True	False	True	user_curated	False	0	0	0	0	0	0	0	0	0	0	0	0	0	0	0	0	0	0	0	0	0	0	0	0	0	0	0	0	0	0	0	0	0	0	0	0	0	0	0
CPI-SS08B8D93C3	IL5_IL5RA	simple:P05113	simple:Q01344	IL5	IL5RA	True	False	True	user_curated	False	0	0	0	0	0	0	0	0	0	0	0	0	0	0	0	0	0	0	0	0	0	0	0	0	0	0	0	0	0	0	0	0	0	0	0	0	0	0	0
CPI-SS04B64BF49	IL3_IL3RA	simple:P08700	simple:P26951	IL3	IL3RA	True	False	True	user_curated	False	0	0	0	0	0	0	0	0	0	0	0	0	0	0	0	0	0	0	0	0	0	0	0	0	0	0	0	0	0	0	0	0	0	0	0	0	0	0	0
CPI-SS0A7716986	IL4_IL4R	simple:P05112	simple:P24394	IL4	IL4R	True	False	True	user_curated	False	0	0	0	0	0	0	0	0	0	0	0	0	0	0	0	0	0	0	0	0	0	0.206	0.104	0.152	0.073	0.146	0.114	0.168	0.092	0.115	0.217	0.123	0.024	0.09	0.119	0.171	0.126	0.087	0.07
CPI-SS0F72CADEF	IL4_IL2RG	simple:P05112	simple:P31785	IL4	IL2RG	True	False	True	user_curated	False	0	0	0	0	0	0	0	0	0	0	0	0	0	0	0	0	0	0	0	0	0	0.313	0.405	0.415	0.372	0.366	0.468	0.014	0.011	0.06	0.036	0.349	0.277	0.009	0.398	0.553	0.026	0.131	0.176
CPI-SS0109E3DF1	IL7_IL2RG	simple:P13232	simple:P31785	IL7	IL2RG	True	False	True	user_curated	False	0.305	0.397	0.407	0.364	0.358	0.46	0.006	0.003	0.052	0.028	0.341	0.269	0.002	0.39	0.545	0.018	0.123	0.168	0.291	0.395	0.306	0.308	0.4	0.41	0.367	0.361	0.462	0.009	0.006	0.055	0.031	0.344	0.272	0.004	0.393	0.548	0.021	0.126	0.171
CPI-SS03B6DF8BB	IL4_IL13RA1	simple:P05112	simple:P78552	IL4	IL13RA1	True	False	True	user_curated	False	0	0	0	0	0	0	0	0	0	0	0	0	0	0	0	0	0	0	0	0	0	0	0	0.009	0.01	0.012	0	0.064	0.092	0.108	0.091	0.009	0.031	0.09	0	0.011	0.061	0.14	0.056
CPI-SS05CA5408F	IL13_IL13RA1	simple:P35225	simple:P78552	IL13	IL13RA1	True	False	True	user_curated	False	0	0	0	0	0	0	0	0	0	0	0	0	0	0	0	0	0	0	0	0	0	0	0	0	0	0	0	0	0	0	0	0	0	0	0	0	0	0	0
CPI-SS01AD399A0	IL4_IL13RA2	simple:P05112	simple:Q14627	IL4	IL13RA2	True	False	True	I2D	False	0	0	0	0	0	0	0	0	0	0	0	0	0	0	0	0	0	0	0	0	0	0	0	0	0	0	0	0.01	0.1	0	0.009	0	0	0.009	0	0	0.008	0	0
CPI-SS066FBE098	IL13_IL13RA2	simple:P35225	simple:Q14627	IL13	IL13RA2	True	False	True	user_curated	False	0	0	0	0	0	0	0	0	0	0	0	0	0	0	0	0	0	0	0	0	0	0	0	0	0	0	0	0	0	0	0	0	0	0	0	0	0	0	0
CPI-SS0186F8AED	TNFSF9_IL13RA2	simple:P41273	simple:Q14627	TNFSF9	IL13RA2	True	False	True	InnateDB-All	False	0	0	0	0	0	0	0.018	0.107	0	0.017	0	0	0.016	0	0	0.016	0	0	0	0	0	0	0	0	0	0	0	0.019	0.108	0	0.017	0	0	0.017	0	0	0.016	0	0
CPI-SS0BCCDFA7A	NAMPT_IL13RA2	simple:P43490	simple:Q14627	NAMPT	IL13RA2	True	False	True	InnateDB-All	False	0	0	0	0	0	0	0.137	0.226	0	0.136	0	0	0.135	0	0	0.135	0	0	0	0	0	0	0	0	0	0	0	0.182	0.271	0	0.181	0	0	0.18	0	0	0.18	0	0
CPI-SS0A3119AE8	IL7_IL7R	simple:P13232	simple:P16871	IL7	IL7R	True	False	True	user_curated	False	1.531	0.962	1.221	0.163	0.34	0.145	0.01	0.224	0.052	0.073	0.018	0.005	0.006	0.468	0.691	0.005	0.257	0.123	0.989	0.149	0.108	1.534	0.965	1.224	0.166	0.343	0.148	0.013	0.227	0.055	0.076	0.02	0.008	0.009	0.471	0.694	0.007	0.26	0.126
CPI-SS0073098F3	IL13_TMEM219	simple:P35225	simple:Q86XT9	IL13	TMEM219	True	False	True	IMEx,IntAct	False	0	0	0	0	0	0	0	0	0	0	0	0	0	0	0	0	0	0	0	0	0	0	0	0	0	0	0	0	0	0	0	0	0	0	0	0	0	0	0
CPI-SS0431D2256	TNFSF9_TNFRSF9	simple:P41273	simple:Q07011	TNFSF9	TNFRSF9	True	False	True	user_curated	False	0.024	0.034	0.241	0.075	0.107	0.568	0.031	0.016	0.024	0.031	0.045	0	0.018	0.254	0.504	0.016	0.026	0	0.052	0.171	0.094	0.024	0.035	0.241	0.076	0.107	0.569	0.032	0.017	0.025	0.032	0.045	0	0.018	0.254	0.505	0.016	0.027	0
CPI-SS047CD2E9F	TNFSF9_ADGRG5	simple:P41273	simple:Q8IZF4	TNFSF9	ADGRG5	True	False	True	InnateDB-All	False	0.018	0.017	0.027	0.024	0.025	0.044	0.016	0.016	0.024	0.019	0.041	0.119	0	0	0.017	0.017	0.036	0.037	0.036	0.026	0.031	0.019	0.018	0.028	0.024	0.026	0.044	0.016	0.017	0.024	0.019	0.041	0.12	0	0	0.018	0.018	0.036	0.038
CPI-SS0E654708F	UCN_CRHR2	simple:P55089	simple:Q13324	UCN	CRHR2	True	False	True	guidetopharmacology.org	False	0	0	0	0	0	0	0	0.001	0	0	0	0	0	0	0	0	0	0	0	0	0	0	0	0	0	0	0	0	0	0	0	0	0	0	0	0	0	0	0
CPI-SS0C85BC9AF	PROS1_AXL	simple:P07225	simple:P30530	PROS1	AXL	True	False	True	guidetopharmacology.org	False	0	0	0	0	0	0	0	0	0	0	0	0	0	0	0	0	0	0	0	0	0	0	0	0	0	0	0	0	0	0	0	0	0	0	0	0	0	0	0
CPI-SS09C4988F8	PROS1_TYRO3	simple:P07225	simple:Q06418	PROS1	TYRO3	True	False	True	guidetopharmacology.org	False	0	0	0	0	0	0	0	0	0	0	0	0	0	0	0	0	0	0	0	0	0	0	0	0	0	0	0	0	0	0	0	0	0	0	0	0	0	0	0
CPI-SS07AF9303D	GRP_GRPR	simple:P07492	simple:P30550	GRP	GRPR	True	False	True	guidetopharmacology.org	False	0	0	0	0	0	0	0	0	0	0	0	0	0	0	0	0	0	0	0	0	0	0	0	0	0	0	0	0	0	0	0	0	0	0	0	0	0	0	0
CPI-SS056B3DF8F	MSMB_MST1R	simple:P08118	simple:Q04912	MSMB	MST1R	True	False	True	user_curated	False	0.002	0	0	0	0	0.003	0.004	0.004	0.004	0.003	0.004	0	0.003	0	0.003	0.102	0	0	0	0.007	0	0.002	0	0	0	0	0.003	0.004	0.004	0.004	0.003	0.003	0	0.003	0	0.003	0.101	0	0
CPI-SS03EACE0E0	MST1_MST1R	simple:P26927	simple:Q04912	MST1	MST1R	True	False	True	curated	False	0.002	0	0	0	0	0.002	0.004	0.004	0.003	0.003	0.003	0	0.003	0	0.003	0.101	0	0	0	0.006	0	0.004	0	0	0	0	0.004	0.006	0.006	0.006	0.005	0.005	0	0.005	0	0.005	0.103	0	0
CPI-SS0CBC7840D	PTPRC_CD22	simple:P08575	simple:P20273	PTPRC	CD22	False	False	True	curated	False	0	0	1.024	0	0	0	0	0	1.029	1.026	0	0	0	0	0	0	1.027	0	0	0	0	0	0	1.166	0	0	0	0	0	1.171	1.168	0	0	0	0	0	0	1.169	0
CPI-SS0822AEF5F	PTPRC_MRC1	simple:P08575	simple:P22897	PTPRC	MRC1	False	False	True	curated	False	1.024	1.024	0	1.024	0	0	1.029	0	1.345	1.091	0	0	1.025	0	1.024	1.024	1.265	1.095	0	0	1.034	1.166	1.166	0	1.166	0	0	1.171	0	1.487	1.233	0	0	1.167	0	1.166	1.166	1.407	1.237
CPI-SS056FF4363	CD48_CD244	simple:P09326	simple:Q9BZW8	CD48	CD244	False	False	True	user_curated	False	0.391	0.408	0.406	0.423	0.482	0.423	0	0.39	0.396	0.404	0.444	0	0	0	0.391	0	0.406	0	0.406	0.537	0.489	0.339	0.356	0.354	0.371	0.43	0.37	0	0.338	0.343	0.352	0.392	0	0	0	0.339	0	0.354	0
CPI-SS08376F0E6	CSF3_CSF3R	simple:P09919	simple:Q99062	CSF3	CSF3R	True	False	True	user_curated	False	0	0	0	0	0	0	0	0	0	0	0	0	0	0	0	0	0	0	0	0	0	0	0	0	0	0	0	0	0	0	0	0	0	0	0	0	0	0	0
CPI-SS08719F19E	APELA_APLNR	simple:P0DMC3	simple:P35414	APELA	APLNR	True	False	True	guidetopharmacology.org	False	0	0	0	0	0	0	0	0	0	0	0	0	0	0	0	0	0	0	0	0	0	0	0	0	0	0	0	0	0	0	0	0	0	0	0	0	0	0	0
CPI-SS07327E587	CD28_CD80	simple:P10747	simple:P33681	CD28	CD80	False	False	True	user_curated	False	0.228	0.234	0.23	0.229	0	0.239	0.224	0	0.373	0.278	0	0.231	0.224	0.231	0.29	0.224	0.368	0.24	0	0	0.233	0.243	0.249	0.244	0.244	0	0.253	0.238	0	0.388	0.293	0	0.246	0.239	0.245	0.305	0.238	0.383	0.255
CPI-SS0320FFAFC	CTLA4_CD80	simple:P16410	simple:P33681	CTLA4	CD80	False	False	True	user_curated	False	0.091	0.097	0.092	0.092	0	0.101	0.086	0	0.235	0.14	0	0.094	0.086	0.093	0.153	0.086	0.23	0.102	0	0	0.095	0.253	0.259	0.254	0.254	0	0.263	0.248	0	0.398	0.303	0	0.256	0.249	0.255	0.315	0.248	0.393	0.264
CPI-SS077D7365D	CD28_CD86	simple:P10747	simple:P42081	CD28	CD86	False	False	True	user_curated	False	0.224	0.227	0.224	0.227	0.225	0.227	0.226	0	0.607	0.508	0.225	0.237	0.224	0	0.226	0.226	0.782	0.31	0	0	0	0.239	0.242	0.238	0.242	0.24	0.242	0.24	0	0.622	0.523	0.24	0.252	0.239	0	0.24	0.24	0.797	0.324
CPI-SS0B0E09B1C	CTLA4_CD86	simple:P16410	simple:P42081	CTLA4	CD86	False	False	True	user_curated	False	0.086	0.09	0.086	0.09	0.087	0.089	0.088	0	0.469	0.371	0.087	0.1	0.087	0	0.088	0.088	0.644	0.172	0	0	0	0.249	0.252	0.248	0.252	0.25	0.252	0.25	0	0.632	0.533	0.249	0.262	0.249	0	0.25	0.25	0.806	0.334
CPI-SS03EF699C7	HLA-E_KLRC1	simple:P13747	simple:P26715	HLA-E	KLRC1	False	False	True	curated	False	1.285	1.286	1.295	1.302	1.303	1.435	1.284	1.283	0	0	1.314	0	0	1.284	1.284	1.282	1.285	1.29	1.663	1.89	1.362	1.383	1.384	1.393	1.4	1.402	1.534	1.383	1.381	0	0	1.413	0	0	1.382	1.382	1.38	1.383	1.388
CPI-SS0C4FA643F	HLA-E_KLRC2	simple:P13747	simple:P26717	HLA-E	KLRC2	False	False	True	curated	False	1.283	0	1.288	1.292	1.541	1.359	0	1.285	1.283	1.283	1.551	0	1.283	0	1.283	0	0	1.324	1.288	1.523	1.768	1.381	0	1.386	1.39	1.639	1.457	0	1.383	1.381	1.381	1.65	0	1.381	0	1.381	0	0	1.423
CPI-SS03339363E	HLA-E_KLRK1	simple:P13747	simple:P26718	HLA-E	KLRK1	False	False	True	curated	False	1.283	0	1.295	1.324	1.332	1.339	0	1.282	1.282	1.283	1.317	0	1.282	1.285	1.282	1.282	0	0	1.312	1.359	1.362	1.382	0	1.393	1.423	1.431	1.437	0	1.381	1.381	1.382	1.416	0	1.38	1.384	1.38	1.38	0	0
CPI-SS087321EB5	SELL_SELPLG	simple:P14151	simple:Q14242	SELL	SELPLG	False	False	True	curated	False	0.57	0.56	0.531	0.769	0.59	0.472	0.188	0.189	0.363	0.272	0.895	0.396	0.188	0.724	0.613	0.19	0.265	0.682	0.627	0.487	0.568	0.448	0.438	0.409	0.647	0.468	0.35	0.066	0.067	0.241	0.15	0.773	0.274	0.066	0.602	0.491	0.068	0.143	0.56
CPI-SS02B7540B0	SELP_SELPLG	simple:P16109	simple:Q14242	SELP	SELPLG	False	False	True	curated	False	0	0	0	0	0	0	0	0	0	0	0	0	0	0	0	0	0	0	0	0	0	0.384	0.374	0.345	0.583	0.404	0.286	0.003	0.004	0.177	0.087	0.709	0.21	0.002	0.539	0.427	0.004	0.079	0.496
CPI-SS086A1C18B	SELE_SELPLG	simple:P16581	simple:Q14242	SELE	SELPLG	False	False	True	curated	False	0	0	0	0	0	0	0	0	0	0	0	0	0	0	0	0	0	0	0	0	0	0	0	0	0	0	0	0	0	0	0	0	0	0	0	0	0	0	0
CPI-SS01560CA22	CD99_PILRA	simple:P14209	simple:Q9UKJ1	CD99	PILRA	True	False	True	curated	False	0	0.825	0.824	0.823	0	0	0.824	0.825	1.257	1.171	0	0	0.825	0	0	0.825	1.088	0.858	0	0	0	0	0.971	0.971	0.97	0	0	0.97	0.971	1.404	1.317	0	0	0.971	0	0	0.971	1.234	1.004
CPI-SS0362EFFDE	PMCH_MCHR1	simple:P20382	simple:Q99705	PMCH	MCHR1	True	False	True	I2D	False	0	0	0	0	0	0	0	0	0	0	0	0	0	0	0	0	0	0	0	0	0	0	0	0	0	0	0	0	0	0	0	0	0	0	0	0	0	0	0
CPI-SS056AA08CF	EDN2_EDNRA	simple:P20800	simple:P25101	EDN2	EDNRA	True	False	True	guidetopharmacology.org	False	0	0	0	0	0	0	0	0	0	0	0	0	0	0	0	0	0	0	0	0	0	0	0	0	0	0	0	0	0	0	0	0	0	0	0	0	0	0	0
CPI-SS00F4BAA12	IL10_IL10RA	simple:P22301	simple:Q13651	IL10	IL10RA	True	False	True	user_curated	False	0.273	0.242	0.135	0.268	0.27	0.278	0.007	0.012	0.255	0.315	0.178	0.378	0.009	0.449	0.371	0.011	0.205	0.284	0.145	0.209	0.298	0.311	0.28	0.173	0.306	0.308	0.316	0.045	0.049	0.293	0.353	0.215	0.416	0.047	0.487	0.409	0.049	0.243	0.322
CPI-SS04456F441	TNFSF4_TNFRSF4	simple:P23510	simple:P43489	TNFSF4	TNFRSF4	False	False	True	user_curated	False	0.307	0.178	0.043	0.021	0.035	0.07	0.414	0.011	0.037	0.017	0.098	0.05	0.011	0.42	1.136	0.01	0.026	0.027	0.018	0.042	0.027	0.312	0.183	0.049	0.027	0.041	0.076	0.42	0.017	0.043	0.022	0.103	0.056	0.017	0.425	1.141	0.016	0.031	0.032
CPI-SS0B0F18200	IL12A_IL12RB1	simple:P29459	simple:P42701	IL12A	IL12RB1	True	False	True	user_curated	False	0.074	0.076	0.131	0.079	0.054	0.061	0	0.003	0.055	0.023	0.059	0.034	0.014	0.07	0.143	0.002	0.036	0.008	0.066	0.043	0.041	0	0	0	0	0	0	0	0	0	0	0	0	0	0	0	0	0	0
CPI-SS077B160B9	IL15_IL15RA	simple:P40933	simple:Q13261	IL15	IL15RA	True	False	True	user_curated	False	0.037	0.036	0.052	0.035	0.041	0.034	0.089	0.291	0.067	0.035	0.034	0.114	0.11	0.044	0.064	0.046	0.035	0	0.037	0.018	0.026	0.026	0.025	0.041	0.024	0.03	0.023	0.078	0.28	0.056	0.024	0.023	0.103	0.099	0.032	0.052	0.035	0.023	0
CPI-SS0E5593D5C	BMP8B_PLAUR	simple:P34820	simple:Q03405	BMP8B	PLAUR	True	False	True	InnateDB-All	False	0.113	0.032	0.041	0.007	0.015	0.006	0.094	0.366	1.319	1.664	0.021	0.043	0.138	0.004	0.009	0.456	0.968	0.517	0.027	0.01	0.014	0	0	0	0	0	0	0	0	0	0	0	0	0	0	0	0	0	0
CPI-SS0DC2DD9D7	THPO_MPL	simple:P40225	simple:P40238	THPO	MPL	True	False	True	curated	False	0	0	0	0	0	0	0	0	0	0	0	0	0	0	0	0	0	0	0	0	0	0	0	0	0	0	0	0	0	0	0	0	0	0	0	0	0	0	0
CPI-SS07B3139A0	NMU_NMUR2	simple:P48645	simple:Q9GZQ4	NMU	NMUR2	True	False	True	guidetopharmacology.org	False	0	0	0	0	0	0	0	0	0	0	0	0	0	0	0	0	0	0	0	0	0	0	0	0	0	0	0	0	0	0	0	0	0	0	0	0	0	0	0
CPI-SS018BD4882	NMU_NMUR1	simple:P48645	simple:Q9HB89	NMU	NMUR1	True	False	True	guidetopharmacology.org	False	0	0	0.001	0.003	0.039	0.001	0	0.002	0	0	0.023	0	0.02	0	0	0	0	0	0	0.037	0.019	0	0	0	0	0	0	0	0	0	0	0	0	0	0	0	0	0	0
CPI-SS04BE14432	INHBC_ACVR2B	simple:P55103	simple:Q13705	INHBC	ACVR2B	True	False	True	curated	False	0	0	0	0	0	0	0	0	0	0	0	0	0	0	0	0	0	0	0	0	0	0	0	0	0	0	0	0	0	0	0	0	0	0	0	0	0	0	0
CPI-SS084FF62A8	CCL18_GPER1	simple:P55774	simple:Q99527	CCL18	GPER1	True	False	True	user_curated	False	0	0	0	0	0	0	0	0	0	0	0	0	0	0	0	0	0	0	0	0	0	0	0	0	0	0	0	0	0	0	0	0	0	0	0	0	0	0	0
CPI-SS0BC884A75	QRFP_QRFPR	simple:P83859	simple:Q96P65	QRFP	QRFPR	True	False	True	guidetopharmacology.org	False	0	0	0	0	0	0	0	0	0	0	0	0	0	0	0	0	0	0	0	0	0	0	0	0	0	0	0	0	0	0	0	0	0	0	0	0	0	0	0
CPI-SS0D00AAD2F	SEMA5A_PLXNB3	simple:Q13591	simple:Q9ULL4	SEMA5A	PLXNB3	False	False	True	curated	False	0.001	0	0	0	0	0	0.003	0	0	0	0	0	0	0	0	0.015	0	0	0	0	0	0	0	0	0	0	0	0	0	0	0	0	0	0	0	0	0	0	0
CPI-SS0893BD6B6	IL16_GRIN2C	simple:Q14005	simple:Q14957	IL16	GRIN2C	True	False	True	I2D	False	0	0	0	0	0	0	0	0	0	0	0	0	0.114	0	0	0.112	0	0	0	0	0	0	0	0	0	0	0	0	0	0	0	0	0	0.167	0	0	0.165	0	0
CPI-SS0F856A80F	KISS1_KISS1R	simple:Q15726	simple:Q969F8	KISS1	KISS1R	True	False	True	guidetopharmacology.org	False	0	0	0	0	0	0	0	0	0	0	0	0	0	0	0	0	0	0	0	0	0	0	0	0	0	0	0	0	0	0	0	0	0	0	0	0	0	0	0
CPI-SS03538F296	IL17A_IL17RA	simple:Q16552	simple:Q96F46	IL17A	IL17RA	True	False	True	user_curated	False	0.091	0.099	0.066	0.065	0.054	0.087	0.066	0.069	0.077	0.106	0.084	0.046	0.063	0.114	0.076	0.05	0.132	0.148	0.073	0.083	0.037	0.096	0.104	0.072	0.07	0.059	0.092	0.071	0.074	0.082	0.111	0.09	0.051	0.068	0.12	0.081	0.055	0.137	0.153
CPI-SS08EDE5442	IGFL2_IGFLR1	simple:Q6UWQ7	simple:Q9H665	IGFL2	IGFLR1	True	False	True	IMEx,InnateDB-All,UniProt	False	0	0	0	0	0	0	0	0	0	0	0	0	0	0	0	0	0	0	0	0	0	0	0	0	0	0	0	0	0	0	0	0	0	0	0	0	0	0	0
CPI-SS08C995EB4	CXCL17_GPR35	simple:Q6UXB2	simple:Q9HC97	CXCL17	GPR35	True	False	True	guidetopharmacology.org	False	0	0	0	0	0	0	0	0	0	0	0	0	0	0	0	0	0	0	0	0	0	0.088	0.087	0.181	0.048	0.225	0.018	0.003	0.004	0.041	0.134	0.03	0.005	0.004	0.025	0.007	0.089	0.21	0.028
CPI-SS00797FD15	EDA_EDA2R	simple:Q92838	simple:Q9HAV5	EDA	EDA2R	True	False	True	guidetopharmacology.org	False	0.007	0.007	0.008	0	0	0	0.006	0.012	0.007	0	0.007	0.01	0.012	0	0.006	0	0	0	0	0	0	0	0	0	0	0	0	0	0	0	0	0	0	0	0	0	0	0	0
CPI-SS05A8552D7	EDA_EDAR	simple:Q92838	simple:Q9UNE0	EDA	EDAR	True	False	True	guidetopharmacology.org	False	0	0	0	0	0	0	0	0.009	0	0	0	0	0	0	0.006	0.014	0	0	0	0	0	0	0	0	0	0	0	0	0	0	0	0	0	0	0	0	0	0	0
CPI-SS0D15214CD	IL20_IL20RA	simple:Q9NYY1	simple:Q9UHF4	IL20	IL20RA	True	False	True	user_curated	False	0	0	0	0	0	0	0	0	0	0	0	0	0	0	0	0	0	0	0	0	0	0	0	0	0	0	0	0	0	0	0	0	0	0	0	0	0	0	0
CPI-SS0281839F1	IL37_IL1RAPL1	simple:Q9NZH6	simple:Q9NZN1	IL37	IL1RAPL1	True	False	True	InnateDB	False	0	0	0	0	0	0	0	0	0	0	0	0	0	0	0	0	0	0	0	0	0	0	0	0	0	0	0	0	0	0	0	0	0	0	0	0	0	0	0
CPI-SS0FF51A757	TNFSF18_TNFRSF18	simple:Q9UNG2	simple:Q9Y5U5	TNFSF18	TNFRSF18	True	False	True	user_curated	False	0	0	0	0	0	0	0	0	0	0	0	0	0	0	0	0	0	0	0	0	0	0	0	0	0	0	0	0	0	0	0	0	0	0	0	0	0	0	0
CPI-SC0859FAC25	IFNE_Type I IFNR	simple:Q86WN2	complex:Type I IFNR	IFNE		True	False	True	curated	False	0	0	0	0	0	0	0	0	0	0	0	0	0	0	0	0	0	0	0	0	0	0	0	0	0	0	0	0	0	0	0	0	0	0	0	0	0	0	0
CPI-SC0D089F0A9	IFNK_Type I IFNR	simple:Q9P0W0	complex:Type I IFNR	IFNK		True	False	True	curated	False	0	0	0	0	0	0	0	0	0	0	0	0	0	0	0	0	0	0	0	0	0	0	0	0	0	0	0	0	0	0	0	0	0	0	0	0	0	0	0
CPI-SC033E22B14	PDGFB_PDGFR complex	simple:P01127	complex:PDGFR complex	PDGFB		True	False	True	curated	False	0	0	0.003	0.003	0	0	0.005	0.532	0.004	0	0	0.008	0.003	0	0.002	0.002	0.013	0	0	0.006	0	0	0	0.002	0.002	0	0	0.005	0.532	0.004	0	0	0.007	0.003	0	0.002	0.002	0.013	0
CPI-SC001669E22	GDF11_TGFR_AVR2A	simple:O95390	complex:TGFR_AVR2A	GDF11		True	False	True	curated	False	0.007	0	0	0.005	0	0	0.021	0.011	0.012	0.013	0.006	0	0.012	0	0.005	0.009	0.007	0	0	0	0	0.012	0	0	0.01	0	0	0.026	0.015	0.017	0.017	0.01	0	0.016	0	0.01	0.014	0.012	0
CPI-SC023986FB9	MSTN_TGFR_AVR2A	simple:O14793	complex:TGFR_AVR2A	MSTN		True	False	True	curated	False	0	0	0	0	0	0	0	0	0	0	0	0	0	0	0	0	0	0	0	0	0	0	0	0	0	0	0	0	0	0	0	0	0	0	0	0	0	0	0
CPI-SC017215F7F	GDF11_TGFR_AVR2B	simple:O95390	complex:TGFR_AVR2B	GDF11		True	False	True	curated	False	0.006	0	0.006	0	0.006	0	0.014	0.01	0.006	0	0	0.009	0.011	0	0.006	0.011	0	0	0	0	0	0.011	0	0.011	0	0.011	0	0.018	0.015	0.01	0	0	0.014	0.016	0	0.011	0.015	0	0
CPI-SC08968AFE6	MSTN_TGFR_AVR2B	simple:O14793	complex:TGFR_AVR2B	MSTN		True	False	True	curated	False	0	0	0	0	0	0	0	0	0	0	0	0	0	0	0	0	0	0	0	0	0	0	0	0	0	0	0	0	0	0	0	0	0	0	0	0	0	0	0
CPI-SC098C06330	TGFB1_TGFbeta receptor1	simple:P01137	complex:TGFbeta receptor1	TGFB1		True	False	True	curated	False	0.43	0.427	0.435	0.426	0.438	0.429	0.438	0.474	0.47	0.441	0.442	0.43	0.44	0.426	0.432	0.455	0.45	0.536	0.438	0.443	0.436	0.395	0.393	0.4	0.392	0.404	0.395	0.403	0.439	0.436	0.407	0.407	0.395	0.406	0.391	0.398	0.421	0.415	0.502
CPI-SC0D5CFA431	TGFB3_TGFbeta receptor1	simple:P10600	complex:TGFbeta receptor1	TGFB3		True	False	True	curated	False	0.014	0.011	0.019	0.01	0.022	0.013	0.022	0.058	0.054	0.026	0.026	0.014	0.024	0.01	0.016	0.039	0.034	0.12	0.022	0.028	0.02	0	0	0	0	0	0	0	0	0	0	0	0	0	0	0	0	0	0
CPI-SC03DD946B2	TGFB2_TGFbeta receptor1	simple:P61812	complex:TGFbeta receptor1	TGFB2		True	False	True	curated	False	0	0	0	0	0	0	0	0	0	0	0	0	0	0	0	0	0	0	0	0	0	0	0	0	0	0	0	0	0	0	0	0	0	0	0	0	0	0	0
CPI-SC0984894BC	TGFB1_TGFbeta receptor2	simple:P01137	complex:TGFbeta receptor2	TGFB1		True	False	True	curated	False	0.425	0.422	0.422	0.426	0.421	0.422	0.431	0.467	0.429	0.427	0.42	0.443	0.45	0.435	0.435	0.425	0	0.428	0.421	0	0.428	0.391	0.388	0.387	0.391	0.386	0.388	0.396	0.433	0.395	0.393	0.386	0.408	0.416	0.401	0.4	0.39	0	0.394
CPI-SC0077CEB82	TGFB3_TGFbeta receptor2	simple:P10600	complex:TGFbeta receptor2	TGFB3		True	False	True	curated	False	0.01	0.006	0.006	0.01	0.005	0.006	0.015	0.051	0.013	0.011	0.004	0.027	0.034	0.019	0.019	0.009	0	0.012	0.005	0	0.012	0	0	0	0	0	0	0	0	0	0	0	0	0	0	0	0	0	0
CPI-SC032246C72	TGFB2_TGFbeta receptor2	simple:P61812	complex:TGFbeta receptor2	TGFB2		True	False	True	curated	False	0	0	0	0	0	0	0	0	0	0	0	0	0	0	0	0	0	0	0	0	0	0	0	0	0	0	0	0	0	0	0	0	0	0	0	0	0	0	0
CPI-SC0FDB4B6D9	GDF9_TGFR_BMPR2	simple:O60383	complex:TGFR_BMPR2	GDF9		True	False	True	curated	False	0	0	0	0	0	0	0	0	0	0	0	0	0	0	0	0	0	0	0	0	0	0	0	0	0	0	0	0	0	0	0	0	0	0	0	0	0	0	0
CPI-SC09E5431A2	IFNG_Type II IFNR	simple:P01579	complex:Type II IFNR	IFNG		True	False	True	curated	False	0.059	0.054	0.05	0.052	0	0.051	0.288	0.248	0.447	0.502	0.057	0.376	0.268	0.078	0.077	0.144	0.409	0.174	0.051	0.052	0	0.141	0.135	0.132	0.134	0	0.133	0.37	0.329	0.529	0.584	0.139	0.458	0.35	0.16	0.158	0.226	0.491	0.256
CPI-SC07B4ED8C9	IFNL1_Type III IFNR	simple:Q8IU54	complex:Type III IFNR	IFNL1		True	False	True	curated	False	0	0	0	0	0	0	0	0	0	0	0	0	0	0	0	0	0	0	0	0	0	0	0	0	0	0	0	0	0	0	0	0	0	0	0	0	0	0	0
CPI-SC090068F7B	TSLP_TSLPR	simple:Q969D9	complex:TSLPR	TSLP		True	False	True	curated	False	0	0	0	0	0	0	0	0	0	0	0	0	0	0	0	0	0	0	0	0	0	0	0	0	0	0	0	0	0	0	0	0	0	0	0	0	0	0	0
CPI-SC001AFA16D	NRTN_RET receptor 2	simple:Q99748	complex:RET receptor 2	NRTN		True	False	True	curated	False	0	0	0	0	0	0	0	0	0	0	0	0	0	0	0	0	0	0	0	0	0	0	0	0	0	0	0	0	0	0	0	0	0	0	0	0	0	0	0
CPI-SS0A7B487D4	WNT11_KLRG2	simple:A4D1S0	simple:O96014	KLRG2	WNT11	True	True	False	InnateDB-All	False	0	0	0	0	0	0	0	0	0	0	0	0	0	0	0	0	0	0	0	0	0	0	0	0	0	0	0	0	0	0	0	0	0	0	0	0	0	0	0
CPI-SS0FEC87269	TNFSF9_KLRG2	simple:A4D1S0	simple:P41273	KLRG2	TNFSF9	True	True	False	InnateDB-All	False	0	0	0	0	0	0	0	0	0.016	0	0	0	0	0	0	0	0	0	0	0	0	0	0	0	0	0	0	0	0	0.017	0	0	0	0	0	0	0	0	0
CPI-SS028784FC6	TNFSF9_HLA-DPA1	simple:HLADPA1	simple:P41273	HLA-DPA1	TNFSF9	True	True	False	InnateDB-All	False	0.213	0.668	0.326	1.094	0.755	0.892	0.2	0.067	2.459	1.23	0.387	0.353	0.08	0.791	0.671	0.305	2.442	1.682	0.541	0.283	0.795	0.213	0.669	0.326	1.095	0.756	0.892	0.201	0.068	2.459	1.231	0.387	0.354	0.08	0.791	0.672	0.305	2.442	1.682
CPI-SS00A8596B5	TNFSF9_PVR	simple:P15151	simple:P41273	PVR	TNFSF9	True	True	False	InnateDB-All	False	0	0	0	0.017	0	0.019	0.11	0.05	0.032	0.026	0	0	0.042	0	0.016	0.041	0.027	0.024	0	0	0	0	0	0	0.018	0	0.02	0.111	0.05	0.032	0.026	0	0	0.042	0	0.017	0.041	0.027	0.024
CPI-SS044DF8749	WNT5B_KLRG2	simple:A4D1S0	simple:Q9H1J7	KLRG2	WNT5B	True	True	False	InnateDB-All	False	0	0	0	0	0	0	0	0	0.001	0	0	0	0	0	0	0	0	0	0	0	0	0	0	0	0	0	0	0	0	0	0	0	0	0	0	0	0	0	0
CPI-SS072B19293	GAL_HLA-DPA1	simple:HLADPA1	simple:P22466	HLA-DPA1	GAL	True	True	False	InnateDB-All	False	0	0	0	0	0	0	0	0	0	0	0	0	0	0	0	0	0	0	0	0	0	0	0	0	0	0	0	0	0	0	0	0	0	0	0	0	0	0	0
CPI-SS0F8ABC300	GAL_GALR2	simple:O43603	simple:P22466	GALR2	GAL	True	True	False	guidetopharmacology.org	False	0	0	0	0	0	0	0	0	0	0	0	0	0	0	0	0	0	0	0	0	0	0	0	0	0	0	0	0	0	0	0	0	0	0	0	0	0	0	0
CPI-SS0E70DD97F	GAL_GALR3	simple:O60755	simple:P22466	GALR3	GAL	True	True	False	guidetopharmacology.org	False	0	0	0	0	0	0	0	0	0	0	0	0	0	0	0	0	0	0	0	0	0	0	0	0	0	0	0	0	0	0	0	0	0	0	0	0	0	0	0
CPI-SS00561BBD7	TIGIT_PVR	simple:P15151	simple:Q495A1	PVR	TIGIT	True	True	False	user_curated	False	0	0	0	0.051	0	0.053	0.144	0.083	0.065	0.059	0	0	0.075	0	0.049	0.074	0.06	0.057	0	0	0	0	0	0	0.201	0	0.203	0.294	0.233	0.215	0.21	0	0	0.225	0	0.2	0.224	0.21	0.207
CPI-SS0F1A060D4	NECTIN3_PVR	simple:P15151	simple:Q9NQS3	PVR	NECTIN3	True	True	False	curated	False	0	0	0	0.012	0	0.014	0.105	0.044	0.026	0.021	0	0	0.036	0	0.011	0.035	0.021	0.018	0	0	0	0	0	0	0	0	0	0	0	0	0	0	0	0	0	0	0	0	0
CPI-SS0C5E9FBFB	NECTIN3_NECTIN1	simple:Q15223	simple:Q9NQS3	NECTIN1	NECTIN3	True	True	False	curated	False	0.012	0	0.012	0.011	0	0	0.02	0.021	0.013	0.016	0.018	0.016	0.054	0	0.012	0.028	0.015	0.031	0.017	0	0	0	0	0	0	0	0	0	0	0	0	0	0	0	0	0	0	0	0
CPI-SS02FBD007E	NECTIN3_NECTIN2	simple:Q92692	simple:Q9NQS3	NECTIN2	NECTIN3	False	True	False	curated	False	0.012	0.012	0.015	0.012	0.013	0.012	0.505	0.402	0.304	0.251	0.016	0.017	0.47	0	0.012	0.347	0.34	0.054	0.015	0.015	0	0	0	0	0	0	0	0	0	0	0	0	0	0	0	0	0	0	0
CPI-SS00661A3A4	CADM3_NECTIN1	simple:Q15223	simple:Q8N126	NECTIN1	CADM3	True	True	False	curated	False	0	0	0	0	0	0	0	0	0	0	0	0	0	0	0	0	0	0	0	0	0	0	0	0	0	0	0	0	0	0	0	0	0	0	0	0	0	0	0
CPI-SS01158CABF	FAM3C_FFAR2	simple:O15552	simple:Q92520	FFAR2	FAM3C	True	True	False	IMEx,IntAct	False	0.033	0	0	0	0	0	0	0.035	0.035	0.049	0	0	0.033	0	0	0.034	0.034	0	0	0	0	0.016	0	0	0	0	0	0	0.018	0.018	0.032	0	0	0.016	0	0	0.017	0.017	0
CPI-SS034D36D2F	FAM3C_HLA-C	simple:HLAC	simple:Q92520	HLA-C	FAM3C	True	True	False	InnateDB-All	False	1.796	1.949	1.917	2.028	1.912	1.975	1.378	1.306	1.54	1.367	2.063	1.926	1.542	1.877	1.949	0.934	1.305	1.086	1.907	1.804	1.869	1.779	1.932	1.9	2.011	1.895	1.958	1.361	1.289	1.523	1.35	2.046	1.909	1.525	1.86	1.932	0.917	1.288	1.069
CPI-SS0528A694B	FAM3C_GPR42	simple:O15529	simple:Q92520	GPR42	FAM3C	True	True	False	IMEx,IntAct	False	0	0	0	0	0	0	0	0.033	0.036	0.035	0	0	0.035	0	0	0	0	0	0	0	0	0	0	0	0	0	0	0	0.016	0.019	0.018	0	0	0.018	0	0	0	0	0
CPI-SS055E061C9	FAM3C_LAMP1	simple:P11279	simple:Q92520	LAMP1	FAM3C	True	True	False	InnateDB-All	False	0.229	0.264	0.259	0.236	0.263	0.245	0.248	0.414	0.538	0.231	0.272	0.132	0.358	0.252	0.237	0.233	0.228	0.176	0.221	0.26	0.192	0.212	0.247	0.242	0.219	0.246	0.228	0.231	0.397	0.521	0.215	0.255	0.115	0.341	0.235	0.22	0.216	0.211	0.159
CPI-SS02CF96625	FAM3C_KIR2DL3	simple:P43628	simple:Q92520	KIR2DL3	FAM3C	True	True	False	IMEx,IntAct	False	0	0	0	0.036	0.439	0.076	0	0.034	0.034	0.033	0.367	0.034	0.034	0	0.033	0.033	0	0	0	0.053	0.519	0	0	0	0.019	0.422	0.059	0	0.017	0.017	0.016	0.35	0.017	0.017	0	0.016	0.016	0	0
CPI-SS033CB0BB2	FAM3C_CXADR	simple:P78310	simple:Q92520	CXADR	FAM3C	True	True	False	IMEx,IntAct	False	0.036	0	0.036	0.034	0.035	0	0	0.033	0.034	0	0	0.036	0.034	0	0.034	0.139	0	0	0.034	0.039	0	0.019	0	0.019	0.017	0.018	0	0	0.016	0.017	0	0	0.019	0.017	0	0.017	0.122	0	0
CPI-SS0E2431C09	FAM3C_PDCD1	simple:Q15116	simple:Q92520	PDCD1	FAM3C	True	True	False	InnateDB-All	False	0.148	0.307	0.169	0.207	0.039	0.394	0.034	0.034	0.042	0.034	0	0.035	0	0.071	0.109	0.033	0	0.066	0.05	0.041	0.056	0.131	0.29	0.152	0.19	0.022	0.377	0.017	0.017	0.025	0.017	0	0.018	0	0.054	0.092	0.016	0	0.049
CPI-SS0AFC7BACF	FAM3C_ADGRG5	simple:Q8IZF4	simple:Q92520	ADGRG5	FAM3C	True	True	False	InnateDB-All	False	0.036	0.035	0.044	0.041	0.043	0.061	0.033	0.033	0.041	0.036	0.058	0.137	0	0	0.035	0.035	0.053	0.054	0.053	0.044	0.048	0.019	0.018	0.027	0.024	0.026	0.044	0.016	0.016	0.024	0.019	0.041	0.12	0	0	0.018	0.018	0.036	0.037
CPI-SS00FB3CB09	CCL4L2_FFAR2	simple:O15552	simple:Q8NHW4	FFAR2	CCL4L2	True	True	False	IMEx,IntAct	False	0.066	0	0	0	0	0	0	0.067	0.067	0.081	0	0	0.066	0	0	0.066	0.066	0	0	0	0	0.098	0	0	0	0	0	0	0.1	0.1	0.114	0	0	0.098	0	0	0.099	0.099	0
CPI-SS022AE18AF	CCL4L2_GPR42	simple:O15529	simple:Q8NHW4	GPR42	CCL4L2	True	True	False	IMEx,IntAct	False	0	0	0	0	0	0	0	0.066	0.068	0.067	0	0	0.067	0	0	0	0	0	0	0	0	0	0	0	0	0	0	0	0.098	0.101	0.1	0	0	0.1	0	0	0	0	0
CPI-SS0F3D40856	CCL4L2_PGRMC2	simple:O15173	simple:Q8NHW4	PGRMC2	CCL4L2	True	True	False	IMEx,IntAct	False	0.085	0.083	0.081	0.097	0.093	0.089	0.11	0.146	0.082	0.076	0.095	0.093	0.11	0.088	0.084	0.107	0.084	0.081	0.088	0.098	0.076	0.118	0.116	0.113	0.13	0.126	0.122	0.143	0.179	0.115	0.109	0.128	0.125	0.143	0.121	0.117	0.14	0.117	0.114
CPI-SS072E1E27A	TNF_FFAR2	simple:O15552	simple:P01375	FFAR2	TNF	True	True	False	IMEx,IntAct	False	0.174	0	0	0	0	0	0	0.175	0.176	0.189	0	0	0.174	0	0	0.175	0.175	0	0	0	0	0.089	0	0	0	0	0	0	0.09	0.091	0.104	0	0	0.089	0	0	0.09	0.09	0
CPI-SS0D26F639E	CXCL9_KIR2DL3	simple:P43628	simple:Q07325	KIR2DL3	CXCL9	True	True	False	IMEx,IntAct	False	0	0	0	0	0	0	0	0	0	0	0	0	0	0	0	0	0	0	0	0	0	0	0	0	0	0	0	0	0	0	0	0	0	0	0	0	0	0	0
CPI-SS02246DA17	CXCL9_CXCR3	simple:P49682	simple:Q07325	CXCR3	CXCL9	True	True	False	user_curated	False	0	0	0	0	0	0	0	0	0	0	0	0	0	0	0	0	0	0	0	0	0	0	0	0	0	0	0	0	0	0	0	0	0	0	0	0	0	0	0
CPI-SS0F52745F3	CXCL9_DPP4	simple:P27487	simple:Q07325	DPP4	CXCL9	True	True	False	curated	False	0	0	0	0	0	0	0	0	0	0	0	0	0	0	0	0	0	0	0	0	0	0	0	0	0	0	0	0	0	0	0	0	0	0	0	0	0	0	0
CPI-SS0C17BB772	CXCL9_FCGR2A	simple:P12318	simple:Q07325	FCGR2A	CXCL9	True	True	False	IMEx,IntAct	False	0	0	0	0	0	0	0	0	0	0	0	0	0	0	0	0	0	0	0	0	0	0	0	0	0	0	0	0	0	0	0	0	0	0	0	0	0	0	0
CPI-SS0D795AC00	CNTF_EGFR	simple:P00533	simple:P26441	EGFR	CNTF	True	True	False	InnateDB-All	False	0	0	0	0	0	0	0	0	0	0	0	0	0	0	0	0	0	0	0	0	0	0	0	0	0	0	0	0	0	0	0	0	0	0	0	0	0	0	0
CPI-SS0F4D30D5A	EGF_EGFR	simple:P00533	simple:P01133	EGFR	EGF	True	True	False	curated	False	0	0	0	0	0	0	0	0	0	0	0	0	0	0	0	0	0	0	0	0	0	0	0	0	0	0	0	0	0	0	0	0	0	0	0	0	0	0	0
CPI-SS0E25CE362	TGFA_EGFR	simple:P00533	simple:P01135	EGFR	TGFA	True	True	False	curated	False	0	0.012	0	0	0	0	0.013	0.094	0	0.012	0.013	0.013	0.058	0.013	0.011	0.078	0	0	0.013	0	0	0	0	0	0	0	0	0	0	0	0	0	0	0	0	0	0	0	0
CPI-SS0055264F3	TGFB1_EGFR	simple:P00533	simple:P01137	EGFR	TGFB1	True	True	False	IMEx,InnateDB-All,MINT	False	0	0.418	0	0	0	0	0.419	0.5	0	0.418	0.419	0.419	0.464	0.419	0.417	0.484	0	0	0.419	0	0	0	0.384	0	0	0	0	0.385	0.466	0	0.383	0.384	0.384	0.429	0.385	0.383	0.449	0	0
CPI-SS00EDDD458	MIF_EGFR	simple:P00533	simple:P14174	EGFR	MIF	True	True	False	IMEx,InnateDB-All	False	0	0.857	0	0	0	0	0.858	0.939	0	0.857	0.858	0.858	0.903	0.858	0.856	0.922	0	0	0.858	0	0	0	0.795	0	0	0	0	0.796	0.877	0	0.795	0.796	0.796	0.841	0.796	0.794	0.861	0	0
CPI-SS0ABC5C1B8	MIF_CD74	simple:P04233	simple:P14174	CD74	MIF	True	True	False	I2D,InnateDB-All	False	1.877	2.452	1.992	2.984	2.618	2.629	1.762	1.164	4.446	3.392	2.001	3.257	0.979	2.701	2.679	2.322	4.41	4.104	2.411	2.043	2.689	1.815	2.391	1.931	2.922	2.556	2.568	1.701	1.102	4.384	3.33	1.939	3.195	0.918	2.639	2.618	2.26	4.348	4.043
CPI-SS0481D83A4	AREG_EGFR	simple:P00533	simple:P15514	EGFR	AREG	True	True	False	curated	False	0	0.155	0	0	0	0	0.156	0.237	0	0.155	0.156	0.156	0.201	0.156	0.154	0.221	0	0	0.156	0	0	0	0.028	0	0	0	0	0.029	0.11	0	0.028	0.029	0.029	0.074	0.029	0.027	0.094	0	0
CPI-SS0D4C221B8	AREG_ICAM1	simple:P05362	simple:P15514	ICAM1	AREG	True	True	False	InnateDB-All	False	0.235	0.201	0.314	0.193	0.277	0.166	1.091	0.857	0.979	0.971	0.351	0.533	0.532	0.179	0.215	0.196	0.681	0.444	0.363	0.407	0.338	0.108	0.074	0.187	0.066	0.15	0.039	0.964	0.73	0.852	0.844	0.224	0.406	0.405	0.052	0.088	0.069	0.554	0.317
CPI-SS08CA619FE	GRN_EGFR	simple:P00533	simple:P28799	EGFR	GRN	True	True	False	InnateDB-All	False	0	0.052	0	0	0	0	0.053	0.133	0	0.051	0.052	0.052	0.097	0.052	0.051	0.117	0	0	0.052	0	0	0	0.072	0	0	0	0	0.073	0.153	0	0.071	0.072	0.072	0.117	0.072	0.071	0.137	0	0
CPI-SS0DA033F03	GRN_TNFRSF1A	simple:P19438	simple:P28799	TNFRSF1A	GRN	True	True	False	IMEx,InnateDB-All,MINT	False	0.103	0.108	0.127	0.103	0.103	0.101	0.338	0.346	0.261	0.372	0.109	0	0.441	0.084	0.095	0.217	0.316	0.11	0.136	0.09	0.152	0.123	0.128	0.147	0.123	0.123	0.121	0.358	0.366	0.281	0.392	0.129	0	0.461	0.104	0.115	0.237	0.336	0.13
CPI-SS054D158CC	GRN_NTRK1	simple:P04629	simple:P28799	NTRK1	GRN	True	True	False	InnateDB-All	False	0.053	0.056	0.083	0.051	0.054	0.087	0	0	0	0	0.057	0	0	0.057	0.084	0	0	0	0.052	0.068	0	0.073	0.076	0.103	0.071	0.074	0.107	0	0	0	0	0.077	0	0	0.077	0.104	0	0	0
CPI-SS0C4E86714	GRN_TNFRSF1B	simple:P20333	simple:P28799	TNFRSF1B	GRN	True	True	False	IMEx,InnateDB-All,MINT	False	0.407	0.508	0.394	0.562	0.594	0.6	0.166	0.071	0.45	0.918	0.744	0.065	0.065	0.637	0.892	0.189	0.555	0.495	0.486	0.497	0.499	0.427	0.528	0.414	0.582	0.614	0.62	0.186	0.091	0.47	0.938	0.764	0.085	0.085	0.657	0.912	0.209	0.575	0.515
CPI-SS0A19E9C34	BTC_EGFR	simple:P00533	simple:P35070	EGFR	BTC	True	True	False	curated	False	0	0.002	0	0	0	0	0.003	0.083	0	0.001	0.002	0.002	0.047	0.002	0.001	0.067	0	0	0.002	0	0	0	0	0	0	0	0	0	0	0	0	0	0	0	0	0	0	0	0
CPI-SS06BC4D123	BTC_ERBB3	simple:P21860	simple:P35070	ERBB3	BTC	True	True	False	curated	False	0.005	0.006	0.005	0.003	0.002	0.003	0.011	0.002	0.002	0.001	0.009	0.004	0.006	0	0.002	0.364	0.003	0	0.004	0.005	0	0	0	0	0	0	0	0	0	0	0	0	0	0	0	0	0	0	0
CPI-SS088A0A760	COPA_EGFR	simple:P00533	simple:P53621	EGFR	COPA	True	True	False	InnateDB-All	False	0	0.124	0	0	0	0	0.125	0.206	0	0.124	0.125	0.125	0.17	0.125	0.123	0.19	0	0	0.125	0	0	0	0.1	0	0	0	0	0.101	0.181	0	0.099	0.1	0.1	0.145	0.1	0.099	0.165	0	0
CPI-SS0302E8E8F	COPA_CD74	simple:P04233	simple:P53621	CD74	COPA	True	True	False	IMEx,IntAct	False	1.144	1.72	1.26	2.251	1.885	1.896	1.03	0.431	3.713	2.659	1.268	2.524	0.247	1.968	1.947	1.589	3.677	3.372	1.679	1.31	1.956	1.12	1.695	1.235	2.227	1.861	1.872	1.005	0.407	3.688	2.635	1.243	2.5	0.222	1.944	1.922	1.565	3.652	3.347
CPI-SS0E6E8A727	COPA_NTRK1	simple:P04629	simple:P53621	NTRK1	COPA	True	True	False	InnateDB-All	False	0.126	0.128	0.156	0.124	0.127	0.16	0	0	0	0	0.13	0	0	0.13	0.156	0	0	0	0.125	0.141	0	0.101	0.104	0.131	0.1	0.103	0.135	0	0	0	0	0.105	0	0	0.106	0.132	0	0	0
CPI-SS07F042076	EPGN_EGFR	simple:P00533	simple:Q6UW88	EGFR	EPGN	True	True	False	curated	False	0	0.002	0	0	0	0	0.003	0.083	0	0.001	0.002	0.002	0.047	0.002	0.001	0.067	0	0	0.002	0	0	0	0	0	0	0	0	0	0	0	0	0	0	0	0	0	0	0	0
CPI-SS05D23BCE8	TNFSF13B_HLA-DPB1	simple:HLADPB1	simple:Q9Y275	HLA-DPB1	TNFSF13B	True	True	False	InnateDB-All	False	0.335	0.654	0.402	1.132	0.859	0.929	0.332	0.233	2.39	1.299	0.559	0.244	0.264	0.878	0.701	0.344	2.502	1.758	0.649	0.482	0.84	0.21	0.528	0.276	1.007	0.734	0.803	0.206	0.107	2.264	1.174	0.434	0.119	0.138	0.752	0.575	0.218	2.376	1.632
CPI-SS03C51D352	TNFSF13B_TNFRSF13B	simple:O14836	simple:Q9Y275	TNFRSF13B	TNFSF13B	True	True	False	user_curated	False	0	0	0	0.182	0	0	0	0	0	0.182	0	0.267	0	0	0.224	0	0	0.207	0	0.185	0	0	0	0	0.056	0	0	0	0	0	0.056	0	0.141	0	0	0.099	0	0	0.082
CPI-SS03133B4F2	TNFSF13B_TFRC	simple:P02786	simple:Q9Y275	TFRC	TNFSF13B	True	True	False	IMEx,IntAct	False	0.218	0.223	0.224	0.231	0.261	0.245	0.206	0.219	0.523	0.353	0.201	0.212	0.22	0.23	0.283	0.283	0.255	0.289	0.233	0.23	0.264	0.093	0.097	0.098	0.105	0.135	0.119	0.08	0.093	0.397	0.228	0.076	0.087	0.094	0.105	0.157	0.157	0.129	0.163
CPI-SS0F00D756A	TNFSF13B_CD40	simple:P25942	simple:Q9Y275	CD40	TNFSF13B	True	True	False	I2D,InnateDB	False	0.184	0.188	0.184	0.183	0	0.184	0.453	0.295	0.517	0.256	0.191	0.325	0.374	0.189	0.199	0.244	0.414	0.24	0.189	0.196	0	0.058	0.063	0.058	0.057	0	0.058	0.327	0.169	0.391	0.13	0.066	0.199	0.248	0.063	0.073	0.118	0.288	0.114
CPI-SS0E2863F09	TNFSF13B_TNFRSF17	simple:Q02223	simple:Q9Y275	TNFRSF17	TNFSF13B	True	True	False	user_curated	False	0	0	0.182	0	0	0	0	0	0.182	0	0	0.441	0	0	0	0	0	0.193	0	0	0	0	0	0.056	0	0	0	0	0	0.056	0	0	0.316	0	0	0	0	0	0.067
CPI-SS09648FAA9	TNFSF13B_TNFRSF13C	simple:Q96RJ3	simple:Q9Y275	TNFRSF13C	TNFSF13B	True	True	False	user_curated	False	0.185	0.184	0.197	0.185	0	0.185	0	0.182	0	0.184	0	0.244	0.182	0.183	0.184	0.182	0	0	0.185	0	0	0.059	0.058	0.071	0.059	0	0.06	0	0.056	0	0.058	0	0.119	0.057	0.058	0.058	0.056	0	0
CPI-SS09808DEAE	APP_CD74	simple:P04233	simple:P05067	CD74	APP	False	True	False	curated	False	1.05	1.625	1.165	2.157	1.791	1.802	0.935	0.337	3.618	2.565	1.173	2.43	0.152	1.874	1.852	1.495	3.582	3.277	1.584	1.215	1.862	1.037	1.612	1.152	2.144	1.778	1.789	0.922	0.324	3.605	2.552	1.16	2.417	0.139	1.861	1.839	1.482	3.569	3.264
CPI-SS09C4FCB90	SPN_ICAM1	simple:P05362	simple:P16150	ICAM1	SPN	False	True	False	curated	False	0.242	0.208	0.321	0.2	0.284	0.173	1.098	0.864	0.986	0.978	0.358	0.54	0.539	0.186	0.222	0.203	0.688	0.451	0.37	0.414	0.345	0.265	0.231	0.344	0.223	0.307	0.196	1.121	0.887	1.009	1.001	0.381	0.563	0.562	0.209	0.245	0.226	0.711	0.473
CPI-SS0A4F27388	FASLG_TNFRSF1A	simple:P19438	simple:P48023	TNFRSF1A	FASLG	True	True	False	I2D,InnateDB-All	False	0.076	0.08	0.099	0.076	0.075	0.073	0.311	0.319	0.233	0.345	0.081	0	0.414	0.056	0.068	0.19	0.288	0.082	0.108	0.062	0.125	0.095	0.1	0.119	0.095	0.095	0.093	0.33	0.338	0.253	0.364	0.101	0	0.433	0.076	0.087	0.209	0.308	0.102
CPI-SS0049FD74F	FASLG_TNFRSF10B	simple:O14763	simple:P48023	TNFRSF10B	FASLG	True	True	False	I2D,InnateDB-All	False	0.078	0.06	0.063	0.053	0.046	0.05	0.215	0.098	0.09	0.104	0.039	0.036	0.062	0.053	0.049	0.09	0.102	0.034	0.054	0.031	0.07	0.097	0.08	0.083	0.072	0.065	0.07	0.235	0.117	0.11	0.124	0.059	0.056	0.082	0.072	0.069	0.109	0.122	0.054
CPI-SS03A0C857B	FASLG_FAS	simple:P25445	simple:P48023	FAS	FASLG	True	True	False	user_curated	False	0.214	0.309	0.242	0.217	0.219	0.172	0.027	0.136	0.057	0.071	0.066	0.077	0.13	0.328	0.365	0.03	0.068	0.04	0.163	0.159	0.1	0.233	0.329	0.261	0.236	0.239	0.192	0.046	0.155	0.077	0.09	0.085	0.096	0.15	0.348	0.384	0.05	0.087	0.06
CPI-SS004A073E1	NTF3_NTRK1	simple:P04629	simple:P20783	NTRK1	NTF3	True	True	False	curated	False	0	0	0	0	0	0	0	0	0	0	0	0	0	0	0	0	0	0	0	0	0	0	0	0	0	0	0	0	0	0	0	0	0	0	0	0	0	0	0
CPI-SS0ADA587B4	NTF3_NGFR	simple:P08138	simple:P20783	NGFR	NTF3	True	True	False	curated	False	0	0	0	0	0	0	0	0	0	0	0	0	0	0	0	0	0	0	0	0	0	0	0	0	0	0	0	0	0	0	0	0	0	0	0	0	0	0	0
CPI-SS0B1AB068C	GPI_NTRK1	simple:P04629	simple:P06744	NTRK1	GPI	True	True	False	InnateDB-All	False	0.186	0.189	0.216	0.185	0.188	0.22	0	0	0	0	0.19	0	0	0.191	0.217	0	0	0	0.185	0.201	0	0.236	0.239	0.266	0.235	0.238	0.27	0	0	0	0	0.241	0	0	0.241	0.267	0	0	0
CPI-SS0391D4602	NAMPT_NTRK1	simple:P04629	simple:P43490	NTRK1	NAMPT	True	True	False	InnateDB-All	False	0.137	0.14	0.167	0.136	0.139	0.171	0	0	0	0	0.142	0	0	0.142	0.168	0	0	0	0.137	0.152	0	0.182	0.185	0.212	0.181	0.184	0.216	0	0	0	0	0.186	0	0	0.187	0.213	0	0	0
CPI-SS00A6D366F	NAMPT_ADORA2A	simple:P29274	simple:P43490	ADORA2A	NAMPT	True	True	False	I2D,IMEx,InnateDB-All,MINT	False	0.149	0.154	0.154	0.199	0.2	0.197	0.145	0.14	0.14	0.178	0.143	0.195	0.15	0.178	0.2	0.136	0.174	0.162	0.154	0.149	0.186	0.194	0.199	0.199	0.243	0.245	0.242	0.19	0.185	0.185	0.223	0.188	0.24	0.194	0.223	0.245	0.18	0.219	0.207
CPI-SS05D1A6BEF	AIMP1_NTRK1	simple:P04629	simple:Q12904	NTRK1	AIMP1	True	True	False	InnateDB-All	False	0.079	0.081	0.109	0.077	0.08	0.113	0	0	0	0	0.083	0	0	0.083	0.109	0	0	0	0.078	0.094	0	0.092	0.095	0.122	0.091	0.094	0.126	0	0	0	0	0.097	0	0	0.097	0.123	0	0	0
CPI-SS06F83AE58	SELE_CD44	simple:P16070	simple:P16581	CD44	SELE	False	True	False	curated	False	0	0	0	0	0	0	0	0	0	0	0	0	0	0	0	0	0	0	0	0	0	0	0	0	0	0	0	0	0	0	0	0	0	0	0	0	0	0	0
CPI-SS074CF011C	NRG4_ERBB4	simple:Q15303	simple:Q8WWG1	ERBB4	NRG4	True	True	False	curated	False	0	0	0	0	0	0	0	0	0	0	0	0	0	0	0	0	0	0	0	0	0	0	0	0	0	0	0	0	0	0	0	0	0	0	0	0	0	0	0
CPI-SS0DE0A486F	VEGFA_NRP1	simple:O14786	simple:P15692	NRP1	VEGFA	True	True	False	curated	False	0	0	0	0	0	0	0.38	0.054	0.213	0.05	0.007	0.004	0.178	0	0	0.01	0.036	0.102	0	0	0	0	0	0	0	0	0	0.382	0.057	0.215	0.053	0.01	0.007	0.18	0	0	0.012	0.039	0.104
CPI-SS0E00478B4	VEGFA_NRP2	simple:O60462	simple:P15692	NRP2	VEGFA	True	True	False	curated	False	0.003	0	0.003	0	0	0	0.444	0.128	0.308	0.023	0	0	0.037	0	0.003	0.013	0.046	0.01	0	0	0	0.006	0	0.006	0	0	0	0.447	0.131	0.311	0.026	0	0	0.04	0	0.006	0.016	0.048	0.013
CPI-SS0855C0353	PGF_NRP1	simple:O14786	simple:P49763	NRP1	PGF	True	True	False	curated	False	0	0	0	0	0	0	0.377	0.052	0.21	0.048	0.004	0.002	0.175	0	0	0.007	0.034	0.099	0	0	0	0	0	0	0	0	0	0	0	0	0	0	0	0	0	0	0	0	0
CPI-SS0D22A09AD	PGF_NRP2	simple:O60462	simple:P49763	NRP2	PGF	True	True	False	curated	False	0.001	0	0.001	0	0	0	0.441	0.125	0.306	0.021	0	0	0.035	0	0.001	0.011	0.043	0.008	0	0	0	0	0	0	0	0	0	0	0	0	0	0	0	0	0	0	0	0	0
CPI-SS0E61DB5DF	PGF_FLT1	simple:P17948	simple:P49763	FLT1	PGF	True	True	False	curated	False	0.001	0.002	0.003	0.001	0	0.005	0.686	0.031	0.004	0.067	0.002	0.002	0.02	0.005	0.002	0.002	0.062	0	0	0.007	0	0	0	0	0	0	0	0	0	0	0	0	0	0	0	0	0	0	0
CPI-SS033E6DE7E	VEGFB_NRP1	simple:O14786	simple:P49765	NRP1	VEGFB	True	True	False	curated	False	0	0	0	0	0	0	0.389	0.064	0.222	0.06	0.016	0.014	0.187	0	0	0.019	0.046	0.111	0	0	0	0	0	0	0	0	0	0.384	0.058	0.217	0.054	0.011	0.008	0.182	0	0	0.014	0.04	0.106
CPI-SS0947A8549	VEGFB_FLT1	simple:P17948	simple:P49765	FLT1	VEGFB	True	True	False	curated	False	0.013	0.015	0.015	0.013	0	0.017	0.698	0.043	0.016	0.079	0.014	0.014	0.032	0.017	0.014	0.014	0.074	0	0	0.019	0	0.008	0.009	0.01	0.008	0	0.012	0.693	0.038	0.01	0.074	0.008	0.009	0.027	0.011	0.009	0.008	0.069	0
CPI-SS098425155	VEGFB_ADRB2	simple:P07550	simple:P49765	ADRB2	VEGFB	True	True	False	InnateDB-All	False	0.054	0.025	0.117	0.058	0.05	0.018	0.016	0.017	0.04	0.037	0.171	0.039	0.014	0.019	0.014	0.023	0.034	0.026	0.098	0	0.08	0.049	0.02	0.111	0.052	0.044	0.013	0.011	0.011	0.035	0.031	0.165	0.034	0.008	0.013	0.009	0.018	0.028	0.021
CPI-SS08083B141	SEMA3A_NRP1	simple:O14786	simple:Q14563	NRP1	SEMA3A	True	True	False	curated	False	0	0	0	0	0	0	0	0	0	0	0	0	0	0	0	0	0	0	0	0	0	0	0	0	0	0	0	0.38	0.054	0.212	0.05	0.007	0.004	0.178	0	0	0.01	0.036	0.101
CPI-SS0F15C1AB3	SEMA3F_NRP2	simple:O60462	simple:Q13275	NRP2	SEMA3F	True	True	False	curated	False	0	0	0	0	0	0	0	0	0	0	0	0	0	0	0	0	0	0	0	0	0	0	0	0	0	0	0	0	0	0	0	0	0	0	0	0	0	0	0
CPI-SS0241A1F57	SEMA3C_NRP2	simple:O60462	simple:Q99985	NRP2	SEMA3C	True	True	False	curated	False	0	0	0	0	0	0	0	0	0	0	0	0	0	0	0	0	0	0	0	0	0	0	0	0	0	0	0	0	0	0	0	0	0	0	0	0	0	0	0
CPI-SS003610FF9	CCL19_CXCR3	simple:P49682	simple:Q99731	CXCR3	CCL19	True	True	False	guidetopharmacology.org	False	0	0	0	0	0	0	0	0	0	0	0	0	0	0	0	0	0	0	0	0	0	0	0	0	0	0	0	0	0	0	0	0	0	0	0	0	0	0	0
CPI-SS056BE1011	CCL19_CCRL2	simple:O00421	simple:Q99731	CCRL2	CCL19	True	True	False	guidetopharmacology.org	False	0	0	0	0	0	0	0	0	0	0	0	0	0	0	0	0	0	0	0	0	0	0	0	0	0	0	0	0	0	0	0	0	0	0	0	0	0	0	0
CPI-SS098EFF959	CCL19_CCR7	simple:P32248	simple:Q99731	CCR7	CCL19	True	True	False	user_curated	False	0	0	0	0	0	0	0	0	0	0	0	0	0	0	0	0	0	0	0	0	0	0	0	0	0	0	0	0	0	0	0	0	0	0	0	0	0	0	0
CPI-SS0F8C664D9	CCL20_CXCR3	simple:P49682	simple:P78556	CXCR3	CCL20	True	True	False	guidetopharmacology.org	False	0.448	0.483	0.3	0.512	0.465	0.269	0.146	0.148	0.151	0.149	0.277	0.229	0.147	0.327	0.444	0.147	0.169	0.626	0.573	0.266	0.44	0.381	0.416	0.233	0.445	0.398	0.202	0.079	0.081	0.084	0.082	0.211	0.163	0.081	0.26	0.377	0.08	0.102	0.56
CPI-SS07F015051	CCL20_CCR6	simple:P51684	simple:P78556	CCR6	CCL20	True	True	False	user_curated	False	0.384	0.257	0.462	0.156	0.149	0.166	0.148	0.147	0.152	0.147	0.147	0.157	0.146	0.511	0.519	0.147	0.182	0	0.162	0	0	0.317	0.19	0.395	0.089	0.083	0.099	0.081	0.08	0.085	0.08	0.08	0.09	0.08	0.444	0.452	0.08	0.115	0
CPI-SS0FAF4BB9E	CCL11_DPP4	simple:P27487	simple:P51671	DPP4	CCL11	True	True	False	curated	False	0.142	0.074	0.188	0.023	0.03	0.004	0	0.015	0.002	0	0	0.002	0.001	0.028	0.036	0.005	0.006	0.137	0.116	0	0.011	0.146	0.077	0.191	0.027	0.034	0.007	0	0.019	0.006	0	0	0.006	0.005	0.032	0.039	0.009	0.009	0.141
CPI-SS08E13FAF2	CCL11_ACKR2	simple:O00590	simple:P51671	ACKR2	CCL11	True	True	False	curated	False	0	0	0	0	0	0	0	0	0.001	0	0	0	0	0	0	0.001	0.003	0	0	0	0	0	0	0	0	0	0	0	0	0.005	0	0	0	0	0	0	0.004	0.006	0
CPI-SS0DD547726	CCL11_CCR2	simple:P41597	simple:P51671	CCR2	CCL11	True	True	False	guidetopharmacology.org	False	0.011	0.036	0.007	0.003	0	0.004	0	0	0.003	0.014	0	0.056	0	0.004	0.007	0	0.012	0	0.003	0	0	0.015	0.039	0.011	0.006	0	0.008	0	0	0.006	0.018	0	0.059	0	0.008	0.011	0	0.016	0
CPI-SS0DBA4D668	CXCL12_DPP4	simple:P27487	simple:P48061	DPP4	CXCL12	True	True	False	curated	False	0	0	0	0	0	0	0	0	0	0	0	0	0	0	0	0	0	0	0	0	0	0	0	0	0	0	0	0	0	0	0	0	0	0	0	0	0	0	0
CPI-SS07155793F	CXCL12_ACKR3	simple:P25106	simple:P48061	ACKR3	CXCL12	True	True	False	guidetopharmacology.org	False	0	0	0	0	0	0	0	0	0	0	0	0	0	0	0	0	0	0	0	0	0	0	0	0	0	0	0	0	0	0	0	0	0	0	0	0	0	0	0
CPI-SS0DCA69916	TNFSF13_TNFRSF13B	simple:O14836	simple:O75888	TNFRSF13B	TNFSF13	True	True	False	user_curated	False	0	0	0	0	0	0	0	0	0	0	0	0	0	0	0	0	0	0	0	0	0	0	0	0	0	0	0	0	0	0	0	0	0	0	0	0	0	0	0
CPI-SS0AA47D179	CD70_TNFRSF13B	simple:O14836	simple:P32970	TNFRSF13B	CD70	True	True	False	InnateDB-All	False	0	0	0	0.068	0	0	0	0	0	0.068	0	0.153	0	0	0.11	0	0	0.093	0	0.07	0	0	0	0	0.073	0	0	0	0	0	0.073	0	0.159	0	0	0.116	0	0	0.099
CPI-SS0D4BF6CA3	CD70_CD27	simple:P26842	simple:P32970	CD27	CD70	True	True	False	user_curated	False	0.227	0.24	0.196	0.52	0.098	0.633	0.071	0.071	0.071	0.068	0.069	0.801	0	0.647	0.834	0.069	0	0	0.255	0.093	0.09	0.233	0.245	0.202	0.526	0.104	0.638	0.077	0.077	0.077	0.073	0.075	0.807	0	0.653	0.84	0.075	0	0
CPI-SS083296041	CD40LG_CD40	simple:P25942	simple:P29965	CD40	CD40LG	True	True	False	user_curated	False	0.14	0.145	0.14	0.14	0	0.14	0.41	0.251	0.474	0.212	0.148	0.282	0.331	0.146	0.156	0.201	0.371	0.196	0.145	0.153	0	0.204	0.209	0.204	0.204	0	0.204	0.474	0.315	0.537	0.276	0.212	0.345	0.395	0.21	0.22	0.264	0.435	0.26
CPI-SS05834E385	INSL3_CD40	simple:P25942	simple:P51460	CD40	INSL3	True	True	False	I2D	False	0.002	0.007	0.003	0.002	0	0.003	0.272	0.114	0.336	0.075	0.01	0.144	0.193	0.008	0.018	0.063	0.233	0.058	0.007	0.015	0	0	0	0	0	0	0	0	0	0	0	0	0	0	0	0	0	0	0
CPI-SS026776C89	PRL_HLA-DQB2	simple:HLADQB2	simple:P01236	HLA-DQB2	PRL	True	True	False	InnateDB-All	False	0	0	0	0	0	0	0	0	0	0	0	0	0	0	0	0	0	0	0	0	0	0	0	0	0	0	0	0	0	0	0	0	0	0	0	0	0	0	0
CPI-SS0EF0750A7	OGN_HLA-DRB1	simple:HLADRB1	simple:P20774	HLA-DRB1	OGN	True	True	False	InnateDB-All	False	0	0	0	0	0	0	0	0	0	0	0	0	0	0	0	0	0	0	0	0	0	0	0	0	0	0	0	0	0	0	0	0	0	0	0	0	0	0	0
CPI-SS06D3F23CC	IL1RN_IL1R1	simple:P14778	simple:P18510	IL1R1	IL1RN	True	True	False	user_curated	False	0.007	0.012	0.004	0.002	0.004	0.003	0.02	0.187	0.011	0.063	0.003	0	0.06	0.004	0.076	0.005	0.032	0.009	0.004	0	0	0	0	0	0	0	0	0	0	0	0	0	0	0	0	0	0	0	0
CPI-SS0E0F7D041	IL13_IL4R	simple:P24394	simple:P35225	IL4R	IL13	True	True	False	user_curated	False	0	0	0	0	0	0	0	0	0	0	0	0	0	0	0	0	0	0	0	0	0	0	0	0	0	0	0	0	0	0	0	0	0	0	0	0	0	0	0
CPI-SS05BA66D17	IL13_IL2RG	simple:P31785	simple:P35225	IL2RG	IL13	True	True	False	user_curated	False	0	0	0	0	0	0	0	0	0	0	0	0	0	0	0	0	0	0	0	0	0	0	0	0	0	0	0	0	0	0	0	0	0	0	0	0	0	0	0
CPI-SS0EF8CC32C	IL15_IL2RG	simple:P31785	simple:P40933	IL2RG	IL15	True	True	False	user_curated	False	0.32	0.412	0.422	0.379	0.373	0.474	0.021	0.017	0.067	0.043	0.356	0.283	0.016	0.405	0.56	0.033	0.137	0.182	0.306	0.409	0.321	0.309	0.401	0.411	0.368	0.361	0.463	0.01	0.006	0.055	0.032	0.344	0.272	0.005	0.393	0.548	0.021	0.126	0.171
CPI-SS0205C2780	IL15_IL2RB	simple:P14784	simple:P40933	IL2RB	IL15	True	True	False	user_curated	False	0.38	0.406	0.366	0.326	0.568	0.505	0.019	0.019	0.023	0.02	0.545	0.018	0.041	0.383	0.595	0.016	0.017	0.04	0.463	1.044	0.732	0.369	0.395	0.354	0.314	0.557	0.494	0.008	0.008	0.011	0.009	0.534	0.007	0.03	0.372	0.584	0.005	0.006	0.028
CPI-SS049E9B93C	IL2_IL2RG	simple:P31785	simple:P60568	IL2RG	IL2	True	True	False	user_curated	False	0.327	0.419	0.429	0.386	0.38	0.481	0.028	0.024	0.073	0.05	0.363	0.29	0.023	0.412	0.566	0.04	0.144	0.189	0.313	0.416	0.327	0.327	0.419	0.429	0.386	0.38	0.481	0.028	0.024	0.074	0.05	0.363	0.29	0.023	0.412	0.566	0.04	0.144	0.189
CPI-SS0D422CC80	IL2_IL2RB	simple:P14784	simple:P60568	IL2RB	IL2	True	True	False	user_curated	False	0.387	0.413	0.372	0.332	0.575	0.512	0.026	0.026	0.03	0.027	0.552	0.025	0.048	0.39	0.602	0.023	0.024	0.047	0.47	1.05	0.739	0.387	0.413	0.373	0.333	0.575	0.512	0.026	0.026	0.03	0.027	0.552	0.025	0.048	0.39	0.602	0.023	0.024	0.047
CPI-SS092627BE1	IL2_IL2RA	simple:P01589	simple:P60568	IL2RA	IL2	True	True	False	user_curated	False	0.04	0.031	0.04	0.028	0.027	0.079	0	0	0.255	0.03	0.032	0.026	0.023	0.351	0.604	0.023	0.051	0.052	0.036	0.039	0	0.04	0.031	0.041	0.028	0.027	0.079	0	0	0.255	0.03	0.032	0.026	0.023	0.351	0.604	0.023	0.051	0.052
CPI-SS09F430F14	IL2_NGFR	simple:P08138	simple:P60568	NGFR	IL2	True	True	False	I2D	False	0.024	0	0.023	0.023	0.025	0.023	0	0.022	0.022	0.023	0.024	0	0.03	0	0.023	0.023	0	0	0.024	0	0	0.024	0	0.023	0.023	0.025	0.023	0	0.022	0.023	0.023	0.024	0	0.03	0	0.023	0.023	0	0
CPI-SS0A93C11C8	BDNF_NGFR	simple:P08138	simple:P23560	NGFR	BDNF	True	True	False	curated	False	0	0	0	0	0	0	0	0	0	0	0	0	0	0	0	0	0	0	0	0	0	0	0	0	0	0	0	0	0	0	0	0	0	0	0	0	0	0	0
CPI-SS01BCB9360	BDNF_NCAM1	simple:P13591	simple:P23560	NCAM1	BDNF	True	True	False	I2D	False	0	0	0	0	0	0	0	0	0	0	0	0	0	0	0	0	0	0	0	0	0	0	0	0	0	0	0	0	0	0	0	0	0	0	0	0	0	0	0
CPI-SS0BA3A1C3A	NTF4_NGFR	simple:P08138	simple:P34130	NGFR	NTF4	True	True	False	curated	False	0	0	0	0	0	0	0	0	0	0	0	0	0	0	0	0	0	0	0	0	0	0	0	0	0	0	0	0	0	0	0	0	0	0	0	0	0	0	0
CPI-SS0B9C69A05	IL18_IL18RAP	simple:O95256	simple:Q14116	IL18RAP	IL18	True	True	False	user_curated	False	0	0	0	0	0	0	0	0	0	0	0	0	0	0	0	0	0	0	0	0	0	0	0	0	0	0	0	0	0	0	0	0	0	0	0	0	0	0	0
CPI-SS00E01E850	IL18_IL18R1	simple:Q13478	simple:Q14116	IL18R1	IL18	True	True	False	user_curated	False	0	0	0	0	0	0	0	0	0	0	0	0	0	0	0	0	0	0	0	0	0	0	0	0	0	0	0	0	0	0	0	0	0	0	0	0	0	0	0
CPI-SS0C23EF34B	GDNF_NCAM1	simple:P13591	simple:P39905	NCAM1	GDNF	True	True	False	I2D	False	0	0	0	0	0	0	0	0	0	0	0	0	0	0	0	0	0	0	0	0	0	0	0	0	0	0	0	0	0	0	0	0	0	0	0	0	0	0	0
CPI-SS07D71C546	IL24_NOTCH2	simple:Q04721	simple:Q13007	NOTCH2	IL24	True	True	False	IMEx,InnateDB-All,MINT	False	0	0	0	0	0	0	0	0	0	0	0	0	0	0	0	0	0	0	0	0	0	0	0	0	0	0	0	0	0	0	0	0	0	0	0	0	0	0	0
CPI-SS0533853E2	IL20_IL20RB	simple:Q6UXL0	simple:Q9NYY1	IL20RB	IL20	True	True	False	user_curated	False	0	0	0	0	0	0	0	0	0	0	0	0	0	0	0	0	0	0	0	0	0	0	0	0	0	0	0	0	0	0	0	0	0	0	0	0	0	0	0
CPI-SS027CDEA08	DLL4_NOTCH2	simple:Q04721	simple:Q9NR61	NOTCH2	DLL4	False	True	False	curated	False	0.039	0.03	0.047	0.019	0.035	0.028	0.004	0.057	0.047	0.179	0.032	0.026	0.061	0.039	0.03	0.022	0.075	0.183	0.026	0.053	0.053	0	0	0	0	0	0	0	0	0	0	0	0	0	0	0	0	0	0
CPI-SS012B7C21D	DLL4_NOTCH1	simple:P46531	simple:Q9NR61	NOTCH1	DLL4	False	True	False	curated	False	0.011	0.022	0.016	0.024	0.021	0.023	0.225	0.025	0.039	0.045	0.02	0.008	0.08	0.021	0.017	0.144	0.023	0.012	0.012	0.065	0.045	0	0	0	0	0	0	0	0	0	0	0	0	0	0	0	0	0	0
CPI-SS00D153A8A	DLL4_NOTCH4	simple:Q99466	simple:Q9NR61	NOTCH4	DLL4	False	True	False	curated	False	0.001	0.002	0	0.001	0	0	0.527	0.007	0.01	0.02	0.01	0.003	0.027	0	0.002	0.023	0.01	0.011	0.002	0	0	0	0	0	0	0	0	0	0	0	0	0	0	0	0	0	0	0	0
CPI-SS003C9A532	DLL3_NOTCH2	simple:Q04721	simple:Q9NYJ7	NOTCH2	DLL3	False	True	False	curated	False	0.04	0.03	0.047	0.019	0.035	0.029	0.004	0.058	0.047	0.179	0.033	0.026	0.061	0.04	0.03	0.022	0.075	0.183	0.027	0.053	0.053	0	0	0	0	0	0	0	0	0	0	0	0	0	0	0	0	0	0
CPI-SS0607D1101	DLL3_NOTCH1	simple:P46531	simple:Q9NYJ7	NOTCH1	DLL3	False	True	False	curated	False	0.011	0.022	0.016	0.024	0.021	0.023	0.225	0.025	0.039	0.045	0.02	0.008	0.08	0.021	0.017	0.144	0.023	0.012	0.012	0.065	0.045	0	0	0	0	0	0	0	0	0	0	0	0	0	0	0	0	0	0
CPI-SS09D379E5B	DLL3_NOTCH4	simple:Q99466	simple:Q9NYJ7	NOTCH4	DLL3	False	True	False	curated	False	0.001	0.002	0	0.001	0	0	0.527	0.007	0.011	0.02	0.01	0.003	0.027	0	0.002	0.023	0.01	0.011	0.002	0	0	0	0	0	0	0	0	0	0	0	0	0	0	0	0	0	0	0	0
CPI-SS02770D68F	JAG2_NOTCH2	simple:Q04721	simple:Q9Y219	NOTCH2	JAG2	False	True	False	curated	False	0.039	0.03	0.046	0.019	0.035	0.028	0.003	0.057	0.046	0.179	0.032	0.025	0.061	0.039	0.029	0.022	0.074	0.183	0.026	0.052	0.053	0.053	0.043	0.06	0.033	0.048	0.042	0.017	0.071	0.06	0.193	0.046	0.039	0.074	0.053	0.043	0.035	0.088	0.197
CPI-SS08C3D27F7	JAG2_NOTCH1	simple:P46531	simple:Q9Y219	NOTCH1	JAG2	False	True	False	curated	False	0.011	0.021	0.015	0.024	0.02	0.022	0.225	0.024	0.039	0.045	0.019	0.008	0.08	0.02	0.016	0.144	0.023	0.012	0.011	0.065	0.044	0.024	0.035	0.029	0.037	0.034	0.036	0.238	0.038	0.053	0.059	0.033	0.022	0.093	0.034	0.03	0.158	0.036	0.026
CPI-SS05FEE05CB	JAG2_NOTCH4	simple:Q99466	simple:Q9Y219	NOTCH4	JAG2	False	True	False	curated	False	0.001	0.002	0	0.001	0	0	0.527	0.007	0.01	0.02	0.01	0.003	0.026	0	0.001	0.022	0.01	0.011	0.002	0	0	0.015	0.015	0	0.015	0	0	0.541	0.02	0.024	0.034	0.023	0.017	0.04	0	0.015	0.036	0.023	0.024
CPI-SS0C4D54E39	JAG2_NOTCH3	simple:Q9UM47	simple:Q9Y219	NOTCH3	JAG2	False	True	False	curated	False	0	0.001	0	0.001	0	0.001	0.004	0.062	0.002	0.007	0	0	0.686	0	0	0.002	0	0	0	0.005	0	0	0.015	0	0.015	0	0.015	0.018	0.076	0.016	0.021	0	0	0.7	0	0	0.016	0	0
CPI-SS0B42AD9EF	WNT4_NOTCH1	simple:P46531	simple:P56705	NOTCH1	WNT4	True	True	False	I2D	False	0	0	0	0	0	0	0	0	0	0	0	0	0	0	0	0	0	0	0	0	0	0	0	0	0	0	0	0	0	0	0	0	0	0	0	0	0	0	0
CPI-SS0FA326344	WNT4_FZD6	simple:O60353	simple:P56705	FZD6	WNT4	True	True	False	curated	False	0	0	0	0	0	0	0	0	0	0	0	0	0	0	0	0	0	0	0	0	0	0	0	0	0	0	0	0	0	0	0	0	0	0	0	0	0	0	0
CPI-SS0B87FE6E0	JAG1_NOTCH1	simple:P46531	simple:P78504	NOTCH1	JAG1	False	True	False	curated	False	0.012	0.022	0.016	0.025	0.021	0.023	0.226	0.026	0.04	0.046	0.021	0.009	0.081	0.022	0.017	0.145	0.024	0.013	0.012	0.066	0.046	0	0	0	0	0	0	0	0	0	0	0	0	0	0	0	0	0	0
CPI-SS01A07768A	JAG1_CD46	simple:P15529	simple:P78504	CD46	JAG1	False	True	False	curated	False	0.129	0.13	0.095	0.106	0.127	0.138	0.177	0.126	0.134	0.059	0.106	0.125	0.155	0.106	0.132	0.443	0.075	0.084	0.093	0.076	0.063	0	0	0	0	0	0	0	0	0	0	0	0	0	0	0	0	0	0
CPI-SS0E5AF12B6	NOV_NOTCH1	simple:P46531	simple:P48745	NOTCH1	NOV	True	True	False	I2D,InnateDB-All	False	0	0	0	0	0	0	0	0	0	0	0	0	0	0	0	0	0	0	0	0	0	0	0	0	0	0	0	0	0	0	0	0	0	0	0	0	0	0	0
CPI-SS030EDC420	WNT7A_FZD9	simple:O00144	simple:O00755	FZD9	WNT7A	True	True	False	I2D	False	0	0	0	0	0	0	0.021	0	0	0.02	0.021	0	0.02	0	0	0.022	0	0	0	0	0	0	0	0	0	0	0	0	0	0	0	0	0	0	0	0	0	0	0
CPI-SS05C2D0200	WNT1_FZD9	simple:O00144	simple:P04628	FZD9	WNT1	True	True	False	I2D	False	0	0	0	0	0	0	0.007	0	0	0.006	0.007	0	0.006	0	0	0.008	0	0	0	0	0	0	0	0	0	0	0	0.004	0	0	0.004	0.005	0	0.003	0	0	0.005	0	0
CPI-SS09FF3A1EA	WNT2_FZD9	simple:O00144	simple:P09544	FZD9	WNT2	True	True	False	curated	False	0	0	0	0	0	0	0	0	0	0	0	0	0	0	0	0	0	0	0	0	0	0	0	0	0	0	0	0	0	0	0	0	0	0	0	0	0	0	0
CPI-SS0EECD7662	RETN_GPR25	simple:O00155	simple:Q9HD89	GPR25	RETN	True	True	False	IMEx,IntAct	False	0.043	0.135	0.006	0.073	0.036	0.235	0.001	0.001	0.004	0	0.011	0.006	0.001	0.04	0.035	0.001	0	0	0.002	0.271	0.137	0	0	0	0	0	0	0	0	0	0	0	0	0	0	0	0	0	0
CPI-SS0179FBFD3	TNFSF10_TNFRSF10A	simple:O00220	simple:P50591	TNFRSF10A	TNFSF10	True	True	False	user_curated	False	0.137	0.145	0.133	0.135	0.133	0.132	0.16	0.134	0.143	0.145	0.127	0.132	0.127	0.154	0.156	0.145	0.144	0	0.132	0.139	0.145	0.175	0.183	0.171	0.173	0.171	0.17	0.198	0.172	0.181	0.183	0.165	0.17	0.165	0.192	0.194	0.183	0.182	0
CPI-SS0898D7F7F	TNFSF10_TNFRSF10B	simple:O14763	simple:P50591	TNFRSF10B	TNFSF10	True	True	False	user_curated	False	0.18	0.163	0.166	0.155	0.148	0.153	0.318	0.2	0.192	0.207	0.142	0.139	0.165	0.155	0.151	0.192	0.205	0.137	0.157	0.134	0.172	0.218	0.201	0.204	0.193	0.186	0.191	0.356	0.238	0.23	0.245	0.18	0.177	0.203	0.193	0.189	0.23	0.243	0.175
CPI-SS01ECFDA18	TNFSF10_TNFRSF10C	simple:O14798	simple:P50591	TNFRSF10C	TNFSF10	True	True	False	user_curated	False	0	0	0	0	0	0	0.135	0	0.129	0.135	0	0	0.126	0	0	0	0	0.144	0	0	0	0	0	0	0	0	0	0.173	0	0.167	0.172	0	0	0.164	0	0	0	0	0.182
CPI-SS0E0BCE16F	FGF5_FGFR1	simple:P11362	simple:P12034	FGFR1	FGF5	True	True	False	I2D,InnateDB-All	False	0	0	0	0	0	0	0	0	0	0	0	0	0	0	0	0	0	0	0	0	0	0	0	0	0	0	0	0	0	0	0	0	0	0	0	0	0	0	0
CPI-SS07833475A	FGF7_FGFR1	simple:P11362	simple:P21781	FGFR1	FGF7	True	True	False	I2D	False	0	0	0	0	0	0	0	0	0	0	0	0	0	0	0	0	0	0	0	0	0	0	0	0	0	0	0	0	0	0	0	0	0	0	0	0	0	0	0
CPI-SS038E93B77	FGF9_FGFR1	simple:P11362	simple:P31371	FGFR1	FGF9	True	True	False	I2D,InnateDB-All	False	0	0	0	0	0	0	0	0	0	0	0	0	0	0	0	0	0	0	0	0	0	0	0	0	0	0	0	0	0	0	0	0	0	0	0	0	0	0	0
CPI-SS0907A7598	FGF9_FGFR2	simple:P21802	simple:P31371	FGFR2	FGF9	True	True	False	I2D,InnateDB-All	False	0	0	0	0	0	0	0	0	0	0	0	0	0	0	0	0	0	0	0	0	0	0	0	0	0	0	0	0	0	0	0	0	0	0	0	0	0	0	0
CPI-SS0649EA05F	FGF9_FGFR4	simple:P22455	simple:P31371	FGFR4	FGF9	True	True	False	I2D	False	0	0	0	0	0	0	0	0	0	0	0	0	0	0	0	0	0	0	0	0	0	0	0	0	0	0	0	0	0	0	0	0	0	0	0	0	0	0	0
CPI-SS07A9A501C	FGF9_FGFR3	simple:P22607	simple:P31371	FGFR3	FGF9	True	True	False	I2D,InnateDB-All	False	0	0	0	0	0	0	0	0	0	0	0	0	0	0	0	0	0	0	0	0	0	0	0	0	0	0	0	0	0	0	0	0	0	0	0	0	0	0	0
CPI-SS0769B1FF3	FGF8_FGFR1	simple:P11362	simple:P55075	FGFR1	FGF8	True	True	False	I2D,IMEx,InnateDB-All,IntAct	False	0	0	0	0	0	0	0	0	0	0	0	0	0	0	0	0	0	0	0	0	0	0	0	0	0	0	0	0	0	0	0	0	0	0	0	0	0	0	0
CPI-SS07BA4A3B7	FGF8_FGFR2	simple:P21802	simple:P55075	FGFR2	FGF8	True	True	False	I2D,IMEx,InnateDB-All,IntAct	False	0	0	0	0	0	0	0	0	0	0	0	0	0	0	0	0	0	0	0	0	0	0	0	0	0	0	0	0	0	0	0	0	0	0	0	0	0	0	0
CPI-SS05C077A1E	FGF8_FGFR4	simple:P22455	simple:P55075	FGFR4	FGF8	True	True	False	I2D	False	0	0	0	0	0	0	0	0	0	0	0	0	0	0	0	0	0	0	0	0	0	0	0	0	0	0	0	0	0	0	0	0	0	0	0	0	0	0	0
CPI-SS0D99CC068	FGF8_FGFR3	simple:P22607	simple:P55075	FGFR3	FGF8	True	True	False	I2D,IMEx,InnateDB-All	False	0	0	0	0	0	0	0	0	0	0	0	0	0	0	0	0	0	0	0	0	0	0	0	0	0	0	0	0	0	0	0	0	0	0	0	0	0	0	0
CPI-SS0BF490275	KL_FGFR1	simple:P11362	simple:Q9UEF7	FGFR1	KL	True	True	False	I2D	False	0	0	0	0	0	0	0	0	0	0	0	0	0	0	0	0	0	0	0	0	0	0	0	0	0	0	0	0	0	0	0	0	0	0	0	0	0	0	0
CPI-SS0BFB29A42	PTN_PLXNB2	simple:O15031	simple:P21246	PLXNB2	PTN	True	True	False	I2D,IMEx,InnateDB-All,IntAct	False	0	0	0	0	0	0	0	0	0	0	0	0	0	0	0	0	0	0	0	0	0	0	0	0	0	0	0	0	0	0	0	0	0	0	0	0	0	0	0
CPI-SS0C0A61F92	SEMA4G_PLXNB2	simple:O15031	simple:Q9NTN9	PLXNB2	SEMA4G	False	True	False	curated	False	0	0	0	0	0	0	0	0	0	0	0	0	0	0	0	0	0	0	0	0	0	0	0	0	0	0	0	0	0	0	0	0	0	0	0	0	0	0	0
CPI-SS04318D03E	CCL3_ACKR2	simple:O00590	simple:P10147	ACKR2	CCL3	True	True	False	curated	False	0	0	0	0	0	0	0	0	0.011	0	0	0	0	0	0	0.01	0.012	0	0	0	0	0	0	0	0	0	0	0	0	0.014	0	0	0	0	0	0	0.014	0.015	0
CPI-SS0AFE077D8	CCL4_ACKR2	simple:O00590	simple:P13236	ACKR2	CCL4	True	True	False	curated	False	0	0	0	0	0	0	0	0	0.135	0	0	0	0	0	0	0.135	0.136	0	0	0	0	0	0	0	0	0	0	0	0	0.549	0	0	0	0	0	0	0.548	0.55	0
CPI-SS03165AD8C	CCL2_ACKR2	simple:O00590	simple:P13500	ACKR2	CCL2	True	True	False	curated	False	0	0	0	0	0	0	0	0	0.003	0	0	0	0	0	0	0.002	0.004	0	0	0	0	0	0	0	0	0	0	0	0	0.002	0	0	0	0	0	0	0.001	0.003	0
CPI-SS0AE4CF4E7	CCL5_ACKR2	simple:O00590	simple:P13501	ACKR2	CCL5	True	True	False	curated	False	0	0	0	0	0	0	0	0	0.792	0	0	0	0	0	0	0.791	0.793	0	0	0	0	0	0	0	0	0	0	0	0	1.24	0	0	0	0	0	0	1.239	1.241	0
CPI-SS0DA291AD9	CCL5_GPR75	simple:O95800	simple:P13501	GPR75	CCL5	True	True	False	guidetopharmacology.org	False	0	0.792	0.792	0	0.794	0.792	0.793	0.792	0	0.792	0.793	0	0	0	0	0.793	0	0.798	0	0	0	0	1.24	1.239	0	1.241	1.24	1.241	1.239	0	1.24	1.24	0	0	0	0	1.241	0	1.246
CPI-SS073B0CE7A	CCL3L1_ACKR2	simple:O00590	simple:P16619	ACKR2	CCL3L1	True	True	False	I2D	False	0	0	0	0	0	0	0	0	0.012	0	0	0	0	0	0	0.011	0.013	0	0	0	0	0	0	0	0	0	0	0	0	0.011	0	0	0	0	0	0	0.01	0.012	0
CPI-SS0BE8BE8E9	CCL8_ACKR2	simple:O00590	simple:P80075	ACKR2	CCL8	True	True	False	curated	False	0	0	0	0	0	0	0	0	0.001	0	0	0	0	0	0	0.001	0.002	0	0	0	0	0	0	0	0	0	0	0	0	0	0	0	0	0	0	0	0	0	0
CPI-SS09AFCF898	CCL8_CCR2	simple:P41597	simple:P80075	CCR2	CCL8	True	True	False	curated	False	0.011	0.036	0.007	0.002	0	0.004	0	0	0.002	0.014	0	0.055	0	0.004	0.007	0	0.012	0	0.003	0	0	0	0	0	0	0	0	0	0	0	0	0	0	0	0	0	0	0	0
CPI-SS0F8C2FA91	CCL8_CCR1	simple:P32246	simple:P80075	CCR1	CCL8	True	True	False	curated	False	0.001	0.004	0.031	0.019	0.018	0.015	0	0.003	0.083	0.08	0	0.002	0.001	0	0.016	0.001	0.019	0	0.008	0.009	0.021	0	0	0	0	0	0	0	0	0	0	0	0	0	0	0	0	0	0
CPI-SS0E7EDE823	CCL8_CCR3	simple:P51677	simple:P80075	CCR3	CCL8	True	True	False	user_curated	False	0	0	0	0.002	0.003	0	0	0.002	0.001	0	0	0	0	0.003	0.002	0	0	0	0	0	0.012	0	0	0	0	0	0	0	0	0	0	0	0	0	0	0	0	0	0
CPI-SS0DFAF1FE2	CCL8_CCR5	simple:P51681	simple:P80075	CCR5	CCL8	True	True	False	curated	False	0.022	0.095	0.061	0.122	0.039	0.063	0	0.001	0.023	0.026	0.002	0	0	0.035	0.043	0.001	0.035	0	0.046	0.017	0.025	0	0	0	0	0	0	0	0	0	0	0	0	0	0	0	0	0	0
CPI-SS0ADA38C78	CCL7_ACKR2	simple:O00590	simple:P80098	ACKR2	CCL7	True	True	False	curated	False	0	0	0	0	0	0	0	0	0.001	0	0	0	0	0	0	0	0.002	0	0	0	0	0	0	0	0	0	0	0	0	0	0	0	0	0	0	0	0	0	0
CPI-SS008EB600F	CCL7_CCR2	simple:P41597	simple:P80098	CCR2	CCL7	True	True	False	user_curated	False	0.011	0.036	0.007	0.002	0	0.004	0	0	0.002	0.014	0	0.055	0	0.004	0.007	0	0.012	0	0.003	0	0	0	0	0	0	0	0	0	0	0	0	0	0	0	0	0	0	0	0
CPI-SS08B91FD2A	CCL7_CCR1	simple:P32246	simple:P80098	CCR1	CCL7	True	True	False	user_curated	False	0.001	0.004	0.031	0.019	0.018	0.015	0	0.003	0.083	0.08	0	0.002	0.001	0	0.016	0.001	0.019	0	0.008	0.009	0.021	0	0	0	0	0	0	0	0	0	0	0	0	0	0	0	0	0	0
CPI-SS0CBA3DA0D	CCL7_CCR3	simple:P51677	simple:P80098	CCR3	CCL7	True	True	False	user_curated	False	0	0	0	0.001	0.003	0	0	0.002	0.001	0	0	0	0	0.003	0.002	0	0	0	0	0	0.012	0	0	0	0	0	0	0	0	0	0	0	0	0	0	0	0	0	0
CPI-SS0B186A32C	CCL7_CCR5	simple:P51681	simple:P80098	CCR5	CCL7	True	True	False	curated	False	0.022	0.095	0.061	0.122	0.039	0.063	0	0.001	0.023	0.026	0.002	0	0	0.035	0.043	0.001	0.035	0	0.046	0.017	0.025	0	0	0	0	0	0	0	0	0	0	0	0	0	0	0	0	0	0
CPI-SS0638E0E29	CCL7_CCR10	simple:P46092	simple:P80098	CCR10	CCL7	True	True	False	I2D	False	0	0	0	0.001	0	0	0.001	0.007	0.004	0.002	0	0.227	0.111	0.015	0.002	0.007	0.004	0	0	0	0	0	0	0	0	0	0	0	0	0	0	0	0	0	0	0	0	0	0
CPI-SS045A5FC60	CCL14_ACKR2	simple:O00590	simple:Q16627	ACKR2	CCL14	True	True	False	curated	False	0	0	0	0	0	0	0	0	0	0	0	0	0	0	0	0	0	0	0	0	0	0	0	0	0	0	0	0	0	0	0	0	0	0	0	0	0	0	0
CPI-SS059CC19A3	CCL14_CCR1	simple:P32246	simple:Q16627	CCR1	CCL14	True	True	False	user_curated	False	0	0	0	0	0	0	0	0	0	0	0	0	0	0	0	0	0	0	0	0	0	0	0	0	0	0	0	0	0	0	0	0	0	0	0	0	0	0	0
CPI-SS0FA7A69D9	CCL14_CCR3	simple:P51677	simple:Q16627	CCR3	CCL14	True	True	False	curated	False	0	0	0	0	0	0	0	0	0	0	0	0	0	0	0	0	0	0	0	0	0	0	0	0	0	0	0	0	0	0	0	0	0	0	0	0	0	0	0
CPI-SS06B0861F1	CCL13_ACKR2	simple:O00590	simple:Q99616	ACKR2	CCL13	True	True	False	curated	False	0	0	0	0	0	0	0	0	0	0	0	0	0	0	0	0	0	0	0	0	0	0	0	0	0	0	0	0	0	0	0	0	0	0	0	0	0	0	0
CPI-SS0C98C08DA	CCL13_CCR2	simple:P41597	simple:Q99616	CCR2	CCL13	True	True	False	user_curated	False	0	0	0	0	0	0	0	0	0	0	0	0	0	0	0	0	0	0	0	0	0	0	0	0	0	0	0	0	0	0	0	0	0	0	0	0	0	0	0
CPI-SS0B887F7AC	CCL13_CCR1	simple:P32246	simple:Q99616	CCR1	CCL13	True	True	False	guidetopharmacology.org	False	0	0	0	0	0	0	0	0	0	0	0	0	0	0	0	0	0	0	0	0	0	0	0	0	0	0	0	0	0	0	0	0	0	0	0	0	0	0	0
CPI-SS0EDD062F7	CCL13_CCR3	simple:P51677	simple:Q99616	CCR3	CCL13	True	True	False	user_curated	False	0	0	0	0	0	0	0	0	0	0	0	0	0	0	0	0	0	0	0	0	0	0	0	0	0	0	0	0	0	0	0	0	0	0	0	0	0	0	0
CPI-SS091B461CB	CCL28_ACKR2	simple:O00590	simple:Q9NRJ3	ACKR2	CCL28	True	True	False	I2D	False	0	0	0	0	0	0	0	0	0.008	0	0	0	0	0	0	0.008	0.009	0	0	0	0	0	0	0	0	0	0	0	0	0.009	0	0	0	0	0	0	0.008	0.01	0
CPI-SS05B92CCC4	CCL28_CCR3	simple:P51677	simple:Q9NRJ3	CCR3	CCL28	True	True	False	guidetopharmacology.org	False	0	0	0	0.009	0.01	0	0	0.009	0.008	0	0	0	0	0.011	0.009	0	0	0	0	0	0.019	0	0	0	0.009	0.01	0	0	0.009	0.009	0	0	0	0	0.011	0.01	0	0	0
CPI-SS064C772FE	CCL28_CCR10	simple:P46092	simple:Q9NRJ3	CCR10	CCL28	True	True	False	guidetopharmacology.org	False	0	0	0	0.008	0	0	0.008	0.014	0.011	0.009	0	0.235	0.118	0.022	0.009	0.015	0.011	0	0	0	0	0	0	0	0.009	0	0	0.009	0.015	0.012	0.01	0	0.235	0.119	0.023	0.009	0.015	0.011	0
CPI-SS0D34B5517	CCL27_ACKR2	simple:O00590	simple:Q9Y4X3	ACKR2	CCL27	True	True	False	I2D	False	0	0	0	0	0	0	0	0	0	0	0	0	0	0	0	0	0	0	0	0	0	0	0	0	0	0	0	0	0	0	0	0	0	0	0	0	0	0	0
CPI-SS0B2979A10	CCL27_CCR10	simple:P46092	simple:Q9Y4X3	CCR10	CCL27	True	True	False	user_curated	False	0	0	0	0	0	0	0	0	0	0	0	0	0	0	0	0	0	0	0	0	0	0	0	0	0	0	0	0	0	0	0	0	0	0	0	0	0	0	0
CPI-SS092C1B321	CCL26_CCR2	simple:P41597	simple:Q9Y258	CCR2	CCL26	True	True	False	curated	False	0	0	0	0	0	0	0	0	0	0	0	0	0	0	0	0	0	0	0	0	0	0	0	0	0	0	0	0	0	0	0	0	0	0	0	0	0	0	0
CPI-SS04EE957D8	CCL26_CCR1	simple:P32246	simple:Q9Y258	CCR1	CCL26	True	True	False	curated	False	0	0	0	0	0	0	0	0	0	0	0	0	0	0	0	0	0	0	0	0	0	0	0	0	0	0	0	0	0	0	0	0	0	0	0	0	0	0	0
CPI-SS0815A0EE0	CCL26_CCR3	simple:P51677	simple:Q9Y258	CCR3	CCL26	True	True	False	user_curated	False	0	0	0	0	0	0	0	0	0	0	0	0	0	0	0	0	0	0	0	0	0	0	0	0	0	0	0	0	0	0	0	0	0	0	0	0	0	0	0
CPI-SS09199F78C	CCL23_CCR1	simple:P32246	simple:P55773	CCR1	CCL23	True	True	False	user_curated	False	0	0	0	0	0	0	0	0	0	0	0	0	0	0	0	0	0	0	0	0	0	0.002	0.006	0.032	0.02	0.019	0.017	0	0.004	0.084	0.081	0	0.003	0.002	0	0.017	0.002	0.02	0
CPI-SS0D57FCA8C	CCL23_IDE	simple:P14735	simple:P55773	IDE	CCL23	True	True	False	InnateDB-All	False	0	0	0	0	0	0	0	0	0	0	0	0	0	0	0	0	0	0	0	0	0	0.02	0.031	0.016	0.026	0.018	0.023	0.025	0.027	0.019	0.016	0.012	0.03	0.023	0.016	0.033	0.03	0.023	0.018
CPI-SS041751A4D	CCL18_CCR1	simple:P32246	simple:P55774	CCR1	CCL18	True	True	False	guidetopharmacology.org	False	0	0	0	0	0	0	0	0	0	0	0	0	0	0	0	0	0	0	0	0	0	0	0	0	0	0	0	0	0	0	0	0	0	0	0	0	0	0	0
CPI-SS03188FD02	CCL18_CCR8	simple:P51685	simple:P55774	CCR8	CCL18	True	True	False	user_curated	False	0	0	0	0	0	0	0	0	0	0	0	0	0	0	0	0	0	0	0	0	0	0	0	0	0	0	0	0	0	0	0	0	0	0	0	0	0	0	0
CPI-SS0C84DF380	CCL15_CCR1	simple:P32246	simple:Q16663	CCR1	CCL15	True	True	False	user_curated	False	0	0	0	0	0	0	0	0	0	0	0	0	0	0	0	0	0	0	0	0	0	0.002	0.005	0.032	0.02	0.019	0.016	0	0.004	0.084	0.081	0	0.003	0.002	0	0.017	0.002	0.02	0
CPI-SS006C89002	CCL15_CCR3	simple:P51677	simple:Q16663	CCR3	CCL15	True	True	False	user_curated	False	0	0	0	0	0	0	0	0	0	0	0	0	0	0	0	0	0	0	0	0	0	0	0	0	0.002	0.004	0	0	0.002	0.002	0	0	0	0	0.004	0.003	0	0	0
CPI-SS027AFFC0E	BAG6_NCR3	simple:O14931	simple:P46379	NCR3	BAG6	False	True	False	curated	False	0.107	0.102	0.484	0.107	0.254	0.141	0	0.1	0.101	0	0.192	0.102	0	0.149	0.154	0.099	0.101	0	0.159	0.269	0.174	0.095	0.09	0.472	0.095	0.242	0.129	0	0.088	0.089	0	0.18	0.09	0	0.137	0.142	0.087	0.089	0
CPI-SS0F94547B2	NCR3LG1_NCR3	simple:O14931	simple:Q68D85	NCR3	NCR3LG1	False	True	False	curated	False	0.011	0.005	0.387	0.01	0.157	0.044	0	0.003	0.004	0	0.095	0.005	0	0.052	0.057	0.002	0.004	0	0.062	0.172	0.077	0.01	0.004	0.386	0.009	0.157	0.043	0	0.002	0.003	0	0.094	0.005	0	0.051	0.056	0.001	0.003	0
CPI-SS0DC4D593E	EFNB1_EPHB6	simple:O15197	simple:P98172	EPHB6	EFNB1	True	True	False	curated	False	0.036	0.038	0.027	0.016	0.02	0.037	0	0.014	0.019	0.021	0.014	0.012	0.036	0.027	0.045	0.011	0.017	0.018	0	0.018	0	0.033	0.035	0.024	0.013	0.017	0.034	0	0.011	0.016	0.018	0.011	0.009	0.033	0.024	0.042	0.008	0.015	0.015
CPI-SS0111AAD26	EFNB1_EPHB2	simple:P29323	simple:P98172	EPHB2	EFNB1	False	True	False	curated	False	0	0	0	0.012	0	0	0.013	0.014	0.047	0.015	0	0	0.011	0	0	0.026	0.013	0	0	0.016	0	0	0	0	0.009	0	0	0.01	0.011	0.044	0.012	0	0	0.008	0	0	0.023	0.01	0
CPI-SS0FF55B42C	EFNB1_EPHB3	simple:P54753	simple:P98172	EPHB3	EFNB1	False	True	False	curated	False	0	0	0.012	0.011	0	0	0.019	0.028	0.022	0.014	0.016	0.014	0.022	0.013	0.011	0.202	0.043	0	0	0.013	0	0	0	0.009	0.008	0	0	0.016	0.025	0.019	0.011	0.013	0.011	0.019	0.01	0.008	0.199	0.04	0
CPI-SS0F21D6CA0	EFNB1_EPHB4	simple:P54760	simple:P98172	EPHB4	EFNB1	False	True	False	curated	False	0.011	0	0	0.011	0	0.012	0.131	0.028	0.014	0.013	0.015	0.014	0.025	0	0.012	0.185	0	0.031	0	0.015	0	0.008	0	0	0.008	0	0.009	0.128	0.025	0.011	0.01	0.012	0.012	0.022	0	0.009	0.182	0	0.028
CPI-SS0470AF83E	EFNB1_EPHB1	simple:P54762	simple:P98172	EPHB1	EFNB1	False	True	False	curated	False	0	0	0	0	0	0	0.042	0	0	0	0	0	0	0.014	0.013	0.012	0	0.108	0	0	0	0	0	0	0	0	0	0.039	0	0	0	0	0	0	0.011	0.01	0.009	0	0.105
CPI-SS00046DCF3	EFNB1_EPHA4	simple:P54764	simple:P98172	EPHA4	EFNB1	False	True	False	curated	False	0.07	0.039	0.063	0.08	0.049	0.016	0.067	0.014	0.013	0.011	0.052	0	0.017	0.021	0.012	0.013	0	0.019	0.095	0.022	0.069	0.067	0.036	0.061	0.077	0.046	0.013	0.064	0.011	0.01	0.008	0.049	0	0.014	0.018	0.009	0.01	0	0.016
CPI-SS0586F2596	EFNA5_EPHB2	simple:P29323	simple:P52803	EPHB2	EFNA5	False	True	False	curated	False	0	0	0	0	0	0	0	0	0	0	0	0	0	0	0	0	0	0	0	0	0	0	0	0	0	0	0	0	0	0	0	0	0	0	0	0	0	0	0
CPI-SS03A2EFDD5	EFNA5_EPHA1	simple:P21709	simple:P52803	EPHA1	EFNA5	False	True	False	curated	False	0	0	0	0	0	0	0	0	0	0	0	0	0	0	0	0	0	0	0	0	0	0	0	0	0	0	0	0	0	0	0	0	0	0	0	0	0	0	0
CPI-SS02AFCED82	EFNA5_EPHA2	simple:P29317	simple:P52803	EPHA2	EFNA5	False	True	False	curated	False	0	0	0	0	0	0	0	0	0	0	0	0	0	0	0	0	0	0	0	0	0	0	0	0	0	0	0	0	0	0	0	0	0	0	0	0	0	0	0
CPI-SS0BEAB521F	EFNA5_EPHA3	simple:P29320	simple:P52803	EPHA3	EFNA5	True	True	False	curated	False	0	0	0	0	0	0	0	0	0	0	0	0	0	0	0	0	0	0	0	0	0	0	0	0	0	0	0	0	0	0	0	0	0	0	0	0	0	0	0
CPI-SS01A8F745A	EFNA3_EPHA1	simple:P21709	simple:P52797	EPHA1	EFNA3	False	True	False	curated	False	0.03	0.028	0.036	0.063	0.023	0.009	0	0.001	0.001	0.002	0.004	0	0	0.006	0.001	0.021	0.009	0	0.042	0	0.009	0	0	0	0	0	0	0	0	0	0	0	0	0	0	0	0	0	0
CPI-SS07BECB892	EFNA3_EPHA2	simple:P29317	simple:P52797	EPHA2	EFNA3	False	True	False	curated	False	0.001	0.002	0	0.002	0	0	0.105	0.015	0.01	0.009	0.005	0	0.036	0	0.001	0.249	0	0.026	0.004	0	0	0	0	0	0	0	0	0	0	0	0	0	0	0	0	0	0	0	0
CPI-SS0AB0604B5	EFNA3_EPHA3	simple:P29320	simple:P52797	EPHA3	EFNA3	True	True	False	curated	False	0	0	0	0	0	0	0	0.016	0	0.001	0	0.002	0.078	0	0	0.004	0	0	0	0	0	0	0	0	0	0	0	0	0	0	0	0	0	0	0	0	0	0	0
CPI-SS05E6D620E	EFNA4_EPHA1	simple:P21709	simple:P52798	EPHA1	EFNA4	True	True	False	curated	False	0.038	0.036	0.044	0.071	0.031	0.017	0	0.009	0.009	0.01	0.012	0	0	0.014	0.009	0.029	0.017	0	0.05	0	0.017	0.043	0.041	0.048	0.076	0.036	0.022	0	0.014	0.014	0.015	0.016	0	0	0.019	0.014	0.033	0.021	0
CPI-SS09F973C1A	EFNA4_EPHA2	simple:P29317	simple:P52798	EPHA2	EFNA4	True	True	False	curated	False	0.009	0.01	0	0.01	0	0	0.113	0.023	0.018	0.017	0.013	0	0.044	0	0.009	0.257	0	0.034	0.012	0	0	0.014	0.015	0	0.015	0	0	0.118	0.028	0.023	0.022	0.018	0	0.049	0	0.014	0.262	0	0.039
CPI-SS041888D39	EFNA4_EPHA3	simple:P29320	simple:P52798	EPHA3	EFNA4	True	True	False	curated	False	0	0	0	0	0	0	0	0.024	0	0.009	0	0.01	0.086	0	0	0.012	0	0	0	0	0	0	0	0	0	0	0	0	0.029	0	0.014	0	0.014	0.09	0	0	0.016	0	0
CPI-SS0AB647854	PSAP_GPR37	simple:O15354	simple:P07602	GPR37	PSAP	True	True	False	guidetopharmacology.org	False	0	0	0	0	0	0	0	0.264	0	0	0	0	0.263	0	0	0.265	0	0	0	0	0	0	0	0	0	0	0	0	0.261	0	0	0	0	0.26	0	0	0.261	0	0
CPI-SS082900482	PSAP_GPR37L1	simple:O60883	simple:P07602	GPR37L1	PSAP	True	True	False	guidetopharmacology.org	False	0	0	0	0	0	0.264	0.264	0	0	0	0	0	0	0	0	0.266	0	0	0	0	0	0	0	0	0	0	0.26	0.26	0	0	0	0	0	0	0	0	0.262	0	0
CPI-SS0A915097A	IL16_GRIN2D	simple:O15399	simple:Q14005	GRIN2D	IL16	True	True	False	I2D	False	0	0	0	0	0	0	0	0.114	0.113	0.112	0	0	0.114	0	0	0.122	0	0	0	0	0	0	0	0	0	0	0	0	0.167	0.166	0.165	0	0	0.167	0	0	0.175	0	0
CPI-SS08BEDE459	IL16_CD4	simple:P01730	simple:Q14005	CD4	IL16	True	True	False	user_curated	False	0.296	0.426	0.118	0.116	0	0.127	0.114	0.119	0.525	0.31	0.115	0.117	0.141	0.296	0.43	0.113	0.369	0.607	0.114	0	0	0.349	0.479	0.172	0.17	0	0.18	0.167	0.172	0.578	0.363	0.168	0.17	0.194	0.349	0.483	0.166	0.422	0.66
CPI-SS070B0E458	IL16_GRIN2A	simple:Q12879	simple:Q14005	GRIN2A	IL16	True	True	False	I2D	False	0	0	0	0	0	0	0	0	0	0.112	0	0	0.116	0	0	0	0	0	0	0	0	0	0	0	0	0	0	0	0	0	0.165	0	0	0.169	0	0	0	0	0
CPI-SS0D529E576	IL16_GRIN2B	simple:Q13224	simple:Q14005	GRIN2B	IL16	True	True	False	I2D	False	0	0	0	0	0	0	0	0	0	0	0	0	0	0	0	0.112	0	0	0	0	0	0	0	0	0	0	0	0	0	0	0	0	0	0	0	0	0.165	0	0
CPI-SS04861AD1A	SCGB3A1_FGFR4	simple:P22455	simple:Q96QR1	FGFR4	SCGB3A1	True	True	False	IMEx,InnateDB-All,MINT	False	0	0	0	0	0	0	0	0	0	0	0	0	0	0	0	0	0	0	0	0	0	0	0	0	0	0	0	0	0	0	0	0	0	0	0	0	0	0	0
CPI-SS042EB8C7A	GHRL_TBXA2R	simple:P21731	simple:Q9UBU3	TBXA2R	GHRL	True	True	False	InnateDB-All	False	0	0	0	0	0	0	0	0	0	0	0	0	0	0	0	0	0	0	0	0	0	0	0	0	0	0	0	0	0	0	0	0	0	0	0	0	0	0	0
CPI-SS043E0F61D	GHRL_PTGER3	simple:P43115	simple:Q9UBU3	PTGER3	GHRL	True	True	False	InnateDB-All	False	0	0	0	0	0	0	0	0	0	0	0	0	0	0	0	0	0	0	0	0	0	0	0	0	0	0	0	0	0	0	0	0	0	0	0	0	0	0	0
CPI-SS05D406038	GHRL_PTGIR	simple:P43119	simple:Q9UBU3	PTGIR	GHRL	True	True	False	InnateDB-All	False	0	0	0	0	0	0	0	0	0	0	0	0	0	0	0	0	0	0	0	0	0	0	0	0	0	0	0	0	0	0	0	0	0	0	0	0	0	0	0
CPI-SS090987D9C	GHRL_GHRHR	simple:Q02643	simple:Q9UBU3	GHRHR	GHRL	True	True	False	I2D	False	0	0	0	0	0	0	0	0	0	0	0	0	0	0	0	0	0	0	0	0	0	0	0	0	0	0	0	0	0	0	0	0	0	0	0	0	0	0	0
CPI-SS085C150CE	GHRL_ACE2	simple:Q9BYF1	simple:Q9UBU3	ACE2	GHRL	True	True	False	I2D	False	0	0	0	0	0	0	0	0	0	0	0	0	0	0	0	0	0	0	0	0	0	0	0	0	0	0	0	0	0	0	0	0	0	0	0	0	0	0	0
CPI-SS082AD7B6A	WNT5A_FZD6	simple:O60353	simple:P41221	FZD6	WNT5A	True	True	False	curated	False	0	0	0	0	0	0	0	0	0	0	0	0	0	0	0	0	0	0	0	0	0	0	0	0	0	0	0	0	0	0	0	0	0	0	0	0	0	0	0
CPI-SS02B567BC7	SEMA7A_PLXNC1	simple:O60486	simple:O75326	PLXNC1	SEMA7A	False	True	False	curated	False	0.022	0.018	0.043	0.023	0.022	0.013	0	0.031	0.123	0.097	0.008	0.03	0.008	0.015	0.015	0.007	0.058	0.036	0.027	0.024	0.04	0.026	0.022	0.046	0.027	0.025	0.016	0	0.035	0.127	0.101	0.012	0.034	0.012	0.019	0.019	0.011	0.061	0.04
CPI-SS070C51D94	WNT3_FZD7	simple:O75084	simple:P56703	FZD7	WNT3	True	True	False	curated	False	0	0	0	0	0	0	0	0	0	0	0	0	0	0	0	0	0	0	0	0	0	0	0	0	0	0	0	0	0	0	0	0	0	0	0	0	0	0	0
CPI-SS0A4EE6FE1	FAM3B_LRP5	simple:O75197	simple:P58499	LRP5	FAM3B	True	True	False	InnateDB-All	False	0.002	0.002	0	0.001	0	0.002	0.03	0.014	0.001	0	0.004	0.024	0.006	0	0.003	0.155	0	0	0	0	0	0.008	0.007	0	0.007	0	0.007	0.036	0.02	0.007	0	0.009	0.029	0.011	0	0.009	0.16	0	0
CPI-SS05E001125	RSPO4_LGR5	simple:O75473	simple:Q2I0M5	LGR5	RSPO4	True	True	False	guidetopharmacology.org	False	0	0	0	0	0	0	0	0	0	0	0	0	0	0	0	0	0	0	0	0	0	0	0	0	0	0	0	0	0	0	0	0	0	0	0	0	0	0	0
CPI-SS0F102AAC5	RSPO1_LGR5	simple:O75473	simple:Q2MKA7	LGR5	RSPO1	True	True	False	guidetopharmacology.org	False	0	0	0	0	0	0	0	0	0	0	0	0	0	0	0	0	0	0	0	0	0	0	0	0	0	0	0	0	0	0	0	0	0	0	0	0	0	0	0
CPI-SS0FC0CA5ED	RSPO2_LGR5	simple:O75473	simple:Q6UXX9	LGR5	RSPO2	True	True	False	guidetopharmacology.org	False	0	0	0	0	0	0	0	0	0	0	0	0	0	0	0	0	0	0	0	0	0	0	0	0	0	0	0	0	0	0	0	0	0	0	0	0	0	0	0
CPI-SS0DCA749B0	RSPO3_LGR5	simple:O75473	simple:Q9BXY4	LGR5	RSPO3	True	True	False	guidetopharmacology.org	False	0	0	0	0	0	0	0	0	0	0	0	0	0	0	0	0	0	0	0	0	0	0	0	0	0	0	0	0	0	0	0	0	0	0	0	0	0	0	0
CPI-SS0A874F65F	RSPO3_LGR4	simple:Q9BXB1	simple:Q9BXY4	LGR4	RSPO3	True	True	False	guidetopharmacology.org	False	0	0	0	0	0	0	0	0	0	0	0	0	0	0	0	0	0	0	0	0	0	0	0	0	0	0	0	0	0	0	0	0	0	0	0	0	0	0	0
CPI-SS05B1FA8A8	CKLF_LRP6	simple:O75581	simple:Q9UBR5	LRP6	CKLF	True	True	False	IMEx,IntAct	False	0	0	0	0	0	0	0.324	0.263	0.235	0.238	0	0	0.257	0	0.235	0.291	0	0	0	0	0	0	0	0	0	0	0	0.5	0.439	0.411	0.414	0	0	0.433	0	0.412	0.468	0	0
CPI-SS00EC753E6	GCG_GLP2R	simple:O95838	simple:P01275	GLP2R	GCG	True	True	False	guidetopharmacology.org	False	0	0	0	0	0	0	0	0	0	0	0	0	0	0	0	0	0	0	0	0	0	0	0	0	0	0	0	0	0	0	0	0	0	0	0	0	0	0	0
CPI-SS03E273233	ENTPD1_ADORA2A	simple:P29274	simple:P49961	ADORA2A	ENTPD1	False	True	False	curated	False	0.031	0.036	0.036	0.08	0.082	0.079	0.027	0.022	0.022	0.06	0.025	0.077	0.031	0.06	0.081	0.017	0.056	0.044	0.035	0.031	0.068	0.075	0.08	0.08	0.124	0.126	0.123	0.071	0.066	0.066	0.104	0.069	0.121	0.075	0.104	0.126	0.061	0.1	0.088
CPI-SS0FF6CFDCA	ENTPD1_ADORA3	simple:P0DMS8	simple:P49961	ADORA3	ENTPD1	False	True	False	curated	False	0	0	0	0	0	0	0	0	0.052	0.017	0	0.018	0	0	0	0	0.022	0	0	0	0	0	0	0	0	0	0	0	0	0.096	0.061	0	0.062	0	0	0	0	0.066	0
CPI-SS079728E8B	ENTPD1_ADORA2B	simple:P29275	simple:P49961	ADORA2B	ENTPD1	False	True	False	curated	False	0.017	0	0	0	0	0.017	0	0.028	0.027	0.041	0	0	0.018	0	0.017	0.023	0.031	0	0	0	0	0.061	0	0	0	0	0.061	0	0.072	0.071	0.086	0	0	0.062	0	0.061	0.067	0.075	0
CPI-SS03E7587E4	ENTPD1_ADORA1	simple:P30542	simple:P49961	ADORA1	ENTPD1	False	True	False	curated	False	0	0	0	0	0	0	0.017	0.034	0	0	0	0	0.019	0	0.017	0.017	0.017	0	0	0	0	0	0	0	0	0	0	0.061	0.078	0	0	0	0	0.063	0	0.061	0.061	0.061	0
CPI-SS0C1F25516	CEACAM5_CD8A	simple:P01732	simple:P06731	CD8A	CEACAM5	True	True	False	curated	False	0.058	0.029	1.327	1.445	0.94	1.375	0.003	0.009	0.011	0.004	0.216	0.011	0.006	0.038	0.023	0.002	0.007	0	0.076	0.017	0.134	0	0	0	0	0	0	0	0	0	0	0	0	0	0	0	0	0	0
CPI-SS03A96DA10	CD48_CD2	simple:P06729	simple:P09326	CD2	CD48	False	True	False	user_curated	False	1.229	1.508	1.035	1.248	0.977	1.381	0.398	0.398	0.403	0.397	0.625	0.395	0.392	1.196	1.42	0.392	0.409	0.455	0.971	0.705	0.978	1.177	1.456	0.982	1.195	0.925	1.328	0.346	0.346	0.351	0.344	0.573	0.343	0.339	1.143	1.368	0.339	0.357	0.403
CPI-SS00B1BEE64	CD58_CD2	simple:P06729	simple:P19256	CD2	CD58	False	True	False	curated	False	1.042	1.321	0.848	1.061	0.79	1.194	0.211	0.211	0.216	0.21	0.438	0.208	0.205	1.009	1.233	0.205	0.222	0.268	0.784	0.518	0.791	1.136	1.415	0.942	1.155	0.884	1.288	0.305	0.305	0.31	0.304	0.533	0.302	0.299	1.103	1.327	0.299	0.316	0.362
CPI-SS0B01CF3AB	CSF1_CSF1R	simple:P07333	simple:P09603	CSF1R	CSF1	True	True	False	user_curated	False	0.024	0.025	0	0	0	0	0.028	0.025	0.512	0.274	0.025	0.03	0.024	0	0.023	0.024	0.36	0.141	0	0	0	0.049	0.049	0	0	0	0	0.052	0.049	0.537	0.299	0.049	0.054	0.049	0	0.048	0.049	0.384	0.166
CPI-SS05BE83BC6	CSF3_CSF1R	simple:P07333	simple:P09919	CSF1R	CSF3	True	True	False	guidetopharmacology.org	False	0	0	0	0	0	0	0	0	0	0	0	0	0	0	0	0	0	0	0	0	0	0	0	0	0	0	0	0	0	0	0	0	0	0	0	0	0	0	0
CPI-SS0DFA98A14	IL34_CSF1R	simple:P07333	simple:Q6ZMJ4	CSF1R	IL34	True	True	False	curated	False	0	0	0	0	0	0	0	0	0	0	0	0	0	0	0	0	0	0	0	0	0	0	0	0	0	0	0	0	0	0	0	0	0	0	0	0	0	0	0
CPI-SS07F60834D	HGF_MET	simple:P08581	simple:P14210	MET	HGF	True	True	False	curated	False	0	0	0	0	0	0	0	0	0	0	0	0	0	0	0	0	0	0	0	0	0	0	0	0	0	0	0	0	0	0	0	0	0	0	0	0	0	0	0
CPI-SS0D954EA1C	PDGFD_PDGFRB	simple:P09619	simple:Q9GZP0	PDGFRB	PDGFD	True	True	False	curated	False	0	0	0	0	0	0	0	0	0	0	0	0	0	0	0	0	0	0	0	0	0	0.003	0	0	0.005	0.006	0.003	0.004	0.314	0.009	0.006	0.033	0	0.802	0	0.002	0.001	0.007	0
CPI-SS02D7A1DDE	KITLG_KIT	simple:P10721	simple:P21583	KIT	KITLG	True	True	False	user_curated	False	0	0	0	0	0	0	0	0	0	0	0	0	0	0	0	0	0	0	0	0	0	0.003	0	0.009	0	0.003	0.002	0.025	0.005	0	0.003	0.003	0.005	0.002	0	0	0.003	0	0
CPI-SS0EDAE16B6	KITLG_EPOR	simple:P19235	simple:P21583	EPOR	KITLG	True	True	False	I2D	False	0	0	0	0	0	0	0	0	0	0	0	0	0	0	0	0	0	0	0	0	0	0.035	0.038	0.027	0.025	0.044	0.039	0.017	0.009	0.014	0.037	0.022	0.015	0.086	0.04	0.037	0.012	0.005	0
CPI-SS0A1864A37	NPPC_NPR1	simple:P16066	simple:P23582	NPR1	NPPC	True	True	False	InnateDB-All	False	0	0	0	0	0	0	0.094	0	0	0	0	0	0	0	0	0.002	0	0	0.002	0	0	0	0	0	0	0	0	0	0	0	0	0	0	0	0	0	0	0	0
CPI-SS0EB4002A2	NPPC_NPR3	simple:P17342	simple:P23582	NPR3	NPPC	True	True	False	I2D,InnateDB-All	False	0	0	0	0	0	0	0.002	0.004	0	0.001	0	0	0	0	0	0.001	0	0	0	0	0	0	0	0	0	0	0	0	0	0	0	0	0	0	0	0	0	0	0
CPI-SS06B94F144	NPPC_NPR2	simple:P20594	simple:P23582	NPR2	NPPC	True	True	False	guidetopharmacology.org	False	0	0	0	0	0	0.002	0	0.011	0	0	0	0	0.006	0	0.002	0.008	0	0	0	0	0	0	0	0	0	0	0	0	0	0	0	0	0	0	0	0	0	0	0
CPI-SS03CC15FF3	PDGFC_PDGFRA	simple:P16234	simple:Q9NRA1	PDGFRA	PDGFC	True	True	False	curated	False	0	0	0	0	0	0	0	0	0	0	0	0	0	0	0	0	0	0	0	0	0	0	0	0	0	0	0	0	0	0	0	0	0	0	0	0	0	0	0
CPI-SS03A3EE72E	PDGFC_FLT4	simple:P35916	simple:Q9NRA1	FLT4	PDGFC	True	True	False	guidetopharmacology.org	False	0	0	0	0	0	0	0	0	0	0	0	0	0	0	0	0	0	0	0	0	0	0	0	0	0	0	0	0	0	0	0	0	0	0	0	0	0	0	0
CPI-SS0F972435E	VEGFC_FLT4	simple:P35916	simple:P49767	FLT4	VEGFC	True	True	False	curated	False	0	0	0	0	0	0	0	0	0	0	0	0	0	0	0	0	0	0	0	0	0	0	0	0	0	0	0	0	0	0	0	0	0	0	0	0	0	0	0
CPI-SS0273C9AED	VEGFC_KDR	simple:P35968	simple:P49767	KDR	VEGFC	True	True	False	curated	False	0	0	0	0	0	0	0	0	0	0	0	0	0	0	0	0	0	0	0	0	0	0	0	0	0	0	0	0	0	0	0	0	0	0	0	0	0	0	0
CPI-SS081AD39D7	CD177_PECAM1	simple:P16284	simple:Q8N6Q3	PECAM1	CD177	False	True	False	curated	False	0	0	0	0	0	0	0	0	0	0	0	0	0	0	0	0	0	0	0	0	0	0.007	0.003	0.057	0.117	0.033	0.077	1.205	0.005	0.161	0.225	0.014	0.514	0.003	0	0.004	0.006	0.065	0.193
CPI-SS01946BE5C	RPS19_C5AR1	simple:P21730	simple:P39019	C5AR1	RPS19	False	True	False	guidetopharmacology.org	False	2.368	2.371	0	2.368	0	2.368	2.369	2.372	3.3	3.261	0	2.369	2.371	2.371	2.369	2.375	2.578	2.447	2.369	0	0	2.259	2.262	0	2.259	0	2.26	2.261	2.264	3.192	3.153	0	2.261	2.262	2.262	2.26	2.266	2.469	2.338
CPI-SS05E63FBEC	CXCL5_CXCR1	simple:P25024	simple:P42830	CXCR1	CXCL5	True	True	False	curated	False	0	0	0	0	0	0	0	0	0	0	0.002	0	0	0	0	0	0	0	0	0	0	0	0	0	0	0	0	0	0	0	0	0	0	0	0	0	0	0	0
CPI-SS087BD262F	CXCL5_CXCR2	simple:P25025	simple:P42830	CXCR2	CXCL5	True	True	False	user_curated	False	0	0	0	0.001	0	0	0	0.001	0	0.001	0.049	0	0	0	0	0	0.001	0	0	0	0	0	0	0	0	0	0	0	0	0	0	0	0	0	0	0	0	0	0
CPI-SS0C7012011	YARS_CXCR1	simple:P25024	simple:P54577	CXCR1	YARS	False	True	False	guidetopharmacology.org	False	0	0	0	0	0	0	0	0	0	0	0.099	0	0	0	0	0	0	0	0	0	0	0	0	0	0	0	0	0	0	0	0	0.182	0	0	0	0	0	0	0
CPI-SS0288E42FB	CXCL6_CXCR1	simple:P25024	simple:P80162	CXCR1	CXCL6	True	True	False	user_curated	False	0	0	0	0	0	0	0	0	0	0	0.003	0	0	0	0	0	0	0	0	0	0	0	0	0	0	0	0	0	0	0	0	0.005	0	0	0	0	0	0	0
CPI-SS0C7915758	CXCL6_CXCR2	simple:P25025	simple:P80162	CXCR2	CXCL6	True	True	False	user_curated	False	0	0	0	0.001	0	0	0	0.001	0.001	0.002	0.05	0	0	0	0	0.001	0.002	0	0	0	0	0	0	0	0.003	0	0	0	0.003	0.003	0.003	0.051	0	0	0	0	0.003	0.004	0
CPI-SS0D2539AEB	HEBP1_FPR3	simple:P25089	simple:Q9NRV9	FPR3	HEBP1	False	True	False	guidetopharmacology.org	False	0.039	0	0	0	0	0	0.045	0	0.355	0.21	0	0	0	0	0	0.039	0.272	0.052	0	0	0	0.025	0	0	0	0	0	0.032	0	0.341	0.197	0	0	0	0	0	0.025	0.258	0.038
CPI-SS0C321CE6D	CAMP_FPR2	simple:P25090	simple:P49913	FPR2	CAMP	True	True	False	guidetopharmacology.org	False	0	0	0	0	0	0	0	0	0	0	0	0	0	0	0	0	0	0	0	0	0	0	0	0	0	0	0	0	0	0	0	0	0	0	0	0	0	0	0
CPI-SS09A3A441F	GUCA2A_GUCY2C	simple:P25092	simple:Q02747	GUCY2C	GUCA2A	True	True	False	guidetopharmacology.org	False	0	0	0	0	0	0	0	0	0	0	0	0	0	0	0	0	0	0	0	0	0	0	0	0	0	0	0	0	0	0	0	0	0	0	0	0	0	0	0
CPI-SS0231B999D	GUCA2B_GUCY2C	simple:P25092	simple:Q16661	GUCY2C	GUCA2B	True	True	False	guidetopharmacology.org	False	0	0	0	0	0	0	0	0	0	0	0	0	0	0	0	0	0	0	0	0	0	0	0	0	0.002	0	0	0.005	0	0	0	0	0	0.003	0	0	0.027	0.005	0.012
CPI-SS0D53B88CC	INHBC_ACVR2A	simple:P27037	simple:P55103	ACVR2A	INHBC	True	True	False	curated	False	0	0	0	0	0	0	0	0	0	0	0	0	0	0	0	0	0	0	0	0	0	0	0	0	0	0	0	0	0	0	0	0	0	0	0	0	0	0	0
CPI-SS0412C803A	TNFSF8_TNFRSF8	simple:P28908	simple:P32971	TNFRSF8	TNFSF8	False	True	False	user_curated	False	0	0	0.075	0	0.077	0.077	0	0	0.077	0.096	0	0	0	0	0.103	0.075	0.086	0.085	0	0.077	0	0	0	0.118	0	0.121	0.121	0	0	0.12	0.14	0	0	0	0	0.147	0.118	0.13	0.128
CPI-SS03A4F7DC8	GAS6_AXL	simple:P30530	simple:Q14393	AXL	GAS6	True	True	False	guidetopharmacology.org	False	0.002	0	0.001	0.001	0	0	0.002	0.139	0.153	0.015	0	0	0.209	0	0	0.002	0.085	0.053	0.002	0	0	0.004	0	0.003	0.003	0	0	0.004	0.141	0.155	0.017	0	0	0.211	0	0	0.004	0.087	0.055
CPI-SS085195142	GAS6_TYRO3	simple:Q06418	simple:Q14393	TYRO3	GAS6	True	True	False	guidetopharmacology.org	False	0.002	0.003	0.003	0	0	0	0.007	0.019	0.002	0.002	0.003	0	0.003	0	0.002	0.035	0	0	0	0	0	0.004	0.005	0.005	0	0	0	0.009	0.021	0.004	0.004	0.005	0	0.005	0	0.004	0.037	0	0
CPI-SS0415CC75D	GAS6_MERTK	simple:Q12866	simple:Q14393	MERTK	GAS6	True	True	False	guidetopharmacology.org	False	0	0	0	0.002	0	0.001	0.023	0.005	0.138	0.04	0	0.009	0.033	0.002	0.003	0.005	0.014	0	0.003	0.006	0	0	0	0	0.004	0	0.003	0.025	0.007	0.14	0.042	0	0.011	0.036	0.004	0.005	0.007	0.016	0
CPI-SS00C069DCB	SST_SSTR1	simple:P30872	simple:P61278	SSTR1	SST	True	True	False	I2D	False	0	0	0	0	0	0	0	0	0	0	0	0	0	0	0	0	0	0	0	0	0	0	0	0	0	0	0	0	0	0	0	0	0	0	0	0	0	0	0
CPI-SS0B27088B4	ADM_CALCR	simple:P30988	simple:P35318	CALCR	ADM	True	True	False	guidetopharmacology.org	False	0	0	0	0	0	0	0	0	0.003	0	0	0	0	0	0	0.001	0	0	0	0	0	0	0	0	0	0	0	0	0	0	0	0	0	0	0	0	0	0	0
CPI-SS032CFAE42	ADM2_CALCR	simple:P30988	simple:Q7Z4H4	CALCR	ADM2	True	True	False	guidetopharmacology.org	False	0	0	0	0	0	0	0	0	0.003	0	0	0	0	0	0	0.001	0	0	0	0	0	0	0	0	0	0	0	0	0	0.003	0	0	0	0	0	0	0.002	0	0
CPI-SS083319328	NTS_NTSR1	simple:P30989	simple:P30990	NTSR1	NTS	True	True	False	guidetopharmacology.org	False	0	0	0	0	0	0	0	0	0	0	0	0	0	0	0	0	0	0	0	0	0	0	0	0	0	0	0	0	0	0	0	0	0	0	0	0	0	0	0
CPI-SS0A91954A0	WNT3A_RYK	simple:P34925	simple:P56704	RYK	WNT3A	True	True	False	I2D	False	0	0	0	0	0	0	0	0	0	0	0	0	0	0	0	0	0	0	0	0	0	0	0	0	0	0	0	0	0	0	0	0	0	0	0	0	0	0	0
CPI-SS0D8148841	APLN_APLNR	simple:P35414	simple:Q9ULZ1	APLNR	APLN	True	True	False	guidetopharmacology.org	False	0	0	0	0	0	0	0	0	0	0	0	0	0	0	0	0	0	0	0	0	0	0	0	0	0	0	0	0	0	0	0	0	0	0	0	0	0	0	0
CPI-SS08833E2DA	SLURP1_CHRNA7	simple:P36544	simple:P55000	CHRNA7	SLURP1	True	True	False	IMEx,InnateDB-All,UniProt	False	0	0	0	0	0	0	0	0	0	0	0	0	0	0	0	0	0	0	0	0	0	0	0	0	0	0	0	0	0	0	0	0	0	0	0	0	0	0	0
CPI-SS076FEB261	FLT3LG_FLT3	simple:P36888	simple:P49771	FLT3	FLT3LG	True	True	False	user_curated	False	0	0	0	0	0	0	0	0	0.42	0.42	0	0.436	0	0	0	0	0.441	0.487	0	0	0	0	0	0	0	0	0	0	0	0.215	0.216	0	0.232	0	0	0	0	0.236	0.283
CPI-SS06CBC985C	LTB_LTBR	simple:P36941	simple:Q06643	LTBR	LTB	False	True	False	user_curated	False	0	0.796	0.797	0.797	0	0.797	0.909	1.025	0.956	0.921	0.8	0.804	0.993	0	0.798	1.183	0.922	0.834	0.797	0	0.809	0	0.373	0.374	0.374	0	0.375	0.486	0.602	0.533	0.499	0.377	0.381	0.57	0	0.375	0.76	0.499	0.411
CPI-SS082BE21AF	TGFB2_TGFBR2	simple:P37173	simple:P61812	TGFBR2	TGFB2	True	True	False	user_curated	False	0	0	0	0	0	0	0	0	0	0	0	0	0	0	0	0	0	0	0	0	0	0	0	0	0	0	0	0	0	0	0	0	0	0	0	0	0	0	0
CPI-SS04CD88411	RARRES2_GPR1	simple:P46091	simple:Q99969	GPR1	RARRES2	True	True	False	guidetopharmacology.org	False	0	0	0	0	0	0	0.002	0.003	0	0	0	0	0	0	0	0	0	0	0	0	0	0	0	0	0	0	0	0.005	0.005	0	0	0	0	0	0	0	0	0	0
CPI-SS07D56EB05	RARRES2_CMKLR1	simple:Q99788	simple:Q99969	CMKLR1	RARRES2	True	True	False	guidetopharmacology.org	False	0	0	0.002	0	0	0	0.012	0.005	0.057	0.012	0.007	0	0.005	0	0	0.002	0.006	0.016	0	0	0	0	0	0.005	0	0	0	0.015	0.008	0.06	0.014	0.009	0	0.007	0	0	0.005	0.009	0.019
CPI-SS0B6643F31	XCL1_XCR1	simple:P46094	simple:P47992	XCR1	XCL1	True	True	False	user_curated	False	0	0	0	0	0	0	0	0	0	0.011	0	0.016	0	0	0	0	0	0	0	0	0	0	0	0	0	0	0	0	0	0	0.018	0	0.023	0	0	0	0	0	0
CPI-SS052D34F0B	XCL2_XCR1	simple:P46094	simple:Q9UBD3	XCR1	XCL2	True	True	False	user_curated	False	0	0	0	0	0	0	0	0	0	0.009	0	0.014	0	0	0	0	0	0	0	0	0	0	0	0	0	0	0	0	0	0	0.021	0	0.026	0	0	0	0	0	0
CPI-SS0BDA7A63E	NPW_NPBWR1	simple:P48145	simple:Q8N729	NPBWR1	NPW	True	True	False	guidetopharmacology.org	False	0.007	0	0	0	0	0.007	0	0	0	0	0	0	0	0	0	0.007	0	0	0	0	0	0.004	0	0	0	0	0.004	0	0	0	0	0	0	0	0	0	0.004	0	0
CPI-SS0D5E1C3D2	NPB_NPBWR1	simple:P48145	simple:Q8NG41	NPBWR1	NPB	True	True	False	guidetopharmacology.org	False	0	0	0	0	0	0	0	0	0	0	0	0	0	0	0	0	0	0	0	0	0	0	0	0	0	0	0	0	0	0	0	0	0	0	0	0	0	0	0
CPI-SS0EF1A7415	CCL17_CCR4	simple:P51679	simple:Q92583	CCR4	CCL17	True	True	False	user_curated	False	0	0	0	0	0	0	0	0	0	0	0	0	0	0	0	0	0	0	0	0	0	0	0	0	0	0	0	0	0	0	0	0	0	0	0	0	0	0	0
CPI-SS0974EB232	CCL17_ACKR1	simple:Q16570	simple:Q92583	ACKR1	CCL17	True	True	False	I2D	False	0	0	0	0	0	0	0	0	0	0	0	0	0	0	0	0	0	0	0	0	0	0	0	0	0	0	0	0	0	0	0	0	0	0	0	0	0	0	0
CPI-SS095DCA7F7	BST2_LILRA4	simple:P59901	simple:Q10589	LILRA4	BST2	False	True	False	curated	False	0	0	0	0	0	0	0	0	0.094	0.089	0	0	0	0	0	0	0.098	0.996	0	0	0	0	0	0	0	0	0	0	0	0.146	0.141	0	0	0	0	0	0	0.149	1.048
CPI-SS0B337B316	ANGPT1_TEK	simple:Q02763	simple:Q15389	TEK	ANGPT1	True	True	False	curated	False	0	0	0	0	0	0	0	0	0	0	0	0	0	0	0	0	0	0	0	0	0	0	0	0	0	0	0	0	0	0	0	0	0	0	0	0	0	0	0
CPI-SS00BBA318F	ANGPT4_TEK	simple:Q02763	simple:Q9Y264	TEK	ANGPT4	True	True	False	curated	False	0	0	0	0	0	0	0	0	0	0	0	0	0	0	0	0	0	0	0	0	0	0	0	0	0	0	0	0	0	0	0	0	0	0	0	0	0	0	0
CPI-SS09D5B5F9C	ERFE_LRP1	simple:Q07954	simple:Q4G0M1	LRP1	ERFE	True	True	False	InnateDB-All	False	0.003	0	0.003	0.002	0.003	0	0.003	0.388	0.261	0.298	0.004	0.004	0.097	0	0.001	0.124	0.099	0.019	0.002	0.005	0	0	0	0	0	0	0	0	0	0	0	0	0	0	0	0	0	0	0
CPI-SS0E9015902	SIRPG_CD47	simple:Q08722	simple:Q9P1W8	CD47	SIRPG	False	True	False	curated	False	0.38	0.33	0.285	0.317	0.309	0.237	0.135	0.197	0.301	0.182	0.39	0.341	0.179	0.387	0.245	0.237	0.271	0.419	0.34	0.203	0.275	0.422	0.372	0.328	0.359	0.351	0.28	0.178	0.24	0.343	0.224	0.433	0.384	0.222	0.43	0.288	0.28	0.314	0.461
CPI-SS02EDE5894	UCN3_CRHR2	simple:Q13324	simple:Q969E3	CRHR2	UCN3	True	True	False	guidetopharmacology.org	False	0	0	0	0	0	0	0	0	0	0	0	0	0	0	0	0	0	0	0	0	0	0	0	0	0	0	0	0	0	0	0	0	0	0	0	0	0	0	0
CPI-SS083E7D88C	UCN2_CRHR2	simple:Q13324	simple:Q96RP3	CRHR2	UCN2	True	True	False	guidetopharmacology.org	False	0	0	0	0	0	0	0	0	0	0	0	0	0	0	0	0	0	0	0	0	0	0	0	0	0	0	0	0	0	0	0	0	0	0	0	0	0	0	0
CPI-SS07DFEBFA8	ENHO_GPR19	simple:Q15760	simple:Q6UWT2	GPR19	ENHO	True	True	False	guidetopharmacology.org	False	0	0	0	0	0	0	0	0	0	0	0	0	0	0	0	0	0	0	0	0	0	0	0	0	0	0	0	0	0	0	0	0	0	0	0	0	0	0	0
CPI-SS0A6477344	RLN3_RXFP4	simple:Q8TDU9	simple:Q8WXF3	RXFP4	RLN3	True	True	False	guidetopharmacology.org	False	0	0	0	0	0	0	0	0	0	0	0	0	0	0	0	0	0	0	0	0	0	0	0	0	0	0	0	0	0	0	0	0	0	0	0	0	0	0	0
CPI-SS05A17AA2E	TIMD4_HAVCR1	simple:Q96D42	simple:Q96H15	HAVCR1	TIMD4	False	True	False	user_curated	False	0	0	0	0	0	0	0	0	0	0	0	0	0	0	0	0	0	0	0	0	0	0	0	0	0	0	0	0	0	0	0	0	0	0	0	0	0	0	0
CPI-SC05A209BEC	aVb3 complex_FCER2	simple:P06734	complex:aVb3 complex	FCER2		True	True	False	curated	True	0	0	0	0	0	0	0	0	0	0	0	0	0	0	0	0	0	0	0	0	0	0	0	0	0	0	0	0	0	0	0	0	0	0	0	0	0	0	0
CPI-SC095A2C115	aVb3 complex_PLAUR	simple:Q03405	complex:aVb3 complex	PLAUR		True	True	False	curated	True	0	0	0	0	0	0	0	0	0	0	0	0	0	0	0	0	0	0	0	0	0	0	0	0	0	0	0	0	0	0	0	0	0	0	0	0	0	0	0
CPI-SC0E9C058EB	a4b1 complex_PLAUR	simple:Q03405	complex:a4b1 complex	PLAUR		True	True	False	curated	True	0.348	0.267	0.276	0.242	0.25	0.241	0.329	0.601	1.554	1.898	0.256	0.278	0.373	0.239	0.244	0.691	1.203	0.752	0.262	0.245	0.249	0.415	0.334	0.344	0.309	0.317	0.308	0.396	0.668	1.621	1.966	0.323	0.346	0.44	0.306	0.311	0.759	1.27	0.819
CPI-SC07312BD5C	aMb2 complex_FCER2	simple:P06734	complex:aMb2 complex	FCER2		True	True	False	curated	True	0	0	0	0	0	0	0	0	0	0	0	0	0	0	0	0	0	0	0	0	0	0	0	0	0	0	0	0	0	0	0	0	0	0	0	0	0	0	0
CPI-SC0B6D68FD5	aMb2 complex_ICAM1	simple:P05362	complex:aMb2 complex	ICAM1		False	True	False	curated	True	0	0	0	0	0	0	0	0	0	0	0	0	0	0	0	0	0	0	0	0	0	0	0	0	0	0	0	0	0	0	0	0	0	0	0	0	0	0	0
CPI-SC03446A95E	aXb2 complex_FCER2	simple:P06734	complex:aXb2 complex	FCER2		True	True	False	curated	True	0	0	0	0	0	0	0	0	0.002	0.008	0	0.002	0	0	0	0.001	0.007	0	0	0	0	0	0	0	0	0	0	0	0	0.003	0.01	0	0.003	0	0	0	0.002	0.008	0
CPI-SC0A9458008	aXb2 complex_ICAM1	simple:P05362	complex:aXb2 complex	ICAM1		False	True	False	curated	True	0.081	0.047	0.16	0.039	0.123	0.012	0.937	0.703	0.826	0.817	0.197	0.38	0.378	0.026	0.062	0.042	0.527	0.29	0.209	0.254	0.184	0.082	0.049	0.161	0.04	0.124	0.014	0.939	0.704	0.827	0.818	0.199	0.381	0.38	0.027	0.063	0.044	0.529	0.291
CPI-CS08CC8F9D3	BMPR2_ACVR1	complex:ACVR1_BMPR2	simple:P18075		BMP7	True	True	False	curated	False	0	0	0	0	0	0	0	0	0	0	0	0	0	0	0	0	0	0	0	0	0	0	0	0	0	0	0	0	0	0	0	0	0	0	0	0	0	0	0
CPI-CS046B3C139	1A2A receptor_ACVR	complex:ACVR_1A2A receptor	simple:P18075		BMP7	True	True	False	curated	False	0	0	0	0	0	0	0	0	0	0	0	0	0	0	0	0	0	0	0	0	0	0	0	0	0	0	0	0	0	0	0	0	0	0	0	0	0	0	0
CPI-CS0288D901D	1A2B receptor_ACVR	complex:ACVR_1A2B receptor	simple:P18075		BMP7	True	True	False	curated	False	0	0	0	0	0	0	0	0	0	0	0	0	0	0	0	0	0	0	0	0	0	0	0	0	0	0	0	0	0	0	0	0	0	0	0	0	0	0	0
CPI-CS05EAF93CC	BMPR2_BMPR1A	complex:BMPR1A_BMPR2	simple:P18075		BMP7	True	True	False	curated	False	0	0	0	0	0	0	0	0	0	0	0	0	0	0	0	0	0	0	0	0	0	0	0	0	0	0	0	0	0	0	0	0	0	0	0	0	0	0	0
CPI-CS08109C435	BMPR2_BMPR1B	complex:BMPR1B_BMPR2	simple:P18075		BMP7	True	True	False	curated	False	0	0	0	0	0	0	0	0	0	0	0	0	0	0	0	0	0	0	0	0	0	0	0	0	0	0	0	0	0	0	0	0	0	0	0	0	0	0	0
CPI-CS0D35E69F6	ACR2A_BMR1A	complex:BMR1A_ACR2A	simple:P18075		BMP7	True	True	False	curated	False	0	0	0	0	0	0	0	0	0	0	0	0	0	0	0	0	0	0	0	0	0	0	0	0	0	0	0	0	0	0	0	0	0	0	0	0	0	0	0
CPI-CS0C99F8D96	AVR2B_BMR1A	complex:BMR1A_AVR2B	simple:P18075		BMP7	True	True	False	curated	False	0	0	0	0	0	0	0	0	0	0	0	0	0	0	0	0	0	0	0	0	0	0	0	0	0	0	0	0	0	0	0	0	0	0	0	0	0	0	0
CPI-CS0DF85303A	AVR2A_BMR1B	complex:BMR1B_AVR2A	simple:P18075		BMP7	True	True	False	curated	False	0	0	0	0	0	0	0	0	0	0	0	0	0	0	0	0	0	0	0	0	0	0	0	0	0	0	0	0	0	0	0	0	0	0	0	0	0	0	0
CPI-CS08A853007	AVR2B_BMR1B	complex:BMR1B_AVR2B	simple:P18075		BMP7	True	True	False	curated	False	0	0	0	0	0	0	0	0	0	0	0	0	0	0	0	0	0	0	0	0	0	0	0	0	0	0	0	0	0	0	0	0	0	0	0	0	0	0	0
CPI-CS0E1BF543E	BMPR2_ACVR1	complex:ACVR1_BMPR2	simple:P22003		BMP5	True	True	False	curated	False	0	0	0	0	0	0	0	0	0	0	0	0	0	0	0	0	0	0	0	0	0	0	0	0	0	0	0	0	0	0	0	0	0	0	0	0	0	0	0
CPI-CS0EC80CA59	1A2A receptor_ACVR	complex:ACVR_1A2A receptor	simple:P22003		BMP5	True	True	False	curated	False	0	0	0	0	0	0	0	0	0	0	0	0	0	0	0	0	0	0	0	0	0	0	0	0	0	0	0	0	0	0	0	0	0	0	0	0	0	0	0
CPI-CS0FCC00896	1A2B receptor_ACVR	complex:ACVR_1A2B receptor	simple:P22003		BMP5	True	True	False	curated	False	0	0	0	0	0	0	0	0	0	0	0	0	0	0	0	0	0	0	0	0	0	0	0	0	0	0	0	0	0	0	0	0	0	0	0	0	0	0	0
CPI-CS046BCFC6F	BMPR2_BMPR1A	complex:BMPR1A_BMPR2	simple:P22003		BMP5	True	True	False	curated	False	0	0	0	0	0	0	0	0	0	0	0	0	0	0	0	0	0	0	0	0	0	0	0	0	0	0	0	0	0	0	0	0	0	0	0	0	0	0	0
CPI-CS02C93975C	BMPR2_BMPR1B	complex:BMPR1B_BMPR2	simple:P22003		BMP5	True	True	False	curated	False	0	0	0	0	0	0	0	0	0	0	0	0	0	0	0	0	0	0	0	0	0	0	0	0	0	0	0	0	0	0	0	0	0	0	0	0	0	0	0
CPI-CS047EE9E03	ACR2A_BMR1A	complex:BMR1A_ACR2A	simple:P22003		BMP5	True	True	False	curated	False	0	0	0	0	0	0	0	0	0	0	0	0	0	0	0	0	0	0	0	0	0	0	0	0	0	0	0	0	0	0	0	0	0	0	0	0	0	0	0
CPI-CS0CA393CC5	AVR2B_BMR1A	complex:BMR1A_AVR2B	simple:P22003		BMP5	True	True	False	curated	False	0	0	0	0	0	0	0	0	0	0	0	0	0	0	0	0	0	0	0	0	0	0	0	0	0	0	0	0	0	0	0	0	0	0	0	0	0	0	0
CPI-CS01A4D7E2F	AVR2A_BMR1B	complex:BMR1B_AVR2A	simple:P22003		BMP5	True	True	False	curated	False	0	0	0	0	0	0	0	0	0	0	0	0	0	0	0	0	0	0	0	0	0	0	0	0	0	0	0	0	0	0	0	0	0	0	0	0	0	0	0
CPI-CS0BEC40E19	AVR2B_BMR1B	complex:BMR1B_AVR2B	simple:P22003		BMP5	True	True	False	curated	False	0	0	0	0	0	0	0	0	0	0	0	0	0	0	0	0	0	0	0	0	0	0	0	0	0	0	0	0	0	0	0	0	0	0	0	0	0	0	0
CPI-CS0C16967C6	BMPR2_ACVR1	complex:ACVR1_BMPR2	simple:P22004		BMP6	True	True	False	curated	False	0	0	0	0	0	0	0	0	0	0	0	0	0	0	0	0	0	0	0	0	0	0	0	0	0	0	0	0	0	0	0	0	0	0	0	0	0	0	0
CPI-CS0FFBA02F8	1A2A receptor_ACVR	complex:ACVR_1A2A receptor	simple:P22004		BMP6	True	True	False	curated	False	0	0	0	0	0	0	0	0	0	0	0	0	0	0	0	0	0	0	0	0	0	0	0	0	0	0	0	0	0	0	0	0	0	0	0	0	0	0	0
CPI-CS02AEFFE28	1A2B receptor_ACVR	complex:ACVR_1A2B receptor	simple:P22004		BMP6	True	True	False	curated	False	0	0	0	0	0	0	0	0	0	0	0	0	0	0	0	0	0	0	0	0	0	0	0	0	0	0	0	0	0	0	0	0	0	0	0	0	0	0	0
CPI-CS0F6CFB979	BMPR2_BMPR1A	complex:BMPR1A_BMPR2	simple:P22004		BMP6	True	True	False	curated	False	0	0	0	0	0	0	0	0	0	0	0	0	0	0	0	0	0	0	0	0	0	0	0	0	0	0	0	0	0	0	0	0	0	0	0	0	0	0	0
CPI-CS0EF793D6A	BMPR2_BMPR1B	complex:BMPR1B_BMPR2	simple:P22004		BMP6	True	True	False	curated	False	0	0	0	0	0	0	0	0	0	0	0	0	0	0	0	0	0	0	0	0	0	0	0	0	0	0	0	0	0	0	0	0	0	0	0	0	0	0	0
CPI-CS0247DA882	ACR2A_BMR1A	complex:BMR1A_ACR2A	simple:P22004		BMP6	True	True	False	curated	False	0	0	0	0	0	0	0	0	0	0	0	0	0	0	0	0	0	0	0	0	0	0	0	0	0	0	0	0	0	0	0	0	0	0	0	0	0	0	0
CPI-CS076E1A639	AVR2B_BMR1A	complex:BMR1A_AVR2B	simple:P22004		BMP6	True	True	False	curated	False	0	0	0	0	0	0	0	0	0	0	0	0	0	0	0	0	0	0	0	0	0	0	0	0	0	0	0	0	0	0	0	0	0	0	0	0	0	0	0
CPI-CS0921BB754	AVR2A_BMR1B	complex:BMR1B_AVR2A	simple:P22004		BMP6	True	True	False	curated	False	0	0	0	0	0	0	0	0	0	0	0	0	0	0	0	0	0	0	0	0	0	0	0	0	0	0	0	0	0	0	0	0	0	0	0	0	0	0	0
CPI-CS0C0D60519	AVR2B_BMR1B	complex:BMR1B_AVR2B	simple:P22004		BMP6	True	True	False	curated	False	0	0	0	0	0	0	0	0	0	0	0	0	0	0	0	0	0	0	0	0	0	0	0	0	0	0	0	0	0	0	0	0	0	0	0	0	0	0	0
CPI-CS0AEE2FB22	BMPR2_ACVR1	complex:ACVR1_BMPR2	simple:Q7Z5Y6		BMP8A	True	True	False	curated	False	0	0	0	0	0	0	0	0	0	0	0	0	0	0	0	0	0	0	0	0	0	0	0	0	0	0	0	0	0	0	0	0	0	0	0	0	0	0	0
CPI-CS0CE2A204A	1A2A receptor_ACVR	complex:ACVR_1A2A receptor	simple:Q7Z5Y6		BMP8A	True	True	False	curated	False	0	0	0	0	0	0	0	0	0	0	0	0	0	0	0	0	0	0	0	0	0	0	0	0	0	0	0	0	0	0	0	0	0	0	0	0	0	0	0
CPI-CS0860DA460	1A2B receptor_ACVR	complex:ACVR_1A2B receptor	simple:Q7Z5Y6		BMP8A	True	True	False	curated	False	0	0	0	0	0	0	0	0	0	0	0	0	0	0	0	0	0	0	0	0	0	0	0	0	0	0	0	0	0	0	0	0	0	0	0	0	0	0	0
CPI-CS090FFEDFE	BMPR2_BMPR1A	complex:BMPR1A_BMPR2	simple:Q7Z5Y6		BMP8A	True	True	False	curated	False	0	0	0	0	0	0	0	0	0	0	0	0	0	0	0	0	0	0	0	0	0	0	0	0	0	0	0	0	0	0	0	0	0	0	0	0	0	0	0
CPI-CS0484364A2	BMPR2_BMPR1B	complex:BMPR1B_BMPR2	simple:Q7Z5Y6		BMP8A	True	True	False	curated	False	0	0	0	0	0	0	0	0	0	0	0	0	0	0	0	0	0	0	0	0	0	0	0	0	0	0	0	0	0	0	0	0	0	0	0	0	0	0	0
CPI-CS0C091F24B	ACR2A_BMR1A	complex:BMR1A_ACR2A	simple:Q7Z5Y6		BMP8A	True	True	False	curated	False	0	0	0	0	0	0	0	0	0	0	0	0	0	0	0	0	0	0	0	0	0	0	0	0	0	0	0	0	0	0	0	0	0	0	0	0	0	0	0
CPI-CS017A50010	AVR2B_BMR1A	complex:BMR1A_AVR2B	simple:Q7Z5Y6		BMP8A	True	True	False	curated	False	0	0	0	0	0	0	0	0	0	0	0	0	0	0	0	0	0	0	0	0	0	0	0	0	0	0	0	0	0	0	0	0	0	0	0	0	0	0	0
CPI-CS01319F57A	AVR2A_BMR1B	complex:BMR1B_AVR2A	simple:Q7Z5Y6		BMP8A	True	True	False	curated	False	0	0	0	0	0	0	0	0	0	0	0	0	0	0	0	0	0	0	0	0	0	0	0	0	0	0	0	0	0	0	0	0	0	0	0	0	0	0	0
CPI-CS03DF8BD36	AVR2B_BMR1B	complex:BMR1B_AVR2B	simple:Q7Z5Y6		BMP8A	True	True	False	curated	False	0	0	0	0	0	0	0	0	0	0	0	0	0	0	0	0	0	0	0	0	0	0	0	0	0	0	0	0	0	0	0	0	0	0	0	0	0	0	0
CPI-CS091BF99D0	1A2A receptor_ACVR	complex:ACVR_1A2A receptor	simple:P08476		INHBA	True	True	False	curated	False	0	0	0	0	0	0	0	0	0	0	0	0	0	0	0	0	0	0	0	0	0	0	0	0	0	0	0	0	0	0	0	0	0	0	0	0	0	0	0
CPI-CS04DD927C9	1A2B receptor_ACVR	complex:ACVR_1A2B receptor	simple:P08476		INHBA	True	True	False	curated	False	0	0	0	0	0	0	0	0	0	0	0	0	0	0	0	0	0	0	0	0	0	0	0	0	0	0	0	0	0	0	0	0	0	0	0	0	0	0	0
CPI-CS0533A30DC	1B2A receptor_ACVR	complex:ACVR_1B2A receptor	simple:P08476		INHBA	True	True	False	curated	False	0	0	0	0	0	0	0	0	0	0	0	0	0	0	0	0	0	0	0	0	0	0	0	0	0	0	0	0	0	0	0	0	0	0	0	0	0	0	0
CPI-CS0C159B54D	1B2B receptor_ACVR	complex:ACVR_1B2B receptor	simple:P08476		INHBA	True	True	False	curated	False	0	0	0	0	0	0	0	0	0	0	0	0	0	0	0	0	0	0	0	0	0	0	0	0	0	0	0	0	0	0	0	0	0	0	0	0	0	0	0
CPI-CS0B79F5D68	1C2B receptor_ACVR	complex:ACVR_1C2B receptor	simple:P08476		INHBA	True	True	False	curated	False	0	0	0	0	0	0	0	0	0	0	0	0	0	0	0	0	0	0	0	0	0	0	0	0	0	0	0	0	0	0	0	0	0	0	0	0	0	0	0
CPI-CS073233FCC	1A2A receptor_ACVR	complex:ACVR_1A2A receptor	simple:P09529		INHBB	True	True	False	curated	False	0	0	0	0	0	0	0	0	0	0	0	0	0	0	0	0	0	0	0	0	0	0	0	0	0	0	0	0	0	0	0	0	0	0	0	0	0	0	0
CPI-CS048465560	1A2B receptor_ACVR	complex:ACVR_1A2B receptor	simple:P09529		INHBB	True	True	False	curated	False	0	0	0	0	0	0	0	0	0	0	0	0	0	0	0	0	0	0	0	0	0	0	0	0	0	0	0	0	0	0	0	0	0	0	0	0	0	0	0
CPI-CS02899BF8B	1B2A receptor_ACVR	complex:ACVR_1B2A receptor	simple:P09529		INHBB	True	True	False	curated	False	0	0	0	0	0	0	0	0	0	0	0	0	0	0	0	0	0	0	0	0	0	0	0	0	0	0	0	0	0	0	0	0	0	0	0	0	0	0	0
CPI-CS085EF890A	1B2B receptor_ACVR	complex:ACVR_1B2B receptor	simple:P09529		INHBB	True	True	False	curated	False	0	0	0	0	0	0	0	0	0	0	0	0	0	0	0	0	0	0	0	0	0	0	0	0	0	0	0	0	0	0	0	0	0	0	0	0	0	0	0
CPI-CS0A5400A6A	1C2B receptor_ACVR	complex:ACVR_1C2B receptor	simple:P09529		INHBB	True	True	False	curated	False	0	0	0	0	0	0	0	0	0	0	0	0	0	0	0	0	0	0	0	0	0	0	0	0	0	0	0	0	0	0	0	0	0	0	0	0	0	0	0
CPI-CS0E4E75E3B	BMPR2_BMPR1A	complex:BMPR1A_BMPR2	simple:P12643		BMP2	True	True	False	curated	False	0	0	0	0	0	0	0	0	0	0	0	0	0	0	0	0	0	0	0	0	0	0	0	0	0	0	0	0	0	0	0	0	0	0	0	0	0	0	0
CPI-CS028ACED72	BMPR2_BMPR1B	complex:BMPR1B_BMPR2	simple:P12643		BMP2	True	True	False	curated	False	0	0	0	0	0	0	0	0	0	0	0	0	0	0	0	0	0	0	0	0	0	0	0	0	0	0	0	0	0	0	0	0	0	0	0	0	0	0	0
CPI-CS075442484	ACR2A_BMR1A	complex:BMR1A_ACR2A	simple:P12643		BMP2	True	True	False	curated	False	0	0	0	0	0	0	0	0	0	0	0	0	0	0	0	0	0	0	0	0	0	0	0	0	0	0	0	0	0	0	0	0	0	0	0	0	0	0	0
CPI-CS0BE59B43E	AVR2B_BMR1A	complex:BMR1A_AVR2B	simple:P12643		BMP2	True	True	False	curated	False	0	0	0	0	0	0	0	0	0	0	0	0	0	0	0	0	0	0	0	0	0	0	0	0	0	0	0	0	0	0	0	0	0	0	0	0	0	0	0
CPI-CS08A043594	AVR2A_BMR1B	complex:BMR1B_AVR2A	simple:P12643		BMP2	True	True	False	curated	False	0	0	0	0	0	0	0	0	0	0	0	0	0	0	0	0	0	0	0	0	0	0	0	0	0	0	0	0	0	0	0	0	0	0	0	0	0	0	0
CPI-CS058910188	AVR2B_BMR1B	complex:BMR1B_AVR2B	simple:P12643		BMP2	True	True	False	curated	False	0	0	0	0	0	0	0	0	0	0	0	0	0	0	0	0	0	0	0	0	0	0	0	0	0	0	0	0	0	0	0	0	0	0	0	0	0	0	0
CPI-CS0E54FF657	BMPR2_BMPR1A	complex:BMPR1A_BMPR2	simple:P12644		BMP4	True	True	False	curated	False	0	0	0	0	0	0	0	0	0	0	0	0	0	0	0	0	0	0	0	0	0	0	0	0	0	0	0	0	0	0	0	0	0	0	0	0	0	0	0
CPI-CS0107C51C6	BMPR2_BMPR1B	complex:BMPR1B_BMPR2	simple:P12644		BMP4	True	True	False	curated	False	0	0	0	0	0	0	0	0	0	0	0	0	0	0	0	0	0	0	0	0	0	0	0	0	0	0	0	0	0	0	0	0	0	0	0	0	0	0	0
CPI-CS012D15A88	ACR2A_BMR1A	complex:BMR1A_ACR2A	simple:P12644		BMP4	True	True	False	curated	False	0	0	0	0	0	0	0	0	0	0	0	0	0	0	0	0	0	0	0	0	0	0	0	0	0	0	0	0	0	0	0	0	0	0	0	0	0	0	0
CPI-CS0BCDC40FC	AVR2B_BMR1A	complex:BMR1A_AVR2B	simple:P12644		BMP4	True	True	False	curated	False	0	0	0	0	0	0	0	0	0	0	0	0	0	0	0	0	0	0	0	0	0	0	0	0	0	0	0	0	0	0	0	0	0	0	0	0	0	0	0
CPI-CS02957B1BF	AVR2A_BMR1B	complex:BMR1B_AVR2A	simple:P12644		BMP4	True	True	False	curated	False	0	0	0	0	0	0	0	0	0	0	0	0	0	0	0	0	0	0	0	0	0	0	0	0	0	0	0	0	0	0	0	0	0	0	0	0	0	0	0
CPI-CS0E997FABD	AVR2B_BMR1B	complex:BMR1B_AVR2B	simple:P12644		BMP4	True	True	False	curated	False	0	0	0	0	0	0	0	0	0	0	0	0	0	0	0	0	0	0	0	0	0	0	0	0	0	0	0	0	0	0	0	0	0	0	0	0	0	0	0
CPI-CS09CECD20D	BMPR2_BMPR1A	complex:BMPR1A_BMPR2	simple:P43026		GDF5	True	True	False	curated	False	0	0	0	0	0	0	0	0	0	0	0	0	0	0	0	0	0	0	0	0	0	0	0	0	0	0	0	0	0	0	0	0	0	0	0	0	0	0	0
CPI-CS0700FDD27	BMPR2_BMPR1B	complex:BMPR1B_BMPR2	simple:P43026		GDF5	True	True	False	curated	False	0	0	0	0	0	0	0	0	0	0	0	0	0	0	0	0	0	0	0	0	0	0	0	0	0	0	0	0	0	0	0	0	0	0	0	0	0	0	0
CPI-CS0DAA66443	ACR2A_BMR1A	complex:BMR1A_ACR2A	simple:P43026		GDF5	True	True	False	curated	False	0	0	0	0	0	0	0	0	0	0	0	0	0	0	0	0	0	0	0	0	0	0	0	0	0	0	0	0	0	0	0	0	0	0	0	0	0	0	0
CPI-CS036BF2AC7	AVR2B_BMR1A	complex:BMR1A_AVR2B	simple:P43026		GDF5	True	True	False	curated	False	0	0	0	0	0	0	0	0	0	0	0	0	0	0	0	0	0	0	0	0	0	0	0	0	0	0	0	0	0	0	0	0	0	0	0	0	0	0	0
CPI-CS069E2161D	AVR2A_BMR1B	complex:BMR1B_AVR2A	simple:P43026		GDF5	True	True	False	curated	False	0	0	0	0	0	0	0	0	0	0	0	0	0	0	0	0	0	0	0	0	0	0	0	0	0	0	0	0	0	0	0	0	0	0	0	0	0	0	0
CPI-CS089A36491	AVR2B_BMR1B	complex:BMR1B_AVR2B	simple:P43026		GDF5	True	True	False	curated	False	0	0	0	0	0	0	0	0	0	0	0	0	0	0	0	0	0	0	0	0	0	0	0	0	0	0	0	0	0	0	0	0	0	0	0	0	0	0	0
CPI-CS0B9A4CA4D	BMPR2_BMPR1A	complex:BMPR1A_BMPR2	simple:Q6KF10		GDF6	True	True	False	curated	False	0	0	0	0	0	0	0	0	0	0	0	0	0	0	0	0	0	0	0	0	0	0	0	0	0	0	0	0	0	0	0	0	0	0	0	0	0	0	0
CPI-CS0C623F17A	BMPR2_BMPR1B	complex:BMPR1B_BMPR2	simple:Q6KF10		GDF6	True	True	False	curated	False	0	0	0	0	0	0	0	0	0	0	0	0	0	0	0	0	0	0	0	0	0	0	0	0	0	0	0	0	0	0	0	0	0	0	0	0	0	0	0
CPI-CS04C402DFB	ACR2A_BMR1A	complex:BMR1A_ACR2A	simple:Q6KF10		GDF6	True	True	False	curated	False	0	0	0	0	0	0	0	0	0	0	0	0	0	0	0	0	0	0	0	0	0	0	0	0	0	0	0	0	0	0	0	0	0	0	0	0	0	0	0
CPI-CS0546460D1	AVR2B_BMR1A	complex:BMR1A_AVR2B	simple:Q6KF10		GDF6	True	True	False	curated	False	0	0	0	0	0	0	0	0	0	0	0	0	0	0	0	0	0	0	0	0	0	0	0	0	0	0	0	0	0	0	0	0	0	0	0	0	0	0	0
CPI-CS0D9226707	AVR2A_BMR1B	complex:BMR1B_AVR2A	simple:Q6KF10		GDF6	True	True	False	curated	False	0	0	0	0	0	0	0	0	0	0	0	0	0	0	0	0	0	0	0	0	0	0	0	0	0	0	0	0	0	0	0	0	0	0	0	0	0	0	0
CPI-CS027F8BD7E	AVR2B_BMR1B	complex:BMR1B_AVR2B	simple:Q6KF10		GDF6	True	True	False	curated	False	0	0	0	0	0	0	0	0	0	0	0	0	0	0	0	0	0	0	0	0	0	0	0	0	0	0	0	0	0	0	0	0	0	0	0	0	0	0	0
CPI-CS0CFA0E4C5	BMPR2_BMPR1A	complex:BMPR1A_BMPR2	simple:Q7Z4P5		GDF7	True	True	False	curated	False	0	0	0	0	0	0	0	0	0	0	0	0	0	0	0	0	0	0	0	0	0	0	0	0	0	0	0	0	0	0	0	0	0	0	0	0	0	0	0
CPI-CS027D7A724	BMPR2_BMPR1B	complex:BMPR1B_BMPR2	simple:Q7Z4P5		GDF7	True	True	False	curated	False	0	0	0	0	0	0	0	0	0	0	0	0	0	0	0	0	0	0	0	0	0	0	0	0	0	0	0	0	0	0	0	0	0	0	0	0	0	0	0
CPI-CS05789C9A0	ACR2A_BMR1A	complex:BMR1A_ACR2A	simple:Q7Z4P5		GDF7	True	True	False	curated	False	0	0	0	0	0	0	0	0	0	0	0	0	0	0	0	0	0	0	0	0	0	0	0	0	0	0	0	0	0	0	0	0	0	0	0	0	0	0	0
CPI-CS0E5078EDE	AVR2B_BMR1A	complex:BMR1A_AVR2B	simple:Q7Z4P5		GDF7	True	True	False	curated	False	0	0	0	0	0	0	0	0	0	0	0	0	0	0	0	0	0	0	0	0	0	0	0	0	0	0	0	0	0	0	0	0	0	0	0	0	0	0	0
CPI-CS0BDA0D08C	AVR2A_BMR1B	complex:BMR1B_AVR2A	simple:Q7Z4P5		GDF7	True	True	False	curated	False	0	0	0	0	0	0	0	0	0	0	0	0	0	0	0	0	0	0	0	0	0	0	0	0	0	0	0	0	0	0	0	0	0	0	0	0	0	0	0
CPI-CS055E15573	AVR2B_BMR1B	complex:BMR1B_AVR2B	simple:Q7Z4P5		GDF7	True	True	False	curated	False	0	0	0	0	0	0	0	0	0	0	0	0	0	0	0	0	0	0	0	0	0	0	0	0	0	0	0	0	0	0	0	0	0	0	0	0	0	0	0
CPI-CS09F35DDEB	1B2A receptor_ACVR	complex:ACVR_1B2A receptor	simple:O14793		MSTN	True	True	False	curated	False	0	0	0	0	0	0	0	0	0	0	0	0	0	0	0	0	0	0	0	0	0	0	0	0	0	0	0	0	0	0	0	0	0	0	0	0	0	0	0
CPI-CS0AED3F8E8	1B2B receptor_ACVR	complex:ACVR_1B2B receptor	simple:O14793		MSTN	True	True	False	curated	False	0	0	0	0	0	0	0	0	0	0	0	0	0	0	0	0	0	0	0	0	0	0	0	0	0	0	0	0	0	0	0	0	0	0	0	0	0	0	0
CPI-CS04F78ACD6	1B2A receptor_ACVR	complex:ACVR_1B2A receptor	simple:O95390		GDF11	True	True	False	curated	False	0.007	0	0	0.005	0	0	0.021	0.011	0.012	0.013	0.006	0	0.012	0	0.005	0.009	0.007	0	0	0	0	0.012	0	0	0.01	0	0	0.026	0.015	0.017	0.017	0.01	0	0.016	0	0.01	0.014	0.012	0
CPI-CS0384572FE	1B2B receptor_ACVR	complex:ACVR_1B2B receptor	simple:O95390		GDF11	True	True	False	curated	False	0.006	0	0.006	0	0.006	0	0.014	0.01	0.006	0	0	0.009	0.011	0	0.006	0.011	0	0	0	0	0	0.011	0	0.011	0	0.011	0	0.018	0.015	0.01	0	0	0.014	0.016	0	0.011	0.015	0	0
CPI-CS0C8F1E01F	1B2A receptor_ACVR	complex:ACVR_1B2A receptor	simple:P12645		BMP3	True	True	False	curated	False	0	0	0	0	0	0	0	0	0	0	0	0	0	0	0	0	0	0	0	0	0	0	0	0	0	0	0	0	0	0	0	0	0	0	0	0	0	0	0
CPI-CS06C0EEFCB	1B2B receptor_ACVR	complex:ACVR_1B2B receptor	simple:P55107		GDF10	True	True	False	curated	False	0	0	0	0	0	0	0	0	0	0	0	0	0	0	0	0	0	0	0	0	0	0	0	0	0	0	0	0	0	0	0	0	0	0	0	0	0	0	0
CPI-CS0B2F2EF5D	1B2B receptor_ACVR	complex:ACVR_1B2B receptor	simple:Q9NR23		GDF3	True	True	False	curated	False	0	0	0	0	0	0	0	0	0	0	0	0	0	0	0	0	0	0	0	0	0	0	0	0	0	0	0	0	0	0	0	0	0	0	0	0	0	0	0
CPI-CS0A66DB1CA	LCK_CD8 receptor	complex:CD8 receptor	simple:P06239		LCK	False	True	False	curated	False	0.452	0.437	0.673	1.254	0.794	1.186	0.432	0.431	0.433	0.432	0.433	0.432	0.43	0.459	0.436	0.43	0	0	0.447	0.437	0.478	0.656	0.641	0.877	1.458	0.998	1.389	0.636	0.635	0.636	0.636	0.637	0.636	0.634	0.663	0.64	0.634	0	0
CPI-CS0715DE78D	HLA-E_CD94:NKG2A	complex:CD94:NKG2A	simple:P13747		HLA-E	False	True	False	curated	False	1.285	1.286	1.295	1.302	1.303	1.435	1.284	1.283	0	0	1.314	0	0	1.284	1.284	1.282	1.285	1.29	1.663	1.89	1.362	1.383	1.384	1.393	1.4	1.402	1.534	1.383	1.381	0	0	1.413	0	0	1.382	1.382	1.38	1.383	1.388
CPI-CS05AB368CE	HLA-E_CD94:NKG2C	complex:CD94:NKG2C	simple:P13747		HLA-E	False	True	False	curated	False	1.283	0	1.288	1.292	1.541	1.359	0	1.285	1.283	1.283	1.551	0	1.283	0	1.283	0	0	1.324	1.288	1.523	1.768	1.381	0	1.386	1.39	1.639	1.457	0	1.383	1.381	1.381	1.65	0	1.381	0	1.381	0	0	1.423
CPI-CS0023FA839	HLA-E_CD94:NKG2E	complex:CD94:NKG2E	simple:P13747		HLA-E	False	True	False	curated	False	1.283	0	1.314	1.32	1.646	1.324	0	1.283	1.283	0	1.496	0	1.282	0	1.283	1.282	0	1.301	1.292	1.488	1.696	1.382	0	1.412	1.418	1.745	1.422	0	1.382	1.381	0	1.594	0	1.381	0	1.381	1.38	0	1.4
CPI-CS0B0B35928	CNTF_CNTF-1R	complex:CNTF-1R	simple:P26441		CNTF	True	True	False	curated	False	0	0	0	0	0	0	0	0	0	0	0	0	0	0	0	0	0	0	0	0	0	0	0	0	0	0	0	0	0	0	0	0	0	0	0	0	0	0	0
CPI-CS0EB5F7B6F	CLCF1_CNTF-1R	complex:CNTF-1R	simple:Q9UBD9		CLCF1	True	True	False	curated	False	0	0	0	0	0	0	0	0.033	0	0	0	0	0	0	0	0	0	0	0	0	0	0	0	0	0	0	0	0	0	0	0	0	0	0	0	0	0	0	0
CPI-SC0F4AC5AA2	aLb2 complex_ICAM1	simple:P05362	complex:aLb2 complex	ICAM1		False	True	False	curated	True	0.169	0.135	0.248	0.127	0.211	0.1	1.025	0.791	0.913	0.905	0.285	0.467	0.466	0.113	0.149	0.13	0.615	0.378	0.297	0.341	0.272	0.228	0.194	0.306	0.185	0.27	0.159	1.084	0.849	0.972	0.964	0.344	0.526	0.525	0.172	0.208	0.189	0.674	0.436
CPI-SC08923F7F7	aLb2 complex_F11R	simple:Q9Y624	complex:aLb2 complex	F11R		False	True	False	curated	True	0.125	0.102	0.111	0.103	0.1	0.093	0.176	0.096	0.188	0.119	0.139	0.144	0.09	0.098	0.098	0.329	0.14	0.163	0.128	0.091	0.095	0.184	0.161	0.169	0.162	0.158	0.152	0.235	0.154	0.247	0.177	0.198	0.203	0.148	0.157	0.157	0.388	0.199	0.222
CPI-CS067298D94	VEGFA_FLT1 complex	complex:FLT1 complex	simple:P15692		VEGFA	True	True	False	curated	False	0	0	0	0	0	0	0.29	0	0	0.004	0	0	0	0	0	0.003	0	0	0	0	0	0	0	0	0	0	0	0.292	0	0	0.007	0	0	0	0	0	0.006	0	0
CPI-CS073D36B1D	PGF_FLT1 complex	complex:FLT1 complex	simple:P49763		PGF	True	True	False	curated	False	0	0	0	0	0	0	0.287	0	0	0.002	0	0	0	0	0	0	0	0	0	0	0	0	0	0	0	0	0	0	0	0	0	0	0	0	0	0	0	0	0
CPI-CS077F1340A	VEGFB_FLT1 complex	complex:FLT1 complex	simple:P49765		VEGFB	True	True	False	curated	False	0	0	0	0	0	0	0.299	0	0	0.014	0	0	0	0	0	0.013	0	0	0	0	0	0	0	0	0	0	0	0.294	0	0	0.008	0	0	0	0	0	0.007	0	0
CPI-CS0E5D1ECCE	complex3_PlexinA1	complex:PlexinA1_complex3	simple:Q14563		SEMA3A	True	True	False	curated	False	0	0	0	0	0	0	0	0	0	0	0	0	0	0	0	0	0	0	0	0	0	0.009	0.006	0.006	0.006	0	0.006	0.033	0.046	0.021	0.008	0	0.014	0.032	0	0.008	0.021	0.012	0
CPI-CS0D238C22B	complex1_PlexinA2	complex:PlexinA2_complex1	simple:Q14563		SEMA3A	True	True	False	curated	False	0	0	0	0	0	0	0	0	0	0	0	0	0	0	0	0	0	0	0	0	0	0.004	0	0.004	0.004	0.005	0	0.216	0.02	0.013	0.009	0.004	0	0.009	0.005	0.003	0.07	0.009	0.022
CPI-CS0AA769F5B	complex1_PlexinA3	complex:PlexinA3_complex1	simple:Q14563		SEMA3A	True	True	False	curated	False	0	0	0	0	0	0	0	0	0	0	0	0	0	0	0	0	0	0	0	0	0	0.016	0.014	0.017	0.02	0.011	0.011	0.005	0.021	0.019	0.014	0.008	0.014	0.015	0.006	0.012	0.066	0.007	0.021
CPI-CS0AB19226A	complex1_PlexinA4	complex:PlexinA4_complex1	simple:Q14563		SEMA3A	True	True	False	curated	False	0	0	0	0	0	0	0	0	0	0	0	0	0	0	0	0	0	0	0	0	0	0	0	0	0.003	0.005	0	0	0.014	0	0	0.009	0	0	0	0	0	0	0.056
CPI-CS0C9EE65C2	ALB_FcRn complex	complex:FcRn complex	simple:P02768		ALB	True	True	False	curated	False	0	0	0	0	0	0	0	0	0	0	0	0	0	0	0	0	0	0	0	0	0	0	0	0	0	0	0	0	0	0	0	0	0	0	0	0	0	0	0
CPI-CS0210859AB	CSF2_GMCSFR	complex:GMCSFR	simple:P04141		CSF2	True	True	False	curated	False	0.004	0	0	0	0	0.005	0.09	0.005	0.047	0.056	0	0.055	0.004	0.02	0.022	0.004	0.044	0.483	0	0	0	0.014	0	0	0	0	0.015	0.101	0.015	0.057	0.066	0	0.066	0.015	0.03	0.032	0.014	0.054	0.493
CPI-CS06072FF4E	IL1A_IL1 receptor	complex:IL1 receptor	simple:P01583		IL1A	True	True	False	curated	False	0	0	0	0	0	0	0	0	0	0	0	0	0	0	0	0	0	0	0	0	0	0	0	0	0	0	0	0	0	0	0	0	0	0	0	0	0	0	0
CPI-CS0AC5142FA	IL1A_IL1 receptor inhibitor	complex:IL1 receptor inhibitor	simple:P01583		IL1A	True	True	False	curated	False	0	0	0	0	0	0	0	0	0	0	0	0	0	0	0	0	0	0	0	0	0	0	0	0	0	0	0	0	0	0	0	0	0	0	0	0	0	0	0
CPI-CS05426BFFA	IL1B_IL1 receptor	complex:IL1 receptor	simple:P01584		IL1B	True	True	False	curated	False	0.015	0	0.015	0.012	0.017	0.014	0.033	0.02	0.071	0.158	0.012	0	0.05	0.016	0.022	0.019	0.054	0	0.02	0	0.025	0.015	0	0.015	0.012	0.017	0.014	0.033	0.02	0.071	0.158	0.012	0	0.05	0.016	0.022	0.019	0.054	0
CPI-CS008C9D6E5	IL1B_IL1 receptor inhibitor	complex:IL1 receptor inhibitor	simple:P01584		IL1B	True	True	False	curated	False	0.015	0	0.015	0.012	0.017	0.014	0.033	0.02	0.071	0.158	0.012	0	0.05	0.016	0.022	0.019	0.054	0	0.02	0	0.025	0.015	0	0.015	0.012	0.017	0.014	0.033	0.02	0.071	0.158	0.012	0	0.05	0.016	0.022	0.019	0.054	0
CPI-CS0DEBE7B69	IL1RN_IL1 receptor	complex:IL1 receptor	simple:P18510		IL1RN	True	True	False	curated	False	0.007	0	0.007	0.004	0.009	0.007	0.025	0.012	0.063	0.15	0.004	0	0.043	0.008	0.014	0.012	0.046	0	0.012	0	0.017	0	0	0	0	0	0	0	0	0	0	0	0	0	0	0	0	0	0
CPI-CS085E95BC1	IL1RN_IL1 receptor inhibitor	complex:IL1 receptor inhibitor	simple:P18510		IL1RN	True	True	False	curated	False	0.007	0	0.007	0.004	0.009	0.007	0.025	0.012	0.063	0.15	0.004	0	0.043	0.008	0.014	0.012	0.046	0	0.012	0	0.017	0	0	0	0	0	0	0	0	0	0	0	0	0	0	0	0	0	0
CPI-CS04CBDE052	IL10_IL10 receptor	complex:IL10 receptor	simple:P22301		IL10	True	True	False	curated	False	0.048	0.061	0.046	0.052	0.044	0.054	0.027	0.082	0.126	0.116	0.037	0.082	0.068	0.125	0.111	0.053	0.126	0.03	0.043	0.054	0.046	0.086	0.098	0.084	0.09	0.082	0.092	0.065	0.12	0.164	0.154	0.074	0.12	0.106	0.163	0.148	0.091	0.164	0.068
CPI-CS0DDFD82E7	IL11_IL11 receptor	complex:IL11 receptor	simple:P20809		IL11	True	True	False	curated	False	0.003	0.002	0.002	0.002	0.003	0.003	0.008	0.012	0.002	0.002	0	0.004	0.002	0.004	0.002	0.007	0.003	0	0	0	0	0	0	0	0	0	0	0	0	0	0	0	0	0	0	0	0	0	0
CPI-CS00BF6CD40	IL4_IL13 receptor	complex:IL13 receptor	simple:P05112		IL4	True	True	False	curated	False	0	0	0	0	0	0	0	0	0	0	0	0	0	0	0	0	0	0	0	0	0	0	0	0.009	0.01	0.012	0	0.064	0.092	0.108	0.091	0.009	0.031	0.09	0	0.011	0.061	0.14	0.056
CPI-CS0FBBCDD66	IL4_IL4 receptor	complex:IL4 receptor	simple:P05112		IL4	True	True	False	curated	False	0	0	0	0	0	0	0	0	0	0	0	0	0	0	0	0	0	0	0	0	0	0.206	0.104	0.152	0.073	0.146	0.114	0.168	0.092	0.115	0.217	0.123	0.024	0.09	0.119	0.171	0.126	0.087	0.07
CPI-CS0EE8AEA34	IL13_IL13 receptor	complex:IL13 receptor	simple:P35225		IL13	True	True	False	curated	False	0	0	0	0	0	0	0	0	0	0	0	0	0	0	0	0	0	0	0	0	0	0	0	0	0	0	0	0	0	0	0	0	0	0	0	0	0	0	0
CPI-CS06E556972	IL15_IL15 receptor	complex:IL15 receptor	simple:P40933		IL15	True	True	False	curated	False	0.32	0.412	0.422	0.379	0.373	0.474	0.021	0.017	0.067	0.043	0.356	0.283	0.016	0.405	0.56	0.033	0.137	0.182	0.306	0.409	0.321	0.309	0.401	0.411	0.368	0.361	0.463	0.01	0.006	0.055	0.032	0.344	0.272	0.005	0.393	0.548	0.021	0.126	0.171
CPI-CS0D48BE017	HA_IL2 receptor	complex:IL2 receptor_HA	simple:P60568		IL2	True	True	False	curated	False	0.04	0.031	0.04	0.028	0.027	0.079	0	0	0.255	0.03	0.032	0.026	0.023	0.351	0.604	0.023	0.051	0.052	0.036	0.039	0	0.04	0.031	0.041	0.028	0.027	0.079	0	0	0.255	0.03	0.032	0.026	0.023	0.351	0.604	0.023	0.051	0.052
CPI-CS0A34112A6	I_IL2 receptor	complex:IL2 receptor_I	simple:P60568		IL2	True	True	False	curated	False	0.327	0.419	0.429	0.386	0.38	0.481	0.028	0.024	0.073	0.05	0.363	0.29	0.023	0.412	0.566	0.04	0.144	0.189	0.313	0.416	0.327	0.327	0.419	0.429	0.386	0.38	0.481	0.028	0.024	0.074	0.05	0.363	0.29	0.023	0.412	0.566	0.04	0.144	0.189
CPI-CS045D41398	IL25_IL17 receptor AB	complex:IL17 receptor AB	simple:Q9H293		IL25	True	True	False	curated	False	0	0	0	0	0	0	0	0	0	0	0	0	0	0	0	0	0	0	0	0	0	0	0	0	0	0	0	0	0	0	0	0	0	0	0	0	0	0	0
CPI-CS04F158618	IL17A_IL17 receptor AC	complex:IL17 receptor AC	simple:Q16552		IL17A	True	True	False	curated	False	0.002	0.004	0.003	0.002	0.004	0.003	0.026	0.055	0.023	0.022	0	0.019	0.072	0	0.003	0.05	0.024	0.01	0	0.007	0	0.007	0.01	0.009	0.008	0.009	0.008	0.031	0.061	0.028	0.027	0	0.024	0.077	0	0.008	0.055	0.029	0.015
CPI-CS0558AB6A5	IL17F_IL17 receptor AC	complex:IL17 receptor AC	simple:Q96PD4		IL17F	True	True	False	curated	False	0	0	0	0	0	0	0	0	0	0	0	0	0	0	0	0	0	0	0	0	0	0.004	0.006	0.005	0.004	0.005	0.004	0.027	0.057	0.025	0.023	0	0.02	0.073	0	0.004	0.051	0.026	0.011
CPI-CS0BA342294	IL17C_IL17 receptor AE	complex:IL17 receptor AE	simple:Q9P0M4		IL17C	True	True	False	curated	False	0.007	0.009	0.023	0	0	0.001	0	0.007	0.001	0.001	0	0	0.018	0.005	0.004	0.043	0.003	0	0	0.004	0	0	0	0	0	0	0	0	0	0	0	0	0	0	0	0	0	0	0
CPI-CS0553FFC41	IL24_IL20 receptor Type I	complex:IL20 receptor Type I	simple:Q13007		IL24	True	True	False	curated	False	0	0	0	0	0	0	0	0	0	0	0	0	0	0	0	0	0	0	0	0	0	0	0	0	0	0	0	0	0	0	0	0	0	0	0	0	0	0	0
CPI-CS0CF47221A	IL24_IL20 receptor Type II	complex:IL20 receptor Type II	simple:Q13007		IL24	True	True	False	curated	False	0	0	0	0	0	0	0	0	0	0	0	0	0	0	0	0	0	0	0	0	0	0	0	0	0	0	0	0	0	0	0	0	0	0	0	0	0	0	0
CPI-CS0AB365861	IL20_IL20 receptor Type I	complex:IL20 receptor Type I	simple:Q9NYY1		IL20	True	True	False	curated	False	0	0	0	0	0	0	0	0	0	0	0	0	0	0	0	0	0	0	0	0	0	0	0	0	0	0	0	0	0	0	0	0	0	0	0	0	0	0	0
CPI-CS0E8ADC968	IL20_IL20 receptor Type II	complex:IL20 receptor Type II	simple:Q9NYY1		IL20	True	True	False	curated	False	0	0	0	0	0	0	0	0	0	0	0	0	0	0	0	0	0	0	0	0	0	0	0	0	0	0	0	0	0	0	0	0	0	0	0	0	0	0	0
CPI-CS0645666B0	IL19_IL20 receptor Type I	complex:IL20 receptor Type I	simple:Q9UHD0		IL19	True	True	False	curated	False	0	0	0	0	0	0	0	0	0	0	0	0	0	0	0	0	0	0	0	0	0	0	0	0	0	0	0	0	0	0	0	0	0	0	0	0	0	0	0
CPI-CS0E80B08E2	IL21_IL21 receptor	complex:IL21 receptor	simple:Q9HBE4		IL21	True	True	False	curated	False	0.136	0.163	0.266	0.181	0.372	0.219	0	0.019	0.03	0.018	0.189	0.155	0.02	0.166	0.351	0.015	0.041	0.071	0.316	0.279	0.209	0.154	0.18	0.284	0.199	0.39	0.236	0	0.037	0.048	0.035	0.207	0.173	0.038	0.183	0.369	0.033	0.059	0.088
CPI-CS0A8A0A053	IL22_IL22 receptor	complex:IL22 receptor	simple:Q9GZX6		IL22	True	True	False	curated	False	0.004	0	0	0.004	0	0	0	0	0	0	0	0	0.004	0	0	0.033	0	0	0	0	0	0.007	0	0	0.007	0	0	0	0	0	0	0	0	0.007	0	0	0.036	0	0
CPI-CS0317FAF76	IL26_IL26 receptor	complex:IL26 receptor	simple:Q9NPH9		IL26	True	True	False	curated	False	0.002	0	0	0	0	0	0	0.002	0.001	0	0	0	0	0	0.001	0.036	0	0	0	0	0	0.006	0	0	0	0	0	0	0.007	0.006	0	0	0	0	0	0.005	0.04	0	0
CPI-CS03037FE90	IL3_IL3 receptor	complex:IL3 receptor	simple:P08700		IL3	True	True	False	curated	False	0	0	0	0	0	0	0	0	0	0	0	0	0	0	0	0	0	0	0	0	0	0	0	0	0	0	0	0	0	0	0	0	0	0	0	0	0	0	0
CPI-CS0C59AF029	IL33_IL33 receptor	complex:IL33 receptor	simple:O95760		IL33	True	True	False	curated	False	0	0	0.001	0	0	0.002	0.002	0.016	0	0.003	0	0	0.013	0	0.01	0	0.001	0	0	0	0	0	0	0	0	0	0	0	0	0	0	0	0	0	0	0	0	0	0
CPI-CS0D9B5AB86	IL36G_IL36 receptor	complex:IL36 receptor	simple:Q9NZH8		IL36G	True	True	False	curated	False	0	0	0	0	0	0	0	0	0	0	0	0	0	0	0	0	0	0	0	0	0	0	0	0	0	0	0	0	0	0	0	0	0	0	0	0	0	0	0
CPI-CS040DDEBFB	IL37_IL37 receptor	complex:IL37 receptor	simple:Q9NZH6		IL37	True	True	False	curated	False	0	0	0	0	0	0	0	0	0	0	0	0	0	0	0	0	0	0	0	0	0	0	0	0	0	0	0	0	0	0	0	0	0	0	0	0	0	0	0
CPI-CS0FB8775FC	IL5_IL5 receptor	complex:IL5 receptor	simple:P05113		IL5	True	True	False	curated	False	0	0	0	0	0	0	0	0	0	0	0	0	0	0	0	0	0	0	0	0	0	0	0	0	0	0	0	0	0	0	0	0	0	0	0	0	0	0	0
CPI-CS063AE1C91	IL6_IL6 receptor	complex:IL6 receptor	simple:P05231		IL6	True	True	False	curated	False	0	0	0	0	0	0	0	0	0	0	0	0	0	0	0	0	0	0	0	0	0	0	0	0	0	0	0	0	0	0	0	0	0	0	0	0	0	0	0
CPI-CS0AB9C7139	IL7_IL7 receptor	complex:IL7 receptor	simple:P13232		IL7	True	True	False	curated	False	0.305	0.397	0.407	0.364	0.358	0.46	0.006	0.003	0.052	0.028	0.341	0.269	0.002	0.39	0.545	0.018	0.123	0.168	0.291	0.395	0.306	0.308	0.4	0.41	0.367	0.361	0.462	0.009	0.006	0.055	0.031	0.344	0.272	0.004	0.393	0.548	0.021	0.126	0.171
CPI-CS0E661878B	OSM_LIFR	complex:LIFR	simple:P13725		OSM	True	True	False	curated	False	0.041	0	0	0	0	0	0.053	0.068	0	0	0.042	0	0.051	0	0.041	0.057	0	0	0	0	0	0.032	0	0	0	0	0	0.044	0.059	0	0	0.033	0	0.042	0	0.032	0.048	0	0
CPI-CS06D50EBF8	OSM_OSMR	complex:OSMR	simple:P13725		OSM	True	True	False	curated	False	0.041	0	0.042	0.041	0	0	0.105	0.178	0.041	0	0.042	0	0.148	0	0.041	0.078	0	0	0	0	0	0.032	0	0.033	0.032	0	0	0.096	0.169	0.032	0	0.033	0	0.139	0	0.032	0.069	0	0
CPI-CS07B61574B	LIF_LIFR	complex:LIFR	simple:P15018		LIF	True	True	False	curated	False	0.001	0	0	0	0	0	0.013	0.028	0	0	0.002	0	0.011	0	0.001	0.017	0	0	0	0	0	0.003	0	0	0	0	0	0.015	0.03	0	0	0.004	0	0.013	0	0.003	0.019	0	0
CPI-CS0A9D23000	MICB_NKG2D II receptor	complex:NKG2D II receptor	simple:Q29980		MICB	False	True	False	curated	False	0.027	0	0.039	0.068	0.076	0.082	0	0.026	0.026	0.027	0.061	0	0.026	0.029	0.026	0.026	0	0	0.056	0.103	0.106	0.028	0	0.039	0.069	0.076	0.083	0	0.027	0.027	0.027	0.062	0	0.026	0.029	0.026	0.026	0	0
CPI-CS06C6E2321	MICA_NKG2D II receptor	complex:NKG2D II receptor	simple:Q29983		MICA	False	True	False	curated	False	0.015	0	0.026	0.056	0.064	0.07	0	0.014	0.014	0.015	0.049	0	0.013	0.017	0.013	0.013	0	0	0.044	0.09	0.094	0.009	0	0.021	0.05	0.058	0.064	0	0.008	0.008	0.009	0.043	0	0.008	0.011	0.008	0.008	0	0
CPI-CS08F4E5D70	RAET1L_NKG2D II receptor	complex:NKG2D II receptor	simple:Q5VY80		RAET1L	False	True	False	curated	False	0	0	0	0	0	0	0	0	0	0	0	0	0	0	0	0	0	0	0	0	0	0	0	0	0	0	0	0	0	0	0	0	0	0	0	0	0	0	0
CPI-CS0A71F2AAD	RAET1G_NKG2D II receptor	complex:NKG2D II receptor	simple:Q6H3X3		RAET1G	True	True	False	curated	False	0	0	0	0	0	0	0	0	0	0	0	0	0	0	0	0	0	0	0	0	0	0	0	0	0	0	0	0	0	0	0	0	0	0	0	0	0	0	0
CPI-CS09F211C3E	RAET1E_NKG2D II receptor	complex:NKG2D II receptor	simple:Q8TD07		RAET1E	True	True	False	curated	False	0	0	0	0	0	0	0	0	0	0	0	0	0	0	0	0	0	0	0	0	0	0	0	0	0	0	0	0	0	0	0	0	0	0	0	0	0	0	0
CPI-CS038376BA2	ULBP3_NKG2D II receptor	complex:NKG2D II receptor	simple:Q9BZM4		ULBP3	False	True	False	curated	False	0	0	0	0	0	0	0	0	0	0	0	0	0	0	0	0	0	0	0	0	0	0.003	0	0.014	0.044	0.052	0.058	0	0.002	0.002	0.003	0.037	0	0.002	0.005	0.002	0.001	0	0
CPI-CS0A269FA16	ULBP2_NKG2D II receptor	complex:NKG2D II receptor	simple:Q9BZM5		ULBP2	True	True	False	curated	False	0.021	0	0.032	0.062	0.07	0.076	0	0.02	0.02	0.021	0.055	0	0.02	0.023	0.02	0.019	0	0	0.05	0.097	0.1	0.039	0	0.05	0.08	0.088	0.094	0	0.038	0.038	0.039	0.073	0	0.038	0.041	0.038	0.037	0	0
CPI-SC0E5218AA4	a6b4 complex_NRG1	simple:Q02297	complex:a6b4 complex	NRG1		True	True	False	curated	True	0.003	0	0	0	0	0	0.006	0.105	0.013	0.132	0.004	0	0.003	0	0	0	0.03	0	0	0	0	0.002	0	0	0	0	0	0.005	0.104	0.013	0.131	0.003	0	0.003	0	0	0	0.03	0
CPI-CS0BAF97962	PDGFD_PDGFR complex	complex:PDGFR complex	simple:Q9GZP0		PDGFD	True	True	False	curated	False	0	0	0	0	0	0	0	0	0	0	0	0	0	0	0	0	0	0	0	0	0	0	0	0.002	0.002	0	0	0.005	0.532	0.003	0	0	0.007	0.002	0	0.001	0.002	0.012	0
CPI-CS0C57A3081	complex1_PlexinA1	complex:PlexinA1_complex1	simple:Q8NFY4		SEMA6D	False	True	False	curated	False	0	0	0	0	0	0	0	0	0	0	0	0	0	0	0	0	0	0	0	0	0	0	0	0	0	0	0	0	0	0	0	0	0	0	0	0	0	0	0
CPI-CS0123BC66C	complex2_PlexinA1	complex:PlexinA1_complex2	simple:Q8NFY4		SEMA6D	False	True	False	curated	False	0	0	0	0	0	0	0	0	0	0	0	0	0	0	0	0	0	0	0	0	0	0	0	0	0	0	0	0	0	0	0	0	0	0	0	0	0	0	0
[truncated: 402 more columns]
