# Supplementary material for: scRNA-seq of gastric tumor shows complex intercellular interaction with an alternative T cell exhaustion trajectory
Source: Nat Commun. 2022 Aug 23;13:4943. doi: 10.1038/s41467-022-32627-z (PMC9399107; doi:10.1038/s41467-022-32627-z)
Supplement: Supplementary file 13 — Source Data [file 41467_2022_32627_MOESM13_ESM.zip › Source Data/Fig8/Fig8f/fig8f_data.csv]

	NK_GNLY	CD4_C1_CCR7	Mono_CD14	CD4_C2_LTB	NKT_KLRC2	γδT_KLRG1	CD8_C1_LEF1	CD8_C2_CX3CR1	CD8_C3_GZMH	Mono_FCGR3A	NK_IL7R	Treg_C1_SELL	B_memory	B_naive	CD8_C10_SLC4A10	Mast_cells	CD8_C4_GZMK	Proliferative_T_cells	pDC_LILRA4	CD4_C6_IL17A	Treg_C3_CTLA4	CD8_C5_TOB1	αβ_T	CD4_C5_CXCL13	Plasma	Gc_B	cDC2_CD1C	cDC1_XCR1	Treg_C2_LAG3	CD4_C3_SLC2A3	NK_FCGR3A	CD8_C9_HAVCR2	CD4_C4_CD69	CD8_C6_GNLY	DC_LAMP3	Endocrine_cells	Mφ_THBS1	NKT_CD69	B_activated_memory	CD8_C8_IL17A	Mφ_APOE	CD8_C7_CD160	γδT_BHLHE40	NK_XCL1	γδT_ZNF683	γδT_KIR2DL4	Plasma_naive	B_early_activated	Fib_1
NECTIN2	0	0.000214616048022768	0.0633700704832523	0.00166048029652048	0	0	0.000785196389797005	0.000457202343959161	0.00545449380833615	0.0294534347534705	0.131149778783596	0.00477206990325349	0.00155159418027026	0.000325786356244824	0.00871641775661698	0.0928155576422228	0.00247337662062924	0.00109574311729585	0.0321524948380815	0.00530560998884825	0.00410983262847377	0.00243798497390027	0.00480775955964196	0.00362409961729042	0.000135019753887773	0.00999540687163774	0.394758126087827	0.134847452135146	0.00709580471403319	0.00310560162584104	0.00990357382852467	0.00331636694848674	0.0108641112457179	0.00886678089887621	0.701556111443195	0.410612019305929	0.339686984746667	0.00132245261302126	0.00214098311347579	0.00300273311443509	0.398536809267769	0	0.00663671363543831	0.00852174730885113	0.00214044326146845	0.00106398101636076	0.000241176897067967	0	0.728337418126952
PVR	0.0119371384325849	0.00285230616865016	0.0290766088451419	0.000248730468740735	0	0	0.00422478456476354	0.00104714986307282	0.00401136909260633	0.048109931172072	0.0233281691387184	0	0.000396079881747797	0	0.000548109769615698	0.0130993237909431	0.00164439973631536	0.00929620642505949	0.00390023484726752	0.00122156101784063	0.00125146192856876	0.00049860196473227	0.00160123405354066	0.00263690014567221	3.31154256104872e-05	0	0.0241200350309827	0.0222265640127841	0	0.00105583812080088	0.0027604816180629	0.0103443402127124	0	0.00479265931409516	0.23274005197558	0.133394599708178	0.0300761742718467	0	0.000192185133420234	0.00631817117302591	0.0269454152195112	0.00133700538287807	0.00411240562238884	0.0104262028060094	0.00444443051326309	0.00389038561154142	0	0.00295893785800988	0.0811321113091673
CCL2	0	0	0.0592077919866495	0.000217605250515547	0.000661347719546969	0	0	0.00126008551218824	0.00194937747606428	0	0.00981792408076531	0	0.00192271069008832	0	0.00194870144754057	0.0403254327195225	0.00380010520841144	0.00154755384025084	0.00470103307402155	0.00100122884894484	0.00259715533796197	0.00487703883536206	0.00120617664704899	0.00606648320189775	9.88626810661282e-05	0	0.117472868529919	0	0.00332899401450313	0.00158462493135679	0.00634075920836062	0.000756328033299883	0.00280084427756756	0.00680902343125144	0.00599815816148384	0.00470602037499068	0.707076341095711	0.014678633668104	0.00407282536083937	0.00183862546022307	1.58254561064881	0	0.00487848731193187	0	0	0.00180056327572955	0.000180344485955005	0.0151486643824177	2.79433841136162
ACKR1	0	0	0.000656583254574635	0.000352385313836593	0	0	0	0.000366658000354595	0.000553070813711022	0	0	0.0047562400388998	0.000299006976944287	0	0.000973609109270302	0.00244580385937274	0.00127026165494456	0.000907114210787394	0.00188383678568035	0.000711226965559829	0.000980894464002881	0.000842696084865667	0.000256278987337345	0	6.2792329592803e-05	0	0	0	0	0.000584580377695361	0.00394940407742207	0.00103543826123968	0.00126170529858752	0	0.00121071158867782	0.000885120216001747	0.000638745871091635	0.00763926664970143	0.000956661337313211	0.00067008418788683	0.022316593646715	0	0	0	0	0	0	0	0.00806115782447004
IL6	0	0	0.000789503062833678	0.000530887972911062	0.000661347719546969	0	0	0	0.00170848457009401	0.0365615976928603	0	0	0.0653528987673288	0.11795274279933	0.00063296035063226	0.00185479168140763	0	0	0.00361189616331823	0	0.0010519571398716	0.00082674848186588	0.000939450643694537	0.000681765370030725	0.000840995819490484	0.0193602045838576	0.0456328974211367	0.0301496316729316	0	0.000283702120452489	0.0024547098982077	0	0.000292680686578509	0.0018809643517792	0.0724547594450636	0.000284717932460098	0.465706321808012	0	0.134911397556045	0	0.424233622987678	0	0	0	0	0	0.0507327443101411	0.355761831050792	0.708908616693149
HLA-E	3.17697109262491	2.33335856811003	2.04572012304018	2.51965395972848	3.08110436397344	2.82374187267647	2.36649845121855	2.86614533787847	2.868588273445	2.54125787736117	2.38821603559669	2.78390053273112	2.53670302658195	2.42255053950152	2.68086347012578	1.70540178124254	2.82944187080985	2.22210940539129	1.56536551577174	2.6776125205334	2.69491701878734	2.5952862867525	2.61905692692142	2.43226504318322	0.231536310977831	2.04282585599012	1.33082489489909	1.24736332248867	2.58697267433224	2.3127964550366	3.07976882172723	2.71123046355248	2.46621200576419	2.53883544030996	1.44861544243439	1.30340111998617	1.77665665830765	1.98416320922434	2.40731910089998	2.71482988246693	2.06256782274231	2.53912774232597	2.66731652425666	2.55249253529335	2.64603138108193	2.59863967437168	1.13207607248362	2.49738835480996	1.276887912443
CXCR3	0.0767668457524668	0.0365152813103482	0.00108155471730851	0.37765141303671	0.0869720873624393	0.422478212977026	0.180702256524776	0.269866308575819	0.873973935160659	0	0.314912763753508	0.436059944892128	0.108267309715296	0.00242939419068095	0.230475148125028	0.00707876124013403	0.636238908159528	0.580698725914353	1.35062163126183	0.433327248945097	0.61994485769274	0.722874431868276	0.492374291792889	0.225589332512354	0.00317640159902884	0.0207775220926032	0.0706798807486201	0.21237197660727	0.557973955545334	0.121578781527132	0.238139163350272	0.412712554378225	0.543438707503617	0.602994390805616	0.0225000416527138	0.014792145626019	0.00218743100684832	0.27104738253107	0.0659826425867601	0.0988677935751255	0.00368443003603833	0.272834905155783	0.823238360118581	0.553140005295707	0.545502694402464	0.362835877786376	0.00539599548285278	0	0.00416984156479935
ICOSLG	0	0.00342000597737747	0.018356805097368	0.00364825391565185	0.000469666419838397	0	0.00293303357793913	0.000902274400958045	0.00029690987649727	0.0133147299675388	0.0137549974238046	0.00890651714577155	0.0277803897672191	0.0604301799563495	0.000959659822893888	0.0200238988509492	0.00068000939039501	0.00459370977849094	0.234841395277389	0.00283754397563697	0.00642184452236287	0.00151559493442121	0.00275465693456803	0.00412214064619559	0.000807721467916609	0.0612147807155576	0.0589505489312068	0.118383599870023	0.00383156133328411	0.00592140429507104	0.00158166276731227	0.00406078956437506	0.00460879570346565	0.000843843396851118	0.0836564866897843	0.00636270569372788	0.109496833074315	0.0033567919527012	0.035988424950796	0.000870659089217461	0.0688317803113869	0	0	0	0	0.000522126964570335	0.00845318426746537	0.127627823869554	0.0500117815810183
CD40	0.046901458967224	0.0244057791340051	0.0635409937393961	0.00612827234462872	0.0281023839143268	0.0170599666397365	0.0185594844855435	0.014698866748861	0.00989481924415519	0.12810361055607	0.0283748736109432	0.0141765908607202	0.566354289587013	0.678545286707231	0.00796263527988208	0.0313426796452062	0.0158588539551641	0.00747354978040986	0.0781703613661706	0.00643478027672356	0.0484953687918125	0.0047539011631067	0.0164551253617996	0.00644346421565337	0.0140749558226801	1.45997667706575	0.274672746550877	0.938424288995898	0.0109006428382864	0.0137630693378709	0.0373595011142653	0.00654757712926273	0.00839331621335801	0.00085897951878227	0.917111201680124	0.127957720076653	0.126979026053654	0.00139467223763977	0.55469300556609	0.00672960478050856	0.489908981688727	0	0.0148735437540384	0.0208927440208383	0.0144852867825066	0.0136715176750313	0.237650308870287	0.491318567831665	0.268333832150366
TNF	0.149622558572489	0.0258044667044301	0.118845691688809	0.127908037272716	0.179056132131241	0.187516462584118	0.00981093866606559	0.277997850373986	0.357966524611877	0.399038029496203	0.299706306577428	0.0876529017841869	0.0984193944028223	0.0815424774085355	0.790478863915062	0.321214949884824	0.909544189569687	0.487407387186185	0.0226385967769431	0.330089385120859	0.355401406261526	0.383541479615445	0.749719976573155	0.345957979536591	0.00176752013578567	0.169258870927257	0.437768951648513	0.65472831884057	0.100506557856809	0.201278642130683	0.87200376501439	0.474374303167905	1.2032229749411	0.554325114414687	0.0723184799179606	0.035520358682279	0.396026649793214	2.61295755462182	0.499412056782771	0.466882308729329	1.01312212421519	0.264397560006851	1.01320132874143	0.430010122171382	0.59338206916746	0.126789634020962	0.0660120694324668	0.38053976020072	0.00435490525338111
OSM	0.011926234111003	0.0104650848537234	0.107050397933486	0.0496148861873677	0.0223565291648187	0.0255401910240752	0.0212162684165721	0.0709714203219683	0.0666691303240465	0.35755801825654	0.086762249922049	0.0294608446489992	0.00894704845868246	0.00352857027346539	0.13473435897497	0.136302661153226	0.073595818975655	0.0853244192690426	0.0748965765492137	0.180742524947373	0.0568755551200275	0.0891716788082794	0.066290253262993	0.0241606696090975	0.000201869733614915	0	0.557235286687907	0.0153143681496125	0.118858233765951	0.0629836726573194	0.138279436105973	0.119636273714983	0.143287662892274	0.0910152458212652	0.0339765313914161	0.0118676372563955	1.32232695206749	0.134791512199337	0.0207547210488667	0.116339717059541	0.542549402523179	0.0861215313172419	0.0932254816919611	0.148537983859896	0.118400241452271	0.0553865019856069	0.00104679343689216	0.0100470123693844	0.000534391937709681
IL1B	0.000487386611881288	0.000769127627733679	0.808234285082196	0.00485959955916738	0.00036943151363549	0	0.0030045133794435	0.006069226575261	0.0178459470958888	2.8568785590902	0.0115729336291943	0.00780405961388154	0.010630849170423	0.00724053853136779	0.00835790216911524	0.0636904122486484	0.0127421504007482	0.00417699462031131	1.0069604202549	0.00944463772865866	0.00957255027206171	0.0115717930915838	0.00730572901480527	0.00549175507914816	0.000375200000165181	0.0175357401876699	3.0781951726657	0.643951446497881	0.00605438086151212	0.0111234066789937	0.0534441903333837	0.00859800670622	0.0138613623814035	0.0181067456645253	0.323917649533644	0.0237240608059637	4.78657699487761	0.0223173450432184	0.0114711083630071	0.00715558018724011	3.12593610455084	0.00972123206682563	0.0106800776739401	0.0121791010462595	0.0169836858361644	0.0068994282735338	0.00189422981311566	0.0227830922059632	0.410667329073563
CCL20	0	0.010029842156656	0.0161008440538014	0.161476077857673	0.0019394565378704	0.0489230330367622	0.000527015891339741	0.0123707203103034	0.0244973003506386	0.341714269970357	0.14528914810251	0.0856223065248318	0.0049779550955137	0.00658474706268365	1.88936016692702	0.0479184460655132	0.0176846598510913	0.996213561024171	0.0245062764753811	1.19089262823293	0.82278228354623	0.253979861228935	0.767075676804225	0.318156232978557	0.000165805543788062	0	0.379612847286053	0.110654039770309	0.862550943059681	0.120992378077878	0.00543981555670246	0.73801733299085	1.55921902835445	0.0351798381549077	0.0797235088264569	0.027954518024956	1.8529015713482	1.3593170380899	0.00674793759945144	1.24715063260758	0.954676500144085	0.0552618291251176	0.0403912729173461	0	0.029617549477722	0.0798246329780408	0.000415944587300139	0.0115372220283635	0.187464079775278
CCR1	0.0152493771875842	0	0.369521399245867	0.00400655133136259	0.00898184329209072	0.0612348304941873	0	0.0130535737683459	0.0757017003661799	0.149803126000089	0.109965608223953	0.00779377191695001	0.0275817533826916	0.000264559917617911	0.106981174447839	0.00882381041761345	0.00931805034809868	0.0409804740244256	0.0114787307299682	0.0154809897664345	0.0388712128794391	0.0532985125410306	0.047356172577149	0.00122472986118215	0.0001236700348441	0	0.0950474405020938	0.00316528405148848	0.00201359207763324	0.00055244882075869	0.00413372141622617	0.0587188350093834	0.00630044822128109	0.0659318462991514	0	0.0020838599329766	0.235759062465416	0.0118145800969663	0.00332300337854007	0.0163455669521567	0.216453071621182	0.0140779354778552	0.0588099364527528	0.131109776550317	0.11269857811206	0.0521519077111351	0.00149960020700763	0	0.0080633528551587
CCL4	4.17725189466462	0.309570803003055	0.435520645210464	1.79688083587692	3.43093291964964	3.10969100280799	0.551594939837121	4.31969344792941	5.29925999206923	1.8852509063257	3.11925163284976	1.6969798901804	0.205895773185515	0.574035980762489	4.54422944557172	1.96204799138338	5.74835557856631	4.20231782914397	1.89677512623506	3.76084000479384	0.763841305071203	5.28301569149504	4.99740046411916	0.972846342840374	0.176758788942951	0.111995427036317	1.86560982703174	0.627586532370315	1.6820688128806	0.320246015560877	6.33937305747875	4.7279247065411	4.42752112853818	5.30634463548321	0.261503498211428	1.11645194777239	2.74521626448962	6.28724867409022	0.366769454573792	4.19530841719493	4.04629100273504	4.48098434763781	5.26400311315656	5.70632199797728	5.30886476611758	4.28173491457831	0.532655621010682	0.412456596575842	0.101419227401331
CD86	0	0	0.395661285187189	0.000954913998763225	0.00103152874140304	0	0	0.00154015227430206	0.0168904950676559	0.595279647303336	0.0149762176130477	0.00184822922032598	0.217701161620191	0.0997857433592044	0.0033708117294442	0.00544443808887146	0.00302614241866564	0.0211429125992396	0.0919658715280841	0.0110302417546804	0.00788501489701027	0.00110962157652889	0.00585665802668924	0.0049828458066128	0.00313576615955926	0.401951606633321	0.777043606889703	0.307941678707585	0.0520345893796446	0	0.00229269964846619	0.0203309702957589	0.00147818543073492	0.0015796823277199	0.80690016536665	0.00254687672689738	0.492501763867207	0.010760551228444	0.151139119552033	0.0193569894342708	0.61149252538394	0	0	0	0.00221977247076895	0.000854091201768964	0.0167836400656422	0.0958863586094693	0
CD80	0.000457786459214103	0.000631620607513047	0.00320872986377521	0.00500558272336564	0	0	0	0.00209236756986843	0.0105826590593419	0.0154772246815784	0.00431356332520002	0.0264241048919761	0.0636115801780468	0.0011258141860711	0.0231364981571044	0.00130385242243635	0.00524901916494039	0.062579480501713	0.0172397223319864	0.0285394556076267	0.155448614614652	0.00260238640960907	0.0188416280497758	0.0324617453325069	0.000344116066079718	0.0727189813153865	0.137112865412793	0.0730372730574068	0.0694402013041938	0	0	0.0461670859596567	0.00510452776309151	0.00719878997243081	0.509270410845211	0.000205351803055318	0.0516513484763016	0.016152457969568	0.0659751024536408	0.0245746205539562	0.157954756791534	0	0	0.00252347775314003	0.00240009267142211	0.00261507940168144	0	0	0
IL15	0.0451008296448694	0.00464780688576237	0.138220564852094	0.0203866461085639	0.0281060511358136	0.0391134779609474	0.00315407245305921	0.0280987994123635	0.0428596901378245	0.123464293092183	0.0231005865641165	0.00336159083605709	0.0488526009631421	0.0429195428791934	0.048009220200949	0.00477837069744158	0.0615444886372016	0.0123806437943755	0.00220830190093128	0.0199130340654186	0.00763996054723882	0.0282912483192724	0.0350716531635658	0.00234851583652818	0.00337664826090361	0	0.0399589460449316	0.0290193122015479	0.00659818075172085	0.0104069799796703	0.0482147027774994	0.0120065125161907	0.0449703786444741	0.0546999695928802	0.626776773516501	0.00648117847112403	0.0672417824244765	0.0295943416331334	0.0454629295641408	0.00896043001760759	0.0509667344154842	0.0515165838262104	0.0611237516445361	0.0518938380330299	0.0353349130478956	0.0530740720997217	0.0120413347133139	0.0274953821332452	0.0604697017557327
ADORA2A	0.0030569789538597	0.104617145290129	0.0024040490481687	0.0931500246675921	0.017062913479123	0.106038470353277	0.102576335415087	0.0705703236372687	0.160749717336943	0.0497684612174184	0.0451098583143353	0.107953724198912	0.0761194017471268	0.0928384183606641	0.0719839827539469	0.00589132539326347	0.102997178676044	0.101411267973351	0.0159997000481101	0.0861080466694573	0.184453713627609	0.080655726970039	0.0881128157806491	0.0579359777028449	0.00539725243625936	0.315649569055986	0.0278929749336659	0.00451429309438483	0.265475678743847	0.045301555264435	0.0150613472838292	0.132590235117093	0.0477929931574504	0.144136844182497	0.507241144685038	0.0258209147432435	0.0454443339762787	0.0409595829312876	0.0895263378032343	0.0950268120960726	0.00625059665775593	0.0268801398015657	0.0736778164846355	0.0282243431226238	0.10915956422279	0.0289548705565135	0.0200511789457451	0.078742591319197	0.00671550924611908
CCL22	0	0	0.00109121083301842	0.000221335409181472	0	0	0	0	0	0	0.00104885835320266	0.0138719958212649	0.0154358257969474	0	0.00552435217551981	0.002632411593859	0	0.0475502031490689	0.0667962111495941	0.00125699141962573	0.216255837408419	0.00034711699403756	0.0460722804894216	0.0317219357096387	0.000886085984624224	0.00447430609003287	0.323658205222293	0.0167193910647797	0	0.00102628019526978	0.0017171727294012	0.000812419852815597	0	0.0166161632739443	3.5025421999504	0.000157751045826283	0.00370416834064401	0	0.0057288460260995	0.000560559667849634	0.0083560650033548	0	0	0	0.00251428385756919	0.0195437965233396	0	0.0127006386643728	0
CCL19	0	0.000587595440342122	0.00180078085773687	0.000530887972911062	0	0	0	0	0	0	0	0.00824031084419987	0.00195510471567153	0	0	0	0.000980419404011067	0.00177349802053464	0.00445695886179407	0	0.00123495929489367	0.000695166740587479	0.000702553617733256	0.00169863453876391	8.89162306026752e-06	0	0.0680015821604385	0	0.00303868485981226	0.0012705580275431	0.00234709241940945	0	0.000820071233926309	0	3.1253730819029	0.00818764079063511	0.00620085191539991	0.00248709542650341	0.00167868985120323	0	0.0993364999343266	0	0.00286226080736628	0.00598622659048308	0	0	0.000909438337536165	0	0.0652363519745819
CCL17	0	0	0	0	0	0	0	0	0	0	0	0.000470314560046509	0.0120105487067483	0	0.000623420575339961	0.000133718083012181	0	0.000749506776724322	0.341934825036639	0.000349032307049955	0.000227055386705301	0	0.187817711752542	0.000605499031758622	6.21900643787157e-05	0.00554960838275969	1.27546749987915	0	0	0	0.00140239464134533	0	0	0	2.50910376630327	0.000220062229999772	0.0131623590971732	0	0.0048066605426052	0	0.0107937956303023	0	0	0	0	0	0.000282967280049424	0.0084421403276276	0
CD70	0.0061558007471045	0.00316284235182945	0.00054911786718109	0.0627011185567489	0.0745498109852526	0.0679219119650271	0.00602931281118072	0.0955412502768808	0.298747965421634	0	0.0715554973159454	0.185401987572645	0.513398321535554	0.0349713458463489	0.300731125153947	0.0232199407021816	0.111187695054753	0.586161499336959	0.0194570710475193	0.341636519638658	0.678540946507777	0.189455123916168	0.199964359698376	0.0947658898134046	0.00680641932796178	0.155125986899135	0.00975666457155149	0.0167863897091623	0.694039005079043	0.00695145471547058	0.0628520394636625	0.493495551114888	0.164805854880578	0.140151653001097	0.279612713529635	0.00577795485120909	0.00608574113515238	0.113732024099721	0.606261586378738	0.219075414617684	0.00828999304792414	0.129566877290386	0.096782768865453	0.0411020050660966	0.120433102012911	0.117231332890378	0.0115967330788619	0.123609548759639	0.000850447954333846
CD274	0.0158431501764829	0.00551461999699257	0.0014880010955195	0.0184234548733631	0.0117770248291114	0.0121663982693511	0.00213912532994374	0.0136222093887518	0.027541721886305	0.00495389023511758	0.00481414280950696	0.0302428442931074	0.00976209597129779	0.000959182409716389	0.0355558174366653	0.0790917348312811	0.0157724117072893	0.0587504711411883	0.00213837629525591	0.0479997364004783	0.131469177566918	0.0201785801581422	0.0291644053418832	0.0419609896845728	0.000523185086503356	0	0.0111446655500622	0.0499116849305741	0.055273297193058	0.00836940043196207	0.0373554823696909	0.0455812060645449	0.0203914758403338	0.0145987958450998	0.281397602836114	0.0148584242411027	0.0128194406066644	0.0323640113685487	0.00354502405041645	0.019890506536527	0.0316318385852505	0.0143988246046017	0.0410447248551687	0.0116783368326888	0.0367664266879085	0.00898915218464062	0.00158184430316742	0.00529111231668717	0.0448247902635392
TIGIT	0.427541355620261	0.0888964929728846	0.000495673303260203	0.223009957160621	0.561657802676037	0.0906773331705624	0.0581388790852563	0.477554338350323	0.757438604851094	0.00251766717943475	0.0714049806685994	1.05998670324477	0.00874158013751779	0.00390972312208459	0.167918233139966	0.0218475350821746	0.820326515375353	0.782538250474619	0.0354798035192859	0.56080596691593	1.63490363216564	0.457021317454978	0.712493778630814	1.32474747755288	0.000717604650819937	0.0084949400606137	0.00343241173644787	0.00563844063235866	1.83260575966182	0.379284212332637	0.509639121317937	1.49640452007475	0.116056062895663	0.446416906008908	0.00645757715218156	0.0149621374014404	0.00184954138346956	0.388946801059618	0.0220965693201095	0.669593118945252	0.0121565809860656	1.20504726810561	0.237429646714605	0.620519257849347	0.686305205176228	0.928939050959352	0.00146434755872283	0.0098343061223519	0.00553026490774827
CCR10	0.00457453718073769	0.00231379786311577	0.00113893417669124	0.0508497284305679	0.00691453883838844	0.0109753863903152	0.00229538522689181	0.00436125728930267	0.00284357042375089	0.00466995613751262	0.00152058840347717	0.192480287164611	0.00253216645966759	0.00165889921691194	0.00130094099470022	0.0045817376197875	0.00234495104496984	0.00494631577318568	0.0174765210147862	0.00278396559524264	0.00305107031921912	0.00130077754086122	0.00791076728512109	0.00264902097055647	0.0348080866295174	0.00325044716707482	0.00471745111605208	0.00490401193068654	0.00881206354868409	0.00202867876928308	0.00283891524333971	0.00672949027676822	0.00310275089312731	0.0021347681062365	0	0.0126445425559023	0.00242456878291528	0.00451851735702784	0.00470918104885975	0.00170020783497766	0.00357242053033639	0.00470483887560821	0.00394125407549637	0	0	0.0020156483289264	0.0423164165288908	0	0.0104339729017289
CCL5	3.90686365071509	0.211621318595024	0.224037123747875	1.56854467248631	4.25769771874633	3.87954652160894	1.25676461547398	3.94782061563335	4.76456082275234	0.0295620311612498	1.97432907233414	0.577647297775141	0.111194533366765	0.0590078685038695	3.08314252639231	0.560749112767855	3.99900283420244	2.97149756531768	0.179534094825677	2.83405303800475	0.360691996623701	4.28217925832781	3.6718778444062	0.393907739103787	0.024446469409824	0.157837489971429	0.241119116202248	0.403011170648104	0.583548277097956	0.640801132079626	4.21380298737091	4.32454395336785	2.70960726102831	4.69966573047998	0.251983327713113	0.504177528094556	0.0800014026707607	3.73530623419201	0.186091360364174	2.82070487418875	0.348139173030553	4.84143369326472	3.91710705959371	4.48194154964038	4.76892777995415	4.90982799429825	0.0333512553727318	0.0611953898987986	0.120184254321281
IL6ST	0.0990198738373079	0.687555645963917	0.234915193215092	0.320112104884798	0.0968474388967976	0.146569282735946	0.457557161505135	0.181718864943875	0.349513160358759	0.068400468966234	0.154497782432643	0.521775713641809	0.101419895674436	0.178130031482683	0.263934265521278	0.169162330628692	0.29387829573139	0.434482636489333	0.415086889486978	0.772500367339665	0.841455846488034	0.305250550078151	0.680377794403566	1.59780961635771	0.0331793168995426	0.0856006068356914	0.225401557884833	0.0926365990910933	1.18019892679537	0.887472698759367	0.13844453154172	0.790883343729621	0.368278201570395	0.390535058288624	0.273354175683365	0.247567209684632	0.210275344860389	0.649609969901664	0.133689389260388	0.480150086393711	0.231503147141196	0.450771088172809	0.265551172921578	0.278219498833748	0.571821860239947	0.657198496822245	0.0839907952071486	0.249984619817348	0.874903887842588
KLRC1	0.766577430852988	0.000853153448443634	0	0.026844997380229	0.348461950497324	1.23692707341275	0.0207588770909595	0.17879327198383	0.221160853147703	0.00298956078147939	1.17582573038966	0.00321961171766789	0.00347157191328861	0.00261077586911955	0.184216227896877	0.0108875983439587	0.0571716360374012	0.339684527544163	0.00443301692474135	0.0383099171973218	0.0065122259712069	1.21553852530861	0.65223721326652	0.009258707676915	0.000127977438230523	0	0.00332759356808393	0.0380109606757807	0.00490156914417853	0.00299859252913505	0.367059066603385	0.837355578804571	0.0852606062516342	0.881074721206498	0	0.0345413563571282	0	0.526830534704205	0.00248425710781823	0.975175124996687	0.000148806147570462	2.32735558147786	1.165456208163	1.733025864558	1.32678025826328	1.92940410369998	0.00095441052219351	0	0.000925197310105605
KLRC2	0.169098574487162	0.000475118512224479	0	0.00123361475626538	1.07417159403789	0.0551948544764564	0.0133267223378115	0.370448464873488	0.0422486880562009	0	0.362389549352352	0	0.000248982335632734	0.000479748864593108	0.00881679473740454	0.00325381577439217	0.0164948046784682	0.0501156966059924	0.0145978739242981	0.00135785919937311	0.00139479635418954	0.131214310854986	0.0933737151561542	0.000680693599310791	2.26792105047206e-05	0	0	0	0	0.00109215673414692	0.619773088616798	0.242055442676109	0.0028480605012076	0.652244278447765	0	0.00293477581379063	0.000863936329616495	0.0340203032118239	0	0.0523699076849544	0.000540316750391173	0.872961775557113	0.0442000693350881	0.41553153042071	0.740046304765169	0.597110579894863	0.000333027807326518	0	0.0135356731932575
ICOS	0.009015468804823	0.202934373190204	0	0.430450451401056	0.020967136140765	0.0732760059213945	0.111149869006451	0.185685860508687	0.750336534568415	0.00523193539052784	0.602100985403962	0.855604863879606	0.0037735441718467	0.00448672029168322	0.425387968850004	0.0374375290451604	0.869020353915682	1.02305915380137	0.018687264307458	1.23927302523042	1.7270607463667	0.763451652137353	0.783027395631696	1.32716802684824	0.000229305280580188	0.00372372185962551	0.0114365244847001	0.0140672730611837	1.727236335681	1.26028786236422	0.0316841100756328	0.970906269170962	1.01386164244267	0.295043795461307	0.0210047785772051	0.0384253104704882	0.00175289264389415	0.944020528249	0.00518730188568173	0.557595741497389	0.00371003524989103	0.200034010379681	0.408547817432034	0.0712562073925339	0.210353785802805	0.121687169133501	0	0.0130500647393783	0.00274039373938587
CD40LG	0.000798742532794246	0.337689848028283	0.000458869659381131	0.507447622875237	0.00628918138169751	0.23466993756761	0.00560168557698067	0.100254995258554	0.0117737380993092	0.00891218448820184	0.0562347507054878	0.09307403523428	0.000697155985435794	0.000889022438110152	0.35047618781093	0.00981927481859097	0.0561483587983028	0.184261691040109	0.00328348497705512	0.949997922783662	0.102739394316017	0.0194091481200582	0.430087817779634	0.833161776281608	5.3897695249358e-05	0.00638386321795028	0.00105227821667663	0	0.146645867909521	0.983489264074679	0	0.0685850407914867	0.771843575447748	0.0415405070413938	0.00599815816148384	0.00830729822411748	0.000720230024662614	0.479800569191718	0.00126294656425555	0.327299413499295	0.00101105354691502	0.026654290884021	0.184561866442684	0.00112401767139536	0.00305628562053194	0.00645566432302089	0	0	0
IL1R2	0.00075952734620579	0.000460088147685803	0.030786753796154	0.0108871669701291	0	0	0	0.00125072443962802	0.00226513046019408	0.0238703440465389	0.00150168134386231	0.0445058586289938	0.000575809094360014	0.00196127774213046	0.00391795927121244	0.00315593349362731	0.00521976444667666	0.276408462206987	0.0763498370148254	0.0260447654382744	0.742574588577921	0.00205728123441854	0.0671845398065821	0.0125087834766885	4.67456435217439e-05	0	0.652706196484165	0.0845362687019708	0.230998812745096	0.00711282363550817	0.00248483918098958	0.00180955076582457	0.0258446713076025	0.00990777529677314	0.0192095693184499	0.0017250035905312	0.367680972757624	0.0157260994759671	0.00174494820362916	0.00508519673142412	0.107914275168868	0.00877381418408723	0.00297006672283482	0	0	0	0.000616404175074723	0	0.00831114517524003
CCR6	0.00390340578020053	0.0417198350304772	0.00125518400998617	0.443778245920444	0.00389323632122007	0.0274292183704348	0.00196552201166128	0.0251413646390458	0.037137173136094	0	0.452825586496107	0.604287735155004	0.384419767046127	0.423390164011542	0.764787327032691	0.0241698755126289	0.0538462874232799	0.358320034663094	0.0103638094563124	0.777656372997585	0.909856570591439	0.116209665927107	0.401375025490729	0.585068193518281	0.00347988050033793	0.0608608433021969	0.18641955978457	0.162558081990847	0.650589269333155	0.62899119338287	0.00294523437287179	0.038426917782606	0.651686619547336	0.0524224690850132	0.201877360685438	0.0125593897807133	0.00181153774736131	0.318071979615419	0.386296418590978	0.785911468620449	0.0302947351805344	0.0750296490239932	0.0691885517423338	0.0225362359198847	0.0336178965185086	0.098713939126609	0.0943412094330215	0.351635671884137	0.00138157843510273
CCL3	1.33921277764606	0.000173179447559164	0.571676609424941	0.0485290844554368	0.51804612010028	0.220733775287588	0.00161943733608982	0.917531278796552	1.15989922525108	1.23444089157168	0.702904581466393	0.0108142580147949	0.0302145344976948	0.171649679711764	1.02445962448954	0.089627179883494	1.35745735579459	0.952749628760697	0.648729567083874	0.230099659178514	0.0148540577592025	1.05576786180268	0.951089297031867	0.0209272474994241	0.177636406534849	0.0170342249820831	1.51646498359196	0.343050895740352	0.123959566378821	0.00381767452173586	3.44967167380609	1.31091706891765	0.505238919750761	1.3297650407271	0.0915433362549706	0.0451995744405631	2.41925314846686	2.25234482153126	0.0904945987188918	0.353695673454539	3.35428376986373	0.576873173336058	1.75795850589796	2.69173213162282	1.42074491407162	0.958344094667655	0.230855187721115	0.078810748490049	0.0780396142035594
CCR8	0	0.00122142911284171	0	0.0156888536750307	0.000431107046976159	0	0	0.00212711769571303	0.00631334854124697	0	0.0186222039989542	0.231555918888656	0	0	0.00338322067545957	0	0.00139382090354204	0.237159646771905	0	0.00183292544419278	0.942770865754285	0.0012787053432993	0.0924835541426925	0.047683532000767	5.29963375997807e-06	0	0.00563842402405042	0	0.061204434594161	0.00247487090367637	0	0.00399405185959536	0.00493594547062436	0.00357647549671282	0	0.000440034999431573	0	0.00741013380293962	0	0.000530682304714476	0.00106266448344728	0.00710189296090135	0.00258624508317804	0	0.00407962453289508	0	0	0	0.000468449224567953
CD28	0.00222777517051255	0.291885644877173	0	0.456460096773921	0.002572135717254	0.232640036874532	0.15475777069053	0.104476885442762	0.496511817155197	0.00472223849361196	0.0127958147848302	0.632696200806149	0.00156665414006993	0.0020080258807929	0.475746858548535	0.0220378460193355	0.768109981415107	0.601665978543071	0.0120423094710349	0.538565240192512	0.876618146692107	0.256766175645537	0.480930935276663	0.823598805800188	0.00046253825787831	0	0.0042949289492634	0.00319413558195298	0.968085969728933	0.750533535848776	0.0101381510366062	0.233358670284054	0.525860437293149	0.0746765487824289	0.022942953770286	0.0163013184524858	0.00603796078675226	0.428427747926387	0.00183699689469423	0.154742123360507	0.0163916974356731	0.0381425652245305	0.539161829270626	0.00974863831813209	0.0203094136234881	0.00918101796430473	0.00140607879383231	0.00327490612902375	0.000931874133765627
CTLA4	0.00117802098967994	0.120133940450562	0.000236411612411516	0.303263229849202	0.00720046176573658	0.0287490592655721	0.0248873118752279	0.114241029122682	0.454148191625619	0.00463050704348071	0.0608258084253423	1.11065910968572	0.00159592789685734	0.00112531304618404	0.724813989560799	0.0202816236174728	0.273908027013696	1.30030856771734	0.0211579670429158	1.30672373775097	2.0055438179562	0.320418708037736	0.877346108584992	1.38187842448037	0.000443580293251252	0	0.0488381682220217	0.0471844530547683	1.83817156286117	0.54231473196738	0.0133910372658966	1.80186163309705	0.447456905603577	0.255121528159515	0.0266970653426629	0.0126120512166367	0.00837188933148502	0.939448303703096	0.00577321851680104	1.04897275182362	0.0178535416839621	0.322224375349948	0.159349998909556	0.0187015448755431	0.399070098041704	0.327394906781808	0.00114401127323715	0.00544922952605895	0.00432606038444416
IL2RB	1.58578901945992	0.0990483039824094	0.00337446514691625	0.286251226524958	0.931500747028082	0.540188945082166	0.150242015189163	0.626040592373831	0.691852876747229	0.00158817490414199	1.45027436651256	0.554670967243923	0.0107021650822901	0.00245119878283014	0.664693688514412	0.0131259667480333	0.544092655952264	0.634295692110018	0.00746345866635682	0.627251662112876	1.17039787458881	0.653577713563212	0.565756707303015	0.367664047662772	0.000437332521049463	0.0118586667144903	0.00235815484796441	0.00525126586979296	1.11718142976475	0.255270470393559	1.16515099476061	0.835527709382934	0.493223587334184	0.99710067122331	0.00200692184104432	0.0156055792074177	0.00638926184209503	0.311194324562676	0.00785115478337965	0.454952528894152	0.0043063518902369	0.829509084187033	0.916225649009594	1.74048939305994	0.932139018773388	1.11921371798983	0.00078266211527055	0.00433143932981954	0.00662315202779755
IL2RG	1.13849522329733	0.482381738891408	0.0621261073601977	0.694964442433908	1.02180418208168	0.800589710574949	0.44800894370527	0.864312510331301	0.900123036524671	0.0617818979825656	0.8336767041946	0.821996203512803	0.350919305296994	0.417088791797373	0.919093711293843	0.119461572382534	0.634399361743943	0.949066234999554	0.41235575600801	0.995433550010696	1.10295943049479	0.781611789237565	0.702842000485959	0.577743266565888	0.0311403429636836	0.353512556771095	0.28629856658157	0.145187449031829	0.962278840028825	0.443647027677189	0.948285621017052	0.923538125846906	0.662794589229745	0.790786893619944	0.454233911238036	0.0792310956268955	0.089064247278026	0.44916948355814	0.300657086079503	0.843604405957856	0.150515701217958	0.68627911226724	0.73262291460369	0.753228196254457	0.789391598377155	0.804949791426468	0.133717259266175	0.338081841482522	0.00867170310402375
ENTPD1	0.00409267007792497	0.00888195559460876	0.284951977125473	0.0359084024386659	0.00581700598855228	0.00854843872016163	0.00435752996706735	0.0317138035670251	0.103783221002032	0.0746468417555114	0.427744408844403	0.253415763849949	0.232734041424734	0.222505655588705	0.334765110252766	0.0165663244965104	0.0259050146246191	0.591429796588245	0.12960988296928	0.434200658014928	0.710471236018622	0.071554943012126	0.197044467077285	0.274892635713531	0.0101346828696871	0.110966420557054	0.43808091306909	0.24010073060442	0.514299941890053	0.0251546655273756	0.052259612178366	0.937540471017668	0.0268493687288831	0.317704617534455	0.182498006850869	0.00753124776028054	0.172374174755323	0.0913795451190939	0.190044247366248	0.691987928439351	0.278844908454241	0.809046281268317	0.0539968560075706	0.228552195455533	0.381130128161432	0.820435876703266	0.0638843497841644	0.213675894895547	0.302277552313401
CCR4	0.000666052748729366	0.0216358409292041	0.000655498122617562	0.263775898402953	0.0021387669293138	0.0113403566593975	0.00293009789289913	0.0231356913454457	0.153717354246455	0	0.106562802043529	0.639624213670363	0.00225963254287258	0.00239954189269796	0.0414692313351319	0.00695346536819469	0.325568316907606	0.208648422331111	0	0.304696012681585	0.574660580429239	0.0118082592303998	0.207455664473653	0.473048987371201	2.09078563945761e-05	0	0.000841136757169779	0	0.613800178226726	0.456387239596554	0	0.0337165472984448	0.169330995135074	0.012732584043376	0	0.00271111402815515	0.000388828482468969	0.115978936395621	0.000598987815050467	0.0606416129373909	0.00550140904245118	0.0109310835928769	0.0214691817024274	0.00705909895103118	0.00825721263568788	0.00123072569041713	0	0	0.000261328362627359
CCR7	0.00975683202603975	1.48679518481517	0.00837603021068928	0.968803591225187	0.00662667293845823	0.0986015815171312	1.56847510344485	0.188404659035203	0.273100328455801	0.0113909348117394	0.791248505941564	0.832105623835056	0.760152684110526	0.996412702638443	0.663086044197355	0.0326950065847314	0.800470708450183	0.28918077702762	0.294752740660789	0.190487240561389	0.320132797804424	0.445348142081514	0.763530188323311	1.1462487132888	0.00506322961827966	0.0465591041879842	0.412663458455136	0.0976673197005617	0.315618914841101	1.64442119716825	0.0147828273878883	0.0688472131374796	1.20611307569345	0.0771349806004862	3.26054938229003	0.0159983338830732	0.0405087313949847	0.566067414310049	1.21663915844817	0.0821846469204377	0.0841266515437191	0.0501846490798376	0.967629416135701	0.0575955750440742	0.04263493564965	0.00802655881465998	0.16965561728015	1.26877449311714	0.0158479104495379
CD27	0.00864166607587211	0.941502907782161	0.00806590917841705	0.670556889479329	0.00825344032093349	0.704161496395432	1.00790515815312	0.37986439143618	1.23212616260081	0	0.0947854723119394	1.26968205073581	0.6807926155124	0.0383885748324801	0.404074823746542	0.0275411024422277	1.02155283769398	0.934243201194491	0.0103954310931022	0.437758148971782	1.68510140372195	0.604085094087621	0.787336957263151	1.14179688690045	0.15198267561851	1.01850149298987	0.00750139491348561	0.0510989708492249	1.57849014119969	0.635886576899567	0.00476632985234289	1.55646851506358	0.386259868288248	0.271268985250786	0.0267056626244946	0.0256224492424861	0.00311567539902451	0.255612447923888	0.685740808455507	0.340696913611366	0.0213862818338486	0.0646330166561112	0.556738352589039	0.0975963703244281	0.14325563453747	0.0726585649282658	0.158752983586055	0.0753882153294095	0.00757299507900267
TNFRSF17	0.00136992339153701	0.00109443140924954	0	0.000185774460418468	0.00102240719298484	0	0	0	0.000282981346084628	0	0	0	0.0413742092483373	0.0512228263102718	0.00135658245654201	0.00300685578431995	0.00107593428367636	0.000506632647696224	0.0446790137650334	0.000639654480659132	0.000479409585956081	0.00119002646234894	0.000787004911933489	0.000584535534142334	0.0985266194778193	0.254838346151359	0	0.00156465028828663	0.00229383663237034	0.000926066530671005	0	0.000502386100580122	0.000503664940248025	0.00392434591244801	0.00358855957855473	0.00248961608569263	0.0003423034655159	0.00220791162384524	0.031230106292096	0.00150696784680127	0.00182285937538771	0	0	0.00103788475314832	0	0	0.130179440669416	0.0295419010461633	0
PDCD1	0	0.0108658048455428	0.000236411612411516	0.18925704944495	0.00464651934902313	0.0324076045901714	0.014332312998309	0.13881225879087	0.5681258274151	0.00180411600174711	0.00898091657973081	0.108926733117555	0.0129851440209477	0.000462915450749207	0.498365646723672	0.0110185262234471	0.500663968498325	0.53752110667154	0.0497606037927081	0.901491770246472	0.337341915030346	0.471204682553654	0.456513110380965	0.738572444050559	0.000204189974876555	0.0258893701037067	0.0125747416674058	0.063743571286438	0.78582699681451	0.168717846624957	0.0056804460856478	1.09838667577269	0.463396284728965	0.0742232701515304	0.0255997046128024	0.0185334813449124	0.00427042467952251	0.370536954756009	0.0192710600835299	0.617956906289651	0.00801846097415966	0.069176929160735	0.102374975347328	0.0233219885986316	0.197079908402338	0.155155735496156	0.000228064125301248	0	0.00137528021074941
[truncated: 14 more columns]
