# Supplementary material for: scRNA-seq of gastric tumor shows complex intercellular interaction with an alternative T cell exhaustion trajectory
Source: Nat Commun. 2022 Aug 23;13:4943. doi: 10.1038/s41467-022-32627-z (PMC9399107; doi:10.1038/s41467-022-32627-z)
Supplement: Supplementary file 13 — Source Data [file 41467_2022_32627_MOESM13_ESM.zip › Source Data/Fig8/Fig8f/fig8f_genepair.txt]

NECTIN2	TIGIT
PVR	TIGIT
CCL2	CCR10
ACKR1	CCL5
IL6	IL6ST
HLA-E	KLRC1
HLA-E	KLRC2
CXCR3	CCL20
ICOSLG	ICOS
CD40	CD40LG
TNF	ICOS
OSM	IL6ST
IL1B	IL1R2
CCL20	CXCR3
CCL20	CCR6
IL1B	IL1R2
CCR1	CCL5
CCR1	CCL3
CCL4	CCR8
CD86	CD28
CD80	CD28
CD80	CTLA4
CD86	CTLA4
IL15	IL2RB
IL15	IL2RG
ADORA2A	ENTPD1
CCL22	CCR4
CCL19	CXCR3
CCL19	CCR7
CCL17	CCR4
CD70	CD27
CD70	TNFRSF17
CD274	PDCD1
