# Supplementary material for: scRNA-seq of gastric tumor shows complex intercellular interaction with an alternative T cell exhaustion trajectory
Source: Nat Commun. 2022 Aug 23;13:4943. doi: 10.1038/s41467-022-32627-z (PMC9399107; doi:10.1038/s41467-022-32627-z)
Supplement: Supplementary file 13 — Source Data [file 41467_2022_32627_MOESM13_ESM.zip › Source Data/FigS11/FigS11a/lym_center_part1_1.csv]

	Tumor	pDC_LILRA4	cDC1_XCR1	cDC2_CD1C	DC_LAMP3	Mφ_APOE	SMC_1	Endo_1	Fib_1
FPR3	-0.230324301121288	-0.199881978664351	-0.234514361184115	3.58353647193173	-0.0585948821130895	6.07611741289945	-0.234514361184115	-0.0540019054006398	-0.22654890930707
FPR2	-0.219697101737964	-0.0631041820490543	-0.2276630908894	0.164534232677776	-0.00879141718265792	0.159341955791497	-0.2276630908894	-0.201098494736871	-0.222916861621767
FPR1	-0.284429736125615	-0.10621363440907	-0.12979124893736	2.57367748547488	0.024405138360862	1.64587800042753	-0.282668164360626	-0.271041102200901	-0.272428992705861
CCL11	-0.280707527244256	-0.285885474696564	-0.290761636481341	-0.290761636481341	-0.282917862605618	-0.272779738536226	-0.274021876652221	-0.286792675600874	3.79632317302372
CXCL2	0.960828967575906	0.62524296558573	-0.521059977400831	0.765952047937213	0.0304472744975205	2.35787935210562	1.52495927574323	0.894504615870929	2.68165159498686
BAG6	1.39325136263863	0.0975086499540795	-1.12084921186257	-0.254212048859241	-0.550619425010621	0.182011585185094	1.36838340565383	1.61137318256498	0.620889532005328
ICAM1	-0.636913746048942	0.180563825567366	0.666338072626154	0.751383587739641	0.323054206888524	1.46676521092937	0.690607027141782	2.59053343143847	2.0176625493774
EGFR	0.785121648144311	-0.435633803687263	-0.435633803687263	-0.435633803687263	-0.435633803687263	-0.423957835337158	0.860829881162776	-0.372559732223148	1.61484740092533
TNFSF12	-1.65961570420475	-0.597061081700046	-1.64198107461636	0.132871162128317	-1.49965022603992	0.66883297461933	0.374236522372185	-0.0533960906918121	0.388628084371606
TNFRSF1A	0.241406112738303	-0.606958281537124	-0.517901510501263	0.517373800032988	-0.854636266065787	0.614885644526006	2.12264737834074	1.39446387213108	1.5731614710477
NOTCH1	1.15060562141795	-0.578516636803846	-0.506052236687285	-0.418184092397567	-0.656726949533445	-0.248737099632923	0.782014403032438	4.60295032706405	-0.208945180206526
FLT4	-0.277064624155295	-0.27942229359554	-0.27942229359554	-0.27942229359554	-0.14246822769988	-0.27942229359554	-0.24890456486536	5.87981086472562	-0.269623282697792
TNFSF13	0.218772865962455	4.29517657331851	-0.343138751745452	1.24060084018254	-0.0761980034030505	4.23206116912969	-0.385829410637723	-0.369667292332797	-0.279862651538342
EGFR	0.785121648144311	-0.435633803687263	-0.435633803687263	-0.435633803687263	-0.435633803687263	-0.423957835337158	0.860829881162776	-0.372559732223148	1.61484740092533
TGFBR1	-0.475803501036923	4.16332742926982	0.337746909854284	0.0583605058025151	0.163613254353315	0.836773451463385	-0.435112845126775	-0.102852468749664	0.893126411284908
ICAM1	-0.636913746048942	0.180563825567366	0.666338072626154	0.751383587739641	0.323054206888524	1.46676521092937	0.690607027141782	2.59053343143847	2.0176625493774
PLXND1	-0.286802645230588	-0.30379850924479	-0.271005275204746	-0.112947968233989	0.184991229674181	0.940934846283949	1.40076318784264	4.85032224517898	-0.262476102991344
SELE	-0.178033027751473	-0.196295069191817	-0.183842623495333	-0.196295069191817	-0.196295069191817	-0.195626153574877	-0.184272231421356	4.30074774069846	-0.193258164909405
LGALS9	0.0517880582899284	0.355216290078524	2.02667277197786	2.35375772637691	1.92670994917714	2.28933533991702	-0.664112281993833	0.936852856246973	0.265401748671558
JAG1	-0.128843783123391	-0.234101922988868	-0.350520998698847	-0.366653692098542	-0.0727604020197104	-0.293211344893469	3.4351170644125	1.23672910560385	0.197662516943145
CD209	-0.0781991076402042	-0.144086352037924	-0.144086352037924	0.342166185683305	-0.144086352037924	7.78804164848612	-0.144086352037924	-0.144086352037924	-0.144086352037924
PILRA	-0.253422552803811	-0.187396222106986	-0.279759081896104	1.22741940244819	0.0229935594791113	2.52110849148208	-0.261785358241414	-0.276762006133918	-0.255148941825628
HGF	-0.374714084056819	-0.346233768918231	-0.382616023128369	-0.248657990641921	-0.382616023128369	0.779485291260446	3.1758601971976	-0.367699497476384	4.39474469371011
GRN	0.784198468566913	2.08392441479743	1.60667315554817	2.13039590896729	0.767227166085266	3.22100277109608	0.403010775394762	0.778855570398925	0.787110893905718
LGALS9	0.0517880582899284	0.355216290078524	2.02667277197786	2.35375772637691	1.92670994917714	2.28933533991702	-0.664112281993833	0.936852856246973	0.265401748671558
CDH1	3.11729762813514	0.893128421914199	-0.222688381925139	-0.208712257852631	-0.243781611263013	-0.272262990961208	-0.197292975847884	-0.266916166556858	-0.275271152825778
LGALS9	0.0517880582899284	0.355216290078524	2.02667277197786	2.35375772637691	1.92670994917714	2.28933533991702	-0.664112281993833	0.936852856246973	0.265401748671558
TNFSF13	0.218772865962455	4.29517657331851	-0.343138751745452	1.24060084018254	-0.0761980034030505	4.23206116912969	-0.385829410637723	-0.369667292332797	-0.279862651538342
SLC7A1	4.79573868960368	1.58759117855984	0.00759470720425738	0.0458573673338724	0.69429896892057	-0.394054346946226	-0.932548457016816	-0.399206588332637	-0.701277780172338
FLT3	-0.266160784781393	2.46923033861462	4.32843665241236	1.79653877321178	5.49735670735911	-0.152720377226246	-0.266160784781393	-0.266160784781393	-0.266160784781393
XCR1	-0.126989215082344	-0.128738549140345	7.81103332196758	-0.128738549140345	-0.128738549140345	-0.128738549140345	-0.128738549140345	-0.128738549140345	-0.128738549140345
TNFSF13B	-0.541614177841327	0.501975766807718	-0.0810143316949606	1.66803526462052	2.17994485620386	2.229527690176	-0.376971824500661	-0.533169934024646	-0.191995670610759
IL16	-1.40080062767291	0.4080508307434	0.217714278724725	-0.421465604654534	-1.36707363458858	-0.839299963566113	-1.36641821910159	-1.37323783365236	-1.26759830193943
