# Supplementary material for: scRNA-seq of gastric tumor shows complex intercellular interaction with an alternative T cell exhaustion trajectory
Source: Nat Commun. 2022 Aug 23;13:4943. doi: 10.1038/s41467-022-32627-z (PMC9399107; doi:10.1038/s41467-022-32627-z)
Supplement: Supplementary file 13 — Source Data [file 41467_2022_32627_MOESM13_ESM.zip › Source Data/FigS11/FigS11a/lym_center_part1_2.csv]

	CD8_C3_GZMH	CD8_C6_GNLY	CD8_C8_IL17A	CD8_C9_HAVCR2	CD8_C10_SLC4A10	CD4_C4_CD69	CD4_C6_IL17A	Treg_C1_SELL	Treg_C3_CTLA4	NK_FCGR3A	γδT_BHLHE40	γδT_KIR2DL4	γδT_ZNF683	Gc_B	B_early_activated	Plasma
ANXA1	1.23995381113953	1.15066562057584	0.290265769147832	0.496943456603081	1.05671601986161	2.13878070389905	0.795727192027398	-0.720840545943036	-1.22482997131043	0.764584141550505	1.51794919480633	-0.650770187252322	0.999537037937094	-1.42070501478797	-1.4034717606642	-1.44929106204473
ANXA1	1.23995381113953	1.15066562057584	0.290265769147832	0.496943456603081	1.05671601986161	2.13878070389905	0.795727192027398	-0.720840545943036	-1.22482997131043	0.764584141550505	1.51794919480633	-0.650770187252322	0.999537037937094	-1.42070501478797	-1.4034717606642	-1.44929106204473
ANXA1	1.23995381113953	1.15066562057584	0.290265769147832	0.496943456603081	1.05671601986161	2.13878070389905	0.795727192027398	-0.720840545943036	-1.22482997131043	0.764584141550505	1.51794919480633	-0.650770187252322	0.999537037937094	-1.42070501478797	-1.4034717606642	-1.44929106204473
DPP4	-0.137179963903351	-0.32860318116178	0.180026603098328	-0.623824206291319	4.05096513417481	2.58552045116289	1.0714930402699	-0.177973758963086	-0.0556577609714603	-0.703131174336099	2.36358622724917	-0.65546400540714	-0.384748811152661	-0.716621305572677	-0.646432192183137	-0.716322024555357
DPP4	-0.137179963903351	-0.32860318116178	0.180026603098328	-0.623824206291319	4.05096513417481	2.58552045116289	1.0714930402699	-0.177973758963086	-0.0556577609714603	-0.703131174336099	2.36358622724917	-0.65546400540714	-0.384748811152661	-0.716621305572677	-0.646432192183137	-0.716322024555357
NCR3	-0.484374639325318	1.01041448758461	1.46171355651351	-0.150218013599116	3.96244814722531	-0.441043442502732	-0.0666509034767118	0.106744655813057	-0.0479143661275191	1.30243602127132	0.460061497162083	0.340292951874	0.877940434073092	-0.008412780578541	-0.256654343039156	-0.613528219574318
AREG	-0.782558121133323	0.659572388216411	0.497920319237719	0.658590014540728	-0.269836841241777	-0.0727257539662118	-0.297988171126216	-1.03664179458355	-0.871031953379922	1.15943814610777	-0.280259600720608	1.33995829009278	0.82341017779096	-0.74622557113106	0.282653996218267	-0.896013785370336
AREG	-0.782558121133323	0.659572388216411	0.497920319237719	0.658590014540728	-0.269836841241777	-0.0727257539662118	-0.297988171126216	-1.03664179458355	-0.871031953379922	1.15943814610777	-0.280259600720608	1.33995829009278	0.82341017779096	-0.74622557113106	0.282653996218267	-0.896013785370336
TNFRSF25	-0.494368488578487	-0.419836241010461	1.39060439990409	0.371920253429568	2.8684944046569	1.53742994834837	2.45912411341437	1.58387712183942	2.3418775236972	-0.582519074587646	0.709489556830033	-0.527060364051549	-0.463716504449551	-0.763535274652248	-0.763535274652248	-0.762741330782982
TNF	0.101234022094321	0.569264197158259	0.360840049815894	0.378697580124021	1.13214805587644	2.11594356354493	0.0347875147662439	-0.543071543255593	0.0951199387136015	1.32646659203983	1.66301779938009	-0.449787253229865	0.662358333700806	-0.348559777497602	0.155038418505068	-0.747783495244562
TNF	0.101234022094321	0.569264197158259	0.360840049815894	0.378697580124021	1.13214805587644	2.11594356354493	0.0347875147662439	-0.543071543255593	0.0951199387136015	1.32646659203983	1.66301779938009	-0.449787253229865	0.662358333700806	-0.348559777497602	0.155038418505068	-0.747783495244562
TNF	0.101234022094321	0.569264197158259	0.360840049815894	0.378697580124021	1.13214805587644	2.11594356354493	0.0347875147662439	-0.543071543255593	0.0951199387136015	1.32646659203983	1.66301779938009	-0.449787253229865	0.662358333700806	-0.348559777497602	0.155038418505068	-0.747783495244562
TNFRSF14	1.41182925940634	-0.472464134850884	0.358400391109273	0.672631415641052	0.369221938226179	0.137345792392846	1.09970829861943	1.76148635047297	2.20628066392181	0.7145542990069	0.385027838021943	-0.567256952689745	-0.427998911350457	-0.421459954853003	0.56432274367636	-2.23918117186516
TGFB1	0.516529949816899	1.18683594063038	0.397304977967779	-0.326961113280857	1.37502687506969	0.326382078990117	0.395410997897118	0.218857105321536	-0.504374969374842	2.48130798330966	1.85708031323874	0.4667907797721	1.03181317831692	-0.710323560022454	-0.247432241288599	-1.74085419014202
TGFB1	0.516529949816899	1.18683594063038	0.397304977967779	-0.326961113280857	1.37502687506969	0.326382078990117	0.395410997897118	0.218857105321536	-0.504374969374842	2.48130798330966	1.85708031323874	0.4667907797721	1.03181317831692	-0.710323560022454	-0.247432241288599	-1.74085419014202
SPN	0.708086156428835	0.756993435710088	0.873311878741454	0.534489546202989	0.758359701924056	0.277707469462191	0.784102293694146	0.567018840637845	0.451961677264302	1.62463138804161	0.679331013681259	0.582007479153147	0.700292358515167	-0.911155971362768	-0.916459074030084	-0.977621535901723
SEMA4A	-0.059344430105282	-0.559874967172806	-0.65363900479837	0.234701621278665	-0.360612561677027	-0.456262142625993	-0.643931159141422	-0.688655522211598	-0.501713485742228	-0.648310745897468	-0.544339853699447	-0.630930185055331	-0.478948931391181	2.34227733617058	-0.482571960103254	-0.617031191489683
SELPLG	1.59441330114715	0.724780453438488	0.605915929183684	0.434529689075084	0.722289436741341	0.327626981171641	0.802369012615788	1.59805809766351	1.19109753007834	2.32582967217824	1.00913769013092	0.608475120112621	0.775068975340574	-1.06905516430383	-1.0672924983807	-1.0763723042786
HAVCR2	0.274450687496199	0.731011977432248	0.101126404912902	3.90527459305575	0.709304089784932	-0.608081174808647	0.866672401622754	-0.507688853917342	0.485273226391515	3.56145498537541	-0.0947745833006429	1.34640594877868	1.02626267496206	-0.627003707849507	-0.68327994492941	-0.77890900108863
CD46	-0.0544738307060641	-0.00312789352638046	0.300073569188275	0.223141808492518	-0.218338905662699	-0.222576360729928	0.385550145504403	-0.00891491872827464	0.301218648031909	0.112596290137532	-0.345070964840317	0.347159331478343	-0.0544804064163727	-1.05811043526175	-0.795275046393919	-2.09845680747115
ICAM3	0.970943230330427	0.796322862776494	1.08898609623594	0.964235864535698	0.841584681948496	0.487887359589695	1.06616302669922	1.4452397284917	1.64538914636956	0.528342214354452	0.590203613384386	0.943920589216828	0.946482042834697	-0.00339526771263143	0.311457992119098	-1.26619561423387
CD99	1.15345069488432	0.940582842973658	0.502824597886	0.616087609565162	0.346373120887801	0.495096349771799	0.706062369968543	0.16565063619449	-0.228458971435628	0.97516810396721	0.613891449165039	0.895774290432769	0.995773435422863	-0.702373593479031	-1.2985280014839	-2.05435931489536
CD44	1.44117616139653	0.600362439853608	-0.0860494795422762	0.377014162303872	1.07006851740316	1.26295947042201	0.714990909693521	0.746535890902477	1.08610133964014	0.0190924197598395	1.75656452538272	-0.656997127348113	0.340031353511919	-1.48489374918755	-0.133804906426715	-1.60928688146402
TNFRSF1B	0.855133675804797	0.724628747400262	0.440819609734868	1.14293062298481	0.328819852235385	0.0719035445517831	0.840469831297681	0.905569513692219	2.39586885290318	1.68874740384789	0.692647077883577	0.192149280987349	0.504320811164272	-1.10508062250779	-0.869482250526909	-1.11024766599436
CD47	0.842771197279263	0.309539820742905	0.656710897973874	-0.032557653289692	0.264032765675349	0.595927834773839	0.761425608462465	1.3179831336313	0.117017517419174	2.07819200111899	0.886448566524789	-0.022484492412483	0.24856390219422	0.437779129822152	1.18975828317356	-2.19184537597019
KLRG1	1.9221589574427	1.06713968071697	-0.417639183072146	-0.140575087427874	2.15661246429966	-0.0399122388009221	-0.273781130450019	-0.32253979084129	-0.378022900388721	0.560462511865179	2.35817882347212	-0.409621748442006	0.408182114585807	-0.424043410701221	-0.566383791674623	-0.613398472704128
CD44	1.44117616139653	0.600362439853608	-0.0860494795422762	0.377014162303872	1.07006851740316	1.26295947042201	0.714990909693521	0.746535890902477	1.08610133964014	0.0190924197598395	1.75656452538272	-0.656997127348113	0.340031353511919	-1.48489374918755	-0.133804906426715	-1.60928688146402
TNFRSF17	-0.293177419452013	-0.198379216502672	-0.261312518646964	-0.287465501278029	-0.265227607204178	-0.287432208346171	-0.283891897065624	-0.300544471717203	-0.288063665031397	-0.300544471717203	-0.300544471717203	-0.300544471717203	-0.300544471717203	6.33384129698317	0.468540600607873	2.2644682587985
CCL4	1.46377461654586	1.46709457345063	0.946448416853215	1.19603940175962	1.10995739107934	1.05526634167316	0.742850815482385	-0.224301126768134	-0.661582117173971	1.95118525268744	1.44725278026605	0.986949008058205	1.46827553974796	-0.967045652481216	-0.82624560424469	-0.936696690935241
FLT3LG	0.0626538264491626	0.213263506351302	0.804405463213254	-0.224613139270192	1.24975825107364	1.86078622349206	0.967339087175891	2.51138797287326	1.13366261287666	-0.404457233629189	0.795711511916476	0.263821880929506	-0.0519876840339385	-1.00564251092749	-0.812677482139758	-1.12088091748674
XCL2	0.845631542647139	2.8688400253756	0.648184176252634	0.955788898261967	-0.503115075796778	-0.339650472065111	-0.444672564542722	-0.605369391523849	-0.599881974266787	1.51101983072767	0.837830068078118	1.46813972650578	2.54561670691313	-0.612268600022155	-0.612268600022155	-0.612141019923224
TNFRSF17	-0.293177419452013	-0.198379216502672	-0.261312518646964	-0.287465501278029	-0.265227607204178	-0.287432208346171	-0.283891897065624	-0.300544471717203	-0.288063665031397	-0.300544471717203	-0.300544471717203	-0.300544471717203	-0.300544471717203	6.33384129698317	0.468540600607873	2.2644682587985
CD4	-0.622503101061617	-0.646859488261998	-0.632078168147472	-0.471254714616033	-0.512036466111396	1.04934329421797	1.98295753469154	1.02464421750775	2.28611680481898	-0.656968341104737	-0.680883883855481	-0.695902802128848	-0.675947723433738	-0.695902802128848	-0.671204152198757	-0.695397871272258
