# Supplementary material for: scRNA-seq of gastric tumor shows complex intercellular interaction with an alternative T cell exhaustion trajectory
Source: Nat Commun. 2022 Aug 23;13:4943. doi: 10.1038/s41467-022-32627-z (PMC9399107; doi:10.1038/s41467-022-32627-z)
Supplement: Supplementary file 13 — Source Data [file 41467_2022_32627_MOESM13_ESM.zip › Source Data/FigS10/FigS10c_10e/GO_KEGG_res.csv]

Description	GeneRatio	BgRatio	pvalue	-log10(pvalue)	p.adjust	qvalue	geneID
regulation of blood vessel endothelial cell migration	8/42	23/982	1.72754E-06	5.762572433	0.003249499	0.002618584	ANXA1/ANGPT2/TGFB1/PDGFB/DLL4/EFNA1/CD40/NRP1
leukocyte migration	18/42	192/982	0.00034599	3.460936617	0.0362312	0.029196636	LGALS9/MIF/SELE/CXCL2/ANXA1/PROS1/CCL2/ANGPT2/TGFB1/PDGFB/APP/ICAM1/CD74/FLT1/GAS6/PGF/CCL14/RPS19
TNF signaling pathway	7/34	30/835	0.000102336	3.989970058	0.004707472	0.004039593	SELE/CXCL2/JAG1/CCL2/ICAM1/TNFRSF1A/TNFRSF1B
Notch signaling pathway	9/43	30/982	1.82101E-06	5.739686904	0.001620702	0.001400263	NOTCH1/PLXND1/IL6ST/NOTCH4/APP/DLL4/JAG2/JAG1/CD46
endothelial cell migration	11/43	52/982	4.99994E-06	5.301035153	0.002008735	0.001735518	NOTCH1/FLT4/PLXND1/KDR/TEK/DLL4/CD40/NRP1/NRP2/EPHB4/FGFR1
vascular endothelial growth factor receptor signaling pathway	7/43	20/982	9.52197E-06	5.021273128	0.002266079	0.00195786	FLT4/KDR/FLT1/FZD4/PGF/NRP1/NRP2
positive regulation of fibroblast proliferation	8/48	21/982	2.26892E-06	5.644181641	0.002262109	0.001601377	MIF/WNT5A/WNT2/TGFB1/EGFR/GAS6/PDGFC/PDGFD
regulation of leukocyte migration	14/48	82/982	1.27296E-05	4.895185215	0.003170113	0.002244165	LGALS9/MIF/CSF1/ANXA1/CCL2/CXCL8/WNT5A/VEGFA/TGFB1/APP/ICAM1/GAS6/PDGFD/RARRES2
myeloid leukocyte activation	15/48	96/982	1.79099E-05	4.746906508	0.003170113	0.002244165	LGALS9/MIF/CSF1/NAMPT/CXCL1/CXCL8/WNT5A/TGFB1/C3/APP/GRN/LTBR/PLAUR/FLT3LG/BST2
MAPK signaling pathway	11/38	83/835	0.000623847	3.204922175	0.015900978	0.010803536	HGF/CSF1/BDNF/VEGFA/TGFB1/FGF7/EGFR/TNFRSF1A/FLT3LG/PDGFC/PDGFD
TNF signaling pathway	6/38	30/835	0.001576868	2.802204789	0.021681929	0.014731262	CXCL2/CSF1/CCL2/CXCL1/ICAM1/TNFRSF1A
Central carbon metabolism in cancer	5/38	13/835	0.00014761	3.830884469	0.014465772	0.011498036	SLC1A5/EGFR/PDGFRB/PDGFRA/FGFR1
EGFR tyrosine kinase inhibitor resistance	6/38	25/835	0.000557021	3.254128303	0.023516887	0.018692262	EGFR/PDGFRB/PDGFRA/AXL/VEGFA/NRG1
TNF signaling pathway	7/27	30/835	2.0121E-05	4.696350845	0.000965807	0.000698939	IL6/CXCL2/JAG1/CSF1/CCL2/ICAM1/TNFRSF1A
regulation of leukocyte migration	11/36	82/982	7.59123E-05	4.11968805	0.01944047	0.014860377	MIF/IL6/CSF1/ANXA1/CCL2/TGFB1/APP/ICAM1/GAS6/PGF/RARRES2
positive regulation of blood vessel endothelial cell migration	5/36	14/982	7.87178E-05	4.103927217	0.01944047	0.014860377	ANXA1/TGFB1/CD40/NRP1/ANGPT1
regulation of hydrolase activity	17/40	149/982	1.93089E-05	4.714242828	0.022015508	0.019586044	VSIR/FAS/SORT1/CD44/LRP1/PLXND1/PDGFRB/EPHA3/ANTXR1/APP/PTN/BST2/ICAM1/CD40/PLAUR/NRP1/PLXNB2
cytoskeleton organization	10/40	64/982	0.000122287	3.912621325	0.039963243	0.035553204	DAG1/NECTIN2/LRP1/CD47/PDGFRB/EPHA3/ANTXR1/BST2/ICAM1/NRP1
