# Supplementary material for: scRNA-seq of gastric tumor shows complex intercellular interaction with an alternative T cell exhaustion trajectory
Source: Nat Commun. 2022 Aug 23;13:4943. doi: 10.1038/s41467-022-32627-z (PMC9399107; doi:10.1038/s41467-022-32627-z)
Supplement: Supplementary file 13 — Source Data [file 41467_2022_32627_MOESM13_ESM.zip › Source Data/FigS10/FigS10a_10b/para_nolym_nodir_forcyto.txt]

X1	X2	value
Fib_3	CD4_C3_SLC2A3	0
Fib_3	CD4_C4_CD69	0
Fib_3	CD4_C5_CXCL13	0
Gc_B	CD8_C7_CD160	0
NKT_CD69	Fib_3	0
Gc_B	Fib_3	0
NK_FCGR3A	Fib_3	0
SMC_2	Treg_C2_LAG3	0
Myofibroblasts	Gc_B	0
SMC_2	Gc_B	0
Uncertain	Gc_B	0
Mast_cells	Fib_3	1
Treg_C2_LAG3	Fib_3	1
SMC_2	Mast_cells	1
Fib_3	Endocrine_cells	2
SMC_2	CD4_C3_SLC2A3	2
SMC_2	CD4_C5_CXCL13	2
Fib_3	CD8_C4_GZMK	2
Myofibroblasts	Mast_cells	2
Myofibroblasts	NKT_CD69	2
Fib_3	B_memory	3
Fib_3	B_activated_memory	3
NKT_CD69	B_activated_memory	3
Myofibroblasts	CD4_C3_SLC2A3	3
NKT_CD69	Mast_cells	3
NKT_CD69	NKT_CD69	3
NKT_CD69	B_memory	4
SMC_2	B_activated_memory	4
Mast_cells	CD4_C3_SLC2A3	4
SMC_2	CD4_C4_CD69	4
Myofibroblasts	CD4_C5_CXCL13	4
Uncertain	Fib_3	4
Mast_cells	Mast_cells	4
Fib_4	Mast_cells	4
SMC_2	NKT_CD69	4
B_memory	B_memory	5
Mast_cells	Endocrine_cells	5
CD4_C3_SLC2A3	CD4_C3_SLC2A3	5
Mast_cells	Fib_2	5
Plasma	Fib_3	5
Plasma	Mast_cells	5
Fib_5	Mast_cells	5
Gc_B	Mast_cells	5
Gc_B	NKT_CD69	5
SMC_2	NK_FCGR3A	5
SMC_2	B_memory	6
Fib_3	Endo_4	6
Fib_3	Normal	6
Mast_cells	Normal	6
B_activated_memory	B_activated_memory	6
Treg_C2_LAG3	Mast_cells	6
Uncertain	NKT_CD69	6
Myofibroblasts	NK_FCGR3A	6
Mast_cells	B_memory	7
Myofibroblasts	B_memory	7
Mast_cells	Endo_4	7
NKT_CD69	Endo_4	7
NKT_CD69	Endocrine_cells	7
NKT_CD69	Normal	7
Myofibroblasts	B_activated_memory	7
NKT_CD69	CD4_C3_SLC2A3	7
Myofibroblasts	CD4_C4_CD69	7
SMC_2	CD8_C4_GZMK	7
NKT_CD69	Fib_2	7
Uncertain	Mast_cells	7
Myofibroblasts	Treg_C2_LAG3	7
Mast_cells	Endo_2	8
B_activated_memory	Normal	8
Mast_cells	CD4_C4_CD69	8
Mast_cells	CD4_C5_CXCL13	8
CD8_C7_CD160	CD8_C7_CD160	8
NKT_CD69	CD8_C7_CD160	8
Plasma	NKT_CD69	8
Plasma	Plasma	8
Endocrine_cells	B_memory	9
CD4_C3_SLC2A3	B_memory	9
SMC_2	Endocrine_cells	9
Mast_cells	B_activated_memory	9
NKT_CD69	CD4_C5_CXCL13	9
NKT_CD69	CD8_C4_GZMK	9
CD8_C5_TOB1	CD8_C5_TOB1	9
Fib_3	Fib_3	9
Treg_C2_LAG3	NKT_CD69	9
Fib_4	NKT_CD69	9
CD8_C4_GZMK	B_memory	10
Gc_B	B_memory	10
Mast_cells	Endo_3	10
CD8_C7_CD160	Normal	10
SMC_2	Normal	10
Uncertain	CD4_C3_SLC2A3	10
NKT_CD69	CD4_C4_CD69	10
CD4_C5_CXCL13	CD4_C5_CXCL13	10
Uncertain	CD4_C5_CXCL13	10
Mast_cells	CD8_C4_GZMK	10
Myofibroblasts	CD8_C4_GZMK	10
Mast_cells	CD8_C5_TOB1	10
NKT_CD69	CD8_C5_TOB1	10
Mast_cells	CD8_C7_CD160	10
NK_FCGR3A	CD8_C7_CD160	10
Uncertain	Treg_C2_LAG3	10
Gc_B	Gc_B	10
Normal	B_memory	11
B_activated_memory	B_memory	11
CD4_C5_CXCL13	B_memory	11
CD8_C5_TOB1	B_memory	11
Uncertain	B_memory	11
CD8_C7_CD160	Endocrine_cells	11
CD8_C4_GZMK	B_activated_memory	11
Gc_B	B_activated_memory	11
Uncertain	B_activated_memory	11
SMC_2	CD8_C7_CD160	11
Uncertain	CD8_C7_CD160	11
NK_FCGR3A	Mast_cells	11
NK_FCGR3A	NKT_CD69	11
SMC_2	Plasma	11
Treg_C2_LAG3	Treg_C2_LAG3	11
NK_FCGR3A	Treg_C2_LAG3	11
Uncertain	Uncertain	11
Endo_2	B_memory	12
Fib_2	B_memory	12
Treg_C2_LAG3	B_memory	12
B_activated_memory	Endocrine_cells	12
Gc_B	Endocrine_cells	12
CD4_C5_CXCL13	B_activated_memory	12
CD4_C5_CXCL13	CD4_C3_SLC2A3	12
Fib_4	CD4_C3_SLC2A3	12
CD8_C4_GZMK	CD8_C4_GZMK	12
Treg_C2_LAG3	Fib_2	12
cDC2_CD1C	Fib_3	12
Uncertain	NK_FCGR3A	12
Uncertain	SMC_2	12
Plasma	B_memory	13
CD4_C3_SLC2A3	Endocrine_cells	13
Normal	Normal	13
Gc_B	Normal	13
NK_FCGR3A	Normal	13
CD8_C5_TOB1	B_activated_memory	13
CD8_C4_GZMK	CD4_C3_SLC2A3	13
CD8_C5_TOB1	CD4_C3_SLC2A3	13
Fib_2	CD4_C3_SLC2A3	13
Plasma	CD4_C3_SLC2A3	13
CD4_C4_CD69	CD4_C4_CD69	13
Treg_C2_LAG3	CD4_C4_CD69	13
Fib_4	CD4_C5_CXCL13	13
Gc_B	CD8_C4_GZMK	13
Fib_3	CD8_C5_TOB1	13
Fib_4	Treg_C2_LAG3	13
CD4_C3_SLC2A3	Endo_2	14
CD4_C5_CXCL13	Endo_2	14
NKT_CD69	Endo_3	14
B_activated_memory	Endo_4	14
CD4_C3_SLC2A3	Endo_4	14
CD4_C5_CXCL13	Endocrine_cells	14
Treg_C2_LAG3	Endocrine_cells	14
Myofibroblasts	Endocrine_cells	14
CD4_C3_SLC2A3	Normal	14
Treg_C2_LAG3	Normal	14
CD4_C3_SLC2A3	B_activated_memory	14
CD4_C4_CD69	CD4_C3_SLC2A3	14
CD8_C7_CD160	CD4_C3_SLC2A3	14
Fib_2	CD4_C5_CXCL13	14
Gc_B	CD8_C5_TOB1	14
Fib_3	CD8_C7_CD160	14
NK_FCGR3A	Gc_B	14
CD8_C7_CD160	B_memory	15
Fib_5	B_memory	15
NK_FCGR3A	B_memory	15
B_activated_memory	Endo_2	15
NKT_CD69	Endo_2	15
Endocrine_cells	Endocrine_cells	15
CD4_C5_CXCL13	Normal	15
Fib_2	B_activated_memory	15
Plasma	B_activated_memory	15
Treg_C2_LAG3	CD4_C3_SLC2A3	15
Gc_B	CD4_C3_SLC2A3	15
CD8_C7_CD160	CD4_C4_CD69	15
Uncertain	CD4_C4_CD69	15
SMC_2	Fib_3	15
Myofibroblasts	Plasma	15
Endo_4	B_memory	16
Treg_C2_LAG3	Endo_2	16
Gc_B	Endo_2	16
CD8_C4_GZMK	Endo_4	16
CD8_C7_CD160	B_activated_memory	16
Treg_C2_LAG3	B_activated_memory	16
Gc_B	CD4_C4_CD69	16
Treg_C2_LAG3	CD4_C5_CXCL13	16
NK_FCGR3A	CD4_C5_CXCL13	16
CD8_C7_CD160	CD8_C4_GZMK	16
Fib_4	CD8_C4_GZMK	16
Uncertain	CD8_C5_TOB1	16
Fib_5	NKT_CD69	16
Gc_B	Plasma	16
Gc_B	Treg_C2_LAG3	16
SMC_2	cDC2_CD1C	16
NK_FCGR3A	NK_FCGR3A	16
CD4_C4_CD69	B_memory	17
Fib_4	B_memory	17
CD4_C5_CXCL13	Endo_4	17
CD8_C7_CD160	Endo_4	17
Plasma	Endocrine_cells	17
NK_FCGR3A	B_activated_memory	17
Fib_5	CD4_C3_SLC2A3	17
NK_FCGR3A	CD4_C3_SLC2A3	17
CD8_C5_TOB1	CD4_C5_CXCL13	17
CD8_C7_CD160	CD4_C5_CXCL13	17
Treg_C2_LAG3	CD8_C4_GZMK	17
Uncertain	CD8_C4_GZMK	17
CD8_C7_CD160	CD8_C5_TOB1	17
Treg_C2_LAG3	CD8_C5_TOB1	17
SMC_2	CD8_C5_TOB1	17
Uncertain	Plasma	17
Fib_5	Treg_C2_LAG3	17
Uncertain	cDC2_CD1C	17
SMC_2	SMC_2	17
Gc_B	Endo_4	18
NK_FCGR3A	Endo_4	18
Uncertain	Endo_4	18
CD4_C4_CD69	Normal	18
CD4_C5_CXCL13	CD4_C4_CD69	18
Plasma	CD4_C5_CXCL13	18
NK_FCGR3A	CD8_C4_GZMK	18
Plasma	CD8_C7_CD160	18
CD8_C4_GZMK	Endocrine_cells	19
NK_FCGR3A	Endocrine_cells	19
Fib_5	B_activated_memory	19
CD8_C5_TOB1	CD4_C4_CD69	19
NK_FCGR3A	CD4_C4_CD69	19
Gc_B	CD4_C5_CXCL13	19
Fib_2	CD8_C4_GZMK	19
Plasma	CD8_C5_TOB1	19
Treg_C2_LAG3	Plasma	19
CD8_C7_CD160	Endo_2	20
CD4_C3_SLC2A3	Endo_3	20
Plasma	Endo_4	20
CD8_C5_TOB1	Endocrine_cells	20
Uncertain	Endocrine_cells	20
CD8_C4_GZMK	Normal	20
CD4_C4_CD69	B_activated_memory	20
Fib_4	B_activated_memory	20
Fib_4	CD4_C4_CD69	20
CD8_C4_GZMK	CD4_C5_CXCL13	20
Fib_5	CD4_C5_CXCL13	20
CD8_C5_TOB1	CD8_C4_GZMK	20
Plasma	CD8_C4_GZMK	20
NK_FCGR3A	CD8_C5_TOB1	20
Treg_C2_LAG3	CD8_C7_CD160	20
Myofibroblasts	CD8_C7_CD160	20
B_activated_memory	Endo_3	21
Gc_B	Endo_3	21
Endo_4	Endo_4	21
CD8_C5_TOB1	Endo_4	21
CD4_C4_CD69	Endocrine_cells	21
Plasma	Normal	21
CD8_C4_GZMK	CD4_C4_CD69	21
Fib_4	Plasma	21
Endo_3	B_memory	22
CD8_C4_GZMK	Endo_2	22
Plasma	Endo_2	22
CD4_C5_CXCL13	Endo_3	22
CD4_C4_CD69	Endo_4	22
Treg_C2_LAG3	Endo_4	22
Myofibroblasts	Endo_4	22
Myofibroblasts	Normal	22
Fib_2	CD4_C4_CD69	22
Myofibroblasts	CD8_C5_TOB1	22
Uncertain	Myofibroblasts	22
Uncertain	Normal	23
Plasma	CD4_C4_CD69	23
Fib_5	CD8_C4_GZMK	23
cDC2_CD1C	Mast_cells	23
cDC2_CD1C	NKT_CD69	23
NK_FCGR3A	Plasma	23
Myofibroblasts	cDC2_CD1C	23
CD8_C4_GZMK	Endo_3	24
Fib_3	Endo_3	24
CD8_C5_TOB1	Normal	24
Plasma	Fib_2	24
Fib_3	Endo_2	25
CD8_C7_CD160	Endo_3	25
SMC_2	Endo_4	25
Fib_4	CD8_C7_CD160	25
Endocrine_cells	Endo_4	26
Normal	Endo_4	26
Normal	Endocrine_cells	26
Fib_5	CD4_C4_CD69	26
Fib_5	Plasma	26
Uncertain	Fib_4	26
CD4_C4_CD69	Endo_2	27
cDC2_CD1C	Endocrine_cells	27
Fib_4	Fib_3	27
CD8_C5_TOB1	Endo_2	28
Uncertain	Endo_2	28
Treg_C2_LAG3	Endo_3	28
Uncertain	Fib_2	28
Uncertain	Fib_5	28
Endocrine_cells	Endo_2	29
Fib_5	CD8_C7_CD160	29
NK_FCGR3A	Fib_2	29
cDC2_CD1C	B_memory	30
NK_FCGR3A	Endo_2	30
CD8_C5_TOB1	Endo_3	30
cDC2_CD1C	CD8_C7_CD160	30
SMC_2	Fib_4	30
Plasma	Endo_3	31
cDC2_CD1C	B_activated_memory	31
Fib_2	CD8_C7_CD160	31
CD4_C4_CD69	Endo_3	32
Gc_B	Fib_2	32
Fib_4	Fib_4	32
Endo_3	Endo_3	33
Fib_5	Fib_3	33
Endo_2	Endo_2	34
Gc_B	Fib_5	34
Uncertain	Endo_3	35
cDC2_CD1C	Normal	35
cDC2_CD1C	CD4_C3_SLC2A3	35
Gc_B	cDC2_CD1C	35
NK_FCGR3A	Fib_4	35
Normal	Endo_2	36
Fib_4	CD8_C5_TOB1	36
NK_FCGR3A	cDC2_CD1C	36
NK_FCGR3A	Fib_5	36
Myofibroblasts	Fib_3	37
Gc_B	Fib_4	38
cDC2_CD1C	CD4_C4_CD69	39
Fib_2	CD8_C5_TOB1	39
Fib_5	CD8_C5_TOB1	39
Endocrine_cells	Endo_3	40
Fib_4	Endocrine_cells	40
SMC_2	Endo_2	41
Normal	Endo_3	41
NK_FCGR3A	Endo_3	41
cDC2_CD1C	Treg_C2_LAG3	41
cDC2_CD1C	CD8_C5_TOB1	42
cDC2_CD1C	Endo_4	43
Fib_2	Endocrine_cells	43
Fib_5	Endocrine_cells	43
cDC2_CD1C	CD4_C5_CXCL13	43
cDC2_CD1C	Plasma	43
Endo_4	Endo_2	44
Fib_5	Normal	44
cDC2_CD1C	CD8_C4_GZMK	44
Myofibroblasts	Myofibroblasts	44
SMC_2	Endo_3	45
Fib_4	Normal	45
SMC_2	Fib_5	45
Fib_2	Normal	48
SMC_2	Myofibroblasts	48
Fib_3	Fib_2	49
Endo_4	Endo_3	53
cDC2_CD1C	cDC2_CD1C	53
Fib_4	Endo_4	54
Fib_5	Fib_5	54
Myofibroblasts	Endo_3	55
cDC2_CD1C	Endo_2	56
Fib_4	Endo_2	57
Myofibroblasts	Endo_2	58
Fib_5	Endo_4	58
Fib_2	Endo_4	62
SMC_2	Fib_2	62
Endo_3	Endo_2	63
Fib_4	Endo_3	70
cDC2_CD1C	Fib_2	70
Fib_4	cDC2_CD1C	70
Fib_2	Fib_2	71
Fib_5	cDC2_CD1C	71
Myofibroblasts	Fib_4	73
cDC2_CD1C	Endo_3	74
Fib_5	Endo_3	76
Fib_5	Endo_2	77
Fib_2	Endo_2	80
Fib_2	Endo_3	81
Myofibroblasts	Fib_5	84
Fib_5	Fib_4	88
Fib_4	Fib_2	98
Myofibroblasts	Fib_2	107
Fib_5	Fib_2	132
B_memory	Endo_2	NA
B_memory	Endo_3	NA
Endo_2	Endo_3	NA
B_memory	Endo_4	NA
Endo_2	Endo_4	NA
Endo_3	Endo_4	NA
B_memory	Endocrine_cells	NA
Endo_2	Endocrine_cells	NA
Endo_3	Endocrine_cells	NA
Endo_4	Endocrine_cells	NA
B_memory	Normal	NA
Endo_2	Normal	NA
Endo_3	Normal	NA
Endo_4	Normal	NA
Endocrine_cells	Normal	NA
B_memory	B_activated_memory	NA
Endo_2	B_activated_memory	NA
Endo_3	B_activated_memory	NA
Endo_4	B_activated_memory	NA
Endocrine_cells	B_activated_memory	NA
Normal	B_activated_memory	NA
B_memory	CD4_C3_SLC2A3	NA
Endo_2	CD4_C3_SLC2A3	NA
Endo_3	CD4_C3_SLC2A3	NA
Endo_4	CD4_C3_SLC2A3	NA
Endocrine_cells	CD4_C3_SLC2A3	NA
Normal	CD4_C3_SLC2A3	NA
B_activated_memory	CD4_C3_SLC2A3	NA
B_memory	CD4_C4_CD69	NA
Endo_2	CD4_C4_CD69	NA
Endo_3	CD4_C4_CD69	NA
Endo_4	CD4_C4_CD69	NA
Endocrine_cells	CD4_C4_CD69	NA
Normal	CD4_C4_CD69	NA
B_activated_memory	CD4_C4_CD69	NA
CD4_C3_SLC2A3	CD4_C4_CD69	NA
B_memory	CD4_C5_CXCL13	NA
Endo_2	CD4_C5_CXCL13	NA
Endo_3	CD4_C5_CXCL13	NA
Endo_4	CD4_C5_CXCL13	NA
Endocrine_cells	CD4_C5_CXCL13	NA
Normal	CD4_C5_CXCL13	NA
B_activated_memory	CD4_C5_CXCL13	NA
CD4_C3_SLC2A3	CD4_C5_CXCL13	NA
CD4_C4_CD69	CD4_C5_CXCL13	NA
B_memory	CD8_C4_GZMK	NA
Endo_2	CD8_C4_GZMK	NA
Endo_3	CD8_C4_GZMK	NA
Endo_4	CD8_C4_GZMK	NA
Endocrine_cells	CD8_C4_GZMK	NA
Normal	CD8_C4_GZMK	NA
B_activated_memory	CD8_C4_GZMK	NA
CD4_C3_SLC2A3	CD8_C4_GZMK	NA
CD4_C4_CD69	CD8_C4_GZMK	NA
CD4_C5_CXCL13	CD8_C4_GZMK	NA
B_memory	CD8_C5_TOB1	NA
Endo_2	CD8_C5_TOB1	NA
Endo_3	CD8_C5_TOB1	NA
Endo_4	CD8_C5_TOB1	NA
Endocrine_cells	CD8_C5_TOB1	NA
Normal	CD8_C5_TOB1	NA
B_activated_memory	CD8_C5_TOB1	NA
CD4_C3_SLC2A3	CD8_C5_TOB1	NA
CD4_C4_CD69	CD8_C5_TOB1	NA
CD4_C5_CXCL13	CD8_C5_TOB1	NA
CD8_C4_GZMK	CD8_C5_TOB1	NA
B_memory	CD8_C7_CD160	NA
Endo_2	CD8_C7_CD160	NA
Endo_3	CD8_C7_CD160	NA
Endo_4	CD8_C7_CD160	NA
Endocrine_cells	CD8_C7_CD160	NA
Normal	CD8_C7_CD160	NA
B_activated_memory	CD8_C7_CD160	NA
CD4_C3_SLC2A3	CD8_C7_CD160	NA
CD4_C4_CD69	CD8_C7_CD160	NA
CD4_C5_CXCL13	CD8_C7_CD160	NA
CD8_C4_GZMK	CD8_C7_CD160	NA
CD8_C5_TOB1	CD8_C7_CD160	NA
B_memory	Fib_2	NA
Endo_2	Fib_2	NA
Endo_3	Fib_2	NA
Endo_4	Fib_2	NA
Endocrine_cells	Fib_2	NA
Normal	Fib_2	NA
B_activated_memory	Fib_2	NA
CD4_C3_SLC2A3	Fib_2	NA
CD4_C4_CD69	Fib_2	NA
CD4_C5_CXCL13	Fib_2	NA
CD8_C4_GZMK	Fib_2	NA
CD8_C5_TOB1	Fib_2	NA
CD8_C7_CD160	Fib_2	NA
B_memory	Fib_3	NA
Endo_2	Fib_3	NA
Endo_3	Fib_3	NA
Endo_4	Fib_3	NA
Endocrine_cells	Fib_3	NA
Normal	Fib_3	NA
B_activated_memory	Fib_3	NA
CD4_C3_SLC2A3	Fib_3	NA
CD4_C4_CD69	Fib_3	NA
CD4_C5_CXCL13	Fib_3	NA
CD8_C4_GZMK	Fib_3	NA
CD8_C5_TOB1	Fib_3	NA
CD8_C7_CD160	Fib_3	NA
Fib_2	Fib_3	NA
B_memory	Mast_cells	NA
Endo_2	Mast_cells	NA
Endo_3	Mast_cells	NA
Endo_4	Mast_cells	NA
Endocrine_cells	Mast_cells	NA
Normal	Mast_cells	NA
B_activated_memory	Mast_cells	NA
CD4_C3_SLC2A3	Mast_cells	NA
CD4_C4_CD69	Mast_cells	NA
CD4_C5_CXCL13	Mast_cells	NA
CD8_C4_GZMK	Mast_cells	NA
CD8_C5_TOB1	Mast_cells	NA
CD8_C7_CD160	Mast_cells	NA
Fib_2	Mast_cells	NA
Fib_3	Mast_cells	NA
B_memory	NKT_CD69	NA
Endo_2	NKT_CD69	NA
Endo_3	NKT_CD69	NA
Endo_4	NKT_CD69	NA
Endocrine_cells	NKT_CD69	NA
Normal	NKT_CD69	NA
B_activated_memory	NKT_CD69	NA
CD4_C3_SLC2A3	NKT_CD69	NA
CD4_C4_CD69	NKT_CD69	NA
CD4_C5_CXCL13	NKT_CD69	NA
CD8_C4_GZMK	NKT_CD69	NA
CD8_C5_TOB1	NKT_CD69	NA
CD8_C7_CD160	NKT_CD69	NA
Fib_2	NKT_CD69	NA
Fib_3	NKT_CD69	NA
Mast_cells	NKT_CD69	NA
B_memory	Plasma	NA
Endo_2	Plasma	NA
Endo_3	Plasma	NA
Endo_4	Plasma	NA
Endocrine_cells	Plasma	NA
Normal	Plasma	NA
B_activated_memory	Plasma	NA
CD4_C3_SLC2A3	Plasma	NA
CD4_C4_CD69	Plasma	NA
CD4_C5_CXCL13	Plasma	NA
CD8_C4_GZMK	Plasma	NA
CD8_C5_TOB1	Plasma	NA
CD8_C7_CD160	Plasma	NA
Fib_2	Plasma	NA
Fib_3	Plasma	NA
Mast_cells	Plasma	NA
NKT_CD69	Plasma	NA
B_memory	Treg_C2_LAG3	NA
Endo_2	Treg_C2_LAG3	NA
Endo_3	Treg_C2_LAG3	NA
Endo_4	Treg_C2_LAG3	NA
Endocrine_cells	Treg_C2_LAG3	NA
Normal	Treg_C2_LAG3	NA
B_activated_memory	Treg_C2_LAG3	NA
CD4_C3_SLC2A3	Treg_C2_LAG3	NA
CD4_C4_CD69	Treg_C2_LAG3	NA
CD4_C5_CXCL13	Treg_C2_LAG3	NA
CD8_C4_GZMK	Treg_C2_LAG3	NA
CD8_C5_TOB1	Treg_C2_LAG3	NA
CD8_C7_CD160	Treg_C2_LAG3	NA
Fib_2	Treg_C2_LAG3	NA
Fib_3	Treg_C2_LAG3	NA
Mast_cells	Treg_C2_LAG3	NA
NKT_CD69	Treg_C2_LAG3	NA
Plasma	Treg_C2_LAG3	NA
B_memory	cDC2_CD1C	NA
Endo_2	cDC2_CD1C	NA
Endo_3	cDC2_CD1C	NA
Endo_4	cDC2_CD1C	NA
Endocrine_cells	cDC2_CD1C	NA
Normal	cDC2_CD1C	NA
B_activated_memory	cDC2_CD1C	NA
CD4_C3_SLC2A3	cDC2_CD1C	NA
CD4_C4_CD69	cDC2_CD1C	NA
CD4_C5_CXCL13	cDC2_CD1C	NA
CD8_C4_GZMK	cDC2_CD1C	NA
CD8_C5_TOB1	cDC2_CD1C	NA
CD8_C7_CD160	cDC2_CD1C	NA
Fib_2	cDC2_CD1C	NA
Fib_3	cDC2_CD1C	NA
Mast_cells	cDC2_CD1C	NA
NKT_CD69	cDC2_CD1C	NA
Plasma	cDC2_CD1C	NA
Treg_C2_LAG3	cDC2_CD1C	NA
B_memory	Fib_4	NA
Endo_2	Fib_4	NA
Endo_3	Fib_4	NA
Endo_4	Fib_4	NA
Endocrine_cells	Fib_4	NA
Normal	Fib_4	NA
B_activated_memory	Fib_4	NA
CD4_C3_SLC2A3	Fib_4	NA
CD4_C4_CD69	Fib_4	NA
CD4_C5_CXCL13	Fib_4	NA
CD8_C4_GZMK	Fib_4	NA
CD8_C5_TOB1	Fib_4	NA
CD8_C7_CD160	Fib_4	NA
Fib_2	Fib_4	NA
Fib_3	Fib_4	NA
Mast_cells	Fib_4	NA
NKT_CD69	Fib_4	NA
Plasma	Fib_4	NA
Treg_C2_LAG3	Fib_4	NA
cDC2_CD1C	Fib_4	NA
B_memory	Fib_5	NA
Endo_2	Fib_5	NA
Endo_3	Fib_5	NA
Endo_4	Fib_5	NA
Endocrine_cells	Fib_5	NA
Normal	Fib_5	NA
B_activated_memory	Fib_5	NA
CD4_C3_SLC2A3	Fib_5	NA
CD4_C4_CD69	Fib_5	NA
CD4_C5_CXCL13	Fib_5	NA
CD8_C4_GZMK	Fib_5	NA
CD8_C5_TOB1	Fib_5	NA
CD8_C7_CD160	Fib_5	NA
Fib_2	Fib_5	NA
Fib_3	Fib_5	NA
Mast_cells	Fib_5	NA
NKT_CD69	Fib_5	NA
Plasma	Fib_5	NA
Treg_C2_LAG3	Fib_5	NA
cDC2_CD1C	Fib_5	NA
Fib_4	Fib_5	NA
B_memory	Gc_B	NA
Endo_2	Gc_B	NA
Endo_3	Gc_B	NA
Endo_4	Gc_B	NA
Endocrine_cells	Gc_B	NA
Normal	Gc_B	NA
B_activated_memory	Gc_B	NA
CD4_C3_SLC2A3	Gc_B	NA
CD4_C4_CD69	Gc_B	NA
CD4_C5_CXCL13	Gc_B	NA
CD8_C4_GZMK	Gc_B	NA
CD8_C5_TOB1	Gc_B	NA
CD8_C7_CD160	Gc_B	NA
Fib_2	Gc_B	NA
Fib_3	Gc_B	NA
Mast_cells	Gc_B	NA
NKT_CD69	Gc_B	NA
Plasma	Gc_B	NA
Treg_C2_LAG3	Gc_B	NA
cDC2_CD1C	Gc_B	NA
Fib_4	Gc_B	NA
Fib_5	Gc_B	NA
B_memory	NK_FCGR3A	NA
Endo_2	NK_FCGR3A	NA
Endo_3	NK_FCGR3A	NA
Endo_4	NK_FCGR3A	NA
Endocrine_cells	NK_FCGR3A	NA
Normal	NK_FCGR3A	NA
B_activated_memory	NK_FCGR3A	NA
CD4_C3_SLC2A3	NK_FCGR3A	NA
CD4_C4_CD69	NK_FCGR3A	NA
CD4_C5_CXCL13	NK_FCGR3A	NA
CD8_C4_GZMK	NK_FCGR3A	NA
CD8_C5_TOB1	NK_FCGR3A	NA
CD8_C7_CD160	NK_FCGR3A	NA
Fib_2	NK_FCGR3A	NA
Fib_3	NK_FCGR3A	NA
Mast_cells	NK_FCGR3A	NA
NKT_CD69	NK_FCGR3A	NA
Plasma	NK_FCGR3A	NA
Treg_C2_LAG3	NK_FCGR3A	NA
cDC2_CD1C	NK_FCGR3A	NA
Fib_4	NK_FCGR3A	NA
Fib_5	NK_FCGR3A	NA
Gc_B	NK_FCGR3A	NA
B_memory	Myofibroblasts	NA
Endo_2	Myofibroblasts	NA
Endo_3	Myofibroblasts	NA
Endo_4	Myofibroblasts	NA
Endocrine_cells	Myofibroblasts	NA
Normal	Myofibroblasts	NA
B_activated_memory	Myofibroblasts	NA
CD4_C3_SLC2A3	Myofibroblasts	NA
CD4_C4_CD69	Myofibroblasts	NA
CD4_C5_CXCL13	Myofibroblasts	NA
CD8_C4_GZMK	Myofibroblasts	NA
CD8_C5_TOB1	Myofibroblasts	NA
CD8_C7_CD160	Myofibroblasts	NA
Fib_2	Myofibroblasts	NA
Fib_3	Myofibroblasts	NA
Mast_cells	Myofibroblasts	NA
NKT_CD69	Myofibroblasts	NA
Plasma	Myofibroblasts	NA
Treg_C2_LAG3	Myofibroblasts	NA
cDC2_CD1C	Myofibroblasts	NA
Fib_4	Myofibroblasts	NA
Fib_5	Myofibroblasts	NA
Gc_B	Myofibroblasts	NA
NK_FCGR3A	Myofibroblasts	NA
B_memory	SMC_2	NA
Endo_2	SMC_2	NA
Endo_3	SMC_2	NA
Endo_4	SMC_2	NA
Endocrine_cells	SMC_2	NA
Normal	SMC_2	NA
B_activated_memory	SMC_2	NA
CD4_C3_SLC2A3	SMC_2	NA
CD4_C4_CD69	SMC_2	NA
CD4_C5_CXCL13	SMC_2	NA
CD8_C4_GZMK	SMC_2	NA
CD8_C5_TOB1	SMC_2	NA
CD8_C7_CD160	SMC_2	NA
Fib_2	SMC_2	NA
Fib_3	SMC_2	NA
Mast_cells	SMC_2	NA
NKT_CD69	SMC_2	NA
Plasma	SMC_2	NA
Treg_C2_LAG3	SMC_2	NA
cDC2_CD1C	SMC_2	NA
Fib_4	SMC_2	NA
Fib_5	SMC_2	NA
Gc_B	SMC_2	NA
NK_FCGR3A	SMC_2	NA
Myofibroblasts	SMC_2	NA
B_memory	Uncertain	NA
Endo_2	Uncertain	NA
Endo_3	Uncertain	NA
Endo_4	Uncertain	NA
Endocrine_cells	Uncertain	NA
Normal	Uncertain	NA
B_activated_memory	Uncertain	NA
CD4_C3_SLC2A3	Uncertain	NA
CD4_C4_CD69	Uncertain	NA
CD4_C5_CXCL13	Uncertain	NA
CD8_C4_GZMK	Uncertain	NA
CD8_C5_TOB1	Uncertain	NA
CD8_C7_CD160	Uncertain	NA
Fib_2	Uncertain	NA
Fib_3	Uncertain	NA
Mast_cells	Uncertain	NA
NKT_CD69	Uncertain	NA
Plasma	Uncertain	NA
Treg_C2_LAG3	Uncertain	NA
cDC2_CD1C	Uncertain	NA
Fib_4	Uncertain	NA
Fib_5	Uncertain	NA
Gc_B	Uncertain	NA
NK_FCGR3A	Uncertain	NA
Myofibroblasts	Uncertain	NA
SMC_2	Uncertain	NA
