# Supplementary material for: scRNA-seq of gastric tumor shows complex intercellular interaction with an alternative T cell exhaustion trajectory
Source: Nat Commun. 2022 Aug 23;13:4943. doi: 10.1038/s41467-022-32627-z (PMC9399107; doi:10.1038/s41467-022-32627-z)
Supplement: Supplementary file 13 — Source Data [file 41467_2022_32627_MOESM13_ESM.zip › Source Data/FigS10/FigS10a_10b/tumor_nolym_nodir_forcyto_node.txt]

count_node
CD4_C4_CD69	630
CD4_C6_IL17A	615
CD8_C10_SLC4A10	699
CD8_C3_GZMH	623
CD8_C6_GNLY	485
CD8_C8_IL17A	494
CD8_C9_HAVCR2	649
Endo_1	1158
Endo_3	1009
Mφ_APOE	1648
Mφ_THBS1	1360
NK_FCGR3A	665
Plasma	607
Treg_C1_SELL	513
Treg_C3_CTLA4	669
cDC2_CD1C	1330
γδT_KIR2DL4	808
γδT_ZNF683	629
Plasma_naive	183
γδT_BHLHE40	727
B_early_activated	298
Fib_1	1192
Fib_2	680
DC_LAMP3	571
SMC_1	800
pDC_LILRA4	686
Tumor	783
Gc_B	290
