# Supplementary material for: scRNA-seq of gastric tumor shows complex intercellular interaction with an alternative T cell exhaustion trajectory
Source: Nat Commun. 2022 Aug 23;13:4943. doi: 10.1038/s41467-022-32627-z (PMC9399107; doi:10.1038/s41467-022-32627-z)
Supplement: Supplementary file 13 — Source Data [file 41467_2022_32627_MOESM13_ESM.zip › Source Data/FigS10/FigS10a_10b/para_nolym_nodir_forcyto_node.txt]

count_node
B_memory	321
Endo_2	887
Endo_3	1031
Endo_4	687
Endocrine_cells	527
Normal	569
B_activated_memory	354
CD4_C3_SLC2A3	332
CD4_C4_CD69	479
CD4_C5_CXCL13	391
CD8_C4_GZMK	449
CD8_C5_TOB1	556
CD8_C7_CD160	438
Fib_2	1205
Fib_3	291
Mast_cells	184
NKT_CD69	216
Plasma	491
Treg_C2_LAG3	393
cDC2_CD1C	1062
Fib_4	989
Fib_5	1155
Gc_B	383
NK_FCGR3A	498
Myofibroblasts	721
SMC_2	449
Uncertain	425
