# Supplementary material for: scRNA-seq of gastric tumor shows complex intercellular interaction with an alternative T cell exhaustion trajectory
Source: Nat Commun. 2022 Aug 23;13:4943. doi: 10.1038/s41467-022-32627-z (PMC9399107; doi:10.1038/s41467-022-32627-z)
Supplement: Supplementary file 13 — Source Data [file 41467_2022_32627_MOESM13_ESM.zip › Source Data/FigS10/FigS10a_10b/tumor_nolym_nodir_forcyto.txt]

X1	X2	value
Fib_2	CD8_C6_GNLY	0
DC_LAMP3	CD8_C6_GNLY	0
Plasma_naive	Endo_3	0
Gc_B	Endo_3	0
Gc_B	Mφ_APOE	0
DC_LAMP3	Plasma_naive	0
pDC_LILRA4	Plasma_naive	0
Tumor	Plasma_naive	0
pDC_LILRA4	Fib_2	0
Gc_B	Fib_2	0
Gc_B	DC_LAMP3	0
Gc_B	pDC_LILRA4	0
Gc_B	Tumor	0
SMC_1	Plasma_naive	2
Gc_B	Plasma_naive	2
B_early_activated	B_early_activated	2
Plasma_naive	Plasma_naive	4
B_early_activated	Plasma_naive	4
CD4_C6_IL17A	CD4_C6_IL17A	5
Plasma_naive	CD8_C6_GNLY	5
B_early_activated	Treg_C1_SELL	5
Plasma_naive	γδT_ZNF683	5
γδT_BHLHE40	Plasma_naive	5
CD8_C8_IL17A	CD8_C8_IL17A	6
B_early_activated	CD8_C9_HAVCR2	6
Plasma	Plasma	6
B_early_activated	γδT_ZNF683	6
Fib_1	Plasma_naive	6
Gc_B	B_early_activated	6
Gc_B	Gc_B	6
Plasma_naive	CD4_C4_CD69	7
B_early_activated	CD8_C10_SLC4A10	7
Plasma_naive	CD8_C3_GZMH	7
B_early_activated	CD8_C3_GZMH	7
Plasma_naive	CD8_C8_IL17A	7
B_early_activated	CD8_C8_IL17A	7
Plasma_naive	CD8_C9_HAVCR2	7
Plasma_naive	Endo_1	7
Plasma_naive	Plasma	7
B_early_activated	Plasma	7
Treg_C1_SELL	Treg_C1_SELL	7
Plasma_naive	Treg_C1_SELL	7
B_early_activated	Treg_C3_CTLA4	7
Fib_2	Plasma_naive	7
SMC_1	B_early_activated	7
Tumor	B_early_activated	7
Plasma_naive	CD4_C6_IL17A	8
Plasma_naive	CD8_C10_SLC4A10	8
CD8_C3_GZMH	CD8_C3_GZMH	8
B_early_activated	CD8_C6_GNLY	8
Plasma_naive	NK_FCGR3A	8
Plasma_naive	Treg_C3_CTLA4	8
Gc_B	γδT_BHLHE40	8
CD8_C6_GNLY	CD8_C6_GNLY	9
Tumor	CD8_C6_GNLY	9
Plasma_naive	Mφ_THBS1	9
Gc_B	Treg_C1_SELL	9
Plasma_naive	cDC2_CD1C	9
B_early_activated	γδT_BHLHE40	9
DC_LAMP3	B_early_activated	9
CD4_C4_CD69	CD4_C4_CD69	10
B_early_activated	CD4_C4_CD69	10
CD8_C8_IL17A	CD8_C6_GNLY	10
Gc_B	CD8_C10_SLC4A10	11
CD8_C8_IL17A	CD8_C3_GZMH	11
Gc_B	CD8_C6_GNLY	11
NK_FCGR3A	CD8_C8_IL17A	11
Treg_C1_SELL	CD8_C8_IL17A	11
Gc_B	CD8_C8_IL17A	11
CD8_C9_HAVCR2	CD8_C9_HAVCR2	11
DC_LAMP3	NK_FCGR3A	11
Gc_B	Plasma	11
Fib_2	Treg_C1_SELL	11
Treg_C3_CTLA4	Treg_C3_CTLA4	11
Fib_2	B_early_activated	11
B_early_activated	CD4_C6_IL17A	12
CD8_C10_SLC4A10	CD8_C10_SLC4A10	12
Gc_B	CD8_C3_GZMH	12
B_early_activated	Endo_1	12
B_early_activated	Endo_3	12
Gc_B	γδT_ZNF683	12
Gc_B	SMC_1	12
Treg_C1_SELL	CD4_C6_IL17A	13
SMC_1	Treg_C1_SELL	13
Fib_2	γδT_ZNF683	13
Fib_1	B_early_activated	13
pDC_LILRA4	B_early_activated	13
DC_LAMP3	DC_LAMP3	13
CD8_C6_GNLY	CD4_C4_CD69	14
CD8_C8_IL17A	CD4_C4_CD69	14
CD8_C3_GZMH	CD4_C6_IL17A	14
CD8_C8_IL17A	CD4_C6_IL17A	14
CD8_C8_IL17A	CD8_C10_SLC4A10	14
Treg_C1_SELL	CD8_C3_GZMH	14
Fib_2	CD8_C8_IL17A	14
SMC_1	CD8_C8_IL17A	14
pDC_LILRA4	CD8_C8_IL17A	14
NK_FCGR3A	NK_FCGR3A	14
B_early_activated	NK_FCGR3A	14
Treg_C3_CTLA4	Treg_C1_SELL	14
DC_LAMP3	γδT_KIR2DL4	14
Gc_B	γδT_KIR2DL4	14
γδT_ZNF683	γδT_ZNF683	14
pDC_LILRA4	γδT_ZNF683	14
γδT_BHLHE40	γδT_BHLHE40	14
Treg_C1_SELL	CD4_C4_CD69	15
SMC_1	CD8_C6_GNLY	15
Plasma	CD8_C8_IL17A	15
Tumor	CD8_C8_IL17A	15
Gc_B	NK_FCGR3A	15
Treg_C1_SELL	Plasma	15
Gc_B	Fib_1	15
Tumor	CD4_C4_CD69	16
CD8_C6_GNLY	CD4_C6_IL17A	16
SMC_1	CD4_C6_IL17A	16
Plasma	CD8_C3_GZMH	16
Endo_3	CD8_C6_GNLY	16
NK_FCGR3A	CD8_C6_GNLY	16
Treg_C1_SELL	CD8_C6_GNLY	16
γδT_ZNF683	CD8_C6_GNLY	16
γδT_BHLHE40	CD8_C6_GNLY	16
CD8_C9_HAVCR2	CD8_C8_IL17A	16
Treg_C3_CTLA4	CD8_C8_IL17A	16
Gc_B	Endo_1	16
Treg_C1_SELL	NK_FCGR3A	16
pDC_LILRA4	NK_FCGR3A	16
Tumor	NK_FCGR3A	16
DC_LAMP3	Plasma	16
Gc_B	Treg_C3_CTLA4	16
γδT_KIR2DL4	γδT_KIR2DL4	16
Plasma_naive	γδT_KIR2DL4	16
DC_LAMP3	γδT_ZNF683	16
SMC_1	CD4_C4_CD69	17
Gc_B	CD4_C4_CD69	17
CD8_C10_SLC4A10	CD4_C6_IL17A	17
Plasma	CD4_C6_IL17A	17
Gc_B	CD4_C6_IL17A	17
Treg_C1_SELL	CD8_C10_SLC4A10	17
DC_LAMP3	CD8_C9_HAVCR2	17
CD4_C6_IL17A	CD4_C4_CD69	18
DC_LAMP3	CD4_C4_CD69	18
γδT_BHLHE40	CD4_C6_IL17A	18
CD8_C6_GNLY	CD8_C10_SLC4A10	18
CD8_C6_GNLY	CD8_C3_GZMH	18
CD8_C9_HAVCR2	CD8_C3_GZMH	18
DC_LAMP3	CD8_C8_IL17A	18
NK_FCGR3A	CD8_C9_HAVCR2	18
Fib_2	CD8_C9_HAVCR2	18
γδT_ZNF683	NK_FCGR3A	18
SMC_1	Treg_C3_CTLA4	18
pDC_LILRA4	Treg_C3_CTLA4	18
Tumor	pDC_LILRA4	18
CD8_C3_GZMH	CD4_C4_CD69	19
CD8_C9_HAVCR2	CD4_C6_IL17A	19
NK_FCGR3A	CD4_C6_IL17A	19
CD8_C3_GZMH	CD8_C10_SLC4A10	19
Treg_C3_CTLA4	CD8_C3_GZMH	19
γδT_ZNF683	CD8_C3_GZMH	19
SMC_1	CD8_C3_GZMH	19
γδT_ZNF683	CD8_C8_IL17A	19
γδT_BHLHE40	CD8_C8_IL17A	19
Treg_C1_SELL	CD8_C9_HAVCR2	19
pDC_LILRA4	CD8_C9_HAVCR2	19
Gc_B	CD8_C9_HAVCR2	19
Fib_2	NK_FCGR3A	19
γδT_BHLHE40	Plasma	19
Fib_2	Plasma	19
Tumor	Treg_C1_SELL	19
SMC_1	γδT_ZNF683	19
DC_LAMP3	Fib_2	19
CD8_C10_SLC4A10	CD4_C4_CD69	20
CD8_C9_HAVCR2	CD4_C4_CD69	20
NK_FCGR3A	CD4_C4_CD69	20
Plasma	CD4_C4_CD69	20
Treg_C3_CTLA4	CD4_C6_IL17A	20
Fib_2	CD4_C6_IL17A	20
pDC_LILRA4	CD4_C6_IL17A	20
Plasma	CD8_C10_SLC4A10	20
CD8_C9_HAVCR2	CD8_C6_GNLY	20
Plasma	CD8_C6_GNLY	20
pDC_LILRA4	CD8_C6_GNLY	20
γδT_KIR2DL4	CD8_C8_IL17A	20
Plasma	CD8_C9_HAVCR2	20
Treg_C3_CTLA4	Plasma	20
Tumor	Plasma	20
γδT_BHLHE40	Treg_C1_SELL	20
B_early_activated	cDC2_CD1C	20
B_early_activated	γδT_KIR2DL4	20
SMC_1	SMC_1	20
pDC_LILRA4	pDC_LILRA4	20
γδT_BHLHE40	CD4_C4_CD69	21
Fib_2	CD4_C4_CD69	21
pDC_LILRA4	CD4_C4_CD69	21
NK_FCGR3A	CD8_C10_SLC4A10	21
Fib_2	CD8_C3_GZMH	21
DC_LAMP3	CD8_C3_GZMH	21
γδT_KIR2DL4	CD8_C6_GNLY	21
γδT_BHLHE40	NK_FCGR3A	21
γδT_KIR2DL4	Treg_C1_SELL	21
γδT_ZNF683	Treg_C1_SELL	21
Fib_1	Treg_C1_SELL	21
pDC_LILRA4	Treg_C1_SELL	21
Tumor	Treg_C3_CTLA4	21
γδT_BHLHE40	γδT_ZNF683	21
Tumor	γδT_ZNF683	21
Fib_2	γδT_BHLHE40	21
SMC_1	DC_LAMP3	21
γδT_ZNF683	CD4_C4_CD69	22
DC_LAMP3	CD4_C6_IL17A	22
CD8_C9_HAVCR2	CD8_C10_SLC4A10	22
Treg_C3_CTLA4	CD8_C10_SLC4A10	22
pDC_LILRA4	CD8_C10_SLC4A10	22
NK_FCGR3A	CD8_C3_GZMH	22
Treg_C3_CTLA4	CD8_C6_GNLY	22
Fib_1	CD8_C6_GNLY	22
γδT_BHLHE40	CD8_C9_HAVCR2	22
SMC_1	CD8_C9_HAVCR2	22
DC_LAMP3	Treg_C3_CTLA4	22
Gc_B	cDC2_CD1C	22
Tumor	DC_LAMP3	22
Treg_C3_CTLA4	CD4_C4_CD69	23
SMC_1	CD8_C10_SLC4A10	23
γδT_BHLHE40	CD8_C3_GZMH	23
γδT_ZNF683	Endo_3	23
Plasma	NK_FCGR3A	23
SMC_1	NK_FCGR3A	23
γδT_ZNF683	Plasma	23
SMC_1	Plasma	23
pDC_LILRA4	Plasma	23
pDC_LILRA4	γδT_BHLHE40	23
Fib_2	Fib_2	23
γδT_KIR2DL4	CD4_C6_IL17A	24
Tumor	CD4_C6_IL17A	24
γδT_ZNF683	CD8_C10_SLC4A10	24
Fib_2	CD8_C10_SLC4A10	24
DC_LAMP3	CD8_C10_SLC4A10	24
pDC_LILRA4	CD8_C3_GZMH	24
Treg_C3_CTLA4	CD8_C9_HAVCR2	24
γδT_ZNF683	CD8_C9_HAVCR2	24
Tumor	CD8_C9_HAVCR2	24
Treg_C1_SELL	Endo_3	24
B_early_activated	Mφ_THBS1	24
γδT_BHLHE40	Treg_C3_CTLA4	24
Fib_2	Treg_C3_CTLA4	24
γδT_KIR2DL4	CD4_C4_CD69	25
γδT_KIR2DL4	CD8_C3_GZMH	25
Fib_1	CD8_C8_IL17A	25
γδT_ZNF683	Treg_C3_CTLA4	25
γδT_ZNF683	CD4_C6_IL17A	26
γδT_KIR2DL4	CD8_C9_HAVCR2	26
Treg_C3_CTLA4	NK_FCGR3A	26
Fib_2	γδT_KIR2DL4	26
DC_LAMP3	γδT_BHLHE40	26
SMC_1	γδT_BHLHE40	26
pDC_LILRA4	DC_LAMP3	26
γδT_KIR2DL4	CD8_C10_SLC4A10	27
Tumor	CD8_C3_GZMH	27
Endo_1	CD8_C8_IL17A	27
Endo_3	CD8_C8_IL17A	27
Treg_C1_SELL	Endo_1	27
γδT_KIR2DL4	Treg_C3_CTLA4	27
γδT_ZNF683	γδT_KIR2DL4	27
Tumor	γδT_KIR2DL4	27
γδT_BHLHE40	CD8_C10_SLC4A10	28
Plasma	Endo_1	28
Treg_C3_CTLA4	Endo_1	28
DC_LAMP3	Endo_1	28
Plasma_naive	Mφ_APOE	28
Gc_B	Mφ_THBS1	28
DC_LAMP3	Treg_C1_SELL	28
SMC_1	γδT_KIR2DL4	28
Endo_3	Endo_3	29
DC_LAMP3	Endo_3	29
γδT_KIR2DL4	NK_FCGR3A	29
Fib_1	Plasma	29
pDC_LILRA4	γδT_KIR2DL4	29
Endo_1	CD4_C6_IL17A	30
Endo_3	CD4_C6_IL17A	30
Endo_3	CD8_C9_HAVCR2	30
Plasma	Endo_3	30
Treg_C3_CTLA4	Endo_3	30
γδT_KIR2DL4	Plasma	30
Tumor	Tumor	30
Fib_1	CD4_C6_IL17A	31
Tumor	CD8_C10_SLC4A10	31
Endo_1	CD8_C6_GNLY	31
γδT_BHLHE40	γδT_KIR2DL4	31
Fib_1	γδT_ZNF683	31
Fib_1	CD8_C3_GZMH	32
Fib_1	Treg_C3_CTLA4	32
Endo_3	CD8_C10_SLC4A10	33
Endo_3	CD8_C3_GZMH	33
Mφ_THBS1	CD8_C6_GNLY	33
Fib_1	CD8_C9_HAVCR2	33
B_early_activated	Mφ_APOE	33
Tumor	γδT_BHLHE40	33
DC_LAMP3	Fib_1	33
Endo_3	CD4_C4_CD69	34
Endo_1	Endo_1	34
Treg_C1_SELL	Mφ_THBS1	34
SMC_1	Fib_2	34
Endo_1	CD4_C4_CD69	35
Fib_1	CD4_C4_CD69	35
γδT_BHLHE40	Endo_3	35
cDC2_CD1C	Treg_C1_SELL	35
Tumor	Fib_2	35
Endo_1	CD8_C3_GZMH	36
cDC2_CD1C	CD8_C8_IL17A	36
NK_FCGR3A	Endo_3	36
cDC2_CD1C	Plasma	36
Mφ_THBS1	CD8_C8_IL17A	37
pDC_LILRA4	Endo_3	37
DC_LAMP3	Mφ_THBS1	37
DC_LAMP3	cDC2_CD1C	37
Endo_1	CD8_C10_SLC4A10	38
Plasma	Mφ_THBS1	38
Tumor	SMC_1	38
cDC2_CD1C	CD8_C6_GNLY	39
Endo_1	CD8_C9_HAVCR2	39
γδT_ZNF683	cDC2_CD1C	39
pDC_LILRA4	SMC_1	39
cDC2_CD1C	CD4_C4_CD69	40
Fib_1	CD8_C10_SLC4A10	40
cDC2_CD1C	CD8_C3_GZMH	40
Treg_C1_SELL	Mφ_APOE	40
Fib_1	NK_FCGR3A	40
Fib_1	γδT_KIR2DL4	40
γδT_KIR2DL4	Endo_3	41
γδT_ZNF683	Endo_1	42
pDC_LILRA4	Endo_1	42
Fib_2	Endo_3	42
Fib_1	γδT_BHLHE40	42
γδT_KIR2DL4	Endo_1	43
γδT_ZNF683	Mφ_THBS1	43
cDC2_CD1C	Treg_C3_CTLA4	43
cDC2_CD1C	CD4_C6_IL17A	44
Mφ_THBS1	CD8_C3_GZMH	44
Mφ_APOE	CD8_C6_GNLY	44
Mφ_THBS1	CD8_C9_HAVCR2	44
γδT_BHLHE40	Endo_1	44
DC_LAMP3	Mφ_APOE	44
Mφ_THBS1	CD4_C4_CD69	45
cDC2_CD1C	CD8_C9_HAVCR2	45
SMC_1	Endo_3	45
cDC2_CD1C	cDC2_CD1C	45
cDC2_CD1C	CD8_C10_SLC4A10	46
Mφ_APOE	CD8_C8_IL17A	46
γδT_ZNF683	Mφ_APOE	46
Mφ_THBS1	Mφ_THBS1	46
γδT_KIR2DL4	cDC2_CD1C	46
Fib_1	Fib_1	46
pDC_LILRA4	Fib_1	46
Mφ_THBS1	CD4_C6_IL17A	47
Mφ_THBS1	CD8_C10_SLC4A10	47
Mφ_APOE	CD8_C9_HAVCR2	47
NK_FCGR3A	Endo_1	47
NK_FCGR3A	Mφ_THBS1	47
Fib_2	Mφ_THBS1	47
Fib_2	cDC2_CD1C	47
Fib_2	Endo_1	48
Tumor	Endo_3	48
pDC_LILRA4	Mφ_THBS1	48
cDC2_CD1C	NK_FCGR3A	48
pDC_LILRA4	cDC2_CD1C	48
Tumor	cDC2_CD1C	48
Treg_C3_CTLA4	Mφ_THBS1	49
γδT_KIR2DL4	Mφ_THBS1	50
γδT_BHLHE40	Mφ_THBS1	50
γδT_BHLHE40	cDC2_CD1C	50
NK_FCGR3A	Mφ_APOE	51
Fib_2	Fib_1	52
Mφ_APOE	CD4_C4_CD69	53
SMC_1	Endo_1	53
Mφ_APOE	CD4_C6_IL17A	54
Mφ_APOE	CD8_C3_GZMH	55
Tumor	Mφ_THBS1	55
Plasma	Mφ_APOE	56
Endo_3	Endo_1	57
Tumor	Endo_1	57
SMC_1	cDC2_CD1C	57
γδT_BHLHE40	Mφ_APOE	58
Tumor	Fib_1	59
Treg_C3_CTLA4	Mφ_APOE	60
SMC_1	Mφ_THBS1	60
SMC_1	Fib_1	61
Tumor	Mφ_APOE	63
Mφ_APOE	CD8_C10_SLC4A10	64
Mφ_APOE	Mφ_APOE	64
Fib_2	Mφ_APOE	64
Mφ_THBS1	Endo_3	65
cDC2_CD1C	Endo_3	65
γδT_KIR2DL4	Mφ_APOE	65
pDC_LILRA4	Mφ_APOE	65
Mφ_THBS1	Endo_1	68
cDC2_CD1C	Endo_1	68
Fib_1	Endo_3	72
Fib_1	Mφ_THBS1	73
SMC_1	Mφ_APOE	75
Fib_1	cDC2_CD1C	77
Mφ_APOE	Endo_1	83
Mφ_APOE	Endo_3	86
Fib_1	Endo_1	90
cDC2_CD1C	Mφ_THBS1	92
Fib_1	Mφ_APOE	96
Mφ_THBS1	Mφ_APOE	100
cDC2_CD1C	Mφ_APOE	108
CD4_C4_CD69	CD4_C6_IL17A	NA
CD4_C4_CD69	CD8_C10_SLC4A10	NA
CD4_C6_IL17A	CD8_C10_SLC4A10	NA
CD4_C4_CD69	CD8_C3_GZMH	NA
CD4_C6_IL17A	CD8_C3_GZMH	NA
CD8_C10_SLC4A10	CD8_C3_GZMH	NA
CD4_C4_CD69	CD8_C6_GNLY	NA
CD4_C6_IL17A	CD8_C6_GNLY	NA
CD8_C10_SLC4A10	CD8_C6_GNLY	NA
CD8_C3_GZMH	CD8_C6_GNLY	NA
CD4_C4_CD69	CD8_C8_IL17A	NA
CD4_C6_IL17A	CD8_C8_IL17A	NA
CD8_C10_SLC4A10	CD8_C8_IL17A	NA
CD8_C3_GZMH	CD8_C8_IL17A	NA
CD8_C6_GNLY	CD8_C8_IL17A	NA
CD4_C4_CD69	CD8_C9_HAVCR2	NA
CD4_C6_IL17A	CD8_C9_HAVCR2	NA
CD8_C10_SLC4A10	CD8_C9_HAVCR2	NA
CD8_C3_GZMH	CD8_C9_HAVCR2	NA
CD8_C6_GNLY	CD8_C9_HAVCR2	NA
CD8_C8_IL17A	CD8_C9_HAVCR2	NA
CD4_C4_CD69	Endo_1	NA
CD4_C6_IL17A	Endo_1	NA
CD8_C10_SLC4A10	Endo_1	NA
CD8_C3_GZMH	Endo_1	NA
CD8_C6_GNLY	Endo_1	NA
CD8_C8_IL17A	Endo_1	NA
CD8_C9_HAVCR2	Endo_1	NA
CD4_C4_CD69	Endo_3	NA
CD4_C6_IL17A	Endo_3	NA
CD8_C10_SLC4A10	Endo_3	NA
CD8_C3_GZMH	Endo_3	NA
CD8_C6_GNLY	Endo_3	NA
CD8_C8_IL17A	Endo_3	NA
CD8_C9_HAVCR2	Endo_3	NA
Endo_1	Endo_3	NA
CD4_C4_CD69	Mφ_APOE	NA
CD4_C6_IL17A	Mφ_APOE	NA
CD8_C10_SLC4A10	Mφ_APOE	NA
CD8_C3_GZMH	Mφ_APOE	NA
CD8_C6_GNLY	Mφ_APOE	NA
CD8_C8_IL17A	Mφ_APOE	NA
CD8_C9_HAVCR2	Mφ_APOE	NA
Endo_1	Mφ_APOE	NA
Endo_3	Mφ_APOE	NA
CD4_C4_CD69	Mφ_THBS1	NA
CD4_C6_IL17A	Mφ_THBS1	NA
CD8_C10_SLC4A10	Mφ_THBS1	NA
CD8_C3_GZMH	Mφ_THBS1	NA
CD8_C6_GNLY	Mφ_THBS1	NA
CD8_C8_IL17A	Mφ_THBS1	NA
CD8_C9_HAVCR2	Mφ_THBS1	NA
Endo_1	Mφ_THBS1	NA
Endo_3	Mφ_THBS1	NA
Mφ_APOE	Mφ_THBS1	NA
CD4_C4_CD69	NK_FCGR3A	NA
CD4_C6_IL17A	NK_FCGR3A	NA
CD8_C10_SLC4A10	NK_FCGR3A	NA
CD8_C3_GZMH	NK_FCGR3A	NA
CD8_C6_GNLY	NK_FCGR3A	NA
CD8_C8_IL17A	NK_FCGR3A	NA
CD8_C9_HAVCR2	NK_FCGR3A	NA
Endo_1	NK_FCGR3A	NA
Endo_3	NK_FCGR3A	NA
Mφ_APOE	NK_FCGR3A	NA
Mφ_THBS1	NK_FCGR3A	NA
CD4_C4_CD69	Plasma	NA
CD4_C6_IL17A	Plasma	NA
CD8_C10_SLC4A10	Plasma	NA
CD8_C3_GZMH	Plasma	NA
CD8_C6_GNLY	Plasma	NA
CD8_C8_IL17A	Plasma	NA
CD8_C9_HAVCR2	Plasma	NA
Endo_1	Plasma	NA
Endo_3	Plasma	NA
Mφ_APOE	Plasma	NA
Mφ_THBS1	Plasma	NA
NK_FCGR3A	Plasma	NA
CD4_C4_CD69	Treg_C1_SELL	NA
CD4_C6_IL17A	Treg_C1_SELL	NA
CD8_C10_SLC4A10	Treg_C1_SELL	NA
CD8_C3_GZMH	Treg_C1_SELL	NA
CD8_C6_GNLY	Treg_C1_SELL	NA
CD8_C8_IL17A	Treg_C1_SELL	NA
CD8_C9_HAVCR2	Treg_C1_SELL	NA
Endo_1	Treg_C1_SELL	NA
Endo_3	Treg_C1_SELL	NA
Mφ_APOE	Treg_C1_SELL	NA
Mφ_THBS1	Treg_C1_SELL	NA
NK_FCGR3A	Treg_C1_SELL	NA
Plasma	Treg_C1_SELL	NA
CD4_C4_CD69	Treg_C3_CTLA4	NA
CD4_C6_IL17A	Treg_C3_CTLA4	NA
CD8_C10_SLC4A10	Treg_C3_CTLA4	NA
CD8_C3_GZMH	Treg_C3_CTLA4	NA
CD8_C6_GNLY	Treg_C3_CTLA4	NA
CD8_C8_IL17A	Treg_C3_CTLA4	NA
CD8_C9_HAVCR2	Treg_C3_CTLA4	NA
Endo_1	Treg_C3_CTLA4	NA
Endo_3	Treg_C3_CTLA4	NA
Mφ_APOE	Treg_C3_CTLA4	NA
Mφ_THBS1	Treg_C3_CTLA4	NA
NK_FCGR3A	Treg_C3_CTLA4	NA
Plasma	Treg_C3_CTLA4	NA
Treg_C1_SELL	Treg_C3_CTLA4	NA
CD4_C4_CD69	cDC2_CD1C	NA
CD4_C6_IL17A	cDC2_CD1C	NA
CD8_C10_SLC4A10	cDC2_CD1C	NA
CD8_C3_GZMH	cDC2_CD1C	NA
CD8_C6_GNLY	cDC2_CD1C	NA
CD8_C8_IL17A	cDC2_CD1C	NA
CD8_C9_HAVCR2	cDC2_CD1C	NA
Endo_1	cDC2_CD1C	NA
Endo_3	cDC2_CD1C	NA
Mφ_APOE	cDC2_CD1C	NA
Mφ_THBS1	cDC2_CD1C	NA
NK_FCGR3A	cDC2_CD1C	NA
Plasma	cDC2_CD1C	NA
Treg_C1_SELL	cDC2_CD1C	NA
Treg_C3_CTLA4	cDC2_CD1C	NA
CD4_C4_CD69	γδT_KIR2DL4	NA
CD4_C6_IL17A	γδT_KIR2DL4	NA
CD8_C10_SLC4A10	γδT_KIR2DL4	NA
CD8_C3_GZMH	γδT_KIR2DL4	NA
CD8_C6_GNLY	γδT_KIR2DL4	NA
CD8_C8_IL17A	γδT_KIR2DL4	NA
CD8_C9_HAVCR2	γδT_KIR2DL4	NA
Endo_1	γδT_KIR2DL4	NA
Endo_3	γδT_KIR2DL4	NA
Mφ_APOE	γδT_KIR2DL4	NA
Mφ_THBS1	γδT_KIR2DL4	NA
NK_FCGR3A	γδT_KIR2DL4	NA
Plasma	γδT_KIR2DL4	NA
Treg_C1_SELL	γδT_KIR2DL4	NA
Treg_C3_CTLA4	γδT_KIR2DL4	NA
cDC2_CD1C	γδT_KIR2DL4	NA
CD4_C4_CD69	γδT_ZNF683	NA
CD4_C6_IL17A	γδT_ZNF683	NA
CD8_C10_SLC4A10	γδT_ZNF683	NA
CD8_C3_GZMH	γδT_ZNF683	NA
CD8_C6_GNLY	γδT_ZNF683	NA
CD8_C8_IL17A	γδT_ZNF683	NA
CD8_C9_HAVCR2	γδT_ZNF683	NA
Endo_1	γδT_ZNF683	NA
Endo_3	γδT_ZNF683	NA
Mφ_APOE	γδT_ZNF683	NA
Mφ_THBS1	γδT_ZNF683	NA
NK_FCGR3A	γδT_ZNF683	NA
Plasma	γδT_ZNF683	NA
Treg_C1_SELL	γδT_ZNF683	NA
Treg_C3_CTLA4	γδT_ZNF683	NA
cDC2_CD1C	γδT_ZNF683	NA
γδT_KIR2DL4	γδT_ZNF683	NA
CD4_C4_CD69	Plasma_naive	NA
CD4_C6_IL17A	Plasma_naive	NA
CD8_C10_SLC4A10	Plasma_naive	NA
CD8_C3_GZMH	Plasma_naive	NA
CD8_C6_GNLY	Plasma_naive	NA
CD8_C8_IL17A	Plasma_naive	NA
CD8_C9_HAVCR2	Plasma_naive	NA
Endo_1	Plasma_naive	NA
Endo_3	Plasma_naive	NA
Mφ_APOE	Plasma_naive	NA
Mφ_THBS1	Plasma_naive	NA
NK_FCGR3A	Plasma_naive	NA
Plasma	Plasma_naive	NA
Treg_C1_SELL	Plasma_naive	NA
Treg_C3_CTLA4	Plasma_naive	NA
cDC2_CD1C	Plasma_naive	NA
γδT_KIR2DL4	Plasma_naive	NA
γδT_ZNF683	Plasma_naive	NA
CD4_C4_CD69	γδT_BHLHE40	NA
CD4_C6_IL17A	γδT_BHLHE40	NA
CD8_C10_SLC4A10	γδT_BHLHE40	NA
CD8_C3_GZMH	γδT_BHLHE40	NA
CD8_C6_GNLY	γδT_BHLHE40	NA
CD8_C8_IL17A	γδT_BHLHE40	NA
CD8_C9_HAVCR2	γδT_BHLHE40	NA
Endo_1	γδT_BHLHE40	NA
Endo_3	γδT_BHLHE40	NA
Mφ_APOE	γδT_BHLHE40	NA
Mφ_THBS1	γδT_BHLHE40	NA
NK_FCGR3A	γδT_BHLHE40	NA
Plasma	γδT_BHLHE40	NA
Treg_C1_SELL	γδT_BHLHE40	NA
Treg_C3_CTLA4	γδT_BHLHE40	NA
cDC2_CD1C	γδT_BHLHE40	NA
γδT_KIR2DL4	γδT_BHLHE40	NA
γδT_ZNF683	γδT_BHLHE40	NA
Plasma_naive	γδT_BHLHE40	NA
CD4_C4_CD69	B_early_activated	NA
CD4_C6_IL17A	B_early_activated	NA
CD8_C10_SLC4A10	B_early_activated	NA
CD8_C3_GZMH	B_early_activated	NA
CD8_C6_GNLY	B_early_activated	NA
CD8_C8_IL17A	B_early_activated	NA
CD8_C9_HAVCR2	B_early_activated	NA
Endo_1	B_early_activated	NA
Endo_3	B_early_activated	NA
Mφ_APOE	B_early_activated	NA
Mφ_THBS1	B_early_activated	NA
NK_FCGR3A	B_early_activated	NA
Plasma	B_early_activated	NA
Treg_C1_SELL	B_early_activated	NA
Treg_C3_CTLA4	B_early_activated	NA
cDC2_CD1C	B_early_activated	NA
γδT_KIR2DL4	B_early_activated	NA
γδT_ZNF683	B_early_activated	NA
Plasma_naive	B_early_activated	NA
γδT_BHLHE40	B_early_activated	NA
CD4_C4_CD69	Fib_1	NA
CD4_C6_IL17A	Fib_1	NA
CD8_C10_SLC4A10	Fib_1	NA
CD8_C3_GZMH	Fib_1	NA
CD8_C6_GNLY	Fib_1	NA
CD8_C8_IL17A	Fib_1	NA
CD8_C9_HAVCR2	Fib_1	NA
Endo_1	Fib_1	NA
Endo_3	Fib_1	NA
Mφ_APOE	Fib_1	NA
Mφ_THBS1	Fib_1	NA
NK_FCGR3A	Fib_1	NA
Plasma	Fib_1	NA
Treg_C1_SELL	Fib_1	NA
Treg_C3_CTLA4	Fib_1	NA
cDC2_CD1C	Fib_1	NA
γδT_KIR2DL4	Fib_1	NA
γδT_ZNF683	Fib_1	NA
Plasma_naive	Fib_1	NA
γδT_BHLHE40	Fib_1	NA
B_early_activated	Fib_1	NA
CD4_C4_CD69	Fib_2	NA
CD4_C6_IL17A	Fib_2	NA
CD8_C10_SLC4A10	Fib_2	NA
CD8_C3_GZMH	Fib_2	NA
CD8_C6_GNLY	Fib_2	NA
CD8_C8_IL17A	Fib_2	NA
CD8_C9_HAVCR2	Fib_2	NA
Endo_1	Fib_2	NA
Endo_3	Fib_2	NA
Mφ_APOE	Fib_2	NA
Mφ_THBS1	Fib_2	NA
NK_FCGR3A	Fib_2	NA
Plasma	Fib_2	NA
Treg_C1_SELL	Fib_2	NA
Treg_C3_CTLA4	Fib_2	NA
cDC2_CD1C	Fib_2	NA
γδT_KIR2DL4	Fib_2	NA
γδT_ZNF683	Fib_2	NA
Plasma_naive	Fib_2	NA
γδT_BHLHE40	Fib_2	NA
B_early_activated	Fib_2	NA
Fib_1	Fib_2	NA
CD4_C4_CD69	DC_LAMP3	NA
CD4_C6_IL17A	DC_LAMP3	NA
CD8_C10_SLC4A10	DC_LAMP3	NA
CD8_C3_GZMH	DC_LAMP3	NA
CD8_C6_GNLY	DC_LAMP3	NA
CD8_C8_IL17A	DC_LAMP3	NA
CD8_C9_HAVCR2	DC_LAMP3	NA
Endo_1	DC_LAMP3	NA
Endo_3	DC_LAMP3	NA
Mφ_APOE	DC_LAMP3	NA
Mφ_THBS1	DC_LAMP3	NA
NK_FCGR3A	DC_LAMP3	NA
Plasma	DC_LAMP3	NA
Treg_C1_SELL	DC_LAMP3	NA
Treg_C3_CTLA4	DC_LAMP3	NA
cDC2_CD1C	DC_LAMP3	NA
γδT_KIR2DL4	DC_LAMP3	NA
γδT_ZNF683	DC_LAMP3	NA
Plasma_naive	DC_LAMP3	NA
γδT_BHLHE40	DC_LAMP3	NA
B_early_activated	DC_LAMP3	NA
Fib_1	DC_LAMP3	NA
Fib_2	DC_LAMP3	NA
CD4_C4_CD69	SMC_1	NA
CD4_C6_IL17A	SMC_1	NA
CD8_C10_SLC4A10	SMC_1	NA
CD8_C3_GZMH	SMC_1	NA
CD8_C6_GNLY	SMC_1	NA
CD8_C8_IL17A	SMC_1	NA
CD8_C9_HAVCR2	SMC_1	NA
Endo_1	SMC_1	NA
Endo_3	SMC_1	NA
Mφ_APOE	SMC_1	NA
Mφ_THBS1	SMC_1	NA
NK_FCGR3A	SMC_1	NA
Plasma	SMC_1	NA
Treg_C1_SELL	SMC_1	NA
Treg_C3_CTLA4	SMC_1	NA
cDC2_CD1C	SMC_1	NA
γδT_KIR2DL4	SMC_1	NA
γδT_ZNF683	SMC_1	NA
Plasma_naive	SMC_1	NA
γδT_BHLHE40	SMC_1	NA
B_early_activated	SMC_1	NA
Fib_1	SMC_1	NA
Fib_2	SMC_1	NA
DC_LAMP3	SMC_1	NA
CD4_C4_CD69	pDC_LILRA4	NA
CD4_C6_IL17A	pDC_LILRA4	NA
CD8_C10_SLC4A10	pDC_LILRA4	NA
CD8_C3_GZMH	pDC_LILRA4	NA
CD8_C6_GNLY	pDC_LILRA4	NA
CD8_C8_IL17A	pDC_LILRA4	NA
CD8_C9_HAVCR2	pDC_LILRA4	NA
Endo_1	pDC_LILRA4	NA
Endo_3	pDC_LILRA4	NA
Mφ_APOE	pDC_LILRA4	NA
Mφ_THBS1	pDC_LILRA4	NA
NK_FCGR3A	pDC_LILRA4	NA
Plasma	pDC_LILRA4	NA
Treg_C1_SELL	pDC_LILRA4	NA
Treg_C3_CTLA4	pDC_LILRA4	NA
cDC2_CD1C	pDC_LILRA4	NA
γδT_KIR2DL4	pDC_LILRA4	NA
γδT_ZNF683	pDC_LILRA4	NA
Plasma_naive	pDC_LILRA4	NA
γδT_BHLHE40	pDC_LILRA4	NA
B_early_activated	pDC_LILRA4	NA
Fib_1	pDC_LILRA4	NA
Fib_2	pDC_LILRA4	NA
DC_LAMP3	pDC_LILRA4	NA
SMC_1	pDC_LILRA4	NA
CD4_C4_CD69	Tumor	NA
CD4_C6_IL17A	Tumor	NA
CD8_C10_SLC4A10	Tumor	NA
CD8_C3_GZMH	Tumor	NA
CD8_C6_GNLY	Tumor	NA
CD8_C8_IL17A	Tumor	NA
CD8_C9_HAVCR2	Tumor	NA
Endo_1	Tumor	NA
Endo_3	Tumor	NA
Mφ_APOE	Tumor	NA
Mφ_THBS1	Tumor	NA
NK_FCGR3A	Tumor	NA
Plasma	Tumor	NA
Treg_C1_SELL	Tumor	NA
Treg_C3_CTLA4	Tumor	NA
cDC2_CD1C	Tumor	NA
γδT_KIR2DL4	Tumor	NA
γδT_ZNF683	Tumor	NA
Plasma_naive	Tumor	NA
γδT_BHLHE40	Tumor	NA
B_early_activated	Tumor	NA
Fib_1	Tumor	NA
Fib_2	Tumor	NA
DC_LAMP3	Tumor	NA
SMC_1	Tumor	NA
pDC_LILRA4	Tumor	NA
CD4_C4_CD69	Gc_B	NA
CD4_C6_IL17A	Gc_B	NA
CD8_C10_SLC4A10	Gc_B	NA
CD8_C3_GZMH	Gc_B	NA
CD8_C6_GNLY	Gc_B	NA
CD8_C8_IL17A	Gc_B	NA
CD8_C9_HAVCR2	Gc_B	NA
Endo_1	Gc_B	NA
Endo_3	Gc_B	NA
Mφ_APOE	Gc_B	NA
Mφ_THBS1	Gc_B	NA
NK_FCGR3A	Gc_B	NA
Plasma	Gc_B	NA
Treg_C1_SELL	Gc_B	NA
Treg_C3_CTLA4	Gc_B	NA
cDC2_CD1C	Gc_B	NA
γδT_KIR2DL4	Gc_B	NA
γδT_ZNF683	Gc_B	NA
Plasma_naive	Gc_B	NA
γδT_BHLHE40	Gc_B	NA
B_early_activated	Gc_B	NA
Fib_1	Gc_B	NA
Fib_2	Gc_B	NA
DC_LAMP3	Gc_B	NA
SMC_1	Gc_B	NA
pDC_LILRA4	Gc_B	NA
Tumor	Gc_B	NA
