# Supplementary material for: scRNA-seq of gastric tumor shows complex intercellular interaction with an alternative T cell exhaustion trajectory
Source: Nat Commun. 2022 Aug 23;13:4943. doi: 10.1038/s41467-022-32627-z (PMC9399107; doi:10.1038/s41467-022-32627-z)
Supplement: Supplementary file 13 — Source Data [file 41467_2022_32627_MOESM13_ESM.zip › Source Data/Fig2/Fig2e_Bulk_DEG/Bulk_DEG_GC09.csv]

Gene_Symbol	baseMean	log2FoldChange	lfcSE	stat	pvalue	padj	Gene_Symbol
ALDOB	3065.14710091422	-10.794101273944	0.611673105841855	-17.646846282522	1.07599445622248e-69	1.87470514107643e-65	ALDOB
ANPEP	6459.73993375481	-9.21831986740843	0.562507380833729	-16.3879091750678	2.33333219418449e-60	2.0326823409638198e-56	ANPEP
DMBT1	6523.56669129138	-6.87112381058071	0.459211305089522	-14.962880343813	1.28348495729932e-50	7.45405280367533e-47	DMBT1
CPS1	1747.97549245008	-8.31715437917376	0.578289392898674	-14.3823395021722	6.67977903860872e-47	2.909544754742e-43	CPS1
MEP1A	923.054936903558	-10.0861772842737	0.825002429178773	-12.2256334376054	2.2680680377713e-34	7.90330988441786e-31	MEP1A
CDH1	5692.22449366476	-5.2941308447268	0.433654777870327	-12.2081690664777	2.8114485918033698e-34	8.16397813583168e-31	CDH1
MUC17	1505.73093675183	-7.63962033822341	0.633099291841529	-12.0670176647989	1.57748169476989e-33	3.9263519382822495e-30	MUC17
GSTA1	2490.39015355348	-9.03110077694537	0.752642984375854	-11.9991828322622	3.58821588773086e-33	7.814685676491839e-30	GSTA1
APOA1	802.713212008259	-6.80577993982307	0.575303187046654	-11.8299013338703	2.73463037689674e-32	5.29394056185244e-29	APOA1
FABP2	454.201582591776	-9.43978944396981	0.833259031400743	-11.3287574310489	9.45363254017937e-30	1.64710639747545e-26	FABP2
CCL25	1048.46674526657	-6.21644547475915	0.572891439580278	-10.8510008097058	1.97253549314338e-27	3.1243168997306402e-24	CCL25
UGT1A10	605.092497882441	-6.93629868753118	0.659311556629145	-10.5205173757219	6.94909423025944e-26	1.00895057311509e-22	UGT1A10
ACE2	857.876316519657	-10.6592080678873	1.01495619744569	-10.5021360475586	8.44472407496265e-26	1.13178790429288e-22	ACE2
PBLD	1440.31142133326	-5.11318511689645	0.490528489236412	-10.423829051919	1.9302216952972102e-25	2.40216089979738e-22	PBLD
CDH17	1844.95342461624	-5.64661472688167	0.549538524020033	-10.2751936034894	9.11612203136055e-25	1.05886796101597e-21	CDH17
MOGAT2	358.290530061563	-8.45216078896184	0.83187566583462	-10.1603654681758	2.97957451618285e-24	3.24457042471586e-21	MOGAT2
IGHV2-26	802.296007133037	7.71081982434554	0.763999517421214	10.0927024801959	5.95082252134912e-24	6.09889298761563e-21	IGHV2-26
CHP2	483.557039684223	-7.46494384855307	0.740306754372674	-10.0835819806599	6.53012100923648e-24	6.320794352440401e-21	CHP2
HSD17B2	954.956077547926	-7.81832750841498	0.786872546179108	-9.93595156722544	2.90389972290581e-23	2.6628760459046202e-20	HSD17B2
TM4SF20	820.252744802933	-7.60213707406963	0.769376112015621	-9.88091124138682	5.0372735587676995e-23	4.38822086072048e-20	TM4SF20
VIL1	3137.13473381792	-5.06541702059816	0.520234325200293	-9.73679892930546	2.10067415361597e-22	1.74285932278338e-19	VIL1
CDHR5	1453.64816450793	-4.85615283668795	0.502516949809527	-9.66365978009023	4.30213949757967e-22	3.4070989302877604e-19	CDHR5
OLFM4	19976.0555297748	-4.42488192860184	0.473263511215739	-9.34972129424265	8.787898427165351e-21	6.65702409984791e-18	OLFM4
GGT6	732.534482282322	-5.69045368784177	0.609200501380272	-9.3408552273822	9.55590884096324e-21	6.93719165567094e-18	GGT6
MYO1A	1184.22216571572	-6.10242011458809	0.657861860874724	-9.27614211663529	1.7572615375183902e-20	1.22467071072732e-17	MYO1A
COL10A1	973.027798767656	9.0725011894347	0.998479091315394	9.08632065342761	1.02447284787111e-19	6.86515016479166e-17	COL10A1
SLC39A5	447.015087852966	-5.99315020212427	0.661141385730356	-9.06485410152278	1.24771119943641e-19	8.051434158437261e-17	SLC39A5
CYP3A5	2178.40983054658	-4.30623685391547	0.476309952844682	-9.040829040412	1.5548804186730002e-19	9.377149825409871e-17	CYP3A5
CHST5	368.969914093557	-8.61306209911624	0.952728721175025	-9.04041403149212	1.56079518416396e-19	9.377149825409871e-17	CHST5
IGKV2-30	1075.63642537128	-4.73940478445885	0.531851840755949	-8.91113731546456	5.05117104371735e-19	2.90561037528762e-16	IGKV2-30
DHRS11	785.622899283521	-5.1251247813044	0.575303201842195	-8.90856293671422	5.16982848154257e-19	2.90561037528762e-16	DHRS11
LTF	7329.39268436427	-4.78380060958558	0.538595220030014	-8.88199603650214	6.5671176767975405e-19	3.57559035258886e-16	LTF
BTNL3	265.296377954719	-9.12190281207073	1.05036520896244	-8.68450585971083	3.80392346128205e-18	2.00835631714901e-15	BTNL3
SFRP4	1041.55173386799	5.76982558136698	0.671423897096512	8.59341707424753	8.44204238933552e-18	4.32605013380567e-15	SFRP4
IGHA2	23510.8436981977	-4.03262383716761	0.476032541558445	-8.47131967904027	2.42628356648093e-17	1.20780395939421e-14	IGHA2
MYH11	7250.87245015152	-4.59697964594224	0.547767240603625	-8.39221352645422	4.7707341818756e-17	2.30890282363385e-14	MYH11
IGKV3-15	10197.9971095907	3.63487165130208	0.439934500259716	8.26230188620405	1.428897686554e-16	6.72856334941361e-14	IGKV3-15
CDHR2	673.623198863593	-6.28029853393998	0.762940637025483	-8.23170012076602	1.84574849592849e-16	8.46275685383214e-14	CDHR2
HHLA2	273.247533780425	-6.5153483733118	0.795651170847794	-8.18869953571421	2.64063856025141e-16	1.17968834962206e-13	HHLA2
SDCBP2	1496.87703677596	-4.22842262396166	0.516830515027702	-8.18144923918631	2.80450237480697e-16	1.22157112190655e-13	SDCBP2
SSTR1	919.741797163443	-4.49915922378864	0.551665498998854	-8.15559289452318	3.4747103349348897e-16	1.47658239428221e-13	SSTR1
EIF3CL	49.0131815091682	38.970160497973	4.78903510380476	8.13737207042232	4.03949858002179e-16	1.6757186609457e-13	EIF3CL
CHGA	8189.57089135327	-3.59392500703073	0.442068461479164	-8.12979282667086	4.30024745608126e-16	1.74240026575125e-13	CHGA
XDH	330.366339881783	-6.53454822934496	0.806344894561708	-8.10391220111444	5.32195186046685e-16	2.1073719832935e-13	XDH
THBS4	775.767288620103	4.97021081874523	0.615617233676067	8.07354074392355	6.82883750417516e-16	2.64397412967209e-13	THBS4
TIMP1	2736.45474570446	3.53596786892053	0.442436440483722	7.99203579401056	1.3272848698753202e-15	5.02723571474733e-13	TIMP1
SCIN	628.730936450833	-4.93518615829552	0.619293966095834	-7.9690525477069	1.59895464917528e-15	5.92735890480443e-13	SCIN
SLC6A19	764.544084869121	-6.90877922736277	0.869323875051562	-7.94730183494959	1.90617579978415e-15	6.91902103325819e-13	SLC6A19
IGHA1	85471.5722455088	-3.87726950117815	0.489180178247185	-7.92605602923459	2.2621555723365e-15	8.043578885065059e-13	IGHA1
IGHV4-31	982.106297808866	4.74431740220938	0.599778399282337	7.91011714974427	2.57146797503916e-15	8.96053730582146e-13	IGHV4-31
SLC12A2	5062.9137846399	-3.60696884290227	0.463311323725071	-7.78519465896467	6.960595407246031e-15	2.37793046628329e-12	SLC12A2
MME	473.746413945309	-6.32903170098665	0.813331354326419	-7.78161528793907	7.160433489864381e-15	2.39915832103668e-12	MME
ACSL5	2477.60477062616	-3.37254245002035	0.437398044270905	-7.71046531687633	1.2535982018019101e-14	4.12102669245181e-12	ACSL5
GDA	693.622287791345	-4.62430534900951	0.600761770886875	-7.69740281939525	1.38859621087484e-14	4.480279959643009e-12	GDA
KRT17	743.899148762444	7.71651341464144	1.00539740686238	7.6750878428491	1.65305331359442e-14	5.23657234231919e-12	KRT17
GPD1	355.225384802008	-5.97322043124778	0.778711537415118	-7.67064586082221	1.71132436031634e-14	5.31214253194084e-12	GPD1
ADTRP	745.117437156492	-4.41072443483034	0.575161580901881	-7.66867012903418	1.7378874150297202e-14	5.31214253194084e-12	ADTRP
KRT20	3322.04383906251	-16.261431574553	2.12701039543154	-7.64520550039612	2.08611888712068e-14	6.2666292017764696e-12	KRT20
PRDM16	599.787721168785	-4.7214719209903	0.620145553866246	-7.61348991628606	2.6679215124536e-14	7.87850788330154e-12	PRDM16
TM6SF2	194.328900755078	-6.78070040753706	0.894259178052174	-7.58247784753679	3.39016983866854e-14	9.844488183187e-12	TM6SF2
GUCY2C	405.505114285741	-5.62319903116253	0.743226545300455	-7.56592867507081	3.85103323652593e-14	1.0999434767211699e-11	GUCY2C
B3GNT7	997.940704422191	-4.2544920178524	0.562599073526881	-7.56220942772157	3.96279655023945e-14	1.1136097466906799e-11	B3GNT7
SLC13A2	243.215443726684	-7.1804317014415	0.957322242997791	-7.50053783244026	6.35565095713704e-14	1.7576905813682297e-11	SLC13A2
GPT	496.26773196908	-7.7153372033538	1.03467656809081	-7.45676227846755	8.867448274714211e-14	2.4140242389116498e-11	GPT
IFI6	4027.05269366116	3.42831091107174	0.460705579592021	7.44143562165601	9.959691883295491e-14	2.6696571028101096e-11	IFI6
UGT2A3	246.831706859122	-8.32639583579163	1.12244043837905	-7.41811819237021	1.18796068705307e-13	3.1360362197766197e-11	UGT2A3
ADH4	313.939093644577	-9.92285748246061	1.34706521516264	-7.36627846281559	1.75457133583723e-13	4.56267110213313e-11	ADH4
MYOC	216.236121307977	-9.96832948944549	1.36591637474799	-7.29790613373727	2.9228041849805e-13	7.488826075722829e-11	MYOC
HES6	809.848238128891	4.01126977318253	0.552432414624539	7.2611050093952	3.8394072538331197e-13	9.694781533845559e-11	HES6
HABP2	482.733307363191	-5.23390821945147	0.722519263982713	-7.24397047990224	4.3573630013473997e-13	1.08454765103537e-10	HABP2
JCHAIN	30613.3471379813	-3.41584021183866	0.471859244670631	-7.23910837907392	4.51644017977212e-13	1.10830897538267e-10	JCHAIN
GATA5	390.308182193171	-6.88702899017796	0.952512858638261	-7.23037902083952	4.81647889459098e-13	1.16552099695081e-10	GATA5
SGK2	425.96086265367	-5.30161835316334	0.734486582112576	-7.21812825758437	5.27079937946341e-13	1.25798818614234e-10	SGK2
B3GALT5	537.339863365233	-4.23330139457991	0.58800469797482	-7.19943464594767	6.04627276388494e-13	1.4235704103401e-10	B3GALT5
DDC	450.281607060425	-5.16827786195476	0.718720476852317	-7.19094283300452	6.43454215888377e-13	1.49478704045643e-10	DDC
FNDC1	290.614781366173	6.68657125199343	0.930441756639875	7.1864479471996	6.64986254234746e-13	1.52448098783315e-10	FNDC1
FOXA1	1104.86923295238	-9.1744759361241	1.27736529728157	-7.18234318377741	6.85266424741297e-13	1.55057102834644e-10	FOXA1
PRLR	444.800111874316	-5.19274961641387	0.726477653225302	-7.14784493832661	8.81508035399329e-13	1.9690403206105801e-10	PRLR
IGKV1-9	997.02359323154	-3.65822518501168	0.512027145013622	-7.14459227530673	9.0263406050929e-13	1.9907080045890301e-10	IGKV1-9
APOC1	696.007035179817	5.21849163384685	0.732455354427454	7.12465490531643	1.0434178204051599e-12	2.27243358561488e-10	APOC1
MUC3A	1825.1276620688	-3.63024960205862	0.510560035632148	-7.11032855825435	1.15767026358059e-12	2.49013444473638e-10	MUC3A
HMGCS2	2261.5277827425	-7.89060197112393	1.11088267052571	-7.10300212657905	1.2207552571106598e-12	2.59380717617549e-10	HMGCS2
CREB3L3	320.986883179705	-11.4931927742479	1.61938556371617	-7.09725529964175	1.27258850275553e-12	2.67136258837465e-10	CREB3L3
GPA33	908.957806225911	-4.83333875528359	0.682106075551208	-7.08590485926663	1.38138692915956e-12	2.83151817255848e-10	GPA33
MYO7B	678.251605866539	-4.06469051935762	0.573578741862953	-7.08654317654054	1.3750333051635899e-12	2.83151817255848e-10	MYO7B
ACY3	205.995818382336	-5.95609571727751	0.844182894930706	-7.0554565284889	1.72034960992704e-12	3.48530828532079e-10	ACY3
AKR7A3	3378.63749640905	-3.8758369972199	0.550743336045983	-7.03746508318404	1.95768571290374e-12	3.92054691677262e-10	AKR7A3
LY6E	3495.10225774339	3.35062674591115	0.476263508678094	7.03523718458103	1.98922329657129e-12	3.93843607910928e-10	LY6E
MTTP	489.341887508652	-14.933724261917	2.13676984523522	-6.98892503337115	2.77000374097768e-12	5.42267136843305e-10	MTTP
MYORG	1406.06496380105	-3.34825350363855	0.47983453543622	-6.97793355077003	2.9955326915044397e-12	5.79901845378687e-10	MYORG
FAM83F	613.874922916947	-4.37863851763506	0.629924561534511	-6.9510522132501	3.62571635568671e-12	6.94185231484941e-10	FAM83F
MUC13	3417.87294445137	-3.75809446686186	0.541923676282354	-6.93473016835643	4.06997249156036e-12	7.70773160004958e-10	MUC13
PDZD3	248.949095195925	-5.35510226933718	0.773684544110543	-6.92155777196456	4.46703890208422e-12	8.36873320333477e-10	PDZD3
TMPRSS15	1618.87535582722	-16.0236592874292	2.32187668126893	-6.90116723971407	5.15769681844457e-12	9.55984592210209e-10	TMPRSS15
MGAM	232.758308911911	-5.57353395165501	0.80798321686042	-6.89808134049131	5.27095654881099e-12	9.66693431051936e-10	MGAM
SLC15A1	225.626151248611	-7.10793967036492	1.03126837807366	-6.89242472812173	5.4849316812377e-12	9.95457965439629e-10	SLC15A1
PPP1R9A	325.394515160116	-5.27458199112205	0.766370111948057	-6.88255179695676	5.878977763294799e-12	1.05597350072047e-09	PPP1R9A
APOE	6526.81935376211	3.65806867181382	0.532287157505416	6.87235944026435	6.31485923997911e-12	1.12269176059343e-09	APOE
MYO15B	2592.59233748258	-3.20738518125708	0.467126871210635	-6.86619712744126	6.59359463768464e-12	1.1604060542664602e-09	MYO15B
GBA3	145.345903718085	-7.88571861755401	1.15013588528285	-6.85633647159414	7.06488673450299e-12	1.2309152157524602e-09	GBA3
COL6A3	6963.97714604209	3.68424579865978	0.538008452807231	6.84793292639929	7.492467702202599e-12	1.2924877700542202e-09	COL6A3
SLC3A1	234.916412974154	-11.0904120552194	1.63190866966392	-6.79597593994239	1.07581732985818e-11	1.8376436605999e-09	SLC3A1
THBS2	1078.42047575935	4.18055482754157	0.615820399472143	6.78859425755461	1.1323139202425e-11	1.91536945945486e-09	THBS2
CYP2C18	568.286407206393	-5.81870532642998	0.857491781033842	-6.78572722809613	1.1550320004486198e-11	1.93501178305926e-09	CYP2C18
A1CF	246.956683514861	-6.3941997521721	0.945282702120928	-6.76432535772151	1.3393180417967798e-11	2.22237507068813e-09	A1CF
ZBTB16	817.664112069663	-4.13270557056138	0.611983066675193	-6.75297372689363	1.4484517867727599e-11	2.3807901397114904e-09	ZBTB16
UNC5CL	719.606346266426	-3.69414748428419	0.551951735643318	-6.69288136213313	2.1881853973508e-11	3.5630611381348703e-09	UNC5CL
NPC1L1	156.800491570171	-8.06001924947929	1.21824926047052	-6.61606742643644	3.6888016811567695e-11	5.950925156555041e-09	NPC1L1
IGHV3-30	3382.96208502923	-3.28808040960972	0.499117523990046	-6.58778794886651	4.46427611530868e-11	7.13587915202047e-09	IGHV3-30
XK	532.676062777682	-4.00430612797758	0.61150971617298	-6.54822976981917	5.82230932828004e-11	9.222008675147561e-09	XK
IGLV2-11	1208.84545850119	-3.1773700613748	0.485888636251128	-6.53929691768425	6.18087079309104e-11	9.701739804326591e-09	IGLV2-11
PROM2	1120.64676637914	-4.62667778030699	0.711090823560243	-6.50645125350155	7.69468558109262e-11	1.19700452570872e-08	PROM2
PTPRH	1064.19137812068	-3.41571890858824	0.528803222932389	-6.4593382953435	1.0516178920377e-10	1.61465811968533e-08	PTPRH
NPNT	901.088645433297	-3.54337702133148	0.548625898874201	-6.45863971898267	1.05648295726412e-10	1.61465811968533e-08	NPNT
SLC26A3	299.092010355167	-14.0722008671285	2.18707860225537	-6.43424559712526	1.24088080858974e-10	1.87998837635296e-08	SLC26A3
EPHX2	704.466023742103	-3.65039185056665	0.572051445964585	-6.38123000355572	1.75671227206658e-10	2.63855154450137e-08	EPHX2
GHRL	4170.31028152289	-4.65124545200427	0.729204612681658	-6.37851896588979	1.78808703933055e-10	2.66272140908172e-08	GHRL
RBP2	258.928210723761	-13.9414481391411	2.19020006610524	-6.36537654933627	1.94811208773632e-10	2.87643702581609e-08	RBP2
CYP4F12	430.663345537856	-6.65396908853866	1.05008210194851	-6.33661794272245	2.34863410726525e-10	3.4386766429313e-08	CYP4F12
PTPRF	6178.16386924393	-2.64879661871515	0.420787812718848	-6.29485108325834	3.07695108470485e-10	4.46747656240104e-08	PTPRF
SULT1E1	118.928557360058	-8.85637161738726	1.4110221906305	-6.27656437736808	3.46136104848528e-10	4.98407384692223e-08	SULT1E1
IGHM	12706.5845547361	-2.65890394370389	0.424064547791142	-6.27004534463805	3.6094297792405003e-10	5.15467992161534e-08	IGHM
SH3RF2	779.392282419462	-3.66139551285235	0.584145645594479	-6.26794968081323	3.65832951747233e-10	5.18203863275776e-08	SH3RF2
AKR1C2	1589.27715452455	-3.93529678272413	0.628876965164541	-6.25765769890218	3.90802406876836e-10	5.4910889798509e-08	AKR1C2
CXCL14	2991.04733957295	-3.79507433731693	0.607084174476239	-6.25131488659068	4.07011319306547e-10	5.67308657302237e-08	CXCL14
CA1	458.616932617338	-10.6281750847551	1.70790563677868	-6.22292874728206	4.879590226941541e-10	6.74738893047638e-08	CA1
PLEKHA7	1150.23070627661	-3.12783254560227	0.503432211333527	-6.21301632113893	5.19770482308525e-10	7.13067804193813e-08	PLEKHA7
C1orf115	1056.18779140918	-3.18837046420459	0.516953758803779	-6.16761249900265	6.93287864857265e-10	9.4368394292251e-08	C1orf115
DPT	932.61599576571	-4.03424972014438	0.655345610204751	-6.15591171639031	7.46468001117089e-10	1.00819472740024e-07	DPT
ABCC6	233.03275458868	-4.87989168942522	0.793335599752815	-6.1511064055939	7.69442728302555e-10	1.03123081963196e-07	ABCC6
GCNT4	508.927650021169	-4.10062719754518	0.667394039013561	-6.14423707410707	8.03487610117527e-10	1.06863852145631e-07	GCNT4
WNK2	725.986965571075	-3.56055141384658	0.57968967296126	-6.14216809428056	8.14026452331849e-10	1.07445324840741e-07	WNK2
PLIN4	174.514519460095	-5.5494689660629	0.908544997977891	-6.10808378056576	1.0083442198393502e-09	1.32093092798955e-07	PLIN4
PRAP1	898.583088742772	-9.18884693336206	1.50873731193946	-6.09042201093967	1.1261343405848802e-09	1.46422676238883e-07	PRAP1
CYP3A4	206.917771965827	-13.7354105468191	2.26006012536712	-6.07745360074789	1.22105996095136e-09	1.57589094071522e-07	CYP3A4
ASPN	605.929392213339	3.43518417237346	0.565402766813663	6.07564089530814	1.23493493267144e-09	1.58207877440695e-07	ASPN
DPP4	668.503124595876	-3.62168237012227	0.600805723182025	-6.02804239437149	1.6595752362227602e-09	2.11056783508826e-07	DPP4
CORO2A	1098.60187206952	-3.00457700126593	0.499321509512769	-6.01731939046199	1.7732898854132402e-09	2.23884272996775e-07	CORO2A
ITLN2	110.31225435545	-8.37539387978618	1.39438063837966	-6.00653340218408	1.8953194372495e-09	2.37569428454662e-07	ITLN2
PLA2G4F	319.56359519489	-5.09730903356623	0.849200460653717	-6.00248029734029	1.94325848853976e-09	2.41838518898773e-07	PLA2G4F
IGHV3-43	647.795143218505	-3.51806616973901	0.587554113511604	-5.98764622497963	2.12899513510976e-09	2.6307434212069e-07	IGHV3-43
SYT8	237.863148308862	4.59469132281672	0.768639782364451	5.97769127780865	2.26322115309348e-09	2.77690860213716e-07	SYT8
ALPI	190.245336674859	-13.4305040131242	2.25070999648876	-5.96722991148419	2.4131527053637904e-09	2.94016500598275e-07	ALPI
IGKV1-27	501.0106133817	-3.6187976205125	0.607296086528729	-5.95886866519649	2.539901132457e-09	3.07310398824988e-07	IGKV1-27
BCL2L15	796.427632593696	-3.28708868109174	0.551889547378492	-5.95606257937952	2.58387423075926e-09	3.10474763603576e-07	BCL2L15
MEP1B	235.993497110651	-13.9250200552229	2.34639905147196	-5.93463419893873	2.9450136264253e-09	3.51296053947718e-07	MEP1B
CDS1	754.007417603551	-3.16604930801515	0.533581301812312	-5.93358368680021	2.96392813696347e-09	3.51296053947718e-07	CDS1
CHGB	471.413139868263	-5.95043579340087	1.0037459283855	-5.92822907184493	3.0621912658998103e-09	3.60490259633597e-07	CHGB
ADGRG7	146.127557255159	-6.31435819131526	1.06751944402629	-5.91498190187512	3.3191207655161702e-09	3.88114369782471e-07	ADGRG7
FZD5	1150.80707829905	-2.98029460438196	0.5045613133392	-5.90670454827043	3.4901887172732e-09	4.05397053473674e-07	FZD5
IYD	399.832423484663	-4.13130679829989	0.700040356747734	-5.90152661696995	3.6015330521167203e-09	4.15559671304832e-07	IYD
SYNM	647.167911761095	-3.44098808930381	0.583273008098023	-5.89944681397896	3.6472231689473705e-09	4.18062955740592e-07	SYNM
CDX1	563.743984538615	-3.80689804830763	0.646897122088689	-5.8848585320893	3.9839461187845e-09	4.53675119134525e-07	CDX1
TBX3	479.813607102892	-3.91261798016262	0.669071960934681	-5.84782834823442	4.9803208316731405e-09	5.63455388637929e-07	TBX3
ANKRD40CL	178.407389115327	-5.23324939941822	0.89717044815374	-5.83306038466555	5.44198621919212e-09	6.11714360625705e-07	ANKRD40CL
TMEM45B	1178.09888335111	-2.93139495180146	0.502961498616811	-5.82826908195372	5.600522389222951e-09	6.25499369150201e-07	TMEM45B
OTC	198.801727909084	-10.31464074402	1.77080093623106	-5.82484486707667	5.716567581664261e-09	6.34393356530805e-07	OTC
S100A9	406.590642071445	4.57245712004399	0.787013134934173	5.8098866678082	6.251514754283681e-09	6.8929582274245e-07	S100A9
GKN1	84918.4287038798	-17.2403713496032	2.96795024423274	-5.80884783466448	6.290422763935581e-09	6.8929582274245e-07	GKN1
NR1I2	311.729494864095	-4.46894027212544	0.770641391438037	-5.79898811791861	6.67162589223553e-09	7.26498362002623e-07	NR1I2
S100A8	210.794154554076	5.47982147208011	0.946256792209416	5.79105113664259	6.994727476404991e-09	7.56951160381392e-07	S100A8
UGT1A1	142.335753138683	-6.72389525498763	1.16238293073068	-5.78457845278318	7.269439127104731e-09	7.8182369081201e-07	UGT1A1
WFDC2	1570.12958780491	3.04017682189712	0.527584472713816	5.76244559711718	8.2903770059121e-09	8.86154837877341e-07	WFDC2
GATA4	1444.46430729358	-2.98986507574499	0.519879500073501	-5.75107323008944	8.8678690518154e-09	9.42102942010852e-07	GATA4
LMOD1	882.845219529887	-3.34948247948431	0.586416274519096	-5.71178295184786	1.11798621057047e-08	1.18052568162238e-06	LMOD1
ACOT11	612.412693885326	-3.87040727257782	0.67896243551831	-5.70047335479349	1.1947520692416e-08	1.25398586159014e-06	ACOT11
EPB41L4B	1234.85244920107	-2.79785969384587	0.491799326388788	-5.68902709645854	1.27765196379823e-08	1.33296587815908e-06	EPB41L4B
ALDH1A3	841.583944498782	3.08690304181616	0.544138096209565	5.67301400750904	1.40306752224405e-08	1.4550979428606e-06	ALDH1A3
IGLV2-8	1285.81430061801	-3.21304383083653	0.56745857105639	-5.66216459618378	1.49475342170417e-08	1.52298765300303e-06	IGLV2-8
FER1L4	1328.03799760443	-2.95555297332093	0.521877894444342	-5.66330362865397	1.4848607777263e-08	1.52298765300303e-06	FER1L4
PCK2	904.995015221065	-3.23901479160867	0.571974637923422	-5.6628643594549	1.48866833038189e-08	1.52298765300303e-06	PCK2
GSTA2	180.398848474307	-12.5516843877831	2.22248162580645	-5.64759872119464	1.6270440720717e-08	1.64006544925355e-06	GSTA2
GCNT3	2225.2578845082	-3.85517431654682	0.68264028388331	-5.64744625766302	1.6284871877453e-08	1.64006544925355e-06	GCNT3
MALL	1400.48780350839	-4.01278426901851	0.711103859989679	-5.64303541971598	1.6707795722053e-08	1.67298807393867e-06	MALL
AZGP1	4135.14551724342	-2.67816929696824	0.476764148527473	-5.61738818919165	1.93865544858406e-08	1.93012536461029e-06	AZGP1
HNF4A	1730.35597491588	-2.77533704555396	0.498641192344398	-5.56579979384678	2.60952717273143e-08	2.58328363241476e-06	HNF4A
TRPA1	422.034773934083	-3.88316520189521	0.697839882582856	-5.56455040592231	2.62829151095474e-08	2.58715949126353e-06	TRPA1
RFLNA	2162.50911098362	-2.90014677892682	0.52198118574999	-5.55603699539449	2.75968405297049e-08	2.70123456488229e-06	RFLNA
SLC5A9	136.518936315231	-5.78335396130132	1.04350531562406	-5.54223718337518	2.98631423391638e-08	2.89599999801352e-06	SLC5A9
FBP1	1369.04896138731	-3.02663032712473	0.546134912525635	-5.54190962289498	2.99190724698636e-08	2.89599999801352e-06	FBP1
RPL36A-HNRNPH2	507.489171229703	-6.50320255227582	1.17492459242014	-5.53499568757887	3.11236011914312e-08	2.99594753347131e-06	RPL36A-HNRNPH2
PLCB3	1438.69979459892	-2.79565194251007	0.506379478873458	-5.5208634218937	3.37337914436483e-08	3.22936180397079e-06	PLCB3
MYH14	3988.78341132771	-2.75821570929818	0.50009163596178	-5.51542059685434	3.47946814382341e-08	3.29960462691699e-06	MYH14
LYPD2	581.836583575636	5.04386947183798	0.914546379697223	5.51515984734185	3.48463095536202e-08	3.29960462691699e-06	LYPD2
SULT1A2	98.8563529515261	-10.3824530423678	1.88448658057113	-5.50943325859144	3.59990853101795e-08	3.37210786752289e-06	SULT1A2
LRRC66	203.92115631977	-4.61022316025678	0.836677507346332	-5.51015548975244	3.58516855908217e-08	3.37210786752289e-06	LRRC66
ALDH1A1	11952.3810604059	-2.73593774663357	0.49765534202119	-5.49765573804907	3.84873364989826e-08	3.58590836268328e-06	ALDH1A1
COL4A6	193.344423958091	-4.54968757086429	0.828310456216116	-5.49273226810169	3.95762535650107e-08	3.65787739963469e-06	COL4A6
SYTL5	257.23199839135	-7.95016688173956	1.44751890316792	-5.49227154432352	3.96796664484277e-08	3.65787739963469e-06	SYTL5
SLC35G1	276.121035898886	-4.24098002555596	0.772447151035095	-5.49031738918703	4.0121211301618e-08	3.67911507635837e-06	SLC35G1
TREH	86.2997403472098	-6.52416717196581	1.18872273985787	-5.48838425749798	4.05626919176805e-08	3.70012450932852e-06	TREH
DGAT1	1544.16572099721	-2.57076122047227	0.469075117706847	-5.48048942148086	4.24150878071614e-08	3.84894830658423e-06	DGAT1
EDN3	156.683027808076	-8.94987668328686	1.63696779396508	-5.46735049784236	4.56812209597272e-08	4.11570713134847e-06	EDN3
PDK4	3743.54819007373	-2.62344945598365	0.479888922910302	-5.46678477192942	4.58271929909662e-08	4.11570713134847e-06	PDK4
TPPP3	708.867817650365	3.42367743877445	0.627572395357424	5.45543026446302	4.88544022928839e-08	4.36507821102008e-06	TPPP3
CLDN15	1075.78959973385	-3.07785410718492	0.565956946583031	-5.43831845472962	5.37857763152461e-08	4.78117133030884e-06	CLDN15
MFAP2	316.821855054331	3.93877650976809	0.726458200881632	5.421890075696	5.89721441984061e-08	5.21559222522248e-06	MFAP2
GFRA1	355.544405823757	-3.65475519609016	0.676445979538854	-5.40287814051564	6.55800142186295e-08	5.77071003904637e-06	GFRA1
KHK	381.909713634708	-3.99268418746447	0.740656797055785	-5.39073455254303	7.01702616739047e-08	6.12251514534466e-06	KHK
IGHV3-11	2038.43800636146	-2.65758185603502	0.493016549643322	-5.39045161457091	7.02808373454016e-08	6.12251514534466e-06	IGHV3-11
TMEM171	431.287506877019	-3.52707267977498	0.654725876707496	-5.38709833420977	7.16042629880735e-08	6.20677151264281e-06	TMEM171
CRYBG1	1140.43696980033	-2.66822975451717	0.496110272538753	-5.37829974949519	7.51925532122664e-08	6.4855438347392e-06	CRYBG1
IGKV2-24	370.4081456392	-4.32235816105722	0.804919040411023	-5.3699290786438	7.87676125207276e-08	6.76043405393417e-06	IGKV2-24
SLC7A9	116.482148713435	-7.83444008880697	1.46022205016256	-5.36523886071629	8.08421638602861e-08	6.90447559283218e-06	SLC7A9
GPNMB	1899.05041236037	2.67433928289975	0.499812154336325	5.35068877316692	8.76200988458138e-08	7.44685357166153e-06	GPNMB
RP11-77K12.7	146.657327445003	-6.72950107103114	1.25828874879969	-5.34813736310568	8.88640127469471e-08	7.51591113635951e-06	RP11-77K12.7
ABAT	418.216038263713	-3.66464480214562	0.685469697602491	-5.3461806042822	8.98295780448633e-08	7.56087313176644e-06	ABAT
COL3A1	24086.1209025041	3.05503286961638	0.572440648052505	5.33685523557749	9.45724868637549e-08	7.92180980109232e-06	COL3A1
ANO5	168.609155481615	-5.85384340712174	1.09794887362749	-5.3316174803125	9.73418152979161e-08	8.11476769347173e-06	ANO5
PDZK1	132.062078479289	-5.02342643701218	0.94394665177502	-5.32172705689035	1.02786713179719e-07	8.45056086094014e-06	PDZK1
SMPD3	1228.51044174611	-2.84527805719964	0.534657218467582	-5.32168641686853	1.02809683231039e-07	8.45056086094014e-06	SMPD3
LINC00365	194.261612824535	-6.87051794255912	1.29104803328685	-5.32165943126656	1.02824938444545e-07	8.45056086094014e-06	LINC00365
SLC4A4	1118.96701105658	-3.0187735676587	0.567389946709624	-5.32045656636146	1.03507159101839e-07	8.46669123488891e-06	SLC4A4
SORBS1	1415.66111906825	-2.62198447322449	0.493320638109539	-5.31497016478418	1.06674803716648e-07	8.68502385586525e-06	SORBS1
ASAH2	249.966594246622	-5.53407170727948	1.04373610095333	-5.30217523589034	1.14430917906288e-07	9.27316224502908e-06	ASAH2
RGL3	375.739282440206	-4.45907721525551	0.843488884714798	-5.2864682582785	1.2470044224871e-07	1.00585916912004e-05	RGL3
IGHV1-2	1810.40120266142	-2.68062014120026	0.507177027744879	-5.28537373453096	1.25448376274952e-07	1.00722905983341e-05	IGHV1-2
CTHRC1	464.662318815722	4.81121417014917	0.911973099304604	5.27560974530697	1.32315398277575e-07	1.05749136889458e-05	CTHRC1
XPNPEP2	219.522452256471	-4.14760930788803	0.786857594486736	-5.27110539054211	1.35604572388859e-07	1.07883034919228e-05	XPNPEP2
PCP4	67.6194187459066	7.58962705600891	1.44048006591169	5.26881783067606	1.37305141630238e-07	1.08739431028347e-05	PCP4
ITGA8	465.610527548542	-3.20680932283365	0.609909314389122	-5.25784612101809	1.45752396337814e-07	1.14906968388857e-05	ITGA8
FARP2	955.910766670461	-2.88579958761861	0.548990353933616	-5.2565579102462	1.46776572748362e-07	1.1519316337814e-05	FARP2
FAM83E	2271.56965687806	-2.58427529553765	0.494643798445895	-5.22451773105638	1.74609596357776e-07	1.36422555934598e-05	FAM83E
SLC1A1	367.647490727033	-3.4188348825205	0.655042204906982	-5.21925893768323	1.79640462622474e-07	1.39726597333543e-05	SLC1A1
ITPKA	360.728171434955	-3.95152173742576	0.757622742904755	-5.21568521329689	1.83138961650641e-07	1.4181467239285e-05	ITPKA
MAGED4B	303.261932682077	3.65513168992946	0.701478172419345	5.21061357807212	1.88217112777624e-07	1.45102068846219e-05	MAGED4B
ACKR4	205.940960250001	-4.36521705207745	0.8390047600186	-5.20285135447942	1.96253841335597e-07	1.50560480207981e-05	ACKR4
FAM3B	1287.55127450805	-2.6414088258205	0.507756022895677	-5.20212209548365	1.97025710195831e-07	1.50560480207981e-05	FAM3B
PLEKHA6	2189.31551771987	-3.19735023985324	0.61502059669653	-5.19876936972066	2.00612247401748e-07	1.52631754868151e-05	PLEKHA6
IRX2	515.232365253195	-11.0831936055324	2.13260336503003	-5.19702528246564	2.02502830978951e-07	1.53107621944628e-05	IRX2
ANK3	709.880092005143	-3.11989968878505	0.600376309787385	-5.19657361212325	2.0299524002301e-07	1.53107621944628e-05	ANK3
ACTG2	1619.61320801071	-3.04256265019163	0.585586837565986	-5.19574972490529	2.03896420501957e-07	1.53124454069207e-05	ACTG2
MALRD1	179.906038743026	-4.9471817035514	0.953916377642809	-5.18617964792282	2.14651759449976e-07	1.60509768450512e-05	MALRD1
ESPN	262.58941720964	-3.87723236845642	0.748953633426921	-5.17686569022399	2.25644533486365e-07	1.68008748159527e-05	ESPN
PPP1R14D	111.613770138359	-5.76478602318545	1.11470861788554	-5.17156316071238	2.321437778028e-07	1.72112384708859e-05	PPP1R14D
ZZEF1	1517.59925924613	-2.82032477518663	0.545851350227919	-5.16683667450673	2.38089139118542e-07	1.75772333511116e-05	ZZEF1
CCN2	2243.93225450961	-2.30792573644422	0.446780938634054	-5.1656763681554	2.39571004208877e-07	1.76120067777691e-05	CCN2
PRDM16-DT	1825.28528617236	-3.51928427321857	0.683375621793052	-5.14985340563454	2.60690132126146e-07	1.90840511429993e-05	PRDM16-DT
CYP2C9	178.898994090897	-4.41935943223539	0.861579420564551	-5.1293697676061	2.9071380829187e-07	2.11929149869007e-05	CYP2C9
FCGBP	9595.24623867343	-2.60480562658965	0.508670004306948	-5.12081625520388	3.04215959825417e-07	2.2084811116826e-05	FCGBP
ENTPD5	921.413980705916	-3.46954459326467	0.678176117506712	-5.1159934767687	3.1209384619116e-07	2.25527747391447e-05	ENTPD5
IGHV3-48	1558.10280323324	-2.36360179725644	0.462065587205685	-5.11529502023769	3.1325096061947e-07	2.25527747391447e-05	IGHV3-48
F3	1274.15220938038	-2.85910018496124	0.559890640537576	-5.10653327266928	3.28122856242229e-07	2.35262737625858e-05	F3
APOB	1337.7798101542	-16.7156027737465	3.28674379541695	-5.08576384841885	3.66149414360439e-07	2.61451690426309e-05	APOB
ATP4A	28033.2689666271	-10.5394388650269	2.08476691070226	-5.0554519121165	4.29372812253264e-07	3.05345408485249e-05	ATP4A
H2AC18	256.409341642981	11.0273771185121	2.18230265199744	5.05309247936755	4.34713275577306e-07	3.07886560991195e-05	H2AC18
IGLV3-21	4494.29966810901	-2.35716308553553	0.466847316366188	-5.0491092117291	4.43874941508936e-07	3.13102554895149e-05	IGLV3-21
ACSS2	1526.85239135769	-2.48139151149408	0.491786070020434	-5.04567262629252	4.51928645251269e-07	3.17498096218261e-05	ACSS2
TEP1	1142.41942029821	-2.52151521761302	0.501067726561378	-5.03228422815642	4.84669972000674e-07	3.39132727797901e-05	TEP1
MMP2	6286.80618581461	2.32940591838935	0.463164773137575	5.02932445101442	4.92210904910113e-07	3.43022275449885e-05	MMP2
AKR1C3	3820.59749993547	-2.85012824261931	0.566787690586224	-5.02856411661206	4.94166280995932e-07	3.43022275449885e-05	AKR1C3
IGKV1-33	3554.4355672348	-2.60380748015707	0.519323602359914	-5.0138439083547	5.33532741202296e-07	3.68597503367903e-05	IGKV1-33
RAPGEFL1	878.604568223825	-3.46260431744869	0.690693447464358	-5.01322885016565	5.35241739953392e-07	3.68597503367903e-05	RAPGEFL1
TNFRSF11A	545.311086189657	-2.88250490289045	0.575193278017343	-5.01136750559095	5.40445884268852e-07	3.70716088252606e-05	TNFRSF11A
DIO2	736.845272786084	2.86245714427818	0.571719486793835	5.00675105606536	5.53564457980356e-07	3.78225629466343e-05	DIO2
CENPV	568.650343522044	-3.18405210772269	0.636154109710489	-5.00515843428526	5.58161034857116e-07	3.79876551184201e-05	CENPV
FBP2	483.171693437757	-6.41572211032554	1.28345543767104	-4.99878836616837	5.76916797209729e-07	3.91113671509148e-05	FBP2
MYRF	3771.51443630695	-2.5814196476881	0.517672802027242	-4.98658542148455	6.14557415404806e-07	4.15016815837129e-05	MYRF
PHGR1	2677.19950177672	-6.65714721995919	1.33532939753568	-4.98539703555153	6.18347022600946e-07	4.15963713311826e-05	PHGR1
PTGDR2	278.127844200889	-3.79681582587702	0.762602684866475	-4.97876010827553	6.39928999718635e-07	4.28826267772991e-05	PTGDR2
KCNK5	910.034922286208	-2.73273091785129	0.550328751890757	-4.96563355714649	6.84771476154315e-07	4.57117755901786e-05	KCNK5
STRA6	119.060242115926	11.6015746884457	2.3433429760031	4.9508649853014	7.38843504019736e-07	4.91330930173125e-05	STRA6
ADAMTS2	577.530469861407	3.69269618646934	0.746034652716622	4.94976496470064	7.43031574500866e-07	4.92237228993483e-05	ADAMTS2
MOGAT3	108.627924491348	-6.56091173708151	1.32688859440371	-4.94458371618601	7.63067451942476e-07	5.03595614211885e-05	MOGAT3
CTSK	1766.64804012771	3.30570842814921	0.6686747299362	4.94367183348564	7.66647142554479e-07	5.04048798668932e-05	CTSK
PLEKHG6	461.662126038141	-3.2029490682208	0.648906345322108	-4.93591885995644	7.97742708393952e-07	5.20724136191617e-05	PLEKHG6
ABCG2	202.845280836595	-4.30074982224498	0.871327525748402	-4.93585901415312	7.97987398055224e-07	5.20724136191617e-05	ABCG2
LUM	6111.77826144163	2.7779221537839	0.563210637558622	4.93229702802755	8.12682097950882e-07	5.28334335544709e-05	LUM
SULT2A1	378.299521424032	-11.056311138422	2.24406515482776	-4.92691182100306	8.3539432064754e-07	5.41080864261788e-05	SULT2A1
CAPN13	494.861664815182	-5.87672685997572	1.19375585082376	-4.92288842473145	8.52760779083483e-07	5.50283372369316e-05	CAPN13
C3orf85	106.763335669626	-12.3384126157185	2.50680602062532	-4.92196544694779	8.56793440044116e-07	5.50845465161942e-05	C3orf85
IGHV3-74	885.163467253561	-2.54446633065677	0.517187514794571	-4.91981391249834	8.66265319465267e-07	5.54887524303065e-05	IGHV3-74
MGAT3	677.062712212154	-2.76802639960337	0.562910680623846	-4.91734567291511	8.77255659200973e-07	5.59869060449031e-05	MGAT3
SULT1A1	898.273111518629	-2.67101597326119	0.543382921858224	-4.91553169195496	8.85418249675773e-07	5.63016137375949e-05	SULT1A1
IGLV3-19	1145.24219149721	-2.94244478692197	0.599414583843797	-4.90886419221449	9.16053847957996e-07	5.8037840701717e-05	IGLV3-19
SPTSSB	471.408473029638	-3.19378563712815	0.651315067668261	-4.90359550342058	9.40981600828236e-07	5.94011682290955e-05	SPTSSB
SERPINH1	2506.02614973635	2.55859667965984	0.523336382276549	4.88900975798735	1.0134447269962e-06	6.37445757344938e-05	SERPINH1
YBX2	113.544631659837	-5.83223513643907	1.19491572223962	-4.88087572026233	1.05615787952937e-06	6.61922256656125e-05	YBX2
LRRC19	67.5722298787972	-7.51031641393326	1.540323291543	-4.87580526449735	1.08365472685874e-06	6.76721014554115e-05	LRRC19
CHI3L1	343.665642125533	4.56690660763689	0.936804191076639	4.87498524359535	1.08816588968377e-06	6.77111224855725e-05	CHI3L1
TUBB3	215.552956342731	4.02839001111788	0.827503640245064	4.86812361323858	1.12662853811261e-06	6.98549787172097e-05	TUBB3
ITGBL1	512.654001910047	3.81626143585356	0.784263314544297	4.86604609074573	1.13852976960942e-06	7.03425679996629e-05	ITGBL1
GCNT1	1630.72606854883	-2.72420603063355	0.561717317186931	-4.84978110391241	1.23597795361886e-06	7.60934412929375e-05	GCNT1
IGKV1D-17	328.307177529205	-3.38145378173166	0.698542265939418	-4.84072896746511	1.29363708135401e-06	7.93628129170106e-05	IGKV1D-17
REEP6	296.603601577487	-3.88828375342328	0.803485985152213	-4.83926767271079	1.3031843221623e-06	7.96680015615218e-05	REEP6
TMEM184A	692.67364191792	-2.66803206250578	0.551487697202994	-4.83788138164708	1.31230415207339e-06	7.99450183271841e-05	TMEM184A
IGKV2-28	3355.75197894133	-2.35805822552632	0.48758482902668	-4.83620097498417	1.32344116418023e-06	8.03425623815755e-05	IGKV2-28
FAP	209.979879982984	4.89061528331982	1.01159274746618	4.83456934183223	1.33434187848674e-06	8.0723050516925e-05	FAP
AGT	516.609345489467	2.97484967613723	0.616282105679959	4.82709078962305	1.38541972719489e-06	8.35230723422716e-05	AGT
LIPF	643252.25662226	-9.75339630104708	2.02167639807642	-4.82441023218513	1.40418141022795e-06	8.42378781850045e-05	LIPF
BGN	2389.12203612263	3.05146695359934	0.632557106042719	4.82401813915163	1.40694613739519e-06	8.42378781850045e-05	BGN
TMEM38A	318.564854989508	-3.42253719357711	0.710265755392982	-4.81867127563183	1.44517433655656e-06	8.62303851569349e-05	TMEM38A
WDR72	208.605666013324	-10.5866176164028	2.20042112960937	-4.81117794859668	1.50043351710739e-06	8.92220244660819e-05	WDR72
ARL14	451.788025647128	-4.45754368423192	0.927124712112793	-4.80792241431444	1.52506927373417e-06	9.01754093219263e-05	ARL14
ACE	846.379329676318	-2.82065495126965	0.586696110750375	-4.80769328377186	1.52681775526421e-06	9.01754093219263e-05	ACE
GATM	1963.70686249892	-2.39463054655008	0.498913763216485	-4.79968828903808	1.58912771302706e-06	9.35384194056433e-05	GATM
SLC9A1	1979.65102059021	-2.6297044433231	0.548568787939152	-4.79375513361287	1.63688053108468e-06	9.58029640415136e-05	SLC9A1
ATP10B	773.098586219193	-2.5744989132601	0.537076204360616	-4.7935449240858	1.63859744500781e-06	9.58029640415136e-05	ATP10B
PDPN	496.429021717067	3.28387808240285	0.685518834816302	4.79035427711162	1.66487096909683e-06	9.70135347644615e-05	PDPN
AQP2	64.4927462895968	9.45999540293549	1.97757176722337	4.78364201983825	1.72147159298346e-06	9.99773318818362e-05	AQP2
SLC5A1	1184.60539207052	-2.42329781921203	0.506765638825394	-4.78189054970039	1.7365422686677e-06	0.0001005175280631	SLC5A1
NNMT	689.14424716008	2.82369878325166	0.590732490232007	4.77999573401265	1.75298914192636e-06	0.0001011335424496	NNMT
MMP7	733.52905708817	3.77827228131984	0.791617997635125	4.77284787941535	1.81638986465902e-06	0.0001044454145609	MMP7
C11orf86	177.828379173169	-8.78200636609185	1.84259735997496	-4.76610167628332	1.87824502106193e-06	0.0001076469177696	C11orf86
ABCG8	70.6577120078371	-6.49765682457775	1.36363742019005	-4.76494464611579	1.88905501897006e-06	0.0001079114937557	ABCG8
SLC34A2	156.67077958671	-8.3725281930908	1.75839472358174	-4.76146116728358	1.92196285032944e-06	0.0001094325449061	SLC34A2
HIF3A	176.786805781655	-4.7561045666214	1.00056033742425	-4.75344103571514	1.99983446612467e-06	0.0001134954915416	HIF3A
ATP4B	20851.8800839989	-9.90668908469308	2.08680479021587	-4.7473003374064	2.06149725959731e-06	0.0001166151517985	ATP4B
SIK1	133.17859938897	-7.58866931243029	1.59933642647704	-4.74488618329438	2.0862360574892e-06	0.0001176326564065	SIK1
MIR194-2HG	160.980788620918	-4.72947735878635	0.997612931536744	-4.74079395853557	2.12882339668734e-06	0.000119646742066	MIR194-2HG
SLC28A2	1096.67353283844	-8.02115484709038	1.692967399966	-4.73792634592459	2.15916255019148e-06	0.0001209617013247	SLC28A2
ECHDC2	1163.71609872509	-2.33984895520781	0.494466853585216	-4.73206431986762	2.22247960750603e-06	0.0001241098147486	ECHDC2
L3MBTL1	177.453871189671	-4.23631359811654	0.895851798923796	-4.72881072874521	2.2583879049587e-06	0.0001257121165114	L3MBTL1
CCL15	110.438044739258	-10.8758838715327	2.30790051543623	-4.71245783723781	2.44746731106389e-06	0.000135372136383	CCL15
SULF1	2209.854859156	2.82571434369207	0.59956551223855	4.71293676172587	2.44171990202808e-06	0.000135372136383	SULF1
FCGR3B	312.848392904651	4.91995363423317	1.04443322851308	4.71064449111554	2.46934656214076e-06	0.0001361500795955	FCGR3B
GCNT2	659.141817312457	-3.11421147617174	0.661533132247425	-4.70756689932042	2.50691020901833e-06	0.0001377851626868	GCNT2
ISLR	863.830950326155	2.87503222244271	0.611806548541584	4.69925048905764	2.61118025231936e-06	0.0001430647595476	ISLR
CYP4F2	68.2811201698103	-12.3639974183749	2.63759470666159	-4.6876032118005	2.76423301311744e-06	0.0001509756482368	CYP4F2
AATK	616.037203965518	-2.83155024692065	0.604442405743015	-4.6845658412069	2.80553974028725e-06	0.0001527528715469	AATK
SGPP2	1632.96179916064	-2.16748621413394	0.462795072279228	-4.68346865375909	2.82060605605433e-06	0.00015309476422	SGPP2
IGHV3-20	340.023703628706	-3.4324281534415	0.733494296507805	-4.67955670518971	2.87495839587698e-06	0.0001550786381775	IGHV3-20
BMP2	587.10294396478	-2.68760439716073	0.574255151910216	-4.68015722317965	2.86655003765862e-06	0.0001550786381775	BMP2
CBLIF	24486.6865996368	-11.2195701449795	2.3981055992817	-4.67851380203611	2.88961722783608e-06	0.0001553882745697	CBLIF
SLC35A3	1827.53506445307	-2.28966672500057	0.489610313642271	-4.67650836022523	2.91800709064552e-06	0.0001564321155086	SLC35A3
NPL	231.249161294302	3.49229747129846	0.747498086397212	4.67198182155974	2.98307366557217e-06	0.0001594297315192	NPL
PLD1	652.375424354301	-2.56891914939282	0.551654288980374	-4.65675550921751	3.21231542958227e-06	0.0001711564884697	PLD1
COL8A1	967.723614837643	3.61916057796584	0.777447293596378	4.65518448359892	3.23690744206555e-06	0.0001719409706192	COL8A1
CCL28	610.120558987383	-2.62465643791911	0.564146447172568	-4.65243812324541	3.28033188139586e-06	0.0001737180011232	CCL28
SLC9A3	3742.797296385	-2.58928631090031	0.556908626530525	-4.64939163724443	3.32915536250926e-06	0.0001757693147909	SLC9A3
KCNJ3	87.6040574358641	-5.72848134676001	1.23378751841699	-4.64300478100958	3.43378401748978e-06	0.0001807456765459	KCNJ3
CXADR	1135.00387664574	-2.38083837953106	0.513359996875628	-4.63775594908278	3.52212316634622e-06	0.0001848372046001	CXADR
IGHV3-15	1927.38765533115	-2.35660965474907	0.508509932063243	-4.63434341427177	3.58072149559025e-06	0.0001873480799329	IGHV3-15
LINC02688	136.777417921784	-6.61762382319256	1.43091926506677	-4.62473598947862	3.7507583282576e-06	0.0001956570729138	LINC02688
INPP5J	240.972163262728	-3.69020515140608	0.798283253197756	-4.62267639540713	3.78820441609449e-06	0.0001970205538555	INPP5J
MAVS	2413.95440528807	-2.08092173644315	0.450232999087603	-4.62187742937576	3.80282690926863e-06	0.0001971924203577	MAVS
TMEM229A	95.3556134946606	-6.92148167303508	1.49804726078696	-4.62033598953284	3.83119101754815e-06	0.0001980737124591	TMEM229A
FOXJ1	311.990837155014	4.90333072264485	1.06701409597435	4.59537576977119	4.31970094124692e-06	0.000222669081359	FOXJ1
SLC26A9	1111.44774288972	-5.30972172558862	1.15625170365159	-4.59218499641543	4.38629277460341e-06	0.0002254347463478	SLC26A9
H19	738.506652662709	3.36271173748575	0.733531272241019	4.58427863233737	4.55556426115811e-06	0.0002330918395925	H19
CTSB	13596.8309581851	1.90038315769983	0.414570374053998	4.58398206103437	4.5620339379592e-06	0.0002330918395925	CTSB
GDPD2	77.9866002628974	-11.4705439723679	2.50388139370003	-4.58110515986447	4.62525179843496e-06	0.0002353918791058	GDPD2
RETSAT	1932.79737452994	-2.23969699705164	0.488941353727945	-4.58070682705608	4.63407074173732e-06	0.0002353918791058	RETSAT
IGHV5-51	1786.02764151399	-2.65718524635119	0.580368877038562	-4.57844200727985	4.68451998462617e-06	0.0002372627665469	IGHV5-51
SLX1B	80.5304866137812	-5.90320602308494	1.29142738035969	-4.57107082663896	4.8523822967855e-06	0.0002450523384257	SLX1B
RGS2	1149.32982870885	-2.30394373798681	0.505264592747056	-4.5598756989097	5.11839084138291e-06	0.0002577390856341	RGS2
ITGB6	658.512479336131	-2.84799203659487	0.624783654161124	-4.55836515188409	5.1553348473303e-06	0.0002588512940779	ITGB6
KIAA1522	3742.48294831094	-2.05310946016668	0.450477426871003	-4.55763005579988	5.17340559555499e-06	0.0002590122002625	KIAA1522
C5orf38	265.818100783662	-7.47093224842694	1.64039161479679	-4.5543589597978	5.25455647520961e-06	0.0002623213107953	C5orf38
PPP1R12B	1458.47758102201	-2.69976588892244	0.593498628083224	-4.54889996568595	5.39270686172446e-06	0.0002684489475766	PPP1R12B
TMEM253	82.5450430707195	-5.6306398801034	1.23855868906858	-4.54612278755862	5.46431659608678e-06	0.0002712387124034	TMEM253
ID1	2129.1160481852	-2.41676214607706	0.531696017863791	-4.54538319806672	5.48353992387048e-06	0.0002714196479931	ID1
SLC37A1	1242.48609378248	-2.20757247918865	0.487088027464628	-4.53218382451201	5.83770140688967e-06	0.0002881310810545	SLC37A1
NLRP6	143.885216998131	-5.32196472910985	1.17572611593986	-4.52653441729119	5.99588380043221e-06	0.0002951024956353	NLRP6
LINC02747	118.248311773622	-5.93116916253149	1.31188612624231	-4.52110060765744	6.15189396880395e-06	0.0003019280242773	LINC02747
KCNE2	3151.71123602324	-9.49284196362916	2.10430778508721	-4.51114710067746	6.44779850346337e-06	0.0003155617790051	KCNE2
LPIN3	555.423451532606	-2.56064489899183	0.56847372045828	-4.5044208849752	6.65541861951183e-06	0.000324810528313	LPIN3
IGKV6D-21	114.632079701655	-7.97389336952909	1.77240224019509	-4.49891857993328	6.83000077228908e-06	0.0003323997303228	IGKV6D-21
ECRG4	136.139156073599	-5.5924270748783	1.24336198838996	-4.4978269619775	6.86515350381925e-06	0.0003331798593232	ECRG4
CXCL5	2473.3625667888	5.47353994029905	1.21709860281451	4.49720337172489	6.88531221287212e-06	0.0003332299852357	CXCL5
SLC17A4	91.0295014499808	-6.22438210281386	1.3862411491362	-4.49011494622881	7.11847487023072e-06	0.0003435600766316	SLC17A4
LRP4	381.151008037195	-2.93211089687905	0.653572618637181	-4.4862817279479	7.24768932987733e-06	0.0003488300861725	LRP4
MPV17L	176.357029201271	-4.47125839380656	0.998074596247187	-4.47988397923234	7.4683623381604e-06	0.0003584608182307	MPV17L
IGLV7-43	422.687099524056	-2.84281714772784	0.635030157017543	-4.47666479506942	7.58181488406961e-06	0.0003629064855086	IGLV7-43
KMT2D	2362.45029531389	-2.62813012349356	0.587260240204073	-4.47523932929682	7.63257678053903e-06	0.0003643353020474	KMT2D
C13orf46	139.315259181598	-7.65239802655501	1.71431856250037	-4.46381331564993	8.05137210369198e-06	0.0003832761097339	C13orf46
VSTM2A	119.936872758053	-7.84453333642298	1.75829298415075	-4.46144835197184	8.1407567832272e-06	0.0003864752191666	VSTM2A
IL17RE	770.598087568401	-2.71806689982921	0.610850762991501	-4.44964149102163	8.60137485730686e-06	0.0004072330275512	IL17RE
GPAT3	351.566890179641	-3.72477129116618	0.837248210774241	-4.44882562092515	8.63410773401204e-06	0.0004076749567742	GPAT3
OLFML2B	308.95820317851	3.79608601988326	0.854682138824676	4.44151790173535	8.93265138777084e-06	0.0004206313111598	OLFML2B
TENM4	203.353619790792	4.20303642924666	0.94764981907464	4.43522105386021	9.19778594440153e-06	0.0004319488531248	TENM4
ADGRG6	844.932809219227	-3.30631849206002	0.746263657366433	-4.43049645982765	9.40163907989121e-06	0.000439154846351	ADGRG6
CCN1	1498.10802517256	-2.07358849283195	0.468012414770521	-4.43062711028442	9.39594429649549e-06	0.000439154846351	CCN1
C4orf48	239.194334729757	3.32314009818829	0.750289878781509	4.42914157869911	9.46089028270895e-06	0.0004400899757851	C4orf48
IHH	580.203460805922	-2.69594579302357	0.608718933616495	-4.42888440648056	9.47217706017587e-06	0.0004400899757851	IHH
VDR	713.397020245032	-2.55444383452199	0.577581691967384	-4.42265374759531	9.749592286768e-06	0.0004517743255647	VDR
MXD1	988.26669249176	-2.4943391486874	0.564678633741436	-4.41727205465604	9.99543907941732e-06	0.0004619377588347	MXD1
SPON2	1652.52909501033	2.77789890665107	0.629321887975712	4.41411455683912	1.01424244538689e-05	0.0004674906382533	SPON2
TMEM92	291.714156013926	-3.14831338145829	0.715693631786897	-4.39896799640062	1.08766863075224e-05	0.0005000118879576	TMEM92
DNASE1	773.994237464057	-2.70936798815249	0.616240872161629	-4.39660546800257	1.09956944363621e-05	0.0005041525899072	DNASE1
HNF4G	562.6860350804	-2.77369987468933	0.63203139019116	-4.38854765401829	1.14110133027807e-05	0.0005218217448145	HNF4G
ELN	1842.71403334683	2.06601671302234	0.471037725314341	4.38609606405435	1.1540317016468e-05	0.000526353254916	ELN
TTC22	569.210290039133	-2.7505557553951	0.628521218093731	-4.37623373119747	1.20747534253809e-05	0.0005482375588655	TTC22
IGLV2-18	218.37868562004	-4.22610122492445	0.965726784096032	-4.37608368590532	1.20830639157641e-05	0.0005482375588655	IGLV2-18
IGHV3-72	236.706923069891	-3.63040503015602	0.830107688026017	-4.37341453708141	1.22318142549193e-05	0.0005532883552026	IGHV3-72
SOX21-AS1	170.150694705855	-10.3196368122391	2.35995301551982	-4.3728145197696	1.22654926779671e-05	0.0005532883552026	SOX21-AS1
BTNL8	445.231314119996	-2.78515791315152	0.636988248807791	-4.37238507674877	1.22896512347719e-05	0.0005532883552026	BTNL8
MGAM2	678.308943024303	-2.50560461596415	0.574049288639828	-4.36479003728237	1.27244917717672e-05	0.0005713887116997	MGAM2
APOBEC1	66.9341702050766	-10.7753871420323	2.47115913854783	-4.36045860986698	1.29790131802211e-05	0.0005813196571696	APOBEC1
STARD4	527.227028864958	-2.64765457681755	0.607605262193568	-4.35752410579695	1.31542014640647e-05	0.0005876555182266	STARD4
CDC42BPG	976.224220276563	-2.34130594407568	0.537926531292988	-4.35246415239641	1.34615888245928e-05	0.0005998497751684	CDC42BPG
CDKN2B-AS1	82.9613931810744	-5.14827080195189	1.18339695544052	-4.35041748103489	1.35878583221495e-05	0.0006039317743541	CDKN2B-AS1
ARID1A	1807.3952922267	-2.1095382032432	0.485289803066623	-4.34696585403751	1.38033698065805e-05	0.0006107773101232	ARID1A
ITPR3	3490.47118856647	-1.98844062568623	0.457446260287705	-4.34682890277783	1.38119876134162e-05	0.0006107773101232	ITPR3
ACADS	1070.32977972249	-2.26339760992262	0.521106860178935	-4.34344235872354	1.40267293053877e-05	0.0006187030498424	ACADS
FUT2	1354.2751956691	-2.09958070717472	0.483722731676146	-4.34046318207845	1.42182691486814e-05	0.0006244034579538	FUT2
SCUBE1	120.84015818583	-4.41747995514065	1.01777785296488	-4.34031841258103	1.42276400624271e-05	0.0006244034579538	SCUBE1
OSBPL7	997.032036740907	-2.6883769637938	0.620246337856512	-4.33436974909754	1.461783060894e-05	0.000639915735426	OSBPL7
CTSL	1459.36023669192	2.89400754718581	0.667833393580987	4.33342743115594	1.46805687030537e-05	0.0006410515000333	CTSL
ZNF488	96.0076397043848	-4.85706366005592	1.12165494947172	-4.33026543710567	1.48929711264138e-05	0.0006487005898387	ZNF488
PLA2G7	200.420154968551	3.66394892908191	0.846300085856615	4.32937322152497	1.49534324927747e-05	0.0006497098611511	PLA2G7
FTL	25175.4227495347	1.8265461012459	0.422178041807687	4.32648295355432	1.51509039063906e-05	0.0006553531649224	FTL
ARHGEF16	919.01257641999	-2.19981181517937	0.508471355671787	-4.32632397212032	1.51618378048253e-05	0.0006553531649224	ARHGEF16
WWC1	1251.22664738789	-2.13671389517149	0.493943600974538	-4.32582564275721	1.51961590213317e-05	0.0006553531649224	WWC1
C2orf72	606.961440449141	-2.73069316992902	0.631420702599496	-4.3246810861396	1.52752682205834e-05	0.0006571382671783	C2orf72
SDS	150.366292740863	4.67244493617491	1.08208352688353	4.31800763997567	1.57443981860771e-05	0.0006756518462956	SDS
CPZ	215.54954360551	4.26641778946778	0.990545090233193	4.30714142297488	1.6537788148621e-05	0.0007079554862737	CPZ
SLC5A5	1122.17874735108	-8.5521878921438	1.98612762300082	-4.30596090256395	1.66262422804191e-05	0.0007099975962052	SLC5A5
MPP7	464.725994647444	-2.66992232454035	0.621237352029123	-4.2977491868763	1.72541240318644e-05	0.0007350088093084	MPP7
IGFBP4	6214.09007353748	1.9237910387872	0.447942671443592	4.29472600274353	1.749092209947e-05	0.0007432788676562	IGFBP4
TMEM30B	1885.7498367014	-2.26866623679447	0.530137526877746	-4.27939189695893	1.87404633049159e-05	0.0007944406135317	TMEM30B
AKR7L	240.06532524762	-3.40086774457486	0.79574827114163	-4.27379847108654	1.92170742437604e-05	0.0008116148339916	AKR7L
KALRN	936.433676399253	-2.33255634426144	0.545812712501702	-4.27354711760065	1.92387606289701e-05	0.0008116148339916	KALRN
EVPL	736.816867293452	-2.69259146338319	0.63116741200888	-4.26604956490578	1.98964595676067e-05	0.0008373333696773	EVPL
SOSTDC1	451.073432171493	-3.71890346511713	0.873324084166791	-4.25833150893258	2.0595836778751e-05	0.000864677745051	SOSTDC1
ANO7	375.663020942326	-2.86257673089597	0.672590356709207	-4.25604783408097	2.08072208875034e-05	0.0008714524267379	ANO7
SEMA6D	171.039875122114	-3.65652774229096	0.859483299300797	-4.25433251031824	2.09673533634766e-05	0.000876053231779	SEMA6D
CFTR	842.767802025059	-2.93739718594523	0.690877382358719	-4.25169105394171	2.12162406144394e-05	0.0008843314837927	CFTR
CYP2C19	80.1690055607548	-10.0310636090632	2.36236995180987	-4.24618658960599	2.17439573422596e-05	0.0009041646032796	CYP2C19
MMP11	700.794086452814	3.35947126061344	0.791807902180843	4.24278572032508	2.20762204390583e-05	0.0009157952112136	MMP11
IGLV7-46	720.298127657482	-3.5250009375694	0.832386926723013	-4.23481054831894	2.28744470858221e-05	0.0009466543742904	IGLV7-46
MYO5B	1545.38788718985	-2.26820695750808	0.535829784616656	-4.23307367866981	2.30518942438686e-05	0.0009517373303576	MYO5B
RAP1GAP	2455.92305876503	-2.06913705846338	0.489245260031406	-4.22924293294238	2.34479039522459e-05	0.000965798653806	RAP1GAP
OAT	2670.59032308184	-2.18546496725991	0.51781796009692	-4.22052755151801	2.43731265193335e-05	0.0010015400550621	OAT
CPXM1	322.999189569997	4.18523511820764	0.991960396059494	4.21915545704571	2.45219153039546e-05	0.0010052831302136	CPXM1
MYOCD	185.033673995135	-3.81713117849336	0.909409166550188	-4.19737486589619	2.70026768989194e-05	0.0011043841305396	MYOCD
SERPINF1	1610.33624458007	2.49127555238451	0.59362661101567	4.19670463917048	2.70826754839079e-05	0.0011050619554007	SERPINF1
IGFBP7	8964.97501458498	2.51591001759424	0.599929437678296	4.19367655524742	2.7446926605651e-05	0.0011173079491828	IGFBP7
RP11-400G3.5	71.0975353114146	-10.1072565464111	2.41049923090557	-4.19301380262792	2.75272687349859e-05	0.0011179664409549	RP11-400G3.5
PIK3C2G	740.563760041132	-11.3067511187335	2.69964360657213	-4.1882384368099	2.81128072052404e-05	0.0011368208023932	PIK3C2G
SLC9A3-AS1	133.833095837921	-4.23554363191443	1.01131270954402	-4.18816414739229	2.81220091735907e-05	0.0011368208023932	SLC9A3-AS1
INHBA	371.906801117989	3.75893818729704	0.898937501208252	4.18153451407322	2.89548287149824e-05	0.0011623962688966	INHBA
BST2	2324.01772074432	2.42608556003437	0.580153246752912	4.18180122857719	2.8920875970321e-05	0.0011623962688966	BST2
GKN2	11941.4006585353	-13.3242942394527	3.18607757087193	-4.1820369853099	2.88908956632301e-05	0.0011623962688966	GKN2
PGA4	1245480.10228577	-10.4867629517436	2.50869249138416	-4.18017074143573	2.91290299218345e-05	0.0011667013524784	PGA4
EPS8L3	986.338029216169	-2.12657707423797	0.508844840446402	-4.17922499198843	2.92504195076341e-05	0.001168876282297	EPS8L3
NIPAL1	312.695784652177	-3.42782399677227	0.821636906458275	-4.17194501589291	3.02010524470475e-05	0.0012041028301714	NIPAL1
ENPP7	44.4294269363	-12.236199633357	2.93475262073244	-4.16941433050092	3.05383377889436e-05	0.0012147704550154	ENPP7
TYROBP	973.086425222627	2.67410620484754	0.641586811656905	4.16795694091909	3.07341972894112e-05	0.0012197765817162	TYROBP
ONECUT2	343.234853908788	-3.1369501281716	0.753158958634002	-4.16505717977658	3.11274540620811e-05	0.0012325764366446	ONECUT2
SOX4	2114.90323503436	2.02394607054226	0.486444846877421	4.16068971340605	3.17287923074934e-05	0.0012507030506186	SOX4
GPX8	316.49171118396	3.0523183222943	0.733520996837055	4.16118738993963	3.16597161509253e-05	0.0012507030506186	GPX8
HKDC1	317.462204231302	-3.3242209111649	0.799610909269689	-4.15729809664681	3.22033667980868e-05	0.001266544604341	HKDC1
FAM189A2	357.345817016307	-3.06463071896653	0.737531885537017	-4.1552518325836	3.2492945459926e-05	0.0012750553800637	FAM189A2
IGKV1-6	469.862466914566	-2.92309951863419	0.703773125880486	-4.15346851299148	3.27473291464191e-05	0.0012821499229619	IGKV1-6
TREM2	137.402810472029	4.60885638576111	1.11123636363773	4.14750321045437	3.36120758130216e-05	0.0013130564952696	TREM2
CTNND1	6355.61529773758	-1.80193595213492	0.4349531334754	-4.14282784385743	3.43049461629524e-05	0.0013371254518951	CTNND1
DGKD	3414.54762104382	-1.85083880991323	0.447216557578041	-4.13857398289698	3.49471182931088e-05	0.0013591152723679	DGKD
MMP14	4548.595609446	1.78783559936595	0.432495313628895	4.13376872078668	3.56862599333342e-05	0.0013847699483707	MMP14
LRRC31	262.410251307139	-3.6191714854694	0.878570889751099	-4.1193847049664	3.79885446734293e-05	0.001470832030767	LRRC31
SLC6A8	725.666110975529	-2.34278094840756	0.569428931685847	-4.11426398983898	3.88416724890882e-05	0.0015005287356483	SLC6A8
DOP1B	1131.20012803573	-2.67172148098488	0.649480362713134	-4.11362934796681	3.89486636748771e-05	0.0015012912159338	DOP1B
CYP4F3	233.912245798705	-3.97414798151274	0.966211130205002	-4.11312585549448	3.90337439486914e-05	0.0015012912159338	CYP4F3
NGEF	281.095688504285	-2.89398357396581	0.704025358798714	-4.11062405323559	3.94591214059143e-05	0.0015143089697252	NGEF
FABP1	2071.46537361621	-10.9196807866006	2.65881185573117	-4.10697761974501	4.00870053904693e-05	0.001535023944875	FABP1
SCARA5	412.020759684511	-3.10048484079962	0.755218409309797	-4.10541480792713	4.03590004199909e-05	0.0015406333585232	SCARA5
TAFA5	129.034357432071	4.39922721490607	1.07164376028199	4.10512091606678	4.04103452244234e-05	0.0015406333585232	TAFA5
GLYCTK	562.741859079383	-2.65440376745805	0.646794562659147	-4.10393642850843	4.06179118887136e-05	0.0015451656743167	GLYCTK
CXCL13	301.457584629683	4.52040881097359	1.10255740631951	4.09993056603133	4.13274111718498e-05	0.0015675103588432	CXCL13
SMIM6	199.297441138638	-3.66283135891008	0.893459136650583	-4.09960703143221	4.13852244198998e-05	0.0015675103588432	SMIM6
ACACB	1119.60267911103	-2.09435159207014	0.511227885760422	-4.09670843552462	4.19066167444077e-05	0.0015838155825115	ACACB
LAMP5	83.6578004170865	4.60653859576523	1.12514481608876	4.0941739497841	4.2367615294746e-05	0.0015977726434639	LAMP5
SELENBP1	2912.21946906757	-1.86162514280378	0.455481300039284	-4.08716042270718	4.36685173110335e-05	0.0016432755445143	SELENBP1
BDH1	686.217325119502	-2.47344406823317	0.605452385218511	-4.08528255667948	4.40232109829014e-05	0.0016530525968859	BDH1
SFRP2	1081.75709266991	2.68850911544492	0.658496728962768	4.08279798090984	4.44967018897045e-05	0.0016636654870067	SFRP2
IFITM3	4759.85142752036	1.90821589616349	0.467379526584545	4.08279735765942	4.44968212675848e-05	0.0016636654870067	IFITM3
PRRX1	272.032471907301	3.16982852167033	0.777783724801615	4.07546265188159	4.5922952695987e-05	0.0017133096463001	PRRX1
FHL1	1528.08581316619	-2.02533674868541	0.497918073897086	-4.06761042601564	4.74977020079535e-05	0.0017682744916337	FHL1
PLXNA2	1224.53326046722	-2.20450197854265	0.542105120776329	-4.06655811586075	4.77125907862092e-05	0.0017724871412966	PLXNA2
TUBA1A	1160.8971990003	2.06988335594123	0.509177361155206	4.06515197620951	4.80011729872052e-05	0.0017794136956512	TUBA1A
TTLL6	53.5237604115146	-6.49812876186071	1.59953982750097	-4.06249888257739	4.85501801908081e-05	0.001794054545672	TTLL6
SHROOM3	2554.29706014524	-2.58393484075324	0.636084700915687	-4.06224962970103	4.86020631095229e-05	0.001794054545672	SHROOM3
FRK	950.397839234324	-2.14723535911225	0.529488128311069	-4.05530406500592	5.00691277524335e-05	0.0018443010842085	FRK
AKR1B10	7258.74612232898	-7.72341761651236	1.9051814344255	-4.05390136443427	5.03704614384943e-05	0.0018514863916516	AKR1B10
LAMA3	1406.18265110087	-2.64712153520422	0.654227892590556	-4.04617651614084	5.20609823254163e-05	0.0019095968316962	LAMA3
TRIM29	369.803691013795	3.59227878882481	0.888674221963645	4.04228985160297	5.29317447625411e-05	0.0019374575399112	TRIM29
SLC44A4	4294.42758812789	-1.9020124132548	0.471661772623129	-4.03257699405408	5.51685313497764e-05	0.0020150971104971	SLC44A4
TANGO6	236.140545374878	2.95594027545717	0.734160203117637	4.02628780871623	5.6664326357775e-05	0.0020654028412793	TANGO6
HOPX	353.907888109168	2.80027889244717	0.696086343148439	4.02289014862919	5.74883137891834e-05	0.0020910624032337	HOPX
KCNJ15	606.906621690628	2.31131646637847	0.574812079987154	4.0209949422603	5.79528494331463e-05	0.0021015700313196	KCNJ15
HPGD	2422.46627954744	-4.91039656522577	1.22127035685054	-4.02072852884835	5.80184345442653e-05	0.0021015700313196	HPGD
SEMA4G	922.077485175313	-2.53123788389138	0.629648846945798	-4.02007864569198	5.81787164664252e-05	0.0021030036867106	SEMA4G
GOLGA8A	1359.15195203318	-2.22871216683225	0.554618194158601	-4.01846205246364	5.85792409012708e-05	0.0021130975449748	GOLGA8A
NR0B2	263.305137083277	-3.64650423433156	0.907630583669062	-4.01760837497422	5.87917987907364e-05	0.0021163832858078	NR0B2
MAP7	986.125018963962	-2.32709394521295	0.580301431512667	-4.01014682860067	6.06810016282447e-05	0.0021798867863276	MAP7
TNFRSF14-AS1	346.026000041026	-2.70247664388556	0.674371360856485	-4.00740126397609	6.13905126332684e-05	0.0022008372461099	TNFRSF14-AS1
APOC3	64.4527301514742	-6.06015669545603	1.51344252057152	-4.00421992449871	6.22224595355855e-05	0.0022260819558285	APOC3
ATP7B	560.935309054778	-2.96800737579931	0.741340840985462	-4.00356652663834	6.23946446143119e-05	0.0022276678137605	ATP7B
TRPV6	109.081078675135	-4.82007032987078	1.20438540387677	-4.0020995890149	6.27828603816035e-05	0.002236944328075	TRPV6
ABCC2	127.121648303997	-4.24663353232251	1.06322233774499	-3.9941161707807	6.49360215653488e-05	0.0023089393953736	ABCC2
BCAT1	208.283648926981	3.76759271083075	0.943886571520415	3.99157358999387	6.56363138055647e-05	0.0023290865487461	BCAT1
PCK1	480.515432739306	-7.48294551989949	1.87682142067507	-3.98703117806913	6.6905236318147e-05	0.002369288480429	PCK1
DSC2	947.699023270299	-2.52123859542643	0.633201683559895	-3.98173072006361	6.84152652319686e-05	0.0024149128712028	DSC2
ANOS1	94.6894931072788	4.47589429725751	1.12416218439849	3.98153785937253	6.84708120515524e-05	0.0024149128712028	ANOS1
TGFB3	419.696461457709	2.54419905251019	0.639141747975094	3.98064914484249	6.87273272071769e-05	0.0024181281621541	TGFB3
EDIL3	898.092112210673	-2.15381591960526	0.541152011157338	-3.98005712849332	6.88987088412774e-05	0.0024181281621541	EDIL3
FKBP10	827.221443399926	2.45025433084297	0.615675435544963	3.97978251101432	6.89783445210708e-05	0.0024181281621541	FKBP10
MS4A10	38.7743521993271	-11.7544141300444	2.95624962602698	-3.97612367594331	7.00477058680679e-05	0.0024506850990749	MS4A10
MFSD4A	4350.64031669817	-1.94726186251326	0.491243333635434	-3.96394562365377	7.37210516994831e-05	0.0025740318311825	MFSD4A
BCO1	128.255283748275	-3.96091092415435	1.00386184004327	-3.94567336475668	7.95760313440991e-05	0.0027729063882164	BCO1
ATP2A3	3637.3466384736	-2.0778230683409	0.527156695662793	-3.9415663035987	8.09512506062167e-05	0.0028127633469234	ATP2A3
ACSS1	2547.48305187873	-1.7324861587234	0.439572765006114	-3.94129549563723	8.10427136632946e-05	0.0028127633469234	ACSS1
ADAM28	2100.15884681692	-1.79993498826225	0.456850924594732	-3.93987379988113	8.15244837970293e-05	0.0028238590083412	ADAM28
BEND7	500.251535006086	-2.37947849683813	0.604471639876618	-3.9364601080769	8.26923587744471e-05	0.0028586289026333	BEND7
CGN	1955.74813241567	-1.90437796978361	0.484059932071436	-3.93417807095541	8.34818768268066e-05	0.0028802074058484	CGN
CXCR2	104.629331238823	5.38529132716003	1.36965571667251	3.93185766437953	8.42919706695015e-05	0.0029024091007405	CXCR2
TNFRSF6B	426.760597987677	3.49801888552348	0.889792990312808	3.9312726933191	8.44973634465057e-05	0.0029037427284585	TNFRSF6B
HOXA13	137.340778583932	-4.05690884195607	1.0324056670724	-3.92956855173052	8.50984141736091e-05	0.0029186410829661	HOXA13
ITGA3	1792.29263657518	-2.1144163313916	0.539701669170854	-3.91775021678178	8.93792503233288e-05	0.0030594394467256	ITGA3
LRRC75A	263.557352931458	-2.78768881926807	0.712123294363534	-3.91461540625432	9.05484209418441e-05	0.0030933826236661	LRRC75A
SLC19A3	113.536242997258	-4.81432795112523	1.23134522737095	-3.90981167921875	9.23681040348288e-05	0.0031493727526395	SLC19A3
SCGN	97.5601060566825	-7.1095836434879	1.81977139164043	-3.90685537543205	9.35050815188413e-05	0.0031819121783257	SCGN
PLEKHH1	658.363950066363	-2.72957857264649	0.701903714946851	-3.88882194882411	0.0001007319816041	0.003421156560407	PLEKHH1
PLCXD2	272.895941455116	-3.24890934777855	0.837047880706407	-3.8813900885057	0.0001038610902303	0.0035205676558051	PLCXD2
LMO7	1987.32881546569	-1.9670617886635	0.507422388299421	-3.87657666279945	0.00010593644167	0.0035839429577022	LMO7
ACP5	1035.86704388959	2.01784982751441	0.520594363567346	3.87605008568898	0.0001061658398292	0.0035847430762483	ACP5
SYNPO2	1796.52906354078	-2.28925285474953	0.590851728296682	-3.87449633319857	0.0001068454520405	0.0036007124001993	SYNPO2
AK4	731.280579466679	-2.85924390760109	0.738067470473086	-3.87396006732064	0.0001070809664503	0.0036016827769568	AK4
NOXO1	110.70405906405	4.66391669917324	1.20420015597178	3.87304110204961	0.0001074856920723	0.0036038440516861	NOXO1
BMP5	77.1468017218074	-7.47146013809746	1.92917658090127	-3.87287520077968	0.00010755891103	0.0036038440516861	BMP5
ARHGEF10	454.790874344124	2.33253042761392	0.603025446898202	3.86804643089577	0.0001097107779457	0.0036688884532611	ARHGEF10
GIPR	206.122202993571	-3.11268777450664	0.805745101418606	-3.86311721787251	0.0001119492554882	0.0037365744796401	GIPR
CRYL1	1227.58393676238	-2.14275139183475	0.555182006272248	-3.8595476215488	0.0001135971193145	0.0037843262137993	CRYL1
FOSB	1212.15374439063	-2.74112888875402	0.711400826762851	-3.85314268079672	0.0001166113913672	0.0038773287629618	FOSB
B3GNT3	1416.87829021561	-1.90869147677347	0.495824428764073	-3.84953093483355	0.0001183442373662	0.0039274507573957	B3GNT3
CPT1A	3414.24249501651	-1.63675361627338	0.425665710048438	-3.84516200773404	0.0001204728170288	0.0039904902872502	CPT1A
SLC9A3R1	3625.46516664135	-1.68136266846129	0.437540410874174	-3.84275972384368	0.0001216585600211	0.00402211971774	SLC9A3R1
C17orf78	35.8077125423509	-10.8073419294047	2.81348884926092	-3.84125991195723	0.0001224044219237	0.0040391140969272	C17orf78
MUC5AC	39159.3434678403	-10.7858183485205	2.80844234657892	-3.84049840355782	0.0001227847708691	0.0040440057898929	MUC5AC
TMX2-CTNND1	48.2488114317666	-9.67152662387577	2.52303654780943	-3.83328835734577	0.0001264415897164	0.0041524223005261	TMX2-CTNND1
MXRA8	1203.09482126386	1.99510303730775	0.520497224738104	3.83307142187284	0.0001265531907007	0.0041524223005261	MXRA8
DNAJC22	557.300686931896	-2.21353851694111	0.577694291796285	-3.83167801443619	0.0001272722360749	0.0041681657314543	DNAJC22
IGSF3	697.273840351788	-2.13010899130689	0.556185703402822	-3.82985211283675	0.0001282202929646	0.0041913361431945	IGSF3
AGMAT	325.529804337881	-2.87286097416708	0.750412956477673	-3.82837336345025	0.0001289929729642	0.0042086976928012	AGMAT
LGALS1	3176.13022678557	2.28413649910261	0.597032341170325	3.82581703132725	0.0001303390739888	0.0042446685721633	LGALS1
SMIM24	2263.89027921633	-5.30567834409119	1.39103737236133	-3.81418820910946	0.0001366313143975	0.0044412824454252	SMIM24
RHBDL2	264.039393125289	-3.48447295101275	0.914180086522093	-3.81158264370982	0.0001380798741868	0.0044743976310866	RHBDL2
KBTBD11	335.60754720337	-3.0426164530987	0.798353902304969	-3.81111239553562	0.0001383428441136	0.0044743976310866	KBTBD11
SRC	2384.12177528179	-1.8764524901779	0.492381380722004	-3.8109736956876	0.0001384204972252	0.0044743976310866	SRC
NPAS2	735.889745533812	-2.22231224471802	0.58358668865952	-3.80802421971378	0.0001400815559555	0.004519705461878	NPAS2
RAB17	862.37307021424	-1.9702371718393	0.51752544976069	-3.80703436468749	0.0001406432084471	0.0045294392250912	RAB17
HAAO	305.873296094663	-2.71169943116459	0.712678124507729	-3.80494270542913	0.0001418370182099	0.0045594582440456	HAAO
PMEPA1	1432.00511015841	1.92912990637104	0.507195432369033	3.80352381597833	0.0001426522720079	0.0045688061308708	PMEPA1
IL22RA1	216.133809511733	-3.19039935881654	0.838799608137869	-3.80352986322825	0.0001426487880836	0.0045688061308708	IL22RA1
GRAMD1B	592.04907144785	-2.18310003558539	0.574603997578741	-3.79931229992221	0.0001450981567923	0.0046386150198025	GRAMD1B
LDLR	1618.58357554164	-2.67650822706355	0.704836677447462	-3.79734527544227	0.000146254008274	0.0046670029050533	LDLR
GNA11	2646.25342503233	-2.25350072441826	0.595186663703011	-3.78620836427666	0.0001529634265733	0.0048721787590257	GNA11
CSF3R	407.23791625723	3.47642286389782	0.91830991429369	3.78567497724521	0.0001532919257119	0.0048737321563477	CSF3R
F2RL1	1183.24834199348	-2.38956086276779	0.63233083168182	-3.77897256158178	0.0001574767733293	0.0049901189029134	F2RL1
KRT8	28228.0778741073	-1.93285443289766	0.511486586926427	-3.77889563930184	0.0001575254202262	0.0049901189029134	KRT8
AGTRAP	465.93375806389	2.41330875133155	0.639037611470054	3.77647372864318	0.0001590643283294	0.0050297237613139	AGTRAP
PLCXD3	167.253987522973	-4.2554275876497	1.12716769774322	-3.7753278382354	0.0001597973597385	0.0050378310370108	PLCXD3
PER1	1403.70563743739	-1.87061057415178	0.495503755479212	-3.77516931701692	0.0001598990164418	0.0050378310370108	PER1
MAMDC2	221.362852839049	-3.76108175533138	0.997835523033647	-3.76924018890091	0.0001637452567515	0.0051496996541193	MAMDC2
GAL3ST1	156.751025757087	-3.60263756586955	0.956395643032307	-3.76689039950787	0.000165293521267	0.0051890252631286	GAL3ST1
MT1F	1331.1579001558	-1.86703635610034	0.495735796276593	-3.76619233495624	0.0001657561194574	0.0051941886138611	MT1F
FRMD1	495.265602739806	-6.24992436896434	1.66259689476272	-3.75913391192536	0.0001705025648973	0.0053333324743397	FRMD1
KRT80	83.9085353450172	4.89274042129283	1.30224167420507	3.75716775020238	0.0001718473046259	0.0053657627034013	KRT80
HSD11B2	412.180677683429	-2.8229671825236	0.75287948950996	-3.74956048326013	0.000177144769364	0.00551141663684	HSD11B2
FERMT1	753.155117831042	-2.05093243871002	0.546954562116388	-3.74973092970306	0.0001770244122096	0.00551141663684	FERMT1
FPR1	155.720418446043	4.08878366836792	1.09176636277638	3.74510866772819	0.000180315710664	0.0056000724187151	FPR1
CARMN	397.670260961159	-2.45972457277512	0.657003085734656	-3.74385543414104	0.0001812179449468	0.0056180787452117	CARMN
FMO5	844.807628028926	-2.76030798303272	0.73768723970559	-3.74184049074016	0.0001826774564577	0.0056516703686664	FMO5
IGLV4-69	709.500834444553	2.04970028016142	0.547833526967695	3.74146557167958	0.0001829502432375	0.0056516703686664	IGLV4-69
PRR15	837.978186076465	-2.24219377448981	0.599628656602071	-3.73930390051019	0.0001845305343535	0.0056903991151171	PRR15
PTPRU	834.339703656496	2.01536007125085	0.54038972252796	3.72945669992192	0.0001918930768938	0.0059069842380244	PTPRU
CYP2D6	73.366585846442	-4.37860579464826	1.17420857331091	-3.72898469162248	0.0001922528296893	0.0059076209024283	CYP2D6
RAB27A	1594.67897777965	-1.8890801067513	0.506894037643062	-3.72677515706256	0.0001939453251971	0.0059491362692084	RAB27A
TUSC8	84.0302002676994	-5.58624460650213	1.49936371835777	-3.72574348579053	0.0001947403677135	0.0059630253544344	TUSC8
ACADSB	704.515761891082	-2.07285855050534	0.556751240889882	-3.72313234038275	0.0001967663155883	0.0060144903798161	ACADSB
CLCA1	2562.89630386125	-10.4230535655466	2.80089718563345	-3.72132673023815	0.0001981788250474	0.0060470572133127	CLCA1
ACHE	240.932571887507	-3.41471889857562	0.917819600305081	-3.72046848579021	0.0001988535558357	0.0060570375932275	ACHE
ZBTB20	282.177888720558	-3.64985664155601	0.98114692505013	-3.71998988976042	0.0001992307531098	0.0060579361456068	ZBTB20
CBR1	2004.78574975213	-2.05885736805889	0.553779067441531	-3.71783169336979	0.0002009400644205	0.0060992661017411	CBR1
TLCD2	397.562181112723	-2.46894549710682	0.6643360532922	-3.71641051975375	0.0002020731600304	0.0061229924647134	TLCD2
NPY6R	27.0610006486458	-10.611353590929	2.8596249172075	-3.71075015015999	0.0002066459830325	0.0062398491548968	NPY6R
IGKV6-21	115.851294961335	-4.03880849868119	1.08835537015139	-3.71092807500863	0.000206500775824	0.0062398491548968	IGKV6-21
EHHADH	492.734608559112	-2.3453571901788	0.632807402088227	-3.70627331861047	0.0002103313145548	0.0063401427222993	EHHADH
KIF1A	97.504713377776	-4.36433539029998	1.17823127209097	-3.7041415328883	0.0002121078148423	0.0063826501865264	KIF1A
GUCA2B	44.7968629516211	-8.42848829664	2.27718148705377	-3.70128087926133	0.0002145138572951	0.0064439223028507	GUCA2B
LPAR5	239.399482518844	-3.01248366867924	0.814040232963891	-3.70065697823177	0.0002150420020356	0.0064486691935741	LPAR5
AOC1	1656.63635506183	-2.29031222713454	0.619034608247158	-3.6998128967615	0.0002157584775161	0.0064551034615125	AOC1
CELP	57.9271469477626	-7.37229234662182	1.99276359417432	-3.69953183015492	0.0002159975502532	0.0064551034615125	CELP
ACY1	799.167193626998	-2.35062901775512	0.636217199188284	-3.69469580632867	0.0002201501884341	0.006567939611451	ACY1
ENPP2	844.348604481321	-2.14347740310373	0.580890013954973	-3.68998838267149	0.0002242642933117	0.0066792423630273	ENPP2
SHD	42.5865717086984	-6.27725921544961	1.70206790397508	-3.68801926221006	0.0002260065449805	0.0067196451078442	SHD
CYP2W1	387.107509328127	2.65297804581164	0.719505219011612	3.68722557628706	0.0002267123736453	0.0067291476763592	CYP2W1
LTK	194.385999041424	-2.99513693780659	0.812746698162594	-3.68520345216757	0.0002285200203783	0.0067712658419238	LTK
CMTM4	2539.63932469083	-1.63983829951464	0.445087398909633	-3.68430628126494	0.0002293263571652	0.006780099768309	CMTM4
ACOX1	1740.19551916404	-1.72311449401102	0.467728416579167	-3.68400642965718	0.0002295964451186	0.006780099768309	ACOX1
IGKV1-16	710.333764586478	-2.0907351770632	0.567829248298194	-3.68197866406004	0.0002314307828823	0.0068111799495922	IGKV1-16
MOB3B	546.642695524197	-2.48632707429393	0.675241932012802	-3.6821277773472	0.0002312954263453	0.0068111799495922	MOB3B
MMP9	263.52210181847	3.81443302237558	1.0361047337323	3.68151297662262	0.0002318539861368	0.0068121281626697	MMP9
LILRB4	200.956345423976	3.046875925702	0.829004537322607	3.67534288237111	0.0002375301856024	0.0069671522285383	LILRB4
THY1-AS1	214.738582955873	3.80129512290696	1.03495959938467	3.67289228020785	0.0002398205955745	0.007022511322178	THY1-AS1
UGT2B7	35.5032067660159	-6.81117000545381	1.85492448176391	-3.67193924734705	0.0002407169133519	0.0070369308411596	UGT2B7
NR4A3	243.775396114103	-4.0205013495609	1.09539601510102	-3.6703633153076	0.0002422059602069	0.0070686004098597	NR4A3
GGT1	569.800431019635	-2.44822533903635	0.667530919343295	-3.66758343035985	0.0002448536690397	0.0071339222001343	GGT1
SCGB1A1	175.088689486005	8.43985245259905	2.30229283344345	3.66584664209543	0.0002465216326621	0.0071705282234933	SCGB1A1
RPS6KA1	1316.48138600357	-1.92025495942872	0.523975447697284	-3.66478041646354	0.0002475508800532	0.007188464971946	RPS6KA1
CLSTN2	119.79308688266	-3.6567567533484	0.99801748648274	-3.66402072396118	0.0002482866828951	0.0071978350683556	CLSTN2
CCSER1	72.9668516854567	-5.13001520554011	1.40245418282683	-3.65788434899164	0.0002543057412052	0.0073500290030043	CCSER1
FCGR2A	677.077747273756	2.46421978412462	0.673711668657356	3.65767716185706	0.0002545113358194	0.0073500290030043	FCGR2A
ANKRD9	1353.82730776306	-1.75673816027611	0.480326368924342	-3.65738438264426	0.0002548021303917	0.0073500290030043	ANKRD9
LGI2	128.384874400233	3.46119586670409	0.946704074793863	3.65604834589704	0.0002561330699694	0.0073742839446665	LGI2
C1QTNF5	1032.70348889284	2.21033279759261	0.604627793761305	3.65569168403992	0.0002564894719892	0.0073742839446665	C1QTNF5
CNN1	872.672406186125	-2.32146000868265	0.635773771672329	-3.65139317178235	0.0002608215887118	0.0074864819441962	CNN1
FCGR3A	890.415094673213	2.55018736828574	0.699104698806016	3.64779034190608	0.0002645053348507	0.0075566891991997	FCGR3A
DNMBP	1246.77459343544	-1.78243707385178	0.488628112771241	-3.64783979321766	0.0002644544444088	0.0075566891991997	DNMBP
LOXL1	532.344138851713	2.16239396100369	0.592805575509584	3.64772878383416	0.0002645686972112	0.0075566891991997	LOXL1
ANO9	897.986016115805	-1.88138480120988	0.516580535916911	-3.64199707577154	0.0002705311469799	0.0077143439833575	ANO9
LRRC17	217.406294900693	3.25724713789921	0.895921712575527	3.63563812795153	0.0002772933633864	0.007894252075625	LRRC17
RCN3	558.308049897843	2.37599128891271	0.654029549651108	3.63285006033777	0.0002803079163749	0.0079670551827104	RCN3
SLC25A15	474.227168552129	-2.25271090442787	0.620254119763221	-3.63191606899415	0.0002813246273637	0.0079731140513176	SLC25A15
IFITM1	2181.68797682206	1.73588791007819	0.478015792500026	3.63144468721312	0.0002818390685292	0.0079731140513176	IFITM1
HTRA3	663.047463340424	2.38869992126248	0.657791367727155	3.63139444884489	0.0002818939479774	0.0079731140513176	HTRA3
SERPINA4	424.796953297101	-7.79267190445749	2.14722656546214	-3.62918009203202	0.0002843228408974	0.0080287793467674	SERPINA4
TVP23C-CDRT4	67.9723209300257	8.68339582303965	2.39546971232981	3.6249240716111	0.0002890463607284	0.0081488245347807	TVP23C-CDRT4
C1S	6265.37178194733	1.53989726478163	0.424856631186968	3.62451036830814	0.000289509406361	0.0081488245347807	C1S
STYK1	203.58463788705	-2.8701506541435	0.792110910364294	-3.62342017587349	0.000290732956529	0.0081700650025907	STYK1
TTC39A	497.397826507838	-2.41671952993362	0.667100428844279	-3.62272219509808	0.0002915188594896	0.0081789582751816	TTC39A
AXDND1	58.6967498410427	-9.19212149359502	2.53805177736526	-3.62172339255322	0.0002926469397162	0.0081974077663605	AXDND1
CIDEC	97.8782688455382	-5.59370420298673	1.54542315235118	-3.61952918492037	0.0002951395238776	0.0082539581452987	CIDEC
TRANK1	789.528754917344	-2.16808865649085	0.599362863650492	-3.61732230670055	0.0002976665492986	0.008311288923766	TRANK1
ANKS4B	240.72780306183	-2.85036623989627	0.788384616012095	-3.61545136980772	0.0002998247570307	0.0083581547867949	ANKS4B
AQP9	57.591610431504	6.55090668847434	1.81244043185532	3.61441213368234	0.0003010298836419	0.0083783445090955	AQP9
ENC1	2040.67669023718	1.70301152326973	0.471426216549834	3.6124667307078	0.0003032980295179	0.0084280088808465	ENC1
USP2	72.3952577521768	-4.49712421785078	1.24503704463494	-3.61204049086699	0.0003037971153742	0.0084284349381606	USP2
IGHV4-4	203.186489928369	-3.04824641657572	0.844578293853097	-3.60919341493984	0.0003071505432809	0.0085079235541888	IGHV4-4
F5	248.35835855238	-3.0475433261374	0.844623242320947	-3.60816891299727	0.0003083657098549	0.0085280250203231	F5
DSG2	3468.04297324287	-1.78931661011845	0.496395712515039	-3.60461737482118	0.0003126131448947	0.0086317889437429	DSG2
CRABP2	104.849938855198	3.94089589663891	1.09381425424601	3.60289316155918	0.0003146948977571	0.0086755208918094	CRABP2
MSR1	401.701277919617	2.46014084638702	0.684540231412743	3.593858671111	0.0003258166123654	0.0089679349719479	MSR1
IGHV1-58	129.365337874161	-4.05601156300615	1.12901630771971	-3.59251813749097	0.0003274978515348	0.0089999922197041	IGHV1-58
PPARA	867.186494165633	-1.95416594943283	0.544090309847642	-3.59162057118797	0.0003286280744876	0.0090168298296029	PPARA
ZDHHC1	255.488812453569	2.59744948220307	0.723378995153597	3.59071731361449	0.0003297691481405	0.0090339117422221	ZDHHC1
ADIRF	1015.88602155638	-2.52838069772009	0.70465365125868	-3.58811835176586	0.0003330730995813	0.0091100982951427	ADIRF
MYRIP	299.108597301274	-2.79037065184116	0.778125284576723	-3.58601719690812	0.0003357668262843	0.0091633705807974	MYRIP
KLF5	3289.33866206885	-1.88316482653026	0.525175836917253	-3.58577964588833	0.0003360726511582	0.0091633705807974	KLF5
RP11-71L14.3	63.1112350517452	-4.56245953413556	1.27277480975167	-3.58465574521052	0.0003375231056799	0.0091832336438296	RP11-71L14.3
IER5L	478.354900330719	2.45575571088957	0.685123425967112	3.58439898245057	0.0003378552927564	0.0091832336438296	IER5L
SOCS7	544.280761657946	-2.38658087580768	0.665930208194811	-3.58383032702055	0.0003385920804898	0.0091889249507386	SOCS7
GBP3	1157.08999237284	-1.76607736124129	0.492975023875576	-3.5824885150511	0.0003403365840331	0.0092219040491586	GBP3
PRSS8	3152.04435388656	-1.56143766945118	0.436006589772092	-3.58122493118136	0.0003419870669886	0.009252237062334	PRSS8
C2orf88	278.718909918953	-2.63167690972449	0.735255370274677	-3.57926921192204	0.0003445563819116	0.0093072958791429	C2orf88
OGN	466.878959592826	2.42040440817035	0.67652299264302	3.57771196912966	0.0003466151020191	0.0093434542984361	OGN
SLC35D1	695.507737107149	-2.02499763756025	0.566045576763673	-3.57744627056012	0.0003469675102501	0.0093434542984361	SLC35D1
CNNM4	688.347021026661	-1.96942951531126	0.550665794633152	-3.57645151470371	0.0003482898791906	0.0093645903782994	CNNM4
KMT2A	1201.22591642604	-1.81316354647533	0.507135478056343	-3.5753040852604	0.0003498210577306	0.0093912670090005	KMT2A
ACVR1B	1570.52331330486	-1.65284276701036	0.462623270386407	-3.57276184060049	0.0003532359935598	0.0094541397553371	ACVR1B
SLC52A3	248.129882679984	-2.74058690571915	0.767082029883209	-3.57274293876551	0.0003532615003096	0.0094541397553371	SLC52A3
THRB	410.705923688798	-3.02434138227111	0.846596951120134	-3.57235090236221	0.0003537909154841	0.0094541397553371	THRB
COL12A1	2265.92864287288	2.25687956363131	0.632183627451089	3.5699747124595	0.0003570156902784	0.0095111381830594	COL12A1
SLC7A8	1447.75038811496	-1.68370818937963	0.471612601287457	-3.57010856958289	0.0003568333019177	0.0095111381830594	SLC7A8
TNS1	2496.06773608035	-1.60365705953221	0.449284723294943	-3.56935585917853	0.0003578600488109	0.0095190772983724	TNS1
EFNA2	106.623877216981	-4.6278565604075	1.29949010965709	-3.56128648153289	0.0003690421516195	0.0098015570238843	EFNA2
ERBB2	3336.30065493485	-1.6532586833936	0.464517505148642	-3.55908801082658	0.0003721448173305	0.0098689180401054	ERBB2
AC021218.2	377.362036327185	-2.30620705280834	0.648461603558975	-3.55642807554233	0.0003759313396701	0.009942672520703	AC021218.2
PGA5	195025.249575322	-7.46273488653175	2.09859978866603	-3.55605434005853	0.0003764662432546	0.009942672520703	PGA5
RBM47	3305.19210971845	-1.58615823309592	0.446059470423307	-3.555934439842	0.0003766379994067	0.009942672520703	RBM47
FOSL2	4201.61094353207	-1.71610906061098	0.482928592731674	-3.55354618972516	0.0003800744470227	0.010018210424324	FOSL2
PTPRT	60.0459980339066	-5.91318627840851	1.66751896260025	-3.54609837191163	0.0003909802246388	0.0102745828867013	PTPRT
KCNK10	99.1380038811553	-4.80698093740111	1.35549445047376	-3.54629333651718	0.0003906910503857	0.0102745828867013	KCNK10
PTGER3	641.248115094674	2.06791027926738	0.583391620825766	3.54463486523914	0.0003931573124454	0.0103162347209904	PTGER3
ATP1A2	140.719189363712	-3.22524698292791	0.911143857662106	-3.53977800081266	0.0004004637449029	0.0104887583437858	ATP1A2
SIPA1L3	1278.03199509287	-1.89614089642378	0.535713721153057	-3.53946673671635	0.0004009362943787	0.0104887583437858	SIPA1L3
MMP15	2388.94969356627	-1.65392851700109	0.467339860515461	-3.53902728343535	0.0004016043428489	0.0104904834564577	MMP15
CTC-251H24.14	161.10050414613	-4.59992997271071	1.30047119282201	-3.53712561885275	0.0004045072211823	0.0105504929860186	CTC-251H24.14
IL1RN	469.00475384043	-3.05884961127021	0.866342320309384	-3.5307632324574	0.0004143624802527	0.0107913863878084	IL1RN
C9orf16	742.806205066878	2.03895890712793	0.578179602159165	3.5265147706934	0.0004210676773789	0.0109496449895136	C9orf16
IFI30	3495.79167704339	2.24279594628009	0.636333036222006	3.52456311178792	0.0004241817551846	0.0110141858726994	IFI30
IFI44L	605.269735551371	2.20341200647389	0.625345883117046	3.52350925457597	0.0004258722240286	0.0110416246417427	IFI44L
SLC22A18	540.35298246546	-2.1033587672162	0.597359552036	-3.52109338512668	0.0004297712339284	0.0111139336676939	SLC22A18
PPARGC1B	402.764674915194	-2.44235134148525	0.693654492771833	-3.52099116625865	0.0004299369392197	0.0111139336676939	PPARGC1B
ADCY6	1757.53522207515	-1.77862936767685	0.505249804127565	-3.52029699595447	0.0004310638260674	0.011126555617146	ADCY6
MAP7D2	207.009665586597	-5.84425848632812	1.66109226422584	-3.51832261951558	0.0004342840394832	0.0111930929288716	MAP7D2
TMED6	447.103927006587	-2.66807805805166	0.758458551011917	-3.51776383098585	0.00043519949439	0.0112001193364211	TMED6
HECTD4	1249.67615673027	-1.81300775069353	0.515534048988279	-3.51675656390011	0.0004368542371529	0.0112261229703768	HECTD4
IGLV2-23	1884.49448912598	-1.65777218714079	0.471491729537713	-3.51601541084548	0.0004380755554623	0.0112409284283062	IGLV2-23
CCL18	179.021303189845	3.42249603111865	0.973657037528195	3.51509402099869	0.0004395983235697	0.0112634141052299	CCL18
CYP2S1	1478.68848767134	-2.50288781799335	0.712189950526726	-3.51435430413227	0.000440824417484	0.0112782435034142	CYP2S1
SULT1C2	4839.615047091	-6.14165326278035	1.74951954689275	-3.51047993358422	0.0004472985667991	0.0114271010694158	SULT1C2
SYTL2	2013.23768776437	-1.70030290705171	0.484435332645346	-3.50986559499469	0.0004483332534547	0.0114367646778079	SYTL2
IFITM2	1344.69493173237	1.89573240848156	0.540353579008242	3.50831840877405	0.0004509489741385	0.0114866724801394	IFITM2
ABCG5	45.8461017690114	-6.0291763998658	1.71963488555437	-3.50607937214656	0.000454759586704	0.0115668266848824	ABCG5
B3GAT1-DT	231.008647930153	-2.93549363928316	0.837576592340227	-3.50474651050271	0.0004570422275992	0.0116079398417808	B3GAT1-DT
ACO2	2969.26483088206	-1.58729865020445	0.4531990447891	-3.50243158818465	0.0004610321606904	0.0116922319297081	ACO2
TFCP2L1	1108.93951897656	-1.99193520680506	0.568876034267352	-3.50152772628302	0.00046259883462	0.011714912057537	TFCP2L1
IGLV1-36	191.888412981393	-3.80027892074453	1.08577705162499	-3.50005456005628	0.0004651629399289	0.0117627487697842	IGLV1-36
DSP	4086.2055334682	-1.63141789866594	0.466228136976035	-3.49918370274121	0.0004666849321012	0.0117841327130431	DSP
CASP16P	24.0591383059158	-8.42814203834364	2.40983618952586	-3.4973920945232	0.0004698307376094	0.0118463978891026	CASP16P
C1orf116	2240.91132133608	-2.00191027026082	0.572547074063785	-3.49649899710743	0.0004714062658525	0.0118689470663998	C1orf116
IGHV3-64	121.133539277753	-3.74823803667681	1.07228435087994	-3.49556349824645	0.0004730618795302	0.0118934446277867	IGHV3-64
ITGB4	3983.71734410055	-1.84924167415725	0.529087931308403	-3.49514998307405	0.0004737954317887	0.0118947230663631	ITGB4
DHCR24	4869.41674437642	-2.04399360141458	0.585243555154527	-3.49255208948843	0.0004784282737916	0.0119765169745275	DHCR24
IGLV3-9	434.145603352879	-3.05170133422033	0.873716893120544	-3.49278050847907	0.0004780192445563	0.0119765169745275	IGLV3-9
ITLN1	1053.21300588346	-6.15527261238081	1.76290549791938	-3.49154995525592	0.0004802266536512	0.0120042883594917	ITLN1
ALDH6A1	1301.89209991626	-1.95192307263067	0.559343939518486	-3.48966518580856	0.000483626058869	0.0120719438734612	ALDH6A1
CXCR1	51.9656814082457	5.92017946904675	1.69701770989529	3.48857848361054	0.0004855962419859	0.0121037815795731	CXCR1
BEST4	44.9825094419611	-6.00735586092855	1.72237727014998	-3.48782811120438	0.0004869610276753	0.0121204599788387	BEST4
IGHV3-73	408.287435350396	-2.7680985909218	0.795080600781705	-3.48153204618534	0.0004985541213	0.0123913102074321	IGHV3-73
MYO6	1790.83749480673	-1.76542683095816	0.507345563077077	-3.47973247317027	0.0005019147040131	0.0124434410868872	MYO6
PAIP2B	722.256586057234	-1.90640324566222	0.5478730286666	-3.47964427141445	0.0005020799566137	0.0124434410868872	PAIP2B
TMPRSS2	6305.92439036317	-1.57110532268841	0.451640146288785	-3.47866622486616	0.0005039158032071	0.012471200339884	TMPRSS2
ANXA10	4943.60065360175	-9.63462041448127	2.77262263633653	-3.47491226833937	0.0005110204500999	0.0126290912086399	ANXA10
SLC22A23	1630.13137898365	-1.81940500421191	0.523692451046022	-3.47418604293004	0.0005124056208551	0.0126453868727474	SLC22A23
MGAT4B	3569.73000506239	-1.49348212877577	0.430357358579154	-3.47033017793998	0.0005198189376231	0.0128101914430097	MGAT4B
ESRRG	1074.00997138781	-2.93890339953244	0.847291733157914	-3.46858500386749	0.0005232069778332	0.0128754734107182	ESRRG
SPRY4	495.041069962161	-2.26138364494176	0.652073732787069	-3.46798763887672	0.0005243714083133	0.0128859281340536	SPRY4
PTGR1	1169.30778661842	-1.76031438907102	0.508161877061346	-3.46408195603094	0.0005320443874207	0.0130560695239891	PTGR1
KRT23	79.1670550440572	5.14821059236447	1.48647768585384	3.46336217580509	0.0005334698117343	0.0130569307285175	KRT23
PLN	198.729143361524	-3.33866921223358	0.964011784323227	-3.4633074683599	0.0005335782975781	0.0130569307285175	PLN
HS3ST2	44.5065645896872	5.3295089305966	1.54055831239767	3.45946588824798	0.0005412478294495	0.0132260321633927	HS3ST2
PKP3	1611.18123844538	-2.02527032078633	0.585654880956646	-3.45812932947494	0.0005439402012727	0.0132732074604696	PKP3
ADGRD1	336.390352034216	2.51625990759141	0.72849422427928	3.45405608408333	0.0005522225216559	0.0134564657270104	ADGRD1
CA13	300.464469858795	-2.56700982414411	0.743458874945702	-3.45279330256376	0.0005548139531908	0.0135007311542514	CA13
CCN4	123.322293240556	3.77865803589002	1.09512564688956	3.45043333303572	0.0005596873827861	0.0135981839578469	CCN4
SOX21	464.392810046616	-8.51745661093832	2.46875672058827	-3.45009961488175	0.0005603797326369	0.0135981839578469	SOX21
ABCC3	2759.73527282671	-1.82074375021981	0.527917198580747	-3.44891917731549	0.0005628351388493	0.0136387713827155	ABCC3
ATRN	2010.3438545576	-2.06521256074512	0.598891885338564	-3.44838961973515	0.0005639399142956	0.0136465626760735	ATRN
NCOR1	2312.42216533245	-1.59985989009191	0.464290409455945	-3.44581722453974	0.0005693352961359	0.0137580150687611	NCOR1
IGKV4-1	5692.68646024238	-1.49716150060534	0.434705423674866	-3.44408286408943	0.0005730000589377	0.013827396159104	IGKV4-1
SLC6A4	29.4675129080616	-6.64224054425209	1.93087504452754	-3.44001573953604	0.0005816803577777	0.014001244831149	SLC6A4
ADH7	138.931156723202	-7.91199005396138	2.30007130099075	-3.43988903759344	0.0005819527287853	0.014001244831149	ADH7
IGKV1-17	340.095401071031	-2.36542554953084	0.687707439581395	-3.43958115528118	0.000582615077919	0.014001244831149	IGKV1-17
IGLV1-44	3644.04359002791	-1.55280774318229	0.451525146789544	-3.43902826724744	0.0005838062715399	0.0140105463760888	IGLV1-44
SUCNR1	67.726034848061	4.6621443526197	1.35656652345936	3.43672372271934	0.0005887958613163	0.0141108532210652	SUCNR1
SYNDIG1	67.2740594444801	4.34599167858096	1.26507872477056	3.43535275195554	0.0005917829656385	0.0141465574671558	SYNDIG1
DPYSL3	1290.00118470709	1.68719859395778	0.491136481054808	3.43529478880128	0.0005919095674428	0.0141465574671558	DPYSL3
TRIM31	605.642775814104	-1.93150294250949	0.562335649813109	-3.43478657835657	0.0005930206692451	0.0141536974250109	TRIM31
PLXDC2	926.064647802733	1.74292384186293	0.507755495656318	3.43260458384611	0.0005978132678312	0.0142485643849849	PLXDC2
CWH43	97.9297231288141	-8.10318540592226	2.36167529624498	-3.43111748630566	0.0006011002047329	0.0143073345178451	CWH43
ZBTB7B	2383.90211643516	-1.72614693188476	0.503272613302118	-3.42984475264609	0.000603926682617	0.0143549994423428	ZBTB7B
CDH11	924.391393969942	2.18110800295781	0.636114674410753	3.42879686744881	0.0006062630979478	0.0143909018467914	CDH11
EPN1	4518.95035422157	-1.47211085865045	0.429942535901183	-3.42397119551063	0.0006171316182889	0.014628958075439	EPN1
GAS7	735.525216082071	1.80608654248153	0.528331576424689	3.41847170048708	0.0006297386608628	0.0149075226742042	GAS7
CTSD	12691.2208141781	1.55951055229235	0.456369505758162	3.41721024874691	0.0006326639970303	0.0149564515878698	CTSD
LINC02826	27.4853658620958	-8.49171612385718	2.48548830255046	-3.4165182411615	0.0006342741434894	0.0149741983767171	LINC02826
LGALS4	8088.57748856217	-3.74557844349479	1.0964809333945	-3.41599961241387	0.0006354833743974	0.0149824449690476	LGALS4
NBEAL1	991.068093623648	-1.99728883892979	0.584851653413506	-3.4150349533468	0.0006377382721888	0.0150152890761436	NBEAL1
HTRA1	1211.87088119712	1.96251775230706	0.574913039779713	3.41359060677947	0.0006411283605605	0.0150747360675401	HTRA1
CEP170B	2382.05519497647	-1.94733180493793	0.570999894929527	-3.41038907752912	0.0006487026513058	0.0152322726330214	CEP170B
GALNT7	2115.13663495471	-1.8188529121595	0.533416853785973	-3.40981523034008	0.0006500690431603	0.0152438128384694	GALNT7
HIPK2	2288.70315878203	-1.76561592958452	0.518251384566727	-3.40687161127533	0.0006571202946761	0.0153884501265355	HIPK2
PEG10	249.876734343567	-2.85299571865777	0.837705449720363	-3.40572658278651	0.0006598823007501	0.0154203632508975	PEG10
FER1L6	1047.69893337208	-8.38272260772033	2.46147188199102	-3.40557317312915	0.0006602531702444	0.0154203632508975	FER1L6
SLC37A4	683.66416544817	-1.83280072059604	0.538458726122642	-3.40379054453023	0.0006645769288208	0.0155005673773027	SLC37A4
F2R	1226.49618356178	1.88771641130221	0.554675185147279	3.40328260908406	0.0006658137351439	0.0155086533521568	F2R
TMEM131	1240.26418252614	-1.67061486779563	0.491022237463859	-3.4023201809034	0.0006681630878233	0.0155425974354427	TMEM131
IQGAP2	2271.69881150226	-1.95437643846472	0.574706136765896	-3.40065350522057	0.0006722497960499	0.0155952413208828	IQGAP2
AFG3L2	1510.99884802823	-1.61293458369702	0.47431553154575	-3.4005519035833	0.0006724996744011	0.0155952413208828	AFG3L2
PTP4A3	812.378511449971	2.13631562720509	0.628272082825759	3.40030328515736	0.0006731114890262	0.0155952413208828	PTP4A3
TKFC	747.751237557385	-1.86586698360514	0.54911934003481	-3.39792618392726	0.0006789873799592	0.0157104875445281	TKFC
IGLV5-45	174.814241953341	-3.30904035827435	0.974092845810767	-3.39704821004012	0.0006811696512502	0.0157400780288239	IGLV5-45
NREP	692.806691810587	2.4626448116991	0.725787430429954	3.39306621808019	0.0006911492843296	0.01594952845149	NREP
FSTL1	3655.90669324139	1.91723363884719	0.565307033840747	3.39149086085367	0.0006951348140232	0.0160202828898497	FSTL1
RP11-449P15.2	241.390031641542	-2.70497919105458	0.797768698920187	-3.3906810266132	0.000697191933271	0.0160464663849155	RP11-449P15.2
IGHV1-69D	1673.49479115066	-1.99744628565317	0.589520585672089	-3.38825536240768	0.0007033874415785	0.0161655375121412	IGHV1-69D
ALDH2	5501.87372514821	-1.73409840042936	0.511870169846594	-3.38776999048228	0.00070463328065	0.0161655375121412	ALDH2
IGKV1D-16	60.5481387115365	-4.56390104080623	1.34724947523927	-3.38756935867107	0.0007051488554914	0.0161655375121412	IGKV1D-16
KCNK3	114.651537534705	-3.56225192127739	1.05201350205257	-3.38612756806556	0.0007088642296677	0.016229358046651	KCNK3
LRRC32	680.068295770247	2.47752020328112	0.732445791136935	3.38253046609143	0.0007182131104004	0.0164218202395095	LRRC32
CEACAM20	27.7969517611941	-11.0921143551469	3.27973086660526	-3.3820196858494	0.0007195498798692	0.0164308224861887	CEACAM20
NOSTRIN	474.505240271664	-2.17029508581153	0.641925779246186	-3.38091280328406	0.0007224546522758	0.0164755594327247	NOSTRIN
SIDT2	1711.95780766763	-1.56178302778947	0.462037612985069	-3.38020754998563	0.0007243111139241	0.0164963039711123	SIDT2
SPHK1	176.510728620281	3.019018733536	0.893626565524071	3.37838964284313	0.0007291169055388	0.0165840781268982	SPHK1
SULT1A3	434.442144508388	-2.49413867567435	0.738968540779363	-3.37516218626015	0.0007377220054821	0.0167497054967437	SULT1A3
DAPK2	332.502732131734	-2.23788252624829	0.663088351914931	-3.37493867866253	0.0007383214039774	0.0167497054967437	DAPK2
TOM1L1	990.37127882983	-1.70286488904984	0.504668251272422	-3.37422630561047	0.0007402348524413	0.016771276767341	TOM1L1
FBN1	1652.16832095334	1.70505261849635	0.50573471987634	3.37143674635046	0.0007477720817689	0.0169200428320254	FBN1
BAIAP2L1	1972.33893462112	-1.52913250098429	0.453878550216631	-3.36903451430885	0.0007543198262578	0.0170460626885749	BAIAP2L1
RNF130	1250.71969492019	1.62678737571192	0.483347306517546	3.36566968259885	0.0007635808692485	0.0172329915607748	RNF130
MRAS	284.043405724642	2.38097225068542	0.707837302902242	3.36372813487375	0.000768972520139	0.0173322227922153	MRAS
STMN1	1248.98559141865	1.95987042161639	0.582778590150219	3.36297601651977	0.0007710706239612	0.0173570587613405	STMN1
CES2	4375.93291168787	-4.98032301021381	1.48117660753302	-3.36240998195941	0.0007726531333667	0.0173702394098696	CES2
TGFBI	1941.39204485321	1.70831657101104	0.508270984111204	3.36103500772981	0.0007765098286033	0.0174344468347384	TGFBI
ABCC13	24.6467730505146	-8.75990057843639	2.60673065136394	-3.36049318093255	0.0007780345131172	0.0174461973256661	ABCC13
RASA4CP	149.405390689651	-2.99290284810068	0.890778494779982	-3.35987326326273	0.0007797823515579	0.017462915052949	RASA4CP
F11	27.427033177813	-6.74564975507091	2.00823883453014	-3.35898780517764	0.0007822851947127	0.0174964761841858	F11
PLLP	1090.36491546861	-2.28655128051698	0.681128406737202	-3.35700472612824	0.0007879176579273	0.0175998581462418	PLLP
CDKN2B	340.335979963991	-2.52280314821534	0.752467311065735	-3.3527079663331	0.0008002509523098	0.0178524613855254	CDKN2B
IL17REL	60.2789357908854	-5.86458120880984	1.7504077445288	-3.35040862744158	0.0008069242644872	0.0179783138876733	IL17REL
PCOLCE	671.046693898905	2.39036268998562	0.71358310038217	3.34980283124057	0.0008086910260272	0.0179946663428762	PCOLCE
EPCAM	7412.91714384206	-1.41297974054507	0.42202544616341	-3.34809133759664	0.0008137018900068	0.0180678586714283	EPCAM
ENGASE	1491.09180165538	-1.58963091230313	0.474804220520128	-3.34797131870849	0.0008140543567164	0.0180678586714283	ENGASE
TYMP	1786.83989625989	2.06187302697917	0.61618505771312	3.34619121507345	0.0008192987541664	0.0181385278353641	TYMP
NPW	160.970582497047	3.2822907126304	0.98090567055855	3.34618384942294	0.0008193205192235	0.0181385278353641	NPW
PTK2B	1058.03408494061	-1.68000160762258	0.502807987020992	-3.34123890429059	0.0008340542176799	0.0184412774551231	PTK2B
ALDH3A2	2063.66933823194	-1.52206790438214	0.45571815232257	-3.33993258031287	0.0008379873068546	0.0185047564604929	ALDH3A2
TMEM164	1093.33031803403	-1.90470089341562	0.570514129424535	-3.33856918729928	0.0008421105620019	0.0185722687617216	TMEM164
TRIM15	156.474882976012	-3.07182768841884	0.920395578476516	-3.33750808918865	0.0008453326118386	0.0185924637258167	TRIM15
PRODH	123.678795368025	-3.16504579839103	0.948330799733188	-3.33749130501879	0.0008453836691107	0.0185924637258167	PRODH
KLF15	413.645515297831	-2.34447240113606	0.702523840194955	-3.33721400897292	0.0008462276149097	0.0185924637258167	KLF15
KCNMB1	212.958589871561	-2.61385373850695	0.783704716135699	-3.3352532971798	0.0008522173406342	0.0187004820225061	KCNMB1
CNTFR	68.8765780436534	-4.6708640719853	1.40117316734035	-3.33353805286705	0.0008574894125319	0.0187925006723823	CNTFR
UGT8	511.525412554535	-1.99960616542806	0.600209770362237	-3.33151218818258	0.0008637551759107	0.0188668550522479	UGT8
SEMA4B	1319.03661263705	-1.78583828602404	0.536063820484524	-3.33139118474719	0.0008641307657518	0.0188668550522479	SEMA4B
ANXA5	3816.56462593411	1.5164495188413	0.455154820567254	3.33172241689404	0.0008631029943047	0.0188668550522479	ANXA5
PPP1R13B	844.258692082808	-1.8778506083484	0.56462560713684	-3.32583323287583	0.0008815465503115	0.0192230106959669	PPP1R13B
ESRRA	2007.08548453444	-1.51240383625411	0.4550539794456	-3.32357017973272	0.0008887305781323	0.0193554410785003	ESRRA
ZFP1	111.228893962587	3.24143136639756	0.975760753530186	3.32195300402321	0.0008938974836366	0.0194436652402009	ZFP1
NOMO3	905.392141801442	-2.07192139932855	0.624126837088517	-3.31971207806707	0.0009011033163379	0.0195464587226434	NOMO3
TM4SF4	696.431740961456	-6.97084384509407	2.09993801405637	-3.3195474335115	0.0009016348582343	0.0195464587226434	TM4SF4
FAAH	665.009687344239	-1.87955154085398	0.566225862703266	-3.31943781564597	0.0009019889119557	0.0195464587226434	FAAH
RP11-826N14.8	34.7083484584805	-8.73149305198825	2.63093958958844	-3.31877367558794	0.0009041367685547	0.0195686644950666	RP11-826N14.8
CHST9	36.4253701532809	5.5664362076937	1.67764194248716	3.31801206605581	0.0009066056798098	0.0195738255927551	CHST9
IGLV8-61	456.181083123864	-2.21175913935648	0.666592668229761	-3.31800700003218	0.0009066221232482	0.0195738255927551	IGLV8-61
TRHDE	58.532383288854	-4.60707699804457	1.38880367233375	-3.31729897452159	0.0009089229725336	0.0195992140475922	TRHDE
CREBBP	1516.78440112714	-1.89694357514136	0.572137142864645	-3.31553998687014	0.0009146625441422	0.0196985976595682	CREBBP
IGLC7	129.553743919197	-6.43974915631323	1.94284004956177	-3.31460593360003	0.0009177239924759	0.0197401297788989	IGLC7
IGLL5	4323.75622837815	-1.47726698556385	0.445953983349331	-3.31259959709039	0.0009243320806786	0.0198577531956411	IGLL5
PDE1C	163.247597416732	-3.01259906104152	0.909759272309655	-3.31142440944106	0.000928223136661	0.0199167878202521	PDE1C
TMEM82	59.8586563936101	-4.48019138125081	1.35338799790858	-3.31035252874575	0.0009317853708906	0.0199440989152679	TMEM82
OGDH	2826.42444052895	-1.44073935630543	0.43521164786448	-3.31043381622464	0.0009315147809761	0.0199440989152679	OGDH
SLC11A1	130.600922896001	3.87000659295152	1.16961894778848	3.30877556341658	0.0009370492077013	0.0200321574794863	SLC11A1
CERCAM	659.291657378038	2.03585527752201	0.615900652092383	3.30549297294239	0.0009480948141603	0.0202434509155831	CERCAM
FAM110C	326.012696883648	-2.36264145287063	0.715276573256216	-3.30311594313088	0.0009561684507839	0.0203908481248569	FAM110C
C1R	3996.92027034935	1.53051253434013	0.463928940712659	3.29902362199921	0.0009702174659825	0.0206651575914595	C1R
MAGED4	37.132499624137	-9.11789401297955	2.76599595816194	-3.29642347671345	0.0009792428741247	0.0208319274674921	MAGED4
IGKV3-7	37.7789407731748	-6.29865867523035	1.91175545231092	-3.29469894678034	0.0009852717333454	0.0209346212318012	IGKV3-7
CXCL8	329.606346189775	3.445771456127	1.04717004156667	3.29055580216161	0.0009998966767147	0.0212194881831927	CXCL8
SPINT1	2388.07284784358	-1.58297420960237	0.481181069459457	-3.28976825996216	0.0010026992632736	0.0212405896181607	SPINT1
LMTK2	1150.76315823611	-1.65806061320849	0.504032371681771	-3.28959151507701	0.0010033292346752	0.0212405896181607	LMTK2
MYRFL	69.6806961248609	-4.32806072131152	1.31595013446454	-3.28892456329479	0.0010057097508824	0.0212651468320686	MYRFL
SRPX2	266.292100127186	2.48629149213406	0.756541507134428	3.28639138591542	0.001014799010602	0.0214313250445087	SRPX2
IGHV3-23	5341.22913515503	-1.43503625307652	0.436743334798226	-3.28576566311996	0.0010170558384649	0.0214529828977908	IGHV3-23
NEAT1	15644.1488272739	-1.62477725856411	0.494937150777976	-3.28279511047044	0.0010278334039942	0.0216541008437634	NEAT1
CNDP2	3438.70384636153	-1.4010618275493	0.427593580706063	-3.27662034878026	0.0010505752876448	0.0221064894162281	CNDP2
MET	1035.62178558519	-1.66055257342622	0.507010837863646	-3.27518161233627	0.001055940663376	0.0221303287143242	MET
IGHV3-66	448.599924923207	-2.26234830900594	0.690802917696345	-3.2749547679247	0.0010567889278722	0.0221303287143242	IGHV3-66
IGLV3-1	2818.66300902697	1.8453554708309	0.56339326861538	3.27543045618228	0.0010550108585331	0.0221303287143242	IGLV3-1
PHLDA3	661.321074411617	1.9035755775483	0.581176015153844	3.27538564550777	0.0010551782376431	0.0221303287143242	PHLDA3
C3	5741.89495474051	4.1095737501946	1.25539843474024	3.27352148646331	0.0010621631489365	0.0222161687201936	C3
PRELID2	291.705363347804	-2.27166915239235	0.69441109030789	-3.27136070275768	0.001070313014557	0.0223597885523108	PRELID2
EFL1	513.173424269624	-2.37725100624038	0.727289242565317	-3.26864590744567	0.0010806344480446	0.0225483760338712	EFL1
NTN4	1461.66471602949	-1.56232230904999	0.478125632602668	-3.26759789167863	0.0010846434913067	0.0225931518810935	NTN4
MT1M	797.683943279495	-2.40028365470061	0.734614142267118	-3.2674073593152	0.0010853738233642	0.0225931518810935	MT1M
HEPH	1061.49807442471	-1.68262123061585	0.51520841524259	-3.26590401250253	0.0010911522936026	0.0226863322332199	HEPH
DDR1	4642.79195151925	-1.40096761549083	0.429240135516908	-3.2638318264524	0.0010991638776609	0.0227984907624848	DDR1
TM4SF5	444.765817769391	-2.11427738933844	0.647738016312229	-3.26409340828206	0.0010981495460849	0.0227984907624848	TM4SF5
SLC51B	34.0709719864494	-6.30960315169964	1.93733446353753	-3.25684762773405	0.0011265688974856	0.0233391318678867	SLC51B
CKMT1B	826.18644205689	-2.30953981747326	0.709746085982079	-3.25403670846248	0.0011377757654782	0.0235433101685603	CKMT1B
CICP14	195.879809011005	-2.73794938666128	0.842963326077435	-3.24800534253583	0.0011621708847694	0.0240195768983841	CICP14
CLEC11A	316.398371581264	2.62886690431584	0.810512374588805	3.24346300776658	0.0011808614357635	0.0243769535489427	CLEC11A
SI	1911.41065673321	-10.846830476089	3.34821907247611	-3.23958207073571	0.0011970501174052	0.0246818984562742	SI
NUPR1	950.004055429801	1.90510501475085	0.588151822481755	3.23913816455095	0.0011989148077119	0.0246911261167442	NUPR1
ITGB2	1113.49545405537	2.00109070461448	0.61806273159893	3.23768220005379	0.0012050496420532	0.0247881699096731	ITGB2
SPATA6L	106.643047800733	-3.39862998273919	1.05068998853294	-3.2346648581706	0.0012178559036331	0.0250220559068391	SPATA6L
LRATD1	932.978457507457	-1.84465295409791	0.57047099674779	-3.23356132847091	0.0012225708357398	0.0250893423687813	LRATD1
CREG1	1987.92703770293	1.47724265551691	0.45725914756909	3.23064647994539	0.0012351059933029	0.0253167667309608	CREG1
SLC1A3	180.43795808722	2.97268015138944	0.920388919830983	3.22980871166434	0.0012387306707741	0.0253612273524057	SLC1A3
PDCD4	4229.28746547202	-1.38135808879919	0.427877150969654	-3.22839881884031	0.0012448528788852	0.0254566569352321	PDCD4
SLC39A1	2081.89469192515	1.48209883790692	0.459266401345916	3.22710050977714	0.0012505152534421	0.0255424704111645	SLC39A1
LETM1	939.104492704559	-1.75455172744397	0.544629713514522	-3.22154976841378	0.0012749931660705	0.026001570629768	LETM1
IGLV2-14	5523.53265747312	-1.53370199985583	0.476108494560892	-3.22132878824256	0.0012759767484619	0.026001570629768	IGLV2-14
BEX3	915.519529638257	1.92619210783948	0.598085727393438	3.22059534213291	0.0012792463387062	0.0260377441113077	BEX3
CH507-513H4.6	27939.4300886304	1.60743598101384	0.49924444740161	3.21973732382998	0.0012830810676782	0.0260853225696124	CH507-513H4.6
MAST3	383.834968363522	-2.34735739392723	0.729147960475482	-3.21931558636811	0.0012849698199008	0.0260932740933952	MAST3
TPMT	860.00738715525	-1.74057593236289	0.541331745943305	-3.215359057374	0.0013028145356626	0.026424840110419	TPMT
SPP1	376.041749418195	2.95877790473527	0.92035792088849	3.21481223509104	0.0013052987209731	0.02644444141339	SPP1
P4HA3	46.020475832899	4.89145841474801	1.52315248094357	3.2114042920495	0.0013208796080759	0.0267093316128661	P4HA3
TMCC3	478.697332795557	-1.92915234400494	0.600742026659609	-3.21128247799123	0.0013214396975429	0.0267093316128661	TMCC3
VKORC1	935.72525287955	1.68873892784205	0.52603454981252	3.21031941427407	0.0013258754941777	0.0267679359618287	VKORC1
RAPH1	598.727191647011	-2.35027045694397	0.732573807950506	-3.20823708333121	0.001335513556449	0.02690017652487	RAPH1
VIPR1	370.480471667306	-2.32468669900702	0.724580796808715	-3.20831949900644	0.0013351308704587	0.02690017652487	VIPR1
SCTR	104.035323641317	-7.50140041684104	2.3395871113506	-3.20629241819964	0.001344572763482	0.0270513755867758	SCTR
CAMK2B	61.4882184439237	-6.58656831996938	2.05453507016234	-3.2058680407188	0.0013465572433376	0.0270600540376831	CAMK2B
VAT1	1470.83542235009	1.54268376625717	0.481387022738853	3.20466421691233	0.001352201293965	0.0271421695216044	VAT1
ROCK2	1339.45302268659	-1.63662148599818	0.511060145242775	-3.2024048465386	0.0013628531625129	0.0273245001731456	ROCK2
AKAP9	1844.46668463993	-1.49593376589956	0.467366731014104	-3.20077075801619	0.0013706052944789	0.0274483402824212	AKAP9
IGSF9	373.547763145458	-2.84711957028533	0.890220049618144	-3.19822000358966	0.0013827874260581	0.0276605112792312	IGSF9
SCGB3A1	165.249703085641	4.0273477606154	1.25987183940589	3.19663289125864	0.0013904176193039	0.0277494228878951	SCGB3A1
TRPM4	1425.95906637373	-2.05153238516441	0.641744951522365	-3.19680330994067	0.0013895964585648	0.0277494228878951	TRPM4
CYP1B1	353.964622418868	2.23471343887348	0.699255663384436	3.19584603442087	0.0013942148872867	0.0277933706878679	CYP1B1
ARSL	191.823421613552	-2.62611597952203	0.821929592916611	-3.19506196413159	0.0013980082179022	0.0278371396348703	ARSL
TREM1	62.0878490476362	5.00614936865273	1.56731737222078	3.19408784550086	0.0014027342581443	0.0278993595658092	TREM1
ODAM	138.676014359862	-3.09902409064898	0.970540418341569	-3.19309122225378	0.0014075847241529	0.0279639095198597	ODAM
ACP3	114.539451639758	-3.18340471743972	0.998089815660291	-3.18949724512891	0.0014252049748755	0.0282817155777401	ACP3
SLC52A1	47.1282313986896	-5.31102792348184	1.66563458888243	-3.1885912786221	0.0014296786473144	0.0283060125819987	SLC52A1
ZG16B	504.900012721377	-2.07800726929809	0.651689240768325	-3.18864750145049	0.0014294006420656	0.0283060125819987	ZG16B
PEX26	1375.84781540737	-1.56957170358507	0.492524532387081	-3.18678888131307	0.0014386174241505	0.0284506599103003	PEX26
RP13-122B23.13	411.023139215372	-2.27435131669962	0.713913676490863	-3.18575115114597	0.0014437872645894	0.0284882282117122	RP13-122B23.13
CST1	1833.37438900963	12.1307461216327	3.80757001872846	3.18595483785318	0.0014427711744386	0.0284882282117122	CST1
CHD7	602.075648345626	-1.86281425915531	0.585321659349946	-3.18254797067332	0.0014598533063026	0.0287423228413202	CHD7
RNF186	161.720345837679	-3.2995714092041	1.03677752498554	-3.1825259804413	0.0014599641688898	0.0287423228413202	RNF186
PDX1	244.283952004191	-2.42263640962419	0.761398750284408	-3.18182346466848	0.0014635099508115	0.0287448448620976	PDX1
ATP1A1	14421.5774878141	-1.34550550514406	0.422882387034823	-3.18174874715995	0.0014638875362862	0.0287448448620976	ATP1A1
SPARC	14105.5787139594	3.77086430151245	1.18529764140896	3.18136489078812	0.0014658287730131	0.0287448448620976	SPARC
CRIP2	1311.69565724331	1.71079010914877	0.537782315456488	3.18119443495756	0.0014666915618667	0.0287448448620976	CRIP2
LINC01235	23.728255534283	6.86987097641045	2.16132291508221	3.17854908605785	0.001480141538143	0.0289758494596246	LINC01235
TLDC2	104.461572635342	-3.3266411942745	1.04678588050894	-3.17795764751538	0.0014831641439977	0.0290024342097339	TLDC2
CD63	11022.7722034556	1.36745223936299	0.430377990903591	3.17732846071423	0.0014863859088543	0.0290029664342564	CD63
ADA	625.903637519934	-1.88737008615795	0.594027028796336	-3.17724614312969	0.0014868078945336	0.0290029664342564	ADA
SET	4593.61707935598	1.31582943644635	0.414176490991828	3.17697760511548	0.0014881852718949	0.0290029664342564	SET
PPFIBP2	1169.13092512568	-1.63440739775999	0.514765946200739	-3.17504957315618	0.0014981090523908	0.0291346592232474	PPFIBP2
FOS	5361.23423623448	-1.39274970208777	0.438659236528922	-3.17501510536629	0.0014982870150966	0.0291346592232474	FOS
CCDC80	1650.09670439011	1.97124438850812	0.621614281898629	3.17116972037264	0.001518264092965	0.0294902065682601	CCDC80
SLC27A2	137.480708423194	-3.33447436255857	1.05280952786752	-3.16721522202843	0.0015390636795676	0.0298609203664885	SLC27A2
CPA2	1465.30559398443	-4.62526486117624	1.46149066739469	-3.16475839659066	0.001552117750076	0.0300472750661947	CPA2
NPC2	2266.76514750575	1.52412094144148	0.481546814070858	3.16505248691607	0.0015505497791155	0.0300472750661947	NPC2
ADAMTS14	185.367919707818	2.95476344050465	0.933823491676407	3.16415625312685	0.0015553326924454	0.030076094895092	ADAMTS14
MIDEAS	710.55805038043	-1.81565790969441	0.573966335996404	-3.16335261464845	0.0015596330034432	0.0300989357504628	MIDEAS
LIFR	2188.49136258462	-1.65189484204591	0.522207854498212	-3.1632899195536	0.0015599689480955	0.0300989357504628	LIFR
LLNLR-225F10.1	102.839463480345	-3.70170811910957	1.17047923730546	-3.16255769528318	0.0015638974265536	0.030141354936774	LLNLR-225F10.1
ANO1	1038.11083397777	-1.62991065433912	0.515553118235952	-3.16147957734428	0.0015696982524638	0.0302197266880408	ANO1
RGN	234.665189429389	-2.66626110013147	0.844024236427704	-3.15898641894018	0.0015831886790851	0.0304458017171092	RGN
ANKRD18A	42.1417954780934	-8.25821262686743	2.61751116169976	-3.15498659478674	0.0016050547989275	0.0308098624832098	ANKRD18A
IGHV5-10-1	534.115834582727	-8.96278919849696	2.84093122270253	-3.15487722014292	0.0016056566110747	0.0308098624832098	IGHV5-10-1
GDPD3	166.563806813951	-2.95971133689951	0.938280334316418	-3.15439984048669	0.0016082857297963	0.0308263611333786	GDPD3
KIAA0930	1076.64409963933	1.70262387783226	0.540258531093346	3.15149836576682	0.0016243507165979	0.031100068720094	KIAA0930
FSIP2	215.481275866955	-3.70761603817891	1.17692276676197	-3.15026282343026	0.0016312364403453	0.0311976207465837	FSIP2
SETD1B	839.513282079261	-1.66431506635758	0.528591581441403	-3.14858413336664	0.0016406348887813	0.0313429623544277	SETD1B
NT5E	510.177292052521	-2.2286913582366	0.707923057608159	-3.14821128410002	0.0016427291039454	0.0313485971281947	NT5E
SERPINE2	375.824769190446	2.28069249848334	0.724571029643691	3.14764516545034	0.0016459135756225	0.031375002437716	SERPINE2
ALDH5A1	469.487306375713	-1.90364402968865	0.605033590273948	-3.14634436879234	0.0016532522146919	0.0313775744407166	ALDH5A1
LONRF2	289.823717581789	-2.7645724254597	0.878540526655004	-3.14677848270205	0.0016507997554859	0.0313775744407166	LONRF2
PEA15	2085.70849313473	1.43094594663728	0.454674080989262	3.14719049637465	0.0016484752448066	0.0313775744407166	PEA15
NCF2	249.692312316385	2.64743067968927	0.841355392329845	3.14662591316866	0.0016516612916409	0.0313775744407166	NCF2
PKP2	1111.39001357153	-1.84231189125804	0.585755184559834	-3.14519092586854	0.0016597847079771	0.0314672785278401	PKP2
KANK1	702.259481102037	-1.72785467486512	0.549542212372104	-3.14417097716082	0.0016655809368265	0.0315221490254728	KANK1
CLDN11	128.69327176937	3.03896718823801	0.96657874155636	3.14404513319291	0.0016662973800413	0.0315221490254728	CLDN11
RPLP0P2	19.6518748871404	8.77125321046697	2.79778217910638	3.13507365797453	0.0017181096583092	0.0324670548554462	RPLP0P2
VSIG1	4129.17877380356	-7.0510344555063	2.24937398983243	-3.13466523903015	0.001720503259368	0.0324770620671389	VSIG1
OVOL1	153.996301857506	-2.74648370610873	0.876401064964403	-3.13382059413664	0.0017254631608311	0.0325354379341568	OVOL1
CIDEB	226.171708961221	-2.45598927339214	0.783840175785404	-3.13327812130994	0.0017286555862969	0.0325603959784333	CIDEB
SLC12A8	318.507487732238	2.19573858795029	0.702182776804293	3.12701857761782	0.0017658876841371	0.0332257679489432	SLC12A8
AKAP7	174.13411642283	-2.6310510352722	0.841850641077552	-3.12531808719004	0.0017761288703958	0.0333581842814126	AKAP7
HSD17B11	1207.6676563913	-1.61169395958342	0.515706671530453	-3.12521448442857	0.0017767545780377	0.0333581842814126	HSD17B11
EXOC6B	413.32443204789	-1.9922875948774	0.637648832995622	-3.12442757170557	0.0017815137466356	0.0333903692080518	EXOC6B
PRSS12	470.902121640506	-1.90007908689537	0.608162029495954	-3.12429746472361	0.001782301748464	0.0333903692080518	PRSS12
JPH2	197.255175023715	-2.65559809774934	0.85027233267814	-3.1232323994183	0.0017887644458437	0.0334036901821383	JPH2
PELATON	80.0136754631767	4.05261384196307	1.29750415206006	3.12339180998281	0.0017877957916055	0.0334036901821383	PELATON
EP300	1471.50942079713	-1.86597570912305	0.597383223519536	-3.123582376702	0.0017866384505104	0.0334036901821383	EP300
ALPP	121.330699816988	6.21999872748605	1.99190622182867	3.12263632661168	0.0017923907430613	0.0334355716449229	ALPP
OR7E14P	64.6563938981982	-4.30639061057629	1.37940566842303	-3.12191743818152	0.0017967731957516	0.033481475282975	OR7E14P
PCSK6	624.921457636649	-1.88480179409549	0.604107510497645	-3.11997742346034	0.00180864901605	0.0336667647506839	PCSK6
IGHV3-64D	128.428418097244	-7.15016302696596	2.29278228949353	-3.11855297370838	0.0018174146827118	0.0337735266092198	IGHV3-64D
MST1R	1323.09721607402	-1.62581289633423	0.521358613947158	-3.11841571778272	0.0018182613763099	0.0337735266092198	MST1R
IGLC1	7884.76793000401	-1.52764745907747	0.490270809844989	-3.1159257871389	0.0018336841354436	0.0340237259763952	IGLC1
ADCY5	262.318428353172	-2.27945304314988	0.731993188106953	-3.11403586834585	0.0018454705352087	0.0342059926967472	ADCY5
RP11-215D10.2	40.7663663195548	-5.91956429389169	1.90168726118752	-3.11279589168368	0.001853241371745	0.0343135222315778	RP11-215D10.2
COL5A2	2771.36427834997	2.02042135024995	0.649304261764881	3.1116711674712	0.001860315919175	0.0344079450740845	COL5A2
RARRES2	1710.80333452388	1.74170615880075	0.55997688627787	3.11031794611695	0.0018688605999747	0.0345293300459806	RARRES2
CLEC4E	73.7934567993077	4.37879993180935	1.40802533403905	3.10988717741914	0.0018715881697596	0.034543093942503	CLEC4E
MYOM1	122.954344561446	-3.26812600373904	1.051149813095	-3.10909630865691	0.0018766053670221	0.0345990426556893	MYOM1
CACNA1H	498.683286509306	-1.92667014073812	0.620193500838747	-3.10656293258878	0.0018927601569209	0.0348600002262505	CACNA1H
PIFO	148.124585638821	2.84394257293594	0.91574148100284	3.10561728602869	0.0018988230068212	0.0349347341582327	PIFO
GOLGA4	2012.70563074585	-1.54777763903742	0.498806445525943	-3.10296238735535	0.0019159398893217	0.0352124690840224	GOLGA4
TRIO	1118.65175148908	1.59850406946882	0.515350303399676	3.10178156280062	0.0019235984300579	0.0352848560069616	TRIO
CDK18	760.320740942757	-1.70948531412084	0.551139178608629	-3.10173070699945	0.0019239288989619	0.0352848560069616	CDK18
RNF128	1312.03747049414	-1.5172647172806	0.489273383784301	-3.10105713404082	0.0019283108015141	0.0353280326969298	RNF128
CDC14B	687.939497226494	-1.69242943182899	0.54606818531553	-3.09930055868585	0.001939781280454	0.0354726784500039	CDC14B
CST2	62.8646522201453	4.57897387480769	1.47749191187076	3.09915325966821	0.0019407459878812	0.0354726784500039	CST2
PTK6	907.86644478983	-2.16484923170166	0.698583191165485	-3.09891400062164	0.0019423139092753	0.0354726784500039	PTK6
CD276	868.049738571386	1.65832032652632	0.535501640154563	3.09676049927257	0.0019564787491066	0.0356939573253238	CD276
FAM135A	715.270936956726	-1.75997316318062	0.56845010403941	-3.09609084539564	0.0019609027471102	0.0357372474507342	FAM135A
PTK7	1131.4515827479	1.95922983889181	0.632916114103321	3.09556005169427	0.0019644159024129	0.0357638644386005	PTK7
ALDH1L1	99.6638044750361	-3.89214798554903	1.25765784931661	-3.09475902978218	0.0019697285530445	0.0358231530059451	ALDH1L1
PCAT18	74.8046890734238	-7.42948132618955	2.40165882299667	-3.09347907997998	0.0019782449981176	0.0359405240898883	PCAT18
SPAG17	29.9255202347187	8.23917269548192	2.66460866631461	3.09207607092168	0.0019876190676843	0.036038494124888	SPAG17
TCF7L2	600.410193325424	-1.79342149304268	0.580087543687565	-3.09163937850149	0.0019905450952508	0.036038494124888	TCF7L2
BICC1	200.460541691643	2.70108878791622	0.873697257150185	3.09156148289466	0.0019910674447347	0.036038494124888	BICC1
ALPK2	32.6343000828863	8.41391701537071	2.72190424173663	3.09118773774439	0.0019935754415557	0.036038494124888	ALPK2
BAIAP2L2	741.849869797646	-1.89982937962451	0.614607245494148	-3.09112753478368	0.0019939797013368	0.036038494124888	BAIAP2L2
FA2H	849.587962742236	-1.96076272472976	0.634614574005202	-3.08969066429554	0.0020036505680751	0.0361698727966462	FA2H
CARD10	955.390536832312	-1.72027769826739	0.556826653950276	-3.08943130876239	0.002005400741638	0.0361698727966462	CARD10
COL23A1	140.064731337537	-3.02450770828026	0.979303916091349	-3.08842603259654	0.0020121977761466	0.0362549346988657	COL23A1
BCL2L14	276.209890806851	-2.2036568993566	0.714000724770685	-3.08635106787091	0.0020262942626294	0.0364712034481325	BCL2L14
INAVA	2012.25930262883	-1.67230766572853	0.541951094156216	-3.08571692863211	0.0020306203971413	0.036511351062325	INAVA
HADHA	3228.44363935474	-1.34844029650365	0.437181023034922	-3.08439805356314	0.0020396449940083	0.0366358090006261	HADHA
MICAL3	684.596884535583	-2.15958008730144	0.700493712064518	-3.08294000375342	0.0020496647339054	0.0367778667959169	MICAL3
SSPOP	51.0824185070804	-4.30799870610138	1.39764443102944	-3.08232810181077	0.0020538831700334	0.036815644517997	SSPOP
DBN1	936.495164841756	1.96431477102174	0.637776321836507	3.07994308312576	0.0020704015653651	0.0370735934977976	DBN1
CLDN1	288.947062969678	2.36725833747003	0.769552373923377	3.07614974326066	0.0020969250620706	0.0375050805405256	CLDN1
GIPC2	481.765435077952	-1.84013143545738	0.598244984344386	-3.07588276310243	0.0020988035084091	0.0375050805405256	GIPC2
PIGR	29748.4294405552	-4.14756006290487	1.34859248911466	-3.07547320364189	0.0021016881286912	0.037518147813717	PIGR
EPHA1	440.543171237796	-2.19482808853403	0.714772561260247	-3.07066640144137	0.0021358163651235	0.0380494156743839	EPHA1
LGALS9C	398.99518449722	-2.34288556426016	0.762946705780119	-3.07083777478866	0.002134590932482	0.0380494156743839	LGALS9C
ZBTB7C	444.581235246431	-2.89122985463642	0.942162901370664	-3.0687154529543	0.00214981247921	0.0382596351637143	ZBTB7C
TMEM132A	1072.21326495464	2.27243050116464	0.741430854252816	3.06492572858289	0.002177240577679	0.0387082271274504	TMEM132A
MAP3K4-AS1	38.5828148511869	4.71681199377166	1.53957028736823	3.06371981355569	0.0021860354252746	0.0388132750817767	MAP3K4-AS1
ARHGAP32	768.103502960774	-1.95240096590651	0.63730951769559	-3.06350511281563	0.0021876046679851	0.0388132750817767	ARHGAP32
RHOV	199.68367683654	-3.0775855680598	1.00480273138367	-3.06287540025075	0.0021922131797672	0.038855473276791	RHOV
CXCL9	768.091912951185	2.5007367735623	0.816728256195161	3.06189574634324	0.0021994004083018	0.0389432452376451	CXCL9
FOXQ1	2678.1326637047	-1.50658467536608	0.492400223701431	-3.05967504247033	0.0022157726322304	0.0391535563603968	FOXQ1
NFATC4	480.626129275363	1.86650850159475	0.610028777779981	3.05970565583373	0.0022155461768258	0.0391535563603968	NFATC4
NOL4L	718.268172882807	-1.67177516398728	0.546505557420268	-3.05902683200285	0.0022205726045648	0.0391986185302264	NOL4L
RFTN1	589.34276157112	2.05286539623468	0.671337882600552	3.05787212287578	0.0022291467922817	0.0393101463177369	RFTN1
FPR3	343.465099066513	2.10067692826384	0.687137462064994	3.05714219386448	0.0022345824531363	0.0393661578169808	FPR3
VCAN	1481.5806529411	1.51961731791406	0.497222494239388	3.05621192830113	0.0022415275902422	0.0394486214189807	VCAN
VNN2	163.341816933428	2.87929036882825	0.943496565292871	3.05172321208662	0.0022753180564124	0.0399918993219113	VNN2
MLXIPL	409.32788335286	-1.96743779367678	0.644743861411461	-3.05150294780583	0.0022769881264613	0.0399918993219113	MLXIPL
ARHGEF5	1107.97783305465	-1.94922757305969	0.639203659651061	-3.04946247354681	0.0022925127168556	0.0402240171860786	ARHGEF5
TCEAL2	107.042599683931	-5.4692582726829	1.79460166564781	-3.04761684856044	0.0023066382784773	0.040423301135232	TCEAL2
SLC16A5	330.486776507809	-2.13248727201395	0.699778891968862	-3.0473729580698	0.0023085108551659	0.040423301135232	SLC16A5
UNC5D	20.4703762658951	-8.71581926658555	2.86169655997931	-3.04568254666685	0.0023215280501213	0.0406104249169321	UNC5D
GNG10	644.370862978983	1.69832999227274	0.558485308920466	3.0409573271597	0.0023582725117249	0.041211126359943	GNG10
SLC25A5	9161.44103073619	-1.26557891684098	0.416218420848647	-3.04066051247933	0.0023605982957712	0.041211126359943	SLC25A5
DYNC2I2	1087.26295611927	1.54967783981867	0.509717783173341	3.04026638068396	0.0023636898843906	0.0412237926483864	DYNC2I2
KIAA1671	1147.24751205365	-1.59162310139507	0.523592812202422	-3.03981083067226	0.002367267858906	0.0412449079057195	KIAA1671
CTD-2385L22.2	26.1745507643979	-10.0321790447469	3.30704980188967	-3.03357362172606	0.0024167573434044	0.0420650980960402	CTD-2385L22.2
PRSS3	760.85782201461	-1.85781462124979	0.613011102108576	-3.03063780551358	0.0024403779584702	0.042433837495437	PRSS3
ELOVL5	566.18989913989	1.79002675307134	0.591356718437033	3.026983032851	0.0024700782270847	0.0429074505987018	ELOVL5
SDR16C5	265.981830270735	-2.4745001240859	0.817660707709016	-3.02631654029107	0.0024755299588308	0.0429431834836663	SDR16C5
FGFR3	615.913749812341	-2.15098262689791	0.710803314126812	-3.02612914733	0.0024770647650281	0.0429431834836663	FGFR3
MAFB	693.130224483423	1.79758822859029	0.594182421818977	3.02531371272699	0.0024837535685578	0.0429884291476338	MAFB
AC009133.12	157.975189237211	-2.58518974211495	0.854548987085814	-3.02520953296191	0.0024846093182383	0.0429884291476338	AC009133.12
MAGI3	576.674937336864	-1.80321737917249	0.596151699825249	-3.02476262283756	0.0024882833728085	0.0430092869091706	MAGI3
PLA2G12B	32.8350253965998	-9.18617069642593	3.03916136130695	-3.02260051518803	0.0025061283826169	0.0432748015959711	PLA2G12B
EFEMP2	511.883292096994	2.05115513217626	0.678913895153096	3.02123015425059	0.0025174992271309	0.0433883268175123	EFEMP2
CARHSP1	849.70262214912	1.71520449598919	0.567721419747823	3.0212080015425	0.0025176834306666	0.0433883268175123	CARHSP1
LDHD	510.364433864902	-2.55879989388745	0.847156456381399	-3.0204572893386	0.0025239330231779	0.0434530484810564	LDHD
CHCHD10	1189.42055950398	-1.59582900789566	0.528434331327668	-3.01991924689339	0.0025284208905197	0.0434873417329969	CHCHD10
SPATA17	25.2181422587234	6.26293786045529	2.07500127970689	3.01828144479024	0.0025421269296231	0.0436542315576744	SPATA17
WWP2	1109.0232385277	-1.51875321926925	0.503204792426118	-3.01816127773115	0.0025431352253366	0.0436542315576744	WWP2
GM2A	1104.981326336	1.51381339173272	0.501779027661551	3.01689251300033	0.0025538034958356	0.043786511296592	GM2A
KLK10	95.885948427025	3.67665157169944	1.21878723548786	3.0166475859322	0.0025558676455624	0.043786511296592	KLK10
NR5A2	171.653602657066	-2.70164799650066	0.895874548417618	-3.01565436954603	0.002564253733809	0.0438870263302111	NR5A2
EPS8L2	2295.73605568095	-1.57718037605076	0.52353911819978	-3.01253587597043	0.0025907481116813	0.0442969620704846	EPS8L2
CACYBP	1131.69879816804	1.62968758132244	0.541352236919266	3.01040149126692	0.0026090256346493	0.0445657388553881	CACYBP
AJUBA	283.882300465847	2.11069289643324	0.70124147729953	3.0099373251016	0.0026130160343032	0.0445901844913477	AJUBA
ZBED9	20.6183199368072	-7.57612437362564	2.51742373334622	-3.00947523186939	0.0026169941547162	0.0446143729526629	ZBED9
SUCLG1	1575.15144230677	-1.44225467992303	0.479500345228284	-3.00782824095025	0.0026312180332401	0.0448130125055161	SUCLG1
C9orf152	832.982907793222	-1.58484199322499	0.527063354204985	-3.00692882664086	0.0026390154296149	0.0449019197560357	C9orf152
GPX1	3457.79451845355	1.42001898365295	0.472407920404733	3.00591696776877	0.0026478128985362	0.0450076528109237	GPX1
NRTN	128.728956223376	-3.24503009920228	1.08060464124298	-3.00297627397716	0.00267353273669	0.0453433451296388	NRTN
ANXA4	4150.41764424217	-1.26531808173796	0.421380772691997	-3.00279026414626	0.0026751672649254	0.0453433451296388	ANXA4
MATN3	85.8321746620212	3.73229515022018	1.24306914821991	3.00248393708818	0.0026778610498724	0.0453433451296388	MATN3
NPIPB5	1033.39391138434	-1.64333229855188	0.547326553900314	-3.00247135250666	0.0026779717694081	0.0453433451296388	NPIPB5
HOMER2	894.377143448506	-1.80929518001607	0.60268337359373	-3.00206585960295	0.0026815415483902	0.0453597071821395	HOMER2
TSPAN12	770.13728818513	-1.64398803452145	0.547810520543237	-3.0010158127142	0.0026908059142979	0.045464452698698	TSPAN12
BTD	821.882697088291	-1.58198244819538	0.52719165001516	-3.00077296017471	0.0026929527168143	0.045464452698698	BTD
KCNJ16	509.163020218988	-6.4827074431913	2.1621357430178	-2.99828882813022	0.0027150023620077	0.045792338967339	KCNJ16
CRYZ	613.755549070833	-1.67013564567325	0.557106141752613	-2.99787692237449	0.0027186744220182	0.0458099269389015	CRYZ
FABP6	19.5545874197285	-9.11190044575268	3.04066176090841	-2.99668334140212	0.0027293406055019	0.0459008700479347	FABP6
TMEM176B	3261.5749806653	1.39269951326181	0.464734141136705	2.99676608620871	0.002728599942543	0.0459008700479347	TMEM176B
EFNA5	131.899067296033	2.92364891429604	0.975795718055262	2.99616903435773	0.0027339483765449	0.0459340236880833	EFNA5
THY1	1683.10231882246	3.7590778317579	1.25476504916492	2.99584199787815	0.0027368820514754	0.0459390134709601	THY1
AADAC	654.268851685851	-6.28367077020044	2.09803083630455	-2.99503260937215	0.0027441550275875	0.0460167594279678	AADAC
IGHV6-1	194.585532331324	-2.629528214837	0.878661638075345	-2.99265166577299	0.0027656521119361	0.0463326507175608	IGHV6-1
ABHD11-AS1	65.0847281698046	-4.0610670009512	1.35831891439118	-2.98977431435639	0.0027918363941677	0.0466968457692278	ABHD11-AS1
HLA-DQB1	718.185126529772	2.02804669459349	0.678350407022868	2.98967417664588	0.0027927517242458	0.0466968457692278	HLA-DQB1
ARHGAP35	1431.69220264066	-1.39892463415795	0.46897769683803	-2.9829235880296	0.0028550926520278	0.0476934604758201	ARHGAP35
RAB31	1023.07171875741	1.99262473172938	0.668305953257171	2.98160553862761	0.002867411943583	0.0478533700124971	RAB31
ATP6V0B	1872.22457503939	1.41425598311871	0.475039065935919	2.97713616528012	0.0029095475589358	0.0485100929371667	ATP6V0B
ALKAL2	100.481015070877	-3.9812228730928	1.33779432927913	-2.97596034454569	0.0029207262683422	0.0486499175653219	ALKAL2
DOT1L	840.605856063085	-1.57845282956645	0.530530091742564	-2.9752371338295	0.0029276213993874	0.0487181925898073	DOT1L
LPCAT4	1018.81426455096	-1.91612552954925	0.644525993290844	-2.97292203804819	0.0029497936613712	0.0490403196202967	LPCAT4
FBLN2	919.078590601176	1.69544346503041	0.57083985334432	2.97008601466329	0.002977163765167	0.0494481642330837	FBLN2
DNER	246.498633104533	-4.94948478553101	1.66814423002311	-2.96706045943188	0.0030066183033604	0.0498898197137602	DNER
GUCA2A	15.8053245648696	-10.4233964502472	3.51342437304628	-2.96673425795405	0.0030098097807274	0.0498952576685196	GUCA2A
ETFDH	893.296674296067	-1.55055024567372	0.522849329520094	-2.96557757298249	0.0030211514334946	0.0500356667545415	ETFDH
RAB11FIP4	1296.43509941004	-1.46111743984422	0.49275887132196	-2.96517734104792	0.0030250849003305	0.0500532328760299	RAB11FIP4
PLCE1	579.209695496192	-1.75074572855963	0.59079077080681	-2.96339383597467	0.0030426699836433	0.0502964318074182	PLCE1
SLC30A10	22.209744032377	-7.58118230428478	2.55903633782924	-2.96251451853774	0.0030513741877219	0.0503925047134403	SLC30A10
HYAL1	361.193915720114	-2.56968021311901	0.867702455790726	-2.96147624795795	0.003061681075368	0.0505148384243727	HYAL1
PRKCA	876.907928621986	-1.53100776659904	0.517085858384942	-2.96083859531755	0.0030680267652608	0.0505716464816829	PRKCA
GPC1	641.474702313967	1.82975228302133	0.6182599232673	2.95951947419088	0.0030811922713203	0.0506737196175945	GPC1
NECAB3	614.531447116905	-1.66338591554153	0.562073565862478	-2.95937403316438	0.0030826469962028	0.0506737196175945	NECAB3
LINC01559	159.439961159252	-2.69059400059926	0.909185865062966	-2.95934429250385	0.0030829445442604	0.0506737196175945	LINC01559
TOM1L2	972.280901436317	-1.54031071251351	0.520545506371201	-2.95903181116911	0.0030860724273747	0.0506773231876998	TOM1L2
MAPK3	1557.62078795007	-1.51496202858696	0.512239964310383	-2.95752407882997	0.0031012052674317	0.050877871350718	MAPK3
CAVIN3	550.901039174365	1.84419709494072	0.62401826008649	2.95535757989696	0.0031230685081624	0.0511883561784701	CAVIN3
PTGS1	710.065073711315	-1.63021355012516	0.551854263893707	-2.95406533352283	0.003136176035187	0.051354882576188	PTGS1
CFAP157	39.7858456905759	4.4998738659122	1.52356816884678	2.95351002857867	0.0031418240003155	0.0513990606173692	CFAP157
VEGFB	789.36487571805	1.73430593618819	0.58813135233679	2.94884115478178	0.0031896787381685	0.052132994986032	VEGFB
AQP7	103.231239533074	-3.05217639590811	1.03548542537081	-2.94758025668504	0.0032027160514091	0.0522970213343026	AQP7
DES	2437.09233183199	-5.77128278880698	1.95948040569427	-2.94531283499216	0.0032262827659568	0.0526325136996876	DES
EFEMP1	1112.70849228436	1.44832207303795	0.491948028034544	2.94405504342473	0.0032394238057256	0.0527481130534181	EFEMP1
ASL	1309.59541289099	-1.49350821367472	0.507294189019926	-2.94406726116876	0.003239295924077	0.0527481130534181	ASL
SLC35D2	893.172540686738	-1.62026808658748	0.550665289413112	-2.9423828189976	0.0032569702392806	0.0529843067030683	SLC35D2
ERN2	1768.79596138085	-1.85406049240769	0.630208527118945	-2.9419793808308	0.0032612164080941	0.053003893169986	ERN2
CES3	327.847365143915	-1.94391836611001	0.66128875199111	-2.93959085234243	0.0032864590492663	0.0533643765287683	CES3
XIST	3580.91894804263	-6.27627658099203	2.13597235542997	-2.93836976168571	0.0032994325155768	0.0535251515073509	XIST
HMCN2	427.292864379739	-2.04704381747684	0.696820989438798	-2.93768966277189	0.0033066784297563	0.0535534943492438	HMCN2
MBD6	1255.77582942298	-1.56764336173811	0.533642418434412	-2.93762884580507	0.0033073270917629	0.0535534943492438	MBD6
MALAT1	4295.86404517231	-1.26935196870294	0.432625758881355	-2.93406470290884	0.0033455445877556	0.0539621402887946	MALAT1
TTC38	913.644429740208	-1.48333696801933	0.505430590684429	-2.93479855663399	0.0033376429184042	0.0539621402887946	TTC38
AQP3	1574.14702300807	1.41705646222629	0.482988303668407	2.93393535922799	0.003346939042697	0.0539621402887946	AQP3
FSCN1	559.079072204691	2.24364172248321	0.764741791192429	2.93385525457527	0.0033478029167888	0.0539621402887946	FSCN1
ZG16	120.524520032207	-8.82916556050607	3.00943083760958	-2.93383235466516	0.0033480499140324	0.0539621402887946	ZG16
IL1R2	422.692448250175	-2.80671963953828	0.957156325254268	-2.93235239164583	0.0033640479551725	0.0541535026712018	IL1R2
CRAMP1	572.932982028242	-1.83640664998784	0.626298367776251	-2.93215940592058	0.0033661392063887	0.0541535026712018	CRAMP1
NAP1L1	3106.6856495127	1.46482056642702	0.500101698383874	2.92904537449228	0.0034000478506093	0.0545981877430103	NAP1L1
PRKCZ	556.911233918213	-1.66944290570546	0.569942486477927	-2.92914275617898	0.0033989827696653	0.0545981877430103	PRKCZ
SULT1C3	39.332753593393	-8.39972099941747	2.86913669642412	-2.92761268917102	0.0034157525445567	0.0547998679408958	SULT1C3
PIWIL1	23.6139860216116	8.13893320949584	2.78082098029743	2.92680948078338	0.0034245859505899	0.0548507616088971	PIWIL1
VAV3	489.57451216839	-1.94566613214241	0.664786859209784	-2.92675179298095	0.0034252211806508	0.0548507616088971	VAV3
SERF1B	205.026583698671	2.56164886174296	0.875834547913396	2.92480910674954	0.0034466758255098	0.0551436482165817	SERF1B
BSCL2	750.850495337441	1.84631028746279	0.631371929382643	2.92428313889107	0.0034525055155199	0.0551862418320227	BSCL2
MICALL1	1521.69761333629	-1.52715682695141	0.5222865717048	-2.92398255993181	0.0034558410825681	0.0551889268392163	MICALL1
GRIA4	150.386877864299	-6.97678211516609	2.38816303503349	-2.92140109901175	0.0034846089123758	0.0555973819416892	GRIA4
RP11-506K6.4	30.1781935722366	-7.83243365232516	2.68478054900417	-2.91734594666605	0.0035302398733345	0.0562302881796335	RP11-506K6.4
TNFAIP2	1580.82364153274	1.42436377768565	0.488246854862118	2.91730251511379	0.0035307315197451	0.0562302881796335	TNFAIP2
ASAH1	3212.38026940886	1.27485226607611	0.437529227253316	2.91375338301231	0.0035711189800018	0.0568183235487604	ASAH1
ERICH4	21.6241335970865	-7.61176944730811	2.61259845843861	-2.9134861588555	0.0035741768128015	0.0568183235487604	ERICH4
CYP2J2	175.478207946155	-2.50263968793872	0.859331559873687	-2.91230975888582	0.0035876666418877	0.056980780220246	CYP2J2
TMEM9	1072.58366771781	1.59864552012959	0.549104031329402	2.91137094051051	0.0035984653212774	0.0571002379714175	TMEM9
AKAP1	2669.76333553239	-1.44344971855769	0.495958061270997	-2.91042697210838	0.0036093530380387	0.0572208898833023	AKAP1
PLXNC1	479.222101869899	2.07607812692787	0.713450936254143	2.90991015840273	0.0036153266434327	0.057242131725775	PLXNC1
NCAM1	391.135073135808	-1.90046985333154	0.653187714852052	-2.90953092062057	0.0036197157921094	0.057242131725775	NCAM1
TTR	768.714313589328	-6.57824734742306	2.26098647420804	-2.90945895628467	0.0036205492258396	0.057242131725775	TTR
IGHV4-61	1555.11651367832	1.76639770711694	0.607634298600679	2.90700790127348	0.0036490398057654	0.0576402724713065	IGHV4-61
CYP7B1	222.469989903074	2.25143384790131	0.775019659858334	2.90500223995976	0.0036725047196107	0.0579583783784227	CYP7B1
ATP8B1	3747.34783905849	-1.43229579764092	0.493099524227472	-2.90467892842701	0.0036763000657881	0.0579657701775812	ATP8B1
LRP10	4595.7682666599	-1.36828273514428	0.471130674720778	-2.90425312670463	0.0036813039830015	0.0579921874284232	LRP10
PDZK1IP1	1096.89833137511	1.70966682470665	0.588953667488309	2.90288849375506	0.0036973825681075	0.0581622821051926	PDZK1IP1
PSAP	24684.0924046791	1.21887726215035	0.419901380104823	2.90277031679694	0.0036987779700713	0.0581622821051926	PSAP
TP53INP2	600.239120986433	-1.96459019131765	0.677243277694985	-2.90086333230827	0.003721361430565	0.0584646349907442	TP53INP2
AC005550.3	27.0890418319005	-7.41500597699725	2.55714586902465	-2.89971959238504	0.0037349662292408	0.0585578357919387	AC005550.3
SDCCAG8	345.606170305953	1.91256433052558	0.659574139188706	2.89969575350254	0.0037352502733666	0.0585578357919387	SDCCAG8
SLC25A23	836.990647483623	-1.5181555850976	0.523589068098083	-2.89951734594506	0.003737376651589	0.0585578357919387	SLC25A23
TMSB10	11528.0260896058	1.26636759806441	0.437172538134227	2.8967226611924	0.0037708294642029	0.0589982977184989	TMSB10
GASK1B	969.896148162237	1.67285424261454	0.577522674884072	2.89660357136685	0.0037722610146592	0.0589982977184989	GASK1B
GTF3A	1313.0589524281	1.51331128814131	0.522751978648773	2.89489346755409	0.0037928723082919	0.0592674567061621	GTF3A
SPOCK1	147.494144710742	2.6990730715074	0.932490068541912	2.89447916129317	0.0037978811752412	0.0592925481328213	SPOCK1
CDC42BPA	1840.76112152403	-1.53900627288314	0.53182666399364	-2.89381179447885	0.0038059621265505	0.059342106139443	CDC42BPA
SEMA3E	63.5817279861388	-4.6042407672354	1.59115076110655	-2.89365463020829	0.0038078674547378	0.059342106139443	SEMA3E
PPARG	493.577468799896	-2.15748139328832	0.745824869145013	-2.89274531132433	0.0038189083011531	0.0594243685310941	PPARG
SLC43A3	461.937098597757	1.8712665214177	0.646902049190756	2.8926582065377	0.003819967442738	0.0594243685310941	SLC43A3
AC138430.4	36.909648559938	-5.5615810749083	1.9234935285634	-2.89139578185225	0.0038353477597074	0.0595986891443029	AC138430.4
IFI16	1202.20182065928	1.62921349687384	0.563512126547732	2.89117735026389	0.0038380146484479	0.0595986891443029	IFI16
IGKV3-11	2865.88824574724	-1.44528763626374	0.500243749455098	-2.88916680685776	0.003862641143052	0.0598211525647958	IGKV3-11
BASP1	614.64533697019	1.98323723923191	0.686434590209081	2.88918604557476	0.003862404815571	0.0598211525647958	BASP1
SPIRE2	794.888945020028	-1.52950912543041	0.529393040504542	-2.88917497663495	0.0038625407842944	0.0598211525647958	SPIRE2
PANK3	1723.38223547312	-1.767739517634	0.61212879579051	-2.88785551307241	0.00387878000847	0.0600177478575251	PANK3
LRRC3	146.518487379462	-2.52012632561103	0.872825227620759	-2.88732067527501	0.0038853801411542	0.0600665290144905	LRRC3
IGHV3-7	2656.31433833774	-1.27613275932301	0.442250306651766	-2.88554409149988	0.0039073772544593	0.0603004764849302	IGHV3-7
EXOC3L4	254.298213579292	-2.24035911415592	0.776409109497482	-2.88553944917771	0.0039074348821377	0.0603004764849302	EXOC3L4
ST3GAL4	345.316268758662	1.92013934603283	0.665588433607021	2.88487487023629	0.0039156926331363	0.060374436059411	ST3GAL4
CYP51A1	1349.44959741383	-1.52002467891658	0.527022159708633	-2.88417602735515	0.0039243932263105	0.0604550868099108	CYP51A1
ISG15	732.038611598916	1.55164775525683	0.538303660725693	2.88247669199394	0.0039456232537617	0.0607284398854154	ISG15
ALDH1B1	1189.3230034953	-1.45457775437722	0.504707230940744	-2.88202281482271	0.0039513112242442	0.0607623084377827	ALDH1B1
EFNA3	107.780507519435	3.68702224250514	1.27970037341594	2.88116055843859	0.0039621375009258	0.0608676590478002	EFNA3
CCKBR	637.209036041301	-4.55949049967832	1.58265026143587	-2.88092107951993	0.0039651491143461	0.0608676590478002	CCKBR
PGA3	1232634.67001665	-6.36310658925958	2.20912997688241	-2.88036768132556	0.0039721164334821	0.0608941020469861	PGA3
CHRNA7	289.389172051044	-2.50685154261416	0.870365300026142	-2.88022918944363	0.0039738617934582	0.0608941020469861	CHRNA7
ADAP1	1030.22777796088	-1.71936741588393	0.597148475491134	-2.8792963332441	0.003985636376078	0.0610208634274238	ADAP1
SRGN	1780.73935893385	1.67395929502672	0.581586916100517	2.87826161264159	0.0039987337468405	0.0611676365857801	SRGN
CALU	2526.15680517637	1.29514427159939	0.450060916362897	2.87770882676486	0.0040057468480503	0.0612211643277023	CALU
TBC1D30	305.537975110443	-2.09716577405556	0.728836031976233	-2.87741780324597	0.0040094434996688	0.0612239562618138	TBC1D30
MUC6	14717.7529209665	-7.3855674083216	2.56735950853484	-2.87671725902402	0.0040183546870788	0.0613062992232705	MUC6
PLAGL2	655.92324077015	-1.60361265657299	0.557574229706757	-2.87605231937704	0.0040268295996209	0.0613818478689375	PLAGL2
FAM120A	3639.48737977506	-1.24324237818356	0.432528009227485	-2.87436270405712	0.00404843744703	0.0616572776569963	FAM120A
SMIM31	122.257790474826	-2.99922519875758	1.04480221107172	-2.87061528677384	0.0040967377837991	0.062338395115399	SMIM31
MMP1	714.496473684334	1.71315079620507	0.596870823626902	2.87022036995386	0.0041018581942401	0.062347183722242	MMP1
P3H1	445.783419135008	2.02959296605809	0.707189773436888	2.86994105725599	0.0041054832111557	0.062347183722242	P3H1
AHNAK	16688.4376890255	-1.57498343946124	0.548852544556994	-2.86959303565312	0.0041100040239005	0.062347183722242	AHNAK
HECTD3	1078.24145657895	-1.43970775343499	0.501733333373839	-2.86946801751014	0.0041116291165044	0.062347183722242	HECTD3
RNF43	871.928377088779	-1.49987959432939	0.522766900196111	-2.86911737098644	0.004116190231284	0.0623620716518793	RNF43
TMEM176A	1876.14855620575	1.42194822091938	0.495737419688381	2.86834958275535	0.0041261934498581	0.0624182822693567	TMEM176A
MXRA5	1755.94316102262	1.36947846554744	0.477492834793366	2.86806076606381	0.0041299620379231	0.0624182822693567	MXRA5
GGT5	621.064565646537	1.91425597329587	0.667499671206944	2.86780062353378	0.0041333591480444	0.0624182822693567	GGT5
NPIPB13	57.4191903627583	-5.5696834234022	1.9421897426772	-2.86773392991187	0.0041342304849243	0.0624182822693567	NPIPB13
ZSWIM5	139.046270391704	-2.68206321913675	0.935855657155596	-2.86589411372317	0.0041583330747359	0.0627278243819257	ZSWIM5
SOWAHB	259.135688004224	-2.0627090515572	0.720397479680317	-2.86329298718889	0.004192626802955	0.0631904297473067	SOWAHB
PLEC	6930.65598282862	-1.54000655448209	0.537915944932939	-2.86291300525415	0.0041976579752552	0.0632115772712803	PLEC
SIAE	1224.37189208259	-1.36514894438336	0.477103264083742	-2.86132803347106	0.0042187030036221	0.0634256586273365	SIAE
SMG1	2245.7848238626	-1.46882885530005	0.513344249373999	-2.86129406746296	0.0042191550450027	0.0634256586273365	SMG1
S100A14	1976.78521472153	-4.09353699898019	1.4312242681599	-2.86016460875357	0.0042342116480391	0.063597128917057	S100A14
HNF1A	331.334942800977	-1.96619831718133	0.68769642253532	-2.85910796210423	0.004248341712702	0.06375439936297	HNF1A
ERRFI1	1149.24713576026	-1.64873344315034	0.577187892869339	-2.85649346342678	0.0042834882422053	0.0641892711896129	ERRFI1
LINC01819	71.7345965789723	5.94281031716279	2.08052123715256	2.85640454470738	0.0042846881933949	0.0641892711896129	LINC01819
TFF1	18625.95259383	-7.56001773818723	2.64837326390138	-2.85458920811275	0.0043092527497434	0.0645018132807384	TFF1
DAB1	31.2682882668785	-4.89190257253287	1.71393013920178	-2.85420184909704	0.0043145108706843	0.0645250840342769	DAB1
MAP3K20-AS1	19.0722553951851	-9.07229731854638	3.18261061890517	-2.85058350043062	0.0043639090509096	0.0652078794116626	MAP3K20-AS1
TNRC18	3686.03458989253	-1.19863576559745	0.420631699211669	-2.84960873810483	0.0043773040127968	0.0653519861310703	TNRC18
KLC4	857.379808950478	-1.51889480634375	0.533069784945701	-2.84933577035972	0.0043810617472774	0.0653520880332322	KLC4
FRMD4A	416.652803381075	1.81958211583045	0.638919836574749	2.84790362056253	0.0044008249966299	0.065590739021628	FRMD4A
MACROD2	108.409940273949	2.98503635650218	1.04855274585183	2.84681564023483	0.00441589277998	0.0657590597483691	MACROD2
FBLN1	3923.6164594657	1.69729216236967	0.596459857873957	2.84561004393416	0.0044326440635273	0.0659521413482807	FBLN1
SCGB2A1	103.177987952879	-4.7183851959705	1.65879005296476	-2.84447401136588	0.0044484814634627	0.0661313076262039	SCGB2A1
FGB	120.635308465577	-6.72011223729916	2.36353441265037	-2.84324704617416	0.0044656441358265	0.0663298531786063	FGB
CYP4F11	128.119754878962	-3.99500196473379	1.40590239576902	-2.84159268577712	0.0044888801603024	0.0666181933841136	CYP4F11
LZTS1	137.907934564835	3.35162053828351	1.1814639914858	2.83683680792382	0.004556289372458	0.067561046584116	LZTS1
ANTXR1	1770.54420702785	1.61992547676529	0.57118428320178	2.83608202187354	0.0045670715240903	0.0676261324008603	ANTXR1
LAPTM5	2470.35372192765	1.82278231954839	0.64273313507478	2.83598622830658	0.00456844159076	0.0676261324008603	LAPTM5
PCDH1	1541.24557220409	-1.46601982561647	0.517102137320256	-2.83506819989902	0.004581590383385	0.0677631997026463	PCDH1
TMEM63B	983.440207855118	-1.41166594537163	0.498031042036246	-2.83449388937667	0.0045898335715991	0.0678275405580765	TMEM63B
TNNI2	30.3170054596428	5.27740517799532	1.86285896444375	2.83296013210059	0.0046119137586022	0.0680843379487742	TNNI2
SZT2	996.553859494124	-1.4594820921638	0.515218408262486	-2.83274446090878	0.0046150262938358	0.0680843379487742	SZT2
RPRM	127.781787193246	4.04066048656628	1.426735792262	2.8321014363564	0.0046243176246602	0.0681636937178137	RPRM
CCL21	340.747084637462	2.26617723404434	0.801313459383077	2.82807833502391	0.0046828346272048	0.0689679016988924	CCL21
TUBB	4987.41962539999	1.22289522740421	0.43271573154989	2.82609375680444	0.0047119470133981	0.069338051363544	TUBB
MKNK2	3269.81204338015	-1.21146392762618	0.429013740783411	-2.82383479236343	0.0047452837613463	0.0697590791289109	MKNK2
GCKR	59.2073391467401	-4.01715335290626	1.42269961939852	-2.82361314934814	0.004748566139407	0.0697590791289109	GCKR
TRPV3	68.0106785458669	-3.36453727498625	1.19169886010425	-2.82331164996827	0.0047530344333697	0.0697658963206416	TRPV3
ARHGEF34P	445.868256682147	-1.95960504431427	0.694673603994872	-2.82090039558886	0.0047889069523037	0.0701949550361179	ARHGEF34P
SCARF2	238.56740719118	2.22281937188878	0.788008725014179	2.82080553340165	0.0047903232243554	0.0701949550361179	SCARF2
HGD	378.825967203893	-1.83132780642112	0.649508115053646	-2.8195610862689	0.004808937685987	0.0702903702205975	HGD
ARHGAP44	352.303851680743	-1.88080534637419	0.667042958936838	-2.81961651970946	0.0048081071207727	0.0702903702205975	ARHGAP44
SOD2	5179.68864267566	1.44666587040166	0.512987995706596	2.82007743360349	0.0048012062233271	0.0702903702205975	SOD2
SLC22A18AS	59.6720165350622	-3.83367442415139	1.36030826478896	-2.81823945600017	0.0048287783007853	0.0705212106744196	SLC22A18AS
P3H2	305.463713747189	-2.12660794218898	0.755725102125752	-2.81399669827974	0.0048929730921421	0.0713988862515853	P3H2
MYZAP	365.709364441104	-2.04475840697045	0.727195167768207	-2.81184267663095	0.0049258589695618	0.0718186115704408	MYZAP
TDRD9	26.8512132759083	6.50911284504208	2.31599004064687	2.81050986006142	0.0049463073330829	0.0720564487159739	TDRD9
HLA-G	41.5894298209988	4.47496235432232	1.59334024348412	2.80854159845798	0.0049766452509758	0.0724378364308704	HLA-G
PRDX4	1440.24064807364	1.33081002898723	0.474013112284535	2.80753842984071	0.0049921722978408	0.0726031869326221	PRDX4
EPB41	1451.73676374236	-1.45015959580746	0.516806897869017	-2.80599891717196	0.0050160860890309	0.0728901317174194	EPB41
SLC45A3	650.97314199214	-1.99821605519486	0.712614818079417	-2.80406189220186	0.0050463217026931	0.0732464209443529	SLC45A3
RAP1GAP2	1765.58009574985	-1.72288941593162	0.614488920152738	-2.80377621048623	0.0050507949112815	0.0732464209443529	RAP1GAP2
BCAR3	375.656431231124	-1.90991879210093	0.681232722190192	-2.80362162574995	0.0050532168957764	0.0732464209443529	BCAR3
SPPL2A	1433.50546263985	-1.31147352916969	0.467920797638159	-2.80276819450937	0.0050666070942306	0.0733794641752119	SPPL2A
LINC00342	593.053198530181	-1.7581048423874	0.627704469942206	-2.80084805282535	0.0050968511473732	0.0737177775479967	LINC00342
LPCAT1	864.650320458224	1.53646275508124	0.548590110193014	2.80074818436055	0.0050984286256865	0.0737177775479967	LPCAT1
LDB3	49.4202434787137	-4.01754006539975	1.43461962513885	-2.80042179473942	0.0051035872109102	0.0737311774259451	LDB3
TEAD2	591.362896121956	1.93302516950767	0.690840007370695	2.79807936553164	0.0051407479237909	0.0742065046198918	TEAD2
MNDA	153.507565471557	2.97191371370304	1.06256308500553	2.79692919473819	0.0051590838011374	0.0744095339960411	MNDA
SULT1C2P1	34.101473911728	-7.53862508714263	2.69616526123261	-2.79605452808786	0.0051730671652029	0.074549503076369	SULT1C2P1
ANKRD22	1183.50977052328	-1.69785915583928	0.607295592080468	-2.79577059010551	0.005177613862013	0.0745533605932674	ANKRD22
NAT8B	22.5095597230823	-5.66685783915787	2.02721828580827	-2.79538611052852	0.0051837762860012	0.0745804576639133	NAT8B
EVA1B	330.734363187658	2.24710316784802	0.804968141769574	2.79154298318959	0.0052457389786353	0.0754096619016209	EVA1B
SOWAHA	440.931947814508	-1.69750955458116	0.609069634203112	-2.78705333389692	0.0053189724153476	0.076399386968345	SOWAHA
TRIM68	321.716067835337	-1.87273976514536	0.672383184936664	-2.78522694662831	0.0053490270316866	0.0767677907521216	TRIM68
TUBAL3	29.7121664111158	-6.16332245633571	2.21513581567038	-2.78236775042638	0.0053963853709442	0.0773837220723968	TUBAL3
ABO	725.286692362283	-1.84870966396057	0.664787685717211	-2.78090238986012	0.0054208033334547	0.0776699477621557	ABO
CCDC74A	72.2468557430893	3.30547940470656	1.18924704073582	2.77947246575561	0.0054447269186806	0.0779486253937324	CCDC74A
KIF1C	4061.84520667418	-1.1633746600632	0.418604196443084	-2.77917581798867	0.0054497019556135	0.0779557940662186	KIF1C
CXCL17	4122.01164825259	-5.25255167591601	1.8907537957682	-2.778019902788	0.0054691268153869	0.0781330154252404	CXCL17
LITAF	2218.061824932	1.27217259680521	0.457970355756836	2.7778492228014	0.0054720003384288	0.0781330154252404	LITAF
ATP6V1F	1299.04817874008	1.38434369103238	0.498388660574702	2.77763881994439	0.0054755445006152	0.0781330154252404	ATP6V1F
HNF1A-AS1	257.171716688492	-2.08796552139293	0.751945492785544	-2.77675116271815	0.0054905195960929	0.0782825883164713	HNF1A-AS1
ADH1B	930.49281123687	-2.13806446496584	0.770372576849278	-2.77536419288215	0.0055139922890127	0.0785529743675141	ADH1B
ARHGAP27	1133.18375394714	-1.41155233895003	0.508894385021108	-2.77376284843756	0.0055412056164117	0.0786833133290476	ARHGAP27
ZACN	31.7052105969747	8.48698740959798	3.05971885789849	2.77378014247594	0.0055409110744105	0.0786833133290476	ZACN
FCN1	73.7907379172966	3.24561595659737	1.16999670872284	2.77403853566415	0.0055365119542146	0.0786833133290476	FCN1
MRC2	1276.46852183601	1.763972870149	0.635797581362754	2.77442526026623	0.0055299338920742	0.0786833133290476	MRC2
UBE2Q2	566.739033081311	1.55875058161553	0.56202838496874	2.77343746918091	0.0055467499210077	0.0786979021772944	UBE2Q2
ATP8A1	1091.30472233909	-1.68360712730835	0.607165963666551	-2.7728944441177	0.0055560139541076	0.0787221960572002	ATP8A1
ADGRL1	586.101520756426	-1.57233149242289	0.567053969974291	-2.77280748513969	0.0055574987746287	0.0787221960572002	ADGRL1
KLHDC8B	289.485537438966	1.92813795828521	0.696166141237823	2.76965201849212	0.0056116210541009	0.0794242677705932	KLHDC8B
FGA	1189.75572551789	-5.92103421598535	2.13926373978411	-2.76779066828987	0.0056437693064364	0.0798144420665926	FGA
CD14	597.995154184357	1.9423827883249	0.701916122281213	2.76725769171992	0.0056530051425506	0.0798802178415739	CD14
WNK1	2373.87605864205	-1.33244665820718	0.482043289993342	-2.7641638953746	0.0057068866543011	0.0805762448767332	WNK1
GSDMB	971.847956973545	-1.60383017182106	0.580284920918253	-2.76386670410655	0.0057120868398887	0.0805843635719684	GSDMB
CCDC28B	95.0264209041475	2.96989157357446	1.07471312208825	2.76342729286093	0.0057197833892028	0.0806276585680272	CCDC28B
H2BP2	46.26228881491	7.11906523539356	2.57743424876845	2.76207443072319	0.0057435383342239	0.0808970641852743	H2BP2
ESRP2	1141.4355328892	-1.4386223660921	0.520995228625507	-2.7612966243232	0.0057572361034307	0.0810197967111002	ESRP2
INPP1	450.252636065916	-1.81651362235178	0.657920716302937	-2.76099167778047	0.005762614480416	0.0810197967111002	INPP1
TTC6	64.2866258814017	-7.15696987281681	2.59236453156584	-2.76078837897611	0.0057662026012606	0.0810197967111002	TTC6
NCOA6	983.519484367296	-1.40561490883989	0.509317953325584	-2.75979847099822	0.0057837027784989	0.081200204278636	NCOA6
PCSK1	121.760887551829	-3.22836074448791	1.17036479518485	-2.75842263691639	0.0058081051196276	0.0814771461346793	PCSK1
DUSP16	1226.48444038639	-1.46695125794258	0.531897429125001	-2.75795891767288	0.005816350720372	0.0815229523036071	DUSP16
CCDC25	941.643954072016	-1.44284950271478	0.523263343096844	-2.75740603990245	0.0058261954805469	0.0815229523036071	CCDC25
RP11-680F8.1	67.1079431970575	-3.31879756665869	1.20365556949645	-2.75726516020451	0.0058287064405898	0.0815229523036071	RP11-680F8.1
SHROOM1	492.21644620667	-1.64395424915142	0.596243128383468	-2.7571877492467	0.0058300865849907	0.0815229523036071	SHROOM1
ARL4C	810.275950056707	1.7857421415494	0.647828291168868	2.75650533620168	0.0058422659418484	0.0816277461947273	ARL4C
F13A1	644.089150274195	-1.58347325690305	0.575076650816503	-2.75349947638252	0.0058961864523592	0.0822797831004715	F13A1
LYPD6B	427.541234693576	-2.55889158881176	0.929364501810466	-2.7533778015266	0.0058983785279509	0.0822797831004715	LYPD6B
CKMT1A	626.028806630788	-1.86905832377057	0.678897552382165	-2.75307860105296	0.0059037720021268	0.0822891356744449	CKMT1A
DUOXA2	217.995520000208	2.12413948702873	0.771917568676829	2.75176984333935	0.0059274163293685	0.0825526576391593	DUOXA2
SFRP5	69.9637739489368	-3.35480514678302	1.21946875572234	-2.75103821318966	0.0059406712898298	0.0826711788200528	SFRP5
ANO10	435.454336483527	-1.74117910829667	0.633185171311333	-2.74987347649136	0.0059618279693386	0.082899384445161	ANO10
IGHV3-69-1	36.7199229359079	-4.55408785081811	1.65706419989848	-2.74828691072869	0.0059907561272003	0.0832352025551921	IGHV3-69-1
EMILIN1	2555.07283763435	1.46166746818248	0.531938761095031	2.74781154351967	0.0059994481788855	0.0832895502953967	EMILIN1
MIR4435-2HG	262.133929393316	2.22999589676828	0.811662549991997	2.74744214426336	0.006006210458826	0.0833170420574249	MIR4435-2HG
PLAC4	377.412720669604	-4.89235119753264	1.78106437730788	-2.74686937758395	0.0060167091940178	0.0833962802604396	PLAC4
TBX18	51.6490388136273	4.21951444864983	1.53661169814172	2.74598615496202	0.006032930951752	0.083554654985991	TBX18
LINC00877	27.6789254652702	5.54541425908002	2.02001253593636	2.74523754700834	0.0060467111410417	0.0836789898414386	LINC00877
KLRD1	117.023781550211	2.91436362853837	1.06193621774154	2.74438669653481	0.006062407809016	0.0838296279813391	KLRD1
STING1	620.626051489115	1.50411321719895	0.548165474434683	2.74390359726709	0.0060713364533494	0.083886514692075	STING1
KIF16B	520.986560217762	-1.72129052742593	0.628684523146981	-2.73792413213822	0.0061828337496555	0.0853593600794365	KIF16B
SRRM2	8438.76425786239	-1.19454930221939	0.436404373922452	-2.73725327609034	0.0061954573410084	0.0854659170644413	SRRM2
GRAMD1A	1370.5115305008	1.29707220117629	0.474075614867629	2.7360027820424	0.0062190500229327	0.0857235035993329	GRAMD1A
TOB1	2057.78891543426	-1.32252112686763	0.483735298297475	-2.73397689092009	0.0062574435928629	0.0861845373268391	TOB1
CKMT2	257.767360490127	-2.79804818614736	1.02399424831131	-2.73248427983037	0.0062858671081624	0.0865076324056198	CKMT2
HERC3	594.188151462946	-1.59550060760708	0.584040564299649	-2.73183183692099	0.0062983279188469	0.0866107082320996	HERC3
HAPLN4	21.6807414006269	-10.3361792940852	3.78589637479589	-2.73018019270073	0.0063299716171438	0.0869772046415596	HAPLN4
CLEC7A	183.697943615275	2.53620360244724	0.929451309285722	2.72871055977779	0.0063582484016682	0.0872968966920927	CLEC7A
IVD	1642.52765894385	-1.27416365995601	0.46705496047738	-2.72808077801738	0.0063704006067089	0.0873948738351887	IVD
TMEM37	621.844090593039	-1.56864809910062	0.575385299777073	-2.72625682252984	0.006405713476248	0.0878101855992684	TMEM37
TMEM52	47.4105217637028	-4.82555119408535	1.77076649277345	-2.72512000525116	0.0064278119402697	0.088030345230756	TMEM52
CTD-2192J16.22	56.4395279832084	3.94585123368133	1.44817805325623	2.72470033971934	0.0064359870898317	0.088030345230756	CTD-2192J16.22
FOXP4	2347.82997585319	-1.24889006569614	0.458366837020373	-2.72465188322653	0.0064369316319797	0.088030345230756	FOXP4
SMG1P1	194.009795239458	-2.42290507581534	0.889365948492634	-2.72430609685683	0.0064436755222612	0.0880534577445948	SMG1P1
MAOA	1704.78490102573	-3.68321091094427	1.35242286575535	-2.72341662079718	0.0064610522374116	0.0882217187558178	MAOA
MINK1	2329.86402019909	-1.20347156344719	0.441952275033331	-2.72308036734607	0.0064676322238989	0.0882424089561399	MINK1
BAZ2A	1903.71128804396	-1.39048633492033	0.51073495626026	-2.72252039512206	0.0064786034381406	0.0883229324747451	BAZ2A
DOCK5	658.422195761063	-1.70832387344167	0.627555467354072	-2.72218785798231	0.0064851265675664	0.0883427366588816	DOCK5
THBS3	362.221541254518	1.73338856206261	0.637315578357653	2.71982769749567	0.0065315940780425	0.0889062215794806	THBS3
ITGA2	704.559970900305	-1.47437805185702	0.542171026546434	-2.71939661041764	0.0065401137144929	0.0889526941823661	ITGA2
GOLIM4	1795.24018401229	-1.4089802863354	0.518320544281867	-2.71835701262342	0.0065607005652269	0.0891630935631431	GOLIM4
CNDP1	16.3511966413428	-6.51116590602114	2.3960218339313	-2.71749022225639	0.0065779098940209	0.0893272985841987	CNDP1
ETNK1	2187.08199457107	-1.38488007207704	0.509986707981989	-2.71552189577057	0.0066171400624651	0.0897900555360829	ETNK1
CRISPLD1	135.69393525888	2.85244849093561	1.05057110349612	2.71514082335136	0.0066247593732965	0.0898234883742769	CRISPLD1
LINC02535	40.5270721103927	-4.84689583481283	1.78604598839255	-2.71375757752747	0.0066524828610402	0.0901292448584014	LINC02535
HLA-DPB1	3276.57098329138	1.40173787236391	0.516585480100167	2.71346742477568	0.00665831141993	0.0901381195566758	HLA-DPB1
RIMS1	40.8110684006049	-5.18223544977107	1.91043267466427	-2.7125977892321	0.0066758080814581	0.0903048169279857	RIMS1
WWTR1	1027.41806785881	1.37416866715203	0.507146549649601	2.70960862910627	0.0067362642393033	0.0910519254006062	WWTR1
DDX60	1639.0215126583	-1.63129933543869	0.602146214187903	-2.70914156230107	0.006745755052508	0.0911095273487186	DDX60
VPS13A	1310.76520353021	-1.38392842821958	0.511411273212312	-2.70609683577516	0.0068079190861117	0.0918779041342563	VPS13A
LINC02404	27.9666743462346	-6.13740739837983	2.26870702480322	-2.70524458701853	0.0068254113774945	0.0919004191886301	LINC02404
PDLIM3	845.216504176622	1.85371760239915	0.685218885863412	2.70529263078231	0.0068244242125478	0.0919004191886301	PDLIM3
UBTD1	170.496947616741	2.32197152210313	0.858244925196252	2.70548820498085	0.0068204070338473	0.0919004191886301	UBTD1
CBLC	361.459639891862	-2.00524351503594	0.741716235520107	-2.7035184333397	0.006860964239523	0.0923077837414753	CBLC
TGOLN2	4421.82148828332	-1.12965717920514	0.417928982517398	-2.70298836993942	0.0068719150762528	0.0923366437015359	TGOLN2
TCEAL9	931.833885987612	1.68358206373072	0.622879519259681	2.70290162330546	0.0068737087115245	0.0923366437015359	TCEAL9
PLEKHS1	475.237077450794	1.70977078416572	0.633047175582416	2.70085840378752	0.0069160775850347	0.0928342216980433	PLEKHS1
LINC01978	65.6654191849859	-4.34950127101984	1.61111730617266	-2.69968006324284	0.0069406185670206	0.0930230374149457	LINC01978
MOXD1	265.670089809409	2.35723625440112	0.873157089382394	2.69967029193848	0.0069408223979469	0.0930230374149457	MOXD1
GOT1	1215.83423496021	-1.34983758977594	0.50006329112428	-2.69933349184886	0.0069478513877208	0.0930456685075023	GOT1
NR1H4	44.561829143903	-4.88029943096109	1.80877305450921	-2.69812700868949	0.006973083096118	0.09331184852816	NR1H4
RP11-274B21.14	124.19555313558	-2.72546355287115	1.01193045282019	-2.69333089569095	0.0070742021363426	0.0945923436849563	RP11-274B21.14
RREB1	962.206155782554	-1.57112384464574	0.583458525290589	-2.69277725244181	0.0070859592576885	0.0946768927505421	RREB1
PC	323.362947587133	-1.91392646271524	0.710968419040152	-2.69199926671729	0.0071025101449251	0.0948253136053882	PC
ENOSF1	915.775941273198	-1.36148786012982	0.506040948905024	-2.69046973980232	0.0071351505663328	0.0951756912037463	ENOSF1
FKBP7	155.564780006048	2.31243205381141	0.859557717921938	2.69025803107432	0.0071396790680879	0.0951756912037463	FKBP7
GZMK	129.604456486735	2.83044545601738	1.0528544002168	2.68835411186442	0.007180520448709	0.0956469478423986	GZMK
ADAMTS12	177.994467112446	2.85807199728884	1.06365253212818	2.68703539074959	0.0072089314163101	0.0959520336641498	ADAMTS12
RP4-734G22.3	56.4144607390956	-3.96534412811512	1.47611252555394	-2.6863427140333	0.0072238950544033	0.0960778042235644	RP4-734G22.3
GALNT8	27.6578412572954	-6.3146942512919	2.35159253646153	-2.68528418651715	0.007246815883811	0.0962696775555706	GALNT8
PTGER4	656.902617717023	-1.49274065989856	0.555921120347824	-2.68516630374575	0.0072493724934229	0.0962696775555706	PTGER4
HCAR3	19.3493764801353	8.51805127897834	3.17286226197676	2.68465838591789	0.0072603973371043	0.0963426525547371	HCAR3
AGPAT2	1964.66584278131	-1.2799996443128	0.476947014617657	-2.68373552005333	0.0072804675370421	0.0965354534991517	AGPAT2
MIPEP	355.048010368025	1.78720513813742	0.666049250768851	2.6832927686269	0.0072901140173606	0.0965898528703225	MIPEP
COBLL1	1285.61928637508	-1.41247737820523	0.526838862654112	-2.68104249388407	0.0073393195440766	0.0971679060915252	COBLL1
DTX1	118.866231815144	2.67694569666622	0.999055900520111	2.67947538798639	0.0073737623829203	0.0975497813193778	DTX1
PLCXD1	596.403755842619	-1.75323226654474	0.655192397313729	-2.67590447284331	0.0074527884237058	0.0985098951329583	PLCXD1
CHP1	2634.50626903029	-1.37112595717652	0.512439013466998	-2.67568612292011	0.0074576451633112	0.0985098951329583	CHP1
RAB34	528.680772226097	1.55410816848209	0.581028201709384	2.67475513909636	0.0074783848284998	0.0987090142931464	RAB34
SULF2	1788.81176037434	1.24253591136195	0.46506397170983	2.6717526769354	0.0075456239792948	0.0995211253529552	SULF2
NAT2	34.0435180068958	-5.70631659202621	2.13717084157387	-2.67003296181223	0.0075843801158864	0.0999566223593718	NAT2
C1QTNF6	213.258772858421	2.23420176388837	0.836891735860441	2.66964252143236	0.0075932040444323	0.099969568967176	C1QTNF6
GALNT4	1954.44066120505	-1.27998332547644	0.479487556365253	-2.66948184261408	0.0075968380481284	0.099969568967176	GALNT4
CDK4	1425.11837594743	1.27847763318131	0.479241312870592	2.66771164932213	0.007636977077998	0.100371689762903	CDK4
TM4SF18	149.247186004747	2.49120424871166	0.933865536161602	2.66762628263494	0.0076389175587217	0.100371689762903	TM4SF18
MAGED1	1902.51399489693	1.21345787836395	0.45531482655345	2.66509634124884	0.0076966269757945	0.101053754181814	MAGED1
STAP2	745.256443267142	-1.47634997779152	0.55438532597786	-2.66303942152048	0.0077438341439689	0.101597004736725	STAP2
TTBK1	27.7606159809328	-4.80328840484515	1.80477582675504	-2.66143214777062	0.0077809021533092	0.102006514836047	TTBK1
CCDC85C	736.91677912648	-1.44411510975838	0.542889038824165	-2.66005575077768	0.0078127718125001	0.102347310743752	CCDC85C
ATP6V1G1	1904.46860617138	1.21449880744777	0.456652716575453	2.65956768319607	0.0078241007852654	0.102410818692147	ATP6V1G1
COL11A1	60.6889893317148	5.41195491728734	2.03507396027282	2.65934065441131	0.0078293755666612	0.102410818692147	COL11A1
GK	359.461098774255	-1.77511200476468	0.669507607858613	-2.65136943020302	0.00801661025144	0.10472751466712	GK
TPST1	281.579831278146	1.95969023444491	0.739176060635192	2.65118195624585	0.0080210616449527	0.10472751466712	TPST1
PARD6B	236.334173088821	-2.01919405101408	0.761662160319568	-2.65103632057407	0.0080245211548301	0.10472751466712	PARD6B
STOX1	70.7336939952417	-3.47771074710074	1.31211195293528	-2.6504680026128	0.0080380340749059	0.104825350065184	STOX1
ATP9A	2034.93196330226	-1.19638810757797	0.451656983351433	-2.64888654815077	0.0080757436744214	0.105181803357092	ATP9A
TJP2	2829.7951756183	-1.42988770026101	0.539821549049869	-2.64881552575611	0.008077440905228	0.105181803357092	TJP2
TRIM56	1978.8895025021	-1.22486942251018	0.462602582075432	-2.64777904397959	0.0081022461970913	0.105426016050726	TRIM56
LRRN1	110.233853664028	2.69065775441523	1.01629689941171	2.64751152539455	0.0081086595674467	0.105430728092258	LRRN1
ALOX15B	93.0680935154112	3.06232519892455	1.15706345090839	2.64663549481264	0.0081296929486475	0.105625384223927	ALOX15B
MS4A4A	356.973876011375	1.89062277374908	0.714522552636207	2.64599454107319	0.0081451130886597	0.105735192996659	MS4A4A
NTN1	565.762944638233	-1.87803867225968	0.709824218679013	-2.64577993091686	0.0081502820521444	0.105735192996659	NTN1
NR2F6	2372.47109413059	-1.21500343921178	0.459380841527886	-2.64487181304889	0.0081721869125751	0.105940485548956	NR2F6
PRSS16	332.527717442698	-1.77394927965182	0.671786555709986	-2.64064421142963	0.0082748567385426	0.107191694390802	PRSS16
FOLH1	224.822032200673	-2.41353636492167	0.914388137580508	-2.6395097067947	0.0083026045558679	0.107337927079068	FOLH1
MT1A	40.1315307441707	-4.304947322131	1.63099639067813	-2.6394585216348	0.0083038584074726	0.107337927079068	MT1A
SLC4A7	743.025407725431	-1.46615560443994	0.555482509590821	-2.63942712709341	0.0083046275441992	0.107337927079068	SLC4A7
GCOM1	213.588027117482	-2.30528585204985	0.873693363284899	-2.63855255049949	0.0083260794830239	0.107481475315505	GCOM1
MCOLN3	94.1893630760122	-2.87054874075456	1.08800823754977	-2.63835202867501	0.0083310049372855	0.107481475315505	MCOLN3
C9orf116	44.5103650114652	3.94068445075013	1.49369040974158	2.63822036015609	0.0083342405527892	0.107481475315505	C9orf116
SLC44A5	64.3206022254083	-6.10043500673492	2.31322715112821	-2.63719669888866	0.0083594343222786	0.107726645116169	SLC44A5
HAPLN3	279.353151960841	2.12460822218582	0.805806237850288	2.6366241937439	0.0083735541792086	0.107827020400181	HAPLN3
RALGPS1	540.83724996196	-1.91653554466796	0.726971690511665	-2.63632761726807	0.008380877114054	0.107827020400181	RALGPS1
SELL	218.585928835025	2.87913625957907	1.09218345790743	2.63612879203953	0.0083857896253369	0.107827020400181	SELL
SMG1P3	248.208415943353	-2.31195791596293	0.877112644327715	-2.63587343189539	0.008392102761773	0.107828618302634	SMG1P3
TMOD1	174.584181554695	-2.33256679411027	0.885826796109735	-2.63320866376379	0.008458236528965	0.108598271955902	TMOD1
APTR	329.294921744061	-1.78279566962732	0.6772899806272	-2.63224869793049	0.0084821747506482	0.108825427599812	APTR
SNHG28	32.7807538244864	4.2983142572905	1.63434675693114	2.62998916176245	0.0085387590376372	0.109470786396434	SNHG28
EPB41L1	1402.70320056974	-1.42776534715055	0.543115405218017	-2.62884339761531	0.0085675805209001	0.109759526040914	EPB41L1
SLCO3A1	402.023084675889	1.7202870417702	0.654567597199285	2.62812740675041	0.0085856352640239	0.10991000970249	SLCO3A1
AC106876.2	71.3501553647686	-3.36204893289241	1.27983622051346	-2.62693685254789	0.0086157321179017	0.110081215065569	AC106876.2
TMPRSS6	25.3500572660474	-5.13533196669703	1.95488667697228	-2.6269205408114	0.0086161451278236	0.110081215065569	TMPRSS6
CAPN8	2244.90236335065	-4.72469159732629	1.79872113270748	-2.62669488416726	0.0086218605253367	0.110081215065569	CAPN8
MUCL3	4612.37425712685	-6.85869807246954	2.61138657213746	-2.62645835191517	0.0086278550162542	0.110081215065569	MUCL3
RP3-413H6.3	45.701182025921	-4.38339602429925	1.66907290217877	-2.62624599475389	0.0086332400058007	0.110081215065569	RP3-413H6.3
CAMK2N1	876.652646328406	-1.51345088024788	0.576310989718543	-2.62610102400965	0.0086369179242744	0.110081215065569	CAMK2N1
KIF13B	2527.36722232192	-1.30860507697304	0.498364464295408	-2.62579933106417	0.0086445763869276	0.110098285372398	KIF13B
FAM167A	140.385733743921	2.41562539578194	0.920251332330357	2.62496267151804	0.0086658467213341	0.110226738796321	FAM167A
POF1B	1044.89366954917	-1.35260635085012	0.515297262902385	-2.62490497859748	0.0086673151667887	0.110226738796321	POF1B
COL1A2	15147.3339137242	2.92526133533388	1.1152750537585	2.622905735653	0.0087183390502349	0.110794763874721	COL1A2
OSBPL2	1567.71594996658	-1.21183223305509	0.462200466977021	-2.62187583015864	0.0087447285058519	0.111013786620588	OSBPL2
PPIP5K1	709.546212948359	-1.8028703885459	0.68766282885736	-2.62173599166557	0.0087483171112935	0.111013786620588	PPIP5K1
MCRIP1	687.980827982762	1.54211433020367	0.588560350155599	2.6201464808086	0.008789200522798	0.111451412451754	MCRIP1
PIK3C2A	1205.95819081078	-1.39706351429058	0.534466007933715	-2.61394268962347	0.0089504048562109	0.113084049173142	PIK3C2A
ACACA	797.208712464562	-1.46768849562302	0.561429996860562	-2.61419679003639	0.0089437505920523	0.113084049173142	ACACA
SHPK	360.999957631148	-1.67680894947988	0.641478421925453	-2.61397561035147	0.0089495424941581	0.113084049173142	SHPK
OLR1	72.8161943222689	3.63852688622355	1.39159048043985	2.61465347554943	0.0089318022287204	0.113084049173142	OLR1
PTF1A	47.8971730068752	-7.05913579317702	2.69991604486156	-2.61457603713711	0.0089338272625929	0.113084049173142	PTF1A
BTF3L4	599.483047206487	1.47225369818049	0.56354267076737	2.61249728645346	0.0089883405847614	0.113481056527752	BTF3L4
PHLPP2	203.498606116998	-2.05663942708384	0.787785693244473	-2.61065851375598	0.0090368080871238	0.114010360102794	PHLPP2
HADH	1364.5821750448	-1.38320409631257	0.52998152319702	-2.60991003604924	0.009056603657705	0.114177428023295	HADH
COBL	827.054708376331	-1.39841925524857	0.53588971953545	-2.60952805077289	0.0090667212326396	0.114222331190369	COBL
FAM201A	50.3859848567615	-4.41561826581767	1.69315061708085	-2.60792998642413	0.0091091583807228	0.114674036464837	FAM201A
PFKFB2	1261.70601668175	-1.47930386654626	0.567933221553648	-2.60471444600379	0.0091950858974105	0.115672188874067	PFKFB2
LHX5	31.1091933062632	-7.4153079631284	2.84898145692219	-2.60279263843974	0.0092467862573828	0.116166483229697	LHX5
LILRB3	95.1288695542469	2.94425998197846	1.13120762257445	2.60275825871628	0.00924771349593	0.116166483229697	LILRB3
CELSR1	767.379835856305	1.56985365427699	0.603460767048151	2.60141792142675	0.0092839278092029	0.11649739636139	CELSR1
KMT2E	1409.18321891457	-1.30257665021807	0.500759810407741	-2.60120046206874	0.0092898152174596	0.11649739636139	KMT2E
CLDN7	1899.02633929865	-1.29160909215979	0.496573775644971	-2.60104168908678	0.0092941158779964	0.11649739636139	CLDN7
RASA4B	689.711345534494	-1.39433083511917	0.536170529336402	-2.60053613324269	0.0093078216318483	0.116585317247803	RASA4B
PHLPP1	358.644687137313	-1.66824025432273	0.641789790563091	-2.59935617370768	0.0093398808386402	0.116902833226745	PHLPP1
NPY4R	41.8715519932378	-4.66467259191959	1.79494828143209	-2.59877827131482	0.0093556182142899	0.117015747413908	NPY4R
IGHV3-53	488.986699686157	-1.99928873412084	0.769478303971806	-2.59823925353209	0.0093703180068957	0.117115531301395	IGHV3-53
MARK2	1135.35656638193	-1.27670132223603	0.491503352466859	-2.59754346705522	0.0093893235718865	0.117268949529018	MARK2
SLC16A1	1377.36254744588	-1.5181208437419	0.584606194651433	-2.59682647503772	0.0094089443397638	0.117429826097211	SLC16A1
AGMO	28.4475233828393	-5.20412460926635	2.00480587365447	-2.59582470186003	0.0094364195044206	0.117688430225856	AGMO
NWD1	132.704326012811	-3.47819956474146	1.34046400114695	-2.59477282624926	0.00946534580454	0.11796474960837	NWD1
ACTN4	8572.4590248497	-1.24873964435436	0.48141331847317	-2.59390340158184	0.009489314422609	0.118178931511878	ACTN4
FAM20A	402.095854842937	1.89799136916728	0.732040622348152	2.59274049994539	0.0095214583378533	0.118494549014585	FAM20A
KDM7A	874.809945191188	-1.5432559043979	0.595522727191426	-2.59143074467724	0.0095577776894104	0.118861642171733	KDM7A
ARSD	1900.40129586719	-1.30683363927801	0.504365201176811	-2.59104640095874	0.0095684589116017	0.118909600297316	ARSD
SLC2A4	95.1955210676507	-2.91392352390139	1.12481609414453	-2.59057773005778	0.0095814980559735	0.118941107123914	SLC2A4
CAPN5	2710.0165099423	-1.68414750712938	0.650133377462088	-2.59046461159056	0.0095846475579392	0.118941107123914	CAPN5
AHCYL2	1777.7377806202	-3.28246780499446	1.26771447176845	-2.58928006116034	0.0096176838996499	0.119190939755731	AHCYL2
PGAP4	567.286490242107	-1.75969218288205	0.679614050830645	-2.58925220973772	0.0096184618777797	0.119190939755731	PGAP4
PPIC	858.201969229864	1.34489107834533	0.519590362327419	2.58836802191849	0.0096431892157116	0.119412427651275	PPIC
VTCN1	126.596888770769	3.75375060186968	1.45147331745777	2.58616576462067	0.0097050244271926	0.120092784513478	VTCN1
SPHK2	422.09869984547	-1.59224728361424	0.615756384499969	-2.58583966596991	0.0097142106385666	0.120121144042404	SPHK2
CREB3L2	1450.55860892937	-1.2569128718327	0.486287669211231	-2.58471055593788	0.0097460776155316	0.120429723613765	CREB3L2
LIMD2	449.493201700209	1.76393779974748	0.682824404344304	2.58329636217577	0.0097861219439309	0.120838839567051	LIMD2
SPG11	1230.62882328825	-1.25358672287906	0.485326845954732	-2.58297420249443	0.0097952647016145	0.120866074289115	SPG11
LHFPL3-AS2	69.1203959713874	-3.66550520442442	1.41933583653191	-2.58254960530056	0.0098073262202197	0.120914386931944	LHFPL3-AS2
OSGIN1	157.676777016383	-2.24200340633845	0.868203460507299	-2.58234792686547	0.0098130599277833	0.120914386931944	OSGIN1
WIPF3	310.625728233256	-2.04747553276701	0.792995016551312	-2.58195258486158	0.0098243081482481	0.12092302765959	WIPF3
VSIG10	638.129831833852	-1.45935754399831	0.565240330726697	-2.58183548601725	0.009827642034436	0.12092302765959	VSIG10
NAGS	76.3525644287143	-3.05635876564017	1.18452748557926	-2.5802345685086	0.0098733224897499	0.121399363259643	NAGS
TFAP2C	55.5352129509512	3.7475372129916	1.45297279680917	2.57922049278656	0.0099023558255863	0.121664957335804	TFAP2C
RP11-397E7.6	18.595916526653	-7.38999780289868	2.86545902380025	-2.57899266453228	0.0099088890810713	0.121664957335804	RP11-397E7.6
RAI14	602.638418147109	1.47258595338648	0.571279116616392	2.57769960524447	0.0099460419456192	0.122035132970792	RAI14
ACSL6	71.6347969632586	-3.22952802285416	1.25312383088544	-2.57718187401499	0.009960952429368	0.122132071904912	ACSL6
POLR2A	1744.71208940926	-1.34892226334448	0.523511908585937	-2.57667923350218	0.0099754473515769	0.122223782845657	POLR2A
B4GALNT2	344.061125756051	-5.80904205738072	2.25564792128159	-2.57533190467074	0.0100143937380915	0.122614744974539	B4GALNT2
NR3C2	385.763514420193	-1.86569709034172	0.724821511308238	-2.57400899564129	0.0100527659479238	0.122918598566112	NR3C2
IGF1	220.931219156657	2.18531384130833	0.848998604298636	2.57398991028217	0.0100533204934115	0.122918598566112	IGF1
HLF	82.7027116150593	-3.48424321911919	1.35377752630476	-2.57371920527422	0.0100611890506287	0.122928539150844	HLF
DAZ4	418.514534545879	-9.57902940605284	3.7231446217761	-2.57283301594748	0.0100869862123592	0.123157365646766	DAZ4
GNG7	330.821785492067	-1.75560515728611	0.682857878610629	-2.57096712548464	0.0101414953392245	0.123736185781028	GNG7
PGM5	577.70599397592	-1.48102641053271	0.5763434372718	-2.569694239156	0.010178831093161	0.124104810452165	PGM5
SCUBE2	250.147468239196	-2.34984237261188	0.916237858474245	-2.56466413265757	0.0103275720860025	0.125830271646449	SCUBE2
RP11-96C23.5	44.0327473164149	-3.87612816411781	1.51164186825805	-2.56418417980476	0.0103418649579834	0.125916361399681	RP11-96C23.5
CD163	1105.95019990235	1.39741135195093	0.545149269152592	2.56335545331123	0.0103665856628948	0.126129205310486	CD163
SMIM5	178.731357189209	-2.36524270410764	0.922995293271137	-2.56257287697006	0.0103899779793496	0.126325601070627	SMIM5
TLN1	3910.91282650418	-1.08184329703825	0.422304851800927	-2.56175909991255	0.0104143527344118	0.126533659478142	TLN1
EMILIN3	40.2994749685243	-4.06975086055709	1.58920711364614	-2.56086876632448	0.0104410788315665	0.126769976642776	EMILIN3
HSPB7	176.228969135001	-2.49983506920002	0.976387268554781	-2.56029052171092	0.0104584692893771	0.126876065694603	HSPB7
INO80D	464.928995987637	-1.64132811277835	0.641120214034233	-2.56009415527602	0.0104643807842016	0.126876065694603	INO80D
HIP1R	2747.60019681108	-1.19287465527826	0.466137286315537	-2.55906294196508	0.0104954736712201	0.127023715893215	HIP1R
TPH1	275.188685457618	-2.17658555038883	0.850577427048081	-2.55895052134483	0.0104988683131945	0.127023715893215	TPH1
CAB39L	369.390195111694	-1.74565981892285	0.682220613709377	-2.55879078386584	0.0105036934102817	0.127023715893215	CAB39L
PNPLA7	467.109392497191	-1.63290210713238	0.638170552657409	-2.55872368339906	0.0105057208633486	0.127023715893215	PNPLA7
ABCC6P1	70.2760521187884	-3.21616044783144	1.258051065653	-2.55646255993755	0.0105742449706948	0.127763571514851	ABCC6P1
PRIMA1	177.185419339453	-2.7703575955836	1.08437004467629	-2.55480830477074	0.0106246292487337	0.128021193351094	PRIMA1
GASK1A	94.752566245123	2.72587623215597	1.06696370288346	2.55479752946545	0.0106249581349757	0.128021193351094	GASK1A
SH3PXD2B	831.124278856745	1.42602407902712	0.558058792763483	2.55532946979567	0.0106087329398175	0.128021193351094	SH3PXD2B
COL2A1	717.946010227352	-5.65354856883385	2.21257923214482	-2.55518468522976	0.0106131469612851	0.128021193351094	COL2A1
NECTIN3	778.154195220379	-1.69877589702781	0.665309215896227	-2.55336294228154	0.0106688258489812	0.128460921055148	NECTIN3
METTL7B	149.938876354841	-2.35203979523706	0.921896453887071	-2.55130582759045	0.0107320106547996	0.129096462002027	METTL7B
SAMD5	701.05830677587	-1.51512452108145	0.593895747102822	-2.55116243629058	0.0107364273340376	0.129096462002027	SAMD5
SOGA3	27.2617280139457	7.04560136273979	2.76220100643977	2.55072000419728	0.0107500651310347	0.129171299846909	SOGA3
PGPEP1	1380.25922345859	-1.36615911299779	0.535670915759826	-2.55037014854532	0.010760860197582	0.129211900222241	PGPEP1
SLC39A14	3431.2596437234	-1.28219245852173	0.502954153538655	-2.54932273548306	0.0107932365765531	0.129244371734216	SLC39A14
IGHG4	5307.50339390642	4.11341524240083	1.61340879188726	2.54951830130369	0.0107871849132071	0.129244371734216	IGHG4
NAT14	166.740483319918	2.18252318981391	0.855977120225357	2.54974477499972	0.0107801805940949	0.129244371734216	NAT14
PLAT	1575.46656200874	-1.24704282223667	0.489031531017432	-2.55002539333647	0.010771507312596	0.129244371734216	PLAT
MS4A6A	704.867756989776	1.69632250872884	0.665478431104256	2.54902702994305	0.0108023927334505	0.129265170738261	MS4A6A
HTT	1268.82196838281	-1.4317772708723	0.562001977141738	-2.54763742674736	0.0108455126085936	0.129692083856916	HTT
CSPG4	466.213679889486	-2.03907377311615	0.800514851700271	-2.547202926698	0.0108590266597484	0.129764623794785	CSPG4
STXBP1	417.784209955717	1.56969261382504	0.616559394927891	2.54589035012372	0.0108999420583193	0.130164284086428	STXBP1
NKX2-2	30.1272371032689	-7.5785733211281	2.97761385911229	-2.54518338498985	0.0109220361701165	0.130182402920834	NKX2-2
PIP5K1B	1032.91630304529	-1.34083012803618	0.526755449538053	-2.54545089037435	0.0109136714013329	0.130182402920834	PIP5K1B
LPCAT3	1702.76848343497	-1.24863824864464	0.490600046035687	-2.54512460554032	0.0109238749394628	0.130182402920834	LPCAT3
TMEM132C	32.9439138377609	-4.60401639862459	1.80919189185243	-2.54479163838753	0.0109342961853513	0.130217527298274	TMEM132C
CLEC3B	540.303274464799	-1.67200488452034	0.657415870072298	-2.54329863429743	0.0109811331092843	0.130685985084058	CLEC3B
CC2D1A	984.194410528784	-1.33464516529332	0.525097172469193	-2.54171082090834	0.0110311398193715	0.131191501073659	CC2D1A
BCL11A	160.999617171296	-2.31504189349475	0.911067448769846	-2.54102141023762	0.0110529150915227	0.131360804665485	BCL11A
C6orf141	110.283472840969	-3.37685432513634	1.32981969180041	-2.53933247188159	0.0111064222403701	0.131906744849331	C6orf141
DCN	7305.77741280912	1.25037343873538	0.492631211967036	2.53815310187664	0.0111439220994364	0.13226195826872	DCN
LRRC15	98.1577636928054	2.93427495500495	1.15621758352369	2.53782246250092	0.0111544554446837	0.132296853106007	LRRC15
RP11-462G2.1	40.9156688953942	-7.19735925136941	2.83641102426965	-2.53748811077994	0.0111651160477664	0.132333208775669	RP11-462G2.1
FCER1G	389.581120894463	2.05050287614381	0.808328676677352	2.53671920260511	0.0111896665632847	0.132534031632977	FCER1G
FCGR1A	87.9350771036264	3.46329544784368	1.365451477044	2.53637387052465	0.0112007082853671	0.132574687809749	FCGR1A
SLC26A4-AS1	19.1695874874047	-7.71446274128074	3.04324674081942	-2.5349448790352	0.0112465021031536	0.133026344971653	SLC26A4-AS1
HOTTIP	68.9208751037606	-3.54245012847632	1.39765026779413	-2.53457550154321	0.011258366276332	0.133076333536317	HOTTIP
HADHB	2539.62474071854	-1.10158398610775	0.434710293287648	-2.53406464746128	0.0112747929027736	0.133180146945779	HADHB
PRRT2	84.0403271646547	-2.76365651033309	1.09112279104022	-2.53285563552234	0.0113137537630176	0.133450265921057	PRRT2
PCLO	171.124494617865	-2.37438997056868	0.937506230777554	-2.53266580276421	0.0113198820403588	0.133450265921057	PCLO
SORBS2	695.252073440109	-1.52053644459171	0.600375508067926	-2.53264236158628	0.0113206389847513	0.133450265921057	SORBS2
APOBEC2	71.618268437255	-6.0823216284007	2.40483502545554	-2.52920535671612	0.0114321116282979	0.134673212237887	APOBEC2
ENPP3	34.8742260413771	-4.08123969189508	1.61379981460614	-2.52896279634977	0.0114400152898548	0.134675261077798	ENPP3
PLD3	2834.236111567	1.09725088343643	0.434186980154063	2.52713907507565	0.0114995954703291	0.135285247724203	PLD3
PPP1R16A	1178.48166527299	-1.39868380036746	0.553682388848477	-2.52614825491628	0.0115320804496131	0.135575868875579	PPP1R16A
CEP250	557.964390299094	-1.84897441632011	0.732445386721984	-2.52438536693511	0.0115900797966247	0.136165853200669	CEP250
ARRDC3	958.389900740694	1.27310367111474	0.504395490515333	2.5240187413532	0.0116021743085145	0.136216093650437	ARRDC3
UGT1A8	16.2452781252844	-9.77489730088925	3.87382737886971	-2.52331772814857	0.0116253310234723	0.136331470771199	UGT1A8
WNT11	40.1052686503743	4.08551543608767	1.619149662223	2.52324756099353	0.0116276511258682	0.136331470771199	WNT11
PHYH	758.734678124782	-1.46572591205621	0.581564879754981	-2.52031366246486	0.0117250299928971	0.137380765007563	PHYH
RP11-108M9.3	46.6248738473084	-6.35837048898565	2.52316857088484	-2.5199943287007	0.0117356725142786	0.137413052564702	RP11-108M9.3
FSTL3	471.428283139408	1.50352295914331	0.596704522887544	2.51971101520654	0.011745121750913	0.13743133395981	FSTL3
PGM2L1	380.412973048764	1.70714034257094	0.677713075989999	2.51897211821855	0.0117697976327204	0.137627640372408	PGM2L1
CCL15-CCL14	85.4265760406092	-3.58943202131112	1.42518443055674	-2.51857369779778	0.0117831221798507	0.137691038054688	CCL15-CCL14
ENHO	62.7810367824218	-3.30014778435003	1.31082040148728	-2.51762009548037	0.0118150682631785	0.137971805864182	ENHO
FAM89B	799.42051601896	1.36169061920588	0.540983543692248	2.51706477042214	0.011833707258083	0.138096906602532	FAM89B
LPP	2484.62178219311	-1.35182215297498	0.537347023743022	-2.51573395449095	0.0118784810819677	0.138526623755772	LPP
ME1	462.241020913745	-1.56192394070438	0.621168414501305	-2.51449350005722	0.0119203499912057	0.13892191163664	ME1
GREM2	603.354898431332	-1.58497114119549	0.630436378518684	-2.51408579073379	0.0119341398982593	0.138989652037014	GREM2
HDAC2	1267.51326527855	1.23798700232099	0.492514344892216	2.51360597952109	0.0119503866151513	0.139085895788765	HDAC2
ASCL2	566.406026764791	1.6087501905892	0.640532920544687	2.51158080871343	0.0120191764578382	0.139793131792333	ASCL2
PTRH1	251.039763203871	1.82342783821335	0.726301800581323	2.51056494249897	0.0120538148380846	0.140102478935255	PTRH1
RP11-463O12.5	200.238287222266	-2.58859276359879	1.03237636854348	-2.50741187271739	0.0121618904634706	0.141264411696699	RP11-463O12.5
GOLM1	9467.21072535874	-1.01432628608362	0.40463196554535	-2.50678733380974	0.012183398962326	0.141419960106999	GOLM1
COL1A1	16719.7558138238	2.91952942537919	1.16500143164309	2.50603076192065	0.012209499689447	0.14162857063198	COL1A1
IGSF6	223.657061539278	2.39027677240964	0.954012436383601	2.50549854619351	0.0122278901000923	0.141747524427085	IGSF6
EGR1	2240.61182934817	-1.37330313249341	0.548218175071456	-2.50503028710131	0.012244090817982	0.141840953671343	EGR1
LA16c-358B7.3	26.1430578976952	-6.98733457238434	2.78976936117217	-2.50462804188533	0.0122580227852616	0.141907994011703	LA16c-358B7.3
SFN	1007.13799923223	-1.95899222690502	0.782390460814294	-2.50385494841814	0.0122848387122537	0.142124000586717	SFN
ABR	1700.8772415592	-1.19856216624747	0.47881397868365	-2.50318958845466	0.0123079593369438	0.142221384863051	ABR
RP11-24I5.1	74.9584775929319	-3.26355557409816	1.30378314920429	-2.50314293146828	0.0123095820681559	0.142221384863051	RP11-24I5.1
CXCR4	1298.61559453921	1.60083613064633	0.639847005965796	2.5019045423679	0.0123527226081507	0.142625239232478	CXCR4
PSAPL1	790.965135801936	-5.863907118659	2.34469196552767	-2.50092856753546	0.0123868159893238	0.142877513272418	PSAPL1
CSGALNACT2	534.712559406356	1.4755802926024	0.590079756764177	2.50064550713289	0.0123967196165188	0.142877513272418	CSGALNACT2
PITPNM1	992.274964876677	-1.25152726200822	0.500495710277568	-2.50057540216306	0.0123991735101817	0.142877513272418	PITPNM1
PGC	594756.899182568	-5.04288884152746	2.01694111228669	-2.50026577910851	0.0124100164342523	0.142907942058148	PGC
TMEM238L	491.694889100994	-1.72740619911052	0.691140816778552	-2.49935491751459	0.0124419632942745	0.143181193181073	TMEM238L
ANGPTL2	642.20747752332	1.38681133511476	0.555432173292796	2.49681491601982	0.0125314344131331	0.144050715584643	ANGPTL2
TMEM178B	41.6967188984767	-4.44040518589896	1.77848072236467	-2.49674068999465	0.0125340575576146	0.144050715584643	TMEM178B
PLSCR3	379.546477423915	1.58905904375154	0.636787426311883	2.49543093674915	0.0125804242267542	0.144488286949728	PLSCR3
BRI3BP	1386.99125781089	-1.17700163770242	0.471715147120576	-2.49515336721117	0.0125902699649529	0.144506109090497	BRI3BP
RHPN1	229.720717535602	2.04757150935907	0.820758288446766	2.49473144308292	0.0126052492071715	0.144582789293317	RHPN1
SNAI2	268.384826326992	1.89234598645071	0.758949730218127	2.49337460849593	0.012653526849241	0.145041051509425	SNAI2
ARFGEF2	2017.70944850561	-1.13374891449189	0.454947193513897	-2.49204507832019	0.0127009916669657	0.145439455789979	ARFGEF2
AC061961.2	25.1770463951294	-6.84430889497316	2.74658559671645	-2.49193358588771	0.012704979148961	0.145439455789979	AC061961.2
COL11A2	88.7412546096667	-3.50396520475844	1.40646546136708	-2.4913268764898	0.0127266972931254	0.145592414273227	COL11A2
MBOAT1	737.233531057509	-1.32310743864232	0.531275281062962	-2.49043666401169	0.012758623365641	0.145861873293677	MBOAT1
IRX3	318.923145420374	-2.20718421420017	0.886741874927233	-2.48909437640045	0.0128068964176142	0.146317741825634	IRX3
NMUR2	77.8831869210933	-3.68751150701902	1.48167449879717	-2.48874601676182	0.0128194509555863	0.146365199213093	NMUR2
C12orf57	1006.26607880358	1.29268819267057	0.519469325850349	2.48847839197144	0.0128291032849846	0.146379480376088	C12orf57
HMOX1	440.280262884662	1.81315229360501	0.728737010760144	2.48807493901499	0.0128436666363538	0.146449740710204	HMOX1
SDHA	3336.87219365632	-1.17700588447501	0.473135874556368	-2.48766992268051	0.0128583011321128	0.146520719833095	SDHA
PPP1R14B	1206.09466159365	1.24600954875725	0.501064479068851	2.48672496416581	0.0128925027963833	0.146814428902866	PPP1R14B
CSRP1	3048.5850880899	-1.14656082256406	0.461340676982267	-2.48528014061966	0.0129449521091636	0.147219256264985	CSRP1
SUCLG2	2993.93124611735	-1.25840743897749	0.506336216633273	-2.48531982828501	0.0129435088684446	0.147219256264985	SUCLG2
TINAG	36.9552095284059	-5.63877894976239	2.27285965351276	-2.48091823049766	0.013104443078445	0.148935885033103	TINAG
SLC41A2	901.911388389545	-1.4051578133599	0.566542096165875	-2.48023548977108	0.0131295638020152	0.149124113508807	SLC41A2
DCAF11	1844.58395319748	-1.17417987112465	0.473488484107535	-2.47984884645679	0.0131438088124597	0.14918865207784	DCAF11
CARNS1	212.095309194427	-2.14666771567479	0.865900314976086	-2.47911645087469	0.0131708297610959	0.149322154642501	CARNS1
STMN3	351.362207087491	1.83725756769503	0.741108925725148	2.47906549755469	0.0131727114552904	0.149322154642501	STMN3
ACSF2	714.915240939656	-1.40535491158143	0.567261990807798	-2.47743535501147	0.0132330378281383	0.149817497633613	ACSF2
ADH6	117.157744075269	-2.5911263103548	1.04589706000018	-2.47742001526839	0.0132336066612025	0.149817497633613	ADH6
RN7SK	64.9012880082568	3.09114658100879	1.24801256850431	2.47685532903999	0.0132545615803108	0.149957289879061	RN7SK
HAPLN1	100.209689922046	-4.60250156829815	1.85974972872456	-2.47479620360241	0.0133312223091849	0.150726726990868	HAPLN1
H4C14	148.253117494057	2.26902981137567	0.917361347258813	2.47343080036651	0.0133822717866971	0.151205785563958	H4C14
MIA2	1161.1285207729	-1.22778577105146	0.496644105855959	-2.47216418472417	0.0134297822061345	0.151644261424162	MIA2
ZNF737	242.471940859773	-1.85794943333901	0.751980744772941	-2.47074070214393	0.0134833545069095	0.152150573558215	ZNF737
LST1	155.924125341784	2.37128504189242	0.95984193686897	2.47049535012777	0.0134926073042835	0.152156438228176	LST1
SPTLC3	145.255162363071	-2.27844389617049	0.923035278982644	-2.46842558247801	0.0135708866428982	0.152845391062131	SPTLC3
CMTM3	358.843129547941	1.83854729028048	0.744828753743473	2.46841610375543	0.0135712460525235	0.152845391062131	CMTM3
MDK	2624.81132695437	1.15385099441402	0.467687841360931	2.46713917354878	0.0136197410164817	0.152897389001392	MDK
TTF1	274.700439778948	1.82672597399435	0.740364673990182	2.46733270531298	0.013612381283003	0.152897389001392	TTF1
CHRDL2	165.646917513586	3.10986579508144	1.26008901509104	2.46797310177071	0.0135880529714193	0.152897389001392	CHRDL2
C5AR1	213.874799999753	2.21161564182323	0.896288254639321	2.46752719381915	0.0136049887055904	0.152897389001392	C5AR1
NMU	116.809160051073	3.36168703262309	1.36246683636799	2.46735329102362	0.013611598644922	0.152897389001392	NMU
ID4	597.209730137065	-1.55304928867732	0.62965648287372	-2.46650249925051	0.0136439776297044	0.153029088387341	ID4
TMEM158	151.016688669462	2.2120006015371	0.896940473867473	2.46616209880605	0.0136569514547497	0.153029088387341	TMEM158
CEMIP	152.777096134704	2.26122802336885	0.916910108132952	2.46613926851919	0.0136578219848657	0.153029088387341	CEMIP
AGPAT3	1625.32664710707	-1.21458835988389	0.492664163794392	-2.46534749052862	0.0136880432134529	0.153269136830328	AGPAT3
HMGCS1	1495.35257967686	-1.46809869603214	0.595615105707342	-2.46484463198538	0.0137072673828401	0.15338581863277	HMGCS1
RECQL4	282.199328021195	1.77594062732495	0.720925170598491	2.46341881203928	0.013761905886708	0.153898386562332	RECQL4
AFF1	1552.53431464939	-1.28247932611847	0.520747369516012	-2.46276678710912	0.0137869560028793	0.154077015355142	AFF1
C14orf180	43.4206698287466	-6.54691273452439	2.65859842275219	-2.46254292430784	0.013795565858579	0.154077015355142	C14orf180
GLUL	22091.1010208151	1.04007620675518	0.422525160224839	2.46157224389127	0.013832953580451	0.154395611936065	GLUL
TMED3	2087.22304217193	1.27527716645496	0.518166636339886	2.46113330542273	0.0138498895407184	0.154485675715709	TMED3
RHPN2	1295.83625092297	-1.60372320022965	0.651741652443241	-2.46067317351535	0.0138676628795945	0.154584958637988	RHPN2
SEPTIN11	1663.58746097195	1.17765111720533	0.478705354962515	2.46007508584805	0.0138907950807838	0.154743812463233	SEPTIN11
LINC01106	403.810586986843	-1.69744827504022	0.690123865818076	-2.4596284219617	0.0139080928880079	0.154837509512947	LINC01106
KLF3	1870.45459858278	-1.34191038290266	0.545725947526946	-2.45894553664483	0.0139345755288756	0.155033275504215	KLF3
PSMB7	1321.65134356278	1.24433482577897	0.506152945819059	2.45841664275091	0.0139551168842395	0.155084549545408	PSMB7
LINC01979	18.5767109634187	-7.08257386626063	2.88100573470136	-2.45836854156585	0.0139569863793377	0.155084549545408	LINC01979
PNLIPRP2	24.5382448912594	-7.03719514972504	2.86420654253719	-2.45694402453648	0.0140124518113009	0.15560162390586	PNLIPRP2
IGHD	53.0029730125537	-3.63031940907493	1.47775637776428	-2.45664269408689	0.0140242094056919	0.155632993933357	IGHD
NOS2	156.415127637383	-2.58144188193394	1.05113487953929	-2.45586169023844	0.0140547238891062	0.155872345206809	NOS2
USP54	755.59148664506	-1.51539896217325	0.617231280525596	-2.45515580623656	0.0140823537765751	0.156079421023707	USP54
TMEM236	42.6213677251297	-3.81020255055645	1.55334661659084	-2.45289912107239	0.0141710073721473	0.156962149678908	TMEM236
RP11-384K6.6	111.245686876824	-2.64118134312693	1.07726730845241	-2.45174184940341	0.0142166613869322	0.157367783573393	RP11-384K6.6
DUSP4	2069.95253514891	-1.28841723825502	0.526073081919273	-2.44912215153545	0.0143204873283156	0.158416413156344	DUSP4
KCNK15	169.992320602285	2.87718128786448	1.17619354130785	2.44618014537408	0.0144378840955275	0.159613740226127	KCNK15
SPI1	413.352570768625	1.90475703527306	0.778823884096767	2.44568390128673	0.0144577694774369	0.159732224226622	SPI1
NRG1	142.375370628247	-2.22973085759388	0.911927017882865	-2.44507599168455	0.0144821624083337	0.159900326768313	NRG1
C1orf210	509.323059000635	-1.48466730959534	0.607319511040001	-2.44462310630022	0.0145003584323583	0.159999838484471	C1orf210
FABP3	325.230478238039	1.7456394405831	0.714151853863679	2.44435329984639	0.0145112082930371	0.160018216512395	FABP3
ADGRL3	172.21005719436	-2.06810678011059	0.846460160802084	-2.4432417210881	0.0145559842963607	0.160410445537946	ADGRL3
FPR2	37.2535980011161	4.35904258160934	1.78476542467796	2.4423616242991	0.0145915222304025	0.160700437307397	FPR2
MIF	2625.45320151773	1.10810514993758	0.454059113813916	2.44044248034124	0.014669281823581	0.161454767664088	MIF
PER2	645.936168161159	-1.58044317338202	0.647683248371957	-2.44014829371407	0.0146812338666216	0.161484304077114	PER2
TRIM50	632.678178232401	-2.23092534442585	0.914452885782455	-2.43962852445586	0.0147023717311067	0.161542575559783	TRIM50
TRIM66	238.417425160931	-2.08547130214226	0.854881845494605	-2.43948484007831	0.0147082197872337	0.161542575559783	TRIM66
CEP170	435.145564474498	1.70347049468812	0.69833415565526	2.43933435146061	0.0147143469789	0.161542575559783	CEP170
DAAM2	564.337317924871	-1.52285364733316	0.624718925281197	-2.43766210003594	0.0147825847732796	0.162090402087142	DAAM2
TACC2	1022.90814321679	-1.31566171990455	0.539755486927372	-2.43751430373432	0.0147886291327374	0.162090402087142	TACC2
PPP1R14C	50.558999616311	-3.79247035393359	1.55593118080927	-2.43742808210904	0.0147921563059494	0.162090402087142	PPP1R14C
KCNJ5	88.9702570040001	2.63127550190356	1.08026766243275	2.43576253683087	0.0148604364296865	0.162736256388704	KCNJ5
REG4	7885.46983827386	-6.44419479582488	2.64629993151527	-2.4351717351007	0.014884723378327	0.162894431585823	REG4
TTLL12	1323.22025860519	-1.23629892285636	0.507729362620465	-2.43495652186755	0.014893579149183	0.162894431585823	TTLL12
GLOD5	17.4895099300621	-6.15930888973321	2.53157837423118	-2.43299158834209	0.0149746487685214	0.163678359782904	GLOD5
CTAGE15	25.63876535535	-6.70983374643953	2.76025622657313	-2.4308735116123	0.0150624719380023	0.164423473752569	CTAGE15
TSPAN3	5501.78376075099	-1.1317754438884	0.465632325990014	-2.43062042885886	0.0150729959527839	0.164423473752569	TSPAN3
LGALS9B	384.864637550602	-1.71375119688149	0.705068213502152	-2.43061758289897	0.0150731143339876	0.164423473752569	LGALS9B
GAS6-AS1	158.20584817325	-2.14203220534215	0.881335707511087	-2.43043846639472	0.0150805665532116	0.164423473752569	GAS6-AS1
ADAM12	118.832914792148	2.90497288530656	1.19552366268594	2.42987485398662	0.0151040370648974	0.164576383853475	ADAM12
ELMO3	695.477002273777	-1.38623671885536	0.570867877281693	-2.42829693878769	0.0151699173853906	0.165097266677215	ELMO3
GCG	472.313263819034	-13.2414479909945	5.45302425754291	-2.42827601081697	0.0151707928571555	0.165097266677215	GCG
PLS1	1877.82781477768	-1.30674962485073	0.538537593917485	-2.42647800192562	0.0152461745843661	0.165814044808621	PLS1
IMPA2	1336.39790100162	-1.18046276560681	0.486835905670895	-2.42476520703634	0.0153182902223452	0.166494429534573	IMPA2
OSR2	76.0502530060343	3.09166290583768	1.27536927607976	2.4241315545415	0.0153450455720464	0.166681252494865	OSR2
GREM1	3263.23487583424	1.4083610002294	0.581212722639504	2.4231420706579	0.0153869078286528	0.16703183495241	GREM1
AIDA	1042.88378845543	1.19559208107416	0.493830773235263	2.42105625220844	0.0154754823241138	0.16788874752991	AIDA
AMOTL2	617.987353263505	-1.37998226270015	0.570198636408305	-2.42017811791465	0.0155129064121159	0.168190023906842	AMOTL2
RIMS4	56.6029426584476	-6.06672307339227	2.51002986663266	-2.41699238484804	0.0156493445204105	0.169458377612872	RIMS4
VNN1	394.930042440885	-1.58896835157471	0.657394050664165	-2.4170713896321	0.0156459481902467	0.169458377612872	VNN1
SPINK5	45.674708282275	-6.03397672197964	2.49740327778001	-2.41610026528969	0.0156877408125038	0.169768638618791	SPINK5
RBPJL	40.9794830367914	-6.54121449206859	2.70766800631161	-2.4158111248576	0.0157002030141916	0.169798036695382	RBPJL
C6orf132	1343.13675109609	-1.46855033054107	0.608615452164401	-2.41293632180797	0.0158245840245442	0.170895955659038	C6orf132
CELF4	30.9150082513123	-4.82609071375242	2.00025095487336	-2.41274261211787	0.0158329961326046	0.170895955659038	CELF4
SNHG32	1681.56751126068	1.16595588195997	0.483273602738181	2.41262066736892	0.0158382937669322	0.170895955659038	SNHG32
P3H3	341.604971285169	1.71392998094261	0.710419802984524	2.41255941028427	0.0158409555409141	0.170895955659038	P3H3
CYP4X1	264.906637280561	2.21238049933049	0.917753174488386	2.41064870253792	0.0159241783383305	0.171089114987264	CYP4X1
TBX10	16.6716644970397	-6.9262299753847	2.87327433118054	-2.41057037270052	0.0159275982614557	0.171089114987264	TBX10
NAPEPLD	721.672274179245	-1.30448159990425	0.541095948222922	-2.41081383844853	0.0159169705305025	0.171089114987264	NAPEPLD
CPVL	554.842679120343	1.67682015513305	0.695374887928229	2.41139014974915	0.0158918383210607	0.171089114987264	CPVL
TET3	697.691260196144	-1.36515939511075	0.566182420870635	-2.41116527957809	0.0159016404712339	0.171089114987264	TET3
TSPAN4	455.436512740052	1.6131409694771	0.669015802817426	2.41121504556945	0.0158994707005333	0.171089114987264	TSPAN4
NFASC	365.056141423674	-1.77865149948173	0.737705011661557	-2.41106061551028	0.0159062046184789	0.171089114987264	NFASC
LY75-CD302	19.5869917164314	-8.38368057268628	3.47841297755916	-2.41020276395393	0.0159436568875093	0.171156089926724	LY75-CD302
NTRK3	62.5019718946514	-3.3149823789665	1.37562500893005	-2.40980089591775	0.0159612283833749	0.171159029857278	NTRK3
CLDN2	555.242085520724	1.78051144937232	0.738930261259574	2.40957982467422	0.0159709018801947	0.171159029857278	CLDN2
TNFSF11	34.1585885602442	4.45584949739059	1.84926644669493	2.40952270850651	0.0159734019714133	0.171159029857278	TNFSF11
CILP	278.508815481348	1.93277991076685	0.802822688463185	2.40748042941673	0.0160630231125155	0.172013553589033	CILP
TMEM119	455.476326761218	1.50073432531501	0.623499653699662	2.4069529412087	0.0160862425355592	0.172056956268374	TMEM119
TRIM73	457.973473307521	-1.75163202772046	0.727742387196634	-2.40693967884431	0.0160868267095897	0.172056956268374	TRIM73
DENND4C	1141.84081702059	-1.38392648784474	0.575170729273489	-2.40611424992507	0.0161232215101088	0.172340422313267	DENND4C
MSI1	127.809667887331	-2.34454927773362	0.975836996969649	-2.40260339074492	0.0162788320741142	0.173897051641503	MSI1
VWA8	505.141100371346	-1.58398329900493	0.659628188376308	-2.40132748557023	0.0163357096481745	0.174397713970677	VWA8
AQP11	104.812866537512	-2.52384161508104	1.05145507502299	-2.40033233471802	0.0163801928242133	0.174658567672135	AQP11
GOLT1A	92.1473321929167	-2.54553497691447	1.06039419680333	-2.40055536383381	0.0163702141957988	0.174658567672135	GOLT1A
DRAM1	663.251637375985	1.50316038854103	0.626420740327491	2.39960188379966	0.0164129116207449	0.17483165922384	DRAM1
FRZB	497.474047254552	1.77712411943756	0.740615901600404	2.39952195948988	0.0164164951208289	0.17483165922384	FRZB
REXO2	859.461878846807	1.22809996642155	0.511976508703219	2.39874280468882	0.0164514654658785	0.175097057307271	REXO2
FAM20C	1237.3008537005	1.3180994950061	0.549637162358514	2.39812659200495	0.0164791689002875	0.175284835012032	FAM20C
BCAR3-AS1	57.71860722364	-3.2483538047564	1.35476640809039	-2.39772243049273	0.0164973612703649	0.175285598953068	BCAR3-AS1
SELE	92.9239277349603	3.89648156040411	1.62510626802753	2.39767800854862	0.0164993618942221	0.175285598953068	SELE
LAMB2	2551.03001664132	1.1460613942939	0.478117900260333	2.39702674522303	0.0165287172079309	0.175490456985851	LAMB2
CAMSAP3	888.918434108556	-1.56015294909314	0.650932977164665	-2.39679506773318	0.0165391709915925	0.175494504376685	CAMSAP3
CNPY3	1014.10782443855	1.2641995623501	0.527657791384591	2.39587017000697	0.0165809622409205	0.175747608871094	CNPY3
PANK1	254.63710051759	-1.7637635987884	0.736183460439446	-2.39582073432561	0.0165831985871594	0.175747608871094	PANK1
HNRNPUL2-BSCL2	980.177592849983	-1.37839325628135	0.575563950755094	-2.39485682602778	0.0166268563477684	0.176103172125939	HNRNPUL2-BSCL2
B3GNT8	109.505051672847	-2.33795362181865	0.976890696878673	-2.3932601971631	0.0166993936394283	0.176694162145065	B3GNT8
NEGR1	249.885816734608	-1.73351062589107	0.724353759032358	-2.39318234257086	0.0167029377864272	0.176694162145065	NEGR1
CTSE	19396.9445025774	-6.21764070378786	2.59859767331285	-2.3926907838185	0.0167253300935196	0.176823680958369	CTSE
EVA1A	53.0431526555002	3.1890726547933	1.33360657273486	2.39131444010011	0.0167881678779133	0.177272878143566	EVA1A
TLX1	18.8883130719256	-7.45715044119481	3.11826614986219	-2.3914412955175	0.0167823675608078	0.177272878143566	TLX1
FAM83B	262.838875839904	-1.80891624986129	0.756538430141453	-2.39104343915889	0.0168005649781718	0.177291845237815	FAM83B
MT1E	4012.20509805699	-1.35984424735302	0.56877486556551	-2.39083041407074	0.0168103155789973	0.177291845237815	MT1E
CCKAR	291.360424962768	-5.4290453554947	2.27111410427995	-2.39047670271765	0.0168265166547996	0.177355353706336	CCKAR
IGKV3D-20	251.199547837852	-1.89454764301041	0.792627252387325	-2.39021259653159	0.0168386224724096	0.177375646515594	IGKV3D-20
HTR1B	60.0615247784921	-3.40727787599208	1.42589681194422	-2.38956833864172	0.0168681853548062	0.17757969391951	HTR1B
TMEM97	1113.44139394735	-1.19660745092511	0.500819066922889	-2.38930090716644	0.0168804702824872	0.177601711190685	TMEM97
PPARGC1A	221.408921110874	-1.94907169808941	0.816183271829546	-2.38803191067663	0.0169388709347203	0.178001175087836	PPARGC1A
AQP1	2403.78952150232	1.07757905282177	0.45120458526105	2.3882271768101	0.0169298730392705	0.178001175087836	AQP1
USH1C	1108.37353487877	-1.16186348546934	0.48663067310329	-2.38756730655721	0.0169602968437294	0.178111816829117	USH1C
MAP3K9	248.687762548436	-1.86163672678572	0.779788720273535	-2.38736042005415	0.0169698453731466	0.178111816829117	MAP3K9
C15orf48	734.333092659474	-1.47750820782877	0.618988606456846	-2.38697157333182	0.016987804764352	0.178192969542026	C15orf48
NR4A2	412.729474345315	-1.77449967240236	0.744514969878597	-2.38343048050694	0.0171521237862916	0.179808334975065	NR4A2
CFAP298-TCP10L	101.776429359619	4.16165261594601	1.74695931447113	2.38222640989547	0.017208313656871	0.180179454304004	CFAP298-TCP10L
KDM5D	548.411073780389	-1.44551592807574	0.606847781198828	-2.38200743721947	0.0172185496996021	0.180179454304004	KDM5D
TRABD2A	156.214179936118	-2.34451897818875	0.984087930546623	-2.38242834345754	0.0171988788516611	0.180179454304004	TRABD2A
PTPA	2309.31702019916	1.05725256570616	0.444017405355759	2.38110612997043	0.0172607382411615	0.180404224580538	PTPA
ESM1	57.678231760383	3.93587423195336	1.65292929175584	2.38115099755565	0.0172586359292898	0.180404224580538	ESM1
CEBPA	763.477669917843	-1.3342598156664	0.560583059899621	-2.38012867514283	0.0173065935648572	0.180775047770088	CEBPA
NQO1	5409.07479494952	-1.20769753904968	0.507497264518183	-2.37971241125065	0.0173261541621463	0.180816049357286	NQO1
LAPTM4A	5195.47401598385	0.997191625165508	0.419057890301465	2.37960350644666	0.0173312748910444	0.180816049357286	LAPTM4A
C1QA	2088.12201797728	1.47961007970346	0.622283807171302	2.37770943523226	0.0174205470717896	0.181638654477432	C1QA
GRTP1	439.963360221246	-1.52678178033078	0.642385212824213	-2.37673867618834	0.0174664573955113	0.182008425360044	GRTP1
CRTAP	2352.31436290854	1.04695280770158	0.440693871466965	2.37569177945798	0.0175160873725637	0.182416491507577	CRTAP
ANKFN1	25.8915337649912	-7.24705048059378	3.05105611542627	-2.37525964991348	0.0175366092531535	0.182521112913795	ANKFN1
MMP28	311.438474256118	-2.50876936119393	1.05631146503946	-2.37502805207194	0.0175476165337594	0.182526640518024	MMP28
SLX1A	1031.07246922294	-1.1971678963096	0.504471714223278	-2.37311203493906	0.0176389127160097	0.183366811605631	SLX1A
CTSC	2936.91506262915	1.21388130511598	0.511629570640574	2.37257847234312	0.0176644104044334	0.183522374762339	CTSC
SLC25A20	618.289571429369	-1.30874371551985	0.551876498317601	-2.37144310277674	0.0177187745470663	0.18391022638451	SLC25A20
ATN1	2045.78403388086	-1.14265790758937	0.481858026125788	-2.37135804663567	0.0177228531308955	0.18391022638451	ATN1
CFC1	120.777086023179	-5.62199796362941	2.37144927683008	-2.37070133380392	0.0177543713154661	0.184127625850813	CFC1
AMN	841.907976077332	-1.58228823505534	0.667813818544441	-2.36935533694717	0.0178191244439385	0.184689235685152	AMN
TRIM54	69.7194316160968	-3.77667857420146	1.59431009146019	-2.36884818984147	0.0178435758623002	0.184832712395277	TRIM54
RPTOR	546.679920322225	-1.44284091016041	0.609972782565763	-2.36541850948055	0.0180097062756562	0.186442728722969	RPTOR
ZNF609	878.767339044575	-1.27590859559372	0.539463342891472	-2.36514419822294	0.0180230519746293	0.18647009177789	ZNF609
RP11-97O12.5	19.1994390891651	7.4966373000386	3.17036427788895	2.36459808493375	0.0180496470853093	0.186634422057771	RP11-97O12.5
JUP	4168.83777104877	-1.04704482754389	0.442911576021479	-2.36400420361357	0.0180786074530635	0.186822999795211	JUP
STOX2	188.602877100884	-2.43480320665365	1.03106959883438	-2.36143438755849	0.018204392978163	0.187888100347794	STOX2
RP11-844P9.6	15.9058526605252	-7.10157227321314	3.00741732001231	-2.36135245546304	0.0182084159061921	0.187888100347794	RP11-844P9.6
ATP11B	2392.50842848447	-1.14568013637714	0.485203118935246	-2.36123819420469	0.018214027520371	0.187888100347794	ATP11B
DNMBP-AS1	30.7132777607892	-4.31084711327154	1.82628385338302	-2.36044747659905	0.0182529028641826	0.188177708048907	DNMBP-AS1
GUCY1A1	825.884752989784	1.95267228729959	0.827736658970506	2.35905014733577	0.0183217796927247	0.188776089643018	GUCY1A1
IGLV5-37	27.7980571970839	-6.6924011456986	2.83942019570191	-2.3569604653193	0.0184252083582285	0.189682709729082	IGLV5-37
CA2	9661.90849985534	-4.16732102665513	1.76818699771961	-2.35683275130381	0.018431546092598	0.189682709729082	CA2
CYTOR	143.107268686025	2.43894898200718	1.03507787116729	2.35629516381863	0.0184582444854029	0.189845332744495	CYTOR
LAMA4	1451.66676575497	1.34097117037984	0.569231202463649	2.35575837124894	0.0184849371656837	0.19000770515499	LAMA4
RHOF	438.410509136913	-1.54116707423059	0.654461065860436	-2.35486441382786	0.0185294652931538	0.19035310955343	RHOF
PTCH2	55.0023723922579	3.28092494716624	1.39342490920799	2.35457607043289	0.0185438477194797	0.190388602720386	PTCH2
PLA2G2D	46.7050218347063	3.45596462527487	1.47032276728145	2.350480249765	0.0187492026454575	0.192383602880922	PLA2G2D
GLI1	97.9901169125943	2.66183213479593	1.13273288411329	2.34992042001114	0.0187774251763263	0.192559787432097	GLI1
NR4A1	2266.31683868788	-2.98710413448643	1.27135652111367	-2.34954089185763	0.0187965793449886	0.192642824663374	NR4A1
MAGIX	225.026046192182	-2.30029686200835	0.979364032679252	-2.3487659187518	0.0188357440604703	0.192930728257245	MAGIX
ACTA2	3747.64456492542	-1.17522404964034	0.500583852762858	-2.34770666923026	0.0188893906527804	0.193366541329843	ACTA2
MAPK13	1746.25847033175	-1.06388029560491	0.453247226250087	-2.34724060951649	0.0189130369423038	0.193494916409724	MAPK13
RN7SL1	2184.72286879918	1.04718076461488	0.446393383893011	2.34586981438297	0.0189827365408987	0.194094025089248	RN7SL1
PHYHIPL	68.4357414216456	3.13897977695108	1.33824038163686	2.34560234470856	0.0189963624897222	0.194119427365648	PHYHIPL
H2BC19P	188.360558284919	2.08061268287764	0.887288439059616	2.34491129522972	0.0190316068451589	0.194365583858854	H2BC19P
COL6A2	6780.03922347804	1.16015401615012	0.495980127610273	2.33911391115601	0.0193295389082874	0.197292651669064	COL6A2
DNAH17	34.5572703857447	-3.93154528436799	1.6822066183398	-2.33713578433553	0.0194321248701525	0.198200425555497	DNAH17
LEF1	179.727169574319	2.20249446935501	0.942461072671566	2.33696068009649	0.0194412286790073	0.198200425555497	LEF1
CCDC68	488.692411493472	-1.78211876276892	0.76268580206655	-2.33663555548058	0.0194581420499265	0.198246915894046	CCDC68
MGAT5	1970.61827309069	-1.20008711559525	0.513667414200823	-2.33631155572206	0.019475009691712	0.198246915894046	MGAT5
PIEZO1	1680.27720952315	1.13293839228496	0.484945659839274	2.33621720144985	0.0194799242386848	0.198246915894046	PIEZO1
CTC-425O23.5	56.4188883567351	-3.34742813545666	1.43298335408113	-2.33598535944134	0.0194920045891363	0.198254054849108	CTC-425O23.5
RPS6KA2	894.220624409986	-1.22432942571716	0.524211832253828	-2.33556236312561	0.0195140620826086	0.198362604238792	RPS6KA2
BLACAT1	56.0728606992437	3.25546482405991	1.39474489200676	2.33409338346883	0.0195908326842982	0.199026867555992	BLACAT1
NCOR2	3450.53897744289	-1.14338020920785	0.490405318394165	-2.33150042693634	0.019726987584989	0.2002933011033	NCOR2
ENOX1	53.0233171706923	3.31632756625445	1.42367015829253	2.32942128268802	0.0198367586770766	0.20129053373949	ENOX1
VILL	2018.78305666536	-3.07834370941254	1.32301420580477	-2.32676542391321	0.0199777536099413	0.20260326027125	VILL
CTC-463N11.4	40.7374185372211	-6.42687157206909	2.76387860296009	-2.32530892101627	0.0200554476180536	0.203272870185775	CTC-463N11.4
LY75	778.333203820219	-1.26781905465451	0.545326204764891	-2.32488195794866	0.0200782729688714	0.203385901125957	LY75
PCYT1A	1225.3902113135	-1.26870205322752	0.545789991074335	-2.32452421989308	0.0200974150186695	0.203461511836304	PCYT1A
PVRIG2P	24.4005820558088	-9.06934048224719	3.90456882781286	-2.32275082914273	0.0201925419598226	0.203996438738155	PVRIG2P
SHC2	377.387203710279	1.50389372060949	0.647467651931264	2.32273182470766	0.0201935635060498	0.203996438738155	SHC2
TNN	52.524897657021	3.15489062492786	1.35839830332498	2.32250777787749	0.0202056101050461	0.203996438738155	TNN
DDAH2	893.206381331899	1.32512612074055	0.570572086396788	2.32245171527552	0.0202086254719633	0.203996438738155	DDAH2
ABCA5	549.371536887933	-1.32045811496621	0.568562915270372	-2.32244854439422	0.0202087960318003	0.203996438738155	ABCA5
PLPP3	1579.52322336642	-1.29854389242271	0.559490551950535	-2.32093980478426	0.0202900928622109	0.20469848751494	PLPP3
SLC37A2	218.375872465052	1.87073915294526	0.806541550468931	2.31945787772198	0.0203702225408978	0.205387955630823	SLC37A2
CD59	7110.49508154025	0.964895803834211	0.416387235542047	2.31730399366859	0.0204871779144353	0.206434965955814	CD59
RRBP1	7616.88063479241	-0.937001308374464	0.404383676967018	-2.31710962074982	0.0204977610689065	0.206434965955814	RRBP1
UTRN	1725.55670163945	-1.47223875207615	0.635958556953317	-2.31499165469082	0.0206133887849659	0.20747953368022	UTRN
HBB	410.577677060224	-1.53917330234788	0.665045821457974	-2.31438684777173	0.0206465116825782	0.207692940557482	HBB
CETN2	529.753299502047	1.3958764151683	0.603312647009847	2.31368664669401	0.0206849168972925	0.20795920779084	CETN2
SLC35B2	963.630822788278	1.17232701950251	0.506847017455214	2.31298001000095	0.0207237382280163	0.208229348988886	SLC35B2
STAG3L5P	288.375390353529	-1.65680147867374	0.716897729947112	-2.31107089542043	0.0208289392803507	0.209165768923084	STAG3L5P
PHETA1	967.50108250851	-1.32261594115455	0.572477026198344	-2.31033889680721	0.0208693990769784	0.209451347994352	PHETA1
PCSK7	2015.74835566465	-1.21284520530288	0.525134368787889	-2.30959022564521	0.0209108512565199	0.209746552355985	PCSK7
RSF1	1457.65927618947	-1.14216609642201	0.49459653521089	-2.30928851115992	0.0209275767602316	0.209793538488789	RSF1
MYBPC1	31.1635407998333	-5.11194588386426	2.21388899718162	-2.30903441426918	0.0209416716313741	0.209814114337798	MYBPC1
RHOXF1-AS1	17.6372250210527	-6.6835030188779	2.89522890716107	-2.30845409229885	0.0209738933837909	0.21001617495735	RHOXF1-AS1
COL7A1	481.719677795737	1.97508272516093	0.856166109966291	2.30689197127727	0.0210608432308911	0.210765693056758	COL7A1
PLAAT2	267.917705701175	-4.65365191095292	2.0175572639266	-2.30657736172302	0.0210783927862524	0.210820228194532	PLAAT2
CD248	405.274848562906	1.95166859598291	0.847641969182939	2.30246810202682	0.0213087882726177	0.21298420375573	CD248
PLEKHA4	425.921160506285	1.49103865635185	0.647634747957161	2.30228328707662	0.0213192017075127	0.21298420375573	PLEKHA4
SAR1B	1175.72128030253	-1.2027032823908	0.522526570238003	-2.3017074171807	0.0213516776364294	0.213183492539496	SAR1B
ATP2B1	1023.47159905318	-1.20726192238453	0.524555340604575	-2.30149581737764	0.0213636215332584	0.213183492539496	ATP2B1
CRIM1	1393.07225191057	-1.08325847472793	0.470906938221741	-2.30036635012976	0.0214274735576877	0.213698266625983	CRIM1
PRSS2	474.543994689018	-1.39589372231491	0.607117641028673	-2.29921456400076	0.0214927584063888	0.213737631115589	PRSS2
SHISA2	120.268401210944	2.30326208010815	1.001609934294	2.29955993970012	0.0214731638731713	0.213737631115589	SHISA2
SLC25A37	1115.7546590192	-1.20746010779344	0.525149996702252	-2.29926709583137	0.0214897770637943	0.213737631115589	SLC25A37
VIM	8319.7715854829	1.1563221181605	0.502778034071005	2.29986602397431	0.0214558115007757	0.213737631115589	VIM
PRUNE2	363.806446704161	-1.4715159697586	0.639865936818652	-2.29972543479158	0.0214637801937994	0.213737631115589	PRUNE2
SREBF2	2902.74558140836	-1.23957812714941	0.53923969071441	-2.29875164698496	0.0215190459403368	0.213876975138898	SREBF2
BMP3	41.4679882673181	-4.93307229713301	2.14673346651052	-2.29794353797988	0.0215650028813253	0.214211542304065	BMP3
RALGAPA2	1870.38368632644	-1.09876373831444	0.478198810124384	-2.29771324196444	0.0215781153883182	0.214219660632859	RALGAPA2
TRIM2	2202.30801912461	-1.02070722489477	0.444289177722903	-2.29739385083868	0.0215963122467865	0.21427821655795	TRIM2
ARHGEF37	970.350890143319	-1.22535549978706	0.53351986795958	-2.29673827232221	0.0216337047619609	0.214480120369017	ARHGEF37
PLA1A	144.667294509119	2.37552143804689	1.03436196849836	2.29660555046853	0.0216412817315463	0.214480120369017	PLA1A
ARMCX2	324.983255960886	1.77832605817232	0.774453715195852	2.29623284552595	0.0216625714695671	0.214569063510101	ARMCX2
RCN2	1055.06977944904	1.15149433104702	0.501704685241409	2.29516359906613	0.0217237504163212	0.215052786081571	RCN2
RNF157	135.16208576135	-2.11398812605325	0.921311025915766	-2.29454339152404	0.0217593056228007	0.215282442854092	RNF157
EGFL6	88.1435343772172	3.17712835046062	1.38513592418689	2.29373038052253	0.0218059905512033	0.215592174885625	EGFL6
HEBP1	675.801266567816	-1.29435104134882	0.564339655587051	-2.29356740844727	0.0218153592563484	0.215592174885625	HEBP1
SLC35F2	309.011558989814	-1.68297179300562	0.734325031549662	-2.29186221454825	0.0219135952484581	0.216440232434175	SLC35F2
LPAR6	401.098136949649	1.572016112957	0.686047985320252	2.2914083950311	0.0219398044899808	0.216453688351606	LPAR6
C1QC	2706.17682328984	1.39331263274248	0.608046858660426	2.29145601674854	0.0219370529334121	0.216453688351606	C1QC
RP5-1039K5.12	422.898771219946	-1.57303224632819	0.686600215472209	-2.29104537237341	0.0219607896097595	0.216538108302682	RP5-1039K5.12
SLAMF8	278.304179952289	1.6988629682533	0.741787615359269	2.29022827164686	0.0220080873545682	0.216881734150816	SLAMF8
SPRED2	750.658926779109	-1.25573193768434	0.548447010149663	-2.28961397262731	0.022043704286947	0.217109926394278	SPRED2
RRM2	650.860371216265	-1.52832405909227	0.667642228872606	-2.28913629635595	0.0220714345038327	0.217260227887162	RRM2
RP11-156P1.2	27.2232399933301	-7.77621624476932	3.39780439001904	-2.28860032896883	0.0221025847745523	0.217444005944113	RP11-156P1.2
CAT	1983.23504532443	-1.06682218532699	0.46634545987122	-2.28762211091665	0.0221595371238651	0.2178812727478	CAT
CA8	388.091672028263	1.75863081032546	0.768964029633917	2.28701310146158	0.022195058390957	0.21810744633144	CA8
CST7	98.7296025962778	2.46198989686667	1.07700221281584	2.28596549530735	0.0222562772423936	0.218531533531327	CST7
BMPR1B	81.4780315507554	2.80002950486624	1.22494259833681	2.28584548261121	0.0222632997771971	0.218531533531327	BMPR1B
KCNJ13	61.653279196014	-4.42437055590161	1.9357380213308	-2.28562465950836	0.0222762262606768	0.218535298502123	KCNJ13
DUSP8	231.127770881126	-1.81829896282275	0.79573679514228	-2.28505075286563	0.0223098519799734	0.218742009593178	DUSP8
SORCS2	118.802602857359	2.33886894065325	1.02427003368709	2.28344954331425	0.022403901769763	0.219540596476142	SORCS2
DIAPH1	2438.56740251874	-1.13487354266557	0.497096573349498	-2.28300415554799	0.0224301235808	0.219660950238244	DIAPH1
RP11-521B24.4	35.1067950739984	-4.01573871885773	1.75911872979018	-2.28281278054307	0.0224413988075575	0.219660950238244	RP11-521B24.4
NUPR2	55.7875183975856	-5.7877614468178	2.53655253139502	-2.28174318299441	0.0225045069744475	0.220154983164402	NUPR2
FLRT3	512.697522464125	-1.76343870184476	0.773043227897052	-2.28116441384776	0.0225387196661111	0.22036594430003	FLRT3
AIF1	343.528826807424	1.87981393491255	0.824194909390002	2.28078809210776	0.0225609893616055	0.220459965029306	AIF1
DIP2C-AS1	190.936222823471	-2.10327397520261	0.922329922221228	-2.28039221598421	0.0225844368712896	0.220565383188609	DIP2C-AS1
CFAP73	54.2525935985857	3.27472810850927	1.43682843543571	2.27913648404114	0.0226589533342619	0.22067464725704	CFAP73
MYB	268.260281298175	-1.85605745757036	0.814341926669671	-2.27921146730205	0.0226544977573797	0.22067464725704	MYB
PHETA2	456.007920027696	1.36890282053859	0.60059759536554	2.27923460084024	0.0226531232941697	0.22067464725704	PHETA2
FAM13A	881.621711852311	-1.2474586956874	0.547238063676721	-2.27955396104233	0.0226341561325684	0.22067464725704	FAM13A
CASP10	642.234698498134	-1.34623705580879	0.590551360088343	-2.27962739025341	0.0226297970411224	0.22067464725704	CASP10
C20orf85	56.2893536185903	4.88878681856079	2.14590094372147	2.27819780445342	0.0227147950407312	0.221094901672995	C20orf85
EHMT2-AS1	33.1666589634229	-3.89708921860926	1.71080528563781	-2.27792680518659	0.0227309389177098	0.221128502938726	EHMT2-AS1
PRKCD	1438.00883277602	-1.20102730350878	0.527338464061407	-2.27752645664953	0.0227548065891314	0.221237162501359	PRKCD
BOC	313.448314082204	1.51595942304891	0.666179403490689	2.27560236042346	0.0228698199361874	0.2221249405128	BOC
ZFP36	3134.67034567743	-1.20430919819735	0.529281219789345	-2.27536733435709	0.022883903232555	0.2221249405128	ZFP36
MMP24	28.6429144219812	-4.04511045291625	1.77778947971992	-2.27535965256895	0.022884363669889	0.2221249405128	MMP24
MARVELD2	458.38634603103	-1.51253053166952	0.66482810558308	-2.27507008047286	0.0229017261509987	0.22216969639691	MARVELD2
IGHV1-3	411.074972040155	-1.53977483299138	0.677163583111035	-2.27385948003482	0.0229744366383403	0.222751034807904	IGHV1-3
SBSPON	219.097179978003	-1.84066870886082	0.80972837178963	-2.27319280512876	0.0230145636892815	0.223015986183733	SBSPON
TARID	20.3069685826408	-4.65414804162024	2.04769887750366	-2.27286740875401	0.0230341713390823	0.223018393537651	TARID
DPM2	769.245979504698	1.18727042503028	0.522390571963021	2.27276388348434	0.0230404125792212	0.223018393537651	DPM2
SYT13	707.360284502988	-1.3144157024523	0.578631465069198	-2.27159389317882	0.0231110500800281	0.223454380230779	SYT13
KCNAB2	439.587668096743	1.46484971915707	0.644855718251916	2.2715929745153	0.0231111056176241	0.223454380230779	KCNAB2
GAU1	18.3064752895126	-8.93094593011295	3.9326636410752	-2.27096613013952	0.0231490283836465	0.223572905503477	GAU1
MAP3K5	841.232745608886	-1.23419381112127	0.543422085737724	-2.27115136376136	0.0231378165187158	0.223572905503477	MAP3K5
KIF3C	160.373954897645	1.91718645223917	0.844528992688182	2.27012508609877	0.0231999946574641	0.223775494352425	KIF3C
RAB3IL1	165.522396685093	2.13035586093214	0.938478767295925	2.27000965303714	0.0232069973626357	0.223775494352425	RAB3IL1
CTXN1	55.0225098253634	3.00893421418146	1.32557604772547	2.26990689771774	0.0232132325210469	0.223775494352425	CTXN1
TMEM54	2178.95544074283	-1.26769256141174	0.55851080442819	-2.26977267290221	0.023221379428869	0.223775494352425	TMEM54
SLC22A5	377.090142413705	-1.48188631743519	0.652944704616766	-2.26954335789423	0.0232353036735451	0.223785901550125	SLC22A5
IGLV6-57	1091.36188055918	-1.24404166088989	0.548275413812799	-2.26900865796373	0.0232677993682087	0.223975065410111	IGLV6-57
PSCA	12083.6016834426	-6.23043203177024	2.74686010826652	-2.26820143225354	0.0233169322083987	0.224279417878484	PSCA
CUEDC1	796.363820036328	1.27145500298251	0.56058986027343	2.26806635846455	0.0233251624402119	0.224279417878484	CUEDC1
CCR1	159.508181423038	2.15870031793109	0.952041596187718	2.26744327829291	0.0233631602284266	0.224520871847698	CCR1
CAPN6	456.231425925285	1.9765583565815	0.871985443378227	2.26673320247636	0.0234065288397343	0.22481364496951	CAPN6
TMEM229B	208.178452552849	-1.76483563013933	0.778727204922093	-2.26630791756645	0.0234325369981656	0.224939444693686	TMEM229B
RYR2	104.968015160081	-2.57345625720591	1.13609460765719	-2.26517777644662	0.0235017723316407	0.225479834435118	RYR2
TPBG	452.089716090534	1.35921896183404	0.600314705474313	2.26417735470949	0.0235632087940201	0.225944846900502	TPBG
ZCCHC14	757.723245420683	-1.19230340635107	0.526806739825559	-2.26326528537937	0.0236193408855192	0.226358512787899	ZCCHC14
TMEM45A	213.103444965739	1.79313270980632	0.792398229129161	2.26291862335048	0.02364070614889	0.22643871535575	TMEM45A
H2AW	131.66954214345	2.10694287114803	0.931202581368623	2.26260419945504	0.0236600990314966	0.226499948036135	H2AW
GNAI2	3093.12570041028	1.07550436664441	0.475812793725775	2.26035193005815	0.0237994173820277	0.227641516303583	GNAI2
DPP7	1605.46644649684	1.25321023119185	0.554455434429222	2.26025421228299	0.023805477971941	0.227641516303583	DPP7
NELL1	21.0756263603544	-5.32016275925511	2.3550383546558	-2.25905567471434	0.023879921889768	0.228150912867259	NELL1
HLA-A	27712.3404373742	1.20756071933542	0.534588150579917	2.25886173875247	0.0238919866574762	0.228150912867259	HLA-A
RP11-666O2.7	275.808201083972	2.00461978972227	0.887485043073639	2.25876459030751	0.0238980322552228	0.228150912867259	RP11-666O2.7
ERBB3	4562.85756331946	-0.974762421136046	0.431620288554426	-2.25837952242862	0.0239220082816763	0.228254737290058	ERBB3
SBK1	77.1552089411013	2.59242403638433	1.14844554278167	2.25733301215587	0.0239872740534894	0.228752203521591	SBK1
SCAMP5	625.284703534169	-1.37019962961155	0.6071138761671	-2.25690711973518	0.0240138790746399	0.228880642843244	SCAMP5
E2F2	127.923319717612	-2.17776983299255	0.965071761178841	-2.25658849486218	0.0240337999420506	0.228945268666128	E2F2
ZNF91	543.8151486392	-1.3939012469868	0.618365015122883	-2.25417223306173	0.0241853348877047	0.230191110529599	ZNF91
CTB-58E17.10	18.0237366066058	6.81914580057993	3.02529469417484	2.25404348664284	0.0241934323624476	0.230191110529599	CTB-58E17.10
PHACTR4	836.78714390702	-1.17737694883558	0.522379678315343	-2.2538720354371	0.0242042193933436	0.230191110529599	PHACTR4
PPT1	1512.19578690511	1.16043616579777	0.514948811783049	2.25349809387786	0.0242277607801362	0.230289294092914	PPT1
PPIB	6218.44135707686	0.954498354344373	0.423640813619433	2.25308403642578	0.0242538508062923	0.230411582659777	PPIB
SOGA1	781.261307758727	-1.3552544144619	0.601617193974384	-2.25268564136084	0.0242789769218089	0.230524585781295	SOGA1
CCL19	218.429029141367	2.6484931923034	1.17590145774403	2.25230879242599	0.0243027649210338	0.230624767548568	CCL19
STAG3L3	612.202688590493	-1.28648247897461	0.571499115767403	-2.25106643821686	0.0243813297212694	0.231244370023777	STAG3L3
CXCR5	29.6087327834241	4.65572696516251	2.06843401169251	2.25084626284642	0.0243952762518962	0.23125076068378	CXCR5
AC090616.2	134.541938220558	-3.17031182929908	1.40991051124514	-2.24859081765357	0.0245385411584963	0.23248232876807	AC090616.2
CHRM3	377.571594341989	1.7307873227023	0.770129934677854	2.24739650384619	0.0246146982513775	0.232990582847263	CHRM3
SLC36A4	187.971865757185	1.96949796286081	0.876372314394424	2.24733019347118	0.0246189326190559	0.232990582847263	SLC36A4
GRN	4828.47384916923	1.01108826741667	0.450177556166066	2.24597662315197	0.0247055052953119	0.233521472804953	GRN
LTB	296.098764585012	1.84967408362732	0.823590836582434	2.24586530285198	0.0247126369251348	0.233521472804953	LTB
KAT2B	663.859794611982	-1.30684615573499	0.58190033839129	-2.24582470487621	0.0247152382398171	0.233521472804953	KAT2B
PAPSS1	1449.69361990771	1.07037532140074	0.47676732198798	2.2450685523865	0.0247637320674454	0.233771583740052	PAPSS1
PDZD2	272.491413310168	-1.74647591801164	0.777942496581558	-2.24499358973963	0.0247685440844938	0.233771583740052	PDZD2
VMO1	172.993063366338	2.18591501124842	0.974210829641413	2.24378024216074	0.0248465442535056	0.234380801585722	VMO1
HBEGF	479.076067343769	-1.52038715592821	0.677756382014778	-2.24326497879448	0.0248797323078028	0.234566870129246	HBEGF
TSHZ2	379.870887435031	1.78465980984068	0.796261029357371	2.24129995572056	0.0250066518336145	0.235572068663649	TSHZ2
ETHE1	1001.96307882841	-1.34770803725655	0.601334345849063	-2.24119584480682	0.0250133918973627	0.235572068663649	ETHE1
MSC	189.785688268455	1.96078655862973	0.875000913320177	2.24089658511276	0.0250327745085195	0.235596579688797	MSC
SULT4A1	29.5526661375226	-5.3315850098331	2.37938775499032	-2.24073818933089	0.0250430388327872	0.235596579688797	SULT4A1
GDF7	80.3124048951883	-2.57133331030565	1.14795110187807	-2.23993278642175	0.0250952867416003	0.23570629698054	GDF7
CDCA7L	798.126965650586	1.24886889892125	0.557509876271834	2.24008390178244	0.0250854764354253	0.23570629698054	CDCA7L
DAZ1	1328.43158150712	-6.41064251452001	2.86183404394364	-2.24004691260367	0.0250878774407564	0.23570629698054	DAZ1
SLC15A3	614.590096264545	1.48754260335225	0.664170936725516	2.23969842866975	0.0251105076567873	0.235722184754421	SLC15A3
NT5DC2	410.165177585518	1.38646841259676	0.619122398004783	2.23940923000826	0.0251293013593953	0.235771576513055	NT5DC2
REL	573.85988432732	-1.77745828927089	0.79395630797528	-2.2387356475619	0.0251731216266602	0.236044782687762	REL
MTND4P20	37.8546731127331	-3.59546544137956	1.60616156864187	-2.23854530675877	0.0251855163299403	0.236044782687762	MTND4P20
HELLS	199.100201299899	1.78976233315558	0.799599407940274	2.23832373483856	0.0251999514096718	0.236053093231566	HELLS
GMPR	220.220388741892	1.93182009896712	0.863357539049262	2.23756672246641	0.0252493236789934	0.236388482782967	GMPR
LNX1	393.14166455787	-1.41278111753356	0.631545390492759	-2.23702229293645	0.025284883054619	0.236594262868221	LNX1
GJA4	193.108405357899	2.15057802769756	0.961468839540317	2.23676310583894	0.0253018270644557	0.236625728901778	GJA4
REXO1	727.634499757303	-1.2195444681482	0.545559131948363	-2.23540290452626	0.0253909096034588	0.237331447436192	REXO1
SLC26A1	67.5816538541141	-2.72800516374189	1.22050424443455	-2.2351459867358	0.025407766146407	0.237361667329142	SLC26A1
RAB13	1966.08024168286	1.04403086224169	0.467270779561866	2.23431660593162	0.0254622484629402	0.23761583019272	RAB13
TRIM14	875.62307944639	-1.18183998442748	0.528927607767036	-2.23440782268263	0.0254562514593074	0.23761583019272	TRIM14
NKD2	115.055238145085	2.24960208433334	1.00764321267659	2.23253831915144	0.0255794055612081	0.238198815121822	NKD2
WDR19	314.406871624429	1.50780012209487	0.675350586854439	2.23261836362312	0.0255741220652098	0.238198815121822	WDR19
MAP3K21	678.6335560484	-1.72516989695141	0.772579654803007	-2.2329993887702	0.0255489846769877	0.238198815121822	MAP3K21
KCNQ1	3285.9112886807	-1.03164401018878	0.462044175019913	-2.23278220127831	0.0255633105757627	0.238198815121822	KCNQ1
ACVR2A	280.555869711758	-1.57107973678633	0.703865837223805	-2.2320727242325	0.0256101568128021	0.238357778925989	ACVR2A
PTGIS	325.547241517804	1.47698005976449	0.661873135869846	2.23151534594831	0.025647012153782	0.238573354380856	PTGIS
RAB32	215.841560669788	1.7242354619589	0.772895574417506	2.23087764897395	0.0256892346438174	0.238838599359248	RAB32
TMEM94	1128.72340016824	-1.15389293646628	0.517301505735074	-2.2306003823179	0.0257076114637199	0.238881981083943	TMEM94
RP11-680A11.7	110.678894103347	2.33452830509947	1.04780003848728	2.22802845900812	0.0258786172879902	0.240342829961968	RP11-680A11.7
STEAP3	1064.57597619794	-1.46839983512786	0.659235245107691	-2.2274292007673	0.0259186026509845	0.240466950684399	STEAP3
SHISA6	93.4332840461705	-3.11883373466729	1.40020357935418	-2.22741448504638	0.0259195852255812	0.240466950684399	SHISA6
CD68	2252.29421427143	1.09498146231257	0.491733443405099	2.22677850570864	0.0259620806066466	0.240733012458544	CD68
HLA-DPA1	4959.09477584497	1.27185314726287	0.571539261060113	2.22531194953044	0.026060303814451	0.241002480551582	HLA-DPA1
N4BP1	700.638504665582	-1.19504270267122	0.536862174636593	-2.22597672015197	0.0260157407921534	0.241002480551582	N4BP1
TMEM25	263.901134171401	-1.63702708304271	0.735497456935377	-2.22574132324504	0.0260315131281531	0.241002480551582	TMEM25
BICDL1	427.644942694772	-1.50919972191864	0.678163671567821	-2.22542106749773	0.0260529845475967	0.241002480551582	BICDL1
SERTAD2	467.622793264718	-1.36215372409702	0.612094800049176	-2.2253966607584	0.0260546215154124	0.241002480551582	SERTAD2
RP3-394A18.1	145.784807187301	-2.11884840602517	0.952312292884594	-2.22495122855874	0.0260845124183353	0.241098387196104	RP3-394A18.1
DNALI1	294.829891560923	-1.59068317338003	0.715041295753332	-2.22460322617335	0.0261078858772898	0.241186477009555	DNALI1
PTPRR	53.0828058240558	-3.61880601916031	1.62927636383871	-2.22111245180904	0.0263433458739949	0.243232705438587	PTPRR
LUZP1	663.82822087094	-1.2496411198831	0.562931205551374	-2.21988247863984	0.0264267461845514	0.24385896449209	LUZP1
SALL1	69.1268416014314	-2.68469365942557	1.20948512742865	-2.21969960485021	0.0264391656962382	0.24385896449209	SALL1
KCNH2	210.795726419687	-1.73653463432738	0.782425839230487	-2.21942393420347	0.0264578968530991	0.243902612101347	KCNH2
TM9SF4	1409.16035502957	-1.13760059180654	0.512748794967877	-2.21863142921245	0.0265118095291516	0.244270363525335	TM9SF4
DNASE2	900.937816252406	1.12437736042082	0.506859276884547	2.21832254374803	0.0265328481352595	0.244334996332255	DNASE2
IGLV9-49	270.206939226443	-1.81923009778878	0.820517346335889	-2.21717445208532	0.0266111726844987	0.24492681546858	IGLV9-49
EMID1	332.104876852298	-1.55382786980933	0.701021062331322	-2.21652094823214	0.0266558448353243	0.245208439580705	EMID1
CPTP	709.533698803525	-1.1938299502029	0.538661301875866	-2.2162905448107	0.0266716101652126	0.245223991508443	CPTP
UCHL1	82.2150739057189	2.6643784795445	1.20301089424075	2.21475839686894	0.0267766522001287	0.24605992156268	UCHL1
SEMA6B	302.065368308714	1.62006351517904	0.731678022966622	2.21417544920977	0.0268167120358688	0.246298141170765	SEMA6B
ARMC3	19.7978437187436	5.53701025353415	2.50099740562579	2.21392083057707	0.0268342255171392	0.246329141825667	ARMC3
MAP3K12	221.298112281974	1.77832055854335	0.803943871782299	2.21199591285012	0.0269669473396955	0.247417126645347	MAP3K12
REG3A	5032.12634445365	-4.16734686961461	1.88505288967785	-2.21073206615799	0.0270543966083747	0.247958312523784	REG3A
DST	2571.41515256595	-1.03233183859701	0.466957945133922	-2.21075976831476	0.0270524771939276	0.247958312523784	DST
RNASEK	1670.17201658589	1.08566853602072	0.491290854915485	2.20982850618599	0.0271170665412439	0.24808039551433	RNASEK
RPPH1	19.3295505144054	4.86250681145133	2.20050913879985	2.20971898080974	0.0271246716096424	0.24808039551433	RPPH1
SAMD12	409.037044719558	-1.48786133233793	0.673186223603972	-2.21017792724948	0.0270928162351728	0.24808039551433	SAMD12
DYM	540.852487852494	1.29403275447331	0.585542586067956	2.20997205884378	0.0271071015214251	0.24808039551433	DYM
RNF152	516.521511374245	-1.3637856941769	0.617566139097595	-2.20832329986502	0.0272217442405536	0.24818652532871	RNF152
HAVCR2	183.149618220561	2.03041597695103	0.919435211417216	2.20832958292009	0.0272213065695792	0.24818652532871	HAVCR2
TFRC	2254.4067243636	-1.427675091289	0.646465683725852	-2.2084313633799	0.0272142174962509	0.24818652532871	TFRC
LAP3	1917.3867560679	0.996050940460159	0.45088875447857	2.20908357231495	0.027168828536266	0.24818652532871	LAP3
C1QB	1955.49768113868	1.35778666176539	0.61478771756973	2.20854552386432	0.0272062680421228	0.24818652532871	C1QB
PAQR4	601.621056130518	1.23159240541289	0.557667032575205	2.20847267898484	0.0272113402929254	0.24818652532871	PAQR4
CHAD	46.4363198013208	-4.49298524067965	2.03649363720914	-2.20623583525503	0.0273674913960881	0.249384833992701	CHAD
DEPP1	1497.82000284787	1.0480620720425	0.475237574535036	2.20534344967969	0.0274300030561756	0.24982380723876	DEPP1
ZMYND10	34.5490751039223	3.66721332933293	1.6630621394345	2.20509699690471	0.0274472887797417	0.249850633442759	ZMYND10
APPL2	923.899148760199	-1.1597083342657	0.526233025398295	-2.20379238529915	0.0275389483488599	0.250554097693047	APPL2
SPTBN2	360.123883615304	1.42944460847572	0.64880386326961	2.20319990277511	0.0275806621673526	0.250802649760848	SPTBN2
SEL1L	2675.24117250358	-1.07292525237925	0.487148392852684	-2.20246082738019	0.0276327732614713	0.251145440028489	SEL1L
OAF	1114.53600927283	1.11398793395088	0.50589794813417	2.20200128911263	0.0276652174093274	0.251309219459182	OAF
VGLL1	30.9296545887524	4.87936756492252	2.21751714874184	2.20037421928888	0.0277803554001037	0.252223622791041	VGLL1
MARVELD3	382.958580933154	-1.4173256031311	0.644375703386035	-2.19953296762029	0.027840047621577	0.252609114700574	MARVELD3
MANSC1	776.26114226582	-1.17406472775683	0.533819291655936	-2.19936736290444	0.0278518113608335	0.252609114700574	MANSC1
MSC-AS1	84.3418107317989	2.3991118824755	1.09280247952419	2.19537558472606	0.0281366670110653	0.254963336693689	MSC-AS1
AQP10	28.0617301189498	-4.53427422673173	2.06542741428194	-2.19532005597403	0.0281406472170099	0.254963336693689	AQP10
TLR2	266.994014324525	2.01365090396448	0.917535700227618	2.19462948794793	0.0281901865065892	0.255082728699431	TLR2
ACBD5	1058.66451792031	-1.12315918135978	0.511800773547996	-2.19452419654158	0.02819774639701	0.255082728699431	ACBD5
LINC00858	16.6793541074569	-6.65300373241226	3.03146418309336	-2.19465028467644	0.0281886935144951	0.255082728699431	LINC00858
TTC36	19.8103925256124	-4.33215718545004	1.97471047260342	-2.19381891449565	0.028248430489656	0.255408616720953	TTC36
ZBTB7A	1797.87385157476	-1.20169143533015	0.548355780901402	-2.19144481955634	0.0284196187442604	0.256711184457544	ZBTB7A
GSKIP	899.312770703863	-1.25876877376492	0.574409811319137	-2.19141238356314	0.0284219637730932	0.256711184457544	GSKIP
RP11-206L10.2	306.483236728727	-1.55029192705288	0.707537275701141	-2.19110989667166	0.0284438407305575	0.256775666864509	RP11-206L10.2
PPP1R14A	193.172843105048	-1.92166952892429	0.877116503779663	-2.19089427760559	0.0284594439434784	0.256783475829738	PPP1R14A
POGLUT2	110.096871416683	2.21823630151017	1.01267703680169	2.19046766234176	0.028490337563959	0.256929167379326	POGLUT2
LSAMP	313.609148023613	1.53337726241795	0.700514755836721	2.18892928327602	0.0286019802989882	0.257802536342095	LSAMP
DENND11	1531.24829395123	-1.07798838333839	0.492559832977741	-2.18854301785323	0.0286300713332351	0.257922302398633	DENND11
TUBB2A	609.250882073667	-1.49955493864934	0.685474641222712	-2.18761548344738	0.0286976230358014	0.258315129944575	TUBB2A
CDC42EP4	1408.25164381821	-1.05010498349344	0.480039822435077	-2.18753723007107	0.0287033284493312	0.258315129944575	CDC42EP4
SWI5	184.956944980171	1.76923230066397	0.809098816593486	2.18667023653908	0.0287666058921623	0.258712944193574	SWI5
PODN	850.254657232519	1.15614140262411	0.528757500931537	2.18652482581767	0.0287772304337454	0.258712944193574	PODN
IGFALS	172.059468066236	-2.82971257351174	1.29429078507002	-2.18630357733611	0.0287934025985991	0.258724834180191	IGFALS
C1QTNF12	44.0009323132093	-3.20455745365567	1.46601878980212	-2.18589111950483	0.0288235721094245	0.258862421063145	C1QTNF12
GYG2	166.17045326244	-1.92558048924572	0.88110524852232	-2.18541484399857	0.0288584434632965	0.259042071334886	GYG2
FNDC5	101.981738060052	-2.44702283279882	1.11988670229184	-2.18506285304665	0.0288842384387933	0.259140106240523	FNDC5
GSTM4	505.55290368845	-1.31017057167932	0.599843144070555	-2.18418862436013	0.0289483904828897	0.259581990418624	GSTM4
SSR2	2922.23590126358	0.971434207915451	0.444900499198398	2.1834864417229	0.029000006347381	0.259911065118528	SSR2
RPL23	8545.7247667559	0.970954163915196	0.444840407101721	2.18270226448464	0.0290577430653215	0.260294631067916	RPL23
SLC2A2	17.1572398469466	-8.92983272743441	4.09371197674977	-2.18135344600484	0.0291572841469871	0.260922088530233	SLC2A2
SLC7A2	495.515072992891	-1.71126034830323	0.784520944034802	-2.18128064179166	0.0291626653418994	0.260922088530233	SLC7A2
HACL1	304.378423777411	-1.50298161541543	0.689140082452995	-2.18095225293755	0.0291869482473344	0.260922088530233	HACL1
ALDOC	195.541082497544	-1.88560424876399	0.864582401686444	-2.18094220410449	0.029187691588442	0.260922088530233	ALDOC
SLC23A1	27.4679558565632	-4.24626857800702	1.94787084125044	-2.17995386967296	0.0292608811722617	0.261340669217271	SLC23A1
RP11-437B10.1	31.0801145397675	-3.74516602133214	1.71805469793276	-2.17988753550076	0.0292657990972707	0.261340669217271	RP11-437B10.1
SLC10A5	25.7354308337648	-4.41673390102922	2.02630117085667	-2.17970258545621	0.0292795147972285	0.261340669217271	SLC10A5
BPTF	1088.32359134264	-1.15240526594918	0.528882866688965	-2.1789423302058	0.0293359526331211	0.261710344458202	BPTF
SLC4A2	4562.5577150748	0.96962517402496	0.445196611868183	2.17797069469175	0.0294082185897045	0.262220774047299	SLC4A2
EIF5A2	359.73449724559	2.19978973143284	1.0101718398451	2.17763913491209	0.0294329135618292	0.262306727870972	EIF5A2
AKR1B1	908.899453091061	1.39189155563792	0.639279636143842	2.17728123491288	0.0294595904039946	0.262410247243762	AKR1B1
GEM	546.941373405425	1.49876249824705	0.688823682423627	2.17582893342699	0.0295680543439759	0.263241804208018	GEM
POM121	1486.56472842706	-1.12071633807318	0.515311090665161	-2.17483449973213	0.0296425207566245	0.263664309487434	POM121
DOK5	27.8098994530007	3.82010512612997	1.75674007879745	2.17454202373806	0.0296644529754408	0.263664309487434	DOK5
ZDHHC21	412.830591555727	-1.45446867673648	0.668885579312644	-2.17446559130653	0.0296701867975682	0.263664309487434	ZDHHC21
ANKRD52	1105.95865982649	-1.11386983217565	0.512268313136249	-2.17438753015237	0.0296760437872271	0.263664309487434	ANKRD52
MGST1	921.700967441408	-1.29227471659388	0.594566102657669	-2.17347526341899	0.0297445656141497	0.264138413198435	MGST1
CDK11A	929.403004591697	-1.11496236099891	0.513127724643373	-2.17287491486415	0.0297897329483328	0.264404746387571	CDK11A
SH3BGRL2	2538.31127457282	-1.03149683599181	0.474853931182958	-2.17224027907306	0.0298375439957694	0.264694261221125	SH3BGRL2
SH2D3A	435.474506949013	-1.34893709470428	0.621240172283907	-2.17136166475694	0.0299038443381803	0.265140987664534	SH2D3A
HELZ	904.337890842223	-1.28839402396791	0.593410061294503	-2.17116983348298	0.0299183367817525	0.265140987664534	HELZ
GOLGA2P5	226.804096675571	-1.71794359639335	0.792202398077702	-2.16856651855888	0.0301156094010926	0.266656080033649	GOLGA2P5
LINC00689	20.9557784908774	-6.18854594033516	2.85382409397925	-2.16850994894577	0.0301199084833968	0.266656080033649	LINC00689
CD81	3830.52041456835	1.07661506721423	0.496659543462835	2.16771243276188	0.030180572930117	0.267057451580208	CD81
FGR	166.392129133719	2.10489666020987	0.971777791107221	2.16602671873331	0.0303091452715903	0.267279941077233	FGR
GPD1L	955.958269725194	-1.37383323143695	0.634220646744174	-2.16617550767172	0.0302977779761043	0.267279941077233	GPD1L
CD53	747.487339600969	1.47367616883889	0.68030965173778	2.16618442068923	0.0302970971486129	0.267279941077233	CD53
PRR15L	1915.9727879393	-1.11337217189715	0.514075819115765	-2.16577425060024	0.0303284419164145	0.267279941077233	PRR15L
NUDT16	1206.20050485687	-1.09882060099798	0.507162756895456	-2.16660349376657	0.0302651007741265	0.267279941077233	NUDT16
MARCHF1	209.288676793375	1.95775823849585	0.903645164634656	2.16651216109519	0.0302720715797943	0.267279941077233	MARCHF1
BMP7	208.395051634894	-1.72525234692381	0.796579433481534	-2.16582587298722	0.0303244954558066	0.267279941077233	BMP7
COL15A1	1883.41030873943	1.46832278633218	0.677613247016888	2.16690389805143	0.0302421826726568	0.267279941077233	COL15A1
MTMR11	603.45582599224	-1.39211645061078	0.642936435272787	-2.16524740897617	0.0303687434729875	0.267499806637948	MTMR11
SEMA3D	88.5392894282224	-2.46601352804868	1.13932370300851	-2.16445380846277	0.0304295380060359	0.2678998689637	SEMA3D
WASH5P	350.81258899485	-1.47927413791545	0.683573683861897	-2.16403026160719	0.0304620269884318	0.268050452636084	WASH5P
RCAN2	551.832164900367	-1.36757839244544	0.632513998502379	-2.16213142425858	0.0306080474689788	0.26919939982434	RCAN2
SLC30A4	178.037420121213	-1.75494912220789	0.811770491697336	-2.16187843751065	0.0306275474424317	0.269234994495201	SLC30A4
TMEM147	901.917551130271	1.11144302572453	0.514398396068837	2.16066580731679	0.0307211640006754	0.269921755110322	TMEM147
SLC46A3	427.846990870436	-1.3089382704359	0.606187739553749	-2.15929519029778	0.0308272730521665	0.270717529429383	SLC46A3
RP11-467J12.4	41.5714542947239	3.16784538385386	1.46742759486948	2.15877457595148	0.030867659828983	0.270871264380185	RP11-467J12.4
DEPDC7	60.7939427841245	-2.818339817879	1.30559159788868	-2.15866877700242	0.0308758727577941	0.270871264380185	DEPDC7
RGP1	955.973268183265	-1.15705811064187	0.536071903742791	-2.15840095808684	0.0308966713090911	0.270917314654401	RGP1
FAM107A	447.822378851218	-1.43636065007311	0.666357502076126	-2.15554060035031	0.0311195550735584	0.2724967251446	FAM107A
VWA1	1780.6508149487	1.10745703463251	0.513780408064375	2.15550654958751	0.0311222166541164	0.2724967251446	VWA1
TMEM120A	773.372447450424	-1.17847817136572	0.546733968385407	-2.1554873841952	0.0311237148044397	0.2724967251446	TMEM120A
ARHGAP4	766.123472025329	1.15303006288979	0.53514261352691	2.15462202737068	0.0311914238852741	0.272952374863451	ARHGAP4
PPM1H	549.564621334363	-1.2979127550659	0.602538053540331	-2.15407599144944	0.0312342129951821	0.273088452677743	PPM1H
SEMA6A	362.649853490858	-1.56188379544858	0.725100599581575	-2.1540235883819	0.0312383221136855	0.273088452677743	SEMA6A
PLXDC1	391.76526074379	1.80293851291673	0.837346111925356	2.15315803971567	0.0313062601232824	0.27354512042525	PLXDC1
METTL7A	5151.44667386077	-1.13660060734665	0.527969113100092	-2.15277859849194	0.0313360828899598	0.273668457238982	METTL7A
TJP3	1228.40827981147	-1.56244971742868	0.725862426562689	-2.15254249324853	0.031354652244103	0.273693439904312	TJP3
KDM6B	980.091425004987	-1.66275324877199	0.772631148333255	-2.15206603093718	0.0313921541024853	0.273883575827542	KDM6B
PTGER2	342.011272588605	-1.43205137523033	0.665536735239992	-2.15172401372244	0.0314190976445685	0.27398145058124	PTGER2
IZUMO1	64.6897223189006	3.51680714244164	1.63478606655219	2.15123386135697	0.0314577456113237	0.27417409726359	IZUMO1
[truncated: 15,415 more rows]
