# Supplementary material for: scRNA-seq of gastric tumor shows complex intercellular interaction with an alternative T cell exhaustion trajectory
Source: Nat Commun. 2022 Aug 23;13:4943. doi: 10.1038/s41467-022-32627-z (PMC9399107; doi:10.1038/s41467-022-32627-z)
Supplement: Supplementary file 13 — Source Data [file 41467_2022_32627_MOESM13_ESM.zip › Source Data/Fig2/Fig2e_Bulk_DEG/Bulk_DEG_GC08.csv]

Gene_Symbol	baseMean	log2FoldChange	lfcSE	stat	pvalue	padj	Gene_Symbol
LIPF	643252.25662226	-7.32851998999052	0.350178037706646	-20.9279829140222	2.9783539002106203e-97	4.9509176883201104e-93	LIPF
PGA3	1232634.67001665	-7.51006812022047	0.374842718150791	-20.0352514709898	2.71464718025298e-89	2.25627900386726e-85	PGA3
TMPRSS15	1618.87535582722	-8.45380737878677	0.513382010394052	-16.4668944521409	6.344488113474811e-61	3.51548086367639e-57	TMPRSS15
SLC28A2	1096.67353283844	-7.48212458167888	0.536344057316284	-13.950233026012	3.13579168775085e-44	1.3031566306370598e-40	SLC28A2
APOB	1337.7798101542	-7.04891743488697	0.523206938085279	-13.4725228619542	2.26975883271886e-41	7.54604021525713e-38	APOB
APOA4	715.17981310935	-8.64320645459555	0.684183450014815	-12.6328785860114	1.3909509717666099e-36	3.85362966727939e-33	APOA4
APOA1	802.713212008259	-9.5890980256284	0.80985858768166	-11.8404597685117	2.41127459166173e-32	5.72608821959899e-29	APOA1
GSTA1	2490.39015355348	-5.51299091914746	0.471808858891078	-11.6847973819419	1.52442656694802e-31	3.16756785279712e-28	GSTA1
CEL	1696.93908707434	5.46805088546023	0.471957382039624	11.5858996882925	4.8583850792824605e-31	8.9734372414347e-28	CEL
CLCA1	2562.89630386125	-4.88656945870438	0.44002464344075	-11.1052176998409	1.18328641387251e-28	1.96697700578028e-25	CLCA1
ANPEP	6459.73993375481	-4.16728064241718	0.376933537464269	-11.0557438599165	2.0562514087474e-28	3.1073697425098203e-25	ANPEP
MT1G	6576.91110351291	-4.1240606646108	0.397847196065522	-10.3659412593462	3.5425333216492503e-25	4.90729428381462e-22	MT1G
ADH1C	5950.74124072798	-4.17885238367315	0.404885082687712	-10.321082604311	5.658152935013651e-25	7.23503663374861e-22	ADH1C
GREM1	3263.23487583424	-4.15136579656248	0.42185368611119	-9.84077165434151	7.513233773390531e-23	8.92089178679077e-20	GREM1
CA1	458.616932617338	-7.6748126138022	0.803436671461978	-9.55247984864406	1.26628248488603e-21	1.4032942497507001e-18	CA1
DPEP1	633.047555186696	5.78668728929957	0.620863057544633	9.32039234575263	1.1591087915243e-20	1.20424159009427e-17	DPEP1
C7	1160.93259455075	-4.9396801030257	0.531534684181839	-9.29324134440833	1.49659776656772e-20	1.4634085102150102e-17	C7
LINC00261	2562.65013180048	-4.11743974606309	0.443839745343873	-9.27686127539802	1.74544503176381e-20	1.61191848683388e-17	LINC00261
ALDOB	3065.14710091422	-3.73624908363475	0.404389799466598	-9.23922682659894	2.4828478985007502e-20	2.17223055877779e-17	ALDOB
PGA4	1245480.10228577	-13.4174891168828	1.48491202898593	-9.03588148992629	1.62685891164329e-19	1.35216378441232e-16	PGA4
SULT1C2	4839.615047091	-3.33507141287457	0.386660921230165	-8.62531285102205	6.39176808080936e-18	5.0595409908235305e-15	SULT1C2
C6orf58	1359.65892146276	-4.26641443098978	0.507490326205874	-8.40688819210914	4.21032091777523e-17	3.18128020982626e-14	C6orf58
ADH4	313.939093644577	-6.58505844403452	0.793238075665288	-8.30149061933473	1.02813171548661e-16	7.15229653066585e-14	ADH4
SULT1B1	1756.07897856746	-3.67964923237768	0.443279357293425	-8.30097132166244	1.03263620727895e-16	7.15229653066585e-14	SULT1B1
FCGBP	9595.24623867343	-3.26369075754733	0.393840510083879	-8.28683356329253	1.16303206422835e-16	7.73323280146712e-14	FCGBP
PIGR	29748.4294405552	-2.8798117677444	0.34908218098096	-8.24966705447926	1.58836428061115e-16	1.01551459371535e-13	PIGR
MT1E	4012.20509805699	-3.61217067583644	0.438164499413655	-8.243868868131	1.66729877041105e-16	1.0265002763163999e-13	MT1E
MT1H	495.304145943331	-5.4558393537657	0.666373034010843	-8.18736514730715	2.67007140700335e-16	1.58516417852203e-13	MT1H
SI	1911.41065673321	-3.81135590510145	0.468159521722137	-8.14114789566016	3.91547752826875e-16	2.24437872249695e-13	SI
GREM2	603.354898431332	-5.92126998477773	0.727930302428452	-8.13439139025226	4.14012954597192e-16	2.29404578142304e-13	GREM2
ANXA10	4943.60065360175	-3.19224650338821	0.394420144117536	-8.09351791737324	5.79657641888297e-16	3.10827386487392e-13	ANXA10
IGFBP2	9033.58368385852	-3.06920858083256	0.381107312880402	-8.05339723773743	8.05270122520091e-16	4.18312663957858e-13	IGFBP2
IGHG2	10278.2502875476	3.27946012271296	0.412343174232381	7.9532300463516	1.8171047452766703e-15	9.15325217598004e-13	IGHG2
AKR1B10	7258.74612232898	-3.23882702760709	0.413285403443913	-7.83678058943746	4.6224472571650206e-15	2.25996884576041e-12	AKR1B10
SLC6A19	764.544084869121	-4.68362832983948	0.609414587226761	-7.68545490706594	1.52454298360539e-14	7.2407080047064095e-12	SLC6A19
GCG	472.313263819034	-5.25091846553087	0.685490047517659	-7.66009438728664	1.85796483182292e-14	8.57915261094232e-12	GCG
CHGA	8189.57089135327	-3.06580945228895	0.404060871618031	-7.58749403279794	3.2615162930822e-14	1.4653023064839298e-11	CHGA
LIFR	2188.49136258462	-3.5529632982657	0.469931677149839	-7.56059544616063	4.0122833907058104e-14	1.7551628106237497e-11	LIFR
IGHV3-7	2656.31433833774	3.14087014637126	0.416258495850136	7.54547997862861	4.50624740924781e-14	1.9207012995878597e-11	IGHV3-7
SLC9A3	3742.797296385	3.52962773874846	0.468830502045763	7.52857956840857	5.12952562895558e-14	2.13170261325321e-11	SLC9A3
CCL25	1048.46674526657	4.04778016322349	0.539818299309932	7.49841227760879	6.45954589373843e-14	2.6189519851613197e-11	CCL25
MLXIPL	409.32788335286	5.0835045550241	0.684623171815642	7.42525927298442	1.12559208014807e-13	4.4549326543574795e-11	MLXIPL
IGHA2	23510.8436981977	3.00016943903655	0.40503951183637	7.40710313775161	1.2908806954912e-13	4.9903046049186496e-11	IGHA2
GAST	2291.9194872768	-3.77030540846261	0.510161249431477	-7.39041903449985	1.46366804455053e-13	5.529671341946239e-11	GAST
DAZ1	1328.43158150712	-3.6247209785696	0.491580978359715	-7.3735989351427	1.66082331628269e-13	6.13508133034826e-11	DAZ1
ITLN1	1053.21300588346	-3.67517495080184	0.499849099064306	-7.35256892066345	1.94433220567165e-13	7.02622483801737e-11	ITLN1
REG4	7885.46983827386	-2.7969485389822	0.381173761326556	-7.33772579006565	2.17253695024414e-13	7.68384717529963e-11	REG4
CMBL	1565.34374795348	-3.86438363955121	0.526891575601974	-7.33430523184234	2.22874627013031e-13	7.718426926745019e-11	CMBL
C16orf89	1730.95562957642	-3.76997226923148	0.515697310208074	-7.31043616983452	2.6627661681850996e-13	9.02050582002445e-11	C16orf89
SMIM24	2263.89027921633	-3.2897750156393	0.450166226019031	-7.30791166794512	2.71326048848717e-13	9.02050582002445e-11	SMIM24
PIK3C2G	740.563760041132	-4.3430205029379	0.601240500256993	-7.22343305396348	5.06912597735533e-13	1.6522368847368201e-10	PIK3C2G
PTPRO	484.057729978227	5.46143597151874	0.758732549242305	7.19810422918156	6.10554672752993e-13	1.95177890868712e-10	PTPRO
ALDH1B1	1189.3230034953	3.46064623971891	0.483627265785717	7.15560615486935	8.33039949059381e-13	2.61275907041775e-10	ALDH1B1
TGFBI	1941.39204485321	3.45756634777947	0.483465976211219	7.15162290193698	8.57578891123295e-13	2.63991368650788e-10	TGFBI
CTSE	19396.9445025774	-2.54291161744878	0.359690851771417	-7.06971446431115	1.55252818593544e-12	4.69230473360089e-10	CTSE
GSTA2	180.398848474307	-7.98020154158699	1.137840775727	-7.01346068081293	2.3249432542327097e-12	6.901344949126831e-10	GSTA2
ATP6V1C2	265.4350035495	6.02004236311943	0.863387660243328	6.97258327901374	3.11173340433206e-12	9.074797259686301e-10	ATP6V1C2
PDIA2	1967.41963587232	-3.13616999833003	0.450766796427892	-6.95741128934663	3.46582044664474e-12	9.93316091113372e-10	PDIA2
MUC6	14717.7529209665	-2.50953081369125	0.361502814939271	-6.94193989640946	3.86751770578466e-12	1.0896567258179401e-09	MUC6
CHGB	471.413139868263	-4.84981765221423	0.699112796621182	-6.93710324807876	4.00221336923743e-12	1.10881321394723e-09	CHGB
IGHV3-23	5341.22913515503	2.64247178108706	0.381925235729322	6.91881953294082	4.55422578907e-12	1.24106385724116e-09	IGHV3-23
MT2A	5071.1529311419	-2.82276305950085	0.409230151708885	-6.89773968930051	5.28364484846534e-12	1.4166133599361202e-09	MT2A
DUOX2	861.630273376933	3.66433900355524	0.536823212976465	6.82596973263876	8.73333430796825e-12	2.3043526381167604e-09	DUOX2
AADAC	654.268851685851	-4.06845942988479	0.600391954550789	-6.77633902161264	1.2325925573803899e-11	3.2014665752084705e-09	AADAC
MT1M	797.683943279495	-3.83358526086538	0.573996847606786	-6.67875664622388	2.4097792464415596e-11	6.162732371322791e-09	MT1M
TM4SF4	696.431740961456	-3.71057362163469	0.55984955415281	-6.62780490599783	3.4071535755567e-11	8.581380891890761e-09	TM4SF4
IGHV3-15	1927.38765533115	3.03468100446274	0.45939729574459	6.60578769743111	3.95409205455424e-11	9.81027943624705e-09	IGHV3-15
SLC9A2	1126.68267193689	-3.35030212132668	0.509724230051028	-6.57277391147619	4.9386420176205095e-11	1.20728009204273e-08	SLC9A2
GP2	971.338777810153	-3.70603677261047	0.565633815541436	-6.55200709501955	5.6768844019411796e-11	1.36763549874592e-08	GP2
FOXJ1	311.990837155014	-5.76828250607976	0.882687660985607	-6.5349078287091	6.36487270207085e-11	1.51147541323605e-08	FOXJ1
IGHG4	5307.50339390642	2.61999797282441	0.40169907404264	6.5222902967068	6.92418342174724e-11	1.62113663408034e-08	IGHG4
CYBRD1	2567.58281450529	-2.70748835236086	0.415595017465598	-6.51472765210659	7.282166193952509e-11	1.68127012002879e-08	CYBRD1
DEFA5	851.716358125278	-10.0475870298813	1.55418965195911	-6.46483974283058	1.01406219939743e-10	2.309144649395e-08	DEFA5
SLC7A2	495.515072992891	-4.50064404038285	0.69971723415739	-6.43208973665283	1.2586139310814501e-10	2.82728910491445e-08	SLC7A2
SST	1834.28865778315	-3.77544586241636	0.587421160047589	-6.42715332575099	1.30015666155823e-10	2.88166722467767e-08	SST
CAPS	699.385781435767	-3.78186089068384	0.589137791577136	-6.41931470829551	1.3688915904826701e-10	2.99409011955177e-08	CAPS
MT1X	3297.79488979079	-2.69209093747042	0.420891168213792	-6.39616875045229	1.59323921157709e-10	3.43953446935662e-08	MT1X
TRNP1	2221.97953982168	-2.73953844446438	0.431768320480713	-6.34492693075372	2.22531040415675e-10	4.74247882670484e-08	TRNP1
HPGD	2422.46627954744	-2.6444419312208	0.417821161238545	-6.32912398065692	2.46556947977385e-10	5.18799512180769e-08	HPGD
CBLIF	24486.6865996368	-5.79031927918332	0.915981472358805	-6.32143711845206	2.59141828962968e-10	5.38464327856426e-08	CBLIF
CCL20	426.473072049839	5.0748025691919	0.804915172133973	6.30476694300307	2.88627869135349e-10	5.92328526992211e-08	CCL20
ATRN	2010.3438545576	-2.85339358833676	0.453076778453587	-6.29781468402725	3.01871094321277e-10	6.11951609866169e-08	ATRN
MT1F	1331.1579001558	-3.05073985112444	0.486276693792678	-6.27367071066151	3.52633895585406e-10	7.06244969435687e-08	MT1F
CYP2W1	387.107509328127	4.67669570635753	0.749322851426957	6.24122926112764	4.34145368863357e-10	8.59142674597093e-08	CYP2W1
ASCL2	566.406026764791	4.15644564501219	0.668986362775367	6.21304988605252	5.196594228638221e-10	1.01627042191357e-07	ASCL2
MEP1B	235.993497110651	-5.89120310669054	0.951163729116987	-6.19367930709431	5.87757542876168e-10	1.13608065525937e-07	MEP1B
QPRT	526.270521521956	4.10816296618384	0.665215459634421	6.1756877515167	6.58760687565841e-10	1.25868723096632e-07	QPRT
AQP1	2403.78952150232	2.59338240808816	0.422701969786283	6.13525035002644	8.502519024511121e-10	1.60610651982328e-07	AQP1
CA2	9661.90849985534	-2.52975783459733	0.41419372497158	-6.10766818056192	1.0109726012882801e-09	1.88824691586687e-07	CA2
SLC4A4	1118.96701105658	-2.99677233487246	0.491965197322322	-6.09143157114234	1.1190541825869e-09	2.066893075238e-07	SLC4A4
ALDH1A1	11952.3810604059	-2.17404068057025	0.358978396118369	-6.05618807170053	1.393850298897e-09	2.54615093610602e-07	ALDH1A1
CLDN18	15336.0140670573	-2.21117057977851	0.365710352922132	-6.04623457364718	1.4827017888494902e-09	2.67901650391795e-07	CLDN18
MMP3	364.524654422334	4.58542895358254	0.761964119072211	6.01790666884143	1.7668700956347e-09	3.15813780642319e-07	MMP3
CHRNA7	289.389172051044	-4.69380505852152	0.782777125701061	-5.99634928565102	2.0180272481513802e-09	3.56868797298089e-07	CHRNA7
VSIG2	4772.60274728629	-2.48340598086138	0.417438221958201	-5.94915810347153	2.69525200835799e-09	4.71612359315103e-07	VSIG2
IGHM	12706.5845547361	2.29688090457877	0.386697345066209	5.93973797307947	2.85477995622298e-09	4.94322991794736e-07	IGHM
SULT1A1	898.273111518629	-3.18034299346192	0.536970825507177	-5.92274820602785	3.1660542384817204e-09	5.42570305219398e-07	SULT1A1
RGS2	1149.32982870885	-2.87736555727439	0.48683603131485	-5.91033812658275	3.41406203189217e-09	5.79101562817792e-07	RGS2
KRT17	743.899148762444	3.90557723666177	0.665985215192872	5.86436027041636	4.50867587139065e-09	7.57047666768957e-07	KRT17
ADH1B	930.49281123687	-3.32614748430871	0.568881280709356	-5.84682181871274	5.01053705166926e-09	8.32901574098981e-07	ADH1B
PROM2	1120.64676637914	-2.87787910320013	0.492871370784998	-5.8390064300479	5.2513043227624806e-09	8.64281502547334e-07	PROM2
ADGRG6	844.932809219227	-3.24436077834487	0.557074681342775	-5.82392430854091	5.748161765391751e-09	9.3678130417752e-07	ADGRG6
RPS4Y1	2150.88854464577	-2.6416619977052	0.456561409362287	-5.78599492540335	7.2084390046189e-09	1.16335807353184e-06	RPS4Y1
AXIN2	775.819904027961	3.11067836627225	0.542730802078342	5.73153090696192	9.95282085000373e-09	1.59082443259242e-06	AXIN2
DEFA6	354.229346653251	-5.38368804449475	0.9429583152988	-5.70935953069017	1.13402107565329e-08	1.79531736576996e-06	DEFA6
MAOB	658.378229398381	-3.47504765321286	0.60908437576355	-5.70536331498659	1.16095188700282e-08	1.82061351109886e-06	MAOB
SFRP2	1081.75709266991	-4.407280151707	0.774766121382562	-5.68852977701485	1.28137770923051e-08	1.99068613649894e-06	SFRP2
FUT9	1408.75776452045	-3.05566340628079	0.537815060222833	-5.68162484147384	1.33421071243913e-08	2.0535726548959e-06	FUT9
CHRDL1	266.538611535464	-5.08881241109749	0.896071797242703	-5.67902307243263	1.35466207882198e-08	2.06592181066585e-06	CHRDL1
MUC5B	2003.79680516275	-3.0135661099045	0.531599539068701	-5.66886516715929	1.43746429341698e-08	2.17226990449731e-06	MUC5B
PGGHG	893.129216652994	2.96732096288993	0.524468192667699	5.65777106099935	1.53351504344027e-08	2.29654239343312e-06	PGGHG
CES2	4375.93291168787	-2.1768545823236	0.38716419595125	-5.62256170660394	1.88146327295771e-08	2.79246107021215e-06	CES2
KLF4	2075.6264613387	-2.41171350288186	0.429786755049137	-5.61141885958336	2.00674378088329e-08	2.95204441324097e-06	KLF4
IGHV3-74	885.163467253561	3.00228252049409	0.536590837929912	5.59510582043564	2.20487246023764e-08	3.21505218478336e-06	IGHV3-74
IGHV3-33	1818.95226531586	2.60054374360184	0.465687227881342	5.58431408014579	2.34624358750905e-08	3.39144410044895e-06	IGHV3-33
CARD11	517.330244592713	3.45316496435716	0.620174235697954	5.56805614549742	2.5759682950642e-08	3.69140698007347e-06	CARD11
IGKV4-1	5692.68646024238	2.2254890710429	0.399867927539912	5.56556032071557	2.61311367761231e-08	3.71263150965379e-06	IGKV4-1
LMO4	1981.82555310505	-2.42813936192578	0.437473387273549	-5.55037045123726	2.85064888321185e-08	4.01579121912123e-06	LMO4
PCSK1N	625.14957212696	-3.42390691031489	0.619889983256457	-5.52341060961841	3.32481484636764e-08	4.64440312530835e-06	PCSK1N
IGLV2-11	1208.84545850119	2.73033502115431	0.495503052510143	5.5102284583775	3.58368260673431e-08	4.96429633097871e-06	IGLV2-11
TPH1	275.188685457618	-4.55443490538835	0.833470528269413	-5.46442225719128	4.64416856167272e-08	6.38016644633765e-06	TPH1
MMP12	265.821157097562	4.78401845144659	0.877121751890927	5.45422393314617	4.91871853086429e-08	6.70195558512763e-06	MMP12
HEPACAM2	228.281102973553	-4.58506457669283	0.844162683921062	-5.4314940283733	5.58841863756135e-08	7.55254333432376e-06	HEPACAM2
AKR1C1	1484.02933389619	-2.69842659434235	0.49799463305933	-5.41858569391622	6.00723443863418e-08	8.05308532850129e-06	AKR1C1
HSD17B2	954.956077547926	-3.07565555963585	0.568429422437943	-5.41079584945592	6.27452700380436e-08	8.3441169907392e-06	HSD17B2
FABP2	454.201582591776	-3.84215354994705	0.710523706775504	-5.40749522262037	6.39122471240854e-08	8.43185145987041e-06	FABP2
BCAS1	2920.69950370321	-2.24309664894725	0.415722537594103	-5.39565803174553	6.82728704814167e-08	8.93621988986291e-06	BCAS1
AKR7A3	3378.63749640905	-2.16889255979429	0.403126089016894	-5.38018406370965	7.44097190973915e-08	9.66338094184327e-06	AKR7A3
CYP2C18	568.286407206393	-3.263817994007	0.609210664456868	-5.35745380773464	8.44029367283501e-08	1.08762016839951e-05	CYP2C18
CYP3A4	206.917771965827	-5.29431303936897	0.993433197308515	-5.329309563756	9.85868330687036e-08	1.26062225084697e-05	CYP3A4
GDPD5	243.935368304197	4.41811009735707	0.831521631128858	5.31328342157393	1.07667381620139e-07	1.36622510280272e-05	GDPD5
DNM1	305.812176752794	4.138296577525	0.779196060573886	5.31098241754085	1.09035850756433e-07	1.3731082932759e-05	DNM1
IGLV2-14	5523.53265747312	2.04886299284714	0.388165990112323	5.27831660948519	1.30376057618811e-07	1.62950466601315e-05	IGLV2-14
CCL21	340.747084637462	-11.6145738299703	2.20121527315444	-5.27643705348549	1.31719728894295e-07	1.63401272642527e-05	CCL21
RNF43	871.928377088779	2.78095150966972	0.529898466386066	5.248083710519	1.53689464443062e-07	1.8924296055089e-05	RNF43
SCG2	155.684715177784	-5.46508281985362	1.04474166389363	-5.23103749829013	1.68561309191065e-07	2.06029017844344e-05	SCG2
PGA5	195025.249575322	-10.8045568535254	2.07105151753286	-5.21694258305863	1.81900614387653e-07	2.20710504596055e-05	PGA5
GPT	496.26773196908	-3.36360855668915	0.646159141154356	-5.20554201350475	1.93431175796621e-07	2.32905189805569e-05	GPT
OGN	466.878959592826	-8.2454249002481	1.58435545923587	-5.20427714133346	1.94753181633725e-07	2.32905189805569e-05	OGN
GBA3	145.345903718085	-6.18612197859757	1.1901752654028	-5.19765631031152	2.01816819780869e-07	2.39628642515527e-05	GBA3
SLC12A2	5062.9137846399	2.07299838076258	0.399036335960017	5.19501156649126	2.04707112517651e-07	2.41336619246874e-05	SLC12A2
GCNT4	508.927650021169	-3.26160106865327	0.630535308114364	-5.17274929203758	2.30674431332626e-07	2.70035286763538e-05	GCNT4
AKR1C2	1589.27715452455	-2.74438653405959	0.530863239210976	-5.16966768717792	2.34510627478882e-07	2.72606304935766e-05	AKR1C2
POFUT1	1408.21470374423	2.38269127236404	0.462833048308411	5.14805777390452	2.63197435189554e-07	3.01733170010755e-05	POFUT1
PRELP	454.758731977739	-3.66703198257775	0.712278120391876	-5.14831479108224	2.628371300804e-07	3.01733170010755e-05	PRELP
CDHR1	119.579334618305	7.72650521395786	1.50344455638588	5.13920196201417	2.75907729424615e-07	3.14137957960642e-05	CDHR1
PTPRN2	1569.38444799437	-2.32509344760168	0.455781700731646	-5.10133128177219	3.37272605924519e-07	3.81393369270971e-05	PTPRN2
LDHB	4907.01019708897	-2.06531823335642	0.405197971325166	-5.0970596585219	3.44969638690705e-07	3.87461507024026e-05	LDHB
FBP2	483.171693437757	-3.58942048394551	0.704782723641226	-5.09294618545832	3.52541789227196e-07	3.93308869954609e-05	FBP2
H19	738.506652662709	2.95672487870965	0.580752515935543	5.09119598723842	3.55812009887772e-07	3.94310869357629e-05	H19
TTYH3	1897.64703311202	2.22624290106326	0.438153758122635	5.08096269812243	3.75526861010733e-07	4.1254186037451e-05	TTYH3
PRSS2	474.543994689018	-3.49448324521535	0.68798953599579	-5.07926801554833	3.78891873268804e-07	4.1254186037451e-05	PRSS2
NLRP2	136.841958547741	11.7418326411572	2.31190362081294	5.07885905599664	3.79708263474102e-07	4.1254186037451e-05	NLRP2
ATP5F1A	8237.02566842022	-1.86210499803154	0.367034293102333	-5.07338151509556	3.9080784991771e-07	4.21844083713123e-05	ATP5F1A
IGHV1-24	593.897323968497	3.60886287239121	0.712548660068078	5.06472480356136	4.08990744017251e-07	4.38622783083791e-05	IGHV1-24
IGHV3-11	2038.43800636146	2.34595725174889	0.466554056215066	5.02826461478128	4.94938574226184e-07	5.27395123036017e-05	IGHV3-11
IQGAP2	2271.69881150226	-2.28335215259725	0.454248262788494	-5.02666127676623	4.99092765148091e-07	5.28434333443103e-05	IQGAP2
PDK4	3743.54819007373	-2.04438749146487	0.406937383528755	-5.0238380011612	5.06489643495292e-07	5.32871983786218e-05	PDK4
PAM	2116.25331229021	-2.17666930773939	0.433652944714641	-5.01938089956178	5.18382729264116e-07	5.41954472236314e-05	PAM
DUOXA2	217.995520000208	4.58799296413304	0.916871780439818	5.0039635443161	5.61633828634248e-07	5.83502445836694e-05	DUOXA2
KCNE2	3151.71123602324	-3.03151669636266	0.606383168106767	-4.99934176244961	5.75263597180451e-07	5.93950731424263e-05	KCNE2
FBLN1	3923.6164594657	-2.28952954144239	0.460174364282732	-4.97535221244028	6.51291082504547e-07	6.68297016325499e-05	FBLN1
KRT23	79.1670550440572	8.14420790554085	1.63975897319827	4.96671037552303	6.80981729789627e-07	6.94476030324722e-05	KRT23
TTR	768.714313589328	-3.72606329797204	0.752406193845857	-4.95219647106651	7.33804602520546e-07	7.43782555347502e-05	TTR
SPINK4	428.391534700403	-3.52942500283818	0.713607341561579	-4.94589222570886	7.57958877942226e-07	7.63609116850522e-05	SPINK4
COL14A1	1416.65566755349	-2.34562437240235	0.476626853710719	-4.92130133696997	8.59706413878786e-07	8.60897573367895e-05	COL14A1
SLC7A1	1574.65767218642	2.41895185884306	0.492000688535936	4.91656193823878	8.80773395537173e-07	8.76712344551762e-05	SLC7A1
CDK6	1202.36276953138	2.47119403970997	0.503440082131769	4.90861599506725	9.17213735102363e-07	9.07550233250392e-05	CDK6
PGC	594756.899182568	-1.67813808945221	0.341988258028897	-4.90700499228957	9.24776800692475e-07	9.09619216444439e-05	PGC
TNS4	167.566391582984	4.75952600478182	0.970691811263651	4.90323081904426	9.4273098879982e-07	9.21824542754083e-05	TNS4
LYZ	61785.4294199072	-1.71497345965214	0.350048438423648	-4.89924613683487	9.62050638353394e-07	9.35214488967746e-05	LYZ
IGKV1D-39	5534.07975543419	1.88561666973135	0.385465028193097	4.89179700314281	9.99194715415391e-07	9.65675218276165e-05	IGKV1D-39
DUXAP10	232.87301451004	4.23671989333893	0.867825755087841	4.88199372800372	1.05018597310626e-06	0.0001009089100054	DUXAP10
RUNX3	486.30339283069	3.1596934209684	0.64949805249702	4.86482354923289	1.14558962467682e-06	0.0001094433122471	RUNX3
LOXL2	868.135062043464	2.63126062753349	0.5422799388542	4.85221827142114	1.22088146303913e-06	0.0001159697860577	LOXL2
CFI	705.306170183795	-2.74162733035836	0.565519059321183	-4.8479839629972	1.24722480649047e-06	0.0001171334347926	CFI
RAB27B	1297.91772584424	-2.3124671718764	0.476897141267033	-4.84898518312057	1.24094688974223e-06	0.0001171334347926	RAB27B
ADCY3	814.776917307947	2.64413679155353	0.546591795592833	4.83749813457354	1.31483618585836e-06	0.0001227894489748	ADCY3
RP11-666O2.7	275.808201083972	-4.26216862731852	0.881623413235682	-4.83445489687685	1.33510970166487e-06	0.0001235207044503	RP11-666O2.7
CFD	1526.97080572562	-2.7267687417699	0.564070175504455	-4.83409487007768	1.33752793124377e-06	0.0001235207044503	CFD
CXCL17	4122.01164825259	-1.95876300749471	0.405588805331464	-4.82943064933443	1.36923991211311e-06	0.000125750690934	CXCL17
IRX2	515.232365253195	-10.3019754434273	2.13576868065099	-4.82354457987801	1.4102922789886e-06	0.0001288092777671	IRX2
FMOD	3884.14601666842	-1.90518069046169	0.396400714795279	-4.80619892788443	1.53826845796727e-06	0.0001397302545179	FMOD
MYH11	7250.87245015152	-1.91572915689271	0.399201733139094	-4.79889989912746	1.59539501136144e-06	0.0001441318004014	MYH11
RBP2	258.928210723761	-4.37000268604051	0.911014023040209	-4.79685556481015	1.61175731112431e-06	0.0001448229285557	RBP2
MALL	1400.48780350839	-2.27400113654515	0.474445324804854	-4.79296774076228	1.6433205717783e-06	0.00014686514981	MALL
IGLV1-44	3644.04359002791	2.03075477304537	0.424588497711377	4.78287750137267	1.72803443451423e-06	0.0001536102481547	IGLV1-44
NEBL	485.590221289197	3.26246938533874	0.684396529700764	4.76692859147777	1.87055569279528e-06	0.0001648989841006	NEBL
NUP210	874.336799719608	2.57820701335395	0.540905521294828	4.76646458919887	1.87486663027285e-06	0.0001648989841006	NUP210
ALPI	190.245336674859	-4.93025507249227	1.03614690043422	-4.7582587666152	1.95270072952664e-06	0.0001706014667288	ALPI
IGLV2-8	1285.81430061801	2.40158938156264	0.504802635030165	4.75748186500479	1.96022860766434e-06	0.0001706014667288	IGLV2-8
FABP1	2071.46537361621	-2.17645632653719	0.458811076007253	-4.74368741373363	2.09862603083771e-06	0.0001816951068261	FABP1
CDCA7	838.144583248929	2.5628564155321	0.54056107183827	4.74110428784055	2.1255647931984e-06	0.0001830739044421	CDCA7
HSPB6	438.908898203367	-3.38061949959517	0.713279182323829	-4.73954600578875	2.14197599428015e-06	0.0001835364275923	HSPB6
ANO9	897.986016115805	2.45702456094444	0.518696591829671	4.73692058063739	2.16990151078533e-06	0.000184802890921	ANO9
HOPX	353.907888109168	-3.47538469079992	0.73382564775348	-4.73598149838371	2.17997476245827e-06	0.000184802890921	HOPX
FXYD3	4234.49061727523	-2.20224235078287	0.465094674542352	-4.73504099557762	2.19010825431312e-06	0.000184802890921	FXYD3
PMEPA1	1432.00511015841	2.30309754741683	0.487599301288779	4.72334054074623	2.32001880314153e-06	0.0001947761240637	PMEPA1
CKB	7666.5385883991	-1.8605528892694	0.39475626643873	-4.71316872574125	2.43894084090594e-06	0.0002037312241124	CKB
ODAM	138.676014359862	-4.96500098415323	1.05394890428389	-4.71085549211394	2.46679107187747e-06	0.000205027339939	ODAM
TPD52L1	550.272503093364	-3.02561576565039	0.647851753451656	-4.67022856622734	3.00864787131843e-06	0.0002488196694772	TPD52L1
TOP2A	1765.64033162215	2.12157723822481	0.454454865542597	4.66840031669977	3.03553996673197e-06	0.0002498008953811	TOP2A
GATA4	1444.46430729358	-2.17069563925354	0.465288852715241	-4.66526465567834	3.08220079395296e-06	0.0002523912502358	GATA4
IGLV1-51	1651.88390172679	2.1919334920001	0.470588498608826	4.65785606422595	3.19519476378995e-06	0.0002603613850905	IGLV1-51
CH507-513H4.1	137.603132138548	10.945400770151	2.35464874345727	4.64842189331398	3.34484232143153e-06	0.0002707849879471	CH507-513H4.1
DPT	932.61599576571	-2.68979423441728	0.578729957417665	-4.64775358514244	3.35569437027653e-06	0.0002707849879471	DPT
TM4SF20	820.252744802933	-2.65952839818147	0.573707756798896	-4.63568492261772	3.55757514369381e-06	0.0002856887517566	TM4SF20
NOTCH1	1182.69121904056	2.27976556922541	0.492424527127007	4.62967509463112	3.6623992842391e-06	0.0002926926120283	NOTCH1
DUOXA1	151.187840440501	6.54724330621642	1.41682540225262	4.62106572609931	3.81773791475567e-06	0.0003036471643874	DUOXA1
CNDP2	3438.70384636153	-1.82945418194857	0.396111033575911	-4.61853881078013	3.86451705747651e-06	0.0003059041287925	CNDP2
CD36	853.908253344901	-2.46636936867456	0.534424066629137	-4.61500430590844	3.93087166450598e-06	0.0003096818942136	CD36
NOX1	76.8446535484924	7.94637813586073	1.7223982341964	4.61355450678812	3.95840393451678e-06	0.0003103799462427	NOX1
CAPN6	456.231425925285	-3.15761143830611	0.685689115850118	-4.60501904626457	4.12428112183493e-06	0.0003218681929026	CAPN6
KCTD12	2307.87412316773	-2.00956105047618	0.436675155954278	-4.6019587399806	4.18536128147919e-06	0.0003251086943085	KCTD12
CREB3L3	320.986883179705	-3.60154467811262	0.783571049420171	-4.59632177679063	4.30014455896914e-06	0.0003324711767616	CREB3L3
APLP1	667.086533059839	-4.2792468367276	0.934627944971643	-4.57855648309064	4.68195744243456e-06	0.0003603156415073	APLP1
MUC20	326.374447436677	3.54065127196246	0.774213811251028	4.57322153197091	4.80281860482382e-06	0.0003679136113732	MUC20
ATP8B1	3747.34783905849	-1.99951031038941	0.437997007766112	-4.56512321987628	4.9920103598728e-06	0.0003806522395053	ATP8B1
MS4A8	296.074724481255	-3.45430472665369	0.757381575728699	-4.56085127675598	5.09466565740377e-06	0.0003867060603791	MS4A8
RAB15	715.285139865791	2.5538215521224	0.560327149173026	4.55773302416549	5.17087069289946e-06	0.0003907062887639	RAB15
SMPD3	1228.51044174611	-2.16800081170936	0.477276967330541	-4.54243753650047	5.56074761112511e-06	0.0004164490021214	SMPD3
COL1A1	16719.7558138238	1.68962969843199	0.371968292127073	4.54240249557285	5.56167228965714e-06	0.0004164490021214	COL1A1
PAX8-AS1	681.3080313845	2.66704983466489	0.587980128647058	4.53595233022887	5.73441325488824e-06	0.0004274580786368	PAX8-AS1
MTTP	489.341887508652	-3.0707828536429	0.679188093973986	-4.52125542377442	6.14739577161666e-06	0.0004561971424624	MTTP
CA9	3849.17326496297	-1.90713035287243	0.421955735809949	-4.51974032113029	6.19155287231604e-06	0.0004574319262067	CA9
PRDM16-DT	1825.28528617236	-2.33804137483314	0.518270853229785	-4.51123454128826	6.44514069353088e-06	0.0004740600608343	PRDM16-DT
SFRP1	306.509757604732	-3.76506709450186	0.838337080487761	-4.49111363690519	7.08517340281862e-06	0.0005188406937227	SFRP1
PCSK1	121.760887551829	-5.37354331047816	1.19735360789973	-4.48784993424279	7.19455762872942e-06	0.0005245400502735	PCSK1
SLC43A1	622.470053931445	-2.62886705831602	0.585958342455901	-4.48644019180232	7.24230349069943e-06	0.0005257153315541	SLC43A1
TSPAN1	3643.66752164189	-1.95099821562046	0.435248623414915	-4.48249140988232	7.37766134157088e-06	0.0005332124542649	TSPAN1
APOC3	64.4527301514742	-8.71718190662071	1.94831159567402	-4.47422369500655	7.66894234530036e-06	0.0005518650589001	APOC3
UGT1A10	605.092497882441	-2.61423567969765	0.584697223908025	-4.47109302524904	7.78208365037584e-06	0.0005569365239972	UGT1A10
SLC16A1	1377.36254744588	-2.12536384035554	0.475427674163652	-4.47042516844306	7.80642544013481e-06	0.0005569365239972	SLC16A1
RIMBP2	143.824139559907	-4.62892020684631	1.03601871203692	-4.46798899775215	7.89583658515563e-06	0.0005609080835685	RIMBP2
COL12A1	2265.92864287288	1.97715071934491	0.44293506427161	4.46374847878945	8.05381007986194e-06	0.0005696956806704	COL12A1
RUBCNL	181.816226997392	4.87091287601348	1.09232372147669	4.45922099854117	8.22580722232857e-06	0.0005793965824439	RUBCNL
ATP4A	28033.2689666271	-9.25022285335755	2.0749408828971	-4.45806573556066	8.27025424262397e-06	0.0005800693513718	ATP4A
SPDEF	703.099949429396	-2.57661838331569	0.579003204698857	-4.45009347514027	8.58329224516626e-06	0.0005994960797957	SPDEF
IGLV8-61	456.181083123864	3.16354296050103	0.712108564559227	4.44250093026077	8.89192488749086e-06	0.0006184538385136	IGLV8-61
VANGL2	370.563546076571	3.08475056476356	0.696136074688091	4.43124652912967	9.36898992838647e-06	0.0006489196649148	VANGL2
PLAGL2	655.92324077015	2.5565280518573	0.577232444933033	4.42894032429846	9.46972184443905e-06	0.0006531750465564	PLAGL2
SLC15A1	225.626151248611	-3.82895859817593	0.866211125669047	-4.4203525961624	9.85399835193968e-06	0.0006768719611747	SLC15A1
EVPL	736.816867293452	2.43675449815682	0.551506344342783	4.41836168006488	9.94518955110075e-06	0.000680324633366	EVPL
ECRG4	136.139156073599	-5.4706598432914	1.23920339913851	-4.41465851941221	1.01169560060574e-05	0.0006892383593798	ECRG4
C2	1348.29789760705	2.19275038163261	0.496979919501016	4.41215086483616	1.02348754181812e-05	0.0006944258533731	C2
ENGASE	1491.09180165538	2.04943078278945	0.466586899469928	4.39238818131786	1.12112294903626e-05	0.0007575783244646	ENGASE
MYOC	216.236121307977	-9.9133019075402	2.26080414907809	-4.38485656158347	1.16062229972802e-05	0.0007810941088412	MYOC
SLC29A1	1773.6872239413	2.01059026207915	0.458759928111947	4.38266321636646	1.1723727346743e-05	0.0007847264752735	SLC29A1
SLC9A4	1775.79939766999	-2.01116354658635	0.458950738442865	-4.38209022913843	1.17546106204124e-05	0.0007847264752735	SLC9A4
SOX2	290.149157534285	-3.53435051713828	0.810363103467157	-4.36144057153699	1.29208893197489e-05	0.0008591357726487	SOX2
SPARCL1	4558.3349115953	-1.71380762211612	0.393817486700956	-4.35178142157385	1.35035850007273e-05	0.0008929975137326	SPARCL1
INSM1	143.09011021989	-4.5141639615445	1.03744547815063	-4.35123007099278	1.35375908957852e-05	0.0008929975137326	INSM1
RSPO3	172.634228474998	-5.6967406373711	1.31074260805933	-4.34619322080758	1.38520558299118e-05	0.0009101293441131	RSPO3
IGHV4-39	2995.70905020412	1.78047815273332	0.409883129596484	4.34386785932405	1.39995743223362e-05	0.000913132024237	IGHV4-39
GOLM1	9467.21072535874	-1.59068646641582	0.366201899971289	-4.34374170789539	1.4007619935057e-05	0.000913132024237	GOLM1
IGHV3-48	1558.10280323324	1.99333774965321	0.45907975798463	4.3420292770128	1.41172715405931e-05	0.0009166851750753	IGHV3-48
SESN1	961.017841767482	2.29270097907586	0.528399988895817	4.33894971093178	1.43165275416512e-05	0.0009260063709138	SESN1
F5	248.35835855238	-3.92355218410151	0.905085801893153	-4.33500578165592	1.45756291425508e-05	0.0009391111753357	F5
RPS6KA6	105.609353629261	5.24928555303051	1.21694429186713	4.31349700073506	1.6069232089079e-05	0.0010273801731413	RPS6KA6
SCG5	214.066982041069	-3.8122599236416	0.883639673362695	-4.31426976239537	1.60131318474353e-05	0.0010273801731413	SCG5
NPDC1	1643.24704500857	-1.95693116612635	0.454680402816638	-4.303970775964	1.67763802869754e-05	0.0010684818755187	NPDC1
CCDC80	1650.09670439011	-2.29497357649138	0.533491412162901	-4.30180041171986	1.69415883114174e-05	0.0010748855820637	CCDC80
CCL19	218.429029141367	-5.01840205161668	1.16707389604272	-4.29998654638146	1.70808478476507e-05	0.0010796005086368	CCL19
IL1RN	469.00475384043	-2.78823874200181	0.6486882840297	-4.29827208328947	1.72134780575831e-05	0.0010838622945121	IL1RN
SPIB	127.287449776917	-4.94965572962838	1.15439473551364	-4.2876631167467	1.80562657490291e-05	0.0011326388888532	SPIB
LCN2	8154.34793491776	1.60503464527338	0.37504811572139	4.27954328522931	1.87277214737307e-05	0.0011703417821722	LCN2
VNN1	394.930042440885	-2.97027707933478	0.694752374294328	-4.27530324362223	1.90877309493648e-05	0.0011883721032632	VNN1
QSOX1	7108.16704614307	-1.65926743673255	0.388520759436876	-4.27073044729322	1.94833780553294e-05	0.0012050124824802	QSOX1
SLC26A3	299.092010355167	-3.39412048942209	0.794775412939544	-4.2705403742532	1.94999914448165e-05	0.0012050124824802	SLC26A3
SERPINE1	595.865041189638	2.7319856589329	0.640446712413936	4.26575014904152	1.99231644564961e-05	0.0012266028250382	SERPINE1
NBEAL2	2647.92631982837	1.75140955559307	0.410682922044598	4.26462718944731	2.0023625558857e-05	0.0012282388474718	NBEAL2
HOXB9	202.711885203954	3.99183104841871	0.938339613265493	4.25414316094664	2.09851016327681e-05	0.0012824828839761	HOXB9
CYSTM1	9521.55937014989	-1.63066769381244	0.383700783362679	-4.24984197196991	2.13921383798035e-05	0.0013017038142468	CYSTM1
KRT20	3322.04383906251	-1.72001933096664	0.404789306436929	-4.24917186204038	2.14562260183868e-05	0.0013017038142468	KRT20
TACSTD2	1847.88172669577	-2.19855859738161	0.518538250262651	-4.23991594885814	2.23603496157935e-05	0.001351622151503	TACSTD2
ATP4B	20851.8800839989	-8.8103816001292	2.07898542495175	-4.2378274971955	2.25693066195214e-05	0.0013593100867257	ATP4B
TBX18	51.6490388136273	11.1247139576228	2.63185654910658	4.22694540908744	2.368851090867e-05	0.0014179751393113	TBX18
IFITM1	2181.68797682206	1.95236437617001	0.461911810519551	4.22670373804476	2.37139558881397e-05	0.0014179751393113	IFITM1
ENTPD5	921.413980705916	-2.176865436226	0.515285461347246	-4.224581517465	2.39385191693196e-05	0.0014218198269348	ENTPD5
TLE2	496.840148992476	2.63678596364735	0.624168184850091	4.22447992007257	2.39493203117217e-05	0.0014218198269348	TLE2
ZFP36L2	6501.92278486094	1.59612424155354	0.378121294465872	4.22119638569471	2.43009104547189e-05	0.0014375588415971	ZFP36L2
NOP56	1312.20472359473	1.98165954298822	0.470539789389902	4.21146008833307	2.53725386710682e-05	0.0014956301784722	NOP56
PLD1	652.375424354301	-2.43113351534453	0.578718406339406	-4.20089198600454	2.65865419860723e-05	0.0015616540192031	PLD1
FZD7	404.938511901696	2.88941455390198	0.688253167977397	4.19818562171423	2.69062049949651e-05	0.0015710294423948	FZD7
ABCA8	710.02173323138	-2.41093863426391	0.574314438971535	-4.19794187759121	2.69351736198362e-05	0.0015710294423948	ABCA8
RHBDF2	498.019482156274	2.6706369945431	0.636428667307668	4.19628645240149	2.71327045802471e-05	0.0015770173015295	RHBDF2
PLAU	736.234687495628	2.38761370270284	0.569513957112665	4.19237083285477	2.76054263497821e-05	0.0015989024467332	PLAU
CYP4B1	68.032610941478	-5.97628533513618	1.42644587301048	-4.18963344366047	2.79405432855819e-05	0.0016126932327646	CYP4B1
ERO1B	1480.17877520069	-2.06507769354214	0.493282608991353	-4.18639874161535	2.83415282134073e-05	0.0016301772439151	ERO1B
COL2A1	717.946010227352	2.93716742982886	0.702902447569541	4.17862740410827	2.932736932137e-05	0.0016810650352728	COL2A1
ACSL1	1259.25110858753	-2.00136889018093	0.480347733789373	-4.1665001193875	3.09311730878592e-05	0.0017669034028848	ACSL1
HADH	1364.5821750448	-1.9776246037036	0.475078585291521	-4.16273152470149	3.14463027159906e-05	0.0017838532372885	HADH
RAB27A	1594.67897777965	-1.90385761785659	0.45742897072112	-4.16208360142828	3.15356846101226e-05	0.0017838532372885	RAB27A
DAZ2	263.740687489673	-3.52665316487357	0.847349612267978	-4.16198121036993	3.15498316647308e-05	0.0017838532372885	DAZ2
S100P	7003.06747739688	-1.86004392331757	0.44754206078307	-4.156132096418	3.23680723284045e-05	0.0018198322112434	S100P
LRRC26	214.628314985053	-3.64082423931557	0.87606775997215	-4.15587059091332	3.24051214899866e-05	0.0018198322112434	LRRC26
SULT1A3	434.442144508388	-2.78648378233082	0.670721077231545	-4.15445984466785	3.26056868897768e-05	0.0018249304147096	SULT1A3
IGHV3-72	236.706923069891	3.58927067799045	0.867228090113448	4.13878507731561	3.4914983628402e-05	0.001947623398842	IGHV3-72
RGMB	1861.60064582725	1.85095446766062	0.448036964165917	4.13125392702013	3.60789769604049e-05	0.0020058221873338	RGMB
RP11-982M15.2	127.556514078062	-9.63822694937995	2.34199929018025	-4.11538423166566	3.8653496829549e-05	0.0021417902593253	RP11-982M15.2
PLAC8	875.781372542682	-2.26652385106531	0.551279794070838	-4.1113856800891	3.9329159607883e-05	0.0021719887713017	PLAC8
IGLV10-54	330.372109720398	3.19083709545863	0.776700640926227	4.10819423510905	3.9876468304053e-05	0.0021949222934379	IGLV10-54
TMEM176A	1876.14855620575	1.92512851676986	0.469277688366657	4.10232270677594	4.09023250418236e-05	0.0022356689040721	TMEM176A
IGHV3-73	408.287435350396	3.01599040928786	0.735251242251763	4.10198614564888	4.0961880522166e-05	0.0022356689040721	IGHV3-73
METRN	502.918442144695	-2.72670159515445	0.664780510554685	-4.10165694069359	4.10202139049519e-05	0.0022356689040721	METRN
FOLH1	224.822032200673	-4.0705219159559	0.994416566774735	-4.0933770131748	4.25135618706055e-05	0.0023094867286767	FOLH1
ARHGAP44	352.303851680743	-2.96573240043185	0.72686147557685	-4.08018927963982	4.49990438171502e-05	0.0024365443171742	ARHGAP44
TGFB3	419.696461457709	-2.90856788817968	0.713043985903082	-4.07908620741808	4.52130697426521e-05	0.0024401846049743	TGFB3
SAR1B	1175.72128030253	-2.05361965990635	0.503630885527971	-4.07762851508497	4.54973827579801e-05	0.0024475825035142	SAR1B
AK4	731.280579466679	-2.2557854565503	0.553746376008889	-4.0736798546815	4.62760838094024e-05	0.0024814430360119	AK4
WASH6P	653.772341936809	2.34379500057219	0.576366364363554	4.06650204711425	4.7724066225417e-05	0.002550859012428	WASH6P
METTL7A	5151.44667386077	-1.56278562036068	0.385042639657674	-4.0587339151583	4.93394946467592e-05	0.0026255846867596	METTL7A
IGHV1-2	1810.40120266142	1.87240305612041	0.461379840642175	4.05826802817022	4.94380079983009e-05	0.0026255846867596	IGHV1-2
HOXB8	71.573664651211	6.01093064312274	1.48209106387265	4.05570938901446	4.99823731567149e-05	0.0026460413661913	HOXB8
PSCA	12083.6016834426	-1.63590154889969	0.403973270128789	-4.049529188845	5.13207767863714e-05	0.0027082707064122	PSCA
ITLN2	110.31225435545	-6.41281205208707	1.58487697354236	-4.04625227013918	5.2044146152883e-05	0.0027377526629727	ITLN2
POSTN	4782.04412514385	-1.59892445733758	0.395508653126025	-4.04270410950554	5.28382821163887e-05	0.00277075950669	POSTN
PLP1	126.759033241911	-4.59281629118873	1.13806497732429	-4.03563626216399	5.4454524378683e-05	0.0028465332036064	PLP1
NEB	262.147548341224	3.76723108299616	0.933839920062508	4.03412940704441	5.48051102535436e-05	0.0028558788330553	NEB
MATN2	968.791313993337	-2.07073294788694	0.513997072089392	-4.0286862714401	5.60894097933028e-05	0.0029136695593564	MATN2
CDS1	754.007417603551	-2.19276639812509	0.544999386608993	-4.02342911203729	5.73568534655491e-05	0.0029702273369402	CDS1
ACAT1	1399.98091882452	-1.90033271291672	0.472602416562994	-4.02099660585088	5.79524401144902e-05	0.00299174972678	ACAT1
LZTS3	974.092750721882	2.06508781385059	0.514722716052232	4.01203939412115	6.01964515386589e-05	0.003097974036926	LZTS3
SCP2	3221.1843174583	-1.6647152993133	0.415246275227557	-4.00898309900799	6.09807803085853e-05	0.0031286528119432	SCP2
TENT4B	314.395053667306	-3.0473881532015	0.760447319851699	-4.00736260573027	6.14005585779593e-05	0.0031404968776659	TENT4B
BEST4	44.9825094419611	-9.15665545452551	2.28603127023899	-4.005481278289	6.18913359707289e-05	0.0031558885823356	BEST4
IGLV3-21	4494.29966810901	1.73500963327336	0.433376264616058	4.00347175175931	6.24196573611389e-05	0.0031730946920923	IGLV3-21
IGHV1-69	362.059022013137	3.1746875311169	0.793796703612441	3.99937101863665	6.35110490509055e-05	0.00321873222065	IGHV1-69
THSD4	870.675189356793	-2.12712882795535	0.532913067578812	-3.99151185693297	6.56534052308498e-05	0.003317193176755	THSD4
ADIRF	1015.88602155638	-2.16957309795812	0.544040027466659	-3.98789241310205	6.66628807239778e-05	0.0033579911099232	ADIRF
SLC5A5	1122.17874735108	-2.63038733070207	0.661027429530103	-3.97924081996402	6.91356836261189e-05	0.0034720316281479	SLC5A5
CYB5A	1968.77505873089	-1.81135818219459	0.455515495690491	-3.97650178606734	6.99364738765691e-05	0.0035016686905126	CYB5A
COL4A1	5257.4335571094	1.51781427003619	0.381916398569933	3.97420554791459	7.06145613299346e-05	0.003525002561524	COL4A1
IGKV1-9	997.02359323154	2.08765588461188	0.52575235385042	3.97079702891037	7.16325876022499e-05	0.0035651152805754	IGKV1-9
MEP1A	923.054936903558	-2.1974044664617	0.553723134948214	-3.96841729697136	7.2351557884098e-05	0.0035901490946488	MEP1A
RNF152	516.521511374245	-2.5635267856175	0.646103254706334	-3.96767353661245	7.25776609493049e-05	0.0035906501725008	RNF152
PTPRZ1	431.175105794097	-3.12755427942268	0.788544905035727	-3.96623484528251	7.3016920996993e-05	0.0035929254954604	PTPRZ1
LGR6	125.986574913746	4.30321989499511	1.08499831135253	3.96610745838936	7.30559355992072e-05	0.0035929254954604	LGR6
OLFM4	19976.0555297748	1.48461524573134	0.374476612486175	3.96450725153402	7.35477111781484e-05	0.003606441306532	OLFM4
RNF182	49.7103710802548	10.7052711253006	2.7079464056427	3.95328028021288	7.70870505683071e-05	0.0037688765929322	RNF182
TAGLN	6906.78178085967	-1.64958573481483	0.417754302995185	-3.94869836884444	7.85772867606778e-05	0.0038304699056385	TAGLN
SCN7A	141.091222635204	-4.26190625539844	1.07988730810033	-3.94662130337998	7.9261773176579e-05	0.0038525393436089	SCN7A
RBM47	3305.19210971845	-1.5800348690442	0.400578057036776	-3.9443869709996	8.00043774224569e-05	0.003877296693567	RBM47
ZG16	120.524520032207	-4.95702410881445	1.2574591106799	-3.94209566475224	8.07727451351477e-05	0.0039031550650626	ZG16
ARL11	78.6672174356826	5.49464808799092	1.39448817297452	3.94026151994572	8.13928293017342e-05	0.0039217188448774	ARL11
CHRM3	377.571594341989	2.92033592334007	0.74169548823467	3.93737857336957	8.23765927200324e-05	0.0039576476901303	CHRM3
CDKN2B-AS1	82.9613931810744	-5.12517274530831	1.30199556518599	-3.93639800499334	8.27137508962135e-05	0.0039623938937975	CDKN2B-AS1
IGKV2-30	1075.63642537128	1.96897992711624	0.501017434942783	3.929962891094	8.49589724761527e-05	0.0040582557456065	IGKV2-30
MLLT6	3894.32283734604	1.75783659829378	0.447801108275934	3.9254851446473	8.65551119634919e-05	0.0041226522239803	MLLT6
CCL18	179.021303189845	4.15041770590222	1.06013535867083	3.91498847006283	9.04085281473988e-05	0.0042938884668406	CCL18
SECTM1	569.870590047572	-2.36616049945853	0.604502717798498	-3.91422640426781	9.06945080324971e-05	0.0042951988804108	SECTM1
GCNT3	2225.2578845082	-1.71832702304732	0.439230646993695	-3.91212916222576	9.14859565357928e-05	0.0043203723167456	GCNT3
EPHB2	1045.83679941169	2.22154911133107	0.56959645316829	3.90021584399632	9.61069669389102e-05	0.0045257396924235	EPHB2
NQO1	5409.07479494952	-1.56476245331629	0.401830974375909	-3.89408122593475	9.85716189912726e-05	0.0046286893290732	NQO1
ADH5	1548.06843561434	-1.78828212457533	0.459937300153259	-3.8880997996454	0.0001010320864753	0.004730863023885	ADH5
DAZ3	82.887131853158	-6.4724704676283	1.66569044473818	-3.8857582980526	0.0001020109636187	0.0047632815961632	DAZ3
DAZ4	418.514534545879	-2.95101409072248	0.759648073025601	-3.88471213909474	0.0001024512030838	0.0047704379519952	DAZ4
KLF15	413.645515297831	-2.86015540514461	0.736821298704788	-3.88174908919205	0.0001037078514952	0.0048154626128641	KLF15
TRIB2	1410.45311670705	-1.81900628686931	0.468894002694095	-3.87935498517352	0.000104733817162	0.004849554993553	TRIB2
SORD	1301.17953937113	1.82718587870625	0.472415995152063	3.86774770002888	0.0001098452280531	0.0050721034053519	SORD
VSTM2L	168.75705731511	-3.80518537560036	0.987216204708981	-3.85446000323919	0.0001159853421193	0.005340787651107	VSTM2L
SLC2A5	117.157620227949	-4.28231345814844	1.11200546656289	-3.850982379956	0.0001176449638577	0.005402243740903	SLC2A5
NIBAN1	1013.32362910108	-1.97588476660715	0.513202631387099	-3.85010646041831	0.0001180664944849	0.005406664842487	NIBAN1
GABRB3	165.511465696661	-4.29298829041227	1.11627936292045	-3.84580100019122	0.0001201592563756	0.0054873827437707	GABRB3
PILRB	678.531106516414	2.2150379656867	0.576354515787166	3.84318662388109	0.0001214470457431	0.0055309979216103	PILRB
IGKV1-39	133.033741463425	4.96853906867446	1.29412040881003	3.83931745056331	0.0001233768233582	0.0055942159391395	IGKV1-39
STRA6	119.060242115926	5.25334579519869	1.36839517362652	3.83905606834046	0.0001235082265333	0.0055942159391395	STRA6
TMEM171	431.287506877019	-2.53797271757986	0.66124068792237	-3.8381980479063	0.0001239405021633	0.005598540672451	TMEM171
ST6GALNAC1	1975.75049026758	-1.66335613117111	0.433859870019688	-3.83385568961615	0.0001261501678217	0.0056829112187015	ST6GALNAC1
DES	2437.09233183199	-1.74835688824005	0.45640621369014	-3.83070351760599	0.0001277773956607	0.0057406585082954	DES
CYP1B1	353.964622418868	-2.84948330386229	0.744126454672447	-3.82929982662233	0.00012850836324	0.0057579367173576	CYP1B1
GPX3	1536.59079894373	-2.01672379413177	0.526772355622888	-3.82845411799765	0.0001289506638588	0.0057622228100157	GPX3
CEMIP	152.777096134704	4.04309285361716	1.05668114810173	3.82621840171972	0.0001301268498643	0.0057991920249185	CEMIP
CLTCL1	86.0986079534717	5.04111611307656	1.31854995998672	3.82322723147124	0.0001317162892928	0.0058543312216962	CLTCL1
FER1L6	1047.69893337208	-2.07373221538661	0.542638699909199	-3.82157080896296	0.0001326043266293	0.0058780845908243	FER1L6
PLXDC2	926.064647802733	1.99195490038725	0.522231332792087	3.81431518047251	0.0001365610919859	0.0060298351558883	PLXDC2
ATAD3C	61.567171437077	6.7168547520162	1.7611198343471	3.81396803387111	0.0001367531645172	0.0060298351558883	ATAD3C
SCG3	88.5814365356348	-5.07675855790647	1.33403995243266	-3.8055521115757	0.0001414882194392	0.0062221128881981	SCG3
ARID3A	292.988994879984	3.10819415756556	0.817169944298821	3.80360802456161	0.0001426037652109	0.0062546237179481	ARID3A
CDHR2	673.623198863593	-2.15967346252598	0.569347830646827	-3.79324087363678	0.0001486937900107	0.0065045707140747	CDHR2
GTF2IRD1	468.984170382531	2.71091579497263	0.715245195011699	3.79019085186344	0.0001505315790663	0.0065676809417838	GTF2IRD1
NKD2	115.055238145085	4.41451625752751	1.16512952665165	3.78886308907984	0.0001513382842398	0.0065855924055456	NKD2
RASSF6	1115.44393564652	-1.99620647247548	0.526997428806607	-3.78788655002724	0.0001519341928472	0.0065942613255872	RASSF6
JUN	8917.25292687126	1.40304127716379	0.371451870406454	3.77718188800218	0.0001586128988322	0.0067958130999808	JUN
GGT1	569.800431019635	2.30654905736768	0.610582491387706	3.77762069810658	0.0001583337763963	0.0067958130999808	GGT1
NT5E	510.177292052521	-2.39892814349009	0.63511300558967	-3.77716740544906	0.0001586221189191	0.0067958130999808	NT5E
IGLC1	7884.76793000401	1.68160270255076	0.44502093680058	3.77870469340258	0.0001576462386436	0.0067958130999808	IGLC1
DUXAP8	86.2119522763561	4.85347983650652	1.28477872157026	3.77767763041294	0.0001582975962589	0.0067958130999808	DUXAP8
H1-0	3813.54313776725	1.52465956930156	0.404034908925758	3.77358375630291	0.0001609191609594	0.0068765018319515	H1-0
IGLV1-47	1737.35420712554	1.72136112052037	0.458126265601174	3.75739452148966	0.0001716916989401	0.0073180284909805	IGLV1-47
HK1	1767.17678245935	-1.66691407468182	0.443823134958088	-3.75580708481821	0.0001727837537464	0.007325030419478	HK1
CXCL2	428.746651022999	3.2375900163801	0.862102253810858	3.75545940411196	0.0001730238063321	0.007325030419478	CXCL2
SLC6A8	725.666110975529	-2.17505776590892	0.579206615834508	-3.75523639828449	0.0001731779435032	0.007325030419478	SLC6A8
IRF2BP2	3355.41093927472	1.49066706695506	0.39727004874353	3.75227649723326	0.0001752360385277	0.0073932707320996	IRF2BP2
ENTPD8	326.125544365931	-2.83537603817625	0.756341954302217	-3.74880174509438	0.0001776814705405	0.0074774660374585	ENTPD8
CLU	5122.30097563085	-1.43077780268838	0.381813356142471	-3.74732255870719	0.0001787321870977	0.0074961292150406	CLU
CTD-2231E14.8	104.471017994329	-4.71527928651363	1.25844503483101	-3.74690920620687	0.0001790268482446	0.0074961292150406	CTD-2231E14.8
CLDN3	1391.8783569495	1.81017073688132	0.48409930806397	3.73925495601436	0.0001845664633806	0.0077086641225542	CLDN3
NOTUM	262.040514419257	3.24244544582399	0.867672361725414	3.7369467887351	0.0001862683230294	0.0077602464504228	NOTUM
TPM1	4273.21409875446	-1.47270673467472	0.395690404929278	-3.72186617701264	0.0001977558267631	0.0082182377707082	TPM1
SFXN3	762.742874507722	2.02407148542293	0.544131070645383	3.71982339295975	0.0001993621322476	0.0082643309834238	SFXN3
MCM7	1926.77200249767	1.61909831718229	0.43758784283495	3.70005324346496	0.0002155542378631	0.0088959791239736	MCM7
HOMER2	894.377143448506	-2.0405185586858	0.551503845657801	-3.69991718961087	0.0002156698301727	0.0088959791239736	HOMER2
MELTF	234.011156021224	3.12581791178525	0.845773183334193	3.69581109141188	0.0002191859092259	0.0090186321016389	MELTF
ST3GAL1	1127.53922579023	2.05101369494208	0.555350308600976	3.69318907935594	0.0002214592355335	0.009089671289564	ST3GAL1
SLAIN1	239.123643928204	-3.12097488780512	0.845686362484545	-3.69046377741743	0.0002238455637445	0.0091649872072064	SLAIN1
SPATA18	239.910392602464	-3.05530297143581	0.828577998668453	-3.68740538168496	0.0002265522908158	0.0092436170540432	SPATA18
IGLL5	4323.75622837815	1.5177400681258	0.411641935227714	3.68703948320089	0.0002268781662786	0.0092436170540432	IGLL5
CDKN2B	340.335979963991	-2.83435815850756	0.769022766857211	-3.68566222049683	0.0002281087290487	0.0092568502101044	CDKN2B
HMGCR	1056.02297556723	-1.94365402671311	0.527388650112676	-3.68543014017812	0.0002283167049355	0.0092568502101044	HMGCR
MFSD4A	4350.64031669817	-1.54351216679842	0.419066930793955	-3.68321156688293	0.0002303138541255	0.009311054894303	MFSD4A
IL18	376.202055663149	-2.60259415342192	0.706707574327339	-3.68270306979394	0.0002307739046172	0.009311054894303	IL18
PHACTR3	75.9342695984033	4.91626634940069	1.33672798191035	3.67783604138721	0.0002352210743295	0.0094675058561248	PHACTR3
RETSAT	1932.79737452994	-1.59264024543414	0.433125186956741	-3.67708988854811	0.0002359099272257	0.0094722964257801	RETSAT
CASP3	991.681682536537	-1.86452507631839	0.508031638196914	-3.67009638009139	0.0002424590328031	0.0097117988006909	CASP3
GPT2	2764.79820876353	-1.65107344382485	0.450067077081529	-3.66850526932846	0.0002439726667324	0.0097489366324348	GPT2
CACNA1A	147.640456234724	-3.78128330125463	1.03197692457109	-3.66411613595548	0.000248194158763	0.0098938405302574	CACNA1A
BMF	501.630247788569	2.34799588759846	0.641055861288687	3.66270091170898	0.000249569871503	0.0099248803205645	BMF
CCND2	738.436955187312	2.0130390725906	0.549843472040734	3.66111298024371	0.000251121982897	0.0099627702188485	CCND2
ABCG2	202.845280836595	-3.21448119219381	0.879409290155898	-3.65527317959532	0.0002569082645107	0.0101680620975309	ABCG2
ANK3	709.880092005143	-2.2148179368085	0.606634789937984	-3.65099063480174	0.0002612307665289	0.0103145820237795	ANK3
SCGN	97.5601060566825	-4.59483368905115	1.25944723529633	-3.64829391837923	0.0002639875323232	0.0103987316346212	SCGN
FAM174B	789.137242509384	-2.15189778529584	0.590696387999453	-3.64298449933612	0.0002694950728784	0.0105905829703496	FAM174B
SLX1A	1031.07246922294	-1.85447823617941	0.509169216451972	-3.6421648761524	0.0002703548161252	0.0105993115765314	SLX1A
MYLK	2048.55534665785	-1.56593779574533	0.430312529062608	-3.63907088449543	0.000273623480961	0.0106824249081876	MYLK
CADPS2	691.832833572623	-2.06323865683257	0.566988547243955	-3.63894238580596	0.0002737600319369	0.0106824249081876	CADPS2
ARHGAP4	766.123472025329	2.02493890643475	0.556663172836692	3.6376376330338	0.0002751501675062	0.0107002151446691	ARHGAP4
IGKV1-12	1064.88887761784	1.86470125760825	0.51265983026501	3.6373071333565	0.0002755033436755	0.0107002151446691	IGKV1-12
STEAP4	539.144506442125	-2.73853306770272	0.754368863614818	-3.63023077938304	0.0002831679241267	0.0109543351349814	STEAP4
PIFO	148.124585638821	-3.88002420851686	1.06886191659504	-3.63005187880306	0.0002833642608459	0.0109543351349814	PIFO
SLC9A1	1979.65102059021	-1.57949767452386	0.435418269617323	-3.62754111331165	0.0002861332236216	0.0110328677766425	SLC9A1
MMP1	714.496473684334	2.04765764924184	0.56455817168447	3.62700914085124	0.0002867231474168	0.0110328677766425	MMP1
REP15	433.392568695367	-2.85992075202326	0.789199940757664	-3.62382281640521	0.0002902804999423	0.0111439555439753	REP15
MUC2	878.846529223092	-2.02117549909172	0.558477161532185	-3.61908353341901	0.000295648200261	0.0113238710436379	MUC2
MAP7D2	207.009665586597	3.53611736023137	0.977900897412665	3.61602834150909	0.0002991576370154	0.0114319480462232	MAP7D2
PLCXD3	167.253987522973	-4.13219391732425	1.1436414092046	-3.61319018712185	0.0003024526888076	0.0115313556102069	PLCXD3
IGKV1-27	501.0106133817	2.34340832685251	0.650227480092254	3.60398229634962	0.0003133784113219	0.0119205705524126	IGKV1-27
MSMO1	645.583681374863	-2.06749145586264	0.574182166091253	-3.60075874515069	0.0003172898921719	0.0120143732974372	MSMO1
CAMK1D	316.190179954393	2.68665520651535	0.746102220774316	3.60092106913595	0.0003170918392717	0.0120143732974372	CAMK1D
PLEKHB1	900.07061234229	-1.88110952660466	0.522738423952821	-3.59856754431818	0.0003199747523722	0.0120885007015526	PLEKHB1
PAQR5	282.814800797836	3.04123389110688	0.845863042448923	3.59542117161422	0.000323867187318	0.0122078101015597	PAQR5
HMGCS2	2261.5277827425	-1.54618371263547	0.430278100970618	-3.59345202358103	0.0003263257566388	0.0122478296524211	HMGCS2
CELP	57.9271469477626	6.00199910548375	1.67028844158897	3.59339079169701	0.0003264024866764	0.0122478296524211	CELP
CPS1	1747.97549245008	-1.6365872700882	0.456587511101527	-3.58438903889399	0.0003378681633929	0.012649510090271	CPS1
SLC25A34	116.46535538418	-4.239485262724	1.18311232473142	-3.58333285361253	0.0003392378726026	0.0126722497893786	SLC25A34
APLP2	7757.65124687328	-1.33182999145932	0.371925625309549	-3.58090408626955	0.0003424073424408	0.0127619669358605	APLP2
MAOA	1704.78490102573	-1.59071835787801	0.444503538485936	-3.57864048348478	0.0003453861984565	0.0128441941318646	MAOA
IGF2BP1	49.4957192222955	10.3524304519877	2.89380322550437	3.5774479621652	0.0003469652655368	0.0128725567264829	IGF2BP1
AFG3L2	1510.99884802823	-1.64617774004668	0.460225142204484	-3.57689658622619	0.000347697646044	0.0128725567264829	AFG3L2
TMEM231	144.308239920666	-3.630366179005	1.01833834612594	-3.56499015559612	0.0003638698457971	0.0134413521037471	TMEM231
CLDN5	678.26553614937	-2.130180425687	0.597797820896537	-3.56337937547565	0.0003661109692434	0.0134941521989666	CLDN5
PRDM16	599.787721168785	-2.16147966848948	0.606844106447967	-3.56183679716566	0.0003682692935593	0.0135436735991987	PRDM16
HMCN1	372.095784140827	-2.64725864142659	0.743377383887513	-3.56112346004216	0.000369271388425	0.0135505481010818	HMCN1
SULT2B1	71.2221975713472	4.92578026808812	1.38506567232843	3.55635141820201	0.0003760409964471	0.0137685671452441	SULT2B1
SLC2A10	594.320469744465	-2.1701619026187	0.610660157584442	-3.5537964539935	0.0003797129725379	0.013850310033871	SLC2A10
ALOX5	416.212986589852	2.38977627985626	0.672487013674659	3.55363929899233	0.0003799399251305	0.013850310033871	ALOX5
ETNK1	2187.08199457107	-1.56248854213754	0.441560451152295	-3.53856088800542	0.0004023144856489	0.0146338592887147	ETNK1
MYO5B	1545.38788718985	-1.63677965133714	0.463159380932556	-3.5339447255533	0.0004094066879034	0.0148303163142293	MYO5B
ACE2	857.876316519657	-4.98907569619743	1.41194446093498	-3.53347871267806	0.0004101291161023	0.0148303163142293	ACE2
FAM189A2	357.345817016307	-2.76804545864852	0.783414408928525	-3.5333093533911	0.0004103919572005	0.0148303163142293	FAM189A2
ID1	2129.1160481852	1.57468278667353	0.446127438112991	3.52967034113404	0.0004160777596659	0.0150031683273898	ID1
ATP11A	1948.41950384338	1.92294685695156	0.544909747238189	3.52892725207759	0.0004172478135601	0.0150127930840068	ATP11A
SERPINB5	597.653592563671	-2.48101959778808	0.703572395852443	-3.52631742293143	0.0004213815936076	0.0151287823553777	SERPINB5
PPM1K	548.203043515284	-2.17512603104409	0.617018944981132	-3.52521757838505	0.0004231350959325	0.0151589971976022	PPM1K
ECI2	1161.22720544613	-1.73709341279901	0.492900018462701	-3.52423077243292	0.0004247141757303	0.0151622168728307	ECI2
FAM107A	447.822378851218	-2.33043822818222	0.661300733613888	-3.52402184017973	0.0004250492127016	0.0151622168728307	FAM107A
CA8	388.091672028263	-2.51966447062058	0.715859758787872	-3.5197738658854	0.0004319148748663	0.0153741348284871	CA8
ETFDH	893.296674296067	-1.84184583294862	0.523620291183468	-3.51752188362629	0.0004355964317553	0.015439060735755	ETFDH
SLC4A2	4562.5577150748	1.44531782788988	0.410843474953909	3.51792815512531	0.0004349300977852	0.015439060735755	SLC4A2
CES3	327.847365143915	-2.56832038408235	0.730674433621103	-3.51499965771921	0.0004397545550567	0.0155370086548987	CES3
RP13-122B23.13	411.023139215372	-2.40503594513272	0.684276599177966	-3.5147131262737	0.0004402292652624	0.0155370086548987	RP13-122B23.13
KIAA0408	56.4243237845206	-6.02814039602492	1.71593708019053	-3.51303113943758	0.0004430255518439	0.0156025715006406	KIAA0408
CACNA1I	56.7352125024114	5.3302844470648	1.51784796025084	3.51173805720563	0.0004451865508735	0.0156455307297491	CACNA1I
COL6A3	6963.97714604209	1.39980204077284	0.399610476606993	3.50291627151085	0.0004601940941935	0.0161088545052365	COL6A3
GALNT7	2115.13663495471	-1.51792114914961	0.433338878112283	-3.50285013835361	0.0004603083613058	0.0161088545052365	GALNT7
PGRMC2	1754.49198520079	-1.57809301504115	0.450824917482888	-3.500456505049	0.000464462026172	0.0162200677753324	PGRMC2
IGKV1-33	3554.4355672348	1.49729185465097	0.428218144641972	3.49656331331508	0.0004712926400595	0.0164241038903785	IGKV1-33
MXRA5	1755.94316102262	1.64313067829136	0.470335213782035	3.49353106070605	0.0004766775284367	0.016577009529717	MXRA5
NDUFV2	1474.19014382327	-1.6797189321505	0.480927553516025	-3.49266520470745	0.0004782256779051	0.016596128275192	NDUFV2
STK33	97.1352791197539	-4.23566464750319	1.21461440451383	-3.48725046546653	0.0004880140921167	0.0169005380276172	STK33
AKAP7	174.13411642283	-3.26061803428719	0.935271465149317	-3.48627981905407	0.0004897883917297	0.016917690680147	AKAP7
SCIN	628.730936450833	-2.01402725001659	0.577769391124853	-3.48586699287671	0.0004905448419557	0.016917690680147	SCIN
SLC35A3	1827.53506445307	-1.52589231005522	0.437968636662388	-3.48402187353763	0.0004939391183981	0.016975019521811	SLC35A3
CAPN5	2710.0165099423	-1.42690913903741	0.409577796620453	-3.48385374112381	0.0004942495006049	0.016975019521811	CAPN5
OGT	3976.1606383424	1.47318233951594	0.423304571837197	3.48019472863743	0.0005010494627448	0.0171377473646263	OGT
MGAM	232.758308911911	-2.96647919268014	0.8523883874184	-3.48019662922041	0.000501045908141	0.0171377473646263	MGAM
FAM13A	881.621711852311	-1.8994213792004	0.546211067179962	-3.47744945741751	0.000506208477954	0.0172786520103297	FAM13A
GALNT1	1200.85217269005	-1.66773440170133	0.480448867801822	-3.471200607323	0.0005181367595525	0.0176495642500852	GALNT1
GDF15	1054.48765646916	1.84597460026085	0.532620813090668	3.46583264283104	0.0005285921969226	0.0179688917984576	GDF15
IGHV2-26	802.296007133037	2.43411424227532	0.702501075041065	3.46492600332751	0.0005303773907727	0.017992782381257	IGHV2-26
PABPC1L	420.261950341582	2.34468393004084	0.677443879616093	3.46107478507234	0.000538023327673	0.0182149934336246	PABPC1L
SMIM14	2059.19538328056	-1.48662795139709	0.429623141765612	-3.4603069687716	0.0005395599224079	0.0182298873784305	SMIM14
FAM107B	4029.14016086844	-1.49245656876751	0.431454658594177	-3.45912725483236	0.0005419287977429	0.0182604644227847	FAM107B
GPR157	298.730524777658	-2.66953910962132	0.771819005120261	-3.45876311921778	0.0005426619397735	0.0182604644227847	GPR157
DNMT3A	666.259137785157	2.00571658467451	0.580394397294157	3.45578212681811	0.0005486986382454	0.0184262979061711	DNMT3A
EIF3B	2949.06830857678	1.39615554602061	0.404168016226287	3.45439394006607	0.0005515311009469	0.0184840755867753	EIF3B
CDX2	477.757213220485	2.3236398813968	0.673406566590259	3.45057502655843	0.0005593936587064	0.0187098607418041	CDX2
IGLV2-23	1884.49448912598	1.59335088486366	0.462113374157169	3.4479653132085	0.0005648265695323	0.018832072384154	IGLV2-23
MMP10	52.4136848540609	5.93802383706733	1.72229824361658	3.44773262068615	0.0005653133682062	0.018832072384154	MMP10
RHBDL2	264.039393125289	-2.74712968194364	0.798018826077472	-3.44243718590788	0.000576497732039	0.0191662435993696	RHBDL2
GRAMD1B	592.04907144785	-2.06307113497235	0.599619427266753	-3.44063424425132	0.0005803524619425	0.0192558861773856	GRAMD1B
GUCY1A1	825.884752989784	-1.89054138757157	0.549571551921889	-3.44002774699713	0.0005816545515114	0.0192606446409857	GUCY1A1
CD14	597.995154184357	2.35595087732479	0.685396058603288	3.43735690882989	0.000587421003727	0.0194129211629332	CD14
MUC1	7602.69263892731	-1.52221212286734	0.443481011580799	-3.43241781072289	0.0005982251725336	0.0196998826199982	MUC1
QTRT1	672.521509341065	1.9424322716826	0.565926502156857	3.43230483866652	0.0005984744464356	0.0196998826199982	QTRT1
TCF20	1109.774119028	1.7284797814945	0.503750907605801	3.4312191906701	0.0006008748724638	0.0197398083102117	TCF20
LSS	970.546491003258	-1.74372126473153	0.508429261049022	-3.42962413519195	0.0006044178843944	0.0198170384463281	LSS
CNTFR	68.8765780436534	-6.77853178991014	1.97756839124639	-3.42771042453702	0.0006086943634404	0.0199179653611635	CNTFR
RP5-864K19.6	49.6975828033437	-6.53004910564299	1.90622885770647	-3.42563752470928	0.0006133583338067	0.0200311504575054	RP5-864K19.6
INHBA	371.906801117989	2.68218895308084	0.78376624732785	3.42217971522175	0.0006212123847467	0.0202478695522456	INHBA
MEIS1	313.685689968601	-2.54913064033269	0.746042970036103	-3.41686838790175	0.0006334589547223	0.0206066305368876	MEIS1
HILPDA	208.480249943523	2.96890183694106	0.870201907117191	3.41173906039398	0.0006454987231927	0.020957275928972	HILPDA
GPER1	552.458398388242	-2.66518399201778	0.781653534593537	-3.40967433020524	0.0006504049505774	0.0210718175520078	GPER1
FARP1	1833.03361837874	1.63458583533067	0.479464640922972	3.40918953310943	0.0006515619456013	0.0210718175520078	FARP1
MYORG	1406.06496380105	-1.59361103516278	0.467688643307839	-3.40741871320968	0.0006558043894179	0.0211268146614233	MYORG
PLEKHH2	271.031394875289	2.70003011290537	0.792281288193907	3.40791856773544	0.0006546042675793	0.0211268146614233	PLEKHH2
CXCL3	505.570604208512	2.84285668274396	0.834813990542681	3.4053773834048	0.0006607267755358	0.0212442189356528	CXCL3
DUXAP9	61.1144466898181	5.17737202745917	1.52222240621915	3.40119289159498	0.000670924677901	0.0214889805794784	DUXAP9
RTEL1	514.962503046297	2.12384545221195	0.624381579888651	3.40151843139047	0.0006701260952112	0.0214889805794784	RTEL1
TMEM176B	3261.5749806653	1.49616717228895	0.440057574759431	3.39993504965088	0.0006740186151591	0.021546560461135	TMEM176B
MAGED4B	303.261932682077	2.54422678692872	0.7486027594219	3.39863399500887	0.0006772327950525	0.0215663615941743	MAGED4B
GLP1R	78.1237608585774	-4.49239835888598	1.32180767272909	-3.39867777405972	0.0006771244101907	0.0215663615941743	GLP1R
RPL17	10680.1971847362	-1.31991840893485	0.388778796229999	-3.39503702808419	0.0006861931947107	0.0218099225156333	RPL17
POM121	1486.56472842706	1.70089038178484	0.501508144819258	3.39155086384058	0.0006949826207281	0.0220436720578657	POM121
RP11-326C3.2	79.7425445454454	4.51180521911256	1.33049551007847	3.39107136020809	0.000696199713071	0.0220436720578657	RP11-326C3.2
MAL	252.94959187188	-3.80422314600162	1.12229002349346	-3.38969701803089	0.0006996990989061	0.0221123538424271	MAL
CXCL8	329.606346189775	2.89532455091222	0.85577396277811	3.38328189083142	0.0007162507405607	0.0225924782928681	CXCL8
TMEM63A	2253.0414381016	1.55457175674313	0.459600998217548	3.38243772918719	0.0007184556417774	0.0226191063130055	TMEM63A
AFAP1-AS1	272.455085127219	-2.76223799306947	0.8167738366937	-3.38188843591148	0.0007198937488542	0.0226215383501031	AFAP1-AS1
IGHV1-46	969.783048975644	1.78111145444766	0.526836571571869	3.38076654233311	0.0007228392961294	0.0226712407916222	IGHV1-46
SLC4A7	743.025407725431	-1.8933212113212	0.56057941818486	-3.37743618460292	0.0007316492786282	0.022886169970395	SLC4A7
LLGL2	4124.64094315513	1.3145290366154	0.389243619945905	3.37713701459792	0.0007324455528033	0.022886169970395	LLGL2
IGHV3-43	647.795143218505	1.96653578338695	0.582483255490043	3.37612414580485	0.000735147395518	0.022915558712483	IGHV3-43
IGHV3-21	2531.27115764591	1.43958532524042	0.426448817459572	3.37575171111103	0.0007361431963223	0.022915558712483	IGHV3-21
PDLIM5	1643.20648113153	-1.54670996676137	0.458612870745386	-3.37258298976103	0.000744666412571	0.0231375509834922	PDLIM5
NR2F6	2372.47109413059	-1.48659820940599	0.441137472923383	-3.36992049112132	0.0007518987541918	0.0232752569663525	NR2F6
MYL12B	5283.01630596832	-1.3420620457988	0.398197697492786	-3.37034104980759	0.000750752038368	0.0232752569663525	MYL12B
C5orf38	265.818100783662	-7.47706459567886	2.22045813922135	-3.36735219800218	0.0007589369571898	0.0234494591809789	C5orf38
IGHV5-51	1786.02764151399	1.65194126733671	0.491037950625098	3.36418247354154	0.0007677076695851	0.0236564134451817	IGHV5-51
ACKR3	226.766017770083	2.87407694209447	0.854387190874847	3.36390453039396	0.0007684812164108	0.0236564134451817	ACKR3
IGHV4-59	2856.70073577308	1.378682626954	0.410369953072707	3.35960909572182	0.0007805282706108	0.0239828492465153	IGHV4-59
CPNE1	1637.4125486007	1.5478875280021	0.461013460076894	3.35757556350725	0.000786292484398	0.0241153873951099	CPNE1
POLE	754.283210382254	1.8390889434617	0.54821494378163	3.35468590253217	0.0007945514548265	0.0243183346228157	POLE
OBSCN	552.134710739914	2.04660227770933	0.61015395619258	3.35423913413645	0.0007958355311803	0.0243183346228157	OBSCN
KCNJ16	509.163020218988	-7.22310700400984	2.15530701707319	-3.35131234055855	0.0008042953054477	0.0245317447017583	KCNJ16
NARS1	2448.7058763506	-1.43425869490715	0.428114783009988	-3.35017325218992	0.0008076102937715	0.0245877397680672	NARS1
AGR2	19953.3799658665	-1.18759545615777	0.354693896159906	-3.34822636931528	0.0008133055034916	0.0247158635914832	AGR2
DAPK1	1226.47771097609	-1.77333369617086	0.529737669926401	-3.34756955535602	0.0008152352704701	0.0247292990894619	DAPK1
MFAP2	316.821855054331	2.71508601963074	0.81138352668393	3.34624247392243	0.0008191473021868	0.0248027060186745	MFAP2
GPNMB	1899.05041236037	1.65826743869404	0.495795251798325	3.34466179875513	0.0008238296144721	0.0248991266933999	GPNMB
SUSD2	188.675725979549	-3.13389730891444	0.937563603053888	-3.34259702350489	0.0008299833438319	0.0250395882477657	SUSD2
AJUBA	283.882300465847	2.60219205696112	0.778710644743652	3.34166750451671	0.0008327675205415	0.0250780697354393	AJUBA
TXLNGY	385.328701398373	-2.43019804200063	0.727802266032134	-3.33909106280982	0.0008405300568151	0.02526605991761	TXLNGY
ASPH	3396.25244136737	-1.34550965082201	0.403314886686992	-3.33612692026972	0.0008495436928425	0.0254909112023868	ASPH
RGMA	438.048637707574	-2.27909117872483	0.683913579390572	-3.33242568564833	0.0008609245974272	0.0257586531368993	RGMA
LPL	149.747977710776	-3.43312784815389	1.03028294659412	-3.33221845465172	0.0008615659714922	0.0257586531368993	LPL
MLEC	5986.47090095631	1.24546972253685	0.37405650242283	3.32962992079999	0.000869614831018	0.0259526164021776	MLEC
BMPER	99.7000628141147	-4.20530370015338	1.26379459071953	-3.3275215221163	0.0008762222054814	0.0261029421536177	BMPER
MEIS2	322.359364142055	-2.44364957199145	0.734656687140926	-3.32624695965327	0.0008802390160032	0.0261756943882321	MEIS2
KRT7	1981.55837467668	-1.46400787535523	0.44044878310743	-3.32390037503668	0.0008876790074804	0.0263498002524049	KRT7
GCNT1	1630.72606854883	-1.58780082138148	0.478303880977361	-3.31964862617669	0.0009013081313301	0.026706675698933	GCNT1
BTNL8	445.231314119996	-2.14664646667498	0.646778030893943	-3.31898482035327	0.0009034534041836	0.0267226084301507	BTNL8
CTSO	754.604956499511	-1.82768199391809	0.550794814736746	-3.31826289031357	0.0009057918930905	0.0267441894118008	CTSO
TMTC4	580.168442210369	2.03874795018229	0.614714099351235	3.31657912570083	0.0009112677904494	0.0268581639727683	TMTC4
PLIN5	804.906989980179	-2.77121173739309	0.836389776151486	-3.31330178394142	0.0009220143530122	0.0270955768995155	PLIN5
GSKIP	899.312770703863	-1.88848332725317	0.569999875862471	-3.31312936585414	0.0009225829588597	0.0270955768995155	GSKIP
CCDC68	488.692411493472	-2.28172822633834	0.688872128960903	-3.31226671890486	0.0009254327061121	0.027131336637924	CCDC68
NFE2L3	652.748752112314	1.98774691626297	0.600581501989512	3.30970386147139	0.0009339472664413	0.0273327560036175	NFE2L3
IGKV2-28	3355.75197894133	1.46200180140742	0.441836002643029	3.30892410908536	0.000936552196402	0.0273608210207233	IGKV2-28
VIP	37.2945342952267	-9.52599415870373	2.87975984895447	-3.30791269354014	0.0009399410750038	0.027363643589823	VIP
LINC01133	766.920429831665	-1.94574285196139	0.588194108935595	-3.30799445693605	0.0009396666946869	0.027363643589823	LINC01133
MYEOV	517.052279216315	-2.25011096616288	0.681137792137884	-3.30345928846565	0.000954998348804	0.0277533873289681	MYEOV
RHOC	2640.18742064883	-1.44290287886672	0.436878604371806	-3.30275473421613	0.0009574008640814	0.0277746501983005	RHOC
NFIC	1879.10487075402	-1.50273227485186	0.455191262366387	-3.30132056366737	0.0009623086608847	0.0278646525043182	NFIC
HMCN2	427.292864379739	2.41171144729346	0.730629062529089	3.30086985445838	0.0009638558136306	0.0278646525043182	HMCN2
ZNF518B	226.234400437276	2.83537359726656	0.859115139033987	3.30034179173555	0.000965671428956	0.0278686738950272	ZNF518B
REG3A	5032.12634445365	-1.28223818946081	0.38921200089327	-3.29444669362193	0.0009861564718256	0.0284105355825957	REG3A
FABP5	1188.68465455544	-1.72528301513123	0.523848735772224	-3.29347557284437	0.0009895693975463	0.0284372950640337	FABP5
PLA2G7	200.420154968551	3.2219185012095	0.978352152154645	3.29320939716216	0.000990506758231	0.0284372950640337	PLA2G7
VILL	2018.78305666536	-1.51932239133147	0.461520931150192	-3.29199021926274	0.0009948107140857	0.0284715387925375	VILL
ATF4	6131.94619881728	1.22707815790265	0.372756660190853	3.29190136341059	0.0009951250699912	0.0284715387925375	ATF4
SEC24D	1111.49948180268	-1.61576493452368	0.491131882499097	-3.28987995302189	0.0010023013447871	0.0286275863477594	SEC24D
CTC-251H24.14	161.10050414613	-3.58404141141838	1.08979211912485	-3.28873860300669	0.0010063744207617	0.0286887919255543	CTC-251H24.14
VAPA	2232.27944406216	-1.44179337543306	0.438459850786073	-3.28831333780779	0.0010078959564773	0.0286887919255543	VAPA
MX2	762.52631567837	2.29437421623755	0.697862065263296	3.28771877773856	0.0010100267740572	0.0287002992566733	MX2
TCEAL9	931.833885987612	-1.71305122094272	0.521270236825402	-3.28630161463929	0.0010151225084071	0.0287468167925917	TCEAL9
MMP9	263.52210181847	3.0788480619883	0.936855790208896	3.28636284705226	0.0010149018422771	0.0287468167925917	MMP9
SYP	167.959527472475	-3.15339999433827	0.959903896770475	-3.28512052607313	0.0010193875520074	0.028818502171801	SYP
ANGPTL1	83.5030435961394	-4.77404464709452	1.45345513882581	-3.2846178183052	0.0010212079133736	0.0288209493107121	ANGPTL1
UQCRC2	3169.47827081544	-1.32226192250415	0.40280069896668	-3.28267037742536	0.0010282882562314	0.0289715859039595	UQCRC2
IGLC3	9051.77524454543	1.44352062305356	0.440458534684517	3.27731332096333	0.001048000047262	0.0294769962531943	IGLC3
ACKR1	358.551647898295	-2.31625345944519	0.709399627924927	-3.2650897579697	0.0010942939399331	0.0306915708812545	ACKR1
ABCC4	472.077251102555	2.09590503869266	0.642010915792318	3.26459408576576	0.0010962104908783	0.0306915708812545	ABCC4
HSPA1B	3411.98728210899	1.33673477684684	0.409506234367232	3.2642598931671	0.0010975044212383	0.0306915708812545	HSPA1B
STAMBPL1	254.854269462691	2.61675595457222	0.801705718719877	3.26398564145273	0.0010985673268571	0.0306915708812545	STAMBPL1
TRAF5	577.321541278571	1.94668668320787	0.596532847157583	3.26333527564095	0.0011010917283827	0.0307104828874254	TRAF5
ZBTB16	817.664112069663	-1.92243572393782	0.589409305959095	-3.26163110168341	0.0011077319631947	0.0308439337088544	ZBTB16
MMRN1	229.627953015718	-2.72674264912215	0.839699666103202	-3.2472832361315	0.0011651237756269	0.032375855759938	MMRN1
CCDC78	64.0455867312185	-4.71044681471969	1.45074671664247	-3.24691192520588	0.0011666448655599	0.032375855759938	CCDC78
WNT5A	508.574308777471	2.06634361374135	0.637239937227776	3.24264612593287	0.0011842520188218	0.0328097021814596	WNT5A
PIM2	747.276469813843	1.85841969847526	0.574057053463753	3.23734320005633	0.0012064822041985	0.0333699728459115	PIM2
ME2	1104.24074023009	-1.59483946377159	0.493199621112507	-3.23365914226399	0.0012221522373541	0.0337472369460766	ME2
PLXNA3	847.992652042552	1.78845363764814	0.553533618326371	3.23097564165225	0.0012336845286654	0.0340091839469402	PLXNA3
LIPH	1304.56288113242	-1.5317653662514	0.474572061314626	-3.22767708239759	0.0012479976917344	0.0343467974001686	LIPH
RP11-363E7.4	416.144277866319	-2.22643220950385	0.690674923977724	-3.22356021944654	0.0012660767484513	0.0347867665942269	RP11-363E7.4
MYL12A	4290.33254216694	-1.3366520780187	0.41480682061195	-3.22234835976609	0.0012714444694857	0.0348766029971323	MYL12A
AUTS2	542.759543470408	2.03115110274931	0.630515999747972	3.22141088181933	0.0012756112683374	0.0348796571232706	AUTS2
LDHD	510.364433864902	-2.02946929429002	0.630000126226545	-3.22137918677215	0.0012757523630481	0.0348796571232706	LDHD
HHLA2	273.247533780425	-2.58791588151279	0.806230001933106	-3.20989776528748	0.0013278218976954	0.0362436509119716	HHLA2
SOD1	2556.90583349387	-1.42262637679525	0.443325831418226	-3.2089859782007	0.0013320398801011	0.0362553363807712	SOD1
SLC25A37	1115.7546590192	-1.59895686589745	0.498293980785677	-3.20886249393646	0.0013326120753565	0.0362553363807712	SLC25A37
CIDEB	226.171708961221	-2.76469265011329	0.862219157038644	-3.20648483340225	0.0013436738781448	0.0364288697249544	CIDEB
PELATON	80.0136754631767	4.749456772771	1.48130167226473	3.20627247082605	0.0013446659812041	0.0364288697249544	PELATON
FMO5	844.807628028926	-1.71882692494533	0.536114767393982	-3.20608017067023	0.0013455649408122	0.0364288697249544	FMO5
SRPX2	266.292100127186	2.67674358485651	0.836110007460216	3.20142512465249	0.0013674961033734	0.0369624190672797	SRPX2
LINC01819	71.7345965789723	4.95797068578903	1.54900628015332	3.20074279188738	0.0013707383193422	0.036989907601341	LINC01819
TMEM229A	95.3556134946606	-3.886938450326	1.21498583924457	-3.19916358263299	0.0013782694029433	0.0371328562157652	TMEM229A
KLHL13	86.3074299186463	-4.07895430957013	1.27562552844304	-3.19761106893861	0.0013857103599168	0.037272917982034	KLHL13
LAGE3	473.462737913527	2.11765597287053	0.66340567355163	3.19209807406888	0.0014124336568284	0.0379303468133442	LAGE3
C2CD4B	460.956778269772	-2.07116900090438	0.649384525070089	-3.18943387306748	0.0014255174865242	0.0382199631911172	C2CD4B
SSTR1	919.741797163443	-1.72948644222812	0.542715969505976	-3.18672480524653	0.0014389361480649	0.0384998658308306	SSTR1
CBR1	2004.78574975213	-1.60430998942414	0.503491964191902	-3.18636662255184	0.0014407190014025	0.0384998658308306	CBR1
C2orf88	278.718909918953	-2.48119592503432	0.778798511555219	-3.18592792387277	0.0014429053968963	0.0384998658308306	C2orf88
RASL11A	188.312422735283	2.88549189735969	0.906860776865638	3.18184661964624	0.001463392955181	0.0389406195227385	RASL11A
PNMA1	649.676011323165	-1.83778633917149	0.57763785945743	-3.18155451392626	0.0014648695154245	0.0389406195227385	PNMA1
PRIMA1	177.185419339453	-3.00109543086082	0.943372311883221	-3.18124179929538	0.0014664517729191	0.0389406195227385	PRIMA1
MMP28	311.438474256118	-2.40996955943387	0.757845878796067	-3.18002594836618	0.0014726186511657	0.0390420093115286	MMP28
SPTBN4	62.0026658125861	-5.04865071979921	1.58989170705657	-3.17546830226945	0.0014959486418775	0.0395637027322879	SPTBN4
SPPL2A	1433.50546263985	-1.47063265142557	0.46316919510836	-3.17515211926285	0.0014975797056101	0.0395637027322879	SPPL2A
ACP5	1035.86704388959	1.6827583089237	0.53003724608448	3.1747925666633	0.0014994364868761	0.0395637027322879	ACP5
HYAL1	361.193915720114	-2.25639238098174	0.711078696622227	-3.17319642917173	0.0015077048039953	0.0397188224355236	HYAL1
CDKN1C	438.125225210733	-2.13156380319267	0.672185356071112	-3.17109526998855	0.0015186532785046	0.0399439453300368	CDKN1C
SLC7A6	405.830180433706	2.15096327257659	0.678654083658089	3.16945454889543	0.0015272534253393	0.0401066882929167	SLC7A6
VWA5B2	86.3990159290598	-4.13210316889084	1.30562731568575	-3.1648412370421	0.0015516759305552	0.0406196992025517	VWA5B2
FOXK1	764.099445103302	1.73849815084695	0.549248192303309	3.16523235799182	0.0015495914981583	0.0406196992025517	FOXK1
FAM118A	511.221552509346	1.98317585424895	0.626746261358043	3.16424042155717	0.0015548829350644	0.0406396525622271	FAM118A
PBLD	1440.31142133326	-1.46083780638404	0.461905256721752	-3.1626351619203	0.0015634813774884	0.0408002369513188	PBLD
GRAMD1A	1370.5115305008	1.49643588988342	0.473310862911918	3.16163436578869	0.0015688641952489	0.0408765352940802	GRAMD1A
SPAG16	350.735355854218	-2.27167458558193	0.719285967580644	-3.15823565031142	0.0015872719344109	0.0412914262374223	SPAG16
IGSF9	373.547763145458	-2.22323427533134	0.704183537305171	-3.15718013493954	0.0015930290347063	0.0413764400686296	IGSF9
GNA11	2646.25342503233	-1.29427896078432	0.41009858703836	-3.15601906880808	0.0015993840389247	0.0414766940390738	GNA11
SDHD	1871.66331120102	-1.38346654144298	0.438757090748764	-3.15314913562312	0.0016151926582527	0.0418214136419547	SDHD
CHST5	368.969914093557	-2.26985325593257	0.720287753826304	-3.15131451822509	0.0016253736089105	0.0420195730962997	CHST5
GMDS	2264.04376183373	-1.38646722164879	0.440529746301584	-3.14727264909739	0.0016480121134924	0.0425386729232672	GMDS
ENPP7	44.4294269363	-9.83535041682078	3.12653311976642	-3.14576882446573	0.0016565088318125	0.0426282251425531	ENPP7
ABCC8	106.489565340042	-3.88191618232268	1.23401893558174	-3.14575090413235	0.0016566103255783	0.0426282251425531	ABCC8
IGKV3-20	8679.3494589488	1.17139135027952	0.372470758915288	3.14492164080439	0.0016613132123115	0.0426831677407333	IGKV3-20
SNTB1	898.796237134895	1.74637547989674	0.555661026283185	3.14287919665383	0.0016729486772094	0.0427875342813476	SNTB1
EPB41L4A	213.627081930817	-2.84780114949567	0.905915013441723	-3.14356325620038	0.0016690433797611	0.0427875342813476	EPB41L4A
PDE10A	219.013265043455	-2.96116405029037	0.942189748416405	-3.14285318351996	0.0016730973520348	0.0427875342813476	PDE10A
PHF19	414.553990844238	2.09230970229087	0.666481109744963	3.1393383423748	0.0016932981382506	0.0432376266545927	PHF19
C11orf86	177.828379173169	-3.25140923423945	1.03613149453452	-3.13802760691116	0.0017008885630231	0.0433648321827199	C11orf86
FBLN2	919.078590601176	-1.68431477185898	0.536973534011354	-3.13668116802079	0.001708718320737	0.04349774065178	FBLN2
AGT	516.609345489467	2.06548938286368	0.65874709410795	3.13548158517601	0.0017157219965177	0.043581287698105	AGT
RP11-23P13.6	96.1033685931171	3.89525710138028	1.24241845868589	3.13522153035324	0.0017172437852528	0.043581287698105	RP11-23P13.6
DECR1	1186.578786258	-1.54043453928092	0.491528225949721	-3.13396964397014	0.0017245869599956	0.043700928408548	DECR1
GPAT3	351.566890179641	-2.23539084736303	0.713838301718209	-3.13150869319066	0.0017391063728613	0.04400177357089	GPAT3
SPRY2	518.374161250285	1.94383483696508	0.621112305914872	3.12960284066807	0.0017504278887948	0.0442118758617815	SPRY2
MSI1	127.809667887331	3.4052408919759	1.08829262212606	3.12897544533889	0.0017541696648221	0.0442118758617815	MSI1
NUCB1	3948.03934845923	-1.23953804428202	0.39617407843121	-3.12877119368941	0.0017553894043659	0.0442118758617815	NUCB1
SLC44A2	3960.6675400755	-1.24511140988222	0.398124122795752	-3.12744528299027	0.0017633263898239	0.0443445908896265	SLC44A2
ATP5PO	2505.79452947983	-1.35572587741104	0.43404824395614	-3.12344513838889	0.001787471850547	0.0448839041867719	ATP5PO
P4HB	16691.060937236	-1.10614958039505	0.354269375635015	-3.12234038974529	0.0017941936278604	0.0449718275043405	P4HB
CAVIN2	742.176889558687	-1.75762367469839	0.562983428018785	-3.12198119380477	0.0017963841342045	0.0449718275043405	CAVIN2
NEDD4L	1914.01407301573	-1.3746192384356	0.440435578336818	-3.12104495196884	0.0018021052328019	0.0450472109546856	NEDD4L
AGO4	679.548617638584	1.88820748809955	0.605104169318077	3.12046682842637	0.0018056463337925	0.045067956466416	AGO4
PLA2R1	288.401821858493	2.52121067546859	0.808229689395272	3.11942348635447	0.0018120531632323	0.045160059568833	PLA2R1
SAMD5	701.05830677587	1.87584025916202	0.601569954261612	3.11824127164811	0.0018193380090828	0.0452737361152446	SAMD5
PLAAT2	267.917705701175	-2.47567961708401	0.794171064825822	-3.11731278906136	0.0018250782075249	0.0453486921430292	PLAAT2
KLF5	3289.33866206885	1.29926426092177	0.41686835241422	3.11672558829978	0.0018287170703987	0.0453513934299067	KLF5
SRPX	261.687540887028	-2.61692325476398	0.839722279620041	-3.11641517472668	0.0018306433851571	0.0453513934299067	SRPX
DHRS11	785.622899283521	-1.67527545041775	0.537762984676867	-3.11526731692848	0.0018377827833843	0.0454381176371269	DHRS11
KCP	90.8828402549167	3.81204104898062	1.22377939448085	3.11497404366557	0.001839610970931	0.0454381176371269	KCP
ALDH6A1	1301.89209991626	-1.50984644259701	0.485380920872191	-3.11064233815358	0.0018668090038204	0.0460414926862123	ALDH6A1
GC	483.706062130159	-4.94086513097839	1.58895064629219	-3.10951453558856	0.001873950637458	0.0461491576984659	GC
IGHV4-34	1504.35097157041	1.45034995818991	0.466643469697378	3.10804726171455	0.0018832794854831	0.0463102882946533	IGHV4-34
IGKV1-16	710.333764586478	1.78121040797333	0.573892053192068	3.10373771176302	0.0019109265630024	0.0469207271149029	IGKV1-16
IGKV1D-13	274.197656892732	2.6081540216198	0.841189700096086	3.10055391943325	0.0019315904230005	0.0473581528046274	IGKV1D-13
SLC5A6	511.472529213426	1.93552724659565	0.624403268800299	3.09980319339853	0.0019364926818731	0.04740842098789	SLC5A6
TRIO	1118.65175148908	1.55773100580817	0.502668222406673	3.09892477059733	0.0019422433060744	0.0474792801130529	TRIO
ATP6AP1	2450.59100642138	1.29346453391942	0.417454220981251	3.0984583911478	0.0019453028429014	0.047484242522102	ATP6AP1
C8G	37.163803121794	-6.61679843648298	2.13701938423213	-3.09627441159618	0.0019596891235125	0.0477652673022721	C8G
LGR5	192.891734611581	2.96711793524103	0.958937682301253	3.09417180073742	0.0019736316315678	0.0480346685381429	LGR5
AQP10	28.0617301189498	-9.49208097538981	3.07048526817543	-3.0913944039309	0.0019921882610329	0.0484154173437875	AQP10
VEGFD	56.5688696301326	-7.83856890087728	2.53852510391998	-3.0878437596591	0.0020161443960901	0.048926085103951	VEGFD
MAPK3	1557.62078795007	-1.45916473465169	0.47299160126777	-3.08496965007551	0.0020357292518672	0.0493293401658747	MAPK3
UGT1A1	142.335753138683	-3.26228247520863	1.05813146955531	-3.08305968499324	0.0020488405845378	0.049574784624124	UGT1A1
NCOA4	3438.226178618	-1.23889358912497	0.401924687440682	-3.08240232023024	0.0020533710860501	0.0496121912258894	NCOA4
CSNK1E	1639.16346401162	1.41610889405305	0.46000408610153	3.07847025024142	0.0020806630294031	0.0501986379358027	CSNK1E
ZNF736	263.323985464877	2.50249932478001	0.813261976938757	3.07711339733329	0.0020901577061686	0.050354625434262	ZNF736
HTATIP2	1225.82839409972	-1.53379696906923	0.498570978614413	-3.07638638199887	0.0020952613841982	0.0504045296519938	HTATIP2
FOLR1	667.105802113368	-2.05806060457977	0.669098506923759	-3.07587086696979	0.0020988872443423	0.050418789975004	FOLR1
FUCA1	1410.3742569183	-1.43201220791497	0.465813279951588	-3.07421936975218	0.0021105417857959	0.0506255932255219	FUCA1
TREH	86.2997403472098	-4.10177196417167	1.33558489060031	-3.07114283265666	0.0021324111623068	0.0510764708228052	TREH
IGKV1-6	469.862466914566	1.99917797084242	0.651267548296135	3.06967232755989	0.0021429373821944	0.0512547454736952	IGKV1-6
ARSJ	174.175001721025	-2.92181720053012	0.952351650605126	-3.06800245337276	0.0021549484882494	0.0514679722990945	ARSJ
ZDHHC8	570.096007356733	1.82974085879576	0.596815408862535	3.06584051219966	0.0021705906255523	0.0517667126954695	ZDHHC8
MPEG1	774.03011113949	1.75048165491247	0.571042395791192	3.06541452581142	0.0021736849823399	0.0517667126954695	MPEG1
PPA2	833.67009091743	-1.69161328993037	0.551920983988669	-3.06495556248881	0.0021770234080224	0.0517720459392803	PPA2
S100A14	1976.78521472153	-1.40846348143989	0.459792953425095	-3.06325590887799	0.0021894273885117	0.0519926449703297	S100A14
SDR16C5	265.981830270735	-2.41847514309718	0.789717149624762	-3.06245741813551	0.0021952770674264	0.0519984779478346	SDR16C5
L3MBTL4	110.582168370947	-3.98918925254295	1.30264833532304	-3.06236851832593	0.0021959292257342	0.0519984779478346	L3MBTL4
RPL36A-HNRNPH2	507.489171229703	-2.07550139289204	0.677885895466687	-3.06172676961095	0.0022006422873503	0.0520359555371614	RPL36A-HNRNPH2
SMOC2	856.98175934042	-1.63350311440088	0.533776550068507	-3.0602751548213	0.0022113373029451	0.0521452516189623	SMOC2
TMEM61	42.4829936286514	-5.72039906490216	1.86926000905402	-3.06024792548636	0.002211538374022	0.0521452516189623	TMEM61
ARX	52.9885178069234	-4.90390935803116	1.60379334703949	-3.05769403962393	0.0022304718302579	0.0525171858843887	ARX
CFC1	120.777086023179	-7.34123954251464	2.40279110015762	-3.05529662650784	0.0022483803103953	0.0528639687407379	CFC1
ESRRG	1074.00997138781	-1.86002069613386	0.609191169358787	-3.05326273539331	0.0022636765028869	0.0531484385698996	ESRRG
ALDH1A3	841.583944498782	1.72039807482076	0.564443265228399	3.04795571282901	0.0023040388081081	0.0540197984586495	ALDH1A3
SEMA3G	406.121214012545	-2.07931902890556	0.682879019145602	-3.04493031797513	0.0023273422524287	0.0544893102283414	SEMA3G
TFF3	1769.488992451	-1.51537971857215	0.498054290773	-3.04259946484994	0.0023454429013346	0.0548358612501899	TFF3
C4orf3	1637.12908766759	-1.42260968007117	0.467658379696195	-3.04198479453172	0.0023502376636232	0.0548707874752941	C4orf3
MAF	963.534020207654	-1.5863371163163	0.521699248419025	-3.0407119065699	0.0023601954310561	0.0550259868870209	MAF
F2R	1226.49618356178	1.48593977825033	0.488955889511579	3.03900578789356	0.0023736029415024	0.0552108169707769	F2R
SDCBP2	1496.87703677596	-1.41076420950653	0.464241537797604	-3.03885821204044	0.0023747659347954	0.0552108169707769	SDCBP2
SYTL2	2013.23768776437	-1.31353789247932	0.432537738829785	-3.03681684754965	0.0023909068179327	0.0555084413889605	SYTL2
OMG	21.0886896472914	-6.86708811515574	2.26199048168269	-3.03586074776376	0.0023985010923671	0.0556070901791072	OMG
HSPA4L	184.475385719556	-2.97822870809434	0.981977558912598	-3.03288876722632	0.002422248667857	0.0560794423478927	HSPA4L
TUSC8	84.0302002676994	3.84939623909482	1.2699036469259	3.03125063733236	0.0024354299365756	0.0562750415989996	TUSC8
GKN1	84918.4287038798	-3.06599717143407	1.01154705103206	-3.03099808190424	0.0024374679631402	0.0562750415989996	GKN1
SGK1	3381.58515900931	-1.37759927616625	0.454819202611285	-3.02889426888078	0.0024545056871647	0.0565898031036603	SGK1
PXDN	951.972219377783	1.59227878813275	0.525807541613128	3.02825399431851	0.0024597125380663	0.0566313040447052	PXDN
PTGDS	983.503482969578	-1.69998329892817	0.562456122920691	-3.02242829200719	0.002507554853095	0.0576529520373432	PTGDS
RBM26	1031.5842495127	1.51312003061076	0.500741424666018	3.02175924753974	0.0025131033882054	0.0577007149477066	RBM26
RPL17-C18orf32	661.969461970149	-1.79460304047657	0.594193642449799	-3.02023265189714	0.002525805860424	0.0579123735418328	RPL17-C18orf32
JAG2	480.052137236351	1.9423844780418	0.643325449489369	3.01928748440395	0.0025336998027268	0.0580133496153285	JAG2
ACKR4	205.940960250001	-2.69243503002249	0.892077399445467	-3.01816303349481	0.0025431204904721	0.0581489572395016	ACKR4
MMP15	2388.94969356627	-1.2726194008177	0.422327088830631	-3.01335016027843	0.0025838060025827	0.0589980867869966	MMP15
PLAGL1	401.41566195184	2.0678215417627	0.68720871610879	3.00901530101569	0.0026209591566456	0.0597643402756117	PLAGL1
UQCRH	2595.83648848763	-1.28647870048506	0.428090245137327	-3.00515770938059	0.0026544317618171	0.0604172470085391	UQCRH
SNCG	197.269673800323	-2.99342172554906	0.996186965983125	-3.00487943304386	0.002656861430743	0.0604172470085391	SNCG
SPAG17	29.9255202347187	-6.35049636461227	2.1139950247491	-3.00402616385816	0.0026643241186216	0.0605041800872245	SPAG17
TC2N	1584.07429149785	-1.43895038697338	0.479584182884497	-3.00041252052706	0.0026961418680905	0.0611432009185119	TC2N
TDO2	57.208967644025	-5.11599300870686	1.70591343513806	-2.99897574128244	0.0027088887431437	0.0613485798055566	TDO2
HAND2	73.0199284254431	-4.21796933863438	1.40897390305314	-2.99364617718919	0.0027566542200066	0.0623453919716614	HAND2
RP11-34P13.15	25.2574315510779	8.79088129655925	2.93721292993547	2.99293292868365	0.0027631046547915	0.0624063704845097	RP11-34P13.15
TMEM59	5321.51639221557	-1.1710451481922	0.391408798086973	-2.9918723184449	0.002772722036037	0.0624918104848136	TMEM59
AOC3	718.172427944247	-1.76961148018994	0.591509581965172	-2.99168692130186	0.0027744063128071	0.0624918104848136	AOC3
TPD52	2586.25569200398	-1.25963763761534	0.421400233699117	-2.98917166361785	0.0027973491917034	0.0629233228872617	TPD52
SHISA3	66.5804426923834	-6.03412059262174	2.01975280821442	-2.98755400565887	0.0028121960454541	0.063171803869708	SHISA3
GTF2I	4010.41322508729	1.33920139868269	0.448375478892993	2.98678554409149	0.0028192741613943	0.0632107647542057	GTF2I
C5orf49	24.4989204461948	-6.51901487070843	2.18279816347903	-2.98654038645431	0.0028215356703134	0.0632107647542057	C5orf49
THBS2	1078.42047575935	-1.55661288510707	0.521395215231131	-2.98547596839191	0.0028313738441858	0.0633457973242288	THBS2
GATM	1963.70686249892	-1.30099103974531	0.436204213250616	-2.98252744981589	0.0028587901120862	0.063873209722056	GATM
LMAN1	3081.2679759649	-1.24987315009875	0.419472151803955	-2.97963320025805	0.0028859372760871	0.0643932017991909	LMAN1
SC5D	675.189023586677	-1.69445930662082	0.568759559833392	-2.97921903434411	0.002889841212424	0.0643938746301953	SC5D
TNFAIP3	1191.34131029313	1.71481266044126	0.57581474429432	2.97806313129897	0.0029007622929012	0.0644838761690101	TNFAIP3
F2RL1	1183.24834199348	-1.73105184614487	0.581285750891358	-2.97797054803155	0.0029016386557432	0.0644838761690101	F2RL1
ZNRF3	387.129150369661	2.10292072368518	0.706625425622669	2.97600489231209	0.0029203020324414	0.0648119902340119	ZNRF3
FAM83E	2271.56965687806	-1.25986224446188	0.424790567263777	-2.96584326854781	0.0030185427630523	0.0667780788944014	FAM83E
CDHR5	1453.64816450793	-1.36977001429982	0.461854835615553	-2.96580204140164	0.0030189474075279	0.0667780788944014	CDHR5
CEBPB	2285.95126039866	1.29060918553682	0.435224237382224	2.96538904473597	0.0030230037015719	0.0667780788944014	CEBPB
LYPD6B	427.541234693576	-2.0584827869231	0.694228932227446	-2.96513540615258	0.0030254973054112	0.0667780788944014	LYPD6B
H3-2	283.958517393096	-2.59966624586594	0.876849078134825	-2.96478186576392	0.0030289762068446	0.0667780788944014	H3-2
FCGR3A	890.415094673213	1.67492055739648	0.565136867200576	2.96374321798055	0.0030392178055053	0.0669151226237287	FCGR3A
XK	532.676062777682	-1.81889326405733	0.61395238081452	-2.96259664575979	0.0030505602647982	0.0670760096319332	XK
HSPB1	2905.05246041128	-1.32620817334808	0.447721600647928	-2.96212684719441	0.0030552188843881	0.0670897008126597	HSPB1
CPNE2	392.185929162644	2.04471147200034	0.691138293661763	2.95846936966425	0.0030917096604673	0.0677395557437365	CPNE2
AKR1C3	3820.59749993547	-1.3147178186424	0.444410155986688	-2.95834332526322	0.0030929742642124	0.0677395557437365	AKR1C3
CAPN8	2244.90236335065	-1.30250928536814	0.440343583126767	-2.95793860811904	0.0030970379814257	0.0677395557437365	CAPN8
UGT2B15	605.647243097475	-1.84386640672572	0.623524696550564	-2.95716659969729	0.0031048031300466	0.0678201608814266	UGT2B15
RP11-180C16.1	72.9873483367989	7.47987188027945	2.53192857712043	2.95421914657101	0.003134613251947	0.0683814646812543	RP11-180C16.1
BDH2	681.657075378251	-1.67065362700816	0.565749271752669	-2.9529929783781	0.0031470912138493	0.0685636923300367	BDH2
MYBL2	450.053772785741	1.95367129372689	0.661793413957973	2.95208633468051	0.0031563466700463	0.0685855564655945	MYBL2
OGFR	1445.72702506877	1.39610543563482	0.472897011756923	2.95223991889473	0.0031547770648274	0.0685855564655945	OGFR
RNF186	161.720345837679	3.07395642983024	1.04205400796717	2.9499012587907	0.0031787550238224	0.0689823038655363	RNF186
IRF5	175.12341374472	2.78344163781573	0.943927175486997	2.94878854015372	0.0031902217893683	0.0691408824050446	IRF5
FHL1	1528.08581316619	-1.37421444553725	0.46621199032302	-2.94761712281384	0.0032023341783988	0.0692355698683383	FHL1
ROR1	276.380965424151	-2.42843729297887	0.823880393084719	-2.94756048737423	0.0032029208463425	0.0692355698683383	ROR1
IGHV4-61	1555.11651367832	1.39347406361861	0.472863144161578	2.94688660096219	0.0032099089348073	0.0692965145757171	IGHV4-61
SMOX	392.573402002427	2.08571990163586	0.70797949026233	2.94601740632773	0.0032189428537043	0.0694014099314234	SMOX
DTNA	145.202012978959	-3.04559540482851	1.03415093323476	-2.945020216055	0.0032293356201375	0.0695352927636618	DTNA
FUT2	1354.2751956691	-1.41309457564595	0.480249214138428	-2.94241933988597	0.0032565861072775	0.0700184441416064	FUT2
VTN	74.8808512658847	-7.22964071320995	2.45753675812516	-2.94182403958238	0.0032628527122225	0.0700184441416064	VTN
PAX5	71.8349043106677	-4.50595975616197	1.53176604378255	-2.9416762268962	0.0032644104078532	0.0700184441416064	PAX5
RPS6KA1	1316.48138600357	-1.38223316715694	0.469974809001793	-2.94107926782874	0.0032707082419616	0.0700631225594436	RPS6KA1
CD24	16117.9227423752	-1.12922417436944	0.384542254019812	-2.93654120597956	0.0033189472355852	0.071004967692579	CD24
TOM1L1	990.37127882983	-1.49495518214734	0.509189386044934	-2.93595118656974	0.0033252664400834	0.0710487198374125	TOM1L1
NMNAT2	79.4612976559698	-3.93106248777187	1.33988292603245	-2.9338850517427	0.0033474815509288	0.0714315607459439	NMNAT2
MIR22HG	439.967962159434	-2.39482178053697	0.816436286042773	-2.93326230286084	0.0033542038140298	0.0714832435905368	MIR22HG
UNK	592.400972268844	1.73564392559801	0.591810910430434	2.93276770503546	0.003359551506621	0.0715055373810014	UNK
NRCAM	141.041182715744	3.09877975944017	1.05963094455014	2.92439530515574	0.0034512615416552	0.0733635813387925	NRCAM
H4C11	30.8233237913263	9.19457664116439	3.15194448482964	2.91711249529236	0.0035328832821605	0.0750027060017307	H4C11
CD8B	127.794913577645	3.12488822644523	1.07157956097	2.91615139021182	0.0035437850148563	0.0751381866096392	CD8B
CYP51A1	1349.44959741383	-1.37874482706946	0.473564423122127	-2.91141977680594	0.0035979028577706	0.0761884575856317	CYP51A1
MYL9	2888.7451732428	-1.38861985502886	0.477480283278252	-2.90822449357483	0.0036348729920777	0.0768734017141324	MYL9
AQP3	1574.14702300807	-1.3533058880239	0.465963132820727	-2.90431966115346	0.0036805216785102	0.077739913420427	AQP3
ZBTB7C	444.581235246431	-1.88320455146115	0.648940704430005	-2.90196706510382	0.0037082752453402	0.0782267251310792	ZBTB7C
PLIN4	174.514519460095	-3.12006257741326	1.07552448257109	-2.90096843723595	0.0037201134691802	0.0783769913791923	PLIN4
AHNAK	16688.4376890255	-1.03798808733602	0.358068324245293	-2.89885481918515	0.0037452827132292	0.078807385496214	AHNAK
BEX3	915.519529638257	-1.58498090253122	0.546937802778319	-2.89791799813412	0.003756487928446	0.0789432349362305	BEX3
SEC11C	1225.68877662416	-1.39681910743174	0.482075028502374	-2.89751392386188	0.0037613304158037	0.0789451963407904	SEC11C
MUSK	54.1005095312233	-4.61152918441745	1.59246795864014	-2.89583797237302	0.0037814758983932	0.0792546760368655	MUSK
MBP	787.913741489306	-1.57073229969269	0.542503025691927	-2.89534292954278	0.0037874452062122	0.0792546760368655	MBP
RASA4B	689.711345534494	-1.62336378049167	0.560728070548846	-2.89509989914131	0.003790378839518	0.0792546760368655	RASA4B
SALL4	58.3968081350612	5.14862951670257	1.77894981861547	2.89419603792404	0.0038013075279243	0.0793687986781645	SALL4
LYVE1	163.94897204718	-2.95925989070288	1.02259977327612	-2.89385932604137	0.0038053860642782	0.0793687986781645	LYVE1
OAT	2670.59032308184	-1.19453874951346	0.413015679674008	-2.89223583583147	0.0038251070013167	0.0796801424597606	OAT
SYT7	173.686367923034	-2.75282039177319	0.952177886905483	-2.89107784336358	0.0038392301128788	0.0798562522858678	SYT7
RP5-1061H20.4	263.843973858845	2.29681309893384	0.794537294618275	2.89075555608414	0.0038431692130598	0.0798562522858678	RP5-1061H20.4
TPMT	860.00738715525	-1.51286682079909	0.523534735555842	-2.88971622712457	0.0038558972574225	0.0800206992635886	TPMT
VPS4B	1105.89522123905	-1.42223236267134	0.492260973800868	-2.88918366144269	0.0038624341014224	0.0800564115560419	VPS4B
IGSF9B	154.487192082483	-3.03907215453362	1.0522992597357	-2.8880303073642	0.0038766251795403	0.0802504861264006	IGSF9B
CHRFAM7A	28.6578999980491	-8.26719818318603	2.86330298790583	-2.88729422562175	0.0038857068060358	0.0803384381053911	CHRFAM7A
COL7A1	481.719677795737	2.22914734339092	0.773620159826009	2.88144939745658	0.0039585079134946	0.0816963605412869	COL7A1
TMEM64	423.754785255174	-1.91622573014251	0.665071192480871	-2.88123399691173	0.0039612143774455	0.0816963605412869	TMEM64
ANKRD12	887.877996154061	-1.65389395630998	0.575053336498081	-2.87607053352955	0.0040265972372343	0.0829419155818418	ANKRD12
HPCAL4	37.1983934449249	-7.78298363041668	2.70666249958824	-2.8754909899556	0.0040339965868499	0.0829914916623847	HPCAL4
OXCT1	1026.36228460844	-1.45988009571139	0.507955343360488	-2.87403236287118	0.0040526743347305	0.0832628893019107	OXCT1
CAMK2D	1091.57735488984	-1.44880863611789	0.504165028061114	-2.87367936187407	0.0040572063005803	0.0832628893019107	CAMK2D
HIGD1A	1766.61350325346	-1.2760399467357	0.444159082920093	-2.87293448632519	0.0040667844043019	0.0833565439614202	HIGD1A
CFAP91	102.255461776243	-3.82263804108829	1.331147235392	-2.87168687238612	0.0040828730366228	0.0835832493691887	CFAP91
SILC1	179.181780649282	-6.58680167490689	2.29561268483448	-2.86930008638709	0.0041138129463614	0.0841130536375978	SILC1
FCGR2A	677.077747273756	1.6868433646065	0.588025190535394	2.86865833599855	0.0041221681734321	0.0841803458807899	FCGR2A
DSC2	947.699023270299	-1.65739442702718	0.577932913327558	-2.8677972629806	0.0041334030489143	0.0843062072173045	DSC2
MAP9	261.395662347204	-2.49846721407469	0.87179306076198	-2.86589481670218	0.004158323841033	0.0847105603057503	MAP9
SCGB3A1	165.249703085641	-3.85098968236333	1.34454766163919	-2.86415260108254	0.0041812652162783	0.0850736495596013	SCGB3A1
UQCRFS1	1695.98826095714	-1.28655574441823	0.449340181669289	-2.86321098558046	0.0041937120867801	0.0851451040696857	UQCRFS1
IGHV3-49	699.812017526149	1.67078795445687	0.583556600311072	2.86311208469964	0.0041950213699736	0.0851451040696857	IGHV3-49
SULT1E1	118.928557360058	-3.20021305169059	1.11921197520291	-2.85934489854829	0.0042451695528068	0.0860578700930597	SULT1E1
PIK3R3	623.532655556778	-1.70825201020003	0.597708770868358	-2.85800057395554	0.0042631962040108	0.086318039584985	PIK3R3
ARGLU1	3910.43338351218	1.17305031932667	0.410633364467606	2.85668535689385	0.0042808996932022	0.0865710408760349	ARGLU1
KIF21B	290.599372319297	2.19584626245763	0.769160233052166	2.85486192356061	0.0043055543191066	0.0869638267879834	KIF21B
DKC1	1005.99091169791	1.43689922540649	0.503531684154239	2.85364212546026	0.0043221189940628	0.0871924563571684	DKC1
ZNF703	897.013220386164	1.49053444469948	0.522441949240199	2.85301447723944	0.0043306648580227	0.0872589599211055	ZNF703
ARHGDIG	218.201921348052	-2.55459322696906	0.895849566278947	-2.85158727885528	0.0043501541996545	0.0875455366354208	ARHGDIG
SPATA13	1329.95542413754	1.44057673671918	0.505638016124425	2.84902774471113	0.0043853056079286	0.087616508558411	SPATA13
OTOP3	91.7376264401641	-4.6268419279698	1.62391001575143	-2.84919846733554	0.0043829529962337	0.087616508558411	OTOP3
IGKV1-8	183.278995904615	2.97035209038648	1.04241029168645	2.84950380294205	0.0043787482276839	0.087616508558411	IGKV1-8
HYOU1	3382.08364800431	-1.20454596556848	0.422595107526728	-2.85035473462573	0.0043670493572698	0.087616508558411	HYOU1
CHST9	36.4253701532809	-5.76916032417101	2.02372242817367	-2.85076660902427	0.004361396963843	0.087616508558411	CHST9
SEMA3B	1917.88564698432	-1.26073840972183	0.442347468430795	-2.85010879387246	0.0043704277118382	0.087616508558411	SEMA3B
AS3MT	132.216365990642	3.03292234881813	1.0651223749275	2.84748721856919	0.0044065863662127	0.0878828449078999	AS3MT
AKR7A2	931.938315372045	-1.52966707960175	0.53728964041246	-2.84700646457183	0.0044132466169138	0.0878828449078999	AKR7A2
RCAN2	551.832164900367	-1.74489706021136	0.612907744987133	-2.84691631731296	0.0044144965107439	0.0878828449078999	RCAN2
PLS1	1877.82781477768	-1.23793427748917	0.435676151106869	-2.84140932282866	0.0044914622839823	0.0890949612728379	PLS1
GPM6B	146.64352079235	-2.96403560698549	1.04299215189203	-2.84185801552639	0.0044851461583307	0.0890949612728379	GPM6B
ATP5PB	2645.34315017047	-1.25504183123084	0.441672185673925	-2.84156863832356	0.0044892187207689	0.0890949612728379	ATP5PB
CCSAP	219.12406219832	2.45529656647105	0.864445299039319	2.84031455686055	0.0045069068404871	0.0892947704522255	CCSAP
NEUROG3	45.1271797817477	-5.32265932438126	1.87517473989357	-2.83848710797126	0.0045327950416192	0.0897007761629003	NEUROG3
OCIAD2	1565.76397817523	-1.37588885558199	0.484868278804975	-2.83765491727581	0.0045446286888072	0.0898280174721086	OCIAD2
PNMA2	129.781105985416	-3.06843428363213	1.0817591670969	-2.83652256154838	0.0045607755910964	0.0900401100365758	PNMA2
COCH	151.55292185853	2.91729504205538	1.02907166911664	2.8348803388588	0.0045842853118096	0.0903968858104535	COCH
STAG3L5P	288.375390353529	2.23300750052443	0.78801697283083	2.83370482808599	0.0046011810237826	0.0905153043293944	STAG3L5P
PHYHIPL	68.4357414216456	4.33207584692251	1.52872966641741	2.83377495844296	0.0046001714547795	0.0905153043293944	PHYHIPL
PLLP	1090.36491546861	-1.45425071444788	0.513434649297946	-2.83239691056374	0.004620046092721	0.0907789907793174	PLLP
GK	359.461098774255	-1.98154302013261	0.699846214313764	-2.83139778369111	0.0046345044038986	0.0909555687201966	GK
CCKBR	637.209036041301	-3.00188319947275	1.06069449570939	-2.8301110372644	0.0046531851995659	0.0912145018542264	CCKBR
RNASE4	1613.97197847965	-1.37144042016601	0.485003103339537	-2.82769411313623	0.0046884581520301	0.0917326201700763	RNASE4
STARD10	4268.73935871893	-1.12626747432973	0.39832001637969	-2.82754425591342	0.0046906531399004	0.0917326201700763	STARD10
PFN2	490.895364912853	-1.79768979037601	0.63623332069447	-2.82551971407875	0.0047203983171429	0.091918933351428	PFN2
IGKV2D-28	34.58700610467	9.219125997423	3.26296244653809	2.82538525909307	0.0047223798034825	0.091918933351428	IGKV2D-28
CHI3L1	343.665642125533	2.20969087787806	0.782093228244737	2.82535482737436	0.0047228283854523	0.091918933351428	CHI3L1
UBE2D3	3719.05260535819	-1.13903322002219	0.403154345243081	-2.82530309659794	0.004723591016949	0.091918933351428	UBE2D3
NSUN5P1	1164.25311809239	1.36928231062941	0.484698988824612	2.82501581847715	0.0047278281907881	0.091918933351428	NSUN5P1
TAFA5	129.034357432071	3.52945160981211	1.24982845655029	2.82394883178921	0.0047435957174567	0.0921177472094433	TAFA5
ZNF316	1013.94889755887	1.44971098516791	0.514270476108083	2.81896599652987	0.0048178621610371	0.0934507849508982	ZNF316
IGHV3-30	3382.96208502923	1.19352941984771	0.423473595498798	2.8184270106425	0.004825958185461	0.0934987213483912	IGHV3-30
LTBP2	1424.75151229337	1.32388907204014	0.470108862925682	2.81613297779801	0.0048605543733963	0.0938091410640877	LTBP2
SRRT	1410.89227742002	1.3020414905501	0.462394243797889	2.8158687267725	0.0048645539070711	0.0938091410640877	SRRT
NPR3	53.8587332454601	-5.86588105234941	2.08233223054806	-2.81697654499904	0.0048478065816654	0.0938091410640877	NPR3
DDX27	1051.78951838167	1.42288253360787	0.505209238491041	2.81642223696806	0.0048561797433341	0.0938091410640877	DDX27
PI4KAP2	447.503255475181	2.16961527289612	0.77068629653188	2.81517302521075	0.0048750978404914	0.093830905124496	PI4KAP2
ARHGEF40	879.126396567167	1.52324045256594	0.541106094389847	2.81504952237427	0.0048769717877377	0.093830905124496	ARHGEF40
LINC01980	39.8208657188898	9.17411931042345	3.25960054214628	2.81449189610908	0.0048854409417787	0.093885184711201	LINC01980
TRMT2A	704.15328133916	1.58543818307573	0.563564041324472	2.8132351726162	0.0049045766918712	0.0940923533748385	TRMT2A
SHROOM4	274.247249134729	2.27040888201276	0.807101290667136	2.81304082680388	0.0049075419825533	0.0940923533748385	SHROOM4
RAP1A	1542.67844472481	-1.31590099845938	0.467940832536819	-2.81210979457716	0.0049217699967182	0.094256431630699	RAP1A
ACADM	1356.33792237792	-1.31353147249266	0.467952671170483	-2.80697504986379	0.0050009114908444	0.0955518985198939	ACADM
F2RL2	225.453566779423	2.4678050176969	0.879067781637318	2.80729776388853	0.0049959038353893	0.0955518985198939	F2RL2
FPR3	343.465099066513	2.09334363100303	0.746131982233768	2.80559429276304	0.0050223884268783	0.0958520813088398	FPR3
CORO2A	1098.60187206952	-1.37952107639208	0.492031514653914	-2.8037250365201	0.0050515965724829	0.0962989562206235	CORO2A
DDX11	467.360203799582	1.79958147855893	0.642057173516014	2.80283680766951	0.0050655293802925	0.0964539460350543	DDX11
SNAP25	45.861979000327	-7.3646482579436	2.62889683261277	-2.80142155697457	0.0050878008663002	0.0967671782614513	SNAP25
KREMEN1	827.280008711375	1.56072933828324	0.557275377906475	2.80064291400502	0.0051000919076325	0.0968900888920875	KREMEN1
ACER2	389.573606473817	-2.05613166600592	0.734414399331467	-2.79968866062212	0.0051151915932777	0.0970660158162732	ACER2
CHP1	2634.50626903029	-1.15414791702646	0.41276484389062	-2.79613909495718	0.0051717136940267	0.0976931967343228	CHP1
PALM3	697.722836701947	-1.77267010518447	0.633971170234612	-2.7961367778419	0.0051717507746017	0.0976931967343228	PALM3
SLC34A2	156.67077958671	-2.81941945632828	1.00802317534188	-2.79697880494865	0.0051582917034262	0.0976931967343228	SLC34A2
ADAM28	2100.15884681692	-1.22731872594075	0.438873038231029	-2.79652341116174	0.005165566841823	0.0976931967343228	ADAM28
RPL34	7474.79550944383	-1.16872927960958	0.418130570563062	-2.79512994717355	0.0051878857404754	0.0978172295545659	RPL34
FPGT	279.945452742527	-2.18896989552723	0.783175481631877	-2.79499288073491	0.0051900858128573	0.0978172295545659	FPGT
OSTC	1365.85263698288	-1.35843776367413	0.486260204702287	-2.79364371284677	0.0052117865253563	0.0981149800804056	OSTC
BACE2	2986.66262559802	-1.13143548028303	0.405117422704284	-2.792858111928	0.0052244602689405	0.0982423111432112	BACE2
IGHV3-64	121.133539277753	3.29980255860517	1.18213032937714	2.79140334750047	0.0052480028678979	0.0985735047153313	IGHV3-64
SCRN1	1022.59490782635	1.41717465546163	0.507762386052331	2.79101937124499	0.0052542327597829	0.0985791322413902	SCRN1
HMGCS1	1495.35257967686	-1.48324066798732	0.532038250615245	-2.7878459232435	0.0053059772635635	0.0994282277338878	HMGCS1
PPIP5K2	743.062738090764	-1.54707988511496	0.555003887259986	-2.78751180059797	0.0053114519778434	0.0994282277338878	PPIP5K2
SMPD4	985.893466266449	1.4093264237161	0.505788095984195	2.78639698107908	0.0053297556080809	0.0996586360777605	SMPD4
NANS	1452.66450123525	-1.29454053866665	0.465102888654271	-2.78334228886918	0.0053802012293159	0.100488859589796	NANS
PLAUR	524.886422703917	2.14442449933365	0.772372211175735	2.77641332547338	0.0054962287364124	0.102540752284381	PLAUR
RECQL5	548.625929598207	1.6958117125187	0.611678911734768	2.77238871568949	0.0055646542590407	0.103700950390172	RECQL5
YES1	1292.06393395888	-1.36769133591115	0.493592476186581	-2.77089178197714	0.0055903002827846	0.104062219037771	YES1
IGKV1-17	340.095401071031	2.07283747292479	0.748496375158331	2.76933535247425	0.0056170786516596	0.104210600922475	IGKV1-17
C1QTNF1	465.612061946723	1.77160597520158	0.639685559002647	2.76949502809435	0.0056143261153272	0.104210600922475	C1QTNF1
WWC3	623.270569020976	1.61416167730278	0.582766127775498	2.76982755237383	0.0056085978673249	0.104210600922475	WWC3
TMEM30B	1885.7498367014	-1.30888918191403	0.472792110481993	-2.768424330473	0.0056328064247669	0.104385887624193	TMEM30B
DCHS2	134.967849850958	-3.23612426188355	1.16955770493344	-2.76696416793535	0.0056580973727919	0.104737809162495	DCHS2
NEO1	1516.33763119614	1.31136309868117	0.47423278671327	2.76523077995035	0.0056882537075023	0.105102915578373	NEO1
PRR5L	212.305896646776	2.41190669012491	0.872266201305817	2.7651039172608	0.0056904664633661	0.105102915578373	PRR5L
HAGLR	76.0279794909427	3.67543350947951	1.3309530776697	2.76150494795403	0.0057535644786028	0.106048519981286	HAGLR
GNG4	101.242464241769	3.19789384688467	1.15804617268857	2.76145625477117	0.0057544224883065	0.106048519981286	GNG4
IGHV1-69D	1673.49479115066	1.2640259542754	0.45803523728813	2.75966967467234	0.005785983233222	0.106512070083998	IGHV1-69D
PLEKHG5	327.89377100847	2.00362502521282	0.726681831843006	2.75722460286538	0.0058294294924958	0.106842557993086	PLEKHG5
CTSB	13596.8309581851	0.98857686597726	0.35855843859722	2.75708715668455	0.0058318804697106	0.106842557993086	CTSB
MIEF1	869.135079763743	1.50083132693635	0.544378554271629	2.75696262308577	0.0058341019884507	0.106842557993086	MIEF1
RAP1GAP	2455.92305876503	-1.20838848007702	0.43831107555771	-2.75691979386891	0.0058348661827078	0.106842557993086	RAP1GAP
ABCC1	1163.5332187406	1.36506278420332	0.495206468569397	2.75655281350999	0.0058414178494978	0.106842557993086	ABCC1
ANKRD10	1615.56895737321	1.24214864285389	0.450626574982729	2.75649220843555	0.005842500464159	0.106842557993086	ANKRD10
CPE	1175.96398483828	-1.35625017607322	0.492249129786706	-2.75521091659601	0.0058654311103787	0.107026412017373	CPE
GCNT2	659.141817312457	-1.64114701309535	0.59557571783175	-2.75556400967807	0.0058591038942057	0.107026412017373	GCNT2
LRP4	381.151008037195	1.91780275699655	0.696406904908889	2.75385373619673	0.0058898083422128	0.107235798546117	LRP4
FAM20A	402.095854842937	-2.07214660317537	0.75238854597168	-2.75409110660939	0.005885538194339	0.107235798546117	FAM20A
ACE	846.379329676318	-1.45323894673104	0.527819343743863	-2.75328853319983	0.0058999872395759	0.107303597246686	ACE
SMTN	1181.13441025451	1.32804410925929	0.482629534453288	2.75168429293011	0.0059289648708443	0.10771276835852	SMTN
RANBP1	1237.00220414561	1.33694361820592	0.48622426929626	2.74964394545948	0.0059660052497395	0.10826736382797	RANBP1
CXCL1	349.159779713542	2.34877437128893	0.854586131715953	2.74843492553845	0.0059880520056212	0.108548951460677	CXCL1
TMEM38A	318.564854989508	-2.02962321048239	0.738876692459653	-2.74690382197057	0.0060160773661652	0.10893818524811	TMEM38A
ANO5	168.609155481615	-2.64843928174912	0.964639012610292	-2.74552371107457	0.0060414401596109	0.109167250824524	ANO5
CFL1	9826.6408507134	-1.0484917676159	0.381894540222823	-2.74550080502365	0.0060418619237539	0.109167250824524	CFL1
CBX4	743.410409828302	1.56751172383751	0.571070173892164	2.74486708551776	0.0060535409866985	0.109259513378817	CBX4
RNF125	245.35197125371	-2.26250788554665	0.824953153929375	-2.74258953344197	0.006095682951564	0.109900800112634	RNF125
CADM3	139.17756527374	-2.92790120584336	1.06828847035038	-2.7407402467641	0.0061300948247411	0.110401480250999	CADM3
IGKV1-5	4468.3467054034	1.10668105237517	0.404034022278397	2.73907886799845	0.0061611591580691	0.110821425055129	IGKV1-5
PCK2	904.995015221065	-1.41542871492983	0.516809770175926	-2.73878087569438	0.0061667459649879	0.110821425055129	PCK2
GFRA3	67.0993073032421	-3.88180738525045	1.42033836020208	-2.73301594466418	0.006275729415596	0.112658153429215	GFRA3
PIEZO1	1680.27720952315	1.27240008455335	0.466021272529797	2.73034764624826	0.0063267568847917	0.113451650157381	PIEZO1
ENPP2	844.348604481321	-1.46089981313431	0.535208044707985	-2.72959240351365	0.0063412674908262	0.113589320581902	ENPP2
LEPR	838.947895767304	-1.57626968869229	0.577803799622362	-2.72803621181187	0.0063712613430202	0.1138811583925	LEPR
PPP1R9A	325.394515160116	-2.01601880931405	0.738926791083237	-2.72830655707942	0.0063660415955345	0.1138811583925	PPP1R9A
LRRN1	110.233853664028	3.13305540022627	1.14887840785815	2.72705569083434	0.0063902252869269	0.114017820253316	LRRN1
LRMDA	147.616661602522	-2.88405060613636	1.0576174345976	-2.72693179196094	0.0063926251865542	0.114017820253316	LRMDA
EPB41L2	1341.29385503916	1.27812144232524	0.468844454380299	2.72610975854371	0.0064085683817922	0.114179670107751	EPB41L2
RALBP1	1472.11279429532	-1.25099912806328	0.459137406677397	-2.72467263583745	0.0064365270947469	0.114555021301904	RALBP1
FMO2	176.940345407968	-3.12821969473218	1.14840719085334	-2.72396386895464	0.0064503562696909	0.114577175522521	FMO2
RGS7	40.9090707054424	-5.48752304399467	2.01458138966073	-2.72390238098984	0.006451557257359	0.114577175522521	RGS7
DEPP1	1497.82000284787	-1.27478732556515	0.468364973174732	-2.72178194053288	0.0064930971503148	0.115191839839577	DEPP1
CXXC5	877.452185454389	1.43226183015867	0.52635968310177	2.72107054575026	0.0065070873338768	0.115210462652534	CXXC5
KCNK3	114.651537534705	-3.03177147548733	1.11428201641505	-2.7208295842747	0.0065118321899675	0.115210462652534	KCNK3
PLAAT4	707.839491525339	-1.65051788446712	0.60672436558429	-2.72037514576761	0.0065207891661885	0.115210462652534	PLAAT4
PDCD4	4229.28746547202	-1.05662846363948	0.388420601002037	-2.72032034581488	0.0065218700208166	0.115210462652534	PDCD4
MAGED4	37.132499624137	8.00779454952967	2.94465238623993	2.71943628624869	0.0065393291778891	0.115291437687395	MAGED4
MKI67	1245.89908887846	1.33901893163424	0.492397538629887	2.71938591602246	0.0065403251963672	0.115291437687395	MKI67
TGIF1	988.49361026459	1.40321877546457	0.516158159679657	2.71858295592082	0.0065562213260538	0.115449223626051	TGIF1
RNF11	1180.21773634336	-1.35837883228443	0.499752270262347	-2.71810437513638	0.0065657122654099	0.115494005278211	RNF11
TRIL	248.164233302486	-2.34896804017124	0.86464897917195	-2.71667242633048	0.0065941836897456	0.115872215089473	TRIL
SPON1	1017.71480672062	-1.38380219400277	0.509497959511017	-2.71601125808403	0.0066073671179571	0.115981270962831	SPON1
CAT	1983.23504532443	-1.17191206195859	0.43162312126415	-2.71512809259676	0.006625014053092	0.116168363506908	CAT
MYO19	927.223929727155	1.40486402000967	0.517620782849762	2.71407962461474	0.0066460189836246	0.116413881522437	MYO19
ABCD1	317.831967339202	2.05716610293825	0.758307440109185	2.71283913901999	0.0066709480971299	0.116621249501683	ABCD1
MOB3B	546.642695524197	-1.69582589318498	0.625121880995095	-2.71279240855478	0.0066718888453408	0.116621249501683	MOB3B
KCTD1	270.046331509236	-2.13259507124032	0.786407660226391	-2.71181879208348	0.0066915162252019	0.116841464507912	KCTD1
EPSTI1	647.953730344854	1.55629845095881	0.574224453583401	2.71026153840516	0.0067230172155942	0.117268326521325	EPSTI1
ETV4	450.846507490277	1.76901285888401	0.652844992805224	2.70969813413548	0.0067344468650504	0.117344559997624	ETV4
TSEN54	786.077190064087	1.49285420860529	0.551214908239271	2.7082979547376	0.0067629276489721	0.117704203918859	TSEN54
ANK1	137.81954570849	-2.8374473207227	1.04780649010325	-2.70798792288747	0.0067692485680339	0.117704203918859	ANK1
NSUN5P2	375.473061269246	1.92296151145419	0.71054969366295	2.70630123213641	0.0068037298721874	0.118180148030692	NSUN5P2
DIRAS3	44.8668094090663	-4.73048603419227	1.74835051516067	-2.70568515476289	0.0068163637475585	0.118276006863951	DIRAS3
PRR4	145.097244679828	-3.1335030138027	1.15853405683652	-2.70471376763754	0.0068363267744935	0.11849870695767	PRR4
OBSL1	1021.48338372622	-1.37477462102053	0.508508124672421	-2.70354504543297	0.0068604148609677	0.118792371076945	OBSL1
KCNK2	182.909070411753	-4.90306155772437	1.81405410540038	-2.70281991211184	0.0068753986151241	0.118804315155102	KCNK2
REPIN1	2591.20775029418	1.11321205288312	0.411820427913905	2.70314918208926	0.0068685911218385	0.118804315155102	REPIN1
COL1A2	15147.3339137242	1.04485644897759	0.386919223919069	2.70045111326942	0.006924551285999	0.119529403974209	COL1A2
IGKV2-24	370.4081456392	1.90151738557238	0.704475670616241	2.69919525241947	0.0069507382833684	0.11985697353157	IGKV2-24
PRDX6	2024.35693761602	-1.23962524164893	0.459387723492503	-2.69842918793011	0.006966755776682	0.119959839727146	PRDX6
SOX9	1898.29777486091	1.20810511245047	0.44774152585543	2.69821993870756	0.0069711366887097	0.119959839727146	SOX9
ABCD3	1408.003845566	-1.2616074423463	0.467728050774347	-2.69730977275715	0.0069902210305827	0.120163851283741	ABCD3
RNF217	228.644627427277	2.58731332359157	0.959455121488207	2.69664861403668	0.0070041136025934	0.12024777238074	RNF217
IL33	917.921822918674	-1.44686007495381	0.536591696821801	-2.696389235099	0.0070095705610862	0.12024777238074	IL33
TNRC18	3686.03458989253	1.05864079580585	0.392720745934303	2.69565793700888	0.0070249765813526	0.12038782032147	TNRC18
ZDHHC2	714.273138997208	1.50325672523813	0.557745530280708	2.69523760142292	0.0070338454102822	0.120415666586119	ZDHHC2
RAB26	207.340778569622	-2.48523228627794	0.922219908445749	-2.69483695105475	0.007042308250803	0.120436512400308	RAB26
ROR2	231.424958375359	-2.27926881093299	0.845988612996332	-2.6942074348498	0.0070556238393795	0.120482713108033	ROR2
DNAI4	50.521377275389	-4.4159564273666	1.63916737070505	-2.69402411632144	0.0070595056588596	0.120482713108033	DNAI4
SFRP5	69.9637739489368	-3.82509506027392	1.42089192194227	-2.69203800880595	0.0071016851243505	0.121078268535466	SFRP5
DIO2	736.845272786084	1.50172201086744	0.558130208656221	2.69063022853225	0.0071317193913365	0.12146574942847	DIO2
CD2AP	1974.926760397	-1.16708694259552	0.433948525404111	-2.68945940422008	0.0071567851261484	0.121767900872023	CD2AP
CKAP2	350.387074163033	2.04867321106558	0.762009877646687	2.68851267045579	0.0071771111868944	0.121982312440722	CKAP2
CLHC1	88.2182071924718	-3.30562756061862	1.22968550684062	-2.68818941284558	0.0071840632785578	0.121982312440722	CLHC1
ENC1	2040.67669023718	1.22901984303444	0.45735184384769	2.68725240658204	0.0072042490303292	0.122200236358329	ENC1
ANKRD36BP2	155.646504449252	2.70407150546259	1.0065597828694	2.68644898344148	0.0072215975470437	0.122369639168714	ANKRD36BP2
SLC30A9	1237.57326341496	-1.27858226873625	0.476646129238634	-2.68245599891596	0.0073083765259057	0.12367247170552	SLC30A9
MPC1	1023.10202492962	-1.35537734006943	0.505368058312038	-2.68196083582425	0.0073192027884573	0.12367247170552	MPC1
MARK1	113.010058876877	3.04659034073582	1.13598729365255	2.68188769166607	0.0073208032339669	0.12367247170552	MARK1
SLC35G1	276.121035898886	-2.06366245694274	0.769748274657699	-2.68095756091228	0.0073411825484777	0.123765190165665	SLC35G1
ACTG1	24339.6662823122	-1.00442259717989	0.374611798117907	-2.68123588799451	0.0073350790274563	0.123765190165665	ACTG1
ATP9B	500.667512003487	-1.75145925202597	0.653386359031421	-2.68058741633714	0.0073493066227641	0.123776620050869	ATP9B
EVA1A	53.0431526555002	4.12050358096629	1.53775671151069	2.67955493227424	0.007372010621428	0.124033332550606	EVA1A
LHFPL4	25.2358497675632	-7.12258791730267	2.6609351492345	-2.6767236019832	0.0074345938726337	0.12495981187542	LHFPL4
LPIN2	2247.84434254918	-1.32918109753355	0.496861022032108	-2.67515671102019	0.0074694326156871	0.125418564010675	LPIN2
SPECC1	616.676858544192	-1.58166037362804	0.591330100404929	-2.67475031720008	0.0074784923811093	0.125443974622786	SPECC1
FREM1	78.7192620183107	3.48285157441357	1.30403153116451	2.67083386496288	0.007566308517919	0.126789058965089	FREM1
LINC02688	136.777417921784	-2.78617333898783	1.04438965176152	-2.66775272455882	0.0076360435491715	0.127443726825179	LINC02688
LINC02693	213.503492268964	-2.3915339243618	0.896454576927625	-2.66776921654881	0.0076356687597085	0.127443726825179	LINC02693
TMEM135	310.757260147509	-2.02693511950046	0.759542417041117	-2.66862662838057	0.0076162063069136	0.127443726825179	TMEM135
TM6SF2	194.328900755078	-2.4536491513542	0.919568220871721	-2.66826222966712	0.0076244723793613	0.127443726825179	TM6SF2
CLTB	2217.893281642	-1.22827093580217	0.460972942979773	-2.66451850267504	0.0077098624938764	0.128475383484137	CLTB
ACP3	114.539451639758	-2.95126209373536	1.10767813469596	-2.66436792538605	0.0077133148479317	0.128475383484137	ACP3
IPO5	1923.0467670554	1.18508106387776	0.444894389019337	2.66373569352039	0.0077278254408685	0.128588230534092	IPO5
IGKV1D-17	328.307177529205	2.03476145857739	0.764051772749322	2.66311987112551	0.0077419829274299	0.128689951601481	IGKV1D-17
BID	491.097063318249	1.75503055669336	0.65909636811097	2.66278292766722	0.0077497389429244	0.128689951601481	BID
POLD4	1155.24098050215	-1.43275407423689	0.538131547214069	-2.66246065976678	0.0077571636590677	0.128689951601481	POLD4
TRPV6	109.081078675135	-3.29536585572594	1.2378877042985	-2.66208788105977	0.0077657600417974	0.128704116824326	TRPV6
C6	65.358215354922	-3.78696895903834	1.42309491365748	-2.66107968111944	0.007789052196029	0.128961568381067	C6
SURF6	965.521435318011	1.35707247915672	0.510086356937843	2.66047593843426	0.007803030236389	0.128984981266478	SURF6
ITGAX	317.22585776893	2.08073593008318	0.782129101629173	2.66034843320496	0.0078059851503384	0.128984981266478	ITGAX
RGPD6	100.823243056025	4.10567831518636	1.54358666900085	2.65983012009551	0.0078180073000003	0.129055347912518	RGPD6
MS4A10	38.7743521993271	-7.80669653469101	2.93552378493504	-2.65938793436272	0.007828276802819	0.129096671917918	MS4A10
SELENOP	5602.23015541198	-1.0259928995422	0.385981743103294	-2.65813841684121	0.0078573614661863	0.129319722428134	SELENOP
SNHG17	325.42407471338	1.99710720368099	0.751251652861159	2.65837312447162	0.0078518908710868	0.129319722428134	SNHG17
STAG3L5P-PVRIG2P-PILRB	556.935645893016	1.6315585195311	0.614023454215259	2.65715993148223	0.007880204932693	0.129567405139621	STAG3L5P-PVRIG2P-PILRB
CSF1R	1054.53193729104	1.38785779126061	0.522569153606688	2.6558356567391	0.0079112158418161	0.129948755868092	CSF1R
SLIT2	196.663738501397	-2.44006244928834	0.919315986474989	-2.65421518301284	0.0079493116070874	0.130445613864378	SLIT2
PLA2G10	308.860508341098	-2.0355409414881	0.76709829742216	-2.6535594568891	0.0079647737247335	0.130570447363162	PLA2G10
SOSTDC1	451.073432171493	-1.89313153376105	0.713614324001845	-2.65287771011188	0.0079808779654024	0.13070555115161	SOSTDC1
PLCG1	1037.13334363136	1.38465701310511	0.522087669869227	2.65215421282012	0.0079980003238137	0.130857046636571	PLCG1
PC	323.362947587133	-1.95655920069786	0.73809628003035	-2.65081840084251	0.0080297002352455	0.131246516234499	PC
SUCLG2	2993.93124611735	-1.06917601518078	0.403592288777693	-2.64914876946449	0.008069480104846	0.131767158922255	SUCLG2
GNG12	2039.81828053395	-1.13426656130623	0.428805139374594	-2.64517949332544	0.0081647594113102	0.133192144940344	GNG12
STX16	2321.43416642187	1.13648239199562	0.429790608785873	2.64426995090958	0.0081867335458607	0.133290058612515	STX16
GKN2	11941.4006585353	-2.62014448640362	0.990888386701554	-2.64423775832665	0.0081875122730553	0.133290058612515	GKN2
CCNG1	1626.21108571632	-1.21976022932226	0.461342583686982	-2.64393592192187	0.0081948168141725	0.133290058612515	CCNG1
B3GNT7	997.940704422191	-1.39893101171802	0.529341140840206	-2.64277779259241	0.0082228980778227	0.133616065246967	B3GNT7
GSN	9326.84379067764	-1.07364074438528	0.406359184531618	-2.64209789086665	0.0082394238011365	0.13375384945927	GSN
GBP3	1157.08999237284	-1.28907603340379	0.488585719658563	-2.63838254279031	0.0083302552453776	0.135096422384305	GBP3
TSPAN6	797.003807149305	1.41772202376205	0.537614434902891	2.63706093386076	0.0083627808058362	0.135491720599821	TSPAN6
OSGIN1	157.676777016383	-2.56335146774934	0.972254533467868	-2.63650245847279	0.0083765593197705	0.135541088655711	OSGIN1
C1QB	1955.49768113868	1.39206567938572	0.528052261174594	2.63622709670673	0.0083833604226824	0.135541088655711	C1QB
HUWE1	3331.10132231871	1.06415100059698	0.40370731877978	2.63594676413946	0.0083902893717575	0.135541088655711	HUWE1
AGMO	28.4475233828393	-5.81555650579865	2.2067518186092	-2.63534687351651	0.0084051340139233	0.135595203531959	AGMO
RP11-449P15.2	241.390031641542	2.27158022572221	0.86202995080003	2.635152321116	0.0084099533683119	0.135595203531959	RP11-449P15.2
STX12	1636.38221427382	-1.23313922820359	0.468082727192724	-2.63444719611682	0.0084274410893091	0.135745497313552	STX12
LMOD1	882.845219529887	-1.43410067138403	0.545132813743763	-2.63073628155895	0.0085200121020506	0.137103737824189	LMOD1
MDN1	927.946474401295	1.39788297990724	0.531677285536062	2.62919447178909	0.0085587400873406	0.137593749005671	MDN1
BCL11A	160.999617171296	2.5142536118477	0.956769855425718	2.62785621598517	0.0085924826069919	0.138002742392297	BCL11A
SMCHD1	1313.22891440264	-1.33472386087734	0.508059252779296	-2.62710275145241	0.0086115325958231	0.13807692203522	SMCHD1
LINC02086	71.7607358199812	3.98663782698328	1.51755336344082	2.62701656694575	0.0086137140197631	0.13807692203522	LINC02086
PODXL2	546.101172411173	-1.59698869795781	0.607995084403881	-2.62664738403864	0.0086230640331176	0.138093635281806	PODXL2
SEMA3C	1040.10930127525	1.41334567693148	0.538153200372287	2.62628871472611	0.0086321564640408	0.138106195285612	SEMA3C
GDI1	1795.62868425734	1.16674209854734	0.44445630543163	2.62509966511616	0.008662360743703	0.138400614103919	GDI1
ENPP3	34.8742260413771	-4.98860610438728	1.90048718966218	-2.62490909253328	0.0086672104483053	0.138400614103919	ENPP3
MIA2	1161.1285207729	-1.290639299674	0.491945397829926	-2.62354176981283	0.0087020773999848	0.138425485760716	MIA2
MYH10	435.409971429016	-1.75583122403927	0.669244186450743	-2.62360325212702	0.0087005069034284	0.138425485760716	MYH10
GBP1	740.625785918038	-1.54565661763496	0.589065965510757	-2.62391091682708	0.0086926517594173	0.138425485760716	GBP1
XACT	46.4180008629806	6.83799898691218	2.60554152239111	2.62440606996619	0.0086800230607637	0.138425485760716	XACT
ADA2	726.607811626638	1.5083709863665	0.575067020547671	2.62294816511993	0.008717253400274	0.13844465412791	ADA2
NABP1	436.677195950615	1.73751127710817	0.66245335518146	2.62284319872187	0.0087199394135788	0.13844465412791	NABP1
IKBKG	488.672729048493	1.64769805054345	0.628459628720228	2.62180413067864	0.008746568329461	0.138734928760144	IKBKG
CNTN1	87.9292128136412	-5.05704023285275	1.93031904771496	-2.61979502240269	0.0087982633097111	0.139316622638337	CNTN1
CHMP5	1233.88070936937	-1.26939417579085	0.484578328546861	-2.61958511350986	0.0088036800500712	0.139316622638337	CHMP5
RP11-205M5.3	347.993024478691	2.1097423539069	0.805509363557078	2.61914069451708	0.0088151582029513	0.139316622638337	RP11-205M5.3
ELAPOR2	170.012929629036	2.49084210460404	0.951037583779301	2.61907851707159	0.0088167651456133	0.139316622638337	ELAPOR2
PRKACB	1201.73413551006	-1.26265387815794	0.482284035722668	-2.61807106317742	0.0088428387495583	0.139595924533626	PRKACB
SERINC2	2043.8823060395	-1.13253965518838	0.43335866525925	-2.61340027552203	0.0089646241412415	0.141213993821071	SERINC2
RIOK3	1446.72051938199	-1.23594835336625	0.472956796895251	-2.61323732205499	0.0089688998751558	0.141213993821071	RIOK3
LAMTOR3	651.828115393795	-1.49992146928673	0.573986715717096	-2.61316408240013	0.008970822202674	0.141213993821071	LAMTOR3
PLA2G6	428.200656651434	1.82605396645261	0.699012023026878	2.61233556262078	0.008992594071306	0.14138686065112	PLA2G6
SIAE	1224.37189208259	-1.24774092843927	0.477677473218858	-2.6120991639637	0.0089988148089325	0.14138686065112	SIAE
GRIK3	48.6301659944325	-4.39097216472227	1.68396263395798	-2.6075235139878	0.0091199806437611	0.14315527690391	GRIK3
LGALS4	8088.57748856217	-1.08894735697741	0.417881492683126	-2.6058760104103	0.0091639627957691	0.143604997712383	LGALS4
EFNA3	107.780507519435	3.09871355157893	1.18915866666107	2.60580327794232	0.0091659088355193	0.143604997712383	EFNA3
ACAA1	1444.33436445865	-1.26006655473881	0.483756592812981	-2.60475324462595	0.0091940448012278	0.143630061243033	ACAA1
SH3TC2	58.175507361549	4.52656657820271	1.73787899292668	2.60465003410837	0.0091968145153151	0.143630061243033	SH3TC2
IL1R2	422.692448250175	-1.84635591665752	0.708879829779326	-2.60461059702078	0.009197873029053	0.143630061243033	IL1R2
A4GNT	217.544145013265	-2.30418729400938	0.884710218000797	-2.60445425759433	0.0092020703377146	0.143630061243033	A4GNT
NDUFS4	672.536287581425	-1.51829745367336	0.583156453558209	-2.60358510037789	0.0092254361422857	0.143833770973711	NDUFS4
PPP1R35	516.245290206075	1.61284960041566	0.619534375785534	2.60332543835144	0.0092324269764151	0.143833770973711	PPP1R35
GLDN	40.8650871058849	-4.83800953200159	1.86023269543334	-2.60075502590528	0.0093018851811569	0.144690523733109	GLDN
KLK1	123.38777677203	-2.98798801654543	1.14900746204018	-2.60049487515073	0.0093089409452536	0.144690523733109	KLK1
MCM2	658.901022912251	1.5667635880701	0.602525912602008	2.6003256545499	0.009313533080336	0.144690523733109	MCM2
DUSP3	1393.16695873708	-1.21446403822087	0.467148300040102	-2.59973982162969	0.0093294464281147	0.144802416409479	DUSP3
RNF216	787.059656443698	1.40188696816461	0.53951514390227	2.5984200517985	0.0093653850823678	0.145224623343471	RNF216
PINK1	1449.10900303251	-1.22877789573065	0.473216317485642	-2.59665157418824	0.009413736115752	0.145838336861274	PINK1
MOGAT2	358.290530061563	-1.8592216672834	0.716517379815768	-2.59480330785757	0.0094645064569884	0.146488352732327	MOGAT2
GDA	693.622287791345	-1.58319795218914	0.610499064302768	-2.59328481362582	0.009506400824421	0.1468632908033	GDA
ZMIZ2	1585.92453865921	1.17607582429718	0.453454213604905	2.5935933309507	0.0094978756493475	0.1468632908033	ZMIZ2
TANC2	427.301650812566	-2.37296240605745	0.915322423489907	-2.59248800767921	0.0095284503260294	0.147067251410945	TANC2
IGKV6-21	115.851294961335	3.45499020212497	1.33351222345738	2.59089503744275	0.0095726683462603	0.147612677105645	IGKV6-21
RP11-423H2.1	244.834587343837	-2.13286418088569	0.824024283397457	-2.58835112491089	0.0096436623114748	0.148486675241984	RP11-423H2.1
TIMM23B-AGAP6	59.959585445699	4.91698314992919	1.89975151575807	2.58822435941951	0.0096472122517802	0.148486675241984	TIMM23B-AGAP6
KDM2B	557.600036271739	1.57836637015939	0.610068177233222	2.58719669220839	0.0096760340701996	0.148792520211776	KDM2B
KCNJ13	61.653279196014	-4.0185514030251	1.55387772316305	-2.58614390509762	0.009705639968574	0.149109845838823	KCNJ13
ANO7	375.663020942326	-1.82424770312199	0.705627568817534	-2.58528405597729	0.009729880046121	0.149344225306251	ANO7
RFX6	59.6782263423631	-4.02970566259525	1.55957806023708	-2.58384351853645	0.0097706112997018	0.149692969248795	RFX6
SYNPO2	1796.52906354078	-1.14679417837426	0.443790674938044	-2.58408804676746	0.0097636865642805	0.149692969248795	SYNPO2
DNER	246.498633104533	-2.90912430610504	1.12741785298723	-2.58034259294099	0.009870234187527	0.151080021085876	DNER
PLCL2	393.596490507221	-1.76362320846624	0.683605017558935	-2.57988628398883	0.0098832854327082	0.151140619823284	PLCL2
SOD3	1145.27137698215	-1.30190679169351	0.504853234852683	-2.57878270716323	0.0099149132667625	0.151348494553019	SOD3
UGDH	1265.90432905951	-1.23583353176561	0.479282018592186	-2.57851011267995	0.009922739531043	0.151348494553019	UGDH
ZNF625-ZNF20	40.5735043170448	-7.03392367038263	2.72795583594805	-2.57845951085133	0.009924192929242	0.151348494553019	ZNF625-ZNF20
DDX60L	645.685579054779	-1.47733716003545	0.573165623265461	-2.57750482595015	0.0099516491886418	0.151350653671357	DDX60L
MALRD1	179.906038743026	2.5316483335679	0.982206109734451	2.5775123046754	0.0099514338415559	0.151350653671357	MALRD1
ALDH3A1	2248.36066508301	-1.21027904497403	0.469441243879952	-2.57812678530549	0.0099337542785506	0.151350653671357	ALDH3A1
AC011298.2	29.883165159787	6.4051045879614	2.4854412196285	2.57704931316733	0.0099647733371273	0.151411725030226	AC011298.2
IGLV7-43	422.687099524056	1.8007820630325	0.699593528027045	2.57404048335177	0.0100518510984218	0.152493782840292	IGLV7-43
SYTL5	257.23199839135	-2.05646029316823	0.798949575463	-2.57395504838524	0.0100543335133827	0.152493782840292	SYTL5
EIF1AY	198.900895960563	-2.44103502406457	0.949296987940808	-2.57141343022651	0.0101284334213006	0.153355380171285	EIF1AY
REG1A	9110.25701792776	-0.954071513022998	0.37103571028315	-2.5713738235463	0.0101295919766631	0.153355380171285	REG1A
CPM	1016.07789412581	-1.47658605095732	0.574751538996731	-2.56908585844729	0.0101967190372965	0.154231174301165	CPM
TMEM256	625.388222299908	-1.53108108028914	0.596272629690279	-2.56775341354244	0.0102359941147443	0.154684481972177	TMEM256
MME	473.746413945309	-1.67884380880658	0.654040245064639	-2.56688150534323	0.0102617672710732	0.1549331129401	MME
BAIAP3	150.777276725084	-2.54630770371925	0.992114201549739	-2.5665469758842	0.0102716711116749	0.154941913692715	BAIAP3
ELOVL6	640.669382304768	-1.96732023153608	0.766969865854062	-2.5650554462728	0.0103159318800389	0.15546848199627	ELOVL6
IDH1	2951.53311444072	-1.0386177372499	0.405044147853448	-2.56420872330612	0.0103411336319911	0.155707123518648	IDH1
FBXO27	105.527058379505	-3.08242207432615	1.20247408409822	-2.56340000594505	0.0103652553326334	0.155929085424765	FBXO27
TNFRSF19	176.798390762143	-2.46216588814042	0.961055178927056	-2.56194019045736	0.0104089242010061	0.156444436702825	TNFRSF19
CPNE3	1378.68726111786	-1.22484986232975	0.478172419079579	-2.56152344521967	0.0104214207037997	0.156490764552179	CPNE3
MFAP5	450.635802782547	-1.75065053157957	0.683701070957269	-2.56054964069083	0.010450673213574	0.156788394250218	MFAP5
FKBP5	2289.49251308196	-1.12147763946865	0.438537338120294	-2.55731392057892	0.0105483976770156	0.158111825595159	FKBP5
FAM177B	259.283777365335	-2.07922716155652	0.813239734858838	-2.55672106567374	0.0105663907920773	0.158137950772884	FAM177B
SELE	92.9239277349603	5.31948105334186	2.08066154901028	2.55662967188114	0.0105691670161026	0.158137950772884	SELE
GIP	61.7047405622389	-4.8458773891928	1.8967756882999	-2.55479729052	0.0106249654282241	0.158765171625992	GIP
NONO	4234.80957144189	0.986225645135347	0.386087214483344	2.55441156334353	0.0106367446500301	0.158765171625992	NONO
PIK3C2A	1205.95819081078	-1.32649667283772	0.519316308227133	-2.55431353073849	0.0106397401907812	0.158765171625992	PIK3C2A
SEPHS2	2431.3870469172	-1.07315537191322	0.420284572765489	-2.55340176978617	0.0106676364396812	0.159038673127193	SEPHS2
GLRX	743.426430069932	-1.40889671080955	0.552148578565072	-2.55166229798327	0.0107210378008275	0.159691587242971	GLRX
UNC93A	62.2877757374929	4.35710545189305	1.70938655276675	2.54892928977405	0.0108054206550422	0.160804393508296	UNC93A
LLNLR-225F10.1	102.839463480345	-2.98162406741011	1.17005604835625	-2.54827456479444	0.0108257230350844	0.160962427560114	LLNLR-225F10.1
RTEL1-TNFRSF6B	332.710423701412	1.93346079747404	0.758893176981276	2.54773775297988	0.0108423943340335	0.16106623861898	RTEL1-TNFRSF6B
TSPAN3	5501.78376075099	-0.959447748267825	0.376643531639071	-2.54736287144642	0.0108540502335505	0.161095425921706	TSPAN3
ACSL6	71.6347969632586	3.49582752519365	1.37404821337745	2.54418112200067	0.0109534271536278	0.161131698738722	ACSL6
C1QTNF12	44.0009323132093	-4.3304745512637	1.70200689773105	-2.54433431323731	0.010948624003211	0.161131698738722	C1QTNF12
DNAJB14	792.809229602365	-1.4072210082465	0.55299987180206	-2.54470404063709	0.0109370392977385	0.161131698738722	DNAJB14
PPCS	1031.62103483424	-1.30342050492535	0.512201583644035	-2.54474126310235	0.0109358736062725	0.161131698738722	PPCS
RNF213	4624.4350198449	0.993842786721135	0.390521567816364	2.54491139190671	0.0109305471084234	0.161131698738722	RNF213
XGY2	73.6581102273147	-4.86074680620671	1.90975059009005	-2.54522597423443	0.0109207040430485	0.161131698738722	XGY2
QSER1	529.7748863662	1.59512014395515	0.626553153660108	2.54586563747545	0.0109007137088251	0.161131698738722	QSER1
MAP3K20	979.556759239697	1.32445972745945	0.520115904731544	2.5464703451879	0.0108818456924705	0.161131698738722	MAP3K20
GDPD3	166.563806813951	-2.47287297565854	0.970991526322896	-2.54675031513736	0.010873119938734	0.161131698738722	GDPD3
NCAPG2	466.43325061203	1.69115441752369	0.664512155865502	2.5449563301382	0.0109291405394559	0.161131698738722	NCAPG2
GPM6A	21.4599994375616	-7.78667137602546	3.06141654404205	-2.54348641029573	0.01097523261781	0.161309718661235	GPM6A
SORBS2	695.252073440109	-1.49925518027011	0.590036262704531	-2.54095430236443	0.0110550367548676	0.162339113053149	SORBS2
GRIN2B	33.3630964571396	4.93060769432965	1.94069889813184	2.54063507691789	0.011065134250392	0.162343977620711	GRIN2B
BDKRB2	230.78994703989	2.11802757849041	0.834277613190354	2.53875633842179	0.0111247272507188	0.16302863378764	BDKRB2
RSPO2	71.8693049751388	-3.92750525343715	1.54714751222719	-2.53854608070522	0.011131414266316	0.16302863378764	RSPO2
ST6GALNAC6	665.760882808681	-1.45789997545659	0.574493043433712	-2.53771562966682	0.0111578607619062	0.163256429611052	ST6GALNAC6
COPB1	2130.60518777202	-1.10045329927038	0.433715274392818	-2.53727125661176	0.0111720351492652	0.163256429611052	COPB1
TEP1	1142.41942029821	-1.24227101351754	0.489646546880609	-2.53707704349531	0.0111782350818375	0.163256429611052	TEP1
SLC37A1	1242.48609378248	-1.23255032252938	0.485863161914011	-2.53682604310618	0.0111862523808571	0.163256429611052	SLC37A1
PAFAH2	625.171724561204	-1.50073026278973	0.592068691624811	-2.53472322387337	0.0112536201948787	0.163470438264948	PAFAH2
CIDEC	97.8782688455382	-3.21464986017234	1.26834303564917	-2.53452715063556	0.0112599200994625	0.163470438264948	CIDEC
FRMD1	495.265602739806	2.18487634158089	0.861841811927175	2.5351245569013	0.0112407349777536	0.163470438264948	FRMD1
ENOSF1	915.775941273198	-1.31173709871596	0.517408698686155	-2.53520495895571	0.0112381551614349	0.163470438264948	ENOSF1
DOCK9	981.115607027153	1.32682404456316	0.523248986700276	2.53574125949179	0.0112209606286114	0.163470438264948	DOCK9
C18orf32	468.637125911138	-1.6822743867039	0.663584006766748	-2.53513401400469	0.0112404315056108	0.163470438264948	C18orf32
CPQ	783.163891812174	-1.37985952781059	0.544663418592862	-2.5334169336642	0.0112956508799367	0.163764340375692	CPQ
KIRREL2	34.3418026788956	7.08939378269427	2.79849706936594	2.53328612000316	0.0112998675576562	0.163764340375692	KIRREL2
MT1A	40.1315307441707	-6.78443694030706	2.6802816610114	-2.53124029425585	0.0113659952689259	0.164579215466337	MT1A
LAMC1	2870.94590021633	1.03901835402811	0.410563353728588	2.53071382185507	0.0113830680455669	0.164682976607014	LAMC1
RNASEH2B	576.661678745255	1.50326614468989	0.594786735421097	2.52740361404598	0.0114909360566585	0.166098982669422	RNASEH2B
SEMA4D	757.832777363386	1.39050696011084	0.55033705959017	2.52664605423144	0.0115157494613107	0.166313035009007	SEMA4D
ABCA6	157.881791714864	-2.5688372382779	1.01701664481153	-2.52585564983938	0.0115416893479022	0.166542970512307	ABCA6
FABP4	163.576418035516	-2.83021633577796	1.12077259649599	-2.52523691659344	0.0115620314138278	0.166559882057801	FABP4
TNFRSF11A	545.311086189657	-1.52979112915734	0.605840207906959	-2.52507362369101	0.0115674052908163	0.166559882057801	TNFRSF11A
IGKV3-15	10197.9971095907	1.01007617719167	0.400045046951995	2.52490609467007	0.0115729208793094	0.166559882057801	IGKV3-15
TCEAL2	107.042599683931	-6.03695599821055	2.39251039062106	-2.52327263525215	0.0116268219892569	0.16704638023113	TCEAL2
CALR	13052.0749019376	-0.925020568107097	0.366570707833346	-2.52344376770999	0.0116211645112486	0.16704638023113	CALR
CFAP73	54.2525935985857	-3.90783037441159	1.54907106810567	-2.52269276398687	0.0116460101602245	0.167177570719699	CFAP73
DGKD	3414.54762104382	1.06318163451791	0.421608333025314	2.52172822792399	0.0116779892800415	0.167491989475522	DGKD
SUSD5	36.4435035109753	-6.87226086187692	2.72641524262607	-2.52062149390626	0.0117147789173947	0.167874801675734	SUSD5
CRYZ	613.755549070833	-1.46927357707049	0.583085256692362	-2.5198263207771	0.0117412751983079	0.168109575901355	CRYZ
ARHGAP24	559.125735426761	-1.54516863338498	0.613733701840538	-2.51765322443781	0.0118139571423973	0.168932166979099	ARHGAP24
KRT6B	49.2550514773218	7.11431546483513	2.82594308758959	2.51750132409898	0.0118190525294286	0.168932166979099	KRT6B
RNF141	874.435302391502	-1.31421180207936	0.522366362630609	-2.51588137387152	0.0118735139331125	0.169564795627259	RNF141
LDHA	4534.81918762247	-0.985211511354858	0.39166200415737	-2.51546359079294	0.0118875955054189	0.169620171748136	LDHA
SLC41A2	901.911388389545	-1.38213926462938	0.549587643794837	-2.51486597312463	0.0119077642273524	0.16976223392048	SLC41A2
SH3BGRL3	1988.28071948385	-1.13320157193561	0.450730063315156	-2.51414685677016	0.0119320735683449	0.169963032499226	SH3BGRL3
MGST3	2189.25420781438	-1.21816438123823	0.484773254526523	-2.51285393710099	0.0119758907118226	0.170441122690605	MGST3
ACAN	61.3758815298244	4.19372922055752	1.66995109704398	2.51128864071585	0.0120291295716584	0.171052370290571	ACAN
JCHAIN	30613.3471379813	0.924842745932711	0.368368971691172	2.51064236405901	0.0120511718540575	0.171219341649571	JCHAIN
PRCD	27.4762560037312	-5.31290659734682	2.11744663376287	-2.50911003499785	0.0121035774834373	0.171817052525344	PRCD
USO1	1696.97880328151	-1.14934561772638	0.458131760095694	-2.50876651181377	0.0121153536492983	0.17183747757021	USO1
CSTA	146.610911081342	-2.80127833732343	1.11721496211016	-2.50737631729569	0.0121631140529406	0.172367813215713	CSTA
HPN	849.629066712074	-1.72773790704401	0.689171824423238	-2.50697699153609	0.0121768637778613	0.172415678517367	HPN
CSRP2	396.804118120687	-1.75326032467175	0.699902007945086	-2.5050082794009	0.0122448527029111	0.173095056452286	CSRP2
UCA1	24.7501634651501	6.07590395309654	2.42552542492519	2.5049846481341	0.0122456708408764	0.173095056452286	UCA1
RECQL4	282.199328021195	1.95802115545142	0.781747528248268	2.50467201327638	0.012256499130364	0.173100921872593	RECQL4
DNAJC6	79.9722577886529	-3.39290669342194	1.35510343931209	-2.50379904219292	0.0122867799185349	0.17330914950915	DNAJC6
NOM1	517.437525311135	1.59430840279037	0.636817148432055	2.50355758590329	0.0122951670165242	0.17330914950915	NOM1
RASD1	261.713136631364	-1.99742360489463	0.797901527495721	-2.50334600958054	0.0123025203886661	0.17330914950915	RASD1
TAZ	572.687303064302	1.48833651018828	0.594765156989895	2.50239357954449	0.0123356705271265	0.173629001839478	TAZ
DDX17	10353.7515293152	1.00122741888718	0.400204935949237	2.50178678209552	0.0123568318714213	0.173779709135902	DDX17
NDUFS5	1905.65808526999	-1.13311971511605	0.453162903391377	-2.50046883060377	0.0124029046728796	0.174280206574199	NDUFS5
PCDH7	528.428796900534	-1.59897195606515	0.639612875120548	-2.49990583095093	0.0124226322869506	0.174409980157077	PCDH7
OSBPL1A	593.748466256578	-1.47807748875195	0.591469189017711	-2.49899321248953	0.0124546696485388	0.174588060257681	OSBPL1A
GIPR	206.122202993571	-2.20468963526652	0.882247738521876	-2.49894620184606	0.0124563219313969	0.174588060257681	GIPR
GTF2IRD2	282.27492980434	1.93676215859118	0.776229379660034	2.49508999445425	0.0125925188321347	0.176348307115901	GTF2IRD2
ACTG2	1619.61320801071	-1.13854645310023	0.456433325796391	-2.49444198912004	0.0126155345873317	0.176521911990921	ACTG2
C4orf19	530.025757691966	-1.53087742659721	0.613933084404534	-2.49355746657967	0.0126470110324879	0.176664928061384	C4orf19
CPT2	649.171437855539	-1.43385503942581	0.574959090661499	-2.49383836644124	0.0126370074602157	0.176664928061384	CPT2
LRRC31	262.410251307139	-1.99821227474977	0.801712651461674	-2.49242951462304	0.0126872509506172	0.177078230522343	LRRC31
RASAL1	370.917866761549	-1.74953221892828	0.702433201024501	-2.49067415432042	0.0127500992238043	0.177806123655452	RASAL1
TSHZ2	379.870887435031	-1.80748984566513	0.726035128965774	-2.48953497365874	0.0127910333101899	0.17816952222162	TSHZ2
VAV1	224.347318033755	2.17964902517735	0.87558867757715	2.48935268465175	0.0127975942689415	0.17816952222162	VAV1
AGL	505.952925271893	-1.58050363006978	0.634995001472535	-2.48900168726469	0.0128102357799281	0.178196275623217	AGL
GHRL	4170.31028152289	-1.6146501745551	0.648873618998499	-2.48838930614443	0.0128323177385915	0.178350287145639	GHRL
PER3	546.275089786958	-1.51511435892207	0.608944346170611	-2.48809988704218	0.0128427656688522	0.178350287145639	PER3
RANGAP1	1605.26346085315	1.11747245188571	0.449305727663722	2.48710929570449	0.0128785826685853	0.178698397078375	RANGAP1
GRINA	1639.73848277756	1.11839211073749	0.449878293610097	2.48598815862582	0.0129192264290701	0.179112844812704	GRINA
ARMCX2	324.983255960886	-2.01433379261052	0.811352062316918	-2.4826877087837	0.0130395347229961	0.180475827620606	ARMCX2
CCL14	172.870706963635	-2.43980050808793	0.982792437583035	-2.48251860188108	0.013045725623262	0.180475827620606	CCL14
RHOBTB2	559.029782128608	1.5032595107825	0.605567254737661	2.48239893921235	0.0130501079708818	0.180475827620606	RHOBTB2
CCDC25	941.643954072016	-1.30524610211062	0.526134481430561	-2.48082220074543	0.0131079738209792	0.180674833189169	CCDC25
ASXL1	1157.17932198381	1.2850187177222	0.517934231419996	2.48104612471572	0.013099742075545	0.180674833189169	ASXL1
ZBP1	167.595504983499	2.45627470673496	0.989857253550694	2.48144335753879	0.0130851505121291	0.180674833189169	ZBP1
RBP4	100.428700892512	-2.88937268086216	1.16453710104728	-2.48113407315552	0.0130965102235665	0.180674833189169	RBP4
SETD5	1497.39589279122	1.2576780029472	0.507133461648764	2.47997440133079	0.0131391815255044	0.180954941589444	SETD5
SIRPA	765.807878791027	1.36267221648167	0.550007141895513	2.47755367645852	0.0132286509222881	0.181855907591038	SIRPA
DPY19L3	536.174595144423	1.58679271081621	0.640553340603719	2.4772218178125	0.0132409582244675	0.181855907591038	DPY19L3
BTNL3	265.296377954719	-2.116645093897	0.85449369860792	-2.47707513507154	0.0132464013225241	0.181855907591038	BTNL3
ACAA2	979.311734184644	-1.27824026167319	0.516039052779876	-2.47702233927331	0.0132483609512571	0.181855907591038	ACAA2
EIF4E	907.182128319782	-1.29662700008617	0.523791227207632	-2.47546528604265	0.0133062696618399	0.18250009949568	EIF4E
HOATZ	29.1391424915292	-7.86791909007457	3.18393149072903	-2.47113328693924	0.0134685608808325	0.184497530589556	HOATZ
SPTBN5	145.525022945586	2.51436492392104	1.01755523207164	2.47098618794583	0.0134741022761067	0.184497530589556	SPTBN5
B2M	48694.4803399474	-0.887981795980879	0.359768631916752	-2.46820238676715	0.0135793519027165	0.185702359795179	B2M
TRIM5	412.830861295976	-1.66562224686721	0.674964265312579	-2.46771915561464	0.0135976956474259	0.185702359795179	TRIM5
ZADH2	722.037306809717	-1.36917541444306	0.554863751237057	-2.46758850508889	0.0136026589777603	0.185702359795179	ZADH2
VSIG1	4129.17877380356	-0.961062072196191	0.389491315427283	-2.46748010579358	0.0136067782127491	0.185702359795179	VSIG1
DNMT1	1121.01349667489	1.27602593475036	0.517365917206952	2.46638963316159	0.0136482781353745	0.186115937197974	DNMT1
IGHV2-70	308.649893351415	1.94265416340557	0.787889292796392	2.46564356333701	0.0136767355580276	0.186351127197617	IGHV2-70
NPFFR1	35.1990206413803	5.16423559544604	2.09474066094324	2.46533410638081	0.0136885545777815	0.186359412568765	NPFFR1
ELAPOR1	4494.86255619051	-0.959768866244591	0.390116242758031	-2.46021252398836	0.0138854763813395	0.188885657845341	ELAPOR1
LA16c-312E8.4	68.641687015942	-3.84134572409206	1.56160223669231	-2.45987462993686	0.0138985557210037	0.188908987530862	LA16c-312E8.4
MCM5	772.558974671071	1.49041435706679	0.606031560334788	2.45930155228789	0.0139207635114439	0.189056251512037	MCM5
PID1	224.624170304027	2.06271562047542	0.83884939303929	2.4589820742456	0.0139331574556912	0.189070103172208	PID1
IFITM3	4759.85142752036	1.03805322261071	0.422313662939247	2.45801477363057	0.0139707426766969	0.189196044543196	IFITM3
SNHG15	238.096931837284	2.03957253951251	0.829990894830814	2.45734326992618	0.013996887081118	0.189196044543196	SNHG15
TPT1-AS1	268.255458139028	1.93354066016514	0.786892661349982	2.45718476627802	0.014003064577265	0.189196044543196	TPT1-AS1
CCBE1	114.726153195324	-5.8122601272392	2.36550097345651	-2.45709479406649	0.0140065722106515	0.189196044543196	CCBE1
CHKA	861.615109966988	-1.31505250157086	0.535263299350853	-2.45683293281214	0.0140167854795631	0.189196044543196	CHKA
CTSC	2936.91506262915	-1.01776941140332	0.414263500175809	-2.45681652129959	0.0140174257900085	0.189196044543196	CTSC
C6orf141	110.283472840969	-2.98680442706371	1.21581514570091	-2.45662709304532	0.0140248183787977	0.189196044543196	C6orf141
NOP2	509.099344124678	1.58526001952113	0.645357763108601	2.45640497432796	0.0140334911220454	0.189196044543196	NOP2
PROSER1	664.572443801582	1.4376305169326	0.585719761614636	2.45446817940636	0.0141093151190308	0.190064137134237	PROSER1
HSP90B1	12646.3970970233	-0.874956462006734	0.356716343297095	-2.45280733122456	0.0141746237244838	0.190222337600979	HSP90B1
MATR3	185.354274050021	-2.29478028163323	0.935448034453959	-2.45313496539948	0.0141617192693861	0.190222337600979	MATR3
CIB2	157.963698703647	2.42474030260819	0.988594532806479	2.45271465918864	0.0141782756594846	0.190222337600979	CIB2
ZNF813	113.003430186156	2.84926027113024	1.16130286051803	2.45350318853021	0.0141472285193558	0.190222337600979	ZNF813
TCF7	399.613285382131	1.65290554888764	0.673773396386184	2.45320690569422	0.0141588871612347	0.190222337600979	TCF7
FZD10	83.743314070476	3.34615249421079	1.36561419167645	2.4502912422893	0.0142740706391939	0.191353125996226	FZD10
SH3GLB1	1444.34942633154	-1.13714363178351	0.464168909388062	-2.44984877010109	0.014291622584396	0.191434038856096	SH3GLB1
FXYD1	151.941183424125	-2.59962634223015	1.06141481201913	-2.44920865319836	0.0143170483765595	0.191620205445691	FXYD1
ZNF24	1437.41938565145	-1.15790564530887	0.472936735318184	-2.44833094754174	0.0143519761856686	0.191933145723547	ZNF24
DSG2	3468.04297324287	-1.0229617720419	0.417994610890888	-2.44730851879076	0.0143927579221543	0.192323806221842	DSG2
PTPN12	955.482640694252	1.25857983222177	0.514336512445615	2.44699686249642	0.0144052093024236	0.192335577698142	PTPN12
LIF	190.33001564005	2.24747421664145	0.918912216182337	2.44579860520158	0.0144531709429362	0.192821075910456	LIF
CDC25B	734.598604981731	1.37015267743076	0.560778675637048	2.44330381477908	0.0145534798639454	0.19292065054096	CDC25B
RETREG1	535.758908260874	-1.49848299766225	0.61326930922796	-2.44343386358055	0.014548235820846	0.19292065054096	RETREG1
COX8A	2943.46991275146	-1.06321954025028	0.435126127072309	-2.4434743723711	0.0145466026986579	0.19292065054096	COX8A
COTL1	3157.90503539638	-1.01758329288461	0.416466321161365	-2.44337474887997	0.0145506193351109	0.19292065054096	COTL1
CXCL12	793.648153985156	-1.42862057070525	0.58454597354924	-2.44398325426992	0.014526100760864	0.19292065054096	CXCL12
SLCO3A1	402.023084675889	1.69637076138899	0.693933986236112	2.44457080217397	0.0145024612049958	0.19292065054096	SLCO3A1
XPO4	546.557971972313	1.50693892721531	0.616678465410124	2.44363799247167	0.0145400079575779	0.19292065054096	XPO4
IGKV2-29	216.239387932179	2.1564224238977	0.882069981693039	2.44472940770377	0.0144960856460834	0.19292065054096	IGKV2-29
TMEM45B	1178.09888335111	-1.17692067633933	0.481798641584742	-2.44276462147792	0.0145752398927977	0.192981065537248	TMEM45B
EPB41L4B	1234.85244920107	-1.16606460815848	0.477383577303818	-2.44261567342601	0.0145812559895797	0.192981065537248	EPB41L4B
HSD17B4	2238.36806102982	-1.05802361705699	0.433355327025402	-2.44146904647365	0.0146276422499144	0.193440968273928	HSD17B4
COX4I1	6696.2991550877	-0.973640574363149	0.399049664371696	-2.43989824147866	0.0146913995911848	0.194129678381768	COX4I1
SLC1A5	1936.46926366151	1.0577608144748	0.433672778361629	2.43907588221449	0.0147248758864728	0.194417483606701	SLC1A5
BCAR1	1659.9923012316	-1.10989519048697	0.455326046589064	-2.43758335109843	0.0147858050624441	0.195067013930959	BCAR1
RRAGD	134.956679551137	-2.58633542579816	1.06174998158585	-2.43591756124655	0.0148540694010094	0.19566044895516	RRAGD
FZD4	925.230062673403	-1.28212013207936	0.52634106388858	-2.43591127510958	0.0148543275330212	0.19566044895516	FZD4
FAM225A	28.3361458729647	7.2315069946813	2.96911277403845	2.43557841854735	0.0148680015005362	0.195685501934611	FAM225A
ACSL3	2710.60443107556	-0.999273315681076	0.410458325891543	-2.43453050565021	0.0149111229053064	0.196057566805118	ACSL3
SCGB2A1	103.177987952879	-3.12989814155149	1.28583739013139	-2.43413215821299	0.0149275437040175	0.196057566805118	SCGB2A1
C3AR1	284.94857715289	1.92235248832433	0.789780940185295	2.43403251523558	0.0149316537072297	0.196057566805118	C3AR1
ANKH	1194.95938694405	1.19932594524185	0.492795523641998	2.43371923587748	0.0149445821285247	0.196072445716232	ANKH
BANK1	152.952662177473	-2.46074473020469	1.01179547757233	-2.43205745108579	0.0150133257426586	0.19681901720837	BANK1
PLEKHA2	882.007693857867	1.34104191440134	0.551508413531434	2.43158922239162	0.0150327453484002	0.196918302542519	PLEKHA2
TMEM220	277.634940579988	-1.88557143177719	0.775558334394169	-2.43124385124442	0.0150470836603462	0.196950922587351	TMEM220
TNFRSF21	2306.83085992017	-1.05845769454185	0.435848950866436	-2.42849659827727	0.0151615673432452	0.198279691168464	TNFRSF21
PLCD3	1189.03977736862	-1.17540631009508	0.484057648221594	-2.42823621197489	0.0151724578695955	0.198279691168464	PLCD3
CCN4	123.322293240556	3.17675431063475	1.30878146351025	2.42726108155174	0.0152133034377497	0.198519959414115	CCN4
TAMALIN	352.695582965016	-1.74583911810482	0.719273080425959	-2.42722710694375	0.0152147282857235	0.198519959414115	TAMALIN
SNRPN	1227.55141509857	-1.20455602201438	0.496520222383396	-2.42599589646575	0.0152664428970387	0.199038494335274	SNRPN
NTRK3	62.5019718946514	-4.10104656436535	1.69213087040121	-2.42359892848772	0.0153675669939474	0.200199895094348	NTRK3
VEGFA	3671.43226419406	1.1049581620992	0.456039650368418	2.4229431831345	0.0153953343187388	0.20024569844809	VEGFA
GGT7	591.882069239271	1.42870154688752	0.589760325863687	2.42251213625675	0.0154136109063966	0.20024569844809	GGT7
CMTM4	2539.63932469083	-1.00549235677432	0.415080158936679	-2.42240525143412	0.0154181458262867	0.20024569844809	CMTM4
CYP27A1	633.103048991244	1.47081484603949	0.607332833788501	2.4217607944307	0.0154455138072928	0.20024569844809	CYP27A1
ECH1	2525.86624849564	-1.01810027962781	0.420404547791191	-2.42171566643824	0.0154474318463673	0.20024569844809	ECH1
UCHL1	82.2150739057189	-3.41820907979385	1.41152022261786	-2.42165080246198	0.0154501890754187	0.20024569844809	UCHL1
LGI4	162.878941071438	-2.35044186147564	0.970644066957629	-2.42152807758134	0.0154554070329603	0.20024569844809	LGI4
FAR1	2320.21892010185	-1.16360685846205	0.480892630855139	-2.41968120075553	0.0155341191585861	0.2011087716302	FAR1
PABIR2	708.157456142914	1.38467391211593	0.572484292703764	2.41871074851034	0.0155756201140806	0.201489130860982	PABIR2
MBOAT4	32.1433497850774	-4.90777833024051	2.0294793487434	-2.41824502096032	0.0155955713652822	0.201590344327439	MBOAT4
LIMA1	2493.40309536656	-1.00783725572149	0.416925752203118	-2.4173063198804	0.0156358526240902	0.20195398459227	LIMA1
CLEC3B	540.303274464799	-1.61170823123288	0.666897546510825	-2.41672538707821	0.0156608272660564	0.202002749502071	CLEC3B
PATZ1	616.783276963971	1.43484448872829	0.59373205715425	2.41665322166616	0.0156639321487198	0.202002749502071	PATZ1
WDR49	29.4969364579573	-7.62543314996976	3.15773857020508	-2.41483991800959	0.0157421266438423	0.202853776124488	WDR49
NOP58	910.014516944724	1.25582648486675	0.520598059494741	2.41227653842117	0.0158532521364265	0.204123695446976	NOP58
PDE2A	206.151357535859	-2.1754300796438	0.901919208797707	-2.41200105111824	0.0158652357888163	0.204123695446976	PDE2A
MORC4	354.525200788176	1.70092685566434	0.705419994045706	2.41122575206471	0.0158990039370772	0.204399955488039	MORC4
PLA2G4B	85.2289575058528	3.09914252913955	1.28553829324149	2.41077418341622	0.0159187011209065	0.204495029932634	PLA2G4B
SLC50A1	986.005615732055	-1.25920254654528	0.522560512884608	-2.40967795211756	0.0159666074450359	0.204952058346588	SLC50A1
FGFR2	642.967715524287	-1.40008173652985	0.581520430026316	-2.40762261175672	0.0160567694530459	0.205950369303999	FGFR2
SLC44A4	4294.42758812789	-0.936924312350151	0.389288255044331	-2.40676234181136	0.0160946397549882	0.206128704078987	SLC44A4
MT-CO1	705459.99024972	-0.821596921180176	0.341372875252385	-2.40674341970712	0.0160954736145416	0.206128704078987	MT-CO1
CHMP1B	1241.4313446287	-1.15238996822664	0.478962156266517	-2.40601465721102	0.0161276176399915	0.206331399068828	CHMP1B
TMCC3	478.697332795557	-1.52478620410982	0.633821185636396	-2.4057040671161	0.0161413341888733	0.206331399068828	TMCC3
NMUR2	77.8831869210933	-3.4001179779083	1.41345249405685	-2.40554103672022	0.0161485381813479	0.206331399068828	NMUR2
SCARB1	556.914978449425	1.47792531330046	0.614570736836502	2.40480912076626	0.016180914940809	0.206430628539544	SCARB1
TNXB	1225.5975699065	-1.18562914335369	0.493025268345791	-2.40480401203723	0.0161811411289794	0.206430628539544	TNXB
GTF3A	1313.0589524281	1.16113884137122	0.483395620188864	2.40204667331814	0.0163036281082778	0.207833750033667	GTF3A
SLC25A23	836.990647483623	-1.27907334880002	0.532860318702869	-2.40039144200799	0.0163775477627119	0.208506504014608	SLC25A23
MICALL1	1521.69761333629	1.13123674777287	0.47132506339071	2.40012007771189	0.0163896944561754	0.208506504014608	MICALL1
MMP11	700.794086452814	1.48830805416995	0.620122359298528	2.40002320808671	0.0163940324097391	0.208506504014608	MMP11
UCN3	40.0074217800424	-4.56281569845248	1.90227541125506	-2.39860940821502	0.0164574591772747	0.209153168122199	UCN3
CD163L1	283.304957176861	1.85508719690227	0.773725277347177	2.39760448729643	0.0165026735270902	0.209484859355836	CD163L1
IZUMO1	64.6897223189006	-6.20918049337004	2.58988943549652	-2.39746933141942	0.0165087629041776	0.209484859355836	IZUMO1
SLC49A3	269.805175916371	-1.90500498114573	0.795065370026183	-2.39603566318452	0.0165734776719221	0.210145628787461	SLC49A3
BMPR1B	81.4780315507554	-3.3570855289665	1.40214245836531	-2.39425424209775	0.0166542000865899	0.211008207347091	BMPR1B
CMAS	886.0475352326	-1.27503413768314	0.532805397811156	-2.39305784611262	0.0167086065669831	0.211536303856025	CMAS
DDX60	1639.0215126583	-1.0849265373553	0.453423316785294	-2.39274536000327	0.0167228426477882	0.211555413496334	DDX60
CRKL	1199.5437544715	1.14875597112105	0.480343531719366	2.3915300098018	0.0167783122482981	0.212095729660425	CRKL
AIF1L	282.240475523766	-1.9347319474633	0.80918264334001	-2.39097064598103	0.0168038963145879	0.212257726776135	AIF1L
LRRC66	203.92115631977	-2.10640461860396	0.881862176266645	-2.38858710044851	0.0169132986906522	0.213477421514587	LRRC66
PTGS1	710.065073711315	1.33296765468139	0.558390193427685	2.38716164855788	0.0169790238102246	0.214144395142157	PTGS1
UBE2C	435.429714049885	1.61626354208563	0.677630769930869	2.38516846313003	0.0170713019193905	0.214836516238897	UBE2C
COL5A2	2771.36427834997	1.03258256340606	0.432923446090778	2.38513892636239	0.0170726726795153	0.214836516238897	COL5A2
CD300LF	60.5586142840191	3.84394220124257	1.61137149490573	2.38550961922499	0.0170554763392287	0.214836516238897	CD300LF
NUDT16	1206.20050485687	-1.14511938538291	0.480253736170119	-2.38440494917311	0.0171067665666684	0.215102708500551	NUDT16
C20orf85	56.2893536185903	-5.73913273567304	2.40854818085947	-2.38281832237422	0.0171806709732239	0.215704670976938	C20orf85
ACADSB	704.515761891082	-1.35808597820445	0.569976463351019	-2.38270536684964	0.0171859430575873	0.215704670976938	ACADSB
FOXO3	1826.24045287681	1.17690265105128	0.493969310628955	2.38254204406499	0.0171935684921159	0.215704670976938	FOXO3
ADAMTS2	577.530469861407	1.49394492446478	0.627158957579927	2.38208337202038	0.017214999465367	0.215723685772828	ADAMTS2
STOM	2182.22462503932	-1.01308154857816	0.425315292515346	-2.38195420293195	0.017221038983369	0.215723685772828	STOM
ANKRD65	151.169739691865	-2.51867654648521	1.05778022926381	-2.38109625875514	0.0172612007961543	0.216063961471741	ANKRD65
FGF14	72.6706586425171	-3.51660195379106	1.47706737672011	-2.3807999616103	0.0172750900374261	0.216075110377828	FGF14
CCKAR	291.360424962768	-5.46698872106363	2.29693302977559	-2.38012543256333	0.0173067458615715	0.216308298087896	CCKAR
CYP2C9	178.898994090897	-2.19488938480965	0.92295714031556	-2.37810542758163	0.0174018497238408	0.217333544672731	CYP2C9
WDFY2	496.888027489563	1.62135311624895	0.682512468729876	2.37556556185151	0.0175220792830837	0.218670813755781	WDFY2
LUC7L3	3115.83662351006	0.955525667378685	0.402303301188757	2.37513752573052	0.0175424127631397	0.218707556769932	LUC7L3
USP14	846.274204747163	-1.26761745246747	0.533744947368845	-2.37494979337291	0.0175513373477163	0.218707556769932	USP14
TMEM9	1072.58366771781	1.23048867968514	0.5181754224191	2.37465658625916	0.0175652840460404	0.218717390784517	TMEM9
DHRS3	1485.79346873481	-1.13154961726629	0.476871745067983	-2.37285943017022	0.0176509800738122	0.21961994144235	DHRS3
UTY	177.014961371033	-2.37551530104137	1.00137345696993	-2.37225710798194	0.0176797832263961	0.21964950416471	UTY
DGKH	484.895821201616	1.58271327343057	0.66710266573003	2.37251828651975	0.017667288568385	0.21964950416471	DGKH
IRS2	1510.86062204432	1.28128361416223	0.540410244228758	2.37094619845854	0.0177426135769411	0.220265470865938	IRS2
IGHV2-5	844.347896939286	1.382906439901	0.583414247256452	2.37036796136573	0.0177703899340794	0.220445665577762	IGHV2-5
TTLL7	219.465352774395	-2.03955883148325	0.86087662573739	-2.36916507024017	0.0178282944551331	0.220925281093636	TTLL7
NTRK2	98.0628868636915	-3.30833331841844	1.39650289183618	-2.36901286618069	0.0178356329920989	0.220925281093636	NTRK2
RNASE1	6412.2821631397	-1.01194863199386	0.427225596045566	-2.368651694469	0.0178530575221616	0.220976452115333	RNASE1
UCK2	794.114948050472	1.27233552321229	0.537417924084691	2.36749737251374	0.0179088471964654	0.221472473885285	UCK2
XPO5	570.063807522618	1.449962951391	0.612503851041975	2.36727156723074	0.0179197784621133	0.221472473885285	XPO5
JADE2	883.600144179424	1.24690826214491	0.526847204455746	2.36673603200196	0.0179457271717424	0.221628397307484	JADE2
ENDOD1	648.185137038724	-1.36917860785538	0.578933661578176	-2.36500086058736	0.0180300290341219	0.222504211309732	ENDOD1
IGSF6	223.657061539278	2.09262242931454	0.885303596572616	2.36373424598744	0.0180917852690897	0.223100702172165	IGSF6
PHKA2	569.442518059155	1.42256981829164	0.602733025760528	2.36019888987606	0.018265139540102	0.22341531609648	PHKA2
ULK2	295.763258476843	-1.8758860095288	0.79479691196412	-2.36020797425228	0.0182646922354792	0.22341531609648	ULK2
HADHB	2539.62474071854	-0.977068490361199	0.413956749557679	-2.36031539866234	0.0182594035037245	0.22341531609648	HADHB
LINC00674	26.5494056470886	5.0545788490484	2.14142424413212	2.36038181733435	0.0182561342423028	0.22341531609648	LINC00674
EML6	76.8424909616781	3.3158402433403	1.40475284032394	2.36044387892154	0.0182530799085792	0.22341531609648	EML6
TRIM22	1227.72407568583	-1.14654559307287	0.485605879697667	-2.36106200729426	0.0182226834031233	0.22341531609648	TRIM22
COX7C	4928.98369054005	-1.01478439142299	0.429787703873663	-2.36112941872644	0.0182193711230845	0.22341531609648	COX7C
UQCR11	1881.592629113	-1.18046493873789	0.499929380255353	-2.36126338110982	0.0182127904076324	0.22341531609648	UQCR11
CA3-AS1	63.7775627034097	-3.49946952052885	1.48186404312608	-2.36153211002173	0.0181995957487999	0.22341531609648	CA3-AS1
SYT4	29.5271534473667	-6.98484172025634	2.95735174282348	-2.36185693406483	0.0181836579783906	0.22341531609648	SYT4
PI4KAP1	298.177352429894	1.78844341808156	0.757029820320704	2.36244777956556	0.0181546989679022	0.22341531609648	PI4KAP1
APP	10415.0327877008	-0.86587988461144	0.366914462719396	-2.35989575933842	0.0182800708524488	0.223433542485483	APP
TWNK	251.762817242073	2.04603424464281	0.867233148805164	2.35926664872272	0.0183110930840021	0.223648273574847	TWNK
PCAT18	74.8046890734238	-4.09321777510899	1.73574381718336	-2.35819234070565	0.0183641751154644	0.224011601664528	PCAT18
C1orf210	509.323059000635	-1.47535236765416	0.625647909744259	-2.35811923076228	0.0183677924002137	0.224011601664528	C1orf210
NUAK2	237.585484822136	1.97146607482616	0.836240552870001	2.35753464485791	0.0183967385881765	0.224200136034646	NUAK2
MUC5AC	39159.3434678403	-0.818846935112938	0.347395579679752	-2.35710234386919	0.0184181699535298	0.22429687848903	MUC5AC
UQCRB	3300.43854563878	-1.03181074135969	0.437903882711354	-2.35624935538607	0.0184605210495613	0.224648053738548	UQCRB
RAB6A	2183.89553863991	-1.01191970718388	0.429595373284606	-2.35551816921801	0.0184968924477297	0.224926000847558	RAB6A
SEC24C	1623.36103038436	-1.07080565897879	0.454702747807951	-2.35495752805756	0.0185248228868849	0.225100972842608	SEC24C
DOCK11	363.031681205405	1.73876830831621	0.739129438832573	2.3524544105056	0.0186499757872126	0.226290910591851	DOCK11
ADAM22	79.6317019720993	-3.14348739860325	1.33615385581264	-2.3526387959951	0.0186407315577846	0.226290910591851	ADAM22
MICOS10	1512.96948799172	-1.10011273624842	0.467724562077185	-2.35205252288392	0.0186701384596046	0.226370322110874	MICOS10
RALY	2804.52727111776	0.961765959680018	0.409074661361044	2.35107683394542	0.0187191680711928	0.226799366506878	RALY
PPP4R1	1085.6747898972	-1.32555299466779	0.563882098629274	-2.35076268228774	0.0187349785457491	0.226825599683895	PPP4R1
BGN	2389.12203612263	1.06055418312528	0.451296949448952	2.35001407481317	0.0187727011979495	0.227116893750738	BGN
GPRC5B	1836.50495924542	-1.0567028473896	0.449914838716941	-2.34867302977401	0.0188404431654347	0.227770681264742	GPRC5B
TTC7B	314.008900826147	-1.76482619127235	0.751716554406431	-2.34772825066476	0.0188882963105905	0.228183248234699	TTC7B
CCL28	610.120558987383	-1.36405125406479	0.581584045757966	-2.34540693475704	0.0190063228407453	0.22944234174416	CCL28
C11orf54	668.33402281085	-1.32909739283431	0.567068007544233	-2.34380599002605	0.0190880975965081	0.230115219642006	C11orf54
MYCBP2	1430.05938639139	1.1079529083545	0.472766891691066	2.34355012549928	0.019101195384397	0.230115219642006	MYCBP2
GPR155	1947.7113339857	-1.27826886253171	0.545452120741042	-2.34350333223578	0.0191035915963405	0.230115219642006	GPR155
HECTD3	1078.24145657895	-1.17621021334182	0.502018453199399	-2.34296210795789	0.0191313259726722	0.230282426968668	HECTD3
ARL6IP1	3687.89338180561	-0.92063380260664	0.393020876335663	-2.34245521813035	0.0191573328348401	0.230428613396199	ARL6IP1
RSAD2	311.637595642722	1.82178334372736	0.778078223012136	2.3413884232292	0.0192121675765371	0.230921085773518	RSAD2
PYGB	2416.7424710937	-0.976608516131328	0.417183583721276	-2.34095624621655	0.0192344210918473	0.231021518648683	PYGB
CDH11	924.391393969942	1.37535808540757	0.587743827736294	2.34006385180561	0.0192804432670875	0.231407081898047	CDH11
KRT80	83.9085353450172	3.14926626752211	1.34701246960649	2.33796370752389	0.0193891309054575	0.232504210580446	KRT80
AHCYL2	1777.7377806202	-1.11614448694381	0.477493749096159	-2.33750596537974	0.0194128911224011	0.232504210580446	AHCYL2
SLC31A1	1439.28537582549	-1.11255332781027	0.475961049789029	-2.33748817955462	0.019413814852052	0.232504210580446	SLC31A1
ITGA9	512.176392953265	1.4523208732337	0.621393940860233	2.33719831774215	0.0194288746112491	0.2325170501532	ITGA9
RASAL2	544.482393015238	1.50863638032331	0.646065871043449	2.33511232823171	0.0195375534626628	0.233649461302046	RASAL2
CPD	3234.54480345121	-0.937596058515497	0.401703136774817	-2.3340521212835	0.0195929928983438	0.233985358249908	CPD
PP7080	118.157469453765	3.56827428712974	1.52879946986814	2.33403684227958	0.0195937928583211	0.233985358249908	PP7080
DCLK1	129.785207354251	-2.5968562624866	1.11350911848844	-2.33213740181289	0.0196934640002833	0.235006785410415	DCLK1
PKDCC	1701.59214297523	1.13042408710622	0.485324981276351	2.32921059231966	0.0198479120493071	0.236679944042778	PKDCC
ACOX1	1740.19551916404	-1.03684902174507	0.445349902694603	-2.32816716804378	0.0199032288157985	0.237169442727612	ACOX1
FREM2	135.800470793246	-3.02938089325585	1.30167949128867	-2.32728633548397	0.0199500305578544	0.237451900528354	FREM2
DKK1	112.750672027255	4.35461351382924	1.87119474897553	2.32718348328702	0.0199555017167846	0.237451900528354	DKK1
KAT2A	926.677473670515	1.20536016247793	0.518406044903676	2.32512752180947	0.0200651424109816	0.238585738410406	KAT2A
ADAMDEC1	315.54002586681	1.89011396750478	0.813534520738934	2.32333591177912	0.0201611140434125	0.239555538773157	ADAMDEC1
RPL22P1	61.515123403244	-6.24912504690126	2.69050634139555	-2.32265761680378	0.0201975528385796	0.23981708631122	RPL22P1
CPT1A	3414.24249501651	-0.924296812246941	0.398204042546113	-2.32116380922955	0.0202780046134029	0.240428866397002	CPT1A
TPTEP2	38.3623835338166	4.27953601240729	1.84367354486536	2.32120053158316	0.0202760235159244	0.240428866397002	TPTEP2
LIMK1	566.622092862546	1.4508808555014	0.625258717501819	2.32044882364583	0.0203166103214124	0.240714906181638	LIMK1
NDRG1	5191.43581145652	-0.894088018948995	0.385364316514435	-2.32011107576304	0.0203348693350112	0.240759638857473	NDRG1
CYB561	2005.91742873228	-0.997646887281682	0.430300973418125	-2.31848624314467	0.0204229097595349	0.24143471174673	CYB561
PCSK2	73.5657530841968	-3.38230565336024	1.45885756395127	-2.31846188204925	0.0204242322743244	0.24143471174673	PCSK2
ATP5F1D	1441.60507677682	-1.19545528161363	0.515741845587492	-2.31793346194716	0.0204529375259718	0.24143471174673	ATP5F1D
PERCC1	32.0628398644425	-6.88561825676068	2.97078634290984	-2.31777632652516	0.0204614803444897	0.24143471174673	PERCC1
RSF1	1457.65927618947	-1.10509674692837	0.476803251898114	-2.31772065842478	0.0204645075408256	0.24143471174673	RSF1
PART1	59.9762454801954	-3.61382852342278	1.5594465407883	-2.31737890905576	0.0204831002179058	0.241482677249821	PART1
NRXN2	71.9367251494496	-3.56353381676795	1.53806951708082	-2.31688735599634	0.0205098687119942	0.241626894117278	NRXN2
LRRC75B	267.481423238467	1.81913088118678	0.785463894739302	2.31599554527017	0.0205585119212185	0.24202843035865	LRRC75B
SLC25A46	896.270378062144	-1.20330138497177	0.519648572806961	-2.31560606136557	0.0205797875990798	0.242107437550958	SLC25A46
SEMA5A	366.837677425306	1.61394063067754	0.69761403293941	2.31351514515437	0.020694333047705	0.243237875090269	SEMA5A
B4GAT1	483.034661235129	-1.50525582410183	0.650691172933056	-2.31331834012246	0.0207051430700072	0.243237875090269	B4GAT1
PPP2CB	1475.07749300991	-1.05915750131701	0.457923283314011	-2.31295839261948	0.0207249268481387	0.243298346749018	PPP2CB
VIPR2	96.3433271682203	-2.81336511843495	1.21703114575535	-2.31166238287915	0.020796295925081	0.24379183861962	VIPR2
HAGHL	205.353529474198	-2.07882468204772	0.899205507715452	-2.31184602875625	0.0207861698456107	0.24379183861962	HAGHL
SORCS2	118.802602857359	2.63411261556671	1.1416056782311	2.30737518724349	0.0210339132633399	0.246403622393587	SORCS2
COL21A1	64.7015578089903	-3.26791706650809	1.41664548674773	-2.30679947600047	0.0210660014822295	0.246605734252888	COL21A1
USP53	1046.10356381831	-1.21569818967814	0.527160761148456	-2.30612420209285	0.0211036933370864	0.246812585672601	USP53
ZNF107	289.084264905194	1.78517073725973	0.774158118363477	2.30595106466554	0.0211133668306827	0.246812585672601	ZNF107
CAST	2680.33402977914	-0.959782801545726	0.41641408838284	-2.30487591155496	0.0211735240548935	0.247341876573784	CAST
LFNG	1074.28144178449	1.26096606613087	0.547210349918743	2.30435346538696	0.0212028099561963	0.247410015874405	LFNG
THBS4	775.767288620103	-2.12775291972457	0.923424319174925	-2.30419848767434	0.0212115040687681	0.247410015874405	THBS4
SYT5	27.8740890670671	-5.05006943921079	2.19189635816849	-2.30397273137063	0.0212241743542197	0.247410015874405	SYT5
PDP1	451.005167194116	1.51452649323825	0.657453606125756	2.30362489326518	0.0212437092294707	0.247410015874405	PDP1
DMRTA1	119.58355728422	-2.59012859064052	1.12445824617925	-2.30344576994425	0.021253775050752	0.247410015874405	DMRTA1
CLDN7	1899.02633929865	-1.09647028235817	0.476269294136756	-2.30220653705072	0.0213235275051784	0.248048283917831	CLDN7
INTS1	1679.21801287668	1.03701320436932	0.450692386377709	2.30093348748128	0.021395390913726	0.248611766785463	INTS1
MPZL2	1011.96318322971	-1.17872568216453	0.512307060979807	-2.30081873146579	0.0214018792197556	0.248611766785463	MPZL2
BCAR3	375.656431231124	-1.62412327724345	0.705984127011186	-2.30050962210616	0.021419364789701	0.248641131912849	BCAR3
TMPRSS2	6305.92439036317	-0.859556606687581	0.373707228781763	-2.30008022453733	0.0214436754156551	0.248749627658364	TMPRSS2
EHF	3102.84205795753	-0.950390165982279	0.413370754859872	-2.299122893453	0.0214979618538258	0.249205453205123	EHF
RHOV	199.68367683654	-2.18533277783426	0.95070792531085	-2.29863738342112	0.0215255388980184	0.249351242579623	RHOV
AC116366.7	36.0155588928404	-7.50685890382396	3.26622621826474	-2.29832791796404	0.0215431326509821	0.249372127506677	AC116366.7
CD59	7110.49508154025	-0.854605084761478	0.371878760883537	-2.29807446580451	0.0215575512559607	0.249372127506677	CD59
PROX1	177.234358789984	2.16733551328126	0.943265401062149	2.29769427654271	0.0215791955435641	0.249372127506677	PROX1
RASGRP3	251.503567929902	1.89544084241317	0.825075171858322	2.29729472787801	0.0216019623531113	0.249372127506677	RASGRP3
MIA	406.671969104016	-1.89111319139842	0.823193805167504	-2.29728792846493	0.0216023499735075	0.249372127506677	MIA
MDC1	423.362407060033	1.59089258657693	0.693059640377683	2.29546274792451	0.0217066189195676	0.250339695476571	MDC1
XRCC6	3346.93943745419	0.910890816635024	0.39685149589558	2.29529389722824	0.0217162871249002	0.250339695476571	XRCC6
FAM95B1	27.8370411770227	5.66140464905029	2.46908622206316	2.29291492474476	0.0218529033983481	0.251565660104391	FAM95B1
KDM5D	548.411073780389	-1.46050296042293	0.636961409363128	-2.29292220683075	0.021852484074508	0.251565660104391	KDM5D
BRAT1	966.640425441946	1.16937053080845	0.510111499472906	2.2923822184302	0.0218835971845121	0.251744661590412	BRAT1
TUBB2A	609.250882073667	-1.59265464627147	0.695671788871036	-2.28937650160587	0.0220574862407092	0.253569566928983	TUBB2A
SIGLEC11	368.667431325512	-5.45377513039266	2.38365419442919	-2.28798923230501	0.0221381481868284	0.254320965659743	SIGLEC11
FCHO2	696.705261915394	-1.28698164838192	0.56259389809188	-2.28758550838696	0.0221616706165771	0.25441536647746	FCHO2
ALPL	136.061979694352	-2.45590968084057	1.07454142640168	-2.28554211173104	0.0222810600958632	0.255609428553164	ALPL
CDC16	969.966849323703	1.16156551825103	0.508332272553965	2.28505168954763	0.0223097970629736	0.255762590743317	CDC16
LARP7	639.706949203492	-1.31305873284075	0.575081630371889	-2.28325626049232	0.0224152778500593	0.256617881337146	LARP7
ANXA5	3816.56462593411	-0.897749736337219	0.393160302694163	-2.28341907915248	0.0224056944708851	0.256617881337146	ANXA5
GALNT3	1842.52310842983	-1.00384990711335	0.439978435064197	-2.28158888507087	0.022513623547832	0.257443155227335	GALNT3
RP11-2I7.1	49.6735113113493	-4.27453508060724	1.87355600844871	-2.28150909891747	0.0225183389099769	0.257443155227335	RP11-2I7.1
NBEA	219.932833019903	-1.97855213250442	0.867906591671562	-2.27968326487046	0.0226264805589293	0.25837141661848	NBEA
PRR15L	1915.9727879393	-0.991868400309054	0.435103750153065	-2.27961354035704	0.0226306191780369	0.25837141661848	PRR15L
LEF1	179.727169574319	2.22562921839414	0.976438201529586	2.2793344370465	0.022647192426057	0.258383170692069	LEF1
HMGB1	6994.18287487214	0.847894228921613	0.372078306649346	2.27880586900404	0.0226786078775734	0.258564128085667	HMGB1
SLITRK5	34.424861810663	-5.31768003528269	2.33387448378327	-2.27847730125683	0.0226981553888541	0.258609620993092	SLITRK5
SLC35C1	908.871328077011	-1.18930639897414	0.522579236122363	-2.27583936897113	0.0228556254706643	0.260225385067707	SLC35C1
EDARADD	181.32684531233	-2.40899535500756	1.05893821238086	-2.27491587973892	0.0229109765560746	0.260677045374146	EDARADD
PKD1L1	32.1384631787711	4.59088209959806	2.01948170795349	2.27329719378859	0.0230082765366734	0.261463469700796	PKD1L1
CDC42EP5	1580.71673805596	-1.14028792705681	0.501612910605329	-2.27324277933906	0.0230115536408749	0.261463469700796	CDC42EP5
HSD17B11	1207.6676563913	-1.09238813433033	0.480728196544541	-2.27236126813941	0.023064699062989	0.261888314565619	HSD17B11
PLEKHA7	1150.23070627661	-1.1049753647584	0.486745131394005	-2.27013131409004	0.0231996168907842	0.26324043110956	PLEKHA7
HK2	1143.54656290296	-1.24794992843095	0.550151919712475	-2.26837330511028	0.0233064634036634	0.26337412723256	HK2
ENTPD2	211.694590191195	-1.96631650156553	0.866828894716634	-2.2684021189768	0.023304708745623	0.26337412723256	ENTPD2
SP3	1598.92364365546	1.04023378087614	0.458560779023578	2.26847525663039	0.0233002554476501	0.26337412723256	SP3
FGFR4	620.550536198877	1.31384774229957	0.578939322221145	2.26940491321076	0.0232437136869946	0.26337412723256	FGFR4
FABP3	325.230478238039	2.21513314281543	0.976168821560684	2.26921111788216	0.0232554904907584	0.26337412723256	FABP3
RRS1	388.23671468297	1.57408066947695	0.693847418182099	2.26862654270746	0.0232910460941383	0.26337412723256	RRS1
STARD4	527.227028864958	-1.44465327260954	0.636966545023425	-2.26802064236578	0.0233279485561647	0.263437832098591	STARD4
SORCS1	48.0658514468424	-3.8546072275642	1.69977141689861	-2.26772093544043	0.0233462210121204	0.263465194762035	SORCS1
S100A16	2144.29811018936	-0.975198074220024	0.430253455570504	-2.26656651235244	0.023416719732012	0.26408150074982	S100A16
USP12	826.350122393889	1.24143177045618	0.547985860604047	2.26544489503387	0.0234853919620366	0.264655312875935	USP12
ZNF271P	425.837159515025	-1.50064162692972	0.6624718314047	-2.26521575075543	0.0234994430490814	0.264655312875935	ZNF271P
NDUFS7	1188.55908802421	-1.12371946317316	0.496188965746128	-2.26470062969539	0.0235310568205733	0.264831927913602	NDUFS7
SAMD9L	628.56133792736	-1.32451108241468	0.58514017798237	-2.26357910848259	0.0236000139817075	0.265384647072261	SAMD9L
MYO15B	2592.59233748258	0.932005273668661	0.411782899541769	2.26334137407307	0.0236146536763317	0.265384647072261	MYO15B
PKD1P1	558.115525623819	1.44516462037487	0.638601526084748	2.26301466774617	0.0236347851203766	0.265384647072261	PKD1P1
CTC-463N11.4	40.7374185372211	6.68426853554359	2.9538966014864	2.2628647638445	0.0236440270898164	0.265384647072261	CTC-463N11.4
RTKN	582.578124090387	1.33613417614144	0.590894617140603	2.26120553036533	0.0237465328128402	0.266220477387371	RTKN
SLC22A3	130.257342716545	2.37919939278621	1.05221184611392	2.26114104452748	0.0237505244519925	0.266220477387371	SLC22A3
KIAA1522	3742.48294831094	-0.885430896309377	0.391900353522637	-2.2593266077731	0.023863075975878	0.266583274157944	KIAA1522
FEV	36.3669323102184	-4.26177420944994	1.88615262158492	-2.25950655354114	0.0238518931127658	0.266583274157944	FEV
AC138969.4	835.284296220336	1.22908940029121	0.543846678903861	2.25999247208511	0.0238217180525579	0.266583274157944	AC138969.4
PTPRT	60.0459980339066	-3.25099533735545	1.43872559858562	-2.25963543051672	0.0238438867514685	0.266583274157944	PTPRT
STK32B	136.65242459305	-2.53725470965166	1.12286742277269	-2.2596209117782	0.0238447885979589	0.266583274157944	STK32B
TMEM41A	562.782535254164	1.35421177293616	0.599527507066394	2.25879839869664	0.0238959281912523	0.266770996859091	TMEM41A
SNRPB	2633.42003203617	0.94455028474284	0.418305456188881	2.25803959945562	0.0239431907208693	0.267014652881926	SNRPB
ZNF43	217.575634333676	2.00926169162865	0.889903715288669	2.2578416710811	0.0239555322005212	0.267014652881926	ZNF43
MYRIP	299.108597301274	-1.79907022712445	0.796868636957938	-2.25767478312666	0.0239659424953278	0.267014652881926	MYRIP
USPL1	350.819098724106	1.59498326740682	0.706716202699098	2.25689358941431	0.0240147247178037	0.267378947745513	USPL1
VASP	2242.85477333906	-0.969905008512502	0.429840133016483	-2.25643194763135	0.0240435927400854	0.267521179463481	VASP
ITM2A	640.81375824875	-1.31730145557788	0.583882052915162	-2.2561088305437	0.0240638162419918	0.26755584634293	ITM2A
CMPK1	3501.18802721538	-0.895493853190354	0.396961992228868	-2.2558679942186	0.0240788994843905	0.26755584634293	CMPK1
MGAT2	834.641044918505	-1.19172256182139	0.528872708628285	-2.25332588046057	0.0242386091016226	0.269107253691434	MGAT2
PTK7	1131.4515827479	1.10879688982883	0.492113838021496	2.25313088997184	0.0242508973127454	0.269107253691434	PTK7
PCK1	480.515432739306	-1.47380729033986	0.654310381214531	-2.25245897459885	0.024293282486271	0.269397755016199	PCK1
FAM241A	391.368158014636	-1.54998169002818	0.688442740572201	-2.25143152608438	0.0243582192518224	0.269810341255671	FAM241A
GRIP2	275.307890539989	2.11711125402518	0.940371285613431	2.25135676345555	0.0243629502631752	0.269810341255671	GRIP2
CGREF1	219.255697742341	-1.9408475271039	0.86219564651186	-2.25105233940334	0.0243822225728701	0.269843998554474	CGREF1
PTPN6	915.135833143815	1.21713692462743	0.541559400662992	2.24746707958051	0.0246101922047137	0.27189957196924	PTPN6
MT1L	104.427275366155	-2.68499769885674	1.19468389781969	-2.24745449717443	0.0246109955008422	0.27189957196924	MT1L
GAL3ST2	29.6541130918967	6.0755886378137	2.70343362245283	2.24736001925629	0.024617027962083	0.27189957196924	GAL3ST2
CPB1	139.852115201494	-2.53242483939545	1.12728306178958	-2.24648531077472	0.0246729393854042	0.272176501702022	CPB1
ST3GAL2	527.142580869305	1.39218330134388	0.619724408838618	2.24645549132536	0.024674847384043	0.272176501702022	ST3GAL2
SGK2	425.96086265367	-1.48812419834874	0.662602782007682	-2.24587677377347	0.024711901968988	0.272404473760271	SGK2
C11orf24	734.611209217615	-1.35297499714342	0.60251142561781	-2.24555907094391	0.0247322645839276	0.272448266519966	C11orf24
LINC02404	27.9666743462346	-5.45607852231811	2.43010685268182	-2.24520107677442	0.024755227016884	0.27252062165673	LINC02404
DMKN	308.508033875566	-1.71770436048833	0.76561580599282	-2.24355916772235	0.024860778933684	0.27288049046336	DMKN
UQCRQ	2885.53820100634	-0.979324041317005	0.436466724223687	-2.24375419010203	0.0248482213428897	0.27288049046336	UQCRQ
GPR160	1531.15031502589	1.02057588819731	0.454920466008619	2.24341607919213	0.0248699959725675	0.27288049046336	GPR160
HECTD4	1249.67615673027	1.0978381278538	0.489177985111711	2.24425088877024	0.0248162634710264	0.27288049046336	HECTD4
SLC9A3R1	3625.46516664135	-0.886257176430834	0.39494908269538	-2.24397831331183	0.0248337967192328	0.27288049046336	SLC9A3R1
PDILT	287.824124327832	-5.11427776680318	2.28033542907657	-2.24277433117558	0.0249113705407029	0.273139670131318	PDILT
TENT5A	1090.04005440304	-1.13116661755599	0.50441308350793	-2.24254020076028	0.0249264801533544	0.273139670131318	TENT5A
GPX2	3566.10163960855	0.993358405713246	0.443166113535479	2.24150352514198	0.0249934774427759	0.273692664736255	GPX2
BIN1	1122.66391794861	1.10260151257743	0.491986344305846	2.24112218832642	0.025018161313564	0.273692664736255	BIN1
UPF3A	961.790288834619	1.14401827545372	0.510495477075839	2.24099590853725	0.0250263400348377	0.273692664736255	UPF3A
MCM3	1389.38399000384	1.04456383609073	0.466237574089097	2.24041109970925	0.0250642463457108	0.273927000003123	MCM3
PEX11A	245.020556961055	-1.81716533250638	0.812031547357001	-2.23780139875217	0.0252340091691295	0.27505897338914	PEX11A
SLC7A11	259.448340150026	-1.93208516966918	0.863315039426544	-2.23798391251538	0.0252221042406909	0.27505897338914	SLC7A11
CD163	1105.95019990235	1.17210061775007	0.52369467786323	2.23813734852615	0.0252120997449054	0.27505897338914	CD163
MSMB	1247.86936163946	-1.23018759058615	0.549648914843385	-2.23813339272521	0.0252123576320467	0.27505897338914	MSMB
SZT2	996.553859494124	1.16933038443849	0.522637512176098	2.23736405672406	0.0252625557168845	0.275189687864857	SZT2
DRC3	54.0264599142791	-3.41080965113038	1.52571751414985	-2.23554466636043	0.0253816126612319	0.276261865730933	DRC3
ATP5PF	1441.56169699748	-1.08510209710842	0.485427749130368	-2.2353524269108	0.0253942207084681	0.276261865730933	ATP5PF
EPN1	4518.95035422157	-0.870394742421106	0.389563359203128	-2.23428287558035	0.0254644663590429	0.276513536233106	EPN1
SLC22A23	1630.13137898365	-1.00110558481986	0.448037122144226	-2.23442553159155	0.0254550873368529	0.276513536233106	SLC22A23
NELFCD	1316.81485299513	1.09400136891614	0.48965248098915	2.23424042844864	0.0254672576534251	0.276513536233106	NELFCD
GREB1L	51.5454818636053	4.80582330835194	2.15154560704339	2.23366090526708	0.0255053931904188	0.276746834859224	GREB1L
RNF144A	278.345817277942	-1.75633226460098	0.786409838057822	-2.23335489919423	0.0255255498520523	0.276784876184388	RNF144A
CD300A	186.438484565915	2.11242769240597	0.94637698066361	2.23212074634858	0.0256069836069509	0.277486889503484	CD300A
KNTC1	373.260607974672	1.55035841616594	0.694767783124342	2.23147712634867	0.0256495410157465	0.277766983911892	KNTC1
IGHV1-18	1895.45014281814	1.00251443103968	0.44934672646347	2.23104870247937	0.0256779031409498	0.277856458286602	IGHV1-18
CALM1	6882.90144353983	-0.835750914414199	0.374675673342955	-2.23059828506455	0.0257077505098561	0.277856458286602	CALM1
CAD	659.361047387252	1.26894404775314	0.568881343468706	2.23059529429434	0.0257079487965346	0.277856458286602	CAD
FBXO6	235.063166683718	-1.85003622851156	0.830022208393001	-2.22889967256828	0.0258205809191531	0.2788924734367	FBXO6
EDN1	229.539845808733	1.94475833499823	0.873387221737075	2.22668512498994	0.025968325263821	0.280306149909414	EDN1
MTCO1P12	4449.60868556621	-0.854626226904335	0.384135372126971	-2.22480481860402	0.0260943437867936	0.28148363190647	MTCO1P12
EHHADH	492.734608559112	-1.42974961658456	0.642857358963829	-2.22405421148023	0.0261447970680167	0.281704355428731	EHHADH
LAMP1	4852.05858726036	0.849691619310446	0.382056234219093	2.22399621628261	0.0261486988164911	0.281704355428731	LAMP1
SLC15A2	76.3967889297518	3.01308193196468	1.35551933171758	2.22282475908832	0.0262276188805242	0.282192783872902	SLC15A2
AP5Z1	766.426049012758	1.20803541682482	0.543469919918824	2.22281928134175	0.0262279883946119	0.282192783872902	AP5Z1
TMEM125	519.081564439375	-1.39535793020771	0.628046414862331	-2.22174332531391	0.0263006567937616	0.28279160277018	TMEM125
ALDOA	8275.41265110447	-0.864084236733167	0.389015464844157	-2.22120793341552	0.026336881113437	0.282998044439989	ALDOA
INPP5D	660.776064700298	1.26351712381829	0.569339587774646	2.2192679921608	0.0264684978157813	0.284045086631202	INPP5D
STAB1	1421.21909838294	1.23025857426804	0.554299976264515	2.21948155682574	0.0264539805871279	0.284045086631202	STAB1
LINC00654	100.305403439931	2.71644768496072	1.2241854873243	2.21898373497145	0.026487831102022	0.284046056258653	LINC00654
HYDIN	22.7834517761448	-6.86375132587524	3.09369348562116	-2.21862681541546	0.0265121236750414	0.284046056258653	HYDIN
ALOX15B	93.0680935154112	3.51780642178152	1.58584942168221	2.21824744120407	0.0265379656500409	0.284046056258653	ALOX15B
RRP12	403.791670508707	1.48601829915105	0.669969182451195	2.2180397816422	0.0265521200868588	0.284046056258653	RRP12
FES	298.098013529851	1.67870398023829	0.756877100582196	2.21793469368676	0.0265592855494823	0.284046056258653	FES
PHYH	758.734678124782	-1.24837291991062	0.562897788062482	-2.21776128168414	0.0265711133659511	0.284046056258653	PHYH
DENND11	1531.24829395123	1.04540637463845	0.471768289865837	2.21593184004748	0.0266961705291947	0.285071259235954	DENND11
NDUFC2	4730.35198675625	-0.86947550177242	0.392411021934984	-2.21572650402383	0.0267102385890788	0.285071259235954	NDUFC2
B3GALNT1	322.28633870826	-1.80479528269965	0.814582953761115	-2.21560649454607	0.0267184636882402	0.285071259235954	B3GALNT1
TMOD1	174.584181554695	-2.11597823826133	0.955258922169308	-2.2150834597348	0.0267543365127219	0.285270901764577	TMOD1
GABARAP	3809.88688414994	-0.933684099120764	0.421633942750523	-2.21444244509797	0.0267983578096343	0.285557116583046	GABARAP
VPS35L	463.968983782824	-1.41561903190396	0.639750888971641	-2.21276602550639	0.0269137807185056	0.286595520059277	VPS35L
SLC30A5	970.26841811552	-1.12298348228877	0.507557017630017	-2.2125267571561	0.0269302894984414	0.286595520059277	SLC30A5
EHMT2	948.06296802319	1.1375987972544	0.514319051594761	2.21185428330338	0.0269767349482632	0.286742621676884	EHMT2
AK1	613.82317746797	-1.4425558973972	0.65220101331739	-2.21182713295662	0.0269786115804997	0.286742621676884	AK1
SULT1A2	98.8563529515261	-3.0285641295184	1.3694765079217	-2.21147578070872	0.0270029072192665	0.286817461153909	SULT1A2
APH1B	209.688565784785	1.9204050584186	0.868704339623623	2.21065438587614	0.0270597795114346	0.287238004354136	APH1B
LRRC3	146.518487379462	-2.204576728784	0.997764967105003	-2.20951506764217	0.0271388355484121	0.287893339707246	LRRC3
MUC20-OT1	756.981039986487	1.22567779868478	0.554858629051623	2.2089911456901	0.0271752567757712	0.288095850372223	MUC20-OT1
C20orf194	467.079998211382	-1.50570579974754	0.682086216714681	-2.20750069837195	0.0272790982601247	0.2890123966718	C20orf194
ADH6	117.157744075269	-2.55105098539291	1.15576370813295	-2.20724268069807	0.0272971094253558	0.289019012724642	ADH6
PUS1	445.177807996658	1.43128287867707	0.648634906090456	2.20660785480063	0.0273414677292921	0.289170717268851	PUS1
ECM1	319.972051530864	1.6582535630289	0.751517642815572	2.20653976507621	0.0273462291732319	0.289170717268851	ECM1
FAM214B	343.198869937767	-1.57551384142481	0.714244501212986	-2.2058466516006	0.0273947386036067	0.289499516724573	FAM214B
SDS	150.366292740863	2.71107790904618	1.22983663190401	2.20442117165509	0.0274947380880241	0.290371684394679	SDS
GGA1	917.678299753662	1.14880367639872	0.521254365151598	2.20392145025895	0.0275298687334595	0.290558100289713	GGA1
EGFL6	88.1435343772172	3.15530858044185	1.43223595869135	2.20306476826968	0.0275901839608665	0.290972986089066	EGFL6
ITIH5	828.080478402763	-1.20001621057031	0.544752223168778	-2.2028661096414	0.0276041869134607	0.290972986089066	ITIH5
ATIC	742.191098394599	1.25839306602809	0.571317047209126	2.20261774469241	0.0276217021627838	0.290973102060808	ATIC
TNFSF15	264.799463950597	1.75182492673261	0.795459058329053	2.20228169934039	0.0276454160871963	0.291038474741902	TNFSF15
SNRNP200	3451.25820125811	0.879365871553203	0.399471016884538	2.20132583938467	0.0277129648863393	0.291196343429594	SNRNP200
SSTR2	127.069819934755	-2.45038182250588	1.11313213717116	-2.20133957207731	0.0277119934163278	0.291196343429594	SSTR2
DLGAP1-AS2	49.5741677157795	3.47948748843957	1.58060185016894	2.20136873056784	0.0277099308010328	0.291196343429594	DLGAP1-AS2
ZNF516	411.511391523165	-1.56918656970113	0.713001892750001	-2.20081683605198	0.027748993222199	0.291390722888575	ZNF516
NKD1	384.538366576376	1.56002271567498	0.709010813844682	2.20028056725342	0.0277869951513072	0.29146201829541	NKD1
IDI1	930.039450956076	-1.15896452394881	0.526747895907497	-2.20022620489468	0.0277908499668065	0.29146201829541	IDI1
YTHDF1	1052.80649127279	1.1555764583972	0.525440346794261	2.19925337947006	0.0278599106695981	0.292002077591885	YTHDF1
ALDH3B1	1205.9632148543	-1.09869550262161	0.499707357218375	-2.19867785965271	0.0279008363383837	0.292246756429082	ALDH3B1
RER1	2071.35259523407	-0.940226533717038	0.427721320209473	-2.19822227532771	0.0279332700432812	0.292402234212508	RER1
RPS21	7278.33440172094	0.966544480059581	0.439984596607479	2.19676890398475	0.0280369549701905	0.293302896456562	RPS21
LINC00954	29.2958083655772	4.31792462746062	1.96670515997407	2.19551192285353	0.0281268965853008	0.293990888519751	LINC00954
XXyac-YM960E7.1	25.5753013843068	4.57135760747482	2.08240227554351	2.19523271807878	0.0281469084297215	0.293990888519751	XXyac-YM960E7.1
PCNA	1284.08089895594	1.09406421819653	0.498412393485501	2.19509834124611	0.0281565441864296	0.293990888519751	PCNA
CD9	4031.92636534406	0.857349547916394	0.390657600861159	2.19463168264605	0.0281900289465272	0.293990888519751	CD9
RNF114	1613.86231750147	1.0182293593562	0.463986386360245	2.1945242129704	0.0281977452172896	0.293990888519751	RNF114
TXNL4A	1004.48491611863	-1.18605575228883	0.540515917556438	-2.19430309777137	0.0282136269067285	0.293990888519751	TXNL4A
PLEKHG4	199.466051275042	1.94260088316889	0.885365269573174	2.19412365712673	0.0282265209695917	0.293990888519751	PLEKHG4
VGF	41.2020510199439	-3.7895585515497	1.7290419169769	-2.19171005303068	0.0284004493817456	0.295432209056794	VGF
IRX3	318.923145420374	-1.7654095206373	0.80541572766889	-2.19192332604048	0.0283850434666091	0.295432209056794	IRX3
APOH	23.5977945859474	-6.71078166433202	3.06283071082306	-2.19103904130851	0.0284489673457984	0.295747923170155	APOH
DNAH12	27.5705397291016	-4.65271987321937	2.12375534730956	-2.19079842652949	0.028466382546607	0.295747923170155	DNAH12
MYADML2	21.4136865214996	6.55070393850687	2.99047891345964	2.19052002307164	0.028486544273297	0.295772533076213	MYADML2
ITPRID1	36.7146608566315	-5.2766598558624	2.409298550584	-2.19012286982174	0.0285153270414209	0.295886567671374	ITPRID1
MISP3	592.420949265069	-1.30266904475499	0.595231917614331	-2.18850670840375	0.0286327131481082	0.296919270530881	MISP3
TSPOAP1-AS1	67.1789010106913	3.2614830304336	1.49045106776501	2.18825233580081	0.0286512267615655	0.296926023975999	TSPOAP1-AS1
ASS1	3177.63056375376	0.879670357622797	0.40208688974613	2.18776184962958	0.0286869541740854	0.296953164384629	ASS1
NRG4	139.496198943317	-2.29318249407881	1.04829334841348	-2.18753891508457	0.0287032055855717	0.296953164384629	NRG4
MORC2	594.18477661853	1.30316699579027	0.595738691212994	2.18748087880086	0.0287074375964686	0.296953164384629	MORC2
CNN1	872.672406186125	-1.16404931976338	0.532650177301394	-2.18539178126418	0.028860132963779	0.297072626637428	CNN1
NEDD9	1110.64297309081	-1.1373278316901	0.520428781162675	-2.18536689909661	0.028861955845482	0.297072626637428	NEDD9
CTXN1	55.0225098253634	-3.36060947498911	1.53755002448269	-2.18569114596437	0.0288382091051253	0.297072626637428	CTXN1
TRAPPC8	696.633905362554	-1.24066189295127	0.567694718718757	-2.18543849721088	0.0288567107947817	0.297072626637428	TRAPPC8
RP11-77K12.7	146.657327445003	-2.31845748634294	1.06046433869695	-2.18626633800034	0.0287961253782942	0.297072626637428	RP11-77K12.7
CPTP	709.533698803525	-1.21781950542952	0.557138479547575	-2.1858470562264	0.0288267967566602	0.297072626637428	CPTP
ITGA8	465.610527548542	-1.41918916103754	0.649069936540452	-2.18649652547741	0.028779298611707	0.297072626637428	ITGA8
TPP2	905.472134558396	1.13522733403239	0.519171680502497	2.18661259206901	0.0287708173237322	0.297072626637428	TPP2
HADHA	3228.44363935474	-0.873475819010605	0.399749415211729	-2.18505840352003	0.0288845646407423	0.297121360162785	HADHA
STAP2	745.256443267142	-1.20795694926059	0.552954198045964	-2.18455154790267	0.0289217438041705	0.297319818959014	STAP2
DIDO1	1602.11575830213	0.983716202559013	0.450434694968425	2.18392635724469	0.0289676598879023	0.297607793767985	DIDO1
CAPN9	643.488627637576	-1.30012755254613	0.595384853832708	-2.18367589329278	0.028986072391652	0.297613021226949	CAPN9
USP9Y	336.273984531825	-1.63125231939786	0.747240955595751	-2.18303387572931	0.0290333154200985	0.297914075449566	USP9Y
USP2	72.3952577521768	-2.95082212392905	1.3520344286883	-2.18250516504365	0.0290722704801707	0.298129766928981	USP2
LDLRAD1	21.7788111607014	-4.82689134025102	2.21220803291829	-2.18193373698382	0.0291144235042737	0.298377966653232	LDLRAD1
CACNA2D1	327.891889863527	-1.60110443544109	0.733899292719005	-2.1816405211527	0.0291360738210352	0.298415868839844	CACNA2D1
TMEM74B	128.278680455447	2.29847563876694	1.05418970279198	2.1803245020128	0.0292334160805083	0.299158359877178	TMEM74B
S1PR1	660.924253000397	-1.24406943622902	0.57066579445342	-2.18003154967538	0.0292551229868269	0.299158359877178	S1PR1
ZNF561	436.312103457477	-1.50189915340616	0.688966290972639	-2.17993125800955	0.029262557490242	0.299158359877178	ZNF561
RP11-356K23.1	22.5611230924555	-5.8226909736984	2.67354025350466	-2.17789538274788	0.0294138263489988	0.300519997172347	RP11-356K23.1
WNT5B	227.218447196505	1.84212263419928	0.846299311176472	2.17667982222328	0.0295044648258496	0.301260883783844	WNT5B
FAP	209.979879982984	-2.19479831834707	1.00989954147826	-2.17328380517373	0.0297589636111173	0.302929119478018	FAP
BTNL9	301.966363045437	-1.6363176424321	0.752861165073457	-2.17346533244605	0.0297453122934762	0.302929119478018	BTNL9
ARHGEF7	1216.48611285388	1.09188434850512	0.502304218047867	2.1737511039596	0.0297238324516731	0.302929119478018	ARHGEF7
CALHM5	128.976298105067	2.35686727994693	1.08434877983704	2.17353246830888	0.029740264868121	0.302929119478018	CALHM5
SH3GL2	146.805628823565	-5.17091191601697	2.37855418274094	-2.17397272407654	0.0297071836943976	0.302929119478018	SH3GL2
ZFP36L1	3874.60728810409	0.848965567163671	0.390719491450279	2.17282624937002	0.0297933968882965	0.303094024769983	ZFP36L1
E2F1	304.035123066131	1.62768694980785	0.749400872159019	2.17198432811867	0.0298568450278378	0.303281398369377	E2F1
FRRS1	216.300637390452	-1.87999126034395	0.865621292225376	-2.17184036163295	0.0298677061275068	0.303281398369377	FRRS1
SLC44A5	64.3206022254083	3.45393014258344	1.59048627683709	2.17161895257096	0.0298844162680457	0.303281398369377	SLC44A5
BAK1	800.809503079595	-1.16204094510841	0.535104752694161	-2.17161394896556	0.0298847939920014	0.303281398369377	BAK1
TAX1BP3	1889.13669382909	-0.986607968009912	0.454437637430948	-2.17105249817656	0.0299272041895089	0.303526488860406	TAX1BP3
SAMHD1	1996.22636433263	-0.946386083617108	0.436090699525057	-2.17015883312304	0.0299948155036142	0.304026718363768	SAMHD1
ABAT	418.216038263713	-1.50158063581773	0.69239950229079	-2.16866221141087	0.0301083382972114	0.304032632486583	ABAT
SDHB	1110.04917177102	-1.07379116462729	0.49513121743273	-2.16870018859834	0.0301054530654685	0.304032632486583	SDHB
PANK3	1723.38223547312	-1.022741002533	0.471574706975203	-2.16877832378482	0.0300995176670614	0.304032632486583	PANK3
EZH2	407.034743206013	1.4763670115802	0.680835492833408	2.16846364080706	0.030123428124009	0.304032632486583	EZH2
PRPF6	1669.51377612198	0.997208516400386	0.459623913057877	2.16961843818343	0.0300357634061473	0.304032632486583	PRPF6
KCNJ2	106.675663024043	2.53008670395136	1.1660623429592	2.16976966903038	0.0300242991966479	0.304032632486583	KCNJ2
NSUN5	473.190030219728	1.3901389449806	0.640931264433617	2.16893608117097	0.0300875369770138	0.304032632486583	NSUN5
NBPF15	447.139669875408	1.40529357555805	0.648772785755913	2.16607972222614	0.030305095448557	0.305680583520245	NBPF15
PFKP	1230.56212641735	-1.04591099826775	0.482953239639268	-2.1656568636934	0.0303374176268403	0.305821038939337	PFKP
PRPF40B	276.693392202114	1.68206619966751	0.776829638885369	2.16529611573654	0.0303650156456436	0.30591373035002	PRPF40B
SP5	168.594837144246	2.05200504884816	0.947950669373671	2.16467492997706	0.0304125882813754	0.306207422774866	SP5
DANCR	680.640758978865	-1.28381927915063	0.593537021579266	-2.16299781222522	0.0305413478857147	0.307317691225324	DANCR
KMT2C	1710.0663299037	0.961438471210499	0.444593570153158	2.16251096676745	0.0305788126977441	0.30750853204755	KMT2C
NTN4	1461.66471602949	-1.00442431772625	0.464708298919831	-2.16140817812148	0.0306638229293045	0.308176982196995	NTN4
TENT5C	1597.9667890227	-1.01390200800738	0.469322056865258	-2.16035447977777	0.030745238475904	0.308808519144986	TENT5C
SFT2D2	1238.80435100348	1.03219408097794	0.478112171394115	2.15889521901982	0.0308582968741303	0.309756925687601	SFT2D2
KLF2	1456.63194572248	-1.0466797054632	0.484925239220039	-2.15843519950972	0.0308940114837678	0.309924321344995	KLF2
CEP70	307.700827967059	-1.60756068210157	0.744875880960911	-2.15815912850846	0.0309154618864541	0.309924321344995	CEP70
SUPT20H	613.960184010246	1.25424851600292	0.581278012719861	2.15774291914838	0.0309478250473405	0.309924321344995	SUPT20H
CELSR3	223.234808202406	-1.83423558303022	0.850080154787533	-2.15772074280297	0.0309495502275577	0.309924321344995	CELSR3
PICK1	599.735792070893	1.27548489559586	0.591531306483064	2.1562424196603	0.0310647408015324	0.310890539641104	PICK1
RP11-159D12.5	255.251809025361	1.75484476382822	0.814180301457435	2.15535153661534	0.0311343357244916	0.311399556406874	RP11-159D12.5
SPHK2	422.09869984547	-1.42397290674555	0.660961347250135	-2.1543966416037	0.0312090797299708	0.311959430157129	SPHK2
SLC22A18	540.35298246546	-1.33301514929006	0.618974061249911	-2.15358806247594	0.031272491263658	0.312405422040737	SLC22A18
GPRC5C	3392.61058024067	-0.862978753351828	0.400831553544456	-2.15297110649278	0.0313209493827881	0.312701586540593	GPRC5C
CDH24	145.274491311265	2.25502435695172	1.04869491673779	2.15031494952459	0.0315303106817517	0.314602853819183	CDH24
COQ9	805.700897331108	-1.15325487181105	0.536435179369555	-2.14984944344332	0.0315671257459577	0.31478124251653	COQ9
ADIPOQ	45.8880993219594	-6.69686685362162	3.11743985097546	-2.14819440751235	0.0316983147995905	0.3158231255801	ADIPOQ
GTF2IP1	1195.8051806973	1.11485767184178	0.519008643879821	2.14805222415511	0.0317096069658417	0.3158231255801	GTF2IP1
PIK3IP1	1025.44793512099	1.12490472173534	0.523901386521635	2.14716881969711	0.0317798440498257	0.316333142299552	PIK3IP1
KCNAB2	439.587668096743	1.43510955102377	0.668542087092307	2.14662558832384	0.0318231010995894	0.316574152949416	KCNAB2
DNALI1	294.829891560923	-1.63358384317443	0.761188972370501	-2.14609499410786	0.0318654005875302	0.31680535524313	DNALI1
NAA60	1269.5063019262	-1.01762584459374	0.474569939067412	-2.14431164054239	0.0320079247269228	0.318032117594523	NAA60
ADAMTS14	185.367919707818	2.00603857708221	0.935854168677308	2.14353757692553	0.0320699571025142	0.31845812241045	ADAMTS14
SLX1A-SULT1A3	301.130620033363	-1.61593140761194	0.754025235841913	-2.1430733757971	0.032107206934034	0.318637672157879	SLX1A-SULT1A3
CLN6	731.938014591656	1.20003410743671	0.560049709403088	2.14272784591877	0.0321349580559619	0.318722796995379	CLN6
OSBPL3	542.691632256928	1.30421166312289	0.609113795160524	2.14116257665644	0.0322609297851609	0.319590843753713	OSBPL3
TM4SF5	444.765817769391	-1.39149310211011	0.649862123288191	-2.14121280844834	0.0322568806050802	0.319590843753713	TM4SF5
CTD-2314G24.2	92.2698425476563	-2.63480913776031	1.23099150993071	-2.14039586504428	0.0323227884160735	0.319859033276291	CTD-2314G24.2
MCM10	128.094475580271	2.3793997826994	1.11178529331671	2.14016123167191	0.0323417390370771	0.319859033276291	MCM10
ZMYND12	31.8277629407975	-4.14627576291628	1.93761345884946	-2.13988798641929	0.0323638202189753	0.319859033276291	ZMYND12
CST2	62.8646522201453	3.66476133337309	1.71260632014785	2.13987376448354	0.0323649698592746	0.319859033276291	CST2
ALDH2	5501.87372514821	-0.838301231059569	0.392010844617472	-2.13846438834515	0.0324790714507672	0.32077987329336	ALDH2
GPR153	295.099605418695	1.62397668314563	0.75957747538953	2.13800005366512	0.0325167388790362	0.32077987329336	GPR153
DENND4B	864.845487312482	1.12366530465558	0.525655049735451	2.13764769352276	0.0325453477542781	0.32077987329336	DENND4B
FUT1	715.299198962473	-1.33327535413457	0.623837011171718	-2.13721746266762	0.0325803083502875	0.32077987329336	FUT1
PDZD4	86.5560616299189	-2.67621717872758	1.25231996953885	-2.1370075091217	0.0325973808687214	0.32077987329336	PDZD4
C12orf75	1090.63393381106	-1.05595205760851	0.494168372825887	-2.13682646578549	0.0326121086850912	0.32077987329336	C12orf75
LILRB4	200.956345423976	2.03747438447585	0.953508737303553	2.13681773932944	0.0326128187233925	0.32077987329336	LILRB4
TLR3	254.437032006976	-1.74703698048493	0.817590559907527	-2.13681158535212	0.032613319456914	0.32077987329336	TLR3
PLAC9	137.869122266742	-2.2946331360819	1.07397268797508	-2.13658425560925	0.0326318213161927	0.32077987329336	PLAC9
MTHFD1L	282.722127576156	1.64713301630801	0.771189726870278	2.1358337111058	0.0326929703014956	0.321191043334375	MTHFD1L
DACT1	412.933100517081	1.55208919888039	0.72700222376443	2.13491671434462	0.0327678137862314	0.321736189349394	DACT1
TTC22	569.210290039133	-1.31861065571375	0.617712452503112	-2.13466743364237	0.0327881849352649	0.321746161852957	TTC22
BST2	2324.01772074432	-1.02606656197635	0.480786069888198	-2.13414369974354	0.0328310196495428	0.321786579973084	BST2
MCU	1173.57743853268	-1.04693224866853	0.490538608798163	-2.13425045427832	0.0328222846123725	0.321786579973084	MCU
LRG1	479.095063758818	-1.36554449377222	0.640058128980762	-2.13346949588271	0.032886231407967	0.322137787091712	LRG1
RP11-159D12.2	206.50196828899	1.86503071413435	0.874400518026512	2.13292498767458	0.0329308801651338	0.32238517136927	RP11-159D12.2
SBF1	2160.21893307401	0.906443980181173	0.425066771036969	2.13247433566699	0.0329678721104138	0.322557350259805	SBF1
SLC25A4	1548.44741498809	-0.987873668925477	0.463476530455083	-2.13144270316232	0.0330526880102092	0.32311293434927	SLC25A4
CEACAM20	27.7969517611941	-7.22141176264761	3.38824877724972	-2.13131096250533	0.033063532534928	0.32311293434927	CEACAM20
NPIPA1	568.504598415889	1.29552511869148	0.608035554775289	2.13067329454158	0.0331160666461576	0.323169582976009	NPIPA1
GFUS	2755.36659134526	-0.870118249209822	0.408389009497939	-2.13061132639078	0.033121175682872	0.323169582976009	GFUS
RBM20	50.562357743341	-3.47097860208796	1.62915991571754	-2.13053277864329	0.033127652613314	0.323169582976009	RBM20
PCID2	699.761937905461	1.18826410930301	0.558210434116592	2.12870279141866	0.0332788577521575	0.324454224289803	PCID2
CLSTN3	695.786823619943	1.19906953380661	0.563456027133292	2.12806230844161	0.0333319178456997	0.324781049442594	CLSTN3
FGD4	2135.23721659119	-1.13129786331764	0.531904012966936	-2.12688348976221	0.0334297649871834	0.325543634084329	FGD4
SLAMF7	498.842709545095	1.37307720954201	0.645666881733972	2.12660312676181	0.033453072489645	0.325579873533589	SLAMF7
RPS19BP1	1066.92379555089	1.13392742833234	0.533569225546936	2.12517396813882	0.0335720993355295	0.326547107814223	RPS19BP1
PRSS12	470.902121640506	-1.35725641952937	0.638791569028443	-2.12472500473614	0.0336095657490741	0.326608394346235	PRSS12
MYOM3	68.3569040364936	3.17682160159358	1.49523688313164	2.12462763421139	0.0336176961274384	0.326608394346235	MYOM3
SLC52A1	47.1282313986896	-3.70542921858938	1.7445341553026	-2.12402216793895	0.0336682899465951	0.326908869031688	SLC52A1
WNT2	59.089038929228	5.88023499553108	2.76897498000088	2.12361434754792	0.0337024048225834	0.327049080773966	WNT2
NPIPB5	1033.39391138434	1.18815275731477	0.559701518992747	2.12283282606236	0.0337678630492946	0.327493108207949	NPIPB5
CLMP	388.453549025186	-1.47266640041882	0.694120481134054	-2.12162937191073	0.0338688738653415	0.328281218812578	CLMP
NCOR2	3450.53897744289	0.981663340340169	0.462917653101431	2.12060035680919	0.0339554480852352	0.328928562657846	NCOR2
LUCAT1	22.5785226137968	6.30502623262474	2.97443981207345	2.11973569175353	0.0340283412405882	0.32944270031584	LUCAT1
SLC10A3	433.057647554566	1.38819985093213	0.655003381264952	2.11937814466121	0.034058522312845	0.329542966476381	SLC10A3
FAM114A1	946.712018977471	-1.08382644002735	0.511572451508049	-2.11861767933822	0.0341227903982411	0.329852688550092	FAM114A1
ZER1	888.214980437616	-1.12346170333264	0.530302509953797	-2.11852986219229	0.0341302186311832	0.329852688550092	ZER1
ST18	52.0000875715926	-3.39766034542463	1.60455166701918	-2.117513829727	0.0342162628304312	0.330108495084305	ST18
HOXB3	457.278359865818	1.37864717445016	0.651062225839298	2.11753519054636	0.0342144519520971	0.330108495084305	HOXB3
CCL11	454.372025990455	-1.38360410844913	0.653276666800951	-2.11794508936703	0.0341797183571757	0.330108495084305	CCL11
SDF4	3312.11682726616	-0.843383236494047	0.398362742965061	-2.11712378074477	0.0342493439109894	0.330167736274202	SDF4
TMED7	1851.46251709984	-0.92760203468982	0.438173738362324	-2.11697313982517	0.0342621274783732	0.330167736274202	TMED7
CDH19	71.3403500762907	-2.91567772260592	1.37779175303676	-2.11619623660799	0.034328121169381	0.330612026766292	CDH19
GXYLT2	60.9354230291491	-3.36019642224947	1.58926351814225	-2.11431042359629	0.0344887626654694	0.330626702299941	GXYLT2
CRY2	755.329296149677	-1.20826938204239	0.571458697996644	-2.11435994635869	0.0344845359110536	0.330626702299941	CRY2
WASH8P	347.725075863638	1.56347275755167	0.739345892966515	2.11467024085097	0.0344580624319756	0.330626702299941	WASH8P
GDF6	22.4834114567294	-6.4586354396183	3.05392205257038	-2.1148658441306	0.0344413830183727	0.330626702299941	GDF6
UGP2	1916.44487906772	-0.920312588178556	0.435058505687998	-2.11537661290677	0.0343978614441439	0.330626702299941	UGP2
PPIC	858.201969229864	-1.12303048311512	0.530983407885091	-2.11500108372154	0.0344298549495962	0.330626702299941	PPIC
AP1AR	504.907583938735	-1.31517623292828	0.621637064649064	-2.11566572799314	0.0343732473655521	0.330626702299941	AP1AR
CLDN23	836.924823075683	-1.13659130140441	0.537428047475479	-2.11487157535497	0.0344408944114717	0.330626702299941	CLDN23
POLR1A	797.58627642798	1.26239196128957	0.597399636782971	2.11314484234979	0.0345883725852751	0.331390499991371	POLR1A
NFKBIZ	1207.92299762535	1.2110198772265	0.573258071381545	2.11252128436319	0.0346417623304305	0.331710838259647	NFKBIZ
VPS35	2288.41475294797	-0.89349706487887	0.423036430026957	-2.11210430463857	0.0346775038705141	0.331861915278961	VPS35
NGFR	60.6961272830977	-3.18014061988114	1.50603759284936	-2.11159444822652	0.0347212491597123	0.332089369839987	NGFR
RCAN1	715.536569825696	-1.21883388693726	0.577406271570275	-2.11087746522496	0.0347828454854424	0.33248719983008	RCAN1
PRELID1	2215.48238363607	-0.93165521178523	0.44144392727227	-2.11047237084453	0.0348176885616794	0.332628986759078	PRELID1
ITGB2	1113.49545405537	1.06520946026063	0.504863861207431	2.10989445295822	0.0348674481648165	0.3328355954352	ITGB2
ASPA	106.138079937308	-2.5561062189362	1.21156473464739	-2.10975620686097	0.0348793603590277	0.3328355954352	ASPA
FANCI	574.196407505394	1.40778898604277	0.667745683865007	2.10827118775862	0.0350075386882204	0.333867077231376	FANCI
ZNF217	1161.12132487398	1.03484653523459	0.490924967061905	2.10795254808073	0.0350350941775673	0.333938285845012	ZNF217
FAM162A	997.591073607024	-1.082160334418	0.513615491971846	-2.10694644404791	0.0351222221391571	0.334002687997259	FAM162A
LINC00511	304.628438062273	1.57768385910063	0.748735103773654	2.10713221692029	0.0351061204192387	0.334002687997259	LINC00511
PEPD	1224.0216232658	-1.01125355073212	0.479883746910307	-2.10728860321483	0.0350925706436137	0.334002687997259	PEPD
SNX30	468.226455606136	1.35020820795321	0.640680493994836	2.10745952250591	0.0350777667919532	0.334002687997259	SNX30
G6PD	546.980677194642	1.27273776793931	0.604146946236165	2.10666920666978	0.0351462631979543	0.334040213344536	G6PD
RFC2	348.774171599726	1.50000998661254	0.712221577422112	2.10610017186201	0.0351956519185437	0.334176083376958	RFC2
JUND	3527.21868358545	-0.862363829478282	0.409471471876921	-2.10604129641904	0.035200765324734	0.334176083376958	JUND
DHCR24	4869.41674437642	-0.80764102177261	0.383544401231859	-2.10573018189979	0.0352277965411439	0.334241816154928	DHCR24
FMNL3	701.849398212307	1.18684450511646	0.563825533465138	2.10498538053499	0.0352925806663284	0.334665469718412	FMNL3
MKNK2	3269.81204338015	-0.849131571303544	0.403528571377612	-2.10426629372161	0.0353552245378931	0.334691464537061	MKNK2
GBGT1	344.876984501465	1.55929561255325	0.741026574801637	2.10423710238821	0.0353577695690875	0.334691464537061	GBGT1
GET4	1233.15371026301	1.01354207755115	0.481712827229421	2.10403796672916	0.0353751352789982	0.334691464537061	GET4
APOBEC3C	549.276083248114	1.29129059363171	0.613722616149106	2.10402967016941	0.0353758589419248	0.334691464537061	APOBEC3C
OMA1	270.446496364612	-1.6451159516044	0.782234324042834	-2.10309865092844	0.0354571468786953	0.3352697113564	OMA1
NPR1	156.418669884342	-2.14184508774549	1.01860606370025	-2.10272171359839	0.0354901028342763	0.335390551116643	NPR1
SERPINF2	74.5265094647079	2.93939846436526	1.39813707827348	2.10236786509879	0.0355210638923577	0.335492411978786	SERPINF2
SLC38A5	258.559882016792	-1.74353274134724	0.829596515534802	-2.10166353003938	0.0355827604354211	0.33588428547303	SLC38A5
ARHGAP29	588.782279715727	-1.28951549589376	0.613705176979117	-2.10119703118887	0.03562367391662	0.336018356427864	ARHGAP29
LTF	7329.39268436427	-0.79013593440437	0.376083621720894	-2.10095810816978	0.0356446437853028	0.336018356427864	LTF
NR3C1	856.279349563247	-1.11251025384225	0.529566996233565	-2.10079227322463	0.0356592050275054	0.336018356427864	NR3C1
FARSB	768.140064616145	1.1385160939636	0.542038555278628	2.10043378441662	0.0356906997048326	0.336018356427864	FARSB
B3GNT6	459.671482498439	-1.53102178799556	0.728936386321398	-2.10035034157358	0.0356980338959038	0.336018356427864	B3GNT6
PHKB	1458.48813262739	-1.01345036718353	0.482577269614084	-2.10007895314668	0.0357218964147685	0.336052679175267	PHKB
ATF7IP2	315.863540797951	-1.5465900118638	0.736900924150017	-2.09877605140436	0.035836646906617	0.336604056832178	ATF7IP2
SLC35D1	695.507737107149	-1.18585061772497	0.565025359168146	-2.09875645134023	0.0358383755407824	0.336604056832178	SLC35D1
SLC37A2	218.375872465052	1.86375630448532	0.888132748306556	2.09851095800604	0.0358600329308237	0.336604056832178	SLC37A2
SCNN1B	180.556508571759	-2.15044442990244	1.0247614706368	-2.09848290701847	0.035862508295671	0.336604056832178	SCNN1B
RAB34	528.680772226097	1.29506900217078	0.617252298673908	2.09811936699642	0.0358946021394181	0.336604056832178	RAB34
HGD	378.825967203893	-1.44246857895977	0.687563676765276	-2.09794180190848	0.0359102867453815	0.336604056832178	HGD
TBC1D4	876.623680591693	1.11619214385665	0.53207586310727	2.09780638674003	0.0359222521097446	0.336604056832178	TBC1D4
TPD52L2	1935.69952290136	0.933061563617347	0.445355175549458	2.09509536397816	0.0361625159841958	0.338664508848049	TPD52L2
TNIP2	771.303962903358	-1.14022567273521	0.544350577431556	-2.09465318860359	0.036201833343607	0.338841821886699	TNIP2
TDRD7	410.684555791686	-1.39638093073167	0.66672345530029	-2.09439298952328	0.0362249867566916	0.338867729238314	TDRD7
NDUFA13	2636.55199870954	-0.911107135159308	0.435103383245832	-2.09400149537457	0.0362598470409145	0.339003058133364	NDUFA13
CDC45	131.85362419202	2.22581773399214	1.06363023061666	2.09266121808298	0.0363794075531234	0.33981723892427	CDC45
PCMTD2	1170.92324755028	1.02627728492573	0.490439370507783	2.09256708706555	0.0363878171981713	0.33981723892427	PCMTD2
DBT	998.303470175585	-1.15643902644102	0.552760870191286	-2.0921144907396	0.0364282751942976	0.339946139925229	DBT
RAC2	601.649251858133	1.26038868840638	0.602495740724683	2.09194622171168	0.0364433266874779	0.339946139925229	RAC2
FHL3	159.873198120457	2.04170848448786	0.97608759724519	2.09172669568814	0.0364629710333083	0.339946139925229	FHL3
TXNL1	832.9055005453	-1.12110430349598	0.536132530057604	-2.09109546733813	0.0365195069556869	0.340161220697971	TXNL1
NLRP6	143.885216998131	2.32038831327612	1.10969619235001	2.09101223314304	0.036526967391318	0.340161220697971	NLRP6
FOXL1	131.13762048428	2.24093300517898	1.07284953625248	2.08876727766195	0.0367286773322335	0.341848154139819	FOXL1
NDUFS3	1115.40313589009	-1.08507745184099	0.519772040138978	-2.08760257968254	0.0368336991142458	0.342573731376025	NDUFS3
MDM4	920.02249703206	1.12962086871712	0.541149783576433	2.08744584771246	0.0368478512723536	0.342573731376025	MDM4
SPCS3	2559.37124332127	-0.89252146727827	0.42764512474961	-2.08706101303236	0.0368826196771591	0.342640704867263	SPCS3
WDR43	629.710650703177	1.20227427690486	0.576102627979379	2.08690989853963	0.0368962799562293	0.342640704867263	WDR43
C9orf24	28.2878040927169	-4.21380871726787	2.01948019613465	-2.08658085646655	0.0369260392402588	0.342725600385718	C9orf24
HOXC4	74.2285463237799	-2.97563888911174	1.42641388727453	-2.0860978119032	0.0369697638757432	0.342939946934419	HOXC4
MOSPD2	384.086207827546	1.43577686265865	0.688351965503995	2.08581791672144	0.0369951198338117	0.342983757388428	MOSPD2
SMAD6	652.763429748871	1.19071317693219	0.571800332416107	2.08239329260426	0.0373065606093239	0.345642942157364	SMAD6
TCIRG1	2020.61051212438	0.913843835870556	0.438882240887966	2.08220736847686	0.0373235325255651	0.345642942157364	TCIRG1
GLS	1497.69979688705	0.957765407185292	0.460028472653236	2.08196984343455	0.0373452243456067	0.345651260744443	GLS
MMUT	880.712907192605	-1.08508786875891	0.521346421016696	-2.08131834230845	0.0374047773512219	0.346009801841604	MMUT
ERBB4	28.7640783254386	-5.96033986740681	2.86573832697266	-2.07986186711725	0.0375382045354795	0.347050931030743	ERBB4
CRIP1	1504.42439540007	-1.02812393244503	0.494431919975245	-2.07940444560397	0.0375801922455521	0.347245989826466	CRIP1
VPS26C	876.261010395613	-1.08565420383543	0.522214325147647	-2.07894374312401	0.0376225215098561	0.347372597551686	VPS26C
LINC02826	27.4853658620958	-5.11092162591827	2.45882343349897	-2.07860457009119	0.0376537105908255	0.347372597551686	LINC02826
AR	89.9475047647963	-2.86375423601691	1.37774992630694	-2.07857331823142	0.0376565855013017	0.347372597551686	AR
BCORL1	235.368829723248	1.71586820651466	0.825919756813735	2.07752410855772	0.0377532124853291	0.347860711546496	BCORL1
OTX1	40.2821328107501	-4.67235968617082	2.24917607530267	-2.07736501267117	0.0377678828255007	0.347860711546496	OTX1
NEDD4	310.568572761136	1.71083867843806	0.823580795366016	2.07731735376094	0.0377722784299721	0.347860711546496	NEDD4
HOXA3	135.352924400577	2.15263324146513	1.03644618643229	2.07693681509413	0.037807391309389	0.347991287782931	HOXA3
EP300	1471.50942079713	1.16744259502181	0.562267548839197	2.07631153075079	0.0378651475392032	0.348246298379843	EP300
GALE	2200.44427030306	-0.905325258033564	0.436052652122722	-2.07618335452474	0.0378769961782323	0.348246298379843	GALE
PIGN	599.787977415028	-1.25074904844419	0.602589984303718	-2.07562203326265	0.037928921994764	0.348338381391691	PIGN
PIGK	547.418612256604	-1.2577348909435	0.605924803953853	-2.0757276855748	0.0379191438554017	0.348338381391691	PIGK
POM121C	1035.72475961657	1.15834307809828	0.558196648974369	2.07515233247391	0.0379724188468937	0.348545289062349	POM121C
IQGAP3	473.358544104541	1.37065912530566	0.661177460053449	2.07305785226686	0.0381668958605142	0.349966414844811	IQGAP3
SLC36A1	419.553122508893	-1.43562943532038	0.692526597714967	-2.07303147641884	0.0381693503046166	0.349966414844811	SLC36A1
RHOU	1339.55038171371	-0.972042283044478	0.468989007489995	-2.07263340402539	0.0382064098290467	0.350113092937289	RHOU
PLXNB1	1644.0952759693	0.939729110773781	0.45357262096692	2.07183826212984	0.0382805271046287	0.350599009399583	PLXNB1
ZNF665	38.3969458490954	3.78650243485224	1.82850569854827	2.07081795690246	0.0383758114781227	0.351278146586362	ZNF665
CUL4A	1578.03290001994	0.946282822429842	0.457123839063729	2.07007979362441	0.0384448727765723	0.351716631901464	CUL4A
ADAMTS7	189.396964417178	1.93896669722032	0.93717915787091	2.06893920008345	0.0385517924783853	0.352500795582068	ADAMTS7
SEPTIN5	139.133474625432	-2.17524117213202	1.05151409601061	-2.06867523734087	0.0385765724311335	0.352533459880557	SEPTIN5
ZFY	145.766755056177	-2.23367315873331	1.0809132183054	-2.06646853873722	0.0387842601061532	0.354236678980541	ZFY
TEKT2	26.6072976785722	-4.62630954454009	2.23985578723164	-2.06544973605555	0.0388804667660804	0.354920372900909	TEKT2
POLM	428.554246118707	1.37088694781645	0.663867665513994	2.06500032917713	0.0389229691481296	0.355002423598826	POLM
NUCB2	1490.59702180161	-0.964573200288801	0.467170980561514	-2.06471129505826	0.038950325223429	0.355002423598826	NUCB2
MYH9	12583.3667764753	0.744088836474992	0.360389858043026	2.06467751483217	0.0389535234701472	0.355002423598826	MYH9
FRMD5	69.6216229557269	2.80461665216223	1.35874129464616	2.06412851601202	0.0390055329015722	0.355281629272786	FRMD5
ZNF510	236.900201669839	-1.70181853631772	0.824868434300634	-2.06313936326174	0.0390993892148558	0.355941482430749	ZNF510
IER3	1351.16778403463	1.08624969617468	0.526610139395303	2.06272081548221	0.039139161067665	0.355990296688445	IER3
RP11-150O12.3	66.0494982989896	3.38812572680695	1.64284091851216	2.06235776612833	0.0391736870892402	0.355990296688445	RP11-150O12.3
TPX2	531.291826223794	1.27199465671208	0.616825059014014	2.06216436593115	0.0391920900194549	0.355990296688445	TPX2
CTC-359D24.5	23.5912666404122	-6.34964148166298	3.07914374830792	-2.06214519382289	0.0391939147348146	0.355990296688445	CTC-359D24.5
NKX2-2	30.1272371032689	-6.34616510271602	3.07773880329733	-2.06195701074993	0.0392118289861362	0.355990296688445	NKX2-2
EIF3D	2425.89384446861	0.868235427244969	0.421179272939026	2.06143911400565	0.0392611665196615	0.356160136304352	EIF3D
SLC37A4	683.66416544817	-1.15983123341523	0.56266680973695	-2.06131090966154	0.0392733880674894	0.356160136304352	SLC37A4
PRKCD	1438.00883277602	-0.948408393936707	0.460218251890075	-2.06077961932557	0.0393240696985422	0.356425305670047	PRKCD
STS	571.915521069173	-1.23453293554264	0.599364605890601	-2.05973613291402	0.0394237731446301	0.356858194075068	STS
CLINT1	2545.15625248545	-0.891550797178969	0.432899423004211	-2.05948714597916	0.03944759513282	0.356858194075068	CLINT1
PDXDC1	2946.86496365035	-0.866620155803435	0.420813043868935	-2.05939470848092	0.0394564422609699	0.356858194075068	PDXDC1
PURB	1241.5983017235	1.02321522184172	0.496855581141026	2.05938156011433	0.0394577008187436	0.356858194075068	PURB
MAPRE2	979.091440303683	-1.05410945437074	0.51216197858932	-2.05815640058666	0.0395751223549835	0.357725535022779	MAPRE2
ITM2C	3164.6570360711	0.861634269574811	0.418731054196753	2.05772717580661	0.0396163301408114	0.357903399962341	ITM2C
REXO4	634.527616516363	1.18704594449126	0.577340684651604	2.05605801920504	0.0397769241009043	0.358574733909617	REXO4
BMP7	208.395051634894	1.79746946368198	0.874138098505071	2.05627631006584	0.0397558904128235	0.358574733909617	BMP7
MNX1	203.947080611836	1.78986574185766	0.870362975259673	2.05645896336945	0.0397382978796003	0.358574733909617	MNX1
SPTBN2	360.123883615304	1.45693098579534	0.708379016856639	2.05671109833309	0.0397140239680348	0.358574733909617	SPTBN2
BUD23	1344.52835996064	0.975719335863831	0.474789629337781	2.0550561250142	0.039873584038615	0.359251266923522	BUD23
SBSPON	219.097179978003	-1.8730543956093	0.911713105761123	-2.05443399219936	0.0399337059086847	0.359598046218888	SBSPON
SLCO4A1-AS1	48.3260837496086	3.40390221858778	1.65738625959736	2.05377726457966	0.0399972543893437	0.359975289504093	SLCO4A1-AS1
SEC22B	1856.69202460481	-0.914400951882977	0.445366750202188	-2.0531414872526	0.0400588573162808	0.359977481611539	SEC22B
LINC01558	38.0857339294799	3.85245894245556	1.87640032136217	2.05311142755447	0.0400617719083391	0.359977481611539	LINC01558
PDZK1	132.062078479289	-2.15914731859042	1.05165307770826	-2.05309846408247	0.0400630289037072	0.359977481611539	PDZK1
SAMD9	641.310494976761	-1.18996381977435	0.579725326009522	-2.05263383603636	0.0401081033797948	0.359977481611539	SAMD9
LAMA5	2236.94359005153	0.871997988647396	0.424832293606152	2.05256992411174	0.040114306964893	0.359977481611539	LAMA5
ATF5	476.023890145165	-1.30071438973521	0.633742139562521	-2.05243474993333	0.0401274302728858	0.359977481611539	ATF5
RP11-1277A3.2	52.7294826338776	3.3158062701224	1.61620323648931	2.05160229559058	0.0402083289205661	0.360508657846047	RP11-1277A3.2
ITFG1	1018.9341315441	-1.03287613105257	0.503635823451488	-2.05083928298452	0.040282600614917	0.360979876022515	ITFG1
SOX4	2114.90323503436	0.963535255867579	0.470244603054387	2.04900864275552	0.0404612698064972	0.362385607755066	SOX4
OMD	82.4378144637031	-2.80049310415451	1.36715189387381	-2.04841401800596	0.0405194491384412	0.362711256342654	OMD
STK31	78.314757654514	2.91932827331465	1.42575256076085	2.04757007187612	0.0406021443500352	0.363060487106313	STK31
CALCOCO1	1553.88796765813	0.943647210568669	0.460822419991108	2.04774587700589	0.0405849060573916	0.363060487106313	CALCOCO1
ANXA6	1861.46099472947	0.920279958082541	0.449592652895819	2.04691947734251	0.0406659913587012	0.363435900191231	ANXA6
FNDC10	105.534825685969	-2.44899543441845	1.19656014760782	-2.04669647348235	0.0406878957315708	0.36343626584949	FNDC10
FOSL1	64.9870586924511	3.66107782740189	1.78926996780611	2.04612936743742	0.0407436443196398	0.363738775255302	FOSL1
MGAT4B	3569.73000506239	-0.820850496911242	0.401230388337921	-2.04583331863666	0.040772772704955	0.36380343568141	MGAT4B
HPS4	618.16955991675	1.19404367910471	0.583900718638714	2.04494298600705	0.0408604793388634	0.364390422773566	HPS4
NFATC2	508.713806669094	1.29431248032276	0.633065103067882	2.04451718164597	0.0409024817955037	0.36456941280786	NFATC2
AC068831.18	84.1426322207077	2.61301297134628	1.2783749613173	2.04401138196081	0.040952422738442	0.36481892989342	AC068831.18
LYRM7	327.360182325292	-1.51272992639137	0.740164589931021	-2.0437750562106	0.0409757744448268	0.364831440062322	LYRM7
LDB2	357.43360500278	-1.45062295252465	0.710605005218157	-2.04139140854954	0.0412119377393764	0.364979244028585	LDB2
TMED9	3204.15703556062	-0.822130028093533	0.402702310756173	-2.04153292924935	0.0411978842495485	0.364979244028585	TMED9
COL4A2	4829.7795483459	0.789545207175746	0.38671907127304	2.04165055676371	0.0411862065243234	0.364979244028585	COL4A2
CELF2	690.252462667582	1.1694570266373	0.572672184657612	2.04210551510634	0.0411410659462303	0.364979244028585	CELF2
DAB1	31.2682882668785	-4.16328267099625	2.03901841996091	-2.04180728836969	0.0411706510133319	0.364979244028585	DAB1
KANK2	1580.26670459675	-0.929854392523801	0.45525399484105	-2.0424958442121	0.0411023712369877	0.364979244028585	KANK2
IL17RA	654.150690154755	1.18969090110042	0.582427210631443	2.04264306231608	0.0410877849935789	0.364979244028585	IL17RA
TTLL3	565.732926005633	1.2231880985371	0.5987882491566	2.04277238282477	0.04107497564687	0.364979244028585	TTLL3
TPPP3	708.867817650365	-1.15045635945577	0.563055274023116	-2.04323875919958	0.0410288086230124	0.364979244028585	TPPP3
LOXL1-AS1	97.1724554566476	-2.51647020808575	1.23214527679709	-2.04234862193134	0.041116962281046	0.364979244028585	LOXL1-AS1
MIR193BHG	27.8096204991466	-4.20546943943513	2.06210735440097	-2.03940373446599	0.0414097500144116	0.366529858528289	MIR193BHG
MARCHF4	25.2722023343843	-4.50898590095353	2.21116579116214	-2.03918942621833	0.0414311258000755	0.366529858528289	MARCHF4
ADRM1	1709.89406142218	0.905664318394149	0.444305680602622	2.03838113698159	0.0415118312399642	0.367048495054216	ADRM1
PPM1L	414.434446809297	-1.42908126589339	0.701370191377137	-2.03755631970529	0.0415943241496479	0.367387061817002	PPM1L
SLCO4A1	402.139667352716	1.39535418833148	0.684779626801565	2.03766895760149	0.0415830506564953	0.367387061817002	SLCO4A1
LMBR1	965.635007745437	1.12651479101862	0.552988042837471	2.03714131907498	0.0416358822976442	0.367558827102358	LMBR1
MCM8	334.54726645675	1.49288680985759	0.733310096670142	2.03581924841426	0.0417685088593708	0.368533929283079	MCM8
PIK3R1	1159.87011900425	1.02774840413127	0.50488872008207	2.03559391060314	0.0417911497745154	0.368538081008896	PIK3R1
ABHD6	241.788554195794	-1.6611665569229	0.816284973845884	-2.03503262971558	0.0418475898862007	0.36884013079444	ABHD6
ATP6V1D	942.722867219301	-1.04161814268189	0.512280453374778	-2.03329667532689	0.0420225588740009	0.370186007505309	ATP6V1D
TIAL1	1419.41906149113	0.940197150186951	0.462497918750445	2.03286785101029	0.0420658758339728	0.370291178294894	TIAL1
MST1L	592.186605649489	-1.25021659678776	0.615040844767105	-2.03273751235363	0.0420790492569966	0.370291178294894	MST1L
PRDX2	2235.68825072045	-0.879066701272869	0.432514884595479	-2.03245421737344	0.0421076941270248	0.370347195488642	PRDX2
ZBTB18	609.346119511048	1.19878063406679	0.590143151821676	2.03133871903173	0.0422206462126873	0.371144263349287	ZBTB18
PRKRIP1	742.215424518554	1.11724233188061	0.550183101920102	2.03067365751785	0.0422881102837078	0.371416830440622	PRKRIP1
SEC24A	802.071179872198	-1.14877473690959	0.565733738245038	-2.03059259020542	0.042296340012278	0.371416830440622	SEC24A
SIX1	45.5439318154629	-3.47810742404905	1.71343438455812	-2.02990406600602	0.0423662917146415	0.371834671157595	SIX1
OCLN	987.136880598024	-1.04836371426484	0.516687797682309	-2.02900807599376	0.0424574677457275	0.372416748164585	OCLN
BCR	1291.25555747895	1.06055888299683	0.522748666583436	2.02881222046609	0.0424774201118963	0.372416748164585	BCR
MPDU1	997.804961185236	-1.02328079385581	0.504586217230465	-2.02796025518159	0.0425643045690041	0.372981779046155	MPDU1
ATP6V1FNB	27.9600781737779	3.99755629920611	1.97159549795619	2.02757426832739	0.0426037174205767	0.373130450306768	ATP6V1FNB
NES	679.937718883778	1.15970528083986	0.57223637779107	2.02661928854737	0.0427013624016036	0.373199131020955	NES
ELF5	24.6035913017794	-6.19002160687376	3.05412188797709	-2.02677621716458	0.0426853037492085	0.373199131020955	ELF5
PDCD11	683.101042747751	1.17009763797485	0.577301873024012	2.0268384577477	0.0426789360264879	0.373199131020955	PDCD11
PTGER1	92.2438151792131	-2.59081602530776	1.27826968958655	-2.02681487827952	0.0426813483051835	0.373199131020955	PTGER1
YBX3	2050.58978553848	0.902799317314545	0.445930226009386	2.02453044144072	0.0429156030725693	0.373443123218346	YBX3
MGST2	844.9901218808	-1.14975494860534	0.56813905739803	-2.02372101272355	0.0429988652974742	0.373443123218346	MGST2
BEX5	124.640276557445	-2.21555489011826	1.09475849788778	-2.02378414453319	0.0429923663115346	0.373443123218346	BEX5
KIF1A	97.504713377776	-3.20374665705836	1.58284468027031	-2.02404360768439	0.0429656650807706	0.373443123218346	KIF1A
FECH	358.660815092302	-1.42388880020301	0.703401643116004	-2.02428984085865	0.042940338305652	0.373443123218346	FECH
ATG13	1245.51778119545	-0.981115607429093	0.484566804583752	-2.02472723708732	0.0428953802145979	0.373443123218346	ATG13
ANXA13	144.821403530559	-2.16413469067827	1.06860891735016	-2.02518868740558	0.0428479928465718	0.373443123218346	ANXA13
CCDC181	33.6917836888126	-4.0005454855893	1.9755492852692	-2.02502945151488	0.0428643401339034	0.373443123218346	CCDC181
JAM2	338.076832469794	-1.54579289662721	0.763316542910654	-2.02510074094928	0.0428570208502818	0.373443123218346	JAM2
AGPAT2	1964.66584278131	-0.890309980208103	0.43951887263462	-2.0256467597655	0.0428009961478309	0.373443123218346	AGPAT2
N4BP2L2	1732.7774307433	0.904267394327459	0.446375835980167	2.02579826558451	0.0427854617491506	0.373443123218346	N4BP2L2
PHF10	1004.31573815478	1.01963457990468	0.503535070859319	2.02495245895108	0.042872246144514	0.373443123218346	PHF10
TXNDC17	848.057345691066	-1.09160472224884	0.539472099929717	-2.02346835432463	0.043024883055567	0.373473958763807	TXNDC17
SPART	588.964354271826	-1.22389857261025	0.605078019482429	-2.02271200275485	0.043102848685937	0.373955456005392	SPART
CPNE7	95.9567712005733	2.5030324284852	1.23835070592712	2.02126297219757	0.0432525500268066	0.375005643234121	CPNE7
TMED10	4889.69446133008	-0.800875158541293	0.396256309239613	-2.02110386602579	0.0432690142406933	0.375005643234121	TMED10
RNASEH2C	732.434287801033	-1.13471994900218	0.561519501907324	-2.02080238557674	0.0433002257857165	0.375080590534635	RNASEH2C
GIGYF1	1552.04054430458	0.966409354596117	0.478600670782012	2.0192394486557	0.0434623379844184	0.375908319654354	GIGYF1
ADGRF4	23.4712983086901	6.62594148003656	3.28142462013673	2.01922708794709	0.0434636221124748	0.375908319654354	ADGRF4
SLC25A6	10563.0916750792	-0.74969770574967	0.371212366651711	-2.0195924842479	0.0434256753859476	0.375908319654354	SLC25A6
FBXO32	560.059538641871	-1.23958461911831	0.614126566573772	-2.01845138541065	0.0435442723629327	0.376410004934493	FBXO32
CST1	1833.37438900963	7.00117474772743	3.46993759940791	2.01766589373886	0.0436260691729225	0.37686939642899	CST1
RDH11	900.584254235994	-1.04690805122174	0.518949481922316	-2.01736023965905	0.0436579333746427	0.37686939642899	RDH11
FGF13	112.579960015989	-2.3353655885001	1.15767564454855	-2.01728834799043	0.0436654308802404	0.37686939642899	FGF13
SLAMF8	278.304179952289	1.64428217001132	0.815431634110094	2.01645619476828	0.0437522944254463	0.377242271363865	SLAMF8
CDCA4	242.635573463486	1.64881779548115	0.817750240740634	2.01628530734252	0.0437701503999633	0.377242271363865	CDCA4
MITF	366.750850695827	-1.44164771316959	0.715024119982782	-2.01622249219272	0.0437767154822171	0.377242271363865	MITF
NXN	548.418275594725	-1.25044560383352	0.620291859547289	-2.01589878149641	0.0438105610691401	0.377338319508972	NXN
PLB1	82.3338016791303	2.65160024746037	1.31563629398715	2.01545081994086	0.0438574341544657	0.377546415302788	PLB1
CDK13	947.988484231283	1.05148921852377	0.522119065230391	2.0138878055713	0.0440213141233489	0.378588470756497	CDK13
SERPINB9	244.73862875303	1.66714865141896	0.827859088863235	2.01380726967459	0.0440297721907059	0.378588470756497	SERPINB9
RIMS4	56.6029426584476	-5.33416208920745	2.64900806716457	-2.01364509052515	0.0440468087856022	0.378588470756497	RIMS4
IPO9	988.330427096406	1.12117919715774	0.556859437094286	2.01339713843784	0.04407286641361	0.378616671004361	IPO9
PIK3C3	469.305348182596	-1.29203914027276	0.641798321787792	-2.01315443872408	0.0440983846637449	0.378640210880905	PIK3C3
ENTPD7	505.869299805592	-1.28979619528588	0.640795446095413	-2.01280487110988	0.0441351612764968	0.37876034377863	ENTPD7
TP53INP2	600.239120986433	-1.31326524933565	0.652533678235953	-2.01256317204334	0.044160604605707	0.378783142600963	TP53INP2
FBLIM1	1813.65439025479	-0.888876290989826	0.441714861752311	-2.01233050539345	0.0441851087989792	0.378797866717602	FBLIM1
FOXM1	481.288438880375	1.2857017607782	0.639133173371811	2.01163359115809	0.0442585757149965	0.379042509315841	FOXM1
C19orf33	1333.62091871221	-1.04797235808882	0.521036047038184	-2.01132409944761	0.0442912345819629	0.379042509315841	C19orf33
TPBG	452.089716090534	1.30321849083246	0.647947686260741	2.01130202092894	0.0442935651771131	0.379042509315841	TPBG
HOXD9	32.0723756323856	3.9436027112158	1.96086027984448	2.01115946493065	0.0443086157941911	0.379042509315841	HOXD9
COL6A1	5902.53715674146	0.761299270994229	0.378634861108749	2.01064230790829	0.0443632518507032	0.379042509315841	COL6A1
EPG5	499.710053219783	-1.26515518153253	0.629233629735337	-2.01062867867483	0.0443646925060456	0.379042509315841	EPG5
AF064858.8	41.3537660871316	3.45369975613262	1.71779057564239	2.01054762152311	0.0443732613324085	0.379042509315841	AF064858.8
MOCS2	571.33464571884	-1.20049317203549	0.597299971858433	-2.00986644667048	0.0444453258343311	0.379463097762756	MOCS2
ARRDC1	1358.22392131583	0.937697380287099	0.466673254613368	2.00932316351398	0.0445028729315879	0.379759372044038	ARRDC1
CRYBA2	27.6656729918739	-4.2312890349072	2.10706426548322	-2.00814427173479	0.0446279629161656	0.380616112283105	CRYBA2
DGCR8	679.027756164072	1.16892727571643	0.582150849548446	2.00794566669983	0.0446490656892291	0.380616112283105	DGCR8
RBM6	1735.46558272753	0.91176100105135	0.454187192746266	2.00745643120921	0.0447010853051171	0.380713207988002	RBM6
CRYZL2P	653.809803783888	1.14632122796345	0.571045524767054	2.00740777791941	0.0447062613242242	0.380713207988002	CRYZL2P
RHOD	251.654455882767	-1.60314160857694	0.798941417394909	-2.00658217695644	0.0447941706482752	0.381266512384167	RHOD
OCEL1	293.221174415398	-1.54111630260774	0.768528758484339	-2.00528124106516	0.0449329891102786	0.382252342876234	OCEL1
CACNA2D4	70.3167257822119	2.69804784013231	1.34673580911721	2.00339801011224	0.0451345848893045	0.383574746735638	CACNA2D4
TIMM21	381.473035295309	-1.38574910551935	0.691674228686784	-2.00347077865014	0.045126781035791	0.383574746735638	TIMM21
PJA2	1650.5857086081	-0.92574694986652	0.46219474254563	-2.00293699743918	0.0451840513156061	0.383798919274052	PJA2
UBL4A	759.117776977547	1.10121340425856	0.550288835820254	2.00115527078994	0.0453756595582113	0.385229616361669	UBL4A
MAP1B	397.310999414874	-1.39563874967123	0.697549209133708	-2.00077461402972	0.0454166843430523	0.385247024803998	MAP1B
MAPKAP1	1477.98462143587	-0.960575192505858	0.480132085313268	-2.00064778399285	0.0454303602257736	0.385247024803998	MAPKAP1
LRP1	4233.67116596323	0.819341307651371	0.409570039657737	2.00049131605443	0.0454472366985887	0.385247024803998	LRP1
C1RL-AS1	100.090491094964	2.36169271848274	1.18248781776267	1.99722372019966	0.0458008854072312	0.388046951133744	C1RL-AS1
PLXNA1	989.576854805715	1.01888701328625	0.5106902011495	1.99511760944867	0.0460300541997015	0.389789908793499	PLXNA1
IGHV3-66	448.599924923207	1.305757520114	0.654779869685982	1.99419313354917	0.0461309522606594	0.389906285517524	IGHV3-66
ZNF862	338.391962060097	1.47883725054697	0.741520289705414	1.9943314715427	0.0461158420985739	0.389906285517524	ZNF862
NFIB	868.483317395723	-1.06488834556376	0.533990472218208	-1.99420851300996	0.0461292722114397	0.389906285517524	NFIB
KDELR3	596.474879021755	-1.17076364158567	0.587104356481522	-1.9941320970636	0.0461376203821795	0.389906285517524	KDELR3
YIPF5	759.530213645978	-1.10141889207888	0.552699339341892	-1.9927993642807	0.0462834214137667	0.390542799066519	YIPF5
ADAM9	4074.39188857841	-0.807914427999597	0.405374811777025	-1.99300598983439	0.0462607911899842	0.390542799066519	ADAM9
ORAI2	531.310980085227	1.23848731827331	0.621468174398053	1.99284109676718	0.0462788500010307	0.390542799066519	ORAI2
SLC9A3R2	1390.16327304311	-0.958250800786393	0.480946297994444	-1.99242785479859	0.0463241336443749	0.390688012973335	SLC9A3R2
PKD1P4	393.359216503469	1.51675469761901	0.76209444680748	1.99024504636257	0.0465639483119138	0.392511416221574	PKD1P4
KIAA1109	1441.35001090823	-0.931136512597197	0.468050954047419	-1.98939133559134	0.0466580252541332	0.393105095691564	KIAA1109
GFM2	522.543178650094	-1.22120683577694	0.61400371896173	-1.98892416782423	0.046709573739653	0.393244514350807	GFM2
ATP6V1F	1299.04817874008	0.966258023698872	0.48584668095974	1.98881264721234	0.0467218862926574	0.393244514350807	ATP6V1F
VWA2	716.898328326337	1.16237276982418	0.585235213552365	1.98616341414011	0.0470151817959441	0.393322622951986	VWA2
ACTA2	3747.64456492542	-0.89460342683065	0.450431505005107	-1.98610314085492	0.0470218726058148	0.393322622951986	ACTA2
SMIM31	122.257790474826	-2.23721815029437	1.12652232627942	-1.98595100878583	0.0470387640274649	0.393322622951986	SMIM31
SLC35E4	114.667727004134	2.19437538365631	1.10465383985706	1.98648237527536	0.0469797879273664	0.393322622951986	SLC35E4
GFER	514.519580848015	-1.38031774425085	0.695006033813484	-1.98605145436951	0.0470276108511618	0.393322622951986	GFER
PHLDA3	661.321074411617	-1.2197501525824	0.613937548715188	-1.98676584472642	0.0469483512480915	0.393322622951986	PHLDA3
PAX8	93.1271424059566	2.40776137455695	1.21238930208911	1.98596388998819	0.047037333613027	0.393322622951986	PAX8
RCBTB1	528.918961105443	1.21865049453513	0.613227935071038	1.98727165681706	0.046892300799171	0.393322622951986	RCBTB1
POGK	944.091191061017	1.07134587383979	0.538854206458804	1.98819246653073	0.0467904078459856	0.393322622951986	POGK
PPP1R1A	64.9788747357199	-2.88660065076627	1.45199514100913	-1.98802362985878	0.0468090766454893	0.393322622951986	PPP1R1A
HMOX2	1355.29431852041	-0.932780049369916	0.469447221868708	-1.98697533166101	0.0469251305820847	0.393322622951986	HMOX2
EIF3K	1991.79147975541	-0.877549460276996	0.441561047794359	-1.98737969451889	0.0468803361399999	0.393322622951986	EIF3K
ZG16B	504.900012721377	-1.26508041135549	0.636470708733123	-1.98764906852288	0.0468505154421467	0.393322622951986	ZG16B
SCML1	356.681843284566	1.39449115096224	0.702541411365582	1.98492377588342	0.0471529526792467	0.39355721403503	SCML1
BTD	821.882697088291	-1.05876468722517	0.533483294075673	-1.98462575863714	0.0471861242954997	0.39355721403503	BTD
GDPD2	77.9866002628974	-2.67458490378994	1.34781775954736	-1.98438170505199	0.0472133039565002	0.39355721403503	GDPD2
BLNK	487.216724890514	-1.25144821440946	0.630663933147155	-1.9843345221352	0.0472185601231164	0.39355721403503	BLNK
ATXN7L1	231.515426147984	1.64716726444669	0.830158881550566	1.98415905804696	0.0472381111025812	0.39355721403503	ATXN7L1
MAP7D3	124.904577804131	-2.15963911000818	1.08852072173796	-1.98401285972769	0.0472544063607397	0.39355721403503	MAP7D3
ESM1	57.678231760383	3.69733942821519	1.86372895033205	1.98383967129794	0.0472737160524033	0.39355721403503	ESM1
ZNF850	67.1963725510576	2.78310761261744	1.402928588858	1.98378423158581	0.0472798987203245	0.39355721403503	ZNF850
HSPH1	1378.00359956578	0.969453086275702	0.488503392333693	1.98453706051948	0.0471960008689061	0.39355721403503	HSPH1
NAA16	311.299484703669	1.46906087507395	0.740990202676312	1.98256450593812	0.0474160953671887	0.394493370014404	NAA16
MEPCE	687.706809082787	1.12573341428204	0.568417269685439	1.98047011292429	0.0476507284203667	0.395851103714021	MEPCE
[truncated: 14,615 more rows]
