# Supplementary material for: scRNA-seq of gastric tumor shows complex intercellular interaction with an alternative T cell exhaustion trajectory
Source: Nat Commun. 2022 Aug 23;13:4943. doi: 10.1038/s41467-022-32627-z (PMC9399107; doi:10.1038/s41467-022-32627-z)
Supplement: Supplementary file 13 — Source Data [file 41467_2022_32627_MOESM13_ESM.zip › Source Data/Fig2/Fig2e_Bulk_DEG/Bulk_DEG_GC07.csv]

Gene_Symbol	baseMean	log2FoldChange	lfcSE	stat	pvalue	padj	Gene_Symbol
PGA5	195025.249575322	-12.1296622619315	0.375866918774986	-32.2711620949887	1.7762891243477098e-228	3.23710930021127e-224	PGA5
CHIA	13252.0789813307	-12.3036033369575	0.471956798853081	-26.0693422933135	8.12091422734876e-150	7.39977704396019e-146	CHIA
ATP4B	20851.8800839989	-11.5864101220033	0.506454866279578	-22.8774781198514	7.787518926946979e-116	4.73065816415606e-112	ATP4B
ATP4A	28033.2689666271	-12.1310602198327	0.553155766443417	-21.9306404375585	1.32548738756203e-106	6.0389205377326e-103	ATP4A
CHGA	8189.57089135327	-8.77215180470422	0.481692318308751	-18.2111100204042	4.21317581989979e-74	1.5356183228370798e-70	CHGA
COL10A1	973.027798767656	10.7517870591335	0.603806484242472	17.8066770392877	6.27249275846216e-71	1.9051651338369102e-67	COL10A1
AZGP1	4135.14551724342	-7.812331201628	0.440000733450322	-17.755268588683	1.5691816091443898e-70	4.0852522350067806e-67	AZGP1
GHRL	4170.31028152289	-12.7523253486092	0.726182333428804	-17.5607760772652	4.9197966433109e-69	1.12072967534622e-65	GHRL
KCNE2	3151.71123602324	-8.68630880572884	0.507562679049599	-17.1137657756748	1.17173005121891e-65	2.37262316149038e-62	KCNE2
CLDN4	3225.20445035956	6.62906008252493	0.407369946656167	16.2728255654069	1.53889597380533e-59	2.80448402266284e-56	CLDN4
CYP3A5	2178.40983054658	-7.1123056588125	0.456342901283111	-15.5854416466535	9.14292691910719e-55	1.51473363794372e-51	CYP3A5
CLDN3	1391.8783569495	7.69819878911491	0.523558998719838	14.7035936884628	6.11276653790243e-49	9.28325478222783e-46	CLDN3
LINC00261	2562.65013180048	-10.4339333172859	0.73399408504555	-14.2152825613552	7.36535505003455e-46	1.0325094648602299e-42	LINC00261
FGA	1189.75572551789	-7.02771257219623	0.4967934120473	-14.1461468726705	1.97274042979592e-45	2.56794439947148e-42	FGA
ESRRG	1074.00997138781	-7.81418501170146	0.559666173441637	-13.9622249521506	2.65028971118911e-44	3.21992531311402e-41	ESRRG
CLDN7	1899.02633929865	6.93263793748395	0.506701792693678	13.6818895007838	1.3026320305702599e-42	1.48369788281953e-39	CLDN7
RFLNA	2162.50911098362	-6.88705729187591	0.512858657946007	-13.4287628475621	4.10207227921164e-41	4.39742148331488e-38	RFLNA
REG1A	9110.25701792776	-10.0538981566498	0.758350938375771	-13.2575798985403	4.07846137392769e-40	4.12921555991434e-37	REG1A
RARRES1	1068.86584477657	8.88962447419686	0.671068498505364	13.2469703077946	4.6978865474535295e-40	4.50601497056806e-37	RARRES1
LYPD2	581.836583575636	9.06082170694834	0.692127995224702	13.0912515740773	3.69469129646857e-39	3.36660270934216e-36	LYPD2
MT1X	3297.79488979079	-5.30985154876461	0.407388674063066	-13.033871304784	7.85203701181849e-39	6.814072500160959e-36	MT1X
MT1F	1331.1579001558	-5.79119371438621	0.45229977245432	-12.8038837670897	1.55952190907973e-37	1.29185123959404e-34	MT1F
AKR7A3	3378.63749640905	-6.28564304581432	0.498598514184804	-12.606622095718	1.9413687423141798e-36	1.53823930260581e-33	AKR7A3
RP11-554A11.11	1157.2466150984	-6.12670751036688	0.487307553240145	-12.5725683290356	2.9885496776335696e-36	2.26930538854975e-33	RP11-554A11.11
ALDOB	3065.14710091422	-7.59132794882769	0.605969688033867	-12.5275704358391	5.2754090411217395e-36	3.8455621746161e-33	ALDOB
SLC9A3	3742.797296385	-6.25061460748535	0.499974748977202	-12.501860584504	7.29242859628162e-36	5.11143148994755e-33	SLC9A3
CEL	1696.93908707434	6.50962811147663	0.529817190232408	12.2865551203069	1.06968032745479e-34	7.21994603242079e-32	CEL
THBS2	1078.42047575935	6.77740834810561	0.555609527231981	12.1981499883026	3.17966111204445e-34	2.0695051466392202e-31	THBS2
KRT17	743.899148762444	10.442244379933	0.881365616522212	11.8478009400198	2.20912036997473e-32	1.38824171111791e-29	KRT17
THBS4	775.767288620103	6.63454805072334	0.560509671040688	11.8366343945593	2.52378820177172e-32	1.53311720630293e-29	THBS4
LY6E	3495.10225774339	4.81592875674426	0.412650896639313	11.6707095415662	1.7991637079704501e-31	1.0576761101307599e-28	LY6E
SFRP4	1041.55173386799	6.88948633538459	0.602925266965657	11.4267666539459	3.0734094416233498e-30	1.7503066770045e-27	SFRP4
CP	777.210913915313	7.9515721881342	0.704056239041955	11.2939446413461	1.40582597645985e-29	7.76356745303159e-27	CP
FCGBP	9595.24623867343	-5.08232066752061	0.457100951232429	-11.1185956927408	1.0186268316709599e-28	5.45983981775636e-26	FCGBP
IGHV1-18	1895.45014281814	4.51357355292204	0.406381040744278	11.106752285135	1.1631322258932e-28	6.056263338479339e-26	IGHV1-18
GPT2	2764.79820876353	-4.53824937966307	0.409732647054178	-11.0761234485252	1.6381256850064698e-28	8.29255624543275e-26	GPT2
DPT	932.61599576571	-6.82342377139853	0.62476955550806	-10.9215049152799	9.097574476248839e-28	4.48092425013943e-25	DPT
MMP3	364.524654422334	9.34606822364788	0.857537018998081	10.8987344179818	1.1687151859217e-27	5.60491198637817e-25	MMP3
GPER1	552.458398388242	-6.54404988022156	0.603179245147042	-10.8492623591952	2.01041223916242e-27	9.394295550383571e-25	GPER1
TOP2A	1765.64033162215	4.82823453266556	0.445135241753954	10.8466687868635	2.06826473102605e-27	9.423014114554681e-25	TOP2A
SULF1	2209.854859156	5.6510884377179	0.523633156893818	10.7920752597869	3.7521942850347596e-27	1.66780460123106e-24	SULF1
PRDM16-DT	1825.28528617236	-8.97366021001787	0.832923911570561	-10.7736854295576	4.58281513409021e-27	1.98850530961095e-24	PRDM16-DT
KRT20	3322.04383906251	-8.35828761695233	0.786581558056829	-10.6260915112231	2.253602240675e-26	9.55108075210723e-24	KRT20
CBLIF	24486.6865996368	-11.9681396254358	1.13853995817253	-10.5118309985763	7.61995509723748e-26	3.1560468566376303e-23	CBLIF
DUOX2	861.630273376933	-5.4403391225966	0.51821741938692	-10.4981787934354	8.80627026444263e-26	3.5663437622045e-23	DUOX2
COL8A1	967.723614837643	7.22502755046855	0.691101367073481	10.4543673253946	1.39929541109275e-25	5.54364338516398e-23	COL8A1
IGKV1D-17	328.307177529205	6.42208503326511	0.61573459794532	10.4299564369053	1.80971245962615e-25	7.017063800899371e-23	IGKV1D-17
IGHV3-11	2038.43800636146	4.47528958988218	0.432011821092206	10.3591831782932	3.8019484318356704e-25	1.44347308795361e-22	IGHV3-11
B3GAT1	594.999164438489	-7.67374056377246	0.741038844279625	-10.3553823433267	3.95602776458258e-25	1.4713193873827099e-22	B3GAT1
AOC1	1656.63635506183	5.63139605170093	0.546088995330746	10.312231339308	6.20438011560823e-25	2.2613724645368897e-22	AOC1
IGHV3-74	885.163467253561	4.74867333784888	0.463814685967181	10.2382987894111	1.33564181049737e-24	4.77269340284395e-22	IGHV3-74
GATA6-AS1	839.168811577671	-7.74827004503786	0.758475004636373	-10.2155904910176	1.68847933334542e-24	5.91747064824748e-22	GATA6-AS1
OLFM4	19976.0555297748	6.6886383874281	0.658694203045356	10.1543908485977	3.1678220450252202e-24	1.08925262167056e-21	OLFM4
SSTR1	919.741797163443	-8.66459382177755	0.854959620039277	-10.1345064944465	3.88329440547677e-24	1.31053994898905e-21	SSTR1
MKI67	1245.89908887846	4.85611049305736	0.481159106089143	10.0925253863068	5.96157082312815e-24	1.97533939419432e-21	MKI67
IGHV1-2	1810.40120266142	4.48163480792911	0.445432195489941	10.06131764454	8.18948268754935e-24	2.6650916517482e-21	IGHV1-2
USH1C	1108.37353487877	-5.07189923399936	0.505832886814792	-10.0268277650686	1.16189631516887e-23	3.71480674519957e-21	USH1C
EIF3CL	49.0131815091682	-42.6991331724583	4.26104560732351	-10.0208111124346	1.2348532125372999e-23	3.87999395608272e-21	EIF3CL
BGN	2389.12203612263	5.4547894761992	0.550666308949067	9.90579846188435	3.92819596315447e-23	1.2133464954665601e-20	BGN
RHOV	199.68367683654	7.69910385994944	0.794531039846053	9.69012344872166	3.32126982469784e-22	1.00878035475489e-19	RHOV
ADAM28	2100.15884681692	-3.84365014665716	0.398229417972588	-9.65184884186966	4.82773602583678e-22	1.44230592352212e-19	ADAM28
RNF128	1312.03747049414	-4.27742147216545	0.444175847719159	-9.6300181428819	5.97189338923102e-22	1.7553513729894502e-19	RNF128
INHBA	371.906801117989	8.1176361024898	0.843212565546025	9.62703407679082	6.1478335648505e-22	1.7783828394577101e-19	INHBA
WFDC2	1570.12958780491	4.401425457985	0.457965339710296	9.61082657645947	7.19688959886677e-22	2.0493143132773101e-19	WFDC2
IGHV1-46	969.783048975644	4.2948313001916	0.449345938559032	9.55796176541468	1.20098580776269e-21	3.3671946708718703e-19	IGHV1-46
COMP	310.826663704744	11.7035870468325	1.2261747598067	9.54479526937705	1.36376699388536e-21	3.7656499540252604e-19	COMP
TRIM73	457.973473307521	-6.46255683032612	0.682017696296605	-9.47564390985479	2.65120451241145e-21	7.21127627375914e-19	TRIM73
PGA4	1245480.10228577	-11.8460617368174	1.26200334697332	-9.38671182230056	6.19025973419924e-21	1.6589896087654e-18	PGA4
MT1E	4012.20509805699	-4.65117236219827	0.495917897665722	-9.37891611512966	6.66543809029308e-21	1.7604484602536397e-18	MT1E
MMP7	733.52905708817	7.49276673459361	0.800195814030621	9.36366649664439	7.70166438256144e-21	2.00507331011143e-18	MMP7
LGALS9B	384.864637550602	-7.8531181593532	0.838921595369932	-9.36096794109858	7.90095151995281e-21	2.0279850774594397e-18	LGALS9B
TMEM238L	491.694889100994	-6.11110615083074	0.65720157691309	-9.29867846564661	1.4220209138052402e-20	3.59929293516482e-18	TMEM238L
IGLL5	4323.75622837815	3.59710013275406	0.387486743439794	9.28315663349388	1.64530389938273e-20	4.0742224640766796e-18	IGLL5
IGLV2-11	1208.84545850119	3.98848784871354	0.429674895823951	9.28257128232998	1.65437040354299e-20	4.0742224640766796e-18	IGLV2-11
SLCO2B1	1947.84949998723	3.74391861124694	0.403648172929108	9.27520266988669	1.7728168204377802e-20	4.30770849808776e-18	SLCO2B1
CENPF	579.585397015074	4.86503391521688	0.52527732894552	9.26183874141932	2.00941502833544e-20	4.8183657205769695e-18	CENPF
GATA6	1926.1253509684	-3.89102730476171	0.421335295144844	-9.23499016009109	2.58309755820041e-20	6.11355453255121e-18	GATA6
EPHX2	704.466023742103	-4.89086576752148	0.531438481271712	-9.20307042090332	3.47864776036165e-20	8.12754830574753e-18	EPHX2
SEC62	4717.61778818278	3.29436959189594	0.358080286321272	9.20008645474612	3.576618809255e-20	8.25067103542572e-18	SEC62
PAX8-AS1	681.3080313845	6.60592292611555	0.721727471582599	9.15293263207804	5.540853591254731e-20	1.2622064480878301e-17	PAX8-AS1
TIMP1	2736.45474570446	3.50656046895281	0.385313209395928	9.10054569489116	8.987908965201091e-20	2.0221685553311702e-17	TIMP1
IGHV4-34	1504.35097157041	3.88567779068409	0.42950618528109	9.04684943743269	1.47152725702852e-19	3.27037960147412e-17	IGHV4-34
FOXM1	481.288438880375	5.12482964243655	0.567228686044593	9.03485625554851	1.64218114386921e-19	3.60567580311717e-17	FOXM1
CYSTM1	9521.55937014989	-4.04694770923372	0.448702573801147	-9.01922107321634	1.8943137657067e-19	4.1097588174094e-17	CYSTM1
MT1M	797.683943279495	-6.04514021710537	0.672287986490346	-8.99189088394067	2.43012915228045e-19	5.21019690248929e-17	MT1M
GC	483.706062130159	-10.411879985172	1.16092526222259	-8.96860489127309	3.00293687479113e-19	6.36343274490623e-17	GC
IGLV8-61	456.181083123864	5.35235734702956	0.597926581147957	8.95152936126972	3.50590832273262e-19	7.3438704912045e-17	IGLV8-61
CEMIP	152.777096134704	8.16603294038754	0.918218302226715	8.8933458640332	5.9295891173646705e-19	1.22796400085061e-16	CEMIP
TMED6	447.103927006587	-5.21060617247474	0.586211523307443	-8.88861096260299	6.187757148948131e-19	1.25359596069961e-16	TMED6
COL6A3	6963.97714604209	4.15353972187209	0.467290830871588	8.88855386724564	6.190937031549851e-19	1.25359596069961e-16	COL6A3
IGFBP3	5699.13838174011	3.50976627340515	0.395962696697119	8.86388112486731	7.72761494492686e-19	1.54756104127854e-16	IGFBP3
IFI6	4027.05269366116	3.54080067395499	0.399546063817134	8.86205870764269	7.855021353319321e-19	1.5559772732923002e-16	IFI6
TKTL1	155.360422304156	10.1229632037436	1.14296774476542	8.85673567789198	8.23915872612859e-19	1.61452073790288e-16	TKTL1
RAP1GAP	2455.92305876503	-3.704422634995	0.418963042272747	-8.84188403564104	9.41178806099092e-19	1.8246853789733898e-16	RAP1GAP
IGLV3-9	434.145603352879	6.82034352870602	0.772194611634188	8.83241533409847	1.02439257411192e-18	1.9651084495385002e-16	IGLV3-9
CHI3L1	343.665642125533	7.79298138114927	0.886480121281909	8.79092626451691	1.48331900031985e-18	2.81583390227386e-16	CHI3L1
IGLV2-23	1884.49448912598	3.62035405350588	0.413183478081367	8.76209782229708	1.9164984910610397e-18	3.60064623722644e-16	IGLV2-23
CDC20	434.196047759005	5.15696038279814	0.588983231317905	8.75569983759802	2.02840884679399e-18	3.7720125330585397e-16	CDC20
FBP2	483.171693437757	-8.58753176036194	0.982876289464308	-8.73714408660967	2.39077472860639e-18	4.40095743981038e-16	FBP2
PNPLA7	467.109392497191	-5.62838666367963	0.646768147478542	-8.70232506907178	3.2515261289924198e-18	5.92558121747579e-16	PNPLA7
GREM1	3263.23487583424	4.38447708012802	0.504054907467491	8.69841165153381	3.3656168837775298e-18	6.07277248415462e-16	GREM1
PRKCI	2521.07816220321	3.43013804260708	0.394826613022993	8.68770728584934	3.69827208233765e-18	6.60757945377661e-16	PRKCI
MMP11	700.794086452814	6.01389213833314	0.693234017217138	8.67512555496745	4.13094457804901e-18	7.30896446508399e-16	MMP11
DGKD	3414.54762104382	-3.3633025014698	0.389373632452564	-8.63772536492834	5.73432629064289e-18	1.0048304069295801e-15	DGKD
MFSD4A	4350.64031669817	-3.4772625783124	0.403133554716681	-8.62558459257054	6.37660817954703e-18	1.10673626156252e-15	MFSD4A
IGLV1-44	3644.04359002791	3.37333824296166	0.391989809509182	8.60567841594015	7.58666914782215e-18	1.3043345146218e-15	IGLV1-44
ANTXR1	1770.54420702785	4.26371844980571	0.495584428529581	8.60341488625123	7.73786405527064e-18	1.3178956499369402e-15	ANTXR1
SFTPD	184.49501627553	6.74636058821156	0.785813386514691	8.58519427638362	9.06830505319727e-18	1.53019251193951e-15	SFTPD
IGLV2-8	1285.81430061801	4.23883463815102	0.494029382099485	8.5801265911294	9.476878693508769e-18	1.5844645624816902e-15	IGLV2-8
ECHDC3	493.434472550343	-5.12858624558952	0.598126543501743	-8.57441673724112	9.95902023918436e-18	1.6499380439899601e-15	ECHDC3
CCKBR	637.209036041301	-9.74441856733798	1.13869390334539	-8.55753994880422	1.1530143079308101e-17	1.89302096826407e-15	CCKBR
PTPRU	834.339703656496	3.95404102025361	0.463168381917028	8.53694072097074	1.3782221592293e-17	2.24256434194596e-15	PTPRU
CDH3	290.621992190653	6.43315602077549	0.756195808848794	8.50726220047305	1.78088491283445e-17	2.87211032314116e-15	CDH3
IGLC1	7884.76793000401	3.60376521959278	0.425095332184168	8.47754596851581	2.2999350192003602e-17	3.67666805174627e-15	IGLC1
TPX2	531.291826223794	4.50788560044474	0.533712169220786	8.44628595789039	3.00716573451851e-17	4.76544246485785e-15	TPX2
SLC34A2	156.67077958671	8.44920976407444	1.00661256204903	8.39370586323254	4.71053741457969e-17	7.40041671062933e-15	SLC34A2
FNDC1	290.614781366173	6.84727783771459	0.816092316099335	8.39032264198054	4.8480980795693904e-17	7.55143071812586e-15	FNDC1
SOSTDC1	451.073432171493	-7.06343904508788	0.841974048482249	-8.38914104041628	4.8970691565087503e-17	7.563066805780981e-15	SOSTDC1
MYBL2	450.053772785741	4.72704444810012	0.56450718581982	8.37375425298644	5.58110827051336e-17	8.54706866570046e-15	MYBL2
GCNT4	508.927650021169	-5.0411512345417	0.604915751501166	-8.33364187001499	7.83928152083792e-17	1.19052555363125e-14	GCNT4
IGF2	556.398616002903	5.15580086698381	0.619385462440845	8.32405857035467	8.50015724496407e-17	1.27582905932349e-14	IGF2
PGA3	1232634.67001665	-12.0374414041662	1.44620109931011	-8.32349070257827	8.54099787299526e-17	1.27582905932349e-14	PGA3
SLC6A14	338.875216653089	5.84569096700671	0.703000586070122	8.31534294969083	9.148732251212521e-17	1.35549997191949e-14	SLC6A14
SOWAHA	440.931947814508	-5.76714950654755	0.694354388405318	-8.30577238777538	9.91721838644823e-17	1.45751119253736e-14	SOWAHA
SH3RF2	779.392282419462	-4.34454927679827	0.523138755591665	-8.30477426946628	1.0000939571711899e-16	1.45805698203902e-14	SH3RF2
ANKRD22	1183.50977052328	-4.35122604572835	0.524966458815152	-8.28857915141675	1.14609283939359e-16	1.65765046865942e-14	ANKRD22
CD9	4031.92636534406	3.10909497354816	0.375384284011493	8.28243244582124	1.20684421486358e-16	1.73177393477747e-14	CD9
PLCXD2	272.895941455116	-6.42685696671588	0.779046654022754	-8.24964324476538	1.5886807601960398e-16	2.26188423232912e-14	PLCXD2
CPA2	1465.30559398443	-9.42026173251486	1.1428402401911	-8.24285092633736	1.68155030466166e-16	2.37554827536078e-14	CPA2
SFRP2	1081.75709266991	4.73498242424961	0.574842854954762	8.23700317997732	1.76577792320133e-16	2.47534899018623e-14	SFRP2
IGLC3	9051.77524454543	3.4764637754735	0.422287367870911	8.23245978917421	1.83407724885247e-16	2.55146746435782e-14	IGLC3
PRDM16	599.787721168785	-4.86565603507985	0.591116966749302	-8.23129145122884	1.85205739214569e-16	2.55696166018659e-14	PRDM16
SCGB1A1	175.088689486005	11.1376479200721	1.35768457417536	8.20341346725321	2.33655859981001e-16	3.2016123250329e-14	SCGB1A1
ASPN	605.929392213339	4.11575895495904	0.505126777260639	8.14797223239537	3.70077301040354e-16	5.03305129414882e-14	ASPN
PXMP2	1066.5705244635	-3.73447691295966	0.459393757249201	-8.12914162203965	4.32340964721804e-16	5.83628277117789e-14	PXMP2
MUC3A	1825.1276620688	10.5608623571625	1.30514406692106	8.09172153850909	5.88272768611207e-16	7.882855099390171e-14	MUC3A
CPS1	1747.97549245008	4.23372557836382	0.523533788569479	8.08682394680236	6.1240688083159e-16	8.14635255202547e-14	CPS1
XYLT2	2280.17265666773	-3.09504081879561	0.383558091146879	-8.0692883039988	7.07091191881217e-16	9.337702812205291e-14	XYLT2
IGKV3-11	2865.88824574724	3.50338454257734	0.434468633548211	8.06360752435904	7.407531612909289e-16	9.71186015206179e-14	IGKV3-11
FCGR3A	890.415094673213	4.95044583163431	0.616189236164529	8.03396999020685	9.43682866226818e-16	1.22840546815125e-13	FCGR3A
ITGBL1	512.654001910047	5.51280460790028	0.690381004216958	7.98516264820032	1.40337144471599e-15	1.81383270982299e-13	ITGBL1
TRIM29	369.803691013795	6.36346316548895	0.798104831279463	7.97321719665262	1.5459612878585802e-15	1.9840562330939998e-13	TRIM29
MISP3	592.420949265069	-4.63399929121965	0.583433811924714	-7.94263067464732	1.9793764735364402e-15	2.52252845130966e-13	MISP3
IGKV3-15	10197.9971095907	3.03096161781319	0.382080282510726	7.93278731343093	2.1428123244397003e-15	2.71184804170757e-13	IGKV3-15
ARPC1B	3621.58120522789	2.95980612542134	0.374415044759027	7.90514742089563	2.6761669641953603e-15	3.36348046589629e-13	ARPC1B
LTBP2	1424.75151229337	3.52413741635796	0.446679723545283	7.88962925916357	3.03085566022554e-15	3.78317216109248e-13	LTBP2
MMP2	6286.80618581461	3.15640207959336	0.401506107952991	7.86140488792495	3.7984880085284505e-15	4.70909152839609e-13	MMP2
SLC26A9	1111.44774288972	-3.64084434246526	0.463392092648732	-7.85694102299917	3.9362807506487505e-15	4.84694462160965e-13	SLC26A9
FOXJ1	311.990837155014	6.73799677728574	0.858001399533462	7.85313028737427	4.05779741961638e-15	4.96304028020731e-13	FOXJ1
SLC4A4	1118.96701105658	-4.01693594826083	0.512262265601089	-7.84156128218297	4.44978669624164e-15	5.40619418348717e-13	SLC4A4
PHC3	1774.94991715943	3.7483431249557	0.479176453603177	7.82246935710209	5.1797065756046806e-15	6.25132269098143e-13	PHC3
LINC01133	766.920429831665	-4.87530456936121	0.624487480365732	-7.80688920537843	5.861675545626181e-15	7.02073287866585e-13	LINC01133
SLC2A12	627.419680769336	-4.04799575096677	0.518562291222757	-7.80618995920758	5.8942720063426e-15	7.02073287866585e-13	SLC2A12
SPINK1	3591.48550943249	-3.34638458934317	0.428943305804445	-7.8014612748585	6.119438642277531e-15	7.24160063745881e-13	SPINK1
CXCL16	2463.10861757542	3.09753650416841	0.397533099189097	7.79189584587266	6.60111389214785e-15	7.71199702616489e-13	CXCL16
C2	1348.29789760705	4.32223649287532	0.554709855279994	7.79188696889771	6.601577787981361e-15	7.71199702616489e-13	C2
AGRN	3341.7344007579	3.0190313602135	0.387918667627335	7.78264005359447	7.10265040612562e-15	8.2445032484862e-13	AGRN
IGKV1-12	1064.88887761784	4.62462707210837	0.595411202468223	7.76711464772144	8.029416200287741e-15	9.26127093886353e-13	IGKV1-12
IGHV3-23	5341.22913515503	2.9426719208748	0.378984623067603	7.76462088898495	8.18897945380661e-15	9.385909532463629e-13	IGHV3-23
ARL14	451.788025647128	-6.4737948673531	0.836939375961508	-7.73508219745995	1.03336317218594e-14	1.17700065311979e-12	ARL14
SYT13	707.360284502988	-4.46340408391611	0.578338614878188	-7.71763110588112	1.18511603363599e-14	1.3414630184461e-12	SYT13
LINC00365	194.261612824535	-6.70573567466608	0.869076445086036	-7.71593306041361	1.2010033644671e-14	1.35105464901533e-12	LINC00365
IGHV1-3	411.074972040155	4.63212420718494	0.600972401475219	7.70771535567086	1.2809004283745e-14	1.43209382863171e-12	IGHV1-3
LGALS9C	398.99518449722	-8.13344306411674	1.05544393719352	-7.70618199365849	1.29637718694622e-14	1.44055962529927e-12	LGALS9C
PLD1	652.375424354301	3.68084616434524	0.478511518936145	7.69228329660426	1.44532148732874e-14	1.59633568394418e-12	PLD1
ELN	1842.71403334683	3.13712155648758	0.409635497255325	7.65832447995153	1.8837446022880902e-14	2.06803383325892e-12	ELN
SIGLEC11	368.667431325512	-5.67579278697831	0.743550137419767	-7.63336929325866	2.28696560414914e-14	2.4956683335337698e-12	SIGLEC11
IGHV1-58	129.365337874161	7.84059646914498	1.02741522085256	7.63138048766572	2.3225309027700502e-14	2.5193930459572198e-12	IGHV1-58
UBE2C	435.429714049885	4.53296095733652	0.594600364264592	7.62354218020524	2.46807600855759e-14	2.6614329692280197e-12	UBE2C
ATP11A	1948.41950384338	3.75042325837888	0.492243580563564	7.6190394480819	2.5557035795811102e-14	2.73971423731095e-12	ATP11A
LIFR	2188.49136258462	-3.40557069082969	0.447748641797969	-7.60598776392566	2.82736040879133e-14	3.01320561928732e-12	LIFR
AMT	343.161561215686	-5.55680051710439	0.731540504687164	-7.59602575865665	3.05363769958201e-14	3.23543566495247e-12	AMT
IGKV2D-29	274.501392997713	6.50599041925133	0.858219146171211	7.58080316464231	3.43422286262586e-14	3.6176460952886496e-12	IGKV2D-29
AQP3	1574.14702300807	3.16417545578007	0.417501152496128	7.57884244597244	3.48651589754447e-14	3.65162446648565e-12	AQP3
PBLD	1440.31142133326	-3.14245775578578	0.414986783187027	-7.57242852809011	3.6631076151203e-14	3.814655610168699e-12	PBLD
ASNS	558.903571388044	-4.33206403054615	0.572375509562106	-7.56856986047566	3.77355373570765e-14	3.8852679818947e-12	ASNS
PADI2	244.913488058615	5.79043768455289	0.76503627916867	7.56884064484509	3.7656974176136e-14	3.8852679818947e-12	PADI2
ERO1B	1480.17877520069	-3.47237378766979	0.459055806529301	-7.56416483199009	3.90364480581237e-14	3.9966305023103696e-12	ERO1B
MDK	2624.81132695437	3.06484005394666	0.406295580599498	7.54337531662151	4.5796068270939704e-14	4.6625002691039395e-12	MDK
OAS3	1626.54029696834	3.07329119999283	0.407548698675509	7.54091771113662	4.6667554081602804e-14	4.7248305865729395e-12	OAS3
IGLV3-21	4494.29966810901	3.06250668028099	0.407411749363037	7.51698173915953	5.60552430015092e-14	5.64392678706908e-12	IGLV3-21
SST	1834.28865778315	-11.4384390126768	1.52711708073271	-7.49021745417756	6.87595962554619e-14	6.88502682505241e-12	SST
BST2	2324.01772074432	3.7617491439271	0.502798099434449	7.481629600745	7.34065977605972e-14	7.310173975896849e-12	BST2
NEK2	207.242596922818	7.62821182890069	1.02081814772022	7.47264519732204	7.85985651897334e-14	7.78467528270489e-12	NEK2
LAMA5	2236.94359005153	3.10427737706814	0.415583784548397	7.46967878075769	8.03908187666181e-14	7.91914746596134e-12	LAMA5
PLEKHS1	475.237077450794	5.57687968738871	0.7471798164081	7.46390569568421	8.3994728325737e-14	8.22967703767867e-12	PLEKHS1
CHAC1	160.431070712217	-6.51500610222705	0.873610330913049	-7.45756531452407	8.813587643387951e-14	8.58924177610171e-12	CHAC1
IGHV4-61	1555.11651367832	3.97426073655706	0.533189744931557	7.45374563996391	9.072683749952899e-14	8.794712162720298e-12	IGHV4-61
IGKV1-5	4468.3467054034	3.22760775020287	0.433286885171079	7.44912403459541	9.396200222768821e-14	9.06012448993328e-12	IGKV1-5
GPNMB	1899.05041236037	3.23974448670466	0.435391246382214	7.44099591717701	9.99290357279814e-14	9.58477235319333e-12	GPNMB
LRRC34	118.121347766381	6.32512823414082	0.85049576276798	7.43698970769164	1.03005572680504e-13	9.828133803819429e-12	LRRC34
IGLV1-40	2083.18759820692	3.12878937724314	0.420974356360084	7.43225645451645	1.06760552790865e-13	1.0132214683994099e-11	IGLV1-40
TRIM50	632.678178232401	-8.44029811500556	1.13573333491614	-7.43158438299141	1.07304512401826e-13	1.0132214683994099e-11	TRIM50
EPHB2	1045.83679941169	3.87711171967791	0.523842431247714	7.40129376393434	1.34864008807823e-13	1.2668874724297799e-11	EPHB2
IGLV9-49	270.206939226443	5.50851781906369	0.745959616189096	7.38447189300301	1.53059683668107e-13	1.4304408590603001e-11	IGLV9-49
IGHV3-33	1818.95226531586	3.19137686596961	0.433311734608996	7.36508294392117	1.77036758043455e-13	1.6460805502979198e-11	IGHV3-33
IGHV3-53	488.986699686157	4.87385794522748	0.665919800463058	7.31898637319143	2.49850964699116e-13	2.30496771600637e-11	IGHV3-53
SH3YL1	1732.13068537595	-2.95295359940252	0.403481957946497	-7.31867569601239	2.50429986703941e-13	2.30496771600637e-11	SH3YL1
LOXL1	532.344138851713	3.77560432551743	0.516482643118308	7.31022499172847	2.66695446832258e-13	2.44234061460857e-11	LOXL1
IGKV1-33	3554.4355672348	3.29039314444821	0.450455719294189	7.30458734013605	2.78118965947589e-13	2.53422001771443e-11	IGKV1-33
MMP14	4548.595609446	2.73752839422536	0.375160059576248	7.29696118855899	2.94339653019745e-13	2.6686795207123497e-11	MMP14
TTYH3	1897.64703311202	2.91633260664108	0.399972271506792	7.2913369610712	3.06894123404449e-13	2.76873193313004e-11	TTYH3
ZNF385B	224.149407954521	-5.1809413815496	0.711616881904947	-7.28052061901707	3.32534353966305e-13	2.98527392447386e-11	ZNF385B
IGHV3-48	1558.10280323324	2.91806354879166	0.402223031608759	7.25483952801105	4.02138312081802e-13	3.59243558793077e-11	IGHV3-48
CKMT2	257.767360490127	-6.66405530475187	0.919451749450956	-7.24785755068851	4.23415571591091e-13	3.7407755944748794e-11	CKMT2
SPP1	376.041749418195	5.69906717250259	0.786339790327246	7.24758843772975	4.24257434201894e-13	3.7407755944748794e-11	SPP1
IFITM1	2181.68797682206	3.00089298493787	0.414065743092559	7.24738289751987	4.2490152988163997e-13	3.7407755944748794e-11	IFITM1
PI3	587.476452770854	7.08127399602839	0.979774698910994	7.22745137621856	4.92142258285011e-13	4.3119233245125196e-11	PI3
COL3A1	24086.1209025041	3.58091300498368	0.495932131624368	7.22057067214987	5.17698563822539e-13	4.5141333144028494e-11	COL3A1
IGHV3-49	699.812017526149	3.57137875472306	0.495168887561854	7.21244578250475	5.49557149166156e-13	4.7691092792400094e-11	IGHV3-49
CKM	280.669320177424	-5.11545651615727	0.709379563975265	-7.21116983902237	5.54732117214904e-13	4.79120289294996e-11	CKM
COL12A1	2265.92864287288	3.94318600547275	0.549414795319947	7.17706555968606	7.12235396402427e-13	6.122536728319729e-11	COL12A1
C1S	6265.37178194733	2.64256905582171	0.368340829508127	7.17424961916529	7.27048495164242e-13	6.22053135017519e-11	C1S
CHGB	471.413139868263	-5.21449540307256	0.728081147704361	-7.16197009016626	7.9525775984685e-13	6.77232589506962e-11	CHGB
RASSF6	1115.44393564652	-3.31710337730186	0.463497366475917	-7.15668225371505	8.26529720457189e-13	7.00589657005201e-11	RASSF6
ISG15	732.038611598916	3.34274920037612	0.468409389440591	7.13638384654988	9.58182017747524e-13	8.084217171958739e-11	ISG15
TIMP2	4540.08618187596	2.71119164106418	0.380428512983348	7.12667833386836	1.02819996793325e-12	8.634984431159239e-11	TIMP2
LUM	6111.77826144163	3.47857544721775	0.488258549520367	7.12445373590462	1.04494280579936e-12	8.73533839123284e-11	LUM
MT1H	495.304145943331	-5.89295127099286	0.827323790126958	-7.12290803349019	1.05673335725081e-12	8.79356561759759e-11	MT1H
CEP55	254.965035120034	4.9516377785391	0.696093242761236	7.11346910781253	1.13161824026288e-12	9.373914004795749e-11	CEP55
CDHR5	1453.64816450793	-5.18395003145454	0.734390642788427	-7.05884542832881	1.6789169901221999e-12	1.38446077954692e-10	CDHR5
GPR155	1947.7113339857	-4.35152411451425	0.617463111523611	-7.04742361657316	1.8226081488547997e-12	1.49618067138423e-10	GPR155
DEPTOR	952.681005079155	-3.15230214539411	0.448624305101624	-7.0265968864082	2.11631645265107e-12	1.7294955620230101e-10	DEPTOR
C4B	857.168971050106	3.53790667516179	0.506438292054201	6.98585934489953	2.8311761256293797e-12	2.3033640050656201e-10	C4B
FSTL1	3655.90669324139	3.41979432206237	0.49019996020381	6.97632517277342	3.0300097472790497e-12	2.45417322819616e-10	FSTL1
HOXB9	202.711885203954	7.05797598308164	1.01370033018598	6.96258625247436	3.3408192302336697e-12	2.69394201999019e-10	HOXB9
DUOXA2	217.995520000208	-7.35812384271419	1.05811180331992	-6.95401357363886	3.5503742616122397e-12	2.85030927504941e-10	DUOXA2
PLXNA1	989.576854805715	3.08490853684318	0.443817540639947	6.9508486131373	3.63095350109984e-12	2.90221476333524e-10	PLXNA1
ALPP	121.330699816988	12.9574674049437	1.86465378372523	6.94899370491029	3.6790096313387794e-12	2.92778478259904e-10	ALPP
C2CD4B	460.956778269772	-3.87418782209644	0.557980609308431	-6.94323020812169	3.83234138116913e-12	3.03654736219244e-10	C2CD4B
PHGR1	2677.19950177672	-9.84900994472763	1.42174090089064	-6.92742956086989	4.2855580262514995e-12	3.38095279092672e-10	PHGR1
ATP6V1C2	265.4350035495	5.06671324670042	0.731679231112888	6.92477390535456	4.36672370479527e-12	3.43013675845642e-10	ATP6V1C2
MYRIP	299.108597301274	-4.84628511316452	0.70039998541207	-6.9193106997472	4.53846495964812e-12	3.54974186371791e-10	MYRIP
PDZD3	248.949095195925	-5.94526948946574	0.86023876906815	-6.91118524674948	4.80620935471429e-12	3.7430922769364603e-10	PDZD3
TGFBI	1941.39204485321	3.05339641009056	0.442167824980684	6.90551468828368	5.00217323067403e-12	3.87913212577888e-10	TGFBI
LIPF	643252.25662226	-12.0299546273797	1.74264735083492	-6.90326394586722	5.08210743242402e-12	3.92442058680065e-10	LIPF
MT2A	5071.1529311419	-2.75019104658348	0.398832700689903	-6.89560069128281	5.36376651304602e-12	4.12444223349159e-10	MT2A
MYRF	3771.51443630695	-3.07592181271305	0.446200525851899	-6.89358625662847	5.44031058151872e-12	4.16572353099148e-10	MYRF
TUBB3	215.552956342731	5.08810351511757	0.7383307041185	6.89136112955279	5.52610522541976e-12	4.21371303883054e-10	TUBB3
HMGCS2	2261.5277827425	-4.43314567774082	0.643746884256815	-6.88647321821021	5.71925215258657e-12	4.3428188011974005e-10	HMGCS2
PTPRH	1064.19137812068	-3.22293088759377	0.469266300169258	-6.86802117780736	6.50985590643896e-12	4.92263958667816e-10	PTPRH
APOA1	802.713212008259	-4.71568638276641	0.686846953674493	-6.86570182416685	6.61651473423513e-12	4.98261836845872e-10	APOA1
SFTPB	102.432569196266	12.6067218696203	1.83738996096502	6.86121190245269	6.8278791431813896e-12	5.12062837470525e-10	SFTPB
TFR2	251.087120950699	-5.39188809331177	0.78757536512725	-6.84618683120007	7.58444144023374e-12	5.66470741011556e-10	TFR2
PKIB	304.913448871616	-4.53932348944485	0.664629174747263	-6.82985890766984	8.499818775771439e-12	6.32247744365954e-10	PKIB
TOX	347.851021832653	-4.00652938694659	0.586826584119885	-6.82745038375439	8.64370066278741e-12	6.40336588937552e-10	TOX
NR0B2	263.305137083277	-5.85483780612672	0.858424645796543	-6.82044467711425	9.07591345708243e-12	6.69633388023766e-10	NR0B2
KCNK2	182.909070411753	-5.78099386251275	0.849459679763392	-6.80549530511322	1.00702163446302e-11	7.399984784860501e-10	KCNK2
ISLR	863.830950326155	3.61842534657117	0.53185519364768	6.80340323792746	1.02176127719362e-11	7.47814358055283e-10	ISLR
PCSK9	214.072330727624	7.92463256892331	1.16710343364309	6.79000021804986	1.1213337538670699e-11	8.17407453218937e-10	PCSK9
AFAP1-AS1	272.455085127219	6.1093868770029	0.900341759482422	6.78563091477063	1.1558028792322398e-11	8.39177357415474e-10	AFAP1-AS1
ALB	150.797622844787	-8.78466835335795	1.29787513399231	-6.7685003921263	1.3012403650466e-11	9.41023984627348e-10	ALB
TTR	768.714313589328	-11.2711425272591	1.66610664708818	-6.764958621921	1.3334730381091e-11	9.60522238992103e-10	TTR
ITGA11	389.766377034709	4.03509453812654	0.597964879036369	6.74804604683333	1.4984939641773798e-11	1.07513992138459e-09	ITGA11
IGKV2-28	3355.75197894133	2.85393634210581	0.423007885336999	6.74676865617329	1.5117402098194198e-11	1.0803903366176102e-09	IGKV2-28
SLC12A2	5062.9137846399	-2.67924649347982	0.397349258168979	-6.74279978733579	1.55363233638366e-11	1.10599201946311e-09	SLC12A2
IFITM3	4759.85142752036	2.72946488129094	0.404998419751552	6.73944575627071	1.58991936412985e-11	1.1274198634981501e-09	IFITM3
PRSS3	760.85782201461	-6.64494296094917	0.988136899956831	-6.72471897491074	1.7593165809878597e-11	1.24270485937685e-09	PRSS3
MUC20	326.374447436677	4.08892126773812	0.60863530635484	6.71817954864788	1.8400887716707198e-11	1.29041684945035e-09	MUC20
RP5-1039K5.12	422.898771219946	-3.94530701318934	0.587264826675685	-6.71810541680564	1.8410249169067797e-11	1.29041684945035e-09	RP5-1039K5.12
PALM3	697.722836701947	-3.31267887376472	0.493497477129636	-6.712656147773	1.9111311130674898e-11	1.33252313110056e-09	PALM3
KCNJ15	606.906621690628	-3.40702491813719	0.507578887169751	-6.71230621339412	1.9157213583645097e-11	1.33252313110056e-09	KCNJ15
NUSAP1	431.845812503297	3.7197067309499	0.554229068023139	6.71149700649516	1.9263774702475297e-11	1.3348404189274101e-09	NUSAP1
AQP1	2403.78952150232	2.63933662304684	0.393295962327444	6.7108154567054	1.9353975264844498e-11	1.3360107773732e-09	AQP1
SKIL	1593.13429516672	3.7149687474848	0.553628715576453	6.71021687091623	1.9433536852107497e-11	1.3364406626143602e-09	SKIL
FOXA2	747.831879191443	-3.29084366210548	0.490639073192926	-6.70725965767402	1.98313206362637e-11	1.358669125095e-09	FOXA2
FNDC3B	2395.78490544389	2.80275533241007	0.418306122756121	6.70024936269968	2.08064179254731e-11	1.42013543173716e-09	FNDC3B
ANLN	351.442165995692	4.60085788033239	0.68773225235649	6.68989692510088	2.2332784283085598e-11	1.5186293312498201e-09	ANLN
PRRX1	272.032471907301	4.57409173113354	0.684390261506805	6.68345531548458	2.3337304205104598e-11	1.58103729306255e-09	PRRX1
WDR72	208.605666013324	10.7322352097869	1.60895499279223	6.6703141218151	2.5525648271806198e-11	1.7228867189088802e-09	WDR72
AKR7L	240.06532524762	-6.18139285657153	0.928186827357305	-6.65964294512877	2.7449361736322098e-11	1.84589360989939e-09	AKR7L
APOE	6526.81935376211	3.06521603078037	0.461596983725165	6.64045940258006	3.1270695825417696e-11	2.09513662030299e-09	APOE
ALDH1A1	11952.3810604059	-2.85223605975891	0.430067404860679	-6.63206750272762	3.3101712559807094e-11	2.20969087798507e-09	ALDH1A1
LDHD	510.364433864902	-5.31760220255361	0.802256090127128	-6.62831017176942	3.3955141155526594e-11	2.25838865846101e-09	LDHD
SMIM38	708.977981196266	-10.183425520657	1.54567081827648	-6.58835335457272	4.447312071438959e-11	2.94719327963286e-09	SMIM38
SYTL1	1102.22551218244	-3.01370475309142	0.457902979128088	-6.58153558823735	4.65614024294683e-11	3.07440216621243e-09	SYTL1
CTSB	13596.8309581851	2.35921770670088	0.359205887554099	6.56787037307556	5.1039941702525894e-11	3.35794908876113e-09	CTSB
COL4A2	4829.7795483459	3.45295161999287	0.525850447723462	6.56641376829014	5.1541472109378894e-11	3.3787474378464803e-09	COL4A2
GPR160	1531.15031502589	2.802200125798	0.427715686585719	6.5515486424331	5.694343310091709e-11	3.71948790262048e-09	GPR160
SGK2	425.96086265367	-4.13388283583506	0.631413865022247	-6.54702575416111	5.86942449199571e-11	3.82015685507607e-09	SGK2
ENTPD8	326.125544365931	-4.54923763371142	0.695059879078969	-6.54510175402392	5.945489033683419e-11	3.85589295906928e-09	ENTPD8
HMGB3	658.065601848204	3.28857914788405	0.503078378115673	6.53691212133133	6.28019238047513e-11	4.05851865041769e-09	HMGB3
ANGPTL2	642.20747752332	3.16438604595812	0.484896208336951	6.52590387706066	6.7592659869685e-11	4.3526806836224e-09	ANGPTL2
IGHM	12706.5845547361	2.4008769532473	0.368212972291972	6.52034864036116	7.01441584152273e-11	4.501081489292611e-09	IGHM
TMEM45A	213.103444965739	4.51787589591922	0.693445676114157	6.5151114954468	7.26356853666527e-11	4.64460607060309e-09	TMEM45A
CEACAM7	80.5029775450731	7.84551735049521	1.20466130995958	6.51263329006427	7.384463628484529e-11	4.70540087991266e-09	CEACAM7
CDC42EP1	3209.87601282929	-2.56234844499311	0.394863553297068	-6.48919968327736	8.629353263761269e-11	5.479488985323531e-09	CDC42EP1
GCNT1	1630.72606854883	-3.18380767106632	0.49090158530109	-6.48563330491909	8.8359834541967e-11	5.5912139746278e-09	GCNT1
PODN	850.254657232519	2.98490810083058	0.460405843300755	6.48321072432767	8.97909489144049e-11	5.662111602131891e-09	PODN
PDILT	287.824124327832	-10.2275392855883	1.58064017844305	-6.4705044355272	9.767628572720459e-11	6.138112521008881e-09	PDILT
FGD4	2135.23721659119	-3.29835198827449	0.510808738324825	-6.45711739210117	1.0671611734532601e-10	6.683142689007641e-09	FGD4
NCAPH	217.930490352084	4.9807482891853	0.773046543375794	6.44301217289585	1.17125297159633e-10	7.3099021076615e-09	NCAPH
COL2A1	717.946010227352	-5.49489632380559	0.853321876480644	-6.43941808508202	1.19932420759648e-10	7.449842512632661e-09	COL2A1
TMPRSS13	63.9928186540839	8.63922673490033	1.34168263212845	6.43909858264694	1.20185123941725e-10	7.449842512632661e-09	TMPRSS13
CEACAM6	2273.96899340163	6.64665607361657	1.03266791537894	6.43639254655993	1.22346376004804e-10	7.558102902750981e-09	CEACAM6
CLIC5	265.280417183938	4.09882000688154	0.637114873693896	6.43340812798358	1.24774024887506e-10	7.68203320793889e-09	CLIC5
ABCC5	2020.38782989929	-2.61477676670279	0.406798640520447	-6.42769298185834	1.2955506943274701e-10	7.949533957381771e-09	ABCC5
TNC	1380.61892575389	3.64204171339316	0.567199198942812	6.42109812598725	1.35294777096903e-10	8.273865831590491e-09	TNC
KLK11	1013.17319526865	-4.06166935452746	0.633665923562899	-6.40979608259508	1.45714401341616e-10	8.88126839481476e-09	KLK11
C12orf75	1090.63393381106	-3.00139226228261	0.468348771968467	-6.40845549710269	1.47001173967892e-10	8.92983131463623e-09	C12orf75
C1R	3996.92027034935	2.57810210828684	0.402364650163661	6.40737725652143	1.48044184110195e-10	8.933633149749e-09	C1R
MELK	234.465915799157	4.95438270660183	0.773205477926405	6.40758873034445	1.4783905150472002e-10	8.933633149749e-09	MELK
TM4SF5	444.765817769391	-5.84569727221254	0.913314840966253	-6.40052806546756	1.54840484461727e-10	9.312914154556121e-09	TM4SF5
PLXDC2	926.064647802733	2.83256517016344	0.442636531127492	6.39930274834814	1.56088079913007e-10	9.35706963267974e-09	PLXDC2
ADHFE1	204.242241498073	-4.78018925894931	0.748335231798792	-6.38776454164673	1.68328251451762e-10	1.00577509982194e-08	ADHFE1
A2M	8451.57546659422	2.39511530222671	0.375513540831297	6.37823950881904	1.79135214546022e-10	1.0668497221852e-08	A2M
UNC93B1	1497.25464883293	2.76229288214662	0.433309644820655	6.37487052311037	1.8311758816024002e-10	1.08701463408215e-08	UNC93B1
CFI	705.306170183795	3.26622999165626	0.512856879542553	6.36869684690513	1.90640988336746e-10	1.1280004452756e-08	CFI
SHH	301.295059914746	-4.55332494845297	0.715262489734989	-6.36594958326421	1.94085182056765e-10	1.14466289896521e-08	SHH
UBL3	2829.34516680072	-2.40596184548778	0.378055577395374	-6.36404272108279	1.96511443365101e-10	1.15523372383407e-08	UBL3
PDGFD	712.173369006258	-3.42692128236934	0.53868401450726	-6.36165393826283	1.99592733533633e-10	1.1695749118704e-08	PDGFD
BTNL8	445.231314119996	-5.12067836823704	0.807078684345382	-6.34470773118038	2.22848104429497e-10	1.30166149202665e-08	BTNL8
FSIP2	215.481275866955	-8.418850804403	1.32803730028238	-6.33931803166439	2.30784410183456e-10	1.34328259525969e-08	FSIP2
KPNA2	831.274867906303	2.9701839205863	0.468566365111051	6.33887564653167	2.3144794496902003e-10	1.34328259525969e-08	KPNA2
GATA4	1444.46430729358	-2.95084958431164	0.465629671798586	-6.33733149546377	2.33778657962069e-10	1.34991433232693e-08	GATA4
SLC25A4	1548.44741498809	-2.62330789886665	0.413957819266027	-6.3371381739278	2.34072063770472e-10	1.34991433232693e-08	SLC25A4
IGKV1-27	501.0106133817	3.27851217418938	0.51869726836602	6.32066597249919	2.60438436814559e-10	1.49723346135916e-08	IGKV1-27
XK	532.676062777682	-3.27203920530359	0.51780711711194	-6.31903096186343	2.63208543425122e-10	1.50840015577969e-08	XK
IGHV3-66	448.599924923207	3.80159934440821	0.601874051020948	6.31627055188643	2.67950787736191e-10	1.53076337169415e-08	IGHV3-66
PDIA4	4561.64099299357	2.35056962069959	0.372488266668083	6.31045278748107	2.78220279790241e-10	1.58446449340542e-08	PDIA4
F2R	1226.49618356178	3.06167967080383	0.485343824061676	6.30826955864335	2.82172462001374e-10	1.60196602726263e-08	F2R
TYMS	454.734023823993	3.83329865733699	0.607898288449822	6.30582242156354	2.86667564192939e-10	1.62243158069942e-08	TYMS
JUP	4168.83777104877	2.41646414159606	0.383343105948445	6.30365879573441	2.90700079836403e-10	1.64016045044539e-08	JUP
IGHV1-69	362.059022013137	4.40954885807315	0.699606185114004	6.30290147785728	2.92124597068279e-10	1.64311069659639e-08	IGHV1-69
FMO5	844.807628028926	-4.17352656013877	0.66224068887915	-6.30212946776573	2.93583766142262e-10	1.64623709359279e-08	FMO5
CDC6	259.735179765018	4.38795855049219	0.696407918566338	6.30084528551236	2.9602676836524e-10	1.65484411861599e-08	CDC6
CCL28	610.120558987383	-3.32687882232294	0.528810193689242	-6.29125319826567	3.1491318748239603e-10	1.75503912192024e-08	CCL28
H19	738.506652662709	4.0076194972474	0.637318750000281	6.28824979218897	3.21065014078103e-10	1.78386854163395e-08	H19
BUB1	247.511302264401	4.49052778829385	0.715000521525101	6.28045386416716	3.375860514153e-10	1.86995993951138e-08	BUB1
MST1L	592.186605649489	-4.63346419853029	0.737997598588956	-6.27842720272997	3.42015097286275e-10	1.88875246452881e-08	MST1L
PDPN	496.429021717067	3.72726944105298	0.594455427400224	6.27005704591466	3.6091585439895803e-10	1.98710892162133e-08	PDPN
WNT5A	508.574308777471	3.9183557367468	0.625385616086287	6.26550345252291	3.71622767451659e-10	2.03989557651778e-08	WNT5A
GKN1	84918.4287038798	-11.7122741094239	1.87022678887214	-6.26248868806285	3.78881369717699e-10	2.07349371823884e-08	GKN1
SILC1	179.181780649282	-5.66291469811653	0.906132911725253	-6.2495409060184	4.1166091823981003e-10	2.24614029161745e-08	SILC1
SERPINH1	2506.02614973635	2.82933736772062	0.453711832638154	6.23597879576812	4.4896191652227503e-10	2.44235282588118e-08	SERPINH1
SPAG5	313.97099519164	4.27083573135796	0.686072247823902	6.22505245607047	4.81394918412865e-10	2.61099434320121e-08	SPAG5
SDCBP2	1496.87703677596	-2.80867240042901	0.451328943178476	-6.22311607283367	4.87376528858769e-10	2.63559343083745e-08	SDCBP2
HS6ST1	872.080167085272	2.92384790144675	0.470535762022132	6.21386967248034	5.16954095581577e-10	2.78726965617712e-08	HS6ST1
GJB2	419.016828856408	3.59427272466858	0.578692142541001	6.21102735020101	5.26393098090945e-10	2.8297899172889e-08	GJB2
ADH7	138.931156723202	-6.03818581399371	0.972507918221738	-6.20888087475393	5.33632537878367e-10	2.86027040302805e-08	ADH7
HRH2	462.511476985716	-3.46882009632975	0.55913121772781	-6.20394638386727	5.50645524718225e-10	2.94280470453517e-08	HRH2
LRRC17	217.406294900693	-4.77853302709824	0.770974792418862	-6.19804055085386	5.71704133194764e-10	3.04054369444478e-08	LRRC17
ABCA5	549.371536887933	-3.16413087383605	0.510517878606658	-6.19788455297947	5.72270899470236e-10	3.04054369444478e-08	ABCA5
MYO1A	1184.22216571572	-3.67225274257117	0.593335651625701	-6.18916583304819	6.048342710000531e-10	3.20421504497238e-08	MYO1A
PGC	594756.899182568	-10.7959961206283	1.74661012568223	-6.18111389707612	6.36508712886378e-10	3.36224196627286e-08	PGC
GATA5	390.308182193171	-4.81733140081449	0.77978649016704	-6.17775693931624	6.50187086756457e-10	3.424569210708e-08	GATA5
TP53I11	1333.80661258694	2.77619346808534	0.450097323341336	6.16798484264699	6.91657724042749e-10	3.63249866367581e-08	TP53I11
PAIP2B	722.256586057234	-2.87733542414038	0.467044996560661	-6.16072422428074	7.24130021666725e-10	3.79211078013057e-08	PAIP2B
KRT13	57.1098231407978	11.8321469299855	1.92086077958441	6.15981494116685	7.28300022828431e-10	3.80301994728519e-08	KRT13
SP6	195.619679557617	5.04404284203593	0.819134348497679	6.15777234990435	7.377530076780101e-10	3.84137451769259e-08	SP6
CRISPLD1	135.69393525888	5.80661815992605	0.943380329797099	6.15511896583102	7.50211588080423e-10	3.89511566415317e-08	CRISPLD1
SH3PXD2B	831.124278856745	3.00113231038267	0.487906387902652	6.15104123412597	7.697590126639801e-10	3.98525234283761e-08	SH3PXD2B
FRMD1	495.265602739806	-6.72705056126756	1.09425973604989	-6.14758118173223	7.86734364736913e-10	4.06159973455114e-08	FRMD1
DPYSL3	1290.00118470709	2.62616150889664	0.427268168355386	6.14640102726373	7.92607403255208e-10	4.08036082398952e-08	DPYSL3
KCNJ16	509.163020218988	-12.9616727845055	2.10956889744216	-6.14422823555158	8.035323470988701e-10	4.11336334087916e-08	KCNJ16
IGHG2	10278.2502875476	6.74803318293037	1.09819290903566	6.14467014620946	8.012985579690571e-10	4.11336334087916e-08	IGHG2
VTCN1	126.596888770769	8.39423683215547	1.37081006737386	6.12355936970668	9.15077360683929e-10	4.67125205072939e-08	VTCN1
MSR1	401.701277919617	3.65863553017346	0.598879538083108	6.10913430417744	1.00173006083012e-09	5.0993096727844e-08	MSR1
SCIN	628.730936450833	-3.21612970893442	0.527021104270589	-6.10246854039295	1.0444267205696701e-09	5.30184750854084e-08	SCIN
KIFC1	287.486662676249	4.00078209838989	0.655720394100357	6.10135376966417	1.05173834338057e-09	5.3241332138243e-08	KIFC1
KSR1	605.814757266976	3.2754426285171	0.537456417394635	6.09434090376124	1.09889258698297e-09	5.54742894880265e-08	KSR1
FAM83A	82.3432433220716	10.7763385905237	1.76868340176824	6.09285900447196	1.1091174485036201e-09	5.58357911091988e-08	FAM83A
GPT	496.26773196908	-5.3907985870462	0.884944772660114	-6.09167798216564	1.11733267490478e-09	5.60944095522444e-08	GPT
CXCL9	768.091912951185	4.33054780895898	0.711483821667263	6.08664269949378	1.1530289175476401e-09	5.77274697620554e-08	CXCL9
FGG	405.506153905954	-3.88036890992608	0.637643168710479	-6.08548652340061	1.1613809369371802e-09	5.79863183417623e-08	FGG
CCNB1	420.465026361389	3.36675878490874	0.553586124224602	6.08172538577353	1.1889608156903e-09	5.92011527462843e-08	CCNB1
ADA2	726.607811626638	2.94457919317662	0.484489378115366	6.07769607794262	1.21921553333736e-09	6.05421904074662e-08	ADA2
VMO1	172.993063366338	4.97309105528916	0.8184019439163	6.07658754021456	1.22766997399545e-09	6.07078623249631e-08	VMO1
DNASE1	773.994237464057	-3.275536639266	0.539060013177322	-6.07638585536954	1.22921428873526e-09	6.07078623249631e-08	DNASE1
FOSB	1212.15374439063	-3.72545569080137	0.613562794108544	-6.07184093718418	1.26452153886756e-09	6.22828122278986e-08	FOSB
IER5L	478.354900330719	3.62841755530845	0.597661506084128	6.07102434801565	1.2709691464825701e-09	6.24316488557906e-08	IER5L
GPRC5C	3392.61058024067	-2.37121142887334	0.390808102928228	-6.06745717682526	1.2995125159439e-09	6.36621400283913e-08	GPRC5C
HPGD	2422.46627954744	-6.47702966626981	1.06989293671108	-6.05390450205288	1.4137644246886102e-09	6.9073573392829e-08	HPGD
IGHV4-59	2856.70073577308	2.36839199552136	0.39134966998066	6.0518563760087	1.4318610442964602e-09	6.97706836129911e-08	IGHV4-59
SLC43A1	622.470053931445	-3.14811621602298	0.520316136942655	-6.05039127658258	1.44494453255599e-09	7.02204510968012e-08	SLC43A1
TMPRSS2	6305.92439036317	-2.36650180026179	0.391214467062778	-6.04911627637237	1.4564251808521802e-09	7.05901396166228e-08	TMPRSS2
FAM83D	241.282793266031	3.9603291169464	0.655654234555684	6.04027078331949	1.5385580650831201e-09	7.43731622760606e-08	FAM83D
CCDC68	488.692411493472	-4.25769679947029	0.705007291500845	-6.03922377938298	1.54857357802527e-09	7.46592721850066e-08	CCDC68
CDK1	397.236706387356	3.5119830542976	0.581722684300031	6.0372118005394	1.5679986026294202e-09	7.53963233095477e-08	CDK1
IGLV5-45	174.814241953341	5.51844107035302	0.915295932267193	6.02913317519484	1.64841413432386e-09	7.90544715366263e-08	IGLV5-45
TGM2	2658.53452941085	2.9647035295453	0.493120492129732	6.01212802319588	1.83103625338981e-09	8.75821645190966e-08	TGM2
PYCARD	784.317700304048	2.77912932929607	0.462323149971188	6.01122684310587	1.8412454886656201e-09	8.78399418467074e-08	PYCARD
ZG16B	504.900012721377	-4.06357916292949	0.676399940400518	-6.00765748223354	1.88222950410045e-09	8.95607062212183e-08	ZG16B
S100A1	205.440584499336	-4.48724065639651	0.74729062634306	-6.00467943557015	1.91710293581597e-09	9.09825101622662e-08	S100A1
KLF15	413.645515297831	-3.38419046199194	0.563872621595769	-6.00169317037352	1.95270444814059e-09	9.2431391851725e-08	KLF15
NNT	1804.89822274914	-2.43050132734772	0.405364339985804	-5.99584395468245	2.0243133795148703e-09	9.55727643219663e-08	NNT
HMOX1	440.280262884662	3.87061158242675	0.646746062436774	5.98474703942267	2.16726418526077e-09	1.02057422512125e-07	HMOX1
EPS8L3	986.338029216169	-2.73703708614661	0.457586148851677	-5.98146839237873	2.2113497302471203e-09	1.03865045061916e-07	EPS8L3
DLGAP5	167.016167595461	4.90928619162163	0.820858683567385	5.98067156978382	2.2221952614982603e-09	1.04106134821451e-07	DLGAP5
GOT1	1215.83423496021	-2.57032135776141	0.429882323556465	-5.97912781455364	2.2433549033477302e-09	1.04827948098998e-07	GOT1
PTPRZ1	431.175105794097	-3.84094133470688	0.643505694822337	-5.96877598071189	2.3904004545472704e-09	1.11129229295075e-07	PTPRZ1
RAB31	1023.07171875741	3.47156826176237	0.581591146920363	5.96908718460552	2.3858460466632803e-09	1.11129229295075e-07	RAB31
DIO2	736.845272786084	2.96787014180112	0.497840770991979	5.96148470501411	2.49956317394308e-09	1.15908496900608e-07	DIO2
HNF4A	1730.35597491588	-2.7098132939374	0.454823725445935	-5.95794181862553	2.55434416277638e-09	1.18148142188926e-07	HNF4A
NCCRP1	58.7423349595902	8.18068070657593	1.37343958009517	5.95634553214863	2.57940678899075e-09	1.19005340057133e-07	NCCRP1
COL18A1	4135.04444574081	3.02967793731337	0.509368338645488	5.94791177121431	2.7158490571559403e-09	1.24983922266692e-07	COL18A1
ATP8B1	3747.34783905849	-2.54624752519605	0.428299338816495	-5.94501857563453	2.7642550713943803e-09	1.26891144637509e-07	ATP8B1
ASCL2	566.406026764791	3.53400568830667	0.594514742071656	5.94435333258855	2.7755034809809903e-09	1.27087375470848e-07	ASCL2
DUSP4	2069.95253514891	-2.71539183307582	0.45691063657996	-5.94293854352113	2.7995741556232703e-09	1.27868269203204e-07	DUSP4
ARHGEF37	970.350890143319	-2.74826414181853	0.462705572911048	-5.93955271497641	2.85800767572823e-09	1.30210829706178e-07	ARHGEF37
PSAT1	482.313723926241	-3.97958483749102	0.671008500921849	-5.93075174461093	3.01550853761978e-09	1.37043959076266e-07	PSAT1
IL32	2065.90542375981	2.49331455340128	0.420858142696428	5.92435859129794	3.1351865738816203e-09	1.42128458015967e-07	IL32
HMCN1	372.095784140827	4.19060336531458	0.707817518418226	5.92045725949169	3.2104772466981202e-09	1.45180489686915e-07	HMCN1
LINC00668	109.543726226018	10.1192608892489	1.71094527818265	5.91442696519058	3.3303296800100803e-09	1.50227544773524e-07	LINC00668
CTXND1	218.200281888801	-12.7810351023408	2.16131051792168	-5.91355799935264	3.3479556000231304e-09	1.50649735444004e-07	CTXND1
PHYH	758.734678124782	-3.02567284719164	0.511750929168731	-5.91239346083149	3.37171932602518e-09	1.51345352210549e-07	PHYH
GRIN2D	143.488058536623	5.40680375934078	0.914857937341402	5.90999273073268	3.4212282842029903e-09	1.53190329855812e-07	GRIN2D
FER1L4	1328.03799760443	-2.65395856458408	0.449815746526418	-5.9001015084033	3.6327800106006504e-09	1.62264173806829e-07	FER1L4
DAPK2	332.502732131734	-3.55419541156796	0.603195584266058	-5.89227690698789	3.809101650929991e-09	1.69723883830191e-07	DAPK2
FBN1	1652.16832095334	2.59362877864294	0.440607668179441	5.88648125294694	3.94504482864497e-09	1.7535243160299e-07	FBN1
COL4A6	193.344423958091	-4.68038323972628	0.796044608651872	-5.87954894594747	4.1138594352804e-09	1.82411129801825e-07	COL4A6
ADRA2A	421.090119574554	3.37600405675402	0.574404249283514	5.87740090879393	4.16758031099836e-09	1.83908449213008e-07	ADRA2A
C4A	1352.81305601867	2.9327141091671	0.498982242375813	5.87739173883929	4.1678111021165706e-09	1.83908449213008e-07	C4A
CPAMD8	178.287850984474	4.38411498390572	0.747397236698222	5.86584318035938	4.468559891534971e-09	1.9670298421095e-07	CPAMD8
SULT1E1	118.928557360058	-7.76940564230114	1.32482852815668	-5.86446130738988	4.50593150892973e-09	1.97870110406591e-07	SULT1E1
IGHV4-4	203.186489928369	5.22886610787367	0.891853439197335	5.86292083212645	4.547950945460221e-09	1.992352356492e-07	IGHV4-4
ENTPD1	1104.70370092654	3.13474864281089	0.534932188570664	5.86008602545851	4.626274483457261e-09	2.02102054993023e-07	ENTPD1
LMNB1	734.901311333723	2.7627668754248	0.471481826823199	5.85975263148543	4.6355717179040606e-09	2.02102054993023e-07	LMNB1
CTHRC1	464.662318815722	4.63623161189804	0.793167470729049	5.84521148810678	5.0592508447842405e-09	2.20047225287227e-07	CTHRC1
IGLV3-25	2380.75900599	3.02069381448112	0.516848713871932	5.84444487024419	5.082603256145431e-09	2.20536575571415e-07	IGLV3-25
HDC	460.283133749679	-3.6981315320069	0.632899111543759	-5.84316119987349	5.1219409525715206e-09	2.21715562754545e-07	HDC
CES1	221.661535142125	4.41543434034882	0.755878575338353	5.84145983813914	5.17453544096093e-09	2.23314011270638e-07	CES1
NEAT1	15644.1488272739	-2.50495448966635	0.428844240670474	-5.84117554138071	5.18337504211368e-09	2.23314011270638e-07	NEAT1
SLC16A14	165.07871764563	4.75178139315501	0.813599666631822	5.84044166687857	5.20626127187866e-09	2.2377100334603e-07	SLC16A14
AEBP1	3015.04408938404	2.84035225138307	0.486372251540818	5.83987314733702	5.2240583815796206e-09	2.24007623402134e-07	AEBP1
TMEM161B	732.516847197519	-2.80539973385267	0.480713530293987	-5.83590757709063	5.34985467557025e-09	2.28863266684489e-07	TMEM161B
ACAT1	1399.98091882452	-2.61434802200618	0.448218959266838	-5.83274751760284	5.45220383702609e-09	2.32695463058462e-07	ACAT1
HIP1R	2747.60019681108	-2.36026467979554	0.404950328002226	-5.82852887523176	5.59181224628482e-09	2.38096229851156e-07	HIP1R
LTF	7329.39268436427	-2.70461601659202	0.464446224569721	-5.8233136012628	5.76921530311085e-09	2.45077341920494e-07	LTF
VWF	2034.60176163647	2.84871001862673	0.489324336160429	5.82172152110734	5.82445401551045e-09	2.46848488322471e-07	VWF
MYNN	476.715764948715	3.06900794940373	0.527713214821099	5.81567386074301	6.039010841668391e-09	2.55347873732169e-07	MYNN
SPOCK2	912.579712242184	3.93065842542192	0.675951475881309	5.81500087753652	6.063356799727761e-09	2.55783829440367e-07	SPOCK2
MIR29B2CHG	236.585665721004	-4.17137857189821	0.717876852190744	-5.81071608475523	6.22061827979407e-09	2.6181188806228e-07	MIR29B2CHG
KRT80	83.9085353450172	8.30176948805	1.43141067127317	5.79971188887811	6.642895237135781e-09	2.78940375118808e-07	KRT80
PLAU	736.234687495628	3.33696751563002	0.576052920969686	5.79281415674936	6.9216686384657e-09	2.89978136246894e-07	PLAU
PLXNC1	479.222101869899	3.62124305562671	0.625214641069928	5.79199976735939	6.955323903737481e-09	2.90719777114018e-07	PLXNC1
PAQR4	601.621056130518	2.78995754044093	0.482310750613801	5.78456428120328	7.27005195251198e-09	3.0317946632169e-07	PAQR4
NOTCH3	1566.1915269159	3.21122047838712	0.555589015922171	5.77984874855222	7.476781276347761e-09	3.11088725982104e-07	NOTCH3
PTGDR2	278.127844200889	-3.98950151505296	0.690532550633852	-5.77742716312348	7.5851540127504e-09	3.14878921932491e-07	PTGDR2
ST3GAL4	345.316268758662	3.33820818476155	0.577902094201619	5.77642513888678	7.63044283045592e-09	3.16039068505065e-07	ST3GAL4
SDC1	2967.33848041897	2.16624042481394	0.375055404717042	5.77578778380289	7.65938627560082e-09	3.16518493166778e-07	SDC1
HMOX2	1355.29431852041	-2.36128429811554	0.409132496715457	-5.77144156739464	7.859621419997181e-09	3.24058237009114e-07	HMOX2
STRA6	119.060242115926	6.84340118997155	1.18646125447413	5.767909541222	8.02608640050557e-09	3.30174714588744e-07	STRA6
IGHV3-7	2656.31433833774	2.21848769494716	0.385135189093325	5.76028303248495	8.39730078340415e-09	3.44667588911615e-07	IGHV3-7
MMP12	265.821157097562	5.09330356319542	0.885092676715449	5.75454265659107	8.6876667224716e-09	3.55784355843421e-07	MMP12
EGLN3	481.56381419044	-3.09235139454406	0.537891322730788	-5.74902636250886	8.975882351702521e-09	3.66592694416041e-07	EGLN3
COL4A5	668.82704306414	-2.97101404044469	0.516812568967624	-5.74872636394958	8.991820368962381e-09	3.66592694416041e-07	COL4A5
KIF11	355.040356658429	3.45270813255431	0.600830324116797	5.74656104055616	9.107676179160871e-09	3.70487256002294e-07	KIF11
HAS3	223.278051812272	-6.08317307857342	1.05961864133015	-5.74090794678465	9.417027341628661e-09	3.82218054062006e-07	HAS3
MYOC	216.236121307977	-4.94839930672508	0.862245346805469	-5.73896898957865	9.525465819218291e-09	3.8576019797652e-07	MYOC
MMP1	714.496473684334	2.91988318961247	0.509851426820379	5.72692952498325	1.02264626122577e-08	4.13230719835444e-07	MMP1
ROBO2	108.272238933994	5.48293554572274	0.957905875371796	5.7238771435603	1.04120057181794e-08	4.19797327894028e-07	ROBO2
PMEPA1	1432.00511015841	2.51773770175399	0.440282173517902	5.71846386974289	1.07491366229684e-08	4.32433257874121e-07	PMEPA1
SIDT2	1711.95780766763	-2.28791090616201	0.400233862440064	-5.71643511674285	1.08781978453006e-08	4.36661404257177e-07	SIDT2
NBPF12	1181.69987888593	-2.92915153157598	0.512689308770916	-5.71330722420974	1.10801378422775e-08	4.43789960522341e-07	NBPF12
B4GALT1	2829.20229787804	2.34469651459539	0.411355632016729	5.69992564122724	1.19859697775257e-08	4.79018230757956e-07	B4GALT1
SRPX2	266.292100127186	3.81401664028698	0.669407870267763	5.69759754805598	1.21507461584252e-08	4.84540914641448e-07	SRPX2
ADAMTS13	213.355026447001	-4.47180517962455	0.785328824603091	-5.69418190130054	1.23964868186181e-08	4.92784674274381e-07	ADAMTS13
WNT10A	106.720413952527	5.58746217000621	0.981293831488503	5.69397461872425	1.24115542960898e-08	4.92784674274381e-07	WNT10A
RDH12	86.8078607484846	-6.99192206735418	1.2283235228317	-5.6922479602405	1.25377593930901e-08	4.96713319955813e-07	RDH12
PRELID2	291.705363347804	-3.61591537537497	0.635687894880275	-5.68819290802445	1.28390740989496e-08	5.07547258957176e-07	PRELID2
MXRA5	1755.94316102262	2.35295757775972	0.413962507589409	5.68398715975871	1.31590161418633e-08	5.19069069630554e-07	MXRA5
CST2	62.8646522201453	10.793790050908	1.89925501313905	5.68317049381813	1.32220338684272e-08	5.20428391400036e-07	CST2
IHH	580.203460805922	-3.21500110619574	0.566285726697677	-5.67734794402144	1.3679903514018e-08	5.37290003533326e-07	IHH
FAM102A	3107.75981283167	-2.2022836279342	0.388713395877915	-5.66557173302532	1.46535104728146e-08	5.7429155883134e-07	FAM102A
HNF1A-AS1	257.171716688492	-3.97355919712988	0.701472966707917	-5.66459348501795	1.47373498830174e-08	5.76337906154742e-07	HNF1A-AS1
ETNPPL	158.735247387415	-4.95372367743031	0.875325750054712	-5.65929161471679	1.51999087303302e-08	5.93154468311642e-07	ETNPPL
LAMC1	2870.94590021633	2.28993305361668	0.404883985153275	5.65577582118934	1.55143860077718e-08	6.04132843174428e-07	LAMC1
ENGASE	1491.09180165538	-2.3519827944824	0.41607669609757	-5.65276261934857	1.57889293767153e-08	6.13512684352365e-07	ENGASE
RP13-122B23.13	411.023139215372	-3.60824174018075	0.638415933547636	-5.65186667589887	1.58714680622804e-08	6.15407731844676e-07	RP13-122B23.13
BIRC5	358.007586234361	3.52843720235429	0.625727483460113	5.63893595154704	1.71104158728425e-08	6.62038681245609e-07	BIRC5
CDCA5	248.269440991758	4.06034219399758	0.720124234079166	5.63839126895875	1.71646146935141e-08	6.62728682573307e-07	CDCA5
ARHGAP23	636.48839127378	3.49507671690352	0.620922797884972	5.62884263359097	1.8142282091074e-08	6.97755675615599e-07	ARHGAP23
RPRM	127.781787193246	-6.24162073898441	1.10887539355579	-5.62878460037753	1.81483862072977e-08	6.97755675615599e-07	RPRM
ASPM	272.965677720934	4.04701026240221	0.719166599095847	5.62736126439995	1.82987229912766e-08	7.02054584827419e-07	ASPM
NDC80	150.6490821901	4.59174447069283	0.817260137182819	5.61846132190059	1.92665512380268e-08	7.37633675970171e-07	NDC80
TRABD2A	156.214179936118	5.00338880472196	0.891634587630172	5.61147904549127	2.00604583053959e-08	7.66418851483301e-07	TRABD2A
GRINA	1639.73848277756	2.29938963632623	0.409806424241103	5.61091652134136	2.01257838658786e-08	7.67306035924208e-07	GRINA
ADA	625.903637519934	-2.90443774640647	0.518191494133198	-5.60495063946361	2.08314322012054e-08	7.92551190886779e-07	ADA
ADCY3	814.776917307947	2.58544265708921	0.461434359903032	5.60305621287615	2.10604885484256e-08	7.99596548555227e-07	ADCY3
COQ8A	2014.66668768006	-2.29882326619219	0.41052809155604	-5.59967347783407	2.14755927047113e-08	8.13661541477462e-07	COQ8A
PLK1	264.444207533058	3.68022842721783	0.657478886517712	5.59748533783326	2.17483239097527e-08	8.22127986774603e-07	PLK1
OAS2	1001.66163313265	2.42589885072556	0.433416100266267	5.59715905624001	2.17892788417544e-08	8.22127986774603e-07	OAS2
CBS	429.160689013743	-3.34010012687917	0.597284137232583	-5.59214604686301	2.24280038621147e-08	8.43565492467492e-07	CBS
IGLV1-47	1737.35420712554	3.30823057071227	0.591603174298544	5.59197569322509	2.24500254525205e-08	8.43565492467492e-07	IGLV1-47
ALDH4A1	588.864034569179	-2.7906729583568	0.499889412587217	-5.58258064301353	2.36975667471606e-08	8.88609992593118e-07	ALDH4A1
CA9	3849.17326496297	-6.53360792926753	1.172672824719	-5.571552262101	2.52479601104651e-08	9.44802515509479e-07	CA9
PDK4	3743.54819007373	-2.30812236455821	0.414643432724747	-5.56652338466051	2.59871920726153e-08	9.7047251707242e-07	PDK4
DNAJC22	557.300686931896	-2.92717352165666	0.526161022909481	-5.5632656054043	2.64772424121718e-08	9.86751054640937e-07	DNAJC22
COL5A2	2771.36427834997	3.13276240230668	0.563183058290192	5.56260057221476	2.65783762159911e-08	9.88498628898413e-07	COL5A2
EEF1A2	112.704040997139	-6.68474835308067	1.20238924185017	-5.55955436094436	2.70464347553135e-08	1.00299748355902e-06	EEF1A2
CD36	853.908253344901	-2.56951505769413	0.462197121036685	-5.55934890276	2.70782902716767e-08	1.00299748355902e-06	CD36
LTBP1	1811.43230788012	2.6599074585811	0.478777557269394	5.55562268572344	2.76623837975427e-08	1.02200883552138e-06	LTBP1
MYOF	1473.17504424696	2.74986420673908	0.494992806197985	5.55536196144071	2.77037074598092e-08	1.02200883552138e-06	MYOF
RETREG1	535.758908260874	-3.0820895973199	0.554879113623498	-5.55452443901357	2.78368567712715e-08	1.02484621777707e-06	RETREG1
GPX3	1536.59079894373	-2.54523821994642	0.458400209614725	-5.55243685879995	2.81714487604355e-08	1.0350735528431e-06	GPX3
CHRM3	377.571594341989	-3.84559547942394	0.6937109748956	-5.54351252696078	2.96463453699399e-08	1.08707243062733e-06	CHRM3
SMIM11A	417.419851285408	-4.18656630188846	0.755855097145931	-5.53884774700431	3.04468188682695e-08	1.11418238364527e-06	SMIM11A
MFAP2	316.821855054331	3.47040271271993	0.626719399675607	5.5374107048804	3.06976114666224e-08	1.12110876025596e-06	MFAP2
MYZAP	365.709364441104	-3.52842588433697	0.637338985723625	-5.536183982737	3.0913283657199e-08	1.12672736273759e-06	MYZAP
PLA2G4F	319.56359519489	-4.40135325668397	0.796688486846293	-5.52455988677183	3.3031255759602e-08	1.2015201695868e-06	PLA2G4F
RAP1GAP2	1765.58009574985	-2.93696635742911	0.533046899725623	-5.50977101440954	3.59300799147382e-08	1.30436210431512e-06	RAP1GAP2
PDCD10	911.908574556878	2.48931633493374	0.451897105590039	5.50859101361904	3.61717210160603e-08	1.31052374512263e-06	PDCD10
CRABP2	104.849938855198	5.40284047264133	0.981339311218203	5.50557835692368	3.67958250168443e-08	1.33049030775193e-06	CRABP2
TLN2	770.696781415327	-3.59970262888024	0.654408270787412	-5.50069855405239	3.78289484309231e-08	1.36513813109929e-06	TLN2
HSD17B2	954.956077547926	-3.66970369953224	0.667627652307808	-5.49663227226594	3.87112756453976e-08	1.3942179592129e-06	HSD17B2
ANXA3	1218.83625121532	-2.57555528493918	0.468640736711723	-5.49579898455027	3.88945356460112e-08	1.39805526156392e-06	ANXA3
NOSTRIN	474.505240271664	-3.06564196707133	0.558515607436977	-5.48891011504502	4.04421345251442e-08	1.45082177083903e-06	NOSTRIN
COLCA1	1240.99704037272	-3.09807144723974	0.564659322149895	-5.48662056165845	4.09695841749157e-08	1.46685599607792e-06	COLCA1
GGT1	569.800431019635	-3.30405240388229	0.60228597421504	-5.48585314175458	4.11478644047222e-08	1.47035035472874e-06	GGT1
PIK3C2G	740.563760041132	-10.0847145418263	1.83902370257985	-5.48373276955542	4.1644369967887e-08	1.4851800358019e-06	PIK3C2G
KIAA0895	508.958517506589	-2.85076682671069	0.519907801213932	-5.48321610111338	4.17662302237666e-08	1.48661675702719e-06	KIAA0895
SCD	1024.9530481915	2.6710418210183	0.487721247790942	5.4765746481548	4.33637889322068e-08	1.54047112963068e-06	SCD
PI16	131.39912826946	-6.40092903425995	1.16888431062193	-5.47610142089614	4.3479854593552e-08	1.54158924146477e-06	PI16
CCKAR	291.360424962768	-11.8534069563367	2.16529788323931	-5.47426155453673	4.39339763499516e-08	1.5546656019447e-06	CCKAR
RCN3	558.308049897843	3.13288958158633	0.57359213411944	5.46187682018311	4.71126950386471e-08	1.66391812865175e-06	RCN3
KIF18B	204.309172116559	4.63278815480391	0.848446279568091	5.46031995939952	4.7527725143489e-08	1.67532932884902e-06	KIF18B
EPB41L4B	1234.85244920107	-2.30795939723756	0.422872882279419	-5.4578089396438	4.82045947616485e-08	1.69590836860286e-06	EPB41L4B
KIF20A	137.289377441632	5.04557869411464	0.924623973573971	5.45689798049671	4.84524549569776e-08	1.70134400604231e-06	KIF20A
MYO15B	2592.59233748258	-2.27997682391108	0.417984440972081	-5.45469304696767	4.90575135676453e-08	1.71927716780148e-06	MYO15B
ATP2C2	537.636198669195	3.08813700489922	0.566507827670394	5.45118152664956	5.00362631331444e-08	1.75021278183958e-06	ATP2C2
DTL	169.222712398397	4.28541636880409	0.786421050227696	5.44926457342834	5.05785256830078e-08	1.76579128744662e-06	DTL
LOXL2	868.135062043464	3.45547159304902	0.634774080685941	5.44362427230017	5.22072811889115e-08	1.81916920150425e-06	LOXL2
ALDH6A1	1301.89209991626	-2.62466286102801	0.482327811590496	-5.44165772314284	5.27870265017783e-08	1.83586024993971e-06	ALDH6A1
CGNL1	739.000263319689	-2.62782428204106	0.483210401066983	-5.43826100646536	5.38031178834015e-08	1.86763432439449e-06	CGNL1
FAP	209.979879982984	4.83977946550235	0.890836451057197	5.43284848723776	5.54614975003426e-08	1.92154055217917e-06	FAP
NEIL1	388.769010321599	-3.31996341302541	0.611207908934647	-5.43180702424517	5.57862326085008e-08	1.92912391471977e-06	NEIL1
PTGER4	656.902617717023	-2.65363452279909	0.488677207234016	-5.43024001020847	5.6278312506948e-08	1.94245448319436e-06	PTGER4
GSTA1	2490.39015355348	-2.7291309897813	0.503240073590392	-5.42311936787978	5.85678527247704e-08	2.01765699065447e-06	GSTA1
PARM1	864.266748645019	2.46953755260015	0.455472785888692	5.42192119729334	5.896187559664e-08	2.02739852994937e-06	PARM1
C5	278.501960449885	-4.07901105393177	0.752515163809075	-5.42050346638154	5.94314200293518e-08	2.03969528929361e-06	C5
SPINT1	2388.07284784358	2.25472928383489	0.416212009928256	5.41726146783593	6.0518807502509e-08	2.07311042843181e-06	SPINT1
VWA1	1780.6508149487	2.41080806976526	0.445188467351132	5.4152527447747	6.12021922047746e-08	2.09258677437113e-06	VWA1
PTGES	197.112526633749	3.93142951166871	0.726484901710611	5.41157772503132	6.24718677427516e-08	2.13199872236686e-06	PTGES
OXCT1	1026.36228460844	-2.55724775431918	0.472918898401596	-5.40737061462832	6.39567132011299e-08	2.17859278762129e-06	OXCT1
CPZ	215.54954360551	4.81726000880739	0.891540300714045	5.40330033869382	6.54257745674208e-08	2.22447633529231e-06	CPZ
FAM189A2	357.345817016307	-3.41469561872312	0.632034091497552	-5.40270796252823	6.56422840919582e-08	2.22768153685632e-06	FAM189A2
MUC6	14717.7529209665	-14.2702198254217	2.64620451480342	-5.3927123718485	6.94019980073605e-08	2.35089593250211e-06	MUC6
CDCA3	193.182658219058	4.00217608003524	0.74263640199834	5.38914611412246	7.07932329694293e-08	2.39357305683651e-06	CDCA3
IGKV1-9	997.02359323154	2.34416472764317	0.435160021172699	5.38690277963943	7.1682182096916e-08	2.41914090098925e-06	IGKV1-9
ECI2	1161.22720544613	-2.44541445268417	0.454107781705505	-5.38509699943889	7.24055902769675e-08	2.43903785066073e-06	ECI2
CIRBP	5776.44432055778	-2.08555410394302	0.387386554035103	-5.38365124504046	7.29898618157176e-08	2.45418310282221e-06	CIRBP
MUC13	3417.87294445137	2.5574143898219	0.475502525353027	5.37834028940898	7.51756273442117e-08	2.52302142305877e-06	MUC13
CARNS1	212.095309194427	-4.14355142796397	0.770469322433015	-5.37795770359723	7.53355082235598e-08	2.52373952548925e-06	CARNS1
SDS	150.366292740863	5.10322159281948	0.950554851992946	5.36867660200776	7.93164995844705e-08	2.6522273182154e-06	SDS
SULT2A1	378.299521424032	-11.7621973304382	2.19443756710184	-5.36000545505259	8.32194389760643e-08	2.77763929651977e-06	SULT2A1
IGFBP7	8964.97501458498	2.78336983203385	0.519856672975023	5.35411003980241	8.59785276489192e-08	2.86448389008026e-06	IGFBP7
TRIM74	157.956314406641	-5.07458911258207	0.948230909588377	-5.35163857375724	8.71613531707762e-08	2.89859215362085e-06	TRIM74
IGHV3-43	647.795143218505	2.78787492596459	0.521167308333699	5.34928972210117	8.83000890951108e-08	2.93111261141949e-06	IGHV3-43
PLCXD3	167.253987522973	-5.86764566682207	1.09751725390313	-5.34629013435081	8.97752629587264e-08	2.97466253119969e-06	PLCXD3
SLPI	1310.97581274973	2.6654826563733	0.50005915938045	5.33033463415751	9.80319623343133e-08	3.24234933136212e-06	SLPI
RBP2	258.928210723761	7.87493785687354	1.47816221193231	5.32751939760329	9.95631489093217e-08	3.28702685819471e-06	RBP2
IGFALS	172.059468066236	-4.31206110143726	0.810355222177624	-5.32119863416156	1.03085769734247e-07	3.39717010422589e-06	IGFALS
MSLN	2128.60677645797	7.68405381617646	1.44448943420045	5.31956387789692	1.04016289101589e-07	3.42164774835264e-06	MSLN
PTK7	1131.4515827479	2.91839416658155	0.548867013729541	5.31712435540827	1.05420023648137e-07	3.46157569542998e-06	PTK7
ITPKA	360.728171434955	-3.59301084313764	0.676256983206623	-5.31308501407346	1.07784722004915e-07	3.53285750686612e-06	ITPKA
KIF23	233.233580395744	3.81706973788585	0.718502526605287	5.31253488546572	1.08110721831888e-07	3.53588779994674e-06	KIF23
MEST	527.07438358898	2.66770077133613	0.502176733842901	5.31227472631315	1.08265221267026e-07	3.53588779994674e-06	MEST
ST6GAL1	1728.90747410056	3.22021605855989	0.606305627780476	5.31120924994254	1.08900203038968e-07	3.54392375032526e-06	ST6GAL1
CFC1	120.777086023179	-11.9540939137456	2.25068722442263	-5.31130837907172	1.08840974265952e-07	3.54392375032526e-06	CFC1
OLFML2B	308.95820317851	4.06986705899434	0.766920822392924	5.30676301928491	1.11589100928562e-07	3.6249550362248e-06	OLFML2B
BCL9L	1198.73994761077	2.27065628679407	0.428176572074818	5.30308390249175	1.13862556090239e-07	3.69222637400092e-06	BCL9L
BHLHA15	934.49673359172	-2.65315412763523	0.500488715100377	-5.30112677386366	1.15090132021526e-07	3.72540420241614e-06	BHLHA15
SERPING1	2468.35089239347	2.31346113917729	0.436954565716981	5.29451187992789	1.19334731680288e-07	3.85595062081839e-06	SERPING1
ZFPM1	708.110316867267	-2.60527241267753	0.492134536075276	-5.29382155020926	1.19786327906194e-07	3.86369210577431e-06	ZFPM1
H3P6	201.807264989658	8.70663741569773	1.64658792313128	5.28768448583086	1.2387440343575e-07	3.9884931593871e-06	H3P6
IGLC2	25385.3456809961	2.21404522774961	0.418771005235516	5.2870069801142	1.24333897149685e-07	3.9962274103278e-06	IGLC2
ARRDC4	894.626002371917	-2.68051626819286	0.507108649257456	-5.28588158004771	1.25100805980929e-07	4.01379769048672e-06	ARRDC4
TNFRSF6B	426.760597987677	4.22030106176341	0.799165529959132	5.28088475234815	1.28561543131528e-07	4.11758446753772e-06	TNFRSF6B
KIF2C	217.047405956991	3.70471017569548	0.702614687374048	5.27274798302533	1.34396057189415e-07	4.29690130915773e-06	KIF2C
ELOVL6	640.669382304768	-3.67372326506147	0.697115098321335	-5.26989484793524	1.36501934130714e-07	4.35658712363946e-06	ELOVL6
MT-ND3	87380.7156921708	-2.07795856839692	0.394647794246769	-5.26534950578641	1.39922902078718e-07	4.45796322986461e-06	MT-ND3
SH3GL2	146.805628823565	-4.73610384478049	0.90112355297045	-5.25577633518564	1.47401343424435e-07	4.68323476225472e-06	SH3GL2
DMBT1	6523.56669129138	5.79906414341084	1.10339747326833	5.25564384902355	1.4750750403502e-07	4.68323476225472e-06	DMBT1
SERPINE1	595.865041189638	3.0852247457579	0.587778020831573	5.24896242529281	1.52958267223295e-07	4.84784602065624e-06	SERPINE1
SERF1A	159.233450184088	-4.77187307729523	0.90961652768882	-5.24602723459714	1.55413938509144e-07	4.9171243322754e-06	SERF1A
ODAM	138.676014359862	-4.63486255725881	0.88438067236582	-5.24080037260428	1.59881605302748e-07	5.04970948879944e-06	ODAM
RNF24	386.882817746685	3.15506629514221	0.602101441999647	5.24009091335819	1.60497507109618e-07	5.0579204006618e-06	RNF24
HOMER2	894.377143448506	-2.38154139177866	0.454504595470034	-5.23986207293624	1.60696658910403e-07	5.0579204006618e-06	HOMER2
FAM177B	259.283777365335	-4.95534755785423	0.945940011404089	-5.23854314027678	1.6184914562008e-07	5.08541177548335e-06	FAM177B
SLC45A3	650.97314199214	-3.27716989906996	0.626121814725183	-5.23407717475612	1.65811167855386e-07	5.20093411875483e-06	SLC45A3
TMSB10	11528.0260896058	1.98148822563556	0.378678788137058	5.23263591125254	1.67109695833081e-07	5.22678387432492e-06	TMSB10
IGHV3-15	1927.38765533115	2.28847700737648	0.437356049256712	5.23252624781515	1.67208900281575e-07	5.22678387432492e-06	IGHV3-15
ACADS	1070.32977972249	-2.40715647550188	0.460435334320367	-5.22800118947214	1.71352408722291e-07	5.34713406944355e-06	ACADS
SLC7A11	259.448340150026	-3.64201119781609	0.6974336653603	-5.22201806236955	1.76983701265066e-07	5.51342046470865e-06	SLC7A11
ABCC4	472.077251102555	2.91572797503483	0.558490616834773	5.22072866964108	1.78220495163379e-07	5.5424749212584e-06	ABCC4
RCC2	1995.42026829758	2.03855867249155	0.390817392281343	5.21614112563349	1.82689007863022e-07	5.6717623156656e-06	RCC2
TREM2	137.402810472029	5.15229277508359	0.988425219117458	5.21262779968722	1.861842168316e-07	5.77044416248143e-06	TREM2
CALU	2526.15680517637	2.03174888344242	0.389954392589931	5.21022181580852	1.88614991909194e-07	5.82871219105004e-06	CALU
SLC43A2	624.199635394988	2.51579955518109	0.482866540128752	5.2101343665483	1.88703917510948e-07	5.82871219105004e-06	SLC43A2
AC090616.2	134.541938220558	-4.80337197877193	0.922195553702419	-5.20862626097839	1.90243874257334e-07	5.85829949491516e-06	AC090616.2
TFF3	1769.488992451	2.75198499648231	0.52835742403886	5.20856691185606	1.90304724593381e-07	5.85829949491516e-06	TFF3
ATP5F1A	8237.02566842022	-1.82475426009008	0.350761613807488	-5.20226327015241	1.96876058168462e-07	6.05036978762571e-06	ATP5F1A
RFTN1	589.34276157112	3.02831977763533	0.582194486982305	5.2015603811916	1.97622244504772e-07	6.06307707719692e-06	RFTN1
GLUL	22091.1010208151	-1.89693822261311	0.365531883830581	-5.18952875665509	2.10826944968537e-07	6.45732814303634e-06	GLUL
TCN1	1684.71561519897	-5.7222580953325	1.10353204037336	-5.1854027667348	2.15548522851596e-07	6.59086624236156e-06	TCN1
SCGB3A1	165.249703085641	8.57124368956707	1.65625395723771	5.17507816486194	2.27815586100664e-07	6.95429018609463e-06	SCGB3A1
IGKV2-29	216.239387932179	4.56946797039341	0.883082852647102	5.17444989073915	2.28583444108227e-07	6.96606134687011e-06	IGKV2-29
MTARC2	585.574111966433	-2.61887563757101	0.506190369691991	-5.17369707994356	2.29506800724848e-07	6.98252410085079e-06	MTARC2
CDH17	1844.95342461624	3.57559817521225	0.691287884966907	5.1723721085947	2.31140698557526e-07	7.01593436350349e-06	CDH17
ISYNA1	385.539062110566	3.09987875153924	0.599336644361685	5.1721829137291	2.31374920569886e-07	7.01593436350349e-06	ISYNA1
SLC25A25-AS1	691.706115680744	-2.83335554241853	0.548088369797203	-5.16952319836105	2.3469200177301e-07	7.10469608025139e-06	SLC25A25-AS1
IGLV2-14	5523.53265747312	2.13629816568703	0.413996879344046	5.160179393313	2.46713321454903e-07	7.45622482619261e-06	IGLV2-14
MT-RNR1	40444.0040996759	-2.04201918251249	0.396402422248525	-5.15137917404614	2.58577793349447e-07	7.8018571291396e-06	MT-RNR1
PLEKHH1	658.363950066363	-3.17319296331055	0.616119133849912	-5.15029121637951	2.60082309119097e-07	7.83428099402715e-06	PLEKHH1
AURKB	152.178936274154	4.36552704893021	0.847985581195939	5.14811471531554	2.63117569521015e-07	7.90163194097827e-06	AURKB
RAB17	862.37307021424	-2.31357653760394	0.449406898872499	-5.14806635903541	2.63185392239564e-07	7.90163194097827e-06	RAB17
CCL18	179.021303189845	4.80773643496585	0.934813631614249	5.14298922520394	2.70401136449009e-07	8.10491827409003e-06	CCL18
FURIN	2559.71570316125	2.18277199919691	0.425318522767966	5.13208779385263	2.86545775957529e-07	8.57472942701152e-06	FURIN
IGHV1-69D	1673.49479115066	2.62394479857271	0.511476952644918	5.13013300991165	2.8953751827044e-07	8.65005202124672e-06	IGHV1-69D
KIF4A	207.26330154292	4.10160565074815	0.799872311596046	5.12782551825541	2.9310789724474e-07	8.742386774776e-06	KIF4A
KIAA1958	512.388080464576	-2.86406568837534	0.558736871582611	-5.12596507236569	2.96017484842094e-07	8.81474288196458e-06	KIAA1958
TYMP	1786.83989625989	2.74306045555466	0.53520174429719	5.12528310078054	2.97091003019053e-07	8.83227804081438e-06	TYMP
HLA-DRB1	4166.08693383729	2.32610170592696	0.453921394177153	5.12445929133525	2.98392807676832e-07	8.85653180309869e-06	HLA-DRB1
CDCA7	838.144583248929	2.61550001613142	0.510563556912157	5.12277067315524	3.0107844351673e-07	8.92171309699007e-06	CDCA7
MX1	1691.48461927467	2.04397570710051	0.399314659995145	5.1187094085786	3.07633532244652e-07	9.09068916713957e-06	MX1
MLXIPL	409.32788335286	-4.68406353173627	0.915102709780646	-5.11862054572985	3.07778490788252e-07	9.09068916713957e-06	MLXIPL
NUP210	874.336799719608	2.38756371722667	0.467273375351689	5.10956507083181	3.22901268392787e-07	9.52192995985462e-06	NUP210
GIPR	206.122202993571	-3.67002613161484	0.718689670754437	-5.10655193883929	3.28090459971712e-07	9.65710918808882e-06	GIPR
TK1	611.340699734313	2.60993855911135	0.511122265596624	5.10629008905495	3.28545198453417e-07	9.65710918808882e-06	TK1
SCARA5	412.020759684511	-3.39227912740275	0.66441690163222	-5.10564845516303	3.29662058403441e-07	9.67433390071549e-06	SCARA5
SULF2	1788.81176037434	2.07994871531621	0.407489602152494	5.10429886880362	3.32023190503656e-07	9.71234450038303e-06	SULF2
PODXL	1197.12335731823	2.22570301507985	0.436020533404595	5.10458302892484	3.31524693052782e-07	9.71234450038303e-06	PODXL
B3GAT1-DT	231.008647930153	-3.60835217063135	0.707579317269798	-5.09957270169261	3.40421098778065e-07	9.94204183354399e-06	B3GAT1-DT
MCM2	658.901022912251	2.6292347368392	0.515959847530648	5.09581268663163	3.47248345555092e-07	1.01252061590336e-05	MCM2
KRT6B	49.2550514773218	10.363005402271	2.03452162185093	5.0935833224732	3.51358525906283e-07	1.02286865433165e-05	KRT6B
ADM2	299.091766875047	-3.15110653476865	0.618698385439457	-5.09312228531264	3.52214360120229e-07	1.02372480045152e-05	ADM2
C20orf85	56.2893536185903	11.5347955580116	2.2661559499681	5.09002725879214	3.58012045691943e-07	1.038919031957e-05	C20orf85
SLC16A1	1377.36254744588	-2.59812698629628	0.51073996715935	-5.08698585064065	3.63798964178092e-07	1.05312158763205e-05	SLC16A1
SLC38A11	169.742883036226	-4.73196213193625	0.930234492025214	-5.08684871664379	3.64062006259982e-07	1.05312158763205e-05	SLC38A11
MT1G	6576.91110351291	-7.71755793126981	1.51997651395891	-5.07741919720113	3.82596129708124e-07	1.10498127857383e-05	MT1G
REP15	433.392568695367	-8.21760581713804	1.62003934534957	-5.07247298698467	3.92678891289755e-07	1.13230698020008e-05	REP15
ALDH3B2	37.3571090269347	11.1827329995138	2.205522774136	5.07033213651334	3.97122048116498e-07	1.14104396747059e-05	ALDH3B2
ACTN1	2326.21368670835	1.96018014616428	0.386611169543729	5.07015911743482	3.97483245922043e-07	1.14104396747059e-05	ACTN1
A2ML1	43.1196085064336	11.5854713592597	2.28505354877046	5.07010934841924	3.97587203327383e-07	1.14104396747059e-05	A2ML1
PARP14	1717.15723183774	2.13347499113389	0.421070487158565	5.06678823664617	4.0458393802751e-07	1.15929837839833e-05	PARP14
PMM1	810.057647605357	-2.35886818936522	0.46599728380092	-5.06197840924103	4.14928023912755e-07	1.1870719478471e-05	PMM1
PTGFRN	1266.84492600161	2.63014384380357	0.520207524466713	5.05595117352415	4.28250899596568e-07	1.22326714643383e-05	PTGFRN
LY6D	50.6898449774141	8.74721197289243	1.73062194983923	5.05437480075012	4.31802903164616e-07	1.2314829588845e-05	LY6D
UNC5CL	719.606346266426	-2.59319362645735	0.51373428817662	-5.04773320788317	4.47082872941194e-07	1.27306848070005e-05	UNC5CL
HEPACAM2	228.281102973553	-5.44224238108465	1.07864603550631	-5.04543863504776	4.52482103960048e-07	1.28643273987019e-05	HEPACAM2
METTL7A	5151.44667386077	-2.3048678918348	0.457121038349428	-5.04213916768568	4.60356276465435e-07	1.30678080721279e-05	METTL7A
CRYL1	1227.58393676238	-2.45379624173973	0.48719039979342	-5.03662683579191	4.7380719393682e-07	1.34287127563058e-05	CRYL1
MCM10	128.094475580271	5.03922010618425	1.0009321779984	5.03452703085372	4.7903008247273e-07	1.35453377535194e-05	MCM10
NKD2	115.055238145085	4.45426129183575	0.884769345276141	5.03437569985604	4.79408628787314e-07	1.35453377535194e-05	NKD2
PXDN	951.972219377783	2.73102469939586	0.542758148195676	5.0317525558571	4.86016308211087e-07	1.37107758526917e-05	PXDN
FAM107A	447.822378851218	-2.9562615145494	0.587711550255997	-5.03012321820407	4.90164727913854e-07	1.38064327689367e-05	FAM107A
LAMP5	83.6578004170865	5.03753875045233	1.00171953812218	5.02889138001209	4.93323730765028e-07	1.38525911702032e-05	LAMP5
ATP13A4	276.851312762729	-3.46328839069083	0.688678190800564	-5.02889221258028	4.93321589059011e-07	1.38525911702032e-05	ATP13A4
SLC39A14	3431.2596437234	-2.1960289956826	0.436988979602974	-5.02536470754435	5.02476700447305e-07	1.40879005983872e-05	SLC39A14
SLC16A3	1020.99674823892	2.71475430463578	0.540901003386076	5.01894854629819	5.19550620605774e-07	1.454422505364e-05	SLC16A3
GPHN	321.067739461277	-3.21673633392015	0.64140316288923	-5.01515508503297	5.29907055986571e-07	1.4806812971252e-05	GPHN
ELOVL5	566.18989913989	2.58218127190586	0.514899809564885	5.01491984253777	5.30555798410203e-07	1.4806812971252e-05	ELOVL5
CRNDE	402.716121462194	-2.8439094905066	0.567999566922927	-5.0068867233705	5.53174590405605e-07	1.54144552531372e-05	CRNDE
NEDD4L	1914.01407301573	-2.02424965948758	0.404493484120646	-5.00440610035593	5.60345174515937e-07	1.55904281837839e-05	NEDD4L
IGKV1-8	183.278995904615	4.38605694560342	0.876984802003532	5.00129185315775	5.69474277370699e-07	1.58202732176884e-05	IGKV1-8
UGT2B15	605.647243097475	-8.53829081840819	1.71087415015701	-4.99060133536099	6.0191612786719e-07	1.66960723200178e-05	UGT2B15
BDH1	686.217325119502	-2.66340691461528	0.533748013560552	-4.99000810672456	6.03767586087858e-07	1.67219764268467e-05	BDH1
TPH1	275.188685457618	-4.04233523810405	0.810603975742952	-4.98681891413015	6.13815473767173e-07	1.69744661516433e-05	TPH1
TMEM171	431.287506877019	-2.76995830322268	0.555790009752178	-4.98382168556391	6.23405339981103e-07	1.72135438118418e-05	TMEM171
PLEKHG1	477.251994770735	2.6101300339985	0.524369244073256	4.97765661029856	6.43587035352204e-07	1.77439185056862e-05	PLEKHG1
UPK2	56.1941626876615	11.9943627479507	2.41069114727293	4.97548711767544	6.50837629619738e-07	1.79167144443959e-05	UPK2
TMEM158	151.016688669462	4.00571191558724	0.805307450388265	4.9741398935971	6.5537969814513e-07	1.80145393951687e-05	TMEM158
IGHV5-51	1786.02764151399	2.5031830262354	0.503643483032807	4.97014874720884	6.69015569004555e-07	1.83616562191852e-05	IGHV5-51
TSPAN14	1289.34209098468	2.07766784181232	0.418064946286291	4.96972506369747	6.70479044996665e-07	1.83741505504048e-05	TSPAN14
GOLGA8B	1181.61315746963	-2.60657063550551	0.524577848763958	-4.96889192261411	6.73365860974915e-07	1.84255547303406e-05	GOLGA8B
HOXB13	149.85895748488	8.29154142750414	1.66909282159385	4.96769342018161	6.77539663066621e-07	1.85119682454664e-05	HOXB13
ACSM3	547.116129641015	-4.04396719150742	0.814315401385662	-4.9660944452556	6.8314694899163e-07	1.86372305365621e-05	ACSM3
NDRG1	5191.43581145652	-2.02784831518613	0.408642612408564	-4.96240052703722	6.96272277513429e-07	1.89669147763897e-05	NDRG1
IGHV3-21	2531.27115764591	1.95466438426231	0.394370078124979	4.95642162700504	7.18033113606514e-07	1.95305006900972e-05	IGHV3-21
ASB11	111.101636143708	-6.19509491613281	1.25115715625252	-4.95149221276761	7.36465672819364e-07	2.00020125506112e-05	ASB11
KRT81	61.1151316391637	6.98599342179319	1.41208576072455	4.94728692555377	7.52550084092215e-07	2.04084415662151e-05	KRT81
ASS1	3177.63056375376	1.92208820892882	0.388840449680433	4.94312824323828	7.68788752777052e-07	2.07911201335611e-05	ASS1
HOXA10	180.038896927033	4.86301897309729	0.983801585707354	4.94308917951253	7.6894287587907e-07	2.07911201335611e-05	HOXA10
PLXNA3	847.992652042552	2.31942149082887	0.469637642143889	4.93874698850957	7.86261472998107e-07	2.1227894939137e-05	PLXNA3
SMIM24	2263.89027921633	-6.01942066159874	1.22013646675292	-4.93339952179108	8.08106218055702e-07	2.17853960323182e-05	SMIM24
SLC26A7	151.859198210988	-10.7477831663056	2.17892178745556	-4.93261540096687	8.11358140484814e-07	2.18407544345572e-05	SLC26A7
TNFRSF1B	1521.16873157015	1.98809008359541	0.403830515181959	4.92308037370483	8.5192441743234e-07	2.28989241641401e-05	TNFRSF1B
HEG1	1130.39430780721	2.44792916458545	0.497268226047325	4.92275403164908	8.53346828290308e-07	2.29033764341128e-05	HEG1
IGKV1D-39	5534.07975543419	2.32826721031414	0.47302205150495	4.92211135380815	8.5615472609902e-07	2.29449466594537e-05	IGKV1D-39
MPC1	1023.10202492962	-2.13562422733665	0.433924993529211	-4.92164373839619	8.58203355607795e-07	2.29660762886879e-05	MPC1
LGR6	125.986574913746	4.69851407482536	0.95486987465143	4.92058048908552	8.62879050013932e-07	2.30573428261787e-05	LGR6
LRRC66	203.92115631977	-10.6082989988562	2.15672078880056	-4.91871690296819	8.71133509254409e-07	2.32438317315554e-05	LRRC66
CEACAM5	5154.73216559538	2.20636660628272	0.44873786007394	4.91682740101128	8.79580366632355e-07	2.3434901464193e-05	CEACAM5
ADAMTS2	577.530469861407	3.20722486921964	0.652798022263515	4.91304317696749	8.96735190901138e-07	2.38570833853757e-05	ADAMTS2
HMGN3	1250.63603742446	2.15987449082688	0.43977199869196	4.91135064817932	9.04511691535338e-07	2.40288936830029e-05	HMGN3
CHDH	966.50731475245	-2.54355284544914	0.518954839482076	-4.90129901859599	9.52050168057537e-07	2.52549669034651e-05	CHDH
PTPRN2	1569.38444799437	-2.31261980150129	0.472022161130475	-4.89938818966179	9.61355393632052e-07	2.54647393801606e-05	PTPRN2
CXCL1	349.159779713542	4.5592874762415	0.931317056462955	4.89552665722369	9.80427998174611e-07	2.59042205439328e-05	CXCL1
MST1R	1323.09721607402	-2.24527406183308	0.458644695136607	-4.89545411871455	9.80789737451361e-07	2.59042205439328e-05	MST1R
ATP8A1	1091.30472233909	-2.60728797829233	0.53287137478849	-4.89290305625298	9.93593554459278e-07	2.62044123537857e-05	ATP8A1
ATP2A2	4222.6228336884	1.94925939920314	0.398500864780308	4.89148097652878	1.00080067981787e-06	2.63563462268799e-05	ATP2A2
POLQ	143.756895873013	4.23092461206415	0.865274798866518	4.8896889376722	1.00995444837154e-06	2.65207634972954e-05	POLQ
TENT5A	1090.04005440304	-2.17678647088595	0.445153482113514	-4.88996842291548	1.00852154712321e-06	2.65207634972954e-05	TENT5A
GLOD4	1753.01513416065	-1.95122011007359	0.399426549848404	-4.88505361201989	1.03400714608612e-06	2.71133039284511e-05	GLOD4
MXRA8	1203.09482126386	2.20949936739619	0.452335594976869	4.88464624922824	1.03614710970941e-06	2.7130380642736e-05	MXRA8
TMC6	1302.08024188122	2.17111102904972	0.444730125249349	4.88186184336497	1.05088874851208e-06	2.74768960586572e-05	TMC6
SYTL5	257.23199839135	-4.59140737665486	0.940782529056629	-4.88041309744442	1.05863855596911e-06	2.76398696905172e-05	SYTL5
FABP4	163.576418035516	-4.5323680675939	0.928754993361631	-4.88004705222524	1.06060533685376e-06	2.76516046621216e-05	FABP4
GREB1	119.496740171714	4.37245165723033	0.896186302643431	4.87895390091676	1.06649985342659e-06	2.77655618983517e-05	GREB1
CLDN1	288.947062969678	3.58934069530709	0.735908038471533	4.87743102081353	1.07476414416343e-06	2.7940801374086e-05	CLDN1
GCOM1	213.588027117482	-3.71404605472223	0.761750712321384	-4.87567125917601	1.08439069507548e-06	2.81509060214466e-05	GCOM1
CLDN11	128.69327176937	4.1067668350658	0.8423533048315	4.87534958491947	1.08615932022772e-06	2.81567104577952e-05	CLDN11
RPS6KA6	105.609353629261	-5.04334712317299	1.03478138412327	-4.87382861786409	1.0945595436114e-06	2.8334166367577e-05	RPS6KA6
OSBPL7	997.032036740907	-2.64652377244844	0.543117135012122	-4.87284160605496	1.10004417175934e-06	2.84357517533932e-05	OSBPL7
APOC1	696.007035179817	3.07238054627815	0.630589424190923	4.8722360832806	1.10342202054237e-06	2.84486233990604e-05	APOC1
VASN	373.46179761873	3.20597973989268	0.658015787673929	4.87219273450224	1.10366421988234e-06	2.84486233990604e-05	VASN
GATM	1963.70686249892	-2.10930725597935	0.433491237094867	-4.86585904276939	1.13960720320226e-06	2.93336181796016e-05	GATM
CXCL5	2473.3625667888	5.34661983613026	1.09925465868554	4.86385915573339	1.15118844441009e-06	2.95899269547665e-05	CXCL5
DAG1	3023.99722228568	1.81149264864995	0.372869423139292	4.85824939304084	1.1842818146195e-06	3.03976785769376e-05	DAG1
HJURP	186.63800025159	3.73641316693989	0.769398838749891	4.85627606744347	1.19613910020157e-06	3.0615785059092e-05	HJURP
KAZALD1	443.129084145118	-2.87291425320915	0.591586469144533	-4.8562879698103	1.19606724026084e-06	3.0615785059092e-05	KAZALD1
SPC25	93.3170983050467	5.25110810737571	1.08148532390112	4.85545942355834	1.20107947842443e-06	3.06991197963631e-05	SPC25
IFI44L	605.269735551371	2.60492252920321	0.53662802198805	4.85424245933475	1.20847808130582e-06	3.08449643609485e-05	IFI44L
WNT7B	40.5652338275153	9.96209609777672	2.0523631810013	4.85396356258761	1.21017981510014e-06	3.08451985320068e-05	WNT7B
PRR11	324.096308422514	3.09269010736879	0.637621810247711	4.85035181931324	1.23242676434531e-06	3.13683594321632e-05	PRR11
CDT1	207.055613611514	3.50951028455129	0.72361983903013	4.84993652088795	1.23500992113196e-06	3.13902661125645e-05	CDT1
ISM1	53.0730320195697	6.04825578928829	1.24739773771627	4.84869870003243	1.2427401035285e-06	3.154275159708e-05	ISM1
CYP2W1	387.107509328127	3.29879974010116	0.680995774814156	4.84408253634379	1.27198052792347e-06	3.22400182766027e-05	CYP2W1
HEPH	1061.49807442471	2.20589255401599	0.455943158849542	4.83808674656289	1.31094927932504e-06	3.313556125717e-05	HEPH
SPTSSA	1051.52883068142	2.1089745740417	0.435888298866607	4.83833720594344	1.30929872171678e-06	3.313556125717e-05	SPTSSA
STING1	620.626051489115	2.30795152681492	0.477071749599967	4.83774511643202	1.31320389024795e-06	3.31465757560645e-05	STING1
IGKV1D-13	274.197656892732	3.68717857735471	0.762705092708576	4.83434372289363	1.3358559864402e-06	3.36689580603748e-05	IGKV1D-13
HLA-DRB5	2712.94309156727	2.2007425832026	0.455255257320636	4.83408493985302	1.33759469028267e-06	3.36689580603748e-05	HLA-DRB5
CENPI	106.132452143532	4.9220698665766	1.01889593755734	4.83078760562787	1.35994015764121e-06	3.41842061142806e-05	CENPI
SGO2	108.983077896723	4.38427773301932	0.907968135266216	4.82866915999629	1.37448545711788e-06	3.45022354965788e-05	SGO2
COLGALT1	1566.11350526965	2.1603218158907	0.447600489656223	4.82645096646324	1.38987593250919e-06	3.484057633294e-05	COLGALT1
GSR	1901.58123308856	-2.03192411983196	0.421036703481294	-4.82600234856304	1.39300865916725e-06	3.48711398415713e-05	GSR
TPBG	452.089716090534	2.52129927283199	0.522535499193198	4.82512532971426	1.39915256053469e-06	3.49289811824441e-05	TPBG
RP11-23P13.6	96.1033685931171	-5.2903230807488	1.09640902915711	-4.82513636796282	1.39907507108964e-06	3.49289811824441e-05	RP11-23P13.6
SNHG8	939.19500234553	-2.39399193680103	0.496706860078215	-4.81972795065495	1.43754115306988e-06	3.58382352579283e-05	SNHG8
KALRN	936.433676399253	-2.29503899658554	0.476417067077152	-4.8172896295797	1.4552138508007e-06	3.62292584931584e-05	KALRN
TOM1L1	990.37127882983	-2.11874726430381	0.44016896638369	-4.81348624304632	1.48319815960064e-06	3.6875584257247e-05	TOM1L1
DCXR	1589.81320393216	-2.04114908921895	0.424090644833023	-4.81300192326245	1.48679857864537e-06	3.69147374621706e-05	DCXR
IRX5	93.1194796780639	-5.50245053271093	1.14366092212204	-4.8112604236763	1.49981439633317e-06	3.71872347738445e-05	IRX5
CMTM4	2539.63932469083	-1.84416163155834	0.385004698109084	-4.78997176038571	1.6680478681077e-06	4.13023156907537e-05	CMTM4
CDH11	924.391393969942	2.64117228501438	0.551654863211175	4.78772591551201	1.68681803992736e-06	4.17104097145675e-05	CDH11
CRIP2	1311.69565724331	2.23857716281465	0.467690830695686	4.78644654949678	1.69760122578476e-06	4.19118862797997e-05	CRIP2
DIAPH3	313.238009974989	-2.80106017825993	0.585235007827145	-4.78621432552315	1.69956562559109e-06	4.19118862797997e-05	DIAPH3
SLC2A1	634.587337099923	2.90086674187536	0.607005697860235	4.77897777912341	1.76188662934492e-06	4.3390029639435e-05	SLC2A1
CDKN3	116.881368640072	4.25018564797435	0.88964667923135	4.77738606482125	1.77588613310183e-06	4.36757744799564e-05	CDKN3
LAMP1	4852.05858726036	1.71091022251053	0.358251412539225	4.7757249870528	1.79060966490743e-06	4.39785317160013e-05	LAMP1
JAG2	480.052137236351	2.49288234506381	0.522653474238867	4.76966569234837	1.84531906413249e-06	4.52612309888971e-05	JAG2
CLIC6	5257.98582580291	-2.08328739826161	0.43702521115318	-4.76697303746947	1.87014325559361e-06	4.58084552284113e-05	CLIC6
LINC02381	780.741905500374	-2.32578355811384	0.488013520173015	-4.76581787588443	1.8808910205595e-06	4.60098764545991e-05	LINC02381
IFI30	3495.79167704339	2.62662337947412	0.551274862229691	4.76463477556452	1.89196023616278e-06	4.62186103804699e-05	IFI30
MDH1	2373.27456339917	-1.86205232397689	0.391170959133715	-4.76020082907121	1.93400417974207e-06	4.7182452706318e-05	MDH1
SLC7A7	463.535438122362	2.53682605388895	0.533102665815469	4.75860695614502	1.9493359267708e-06	4.74929116704159e-05	SLC7A7
CCNF	166.116476066643	3.74226687443603	0.787027458141191	4.75493813554428	1.98507194364898e-06	4.82990001349252e-05	CCNF
GNMT	90.4272938421561	-5.13382123989983	1.08164338010409	-4.74631596174129	2.07155033490989e-06	5.03359110711972e-05	GNMT
CYP24A1	45.3921479172698	10.6399167680334	2.24298080177441	4.7436503957663	2.09900975549843e-06	5.09352247459434e-05	CYP24A1
RPL17	10680.1971847362	-1.74973033544898	0.369125584994392	-4.7402033524053	2.13503829793913e-06	5.17406089649505e-05	RPL17
IGHV3-72	236.706923069891	3.55597782217939	0.750659651079336	4.73713728594102	2.16758333449768e-06	5.245954673026e-05	IGHV3-72
LYST	722.71084497594	-2.19465969102697	0.463444466392036	-4.73553974678483	2.184728815347e-06	5.28043739136388e-05	LYST
RPL22L1	516.78312104814	2.66224444621892	0.562369083497545	4.73398080431736	2.20158557304288e-06	5.31413185207066e-05	RPL22L1
TMEM220-AS1	87.1745158850459	-4.82223553322004	1.01970884174757	-4.72903179397339	2.25593057929541e-06	5.43810567157137e-05	TMEM220-AS1
PLA2G7	200.420154968551	3.7640378539731	0.796885247961197	4.7234377391265	2.31890974015947e-06	5.58253779453978e-05	PLA2G7
LAMA3	1406.18265110087	-2.69947320448327	0.571809836590727	-4.72092823827272	2.34770764324951e-06	5.64440951063048e-05	LAMA3
MPC2	2352.42516710701	-1.97001656407286	0.417358001325859	-4.72020796969156	2.35603633962238e-06	5.65697052085352e-05	MPC2
IGHV4-31	982.106297808866	2.57222886631899	0.545075806003089	4.71902960650653	2.36972333347235e-06	5.68234710910529e-05	IGHV4-31
AAMDC	573.725188531571	-2.51009045717527	0.532346934400122	-4.71514024966402	2.4154431258652e-06	5.78436734898388e-05	AAMDC
SLC22A31	41.6705130221536	8.29220918385214	1.76031655931005	4.71063522069135	2.46945889702163e-06	5.90596049072469e-05	SLC22A31
NCAPG	195.939379037697	3.60606356863745	0.765567680388327	4.71031322378748	2.47336375826216e-06	5.90754667504188e-05	NCAPG
DTX4	1208.41207242314	2.14744182819741	0.456227463003432	4.70695432068117	2.51445223132669e-06	5.99782427535309e-05	DTX4
TFF2	21432.9499543306	-11.2703452893462	2.39661529913489	-4.70260925623502	2.56857692807042e-06	6.11892103753664e-05	TFF2
NSG1	120.435174681989	-4.79288705463999	1.0193121737943	-4.70207967476623	2.57524966059566e-06	6.12680806980357e-05	NSG1
MAP4K4	1598.12837727838	1.9924059301641	0.4239603460387	4.69951010461301	2.60786319413199e-06	6.18947644587756e-05	MAP4K4
IL2RG	821.826712363931	2.36805481083188	0.503898339373444	4.69946936871505	2.60838340124779e-06	6.18947644587756e-05	IL2RG
IQGAP2	2271.69881150226	-2.35278524465609	0.500802988313006	-4.69802557005826	2.62688551055066e-06	6.22527458313073e-05	IQGAP2
E2F1	304.035123066131	2.81293431969252	0.599111075888592	4.69517996394979	2.66372106834093e-06	6.30437048694091e-05	E2F1
CPNE2	392.185929162644	2.581990657593	0.550561095630336	4.68974411393323	2.73546914121455e-06	6.46578335012891e-05	CPNE2
GLTPD2	80.9630003135905	4.74712773345909	1.01296436477092	4.68637189871199	2.78090742813756e-06	6.56467059201798e-05	GLTPD2
NRP2	548.250549824024	2.57738100407949	0.550239573752366	4.68410693637138	2.81183189307007e-06	6.62908465967773e-05	NRP2
RECQL5	548.625929598207	-2.43413238821023	0.519736978983646	-4.6833927287033	2.82165150787621e-06	6.64364044955246e-05	RECQL5
ABHD11	628.639037820812	2.25835275288312	0.482982822459228	4.67584487039135	2.92745850097884e-06	6.88387144797914e-05	ABHD11
IGHV2-70D	118.50576943473	4.74499506911382	1.01505393288852	4.67462359917277	2.94493234656768e-06	6.91603699534141e-05	IGHV2-70D
FZD10	83.743314070476	5.4064438545151	1.1574115223085	4.67115088307723	2.99516820661361e-06	7.0249607975967e-05	FZD10
CYP2C8	73.8575679070136	-10.7096733361983	2.29294376221971	-4.67070911753662	3.00161736636975e-06	7.03103790292061e-05	CYP2C8
C9orf147	92.8898993970268	-6.69863595905364	1.4347475823715	-4.66886025204616	3.02875305730986e-06	7.08549367348074e-05	C9orf147
RNASE4	1613.97197847965	-2.21683644654034	0.474884235417288	-4.66816179861682	3.0390653356413e-06	7.10050342009322e-05	RNASE4
SPR	952.987427857006	-2.11228328153583	0.452791034934189	-4.66502893954789	3.08573608241148e-06	7.20031425939396e-05	SPR
RP1-140K8.5	100.642093661303	-6.19692892888306	1.32869204059353	-4.66393170091909	3.10224380989866e-06	7.22034370263004e-05	RP1-140K8.5
CTSK	1766.64804012771	2.70815969354678	0.580657251643526	4.66395569138498	3.10188197417669e-06	7.22034370263004e-05	CTSK
SDK1	250.807196838152	3.09937595426849	0.664672742133962	4.6630104678549	3.11616895829214e-06	7.24350294590764e-05	SDK1
CA4	110.25106373112	-5.92368483499878	1.27107813099888	-4.66036248325948	3.15652994668406e-06	7.32797474501533e-05	CA4
ACAN	61.3758815298244	6.4390547175225	1.38191128005223	4.65952830002165	3.16934822426335e-06	7.34837176068388e-05	ACAN
SCGN	97.5601060566825	-8.05604532519462	1.73147560558833	-4.65270506797425	3.27608665822761e-06	7.58620117656162e-05	SCGN
LEPR	838.947895767304	-2.20027545785863	0.473925037571836	-4.64266557667387	3.43942809892165e-06	7.95433219222693e-05	LEPR
TOX3	456.80749362353	-2.60553481501765	0.561395642966397	-4.64117391658063	3.46435384627535e-06	8.0018231298507e-05	TOX3
E2F7	83.5433487648882	5.4609225876343	1.17784189058931	4.63638000249934	3.54563874293584e-06	8.179205120413e-05	E2F7
SLC15A2	76.3967889297518	5.22376164749347	1.12688301354655	4.63558469219721	3.55929954624195e-06	8.20033817076022e-05	SLC15A2
TAFA5	129.034357432071	4.33710004009457	0.935807876147066	4.63460519049209	3.57619350631212e-06	8.21848051185777e-05	TAFA5
SHROOM4	274.247249134729	3.02711189856712	0.653128824586888	4.63478533577477	3.5730806911477e-06	8.21848051185777e-05	SHROOM4
CEACAM1	593.763442482933	2.32316232956213	0.501314178551231	4.63414447258591	3.58416630039487e-06	8.22642905017583e-05	CEACAM1
TPRN	943.209743546618	-2.07400495147328	0.44777653268029	-4.63178572369292	3.62525250856172e-06	8.31026436679607e-05	TPRN
ENG	1301.17278376676	2.48081585394588	0.535666281661512	4.63127125764005	3.63427360284562e-06	8.32047765556013e-05	ENG
BEND7	500.251535006086	-2.41905144268617	0.522688698718751	-4.62809211030563	3.69049877670677e-06	8.43860096696414e-05	BEND7
AHSA2P	1528.44174191766	-1.93224741278408	0.417800512511737	-4.62480862258348	3.7494442633744e-06	8.56264063355076e-05	AHSA2P
RN7SL2	4428.32307544589	-1.72168003524204	0.372462193076542	-4.62242898002865	3.79272678486721e-06	8.6506449220801e-05	RN7SL2
ARHGEF28	973.163526187464	-2.05339204552501	0.444511528365813	-4.61943485037168	3.84786673581764e-06	8.76544042419258e-05	ARHGEF28
VSTM2A	119.936872758053	-10.241390240143	2.21774833843315	-4.61792263020184	3.87600705436694e-06	8.81852091869951e-05	VSTM2A
VGLL1	30.9296545887524	9.95458716757285	2.15683697272383	4.61536374490159	3.92407422019427e-06	8.91674920060104e-05	VGLL1
RPS28	6346.4966034772	-2.1341141349228	0.462696964307607	-4.61233658214366	3.98167557469993e-06	9.0363705695307e-05	RPS28
BCAM	1037.84506769076	2.04317923457317	0.443164837346902	4.61042723246069	4.01842282643064e-06	9.10842507324279e-05	BCAM
IGLC7	129.553743919197	5.36642562420524	1.16467913722706	4.60764295734011	4.07259194893662e-06	9.21898402878964e-05	IGLC7
MROH7	86.9843578626312	-5.07212349677294	1.1008641529654	-4.60740181530132	4.0773162462711e-06	9.21898402878964e-05	MROH7
FAM111B	174.005971443973	3.65737869801673	0.793943955932812	4.60659555461901	4.09315014530058e-06	9.24331700718189e-05	FAM111B
CHST15	425.804686990031	2.89655887765238	0.628954415085231	4.60535582258353	4.11761187232228e-06	9.28704935163383e-05	CHST15
PPFIBP2	1169.13092512568	-2.04493683631884	0.44423306144117	-4.60329726401882	4.15853999101042e-06	9.34466495637162e-05	PPFIBP2
STAT1	3829.06939260805	2.03976220215936	0.443093577910718	4.60345693064946	4.15535161505992e-06	9.34466495637162e-05	STAT1
GALNT5	892.899703066349	-2.54989588778693	0.55390041385839	-4.60352768113085	4.15393955091571e-06	9.34466495637162e-05	GALNT5
CCNB2	205.040454590865	3.35827150941304	0.729727063083087	4.60209258955586	4.18267176769325e-06	9.38731653872437e-05	CCNB2
NR2F6	2372.47109413059	1.82690748659441	0.397217504645834	4.59926228131188	4.23989701169516e-06	9.50404466680598e-05	NR2F6
THY1-AS1	214.738582955873	4.21213706586476	0.916722126413484	4.59478062599407	4.33204772271743e-06	9.69080630654381e-05	THY1-AS1
IGFBP4	6214.09007353748	1.78316591765479	0.388092427887078	4.59469391702132	4.33384939630882e-06	9.69080630654381e-05	IGFBP4
HOXB7	221.361995670848	3.17553368762072	0.691241776307662	4.59395510581428	4.34922985739162e-06	9.71328001484129e-05	HOXB7
GSTO2	397.025077243566	-2.59182264207752	0.564398548897691	-4.5921851626648	4.38628927947212e-06	9.78405579303548e-05	GSTO2
HGD	378.825967203893	-2.60278815806451	0.567111530698693	-4.58955252568718	4.44197215328268e-06	9.88406599773182e-05	HGD
TNRC18	3686.03458989253	1.67293205242456	0.364496088795456	4.58971194438074	4.43858111566963e-06	9.88406599773182e-05	TNRC18
FASN	2239.03682403612	2.09855685203113	0.457320572187965	4.58880920661622	4.4578162861484e-06	9.90722487789859e-05	FASN
FBXL13	103.287343329017	-4.29856860191531	0.937352164345837	-4.58586299303551	4.52115020459938e-06	0.0001003574194014	FBXL13
ERBB2	3336.30065493485	1.83952742401039	0.401589892816194	4.58061185531961	4.63617575816311e-06	0.0001027075068951	ERBB2
CTXN1	55.0225098253634	5.55737964981411	1.21326489769451	4.58051630800038	4.63829445647197e-06	0.0001027075068951	CTXN1
SPHK1	176.510728620281	3.63608250505493	0.793933615627178	4.57983190720872	4.65349772724294e-06	0.0001029191050743	SPHK1
BMP1	501.423322639823	2.38901953898255	0.521894018162995	4.5775951741919	4.70351812362111e-06	0.0001038992900422	BMP1
CYB5A	1968.77505873089	-1.85735990991057	0.406158012230902	-4.57299832572219	4.80793982631561e-06	0.0001060773551994	CYB5A
CXCL10	247.755818423393	3.40120972763401	0.743826638208577	4.57258392335268	4.81746170474481e-06	0.0001061589142772	CXCL10
PRSS23	2360.46887123647	2.20256396799918	0.481854981293554	4.5710100621692	4.85378972460419e-06	0.0001068302704603	PRSS23
SESN1	961.017841767482	-2.49238964641723	0.545362279447925	-4.57015407985367	4.87365759782486e-06	0.0001071381617162	SESN1
GMDS	2264.04376183373	-1.84318793247006	0.403431945837133	-4.56877039978921	4.90593847037861e-06	0.0001077178586556	GMDS
NKX2-1	50.9461683474221	11.1975213690556	2.45128137913168	4.56802775249819	4.92334857122593e-06	0.0001079700413502	NKX2-1
ARHGAP11A	348.242157728762	2.87309222903543	0.629068005325909	4.56722040337583	4.94234262174184e-06	0.0001082563124262	ARHGAP11A
DDIT4	3016.61205959553	1.71455479224105	0.375439990111388	4.56678786863478	4.95254747422956e-06	0.0001083496100484	DDIT4
IGKV2-30	1075.63642537128	2.09593547567723	0.459256326493483	4.56375961476704	5.02456077180871e-06	0.0001097932799825	IGKV2-30
MYB	268.260281298175	3.45096181465607	0.75630167840998	4.56294348296469	5.0441396562614e-06	0.0001100891031086	MYB
THNSL2	264.85618407178	4.01759258513152	0.880607656669004	4.56229576782072	5.05973022801545e-06	0.0001101655002095	THNSL2
PTGR1	1169.30778661842	-2.03124349069708	0.445212989980243	-4.56240841217869	5.05701555578342e-06	0.0001101655002095	PTGR1
ESRRB	145.957040228509	-7.56270817627188	1.65775084382792	-4.56202945359918	5.06615381728169e-06	0.0001101737317018	ESRRB
CHRDL2	165.646917513586	5.23626485908217	1.14807632546761	4.56090308886862	5.09340858246253e-06	0.0001106344195551	CHRDL2
MUC16	60.0501270634114	9.00316839946857	1.97474295581668	4.55915964806932	5.13587184549801e-06	0.0001114239625147	MUC16
HSPG2	6612.44248416009	2.0649839988555	0.452965782790293	4.55880792172665	5.14447949160526e-06	0.0001114651824259	HSPG2
UGT2A3	246.831706859122	-5.54844663586785	1.2171429813413	-4.55858245163065	5.15000458750061e-06	0.0001114651824259	UGT2A3
IFIT1	375.249335916166	2.61017430582902	0.572730061787388	4.55742500696251	5.17845708703964e-06	0.0001119480450227	IFIT1
PON2	989.088752549552	2.04196085688192	0.448281664224529	4.55508449227842	5.23645261476248e-06	0.0001130676687813	PON2
SUCLG2	2993.93124611735	-1.99955634083627	0.439094439056383	-4.55381841121315	5.26808346333585e-06	0.0001136160390956	SUCLG2
TRIM36	169.530253881483	-4.06812248631487	0.893399659862263	-4.55353037289275	5.27530510488454e-06	0.000113637305238	TRIM36
KRT86	48.6222805959445	6.0683518852518	1.33292572674185	4.55265568328778	5.29729329684808e-06	0.0001139762373574	KRT86
SLFN5	1259.13955406371	2.34422965428254	0.515258826008249	4.54961571923664	5.37439723827986e-06	0.0001154877825118	SLFN5
SLAMF8	278.304179952289	3.01193679894926	0.662053203383957	4.549387849125	5.38021989423677e-06	0.0001154877825118	SLAMF8
KCNJ11	153.135332232498	-3.64919129992842	0.802217182352864	-4.54888199879429	5.39316723854697e-06	0.0001156295055944	KCNJ11
RECQL4	282.199328021195	2.90824824158556	0.639375559193307	4.54857587183168	5.40101710458275e-06	0.0001156617340939	RECQL4
TUBA1B	7739.18570666161	1.59926026269285	0.351702232125828	4.54719963824591	5.4364425275273e-06	0.0001162837190395	TUBA1B
PLA2G6	428.200656651434	-2.6998248911561	0.594240687374189	-4.5433188075458	5.53754049980867e-06	0.0001183073130932	PLA2G6
IGLV1-36	191.888412981393	4.35976159549654	0.95995159251772	4.54164733876001	5.58163557084382e-06	0.0001191097501675	IGLV1-36
LRP8	169.545260529191	3.73188992922839	0.821806497811218	4.5410810685579	5.59665044209296e-06	0.0001192904767914	LRP8
SYBU	600.548763205028	-2.40516873296937	0.529996958365647	-4.53808025688713	5.67686564621794e-06	0.0001208588779634	SYBU
TUBB	4987.41962539999	1.70098830341297	0.374905704792768	4.53710968296203	5.70304492499787e-06	0.0001212745515906	TUBB
FEN1	439.066004619713	2.47287513781641	0.545697594950666	4.53158518692018	5.85427203976107e-06	0.0001243452839773	FEN1
SIRPA	765.807878791027	2.13425984927016	0.471192508085767	4.52948595880833	5.91273633402415e-06	0.000125440869559	SIRPA
IFITM2	1344.69493173237	2.11999522114023	0.468140607643575	4.52854374631459	5.93915861702175e-06	0.0001258549146937	IFITM2
CYP2C9	178.898994090897	-3.46894817938544	0.766710227190114	-4.52445794560306	6.05504908795232e-06	0.0001281616894063	CYP2C9
OSMR	601.98897053388	2.32586823491458	0.514541621287344	4.52027229419349	6.17601425290871e-06	0.0001305703987761	OSMR
PRR5L	212.305896646776	3.22470181345224	0.713661113029063	4.51853373342049	6.22693535821236e-06	0.0001314944032074	PRR5L
OR2I1P	443.007394166456	6.4532694974322	1.4286464216028	4.51705152503183	6.27066512322922e-06	0.0001322645847288	OR2I1P
LINC00665	132.621745567331	4.39595782144392	0.973737026834038	4.51452260754295	6.34595527201658e-06	0.0001336979062164	LINC00665
STIL	197.3292195443	3.24565205968147	0.718983082813423	4.51422590776551	6.3548450075963e-06	0.0001337305951714	STIL
H2AX	713.705393328315	2.28610049765859	0.506666686182178	4.5120402821128	6.42069899778986e-06	0.0001349605750123	H2AX
PIM2	747.276469813843	2.46145899521852	0.545616169587426	4.51133806587841	6.44199535649828e-06	0.0001352522158719	PIM2
MIR4435-2HG	262.133929393316	3.21108063457799	0.71193537624277	4.51035408792919	6.47195052946008e-06	0.0001357247715176	MIR4435-2HG
GJB5	35.2520226155332	9.85473414817712	2.18507642458048	4.51001806496044	6.48221054456826e-06	0.0001357836838669	GJB5
B3GALT5	537.339863365233	2.35752539043727	0.522842933481542	4.50905088214317	6.511829117534e-06	0.0001361919646965	B3GALT5
ELL2	1651.34820784815	-2.11488559230174	0.469071324277532	-4.508665277203	6.52367377393283e-06	0.0001361919646965	ELL2
STEAP2	487.138153250349	2.44767912904268	0.542885062324574	4.50865072352881	6.52412122366758e-06	0.0001361919646965	STEAP2
IQGAP3	473.358544104541	2.61129733962915	0.579439802136957	4.50658951973745	6.58778993293232e-06	0.0001373637113704	IQGAP3
KRT7	1981.55837467668	7.4332348146456	1.65131644297429	4.50139938124587	6.75075212572042e-06	0.0001405930122845	KRT7
CALD1	4169.01641847524	2.3007752950154	0.511150678192789	4.50116842874975	6.75809255713943e-06	0.0001405930122845	CALD1
ECT2	648.469437641816	2.25489504281459	0.501019313181652	4.50061501321216	6.77571300739158e-06	0.0001407988527328	ECT2
ADAM8	463.191907260751	2.48862708414051	0.553190451811852	4.49868047430965	6.83765363471496e-06	0.0001419241456025	ADAM8
F2RL2	225.453566779423	3.65534401743672	0.812592361806985	4.49837358710612	6.84752927891083e-06	0.0001419674329679	F2RL2
C1QC	2706.17682328984	2.37352178599588	0.527996248049565	4.4953383565958	6.9459407270592e-06	0.0001438441179658	C1QC
NUDT12	459.013717983504	-2.36892535640194	0.527625123585509	-4.48978877333165	7.12938353885582e-06	0.000147475466075	NUDT12
BEX5	124.640276557445	-3.82534219018486	0.852101670135146	-4.48930253778067	7.14567509910625e-06	0.0001476172768485	BEX5
PTTG1	199.891746371835	3.27896165423474	0.730432500013993	4.48906867393212	7.15352349660203e-06	0.0001476172768485	PTTG1
PLPPR4	58.3658793232159	5.11832744476023	1.14027084478984	4.48869447828737	7.16609853677724e-06	0.0001476172768485	PLPPR4
CADM2	126.706207641269	-6.15434062338575	1.37109893039248	-4.48861893694575	7.16863970648287e-06	0.0001476172768485	CADM2
ECHDC2	1163.71609872509	-1.92846280050862	0.429684907811264	-4.48808595659516	7.18659338216799e-06	0.0001478199523663	ECHDC2
STX12	1636.38221427382	-1.89336918445187	0.422344892972784	-4.48299296606833	7.3603356406476e-06	0.0001512229500734	STX12
TXNIP	13729.5343562925	-1.66433538040239	0.371622689302098	-4.47856233839755	7.514742627063e-06	0.0001542214748148	TXNIP
AC021218.2	377.362036327185	-6.92783129028871	1.5475132861313	-4.47675076677881	7.57876371159126e-06	0.0001553603935658	AC021218.2
CENPW	178.244704641835	3.32873347286824	0.743827341873145	4.47514266480935	7.63603081443882e-06	0.000156358455688	CENPW
COL5A1	3225.21185438469	2.19775497104694	0.491183396677862	4.47440810481694	7.6623271251428e-06	0.000156720818775	COL5A1
IGKV6D-21	114.632079701655	6.12403883072978	1.36922709637554	4.47262462665296	7.72653416567047e-06	0.0001578569042995	IGKV6D-21
LTBR	1777.49516767658	1.83497950558665	0.410391795918425	4.47128700874761	7.77502702483469e-06	0.0001586697564396	LTBR
PCP4	67.6194187459066	5.30315504016775	1.18613976622235	4.47093604917856	7.78779852195543e-06	0.000158752617745	PCP4
LINC01184	555.922667821567	-2.20278763821607	0.492742518947038	-4.47046389039715	7.80501213149229e-06	0.0001589257442282	LINC01184
SGK1	3381.58515900931	-1.9619158856292	0.439091019495344	-4.46813029308608	7.89062419918212e-06	0.0001604896600512	SGK1
SMPDL3A	443.551790473774	-2.43557150950804	0.545153535680308	-4.46767992886379	7.90724961644098e-06	0.0001606485139465	SMPDL3A
SULT1B1	1756.07897856746	-5.80372625796261	1.29924458161328	-4.46700054793076	7.93239267555798e-06	0.0001609798709569	SULT1B1
ABCA12	30.6077797134618	9.91657251845951	2.22197376939115	4.46295660869875	8.08364274107846e-06	0.0001637718605886	ABCA12
POU5F1	118.898796006991	-4.27489765195783	0.957886698381158	-4.46284269233769	8.08794307121407e-06	0.0001637718605886	POU5F1
FUT6	231.064904254859	4.94751967824926	1.10912414085883	4.46074474081707	8.1675325963524e-06	0.0001651999045903	FUT6
CNP	1170.48347743074	1.94167648906129	0.435378797090764	4.45974058000925	8.20589162316465e-06	0.0001657917615748	CNP
SPSB1	471.388719482257	2.34335636693618	0.525967536006695	4.45532510376525	8.37661604930346e-06	0.0001690536554623	SPSB1
CXCL8	329.606346189775	4.03531864795431	0.906401611808177	4.45202060034322	8.50660026820796e-06	0.0001714870390352	CXCL8
FCGR2A	677.077747273756	2.61192772981311	0.58688114169049	4.45052250663489	8.56616151744078e-06	0.0001724969364572	FCGR2A
GLP1R	78.1237608585774	-6.60545056327881	1.48532915664599	-4.44712913210062	8.70255275466672e-06	0.0001749735985005	GLP1R
GPSM2	567.211059210643	2.30384697007138	0.518069320350736	4.44698591399248	8.70835457857904e-06	0.0001749735985005	GPSM2
TPM4	7434.81722027653	1.59411556992051	0.358491569767502	4.44673098158029	8.71869114151968e-06	0.0001749883561267	TPM4
SMIM6	199.297441138638	-3.19761097187918	0.719218310691073	-4.44595323053818	8.75029855867154e-06	0.0001752842891446	SMIM6
IGLV3-19	1145.24219149721	2.32349671562001	0.522616200964479	4.44589492505596	8.75267247155566e-06	0.0001752842891446	IGLV3-19
DUXAP10	232.87301451004	3.34781384682394	0.753163494138595	4.44500280865695	8.78907191013288e-06	0.0001756599206705	DUXAP10
MIR194-2HG	160.980788620918	-4.85894868314473	1.09313595815434	-4.44496281263004	8.79070718017833e-06	0.0001756599206705	MIR194-2HG
PRC1	519.526942721728	2.34994707991113	0.528826344390242	4.44370274824472	8.84237506129106e-06	0.0001764988424063	PRC1
FMOD	3884.14601666842	-2.01486856120503	0.453474974861523	-4.44317475693186	8.86411106408593e-06	0.0001767391247613	FMOD
CLSPN	130.160219859996	4.37675378528205	0.985360252135671	4.4417803293728	8.92176170371303e-06	0.000177694191572	CLSPN
AKR1B10	7258.74612232898	-7.32824024788245	1.65007033011011	-4.44116842425343	8.94717300824541e-06	0.0001780057651771	AKR1B10
TYRP1	80.283655328476	6.00942647136405	1.35335827914089	4.44038106094037	8.97997253337665e-06	0.0001784634890384	TYRP1
MT-RNR2	265727.309191876	-1.58098470734045	0.356175504085982	-4.43878000930349	9.04702290995745e-06	0.0001796001585087	MT-RNR2
FKBP1B	208.063698247375	-3.48489427576627	0.785231645741732	-4.43804614175276	9.07791615630391e-06	0.000180017349328	FKBP1B
CLDN10	42.4086837456316	6.61105756645217	1.48993416867575	4.43714742935794	9.11588610436425e-06	0.0001804412479801	CLDN10
C13orf46	139.315259181598	-3.7035880087261	0.8346919567565	-4.43707163912031	9.11909511576425e-06	0.0001804412479801	C13orf46
PHYHD1	206.784921229139	-3.08980270376516	0.69682456368461	-4.43411852106241	9.2449759519314e-06	0.0001827336678394	PHYHD1
MSN	3008.32022175985	2.03251120232954	0.458522606505704	4.43273935350505	9.30433204094015e-06	0.0001837076350098	MSN
ELOVL7	254.789605448046	-3.11923254915408	0.703854461327369	-4.43164421132126	9.3517235150786e-06	0.0001844435166004	ELOVL7
SORCS2	118.802602857359	4.0194720609852	0.907049796336969	4.43136868253258	9.36368308047731e-06	0.0001844797410363	SORCS2
MARVELD1	550.48821622695	2.21307400567796	0.499926191139007	4.42680148570694	9.56406751121079e-06	0.0001882241536979	MARVELD1
TRAF3IP1	429.383593330369	2.48442252256269	0.562109886019841	4.41981645289014	9.87847677335085e-06	0.0001942021151214	TRAF3IP1
NCAPG2	466.43325061203	2.48853177977994	0.563087509357973	4.41944056371866	9.89567317753615e-06	0.0001943305474002	NCAPG2
IFRD1	694.204707601398	-2.10615707940365	0.476984480298252	-4.41556731172197	1.00745423613293e-05	0.0001976302045133	IFRD1
ARHGEF16	919.01257641999	-1.96942942852632	0.446199258548547	-4.41378911057075	1.01576911844145e-05	0.000198954681014	ARHGEF16
ITGB5	1544.57634589102	1.81206321705902	0.41055823144606	4.41365701200681	1.01638942067662e-05	0.000198954681014	ITGB5
IL1B	287.748220802993	-3.52191788663568	0.798080893242867	-4.41298359158175	1.01955726387379e-05	0.0001993606392364	IL1B
TREH	86.2997403472098	-5.11198623006641	1.15857170991961	-4.4123174994676	1.02269990863761e-05	0.0001997608053055	TREH
FJX1	93.988284041907	4.5936341258274	1.04171342450041	4.40969082070767	1.03518307177483e-05	0.0002019826156319	FJX1
CTSA	3271.46508673308	1.68337631079274	0.38180018766957	4.40905050641208	1.03824812050059e-05	0.0002023639973048	CTSA
CCNG1	1626.21108571632	-1.79710769267392	0.407675478873485	-4.40818196286861	1.04241950744665e-05	0.0002029599690567	CCNG1
CWH43	97.9297231288141	-10.0464408525908	2.27983882319653	-4.40664521999182	1.04983932007002e-05	0.0002041864649835	CWH43
SLC43A3	461.937098597757	2.48001288470562	0.562955339272379	4.40534570275334	1.05615307291622e-05	0.0002051954541665	SLC43A3
ZSCAN31	187.608129553248	-3.19233713453476	0.725286115264675	-4.4014866234821	1.07511697335782e-05	0.0002086574198346	ZSCAN31
UBD	1371.05942594074	7.09612928230487	1.61246618760632	4.4007926100075	1.07856173810913e-05	0.0002091032884606	UBD
ARHGAP18	1364.24172185092	-1.85794990241434	0.422623107406878	-4.39623359407467	1.10145397935182e-05	0.0002133145304963	ARHGAP18
UHRF1	402.20675022011	2.69042502287635	0.612306051381872	4.39392198852928	1.11323778420936e-05	0.0002153677853442	UHRF1
TRIM17	36.9294656118591	7.18581134787064	1.63611686135345	4.39199149987753	1.12317091419894e-05	0.0002169435470035	TRIM17
CBR1	2004.78574975213	-2.11112736502492	0.480689113759368	-4.391876796448	1.12376376410956e-05	0.0002169435470035	CBR1
USP14	846.274204747163	1.96266213471198	0.447462129725474	4.38620836117708	1.15343637112751e-05	0.0002224362373272	USP14
CDHR2	673.623198863593	-5.30326762618961	1.20983544538144	-4.38346193809652	1.16808064742982e-05	0.0002250222169002	CDHR2
NDNF	115.658494865407	3.69603424516174	0.843374167947706	4.3824371028055	1.17359053141611e-05	0.0002256202878522	NDNF
CETN2	529.753299502047	2.28293645383271	0.520930076205546	4.38242397225672	1.1736612866766e-05	0.0002256202878522	CETN2
TMEM151A	94.0788468836566	-4.50041855717178	1.03001316238732	-4.36928256988574	1.24655384137431e-05	0.0002393803709716	TMEM151A
CCNA2	278.882123122051	3.11958077869809	0.714044712518959	4.36888716351255	1.24881265943369e-05	0.0002395617042686	CCNA2
TACC3	579.53664970522	2.33482865790073	0.534599076163519	4.36743863206111	1.25712102073455e-05	0.0002409019293571	TACC3
TLCD1	158.481412638282	3.200207425016	0.732813251380245	4.36701631553257	1.25955322065339e-05	0.0002409075418468	TLCD1
APOBEC2	71.618268437255	-7.76557134007455	1.77824974703535	-4.3669745225726	1.25979415814343e-05	0.0002409075418468	APOBEC2
DDIAS	64.6562142072783	5.39427467584524	1.23586945372285	4.36476090544668	1.27261875860961e-05	0.0002431048664245	DDIAS
DNMBP	1246.77459343544	-1.83911479023991	0.421499396767736	-4.3632679058218	1.28133869714554e-05	0.0002445143080291	DNMBP
ESM1	57.678231760383	6.55739948567903	1.50303559529691	4.36277058653669	1.28425595123215e-05	0.0002448146491135	ESM1
RPL11	13290.9153667364	-1.63519718707381	0.374961521838074	-4.36097330482878	1.29485165341445e-05	0.0002465765572813	RPL11
USP53	1046.10356381831	-1.96722336323478	0.45140738265338	-4.35797782409187	1.31269680724277e-05	0.0002497138477577	USP53
AC008268.1	56.0410418733813	-10.5007695374798	2.40999719237799	-4.3571708592401	1.31754415820794e-05	0.0002503746062479	AC008268.1
PDCD4	4229.28746547202	-1.61261362853483	0.370690145541954	-4.35030077796421	1.35950922670032e-05	0.0002580801682019	PDCD4
GAPDH	19898.5365006037	1.53725589752919	0.35348841009086	4.34881555843388	1.36874764067524e-05	0.0002595635484252	GAPDH
ASRGL1	427.978546277269	2.65793957458637	0.611566048667317	4.34612022753449	1.38566638214281e-05	0.000262498795719	ASRGL1
ILDR1	93.0407884213102	4.62979774797623	1.06558355654378	4.34484721497859	1.39372633023861e-05	0.0002637514916123	ILDR1
PLEKHJ1	1931.10630263837	-2.01423219273172	0.464141860747551	-4.33969086409828	1.42683293567854e-05	0.0002697365499979	PLEKHJ1
ADAMDEC1	315.54002586681	3.00508411428462	0.692764134298025	4.3378171090362	1.43904822162565e-05	0.0002717638838435	ADAMDEC1
CYFIP2	877.14902904858	-1.94548403464384	0.448726895630406	-4.33556368826673	1.45387070947217e-05	0.0002739952410488	CYFIP2
C6orf58	1359.65892146276	-6.14956796393861	1.41833956761662	-4.33575153957833	1.45262952500263e-05	0.0002739952410488	C6orf58
KLF2	1456.63194572248	-1.8327720579691	0.422815171731138	-4.33468848921659	1.45966673045654e-05	0.0002747285465318	KLF2
NID1	1870.89500206662	2.07286234991789	0.478221752959166	4.33452124896312	1.46077678659656e-05	0.0002747285465318	NID1
RACGAP1	504.406176158141	2.40950584658671	0.556417258225621	4.33039380243249	1.4884291600187e-05	0.0002796405465173	RACGAP1
SLC4A2	4562.5577150748	-1.66952744891939	0.385571527757539	-4.33000709007033	1.49104541044583e-05	0.0002798435794023	SLC4A2
RAI14	602.638418147109	2.14186913796947	0.494884100920226	4.32802172061441	1.50454634873367e-05	0.0002820176379093	RAI14
CLSTN3	695.786823619943	2.02472999687462	0.467837450281136	4.32784933240788	1.50572410933835e-05	0.0002820176379093	CLSTN3
HPCAL1	1569.23491036859	-1.78447628677079	0.412367654020189	-4.32739151428066	1.50885620313964e-05	0.0002823141216223	HPCAL1
ADH1B	930.49281123687	-2.89593605403553	0.670581941288856	-4.31854166616767	1.57063573189406e-05	0.0002935719546465	ADH1B
TAPBP	2274.31973362329	1.79708121080874	0.416179797939326	4.31804047122618	1.57420569503556e-05	0.000293937751909	TAPBP
HS6ST3	73.6927470476032	-5.6542639792494	1.31112442630087	-4.31253042489798	1.61396664150623e-05	0.0003010535115128	HS6ST3
PRELP	454.758731977739	2.7196666532368	0.630838253429263	4.31119488783786	1.62374712714618e-05	0.0003025681763303	PRELP
NMU	116.809160051073	5.33266217910001	1.23769283022682	4.30855059419124	1.64327888381748e-05	0.0003058949374738	NMU
HAPLN3	279.353151960841	3.06045785087476	0.710836013156182	4.30543443808654	1.66658344663873e-05	0.0003099164972606	HAPLN3
UPRT	288.46267701525	-2.6306710731498	0.611521172389472	-4.301847903108	1.69379567351789e-05	0.000314655783427	UPRT
CSF2RA	141.257366441716	3.64263340083804	0.84702180569446	4.3005190378204	1.70398531015189e-05	0.0003162263573544	CSF2RA
ZNF57	188.618739871516	-3.26908021089548	0.760355535488309	-4.29941002375427	1.71253383655436e-05	0.0003174894876639	ZNF57
KIF14	123.69900822731	4.0110434202434	0.933112691557579	4.29856271009244	1.71909264148929e-05	0.0003183815477489	KIF14
GSTA4	469.380035132799	-2.27443193205032	0.529400457030857	-4.29624096814437	1.73718743952853e-05	0.0003214061309438	GSTA4
NKD1	384.538366576376	3.33076200895124	0.775372121557559	4.29569482361636	1.74147017790715e-05	0.0003218717294338	NKD1
CSTB	1928.09830808827	1.9091675561762	0.444466919292453	4.29540978936162	1.74370934384794e-05	0.0003219590585844	CSTB
C1orf116	2240.91132133608	-2.12003257822278	0.493657859922605	-4.29453828316469	1.75057273306689e-05	0.0003228991648523	C1orf116
IGLV7-46	720.298127657482	3.10619661224459	0.723536172038089	4.29307715673001	1.76213735916049e-05	0.000324703652511	IGLV7-46
CTB-50L17.14	85.2496378440381	-9.75374313363989	2.27333391568932	-4.290501745619	1.78269884601835e-05	0.0003281606441397	CTB-50L17.14
STEAP4	539.144506442125	2.85899454409461	0.666549516459952	4.28924554514531	1.79281080699258e-05	0.0003296890428519	STEAP4
AMACR	689.864473382967	-2.08834924033005	0.486944514095077	-4.28868008547333	1.79738036748816e-05	0.000330117950029	AMACR
SLC1A2	243.737397707341	-3.07771283088724	0.717665023705543	-4.28850888537939	1.79876604685478e-05	0.000330117950029	SLC1A2
MST1P2	135.827246138802	-5.51344818382205	1.28655463857344	-4.28543648168374	1.8238075298817e-05	0.000334040888689	MST1P2
NCAPD2	1069.67542956323	1.96992503493759	0.45966282634702	4.28558700426736	1.82257300457354e-05	0.000334040888689	NCAPD2
QPRT	526.270521521956	2.32796297672599	0.54334109259516	4.28453324891541	1.83123222830905e-05	0.0003350640173564	QPRT
HOXC10	50.4089466478908	9.23012877449448	2.15446486192867	4.28418626713258	1.83409211478931e-05	0.0003352506990964	HOXC10
ACSM1	51.680978283657	-7.84917547627279	1.8323279419494	-4.2837176122098	1.83796160823836e-05	0.0003356213662177	ACSM1
MGP	2674.960497827	2.51416941058519	0.586952958442534	4.28342574038042	1.84037540398566e-05	0.0003357257393617	MGP
CITED4	294.346791831369	2.70396357139077	0.63144135188516	4.28220857458594	1.85047402435559e-05	0.0003372303861985	CITED4
ABCC3	2759.73527282671	-1.97303360431016	0.460775797591561	-4.28198185456581	1.85236090501687e-05	0.0003372370143159	ABCC3
ABCC6	233.03275458868	-2.89859956674751	0.678017095203787	-4.27511280652341	1.91040540949265e-05	0.0003474573670917	ABCC6
ACADVL	7623.30315354732	-1.50954500650917	0.353147093919871	-4.27455027239069	1.91523488817397e-05	0.0003479884406987	ACADVL
BUB1B	205.362553601796	3.64385516879251	0.852656489885158	4.27353243893481	1.92400278013484e-05	0.0003492333333184	BUB1B
ZWINT	513.862793954254	2.17272416661653	0.508445643943188	4.27326734430495	1.92629264412555e-05	0.0003493010661347	ZWINT
IFIT3	605.398853929278	2.37550546236431	0.55631527754743	4.27007051260026	1.95411177559706e-05	0.0003539933697662	IFIT3
TMEM229A	95.3556134946606	-9.60884916411396	2.25150766645326	-4.26773992701989	1.97463345133286e-05	0.0003573557101995	TMEM229A
LAMP3	148.70134637055	3.76149245391358	0.881938497844214	4.2650280752094	1.99877066746798e-05	0.0003613650460707	LAMP3
GULP1	758.286729591293	-2.1305144537619	0.499659256788981	-4.26393472114071	2.00858147188054e-05	0.0003627788775376	GULP1
PPP1R1A	64.9788747357199	-5.29495728799829	1.242429165569	-4.261778002912	2.02806857730491e-05	0.0003659358589386	PPP1R1A
UQCRQ	2885.53820100634	-1.69687251533226	0.398281573379219	-4.26048461377499	2.03984125392698e-05	0.000367696013962	UQCRQ
ADGRL3	172.21005719436	-3.36074849658218	0.78931275076522	-4.257816047345	2.064337008986e-05	0.0003717438503138	ADGRL3
NEUROD1	61.2130185605048	-9.94817833472374	2.33706929466561	-4.25668950314421	2.07476182520935e-05	0.000373252314932	NEUROD1
SAMD5	701.05830677587	-2.28540600192639	0.537006420496051	-4.25582621491804	2.08278442474134e-05	0.0003743260686044	SAMD5
GGT5	621.064565646537	2.47055701696764	0.580571368604563	4.25538900222683	2.08685873183884e-05	0.0003746888032416	GGT5
CELA3A	120.806563230281	-9.51561899917516	2.23664680060624	-4.25441289907551	2.09598226129589e-05	0.0003759565032466	CELA3A
PLBD2	800.718489118321	1.99061683757421	0.467933151242972	4.25406242811934	2.09926733047474e-05	0.0003761754948925	PLBD2
DEPDC1	117.942942409246	3.95584382427805	0.93061463018017	4.25078619655075	2.13021443174648e-05	0.0003813460491566	DEPDC1
ATF4	6131.94619881728	-1.58666426352652	0.373776067229893	-4.24495948947591	2.18632916453838e-05	0.0003910074847355	ATF4
PRDX2	2235.68825072045	-1.84783076555326	0.43608680540134	-4.2373003325626	2.26223443232898e-05	0.0004041858852427	PRDX2
GOLGA8A	1359.15195203318	-2.05124669222691	0.484341530196646	-4.23512452337938	2.28425088937137e-05	0.000407320823952	GOLGA8A
ACADSB	704.515761891082	-2.04682446376366	0.483273139081159	-4.23533670349496	2.28209495285745e-05	0.000407320823952	ACADSB
RASA4B	689.711345534494	-1.99474850920001	0.471082497362675	-4.23439316970483	2.29169695010674e-05	0.0004082491223728	RASA4B
CELA3B	67.8611758056838	-10.0137452727731	2.36857483515687	-4.22775127225813	2.36038510681925e-05	0.0004200747869792	CELA3B
ETFDH	893.296674296067	-1.93866247497582	0.458957856744473	-4.22405335585132	2.39947203374935e-05	0.000426614422859	ETFDH
DUSP19	305.41234685856	-2.76508874122248	0.654764054490411	-4.22303075781167	2.41038910331723e-05	0.0004280153453818	DUSP19
SCGB3A2	46.4511854617526	11.4555303218802	2.71273207390841	4.22287568759988	2.41204872534653e-05	0.0004280153453818	SCGB3A2
GRIA3	39.0121714308888	-6.12654857454935	1.45213425909221	-4.21899596141978	2.45392668310967e-05	0.0004350229559629	GRIA3
CKB	7666.5385883991	-4.58258239187398	1.08638859855878	-4.21817975442055	2.46282449632503e-05	0.0004361760313025	CKB
FADS2	247.077241772456	3.22903331230899	0.765565384646241	4.21784131972097	2.46652290866656e-05	0.0004364069270634	FADS2
RCN1	1892.06787515552	1.96770428555611	0.466600438742669	4.2171076625183	2.4745584595827e-05	0.000437040647907	RCN1
ACO2	2969.26483088206	-1.65618818899436	0.392733736575388	-4.21707644328244	2.47490094732244e-05	0.000437040647907	ACO2
STEAP1	279.064256044453	2.87973563847676	0.683549935920744	4.21291186955895	2.52099446299116e-05	0.0004447493039065	STEAP1
GKN2	11941.4006585353	-10.4140924045253	2.47292218729921	-4.21124953223823	2.53962028244979e-05	0.0004476019345006	GKN2
STMN1	1248.98559141865	2.1307451113629	0.506375166062677	4.20783887948242	2.5782458605796e-05	0.0004539705561662	STMN1
FAHD2B	288.806078604846	-2.71179567186826	0.644499601977093	-4.20759867585558	2.58098711936687e-05	0.0004540145681789	FAHD2B
NOXA1	359.468762461164	-2.45563904756511	0.58408796043575	-4.20422815380944	2.61974584189854e-05	0.0004603881217238	NOXA1
MRAS	284.043405724642	2.58921237589194	0.616451379160319	4.200189120217	2.66692122324473e-05	0.0004677764424678	MRAS
SLC25A20	618.289571429369	-2.0453281279986	0.4869497138976	-4.20028612734478	2.66577878447418e-05	0.0004677764424678	SLC25A20
GPAT3	351.566890179641	-3.14917723784094	0.750177489333703	-4.19790953823207	2.69390193321391e-05	0.0004720545079893	GPAT3
DKK2	48.6346872654326	6.56251480332163	1.56447824351608	4.19469866744374	2.73234580720635e-05	0.0004783311238283	DKK2
OAS1	1414.6108429522	1.953999891395	0.46591411912947	4.19390572461276	2.74191974830931e-05	0.000479546501854	OAS1
ELAPOR1	4494.86255619051	-1.58319158059364	0.377575857390725	-4.1930424035436	2.75237969796576e-05	0.0004809143587318	ELAPOR1
LNX1	393.14166455787	-2.29902378675727	0.54837208106493	-4.19245228949767	2.75955130479806e-05	0.0004817055840865	LNX1
KANK4	103.24549430746	-5.05628136295765	1.20612248850043	-4.19217899605215	2.76287863343372e-05	0.0004818248824468	KANK4
OSGIN1	157.676777016383	-3.26249704600644	0.778739266435811	-4.18946004988097	2.79619002559093e-05	0.0004871679448027	OSGIN1
MIR4458HG	131.008567046249	-3.66672839409916	0.87656421492985	-4.18306877196966	2.876003441785e-05	0.0005005949066197	MIR4458HG
CNTD1	138.393370370714	-3.44240474536745	0.823211001942233	-4.1816797118183	2.89363403523026e-05	0.000503183078798	CNTD1
PIWIL2	141.220825919605	-6.91707452512164	1.65437205708179	-4.18108761902262	2.9011803381775e-05	0.0005040143992654	PIWIL2
TTK	154.901570962323	3.34504200007302	0.800189404776829	4.18031278607837	2.911083950821e-05	0.0005048478802416	TTK
SLC18A2	210.425101543177	-2.91464140560576	0.69723612001838	-4.18027884947918	2.91151844893541e-05	0.0005048478802416	SLC18A2
LINC01980	39.8208657188898	9.56383250809248	2.28856560262311	4.17896366926541	2.92840457031351e-05	0.0005072932023706	LINC01980
LTK	194.385999041424	-2.99773070855631	0.717402681395254	-4.17858865919781	2.93323650375956e-05	0.0005076476927304	LTK
ANKMY2	556.234678838338	-2.07112489070312	0.495817074013668	-4.17719558130026	2.95125249512356e-05	0.0005102810765762	ANKMY2
SCG3	88.5814365356348	-7.43943452126063	1.78216003974113	-4.17439194873949	2.98782982445306e-05	0.0005161157414296	SCG3
RUVBL1	539.904590063356	2.30496063165718	0.552198301872379	4.17415378468493	2.99095678552804e-05	0.0005161666331388	RUVBL1
PARP9	1141.29214257466	1.75769375414507	0.421244608630644	4.17262017871011	3.01116679662215e-05	0.0005191627597127	PARP9
DUOX1	668.838955477453	-2.23003549712855	0.53461616077844	-4.17128336315433	3.02888929414895e-05	0.0005217247494949	DUOX1
GEM	546.941373405425	2.48249324504408	0.595318195534332	4.17002749733847	3.04562889228596e-05	0.0005241127566857	GEM
ANG	672.544528131183	-2.46373924631367	0.590889185200114	-4.16954533611794	3.05207900852405e-05	0.0005247257777343	ANG
BMP5	77.1468017218074	-7.58549650986881	1.81935577182871	-4.16933104966287	3.05494979245042e-05	0.0005247257777343	BMP5
BASP1	614.64533697019	2.47963526396299	0.59482768404729	4.16866149721077	3.0639362945298e-05	0.0005257737761912	BASP1
PCDH9	134.064488576609	-4.5873050910703	1.10054807567017	-4.16820054705643	3.07013760290018e-05	0.00052634231115	PCDH9
NDST3	43.2239217061869	-10.1150937591535	2.42827013548538	-4.16555539325597	3.10595494115001e-05	0.0005319823575894	NDST3
CPXM1	322.999189569997	3.66073123790167	0.879194601119268	4.16373261760404	3.13086737304622e-05	0.0005347415839399	CPXM1
HSDL2	903.036672340883	-1.8587817260797	0.446416949739796	-4.16377946035232	3.13022478865999e-05	0.0005347415839399	HSDL2
CDH13	139.335705816522	3.72986711949982	0.895770214499362	4.16386597715176	3.12903828885796e-05	0.0005347415839399	CDH13
CSGALNACT2	534.712559406356	2.13365975074892	0.5125398974993	4.16291446023835	3.14211101198099e-05	0.0005361594670631	CSGALNACT2
UQCRC1	3446.40086247999	-1.64596032488684	0.395441254120735	-4.16233842001801	3.15005032781308e-05	0.0005370113860997	UQCRC1
SELENBP1	2912.21946906757	-1.63915110048078	0.393976478216486	-4.16053036440436	3.17509397664835e-05	0.0005407748843966	SELENBP1
AC027612.3	97.9711468096462	-9.60237766080796	2.30862841677811	-4.15934309351044	3.19164181669283e-05	0.0005430857186499	AC027612.3
PCCA	617.459439096998	-2.04994619329837	0.492923998487677	-4.15874698652883	3.19998105100022e-05	0.00054399677867	PCCA
KIRREL1	594.206896763376	2.28388590798332	0.5496060570946	4.15549624772459	3.24582272115997e-05	0.0005512756129582	KIRREL1
TRIM2	2202.30801912461	-1.60051683008745	0.385206233170916	-4.15496088137622	3.25343199763374e-05	0.0005520534890584	TRIM2
HOXB2	240.70227197434	2.78492049988194	0.67046819394041	4.15369517160042	3.27148925319527e-05	0.0005546011176765	HOXB2
CTSC	2936.91506262915	1.84306847393635	0.444023784885714	4.15083276318347	3.31267758484198e-05	0.0005610616757078	CTSC
MALL	1400.48780350839	2.58763240994949	0.623939882965999	4.14724636233985	3.36497920268695e-05	0.0005693907241389	MALL
ANXA10	4943.60065360175	-9.97838103525106	2.40834531882563	-4.1432517825628	3.42415652041214e-05	0.0005788666830054	ANXA10
GM2A	1104.981326336	1.80109822761464	0.434798563595329	4.14237391384516	3.43729344929334e-05	0.0005802025441752	GM2A
PCSK2	73.5657530841968	-6.77548939975561	1.63568666463445	-4.14229054148938	3.43854356671571e-05	0.0005802025441752	PCSK2
COL22A1	118.437918435127	4.24019204551572	1.02368513421167	4.14208617846255	3.44160969190886e-05	0.0005802025441752	COL22A1
MYH9	12583.3667764753	1.52979141956882	0.369373433296804	4.14158486146344	3.44914211588384e-05	0.0005809349900172	MYH9
CLIC3	116.315663645795	3.62268177150666	0.874862310181183	4.14085934363363	3.46007094951776e-05	0.0005817004887823	CLIC3
ING1	486.02829874263	2.24210395879539	0.541435703291695	4.14103455897787	3.45742858601421e-05	0.0005817004887823	ING1
ACSS1	2547.48305187873	-1.57689848222855	0.380982970811772	-4.1390261587509	3.48783183985643e-05	0.0005852773142406	ACSS1
CCDC74A	72.2468557430893	4.31638384537184	1.04285611590047	4.13900228378561	3.48819478263368e-05	0.0005852773142406	CCDC74A
RAB11FIP2	904.633786057165	-1.96453049449406	0.474659671547333	-4.13881905764172	3.49098134646387e-05	0.0005852773142406	RAB11FIP2
GUCY1A1	825.884752989784	2.98809718943409	0.722038963345441	4.13841543341272	3.49712725701276e-05	0.0005857688155496	GUCY1A1
CD93	1456.1043214397	2.32651881336236	0.562335793006374	4.13724120409314	3.51506551007052e-05	0.0005882328177734	CD93
CA8	388.091672028263	-2.80003867052337	0.6769293641447	-4.13638234479785	3.5282412678331e-05	0.0005898960446329	CA8
NECTIN3	778.154195220379	-2.39592020943229	0.579974631406132	-4.13107760183138	3.61066657774285e-05	0.0006031236270649	NECTIN3
CRACD	443.301625028304	2.61755676893719	0.633768623305393	4.13014572303285	3.62533366209414e-05	0.0006050190536447	CRACD
CYP4B1	68.032610941478	4.52972992689665	1.09694475883129	4.12940568832539	3.63702154431143e-05	0.0006060780929803	CYP4B1
MFSD2A	142.092487409218	3.88992896818963	0.942060674006917	4.12917031303768	3.64074648296719e-05	0.0006060780929803	MFSD2A
ADGRF1	69.684056955854	4.65039653423168	1.12624593256299	4.12911283386287	3.64165667149618e-05	0.0006060780929803	ADGRF1
UQCR11	1881.592629113	-1.92479463572597	0.467317983729965	-4.1188113933963	3.80831684797577e-05	0.0006332369182254	UQCR11
EMSLR	74.9868508834933	-9.44212203270353	2.29443792867056	-4.11522225758117	3.86806512512833e-05	0.0006425854041963	EMSLR
ICAM1	726.092693697037	2.64173305187685	0.642867540809339	4.10929605895335	3.96867019662875e-05	0.0006586980479359	ICAM1
PDHA1	1993.85818303525	-1.60652136648063	0.390977534471457	-4.10898638627	3.97399499040094e-05	0.0006589816624664	PDHA1
RAB34	528.680772226097	2.0761589219029	0.505434482939187	4.10767170025615	3.99667648455184e-05	0.0006621402932224	RAB34
TSPAN9	655.950414582298	2.04363867593032	0.497953888906338	4.10407212687663	4.05940812301991e-05	0.0006719223763298	TSPAN9
GCKR	59.2073391467401	-9.60173211723949	2.34061797189823	-4.10222096579585	4.09203197368985e-05	0.0006767077194965	GCKR
CHST5	368.969914093557	-8.93375401683695	2.17803389920264	-4.10175159353925	4.10034338508178e-05	0.0006773662498489	CHST5
GTSE1	197.679773910446	3.41669395814221	0.833019682589783	4.1015765047952	4.10344787002464e-05	0.0006773662498489	GTSE1
MICAL2	1277.11071835218	1.97747111537687	0.482300112973458	4.10008428815294	4.12999690244387e-05	0.0006811317968338	MICAL2
C1QB	1955.49768113868	2.18940632167582	0.534252295630555	4.09807564624829	4.16599144403533e-05	0.0006864469084638	C1QB
FA2H	849.587962742236	-2.23611140580813	0.545747340131795	-4.09733816617067	4.17928151644381e-05	0.0006880146915598	FA2H
CASZ1	1026.5327212899	-1.88534951251487	0.460270431085153	-4.09617777981064	4.20027422302748e-05	0.0006908465472965	CASZ1
ADAM12	118.832914792148	4.38475185729657	1.07236404400758	4.08886504708805	4.33488944219485e-05	0.0007123446816461	ADAM12
UQCRB	3300.43854563878	-1.64445004522294	0.402208075561464	-4.08855551427544	4.34067674948367e-05	0.0007124755456811	UQCRB
EDARADD	181.32684531233	-3.25743917646663	0.796750727769133	-4.08840439416644	4.34350489053854e-05	0.0007124755456811	EDARADD
WNK4	238.35272551022	-3.51966394052471	0.861339520490042	-4.08626779196463	4.38367791519963e-05	0.0007184185820737	WNK4
MICALL1	1521.69761333629	-1.83175940154818	0.448506791255042	-4.08412857344352	4.42425305639005e-05	0.0007244167807695	MICALL1
ACSS2	1526.85239135769	-1.74289773374634	0.427048436614817	-4.08126475666828	4.47912974863695e-05	0.0007327438109439	ACSS2
GAS7	735.525216082071	1.87375641500766	0.459263527101757	4.0799155701134	4.50520610761389e-05	0.0007363486646202	GAS7
WBP1	1348.89404879528	-1.7009229799028	0.416971824015078	-4.07922761668734	4.51855786599259e-05	0.000737869162633	WBP1
IGHV2-70	308.649893351415	3.92565450010485	0.962469232878753	4.07873245814122	4.52819108970226e-05	0.0007387802544201	IGHV2-70
ACACB	1119.60267911103	-1.81098875757199	0.444236586499941	-4.07663126497625	4.56928655007857e-05	0.000744818229773	ACACB
LRATD2	1328.24259235217	-1.80815728689663	0.443830021650394	-4.07398598268082	4.62152643389451e-05	0.0007526603908069	LRATD2
MAST2	1002.95216661838	1.85059334909316	0.454515180410754	4.07157654761002	4.66960115910033e-05	0.0007598108171736	MAST2
HPN	849.629066712074	-2.2010999300776	0.540662939038126	-4.07111301912702	4.67890402612962e-05	0.0007606453788776	HPN
CKAP2	350.387074163033	2.54611967998654	0.625663124621818	4.06947377876161	4.71194421355268e-05	0.0007653339692315	CKAP2
VWA5B2	86.3990159290598	-4.43287492969064	1.08938648356193	-4.06914809076445	4.71853500223086e-05	0.0007657220114038	VWA5B2
GINS1	235.718972810587	2.77688760508753	0.682566138977818	4.06830554068516	4.73562585585591e-05	0.0007678117935686	GINS1
RP3-340N1.2	33.3058239888914	8.36081074552371	2.05534798748057	4.06783220965533	4.74525295344035e-05	0.000768688798431	RP3-340N1.2
ACOX1	1740.19551916404	-1.65043077750917	0.405841715429935	-4.06668588949945	4.76864494733447e-05	0.0007711072362042	ACOX1
SMIM5	178.731357189209	-3.26860103942415	0.803731156455497	-4.06678403987582	4.76663780304875e-05	0.0007711072362042	SMIM5
ANO7	375.663020942326	-2.47613066004176	0.608926228967415	-4.06638857426236	4.77472984154914e-05	0.0007714067077339	ANO7
GRAMD1A	1370.5115305008	1.66390650454155	0.40957530424836	4.06251667833122	4.85464779469874e-05	0.0007836235731673	GRAMD1A
FPR3	343.465099066513	2.44991256476309	0.603149889370084	4.06186357311898	4.86825259967923e-05	0.0007851242068721	FPR3
ORAI2	531.310980085227	2.09099582070594	0.514960536143508	4.06049721084497	4.89683222787933e-05	0.0007890351062853	ORAI2
PECAM1	3109.74778482355	1.93653623962657	0.477350814065146	4.05684076064503	4.97409703302713e-05	0.0008007768933735	PECAM1
GALNT18	199.852472177852	3.1116130688371	0.767255091769265	4.05551309103968	5.00243705045835e-05	0.0008046285331646	GALNT18
DNAH12	27.5705397291016	7.81117521811455	1.92685373814008	4.0538495805366	5.03816186939533e-05	0.0008096601579176	DNAH12
AUH	531.804367120422	-2.04485905616152	0.504572048816287	-4.05266019185706	5.06385277074091e-05	0.000813071831665	AUH
CBX7	1197.63107862588	-1.73752077533004	0.428837828952961	-4.0516966042206	5.08475734471015e-05	0.0008154163236543	CBX7
RP11-867G23.8	194.705010249183	-2.94446594589006	0.726746020916802	-4.05157491220326	5.08740320453789e-05	0.0008154163236543	RP11-867G23.8
IL33	917.921822918674	-5.4479534087229	1.34475081127529	-4.05127356164698	5.09396086527087e-05	0.0008157499368075	IL33
RBMS1	847.544282391103	1.85831951366963	0.458765408646491	4.05069667120781	5.10653687750668e-05	0.000817045900401	RBMS1
SEMA4G	922.077485175313	2.21160550301528	0.546035160471497	4.05029870440133	5.11522956171717e-05	0.0008177188029187	SEMA4G
SPATA20	1468.99282506506	-1.63364671509567	0.40347491895934	-4.04894242078105	5.14495996700783e-05	0.0008217506611634	SPATA20
FGFR3	615.913749812341	2.4905906618407	0.615268752546508	4.04797196596204	5.16633324524271e-05	0.0008244418306593	FGFR3
LINC00342	593.053198530181	-2.34361466897122	0.579081853391135	-4.04712158608819	5.18513114229847e-05	0.0008263333976417	LINC00342
RP11-357H14.17	98.1396347182156	6.89464465260482	1.70363254474461	4.04702567691227	5.18725530565301e-05	0.0008263333976417	RP11-357H14.17
TTC38	913.644429740208	-1.79936974462763	0.444744960671375	-4.04584627987993	5.21344369762398e-05	0.0008297798947205	TTC38
CD38	222.907117099973	3.35543090070561	0.829549645884247	4.04488256652673	5.23493582433583e-05	0.0008324735642469	CD38
CA2	9661.90849985534	-6.19726717541065	1.5325251842723	-4.04382729824654	5.25856604534186e-05	0.0008355022459486	CA2
SPON1	1017.71480672062	1.81922527751261	0.450078685022546	4.04201606974896	5.29935999106976e-05	0.0008412503177461	SPON1
POR	1580.11931343195	1.68102635479552	0.416285823167603	4.03815422299096	5.3873431255568e-05	0.000854472942734	POR
NPIPB15	118.839905182829	-3.67947821892384	0.911778592154946	-4.03549529522027	5.44872315311263e-05	0.0008634567890636	NPIPB15
PYCR1	1536.08046159284	-1.78794433590786	0.44314019263651	-4.03471489523506	5.46686369371946e-05	0.0008655788353982	PYCR1
SGO1	78.1336219258009	4.25739398182695	1.0552551618367	4.03446875769537	5.47259706522433e-05	0.0008657344524014	SGO1
MME	473.746413945309	2.88369927363692	0.714906495474113	4.03367334314749	5.49116392090858e-05	0.0008679182245848	MME
ANKRD29	238.116972016667	-2.6638001536428	0.660512926492309	-4.03292660416059	5.50864887173664e-05	0.0008699273573529	ANKRD29
DHFR	748.074458428788	1.98727459064036	0.492826872194169	4.03239900818029	5.52103435594082e-05	0.0008703748278777	DHFR
CEBPB	2285.95126039866	1.83539739793424	0.455151734420473	4.03249566932042	5.51876323269507e-05	0.0008703748278777	CEBPB
PI15	110.799705804939	4.20210119153555	1.04213917612306	4.03218810674417	5.52599271123486e-05	0.0008704035537557	PI15
GALNT2	2003.30297588255	1.61162338282337	0.399726907294371	4.03181110256487	5.53486670358396e-05	0.0008704126140792	GALNT2
ATP5ME	1194.68240989529	-1.93365507317573	0.479610722258239	-4.03171777326235	5.53706558926582e-05	0.0008704126140792	ATP5ME
FOXA3	1011.48314826413	-1.81410582561298	0.449974223319491	-4.03157721397949	5.54037879901175e-05	0.0008704126140792	FOXA3
P2RY6	107.416470103681	4.14835096762604	1.02905343206497	4.03122990348683	5.54857352483228e-05	0.0008709492154741	P2RY6
FBP1	1369.04896138731	-1.90624315453269	0.472970648466109	-4.03036247749164	5.56909045786464e-05	0.0008734174225828	FBP1
IGHV3-20	340.023703628706	2.65049006919283	0.657759288946351	4.02957451720459	5.58779009042071e-05	0.0008755966174361	IGHV3-20
CD74	22872.7192749081	1.86074072751967	0.462137016672474	4.02638321621057	5.66413507703692e-05	0.0008867972306178	CD74
ADAMTS12	177.994467112446	3.76514693984836	0.935367707456372	4.02531208832006	5.68998021188653e-05	0.0008900789646473	ADAMTS12
TNFAIP2	1580.82364153274	1.70872746688041	0.424851206640256	4.02194330667697	5.77199524159566e-05	0.0009021341447927	TNFAIP2
REG3A	5032.12634445365	-10.5111203117636	2.61400815733049	-4.02107402851333	5.7933393660283e-05	0.0009046942297043	REG3A
RP11-159D12.5	255.251809025361	-2.62033151974385	0.651827761330304	-4.01997532967308	5.82042360943348e-05	0.0009081455467321	RP11-159D12.5
NPDC1	1643.24704500857	-1.623098069531	0.403778551811654	-4.01977287364216	5.82542745982473e-05	0.0009081487598618	NPDC1
SCARF2	238.56740719118	2.75547397074859	0.685765935235344	4.0180968887044	5.8670074111219e-05	0.0009138490859853	SCARF2
NMRK1	441.119189381688	-2.23477516460776	0.556334165735817	-4.01696552584006	5.89523442334565e-05	0.0009174615895051	NMRK1
CXCL12	793.648153985156	-2.31013230992507	0.575404089980955	-4.01479994694082	5.94962373772546e-05	0.0009243473401219	CXCL12
CENPU	156.469296517905	3.21197925920309	0.799997554360755	4.01498634801408	5.944923580208e-05	0.0009243473401219	CENPU
FMNL3	701.849398212307	1.97681155249796	0.492448867603777	4.01424733113307	5.96357879567684e-05	0.0009257262348587	FMNL3
THY1	1683.10231882246	4.3664784624562	1.08864427413319	4.01093228174365	6.04794568954472e-05	0.0009380235084788	THY1
RSRP1	1918.61429423564	-1.57703203551247	0.393356250975657	-4.00916988506193	6.09325696246904e-05	0.0009435329817336	RSRP1
SAA2	74.9497848416815	8.62702991302693	2.15183625884576	4.0091479440236	6.09382308768948e-05	0.0009435329817336	SAA2
FMO6P	49.7136621106809	-9.56189433675846	2.38566636583689	-4.00806016871691	6.12195251384063e-05	0.0009470837233635	FMO6P
LINC00671	57.5135763064472	-7.63413378863249	1.9051180523538	-4.00717098827571	6.14503763265785e-05	0.0009498487346696	LINC00671
XPR1	564.24764415404	2.03017707203957	0.50731701764962	4.00179178188285	6.28646093134145e-05	0.0009708852882437	XPR1
FAM13A	881.621711852311	-1.89055049916053	0.472552620565759	-4.00071953234982	6.31501702134585e-05	0.0009744696883743	FAM13A
MZB1	899.922748726817	2.34123000479003	0.585260382701972	4.00032203441018	6.32563432843382e-05	0.0009752822335141	MZB1
IGKV4-1	5692.68646024238	1.50565610147829	0.37669269304664	3.99704090169827	6.41392220469716e-05	0.0009880584806289	IGKV4-1
PLEKHG2	399.922386459136	2.55582028115993	0.639752248291464	3.99501570801129	6.46899637939721e-05	0.0009957009292072	PLEKHG2
TRG-AS1	117.617397841974	-3.56525474840247	0.892773207714314	-3.9934607329114	6.51158664288677e-05	0.0010014105905482	TRG-AS1
GRN	4828.47384916923	1.55822281506591	0.390237868263161	3.99300770579012	6.5240447450813e-05	0.0010024805348597	GRN
LA16c-312E8.4	68.641687015942	-9.17150848359556	2.29738685618265	-3.9921480611389	6.54774674248502e-05	0.0010052749505901	LA16c-312E8.4
PEX7	374.46588477732	-2.29891827539909	0.576172135072678	-3.98998517189504	6.6077426045501e-05	0.0010136321651963	PEX7
ESPN	262.58941720964	2.80263716458549	0.702718435843171	3.98827897723032	6.65543701051148e-05	0.0010200898576918	ESPN
SDC3	1227.39570621465	1.68181176271614	0.4217616134851	3.98758850721144	6.67483062604477e-05	0.0010222026330171	SDC3
PTGER2	342.011272588605	-2.3360801794231	0.585913978120126	-3.98707022986256	6.68942289368909e-05	0.0010235771856808	PTGER2
PRPS2	996.753204586132	-1.72748892680582	0.433411547524392	-3.98579349505819	6.72549866594552e-05	0.0010281632233398	PRPS2
MYH10	435.409971429016	2.4251983948373	0.608488524335793	3.98561073519763	6.73067781740805e-05	0.0010281632233398	MYH10
PAPPA2	247.969528593252	-6.53948561990502	1.64105733282325	-3.98492209206036	6.7502268954714e-05	0.0010302858872954	PAPPA2
LSAMP	313.609148023613	2.43180798415795	0.610452505049598	3.98361537391082	6.7874695699345e-05	0.0010351033091421	LSAMP
NECTIN2	2556.47510028083	1.66246673656929	0.417368849566491	3.98320751128418	6.79913378944042e-05	0.0010360151687187	NECTIN2
TMEM176A	1876.14855620575	1.71551746987738	0.430744456094264	3.98268032381121	6.81423861251582e-05	0.0010374493272722	TMEM176A
ARHGAP39	177.386057004347	2.98754127302713	0.750506741173118	3.98069878540637	6.87129752023834e-05	0.0010452631553324	ARHGAP39
ATP1B1	10236.5008256439	-1.40237691242116	0.352577882243385	-3.97749542171535	6.96449633326614e-05	0.0010585569739569	ATP1B1
EHD2	976.687822056237	1.91800456650682	0.482321887242213	3.97660694494594	6.99055680737953e-05	0.0010616325604807	EHD2
PART1	59.9762454801954	-7.2592724106822	1.8258624715736	-3.97580459848429	7.01417018908474e-05	0.0010643317029632	PART1
ECSIT	808.538948638409	-1.87385088416797	0.471664352692682	-3.97284822028706	7.10183049925582e-05	0.0010767367638805	ECSIT
CCL14	172.870706963635	-3.06317174511884	0.771453088605103	-3.97065199474085	7.16762115705678e-05	0.0010858082125203	CCL14
MT-ND2	160106.716339142	-1.3478934485859	0.339561795771816	-3.96950854121316	7.20210253272844e-05	0.0010901255527943	MT-ND2
LRP4	381.151008037195	-2.2784165917758	0.574433427321463	-3.96637187776463	7.29749742555164e-05	0.0011036480753796	LRP4
NWD1	132.704326012811	-3.65757629551845	0.922672491102308	-3.96411113454653	7.36699283945771e-05	0.0011123121582955	NWD1
RPN2	4639.22060068236	1.42831888604281	0.360311103431722	3.96412675723571	7.36651045622053e-05	0.0011123121582955	RPN2
SYNGR2	3806.20658750504	1.5553242163842	0.39249551112618	3.96265478787652	7.41209202477851e-05	0.0011181950749963	SYNGR2
SOX18	324.526319197334	2.78793788544659	0.704168664178509	3.95919049976333	7.52042336799552e-05	0.0011335996315827	SOX18
CIP2A	133.560198932282	3.31153942189373	0.836599139614719	3.95833472099768	7.54741401691676e-05	0.0011361650176758	CIP2A
SCEL	35.3328659863939	9.09371870222765	2.29740557992883	3.95825568705608	7.54991130599989e-05	0.0011361650176758	SCEL
MEDAG	109.86192669899	3.44190144950318	0.869984857085116	3.95627742422468	7.61267497006646e-05	0.0011446649228918	MEDAG
CD8B2	22.1621882460026	8.99251472695649	2.27572506490768	3.9514943459663	7.76647074591125e-05	0.0011662564350934	CD8B2
ITGB1	7641.31912800405	1.40916372016639	0.356622621613655	3.95141428154548	7.76906997477777e-05	0.0011662564350934	ITGB1
TBC1D14	2114.27137331576	-1.66242098561642	0.420823398166323	-3.950400554865	7.80205103114732e-05	0.0011702434402603	TBC1D14
ILVBL	1151.4516581141	-1.73230799753923	0.438672650503268	-3.948976521677	7.84860483380681e-05	0.0011762580139086	ILVBL
RFX6	59.6782263423631	-9.18566986802345	2.32653763628525	-3.9482146021459	7.87362086027974e-05	0.0011790375230709	RFX6
CENPA	83.4611753983836	4.3748936040672	1.1089121816125	3.94521196232647	7.97294201269385e-05	0.0011921089720497	CENPA
UCP2	914.809480445941	1.88934823883124	0.478900350629586	3.94518032059783	7.97399493485863e-05	0.0011921089720497	UCP2
MAP3K21	678.6335560484	-2.6425692624592	0.66997207290718	-3.94429763466471	8.00342056184668e-05	0.0011955273468778	MAP3K21
PAFAH2	625.171724561204	-1.94562405262509	0.493302077128591	-3.9440824250126	8.01061043870506e-05	0.0011956213319816	PAFAH2
BNIPL	36.9199814638213	5.38026325999517	1.36427612996782	3.94367616775798	8.02419961441563e-05	0.0011966695071449	BNIPL
ETV6	644.905849426107	1.90506641959722	0.483834946080796	3.93743038825288	8.23588128959522e-05	0.001227233856268	ETV6
IGHV7-4-1	353.111055156758	2.49945686946062	0.6349692210902	3.93634334774403	8.27325825418438e-05	0.0012317962289563	IGHV7-4-1
STAT3	3782.77902924736	1.66823057832007	0.423861205823378	3.93579444261576	8.29219275049086e-05	0.0012336075157954	STAT3
NQO1	5409.07479494952	-1.73058744860542	0.439738984055997	-3.93548789475769	8.30278494192745e-05	0.0012341757975667	NQO1
WDR49	29.4969364579573	8.17516224506606	2.07740136502863	3.93528298512185	8.30987234263481e-05	0.0012342226045002	WDR49
PLLP	1090.36491546861	-2.31644701596035	0.589137933970524	-3.93192643418587	8.42678554978199e-05	0.001250567914163	PLLP
NCK1	464.817862514612	2.04170303287051	0.519703576081837	3.92859146412533	8.54448528981601e-05	0.0012670032540407	NCK1
NEURL1B	662.136266183838	2.15091198336395	0.547723905447123	3.92700037733079	8.60118462797841e-05	0.0012743738915469	NEURL1B
ARHGDIG	218.201921348052	-11.0576004466914	2.81739150939597	-3.92476530500444	8.68143349624395e-05	0.0012852188792489	ARHGDIG
GIPC2	481.765435077952	-2.11561448642226	0.539188337487611	-3.92370223784906	8.71985002167045e-05	0.0012898583343743	GIPC2
SPOCK1	147.494144710742	3.1907122220963	0.813760684624323	3.92094663994403	8.8201794049445e-05	0.0013035742156445	SPOCK1
PRAP1	898.583088742772	5.68091235190565	1.44893006477837	3.92076366554974	8.82687984034976e-05	0.0013035742156445	PRAP1
C2orf50	25.371549947721	7.48409494277554	1.9098660580967	3.9186491173281	8.90466330514041e-05	0.001313996632169	C2orf50
NECTIN1	503.348148985583	2.1174823629941	0.540576909854634	3.91707881781985	8.96284512446527e-05	0.0013204525299202	NECTIN1
FRY	722.902016933199	-1.85610782655817	0.473850201729874	-3.91707721086142	8.96290484806493e-05	0.0013204525299202	FRY
DNER	246.498633104533	-2.81369464699156	0.718368402885328	-3.91678508644081	8.97376808013066e-05	0.0013209850524418	DNER
RAD51-AS1	192.47355059353	-2.82573287157681	0.721723192729981	-3.91525850913593	9.03073953312669e-05	0.0013282986057441	RAD51-AS1
CNN2	1664.15518162225	1.56226237882866	0.399143243405946	3.91403939472368	9.0764817426933e-05	0.0013339500264422	CNN2
VDR	713.397020245032	1.98416620776472	0.507239534451845	3.91169471817479	9.16507188136605e-05	0.0013458845283321	VDR
HOOK2	988.023866546106	-1.85312283071582	0.473838182641145	-3.91087695885256	9.19616134098297e-05	0.0013493626753468	HOOK2
TFF1	18625.95259383	-8.97948212671641	2.29708558812429	-3.90907599313645	9.26498179873794e-05	0.0013583670820611	TFF1
GRIA4	150.386877864299	-6.95135629147572	1.7784905107	-3.90857091992001	9.28436936564972e-05	0.0013601153321511	GRIA4
TLCD4	285.016117256392	-2.43785326578822	0.624050037241922	-3.90650287685689	9.36415289857862e-05	0.0013707013849292	TLCD4
IFIT2	287.538267274751	2.75840167830641	0.706147104526458	3.90627060654195	9.37315404564948e-05	0.0013709178116205	IFIT2
SH3D21	218.548591237035	2.67567896853336	0.685077978861414	3.90565607287551	9.39700842846568e-05	0.0013730230338137	SH3D21
SVIL	1233.08054758858	1.84261107281716	0.471797591639078	3.9055118242883	9.40261603489637e-05	0.0013730230338137	SVIL
CPXM2	218.440563526649	3.21554986737892	0.823408404696132	3.90517008211202	9.41591374043654e-05	0.0013738639872355	CPXM2
MOXD1	265.670089809409	2.97742665136375	0.762732282943335	3.90363266108792	9.4759570923287e-05	0.0013815187364047	MOXD1
STK24	2829.81536616593	1.49815818280354	0.383924657611118	3.90221923261058	9.53147680389009e-05	0.0013885022643812	STK24
IDH1	2951.53311444072	1.51068521758204	0.387193880382429	3.9016247263256	9.55492076087586e-05	0.0013908057184201	IDH1
PRKAB2	750.599648291147	-2.0117990857265	0.515767023890685	-3.900596572752	9.59559386880251e-05	0.0013956113540706	PRKAB2
U2SURP	1509.73232520229	1.78678207647841	0.458507445131459	3.89695324569074	9.74104153826262e-05	0.0014156358930885	U2SURP
DDAH2	893.206381331899	1.93199835426314	0.495966457998477	3.89542140018886	9.80281481711622e-05	0.0014234780655547	DDAH2
SNCG	197.269673800323	3.01684555186174	0.77475737321447	3.89392299597594	9.86359722215577e-05	0.0014311639791127	SNCG
SEMA3B-AS1	43.7554983352937	-7.51119778545203	1.92956047643154	-3.8926988177862	9.91351962420597e-05	0.0014372631792484	SEMA3B-AS1
MAP1A	166.215921408015	2.87563495032533	0.739732304745558	3.88739944420089	0.0001013239404637	0.0014669494643082	MAP1A
PLIN5	804.906989980179	-5.21942924013154	1.34266961827068	-3.88735186162476	0.0001013437980445	0.0014669494643082	PLIN5
PRKACB	1201.73413551006	-2.12138837496895	0.545797256448476	-3.88676994965659	0.0001015869440387	0.0014693019588591	PRKACB
PHLDA3	661.321074411617	1.9734309132135	0.507813062210231	3.88613657282513	0.0001018522198923	0.0014719705434724	PHLDA3
FAM221A	368.888870014593	-2.3548534840844	0.6061294400337	-3.88506699815386	0.0001023016724598	0.001476124844742	FAM221A
PLP1	126.759033241911	-4.36317354151424	1.12302734902238	-3.88518903418737	0.0001022502964956	0.001476124844742	PLP1
FBLN2	919.078590601176	1.93539052095004	0.498255065613194	3.88433686784134	0.0001026095594233	0.0014793960529513	FBLN2
FAAH	665.009687344239	-1.89579986461662	0.488166958291078	-3.88350713299652	0.00010296051002	0.0014832824779482	FAAH
TFAP2C	55.5352129509512	4.53401114816378	1.16759474548753	3.88320619434666	0.0001030880769175	0.0014839471672556	TFAP2C
PLIN4	174.514519460095	-2.97200420915736	0.766068275204169	-3.87955526335467	0.0001046476244846	0.0015052078205281	PLIN4
HNF4G	562.6860350804	-2.27455080282654	0.586393578529135	-3.87888081675766	0.0001049381497051	0.0015081962462349	HNF4G
HCLS1	885.389421975316	2.23114618394102	0.575510297770798	3.87681366012601	0.0001058333488103	0.0015198636317725	HCLS1
SPON2	1652.52909501033	2.12111865732318	0.547201636395185	3.8763017437165	0.0001060561490581	0.001521863984595	SPON2
CST1	1833.37438900963	10.8753270413618	2.80604039588681	3.87568441897815	0.0001063254146356	0.0015243268203433	CST1
GBGT1	344.876984501465	-2.26963344858177	0.585632518375365	-3.87552497063873	0.0001063950677939	0.0015243268203433	GBGT1
IRAK1	2331.40233321492	1.59564404601518	0.411794394700838	3.87485615770557	0.0001066877003165	0.0015273186571628	IRAK1
FREM2	135.800470793246	-3.95432092757517	1.0207598719149	-3.8738992748187	0.0001071076958704	0.0015317519573543	FREM2
SLC35G1	276.121035898886	-2.64993915649689	0.684072775441585	-3.87376789667779	0.000107165482091	0.0015317519573543	SLC35G1
MMRN1	229.627953015718	-2.80848867992081	0.72514113905004	-3.87302351043002	0.0001074934537377	0.0015352356590261	MMRN1
RASGEF1A	98.190341436011	4.02964220300244	1.04104435177931	3.87076899856874	0.0001084925642004	0.0015477685163165	RASGEF1A
MT1L	104.427275366155	-3.54683839301284	0.916339298205803	-3.87066057295324	0.0001085408342763	0.0015477685163165	MT1L
ZNF700	306.278492139883	-2.53078712989304	0.654249471089256	-3.86822953892427	0.0001096284430924	0.001562055314243	ZNF700
PIGN	599.787977415028	-1.93861712216928	0.50129431422558	-3.86722343971553	0.0001100815582843	0.001567286186073	PIGN
CD177	55.818066841667	5.46303464991071	1.41300154895223	3.86626232219043	0.0001105160647849	0.001572244156628	CD177
RAB40B	541.998161482298	-2.02683088771621	0.524419666357771	-3.86490251556177	0.0001111335771333	0.0015797958733843	RAB40B
SMC4	1150.84101780772	1.67839804404287	0.434325175410346	3.86438120345462	0.0001113711761977	0.0015819394505275	SMC4
PDIA3	9350.53356919346	1.37053430126899	0.354739080951776	3.86349961101495	0.0001117740714082	0.0015864257611718	PDIA3
CRIM1	1393.07225191057	1.57605898653553	0.408315476543634	3.85990509073222	0.0001134310725626	0.0016086909466009	CRIM1
RAD54L	94.5786828932477	3.90952942801416	1.01299686317088	3.85936972773691	0.0001136798375536	0.0016109652873861	RAD54L
WDR19	314.406871624429	-2.26909736105736	0.588090365648284	-3.85841614418561	0.0001141242104889	0.0016160059144916	WDR19
KRTCAP3	730.919462626703	-1.87642085802676	0.486377906463852	-3.85794838352966	0.0001143427868886	0.0016178439039269	KRTCAP3
CRYM	49.3793546251606	5.12860547291328	1.3298633117672	3.85649068406744	0.0001150264796587	0.0016262548993801	CRYM
COL4A1	5257.4335571094	4.06183571459906	1.05352148427188	3.85548446352407	0.0001155006662901	0.0016312507643069	COL4A1
DUXAP8	86.2119522763561	4.39123316400462	1.13899396036189	3.85536123704239	0.0001155588639552	0.0016312507643069	DUXAP8
SNHG29	4985.68104319053	-1.63123995409175	0.423207399859676	-3.85446935623674	0.0001159809085196	0.001635941235961	SNHG29
RPL9	4345.59936303988	-1.64813954241082	0.427646019882657	-3.85398078266474	0.0001162127209811	0.0016379432537977	RPL9
FBXO25	591.473483364092	-1.93023249934403	0.501506817933414	-3.84886591831002	0.000118665934912	0.0016708059675703	FBXO25
TMEM139	276.448137522332	2.39408208472344	0.622073645222689	3.84855089603805	0.0001188186126057	0.0016708059675703	TMEM139
IDH2	5151.2599703835	-1.40354937653404	0.364695699200796	-3.84854929633065	0.0001188193883873	0.0016708059675703	IDH2
LINC01224	34.5251205715011	6.67582748854667	1.735096695897	3.8475247542878	0.000119317224564	0.0016713582632245	LINC01224
CDCA8	188.686171408971	2.91745458452308	0.75823163249558	3.84770887877735	0.0001192276117373	0.0016713582632245	CDCA8
TEAD4	151.172492692779	2.99430819067591	0.778127022928511	3.84809690763176	0.0001190389670321	0.0016713582632245	TEAD4
CORO2A	1098.60187206952	1.67356424761811	0.434924892093399	3.84793852465614	0.0001191159327242	0.0016713582632245	CORO2A
VCAM1	405.794583089312	2.48040888837064	0.644640575557405	3.84773931772119	0.0001192128033105	0.0016713582632245	VCAM1
DOCK9	981.115607027153	1.72494374380734	0.448621459923037	3.84498713927608	0.0001205587612701	0.0016874522775624	DOCK9
DMTN	725.548161583467	-1.85173159288206	0.481939803685784	-3.84224664308773	0.0001219132334292	0.0017051011251071	DMTN
REC8	345.411648982279	-2.24761887720921	0.58539762490796	-3.83947385772636	0.0001232982567268	0.0017231498700838	REC8
ZNF714	158.592619307451	-3.09144527065285	0.805423254028162	-3.83828658434135	0.0001238958310948	0.0017301744259564	ZNF714
COL9A1	263.263208933833	2.7083515512437	0.705805596345565	3.83724862096117	0.0001244204909935	0.0017361707717195	COL9A1
GPC1	641.474702313967	2.06057098484475	0.53732288230317	3.834884112905	0.0001256235103485	0.0017516165666354	GPC1
RASA4CP	149.405390689651	-3.13384537716996	0.817396601512828	-3.8339349238422	0.0001261095179504	0.0017570488189053	RASA4CP
WWTR1	1027.41806785881	1.68025407093814	0.438284044952863	3.83371033074875	0.0001262247740122	0.001757311139495	WWTR1
LRRC2	116.002401522178	-3.39079694165154	0.885092373224472	-3.83100910620047	0.0001276187816456	0.0017753623486336	LRRC2
RPN1	4224.17887717708	1.41207585661586	0.368614279397711	3.83076819195145	0.0001277438113189	0.0017757461613093	RPN1
MUC20-OT1	756.981039986487	-1.88389618445687	0.491817614460668	-3.83047725226916	0.0001278949570871	0.0017764921478321	MUC20-OT1
SLC16A7	792.430872203899	-2.05940747987217	0.538220348557694	-3.82632779565265	0.0001300690644468	0.0018053150270215	SLC16A7
CLCNKA	90.2479542137308	-4.17077003145678	1.09026020038723	-3.82548132085849	0.0001305168309569	0.0018101512384768	CLCNKA
IRAK2	191.080014049746	2.7676190846685	0.723779722772145	3.8238416987813	0.0001313882898309	0.0018208518584639	IRAK2
HENMT1	196.908195302852	2.78296877741915	0.728356032062367	3.82089068383092	0.0001329705849134	0.0018413798932086	HENMT1
ANKRD40CL	178.407389115327	-3.94854256521479	1.03358648027109	-3.82023433992594	0.0001333249402246	0.0018448851257815	ANKRD40CL
HMMR	155.662176152689	3.06476529948097	0.803130005863868	3.81602639311731	0.0001356180044916	0.0018737491634248	HMMR
BHMT	56.7053953752849	-5.00903510752108	1.31266818976073	-3.81591871166932	0.0001356771687719	0.0018737491634248	BHMT
GOLGA2P7	1242.79950456849	-1.88882351627313	0.49499520838292	-3.8158420208625	0.0001357193204412	0.0018737491634248	GOLGA2P7
ZNF264	724.600014023088	-2.34179808501064	0.614241341777995	-3.81250483438972	0.0001375655377051	0.0018978004232691	ZNF264
TPPP3	708.867817650365	2.08256626610402	0.546601662104291	3.81002549111655	0.0001389524640502	0.0019154838917186	TPPP3
SERPINA4	424.796953297101	-2.12098069392782	0.55679059262166	-3.80929692784703	0.0001393625141844	0.0019196843979565	SERPINA4
KIF24	92.9049174546323	3.75824189965766	0.987011590204984	3.80769783957364	0.000140266513064	0.0019306774426573	KIF24
KYNU	159.562297968504	2.89685028860999	0.760834750982022	3.80746316446637	0.000140399643764	0.0019310514022312	KYNU
PLA2G2A	536.451823531783	5.53515822501169	1.4544522036483	3.80566526086419	0.000141423546473	0.0019436672028093	PLA2G2A
CD151	4297.78505314161	1.43454573484354	0.377013040530052	3.8050294834011	0.0001417873007016	0.0019471980165689	CD151
ST14	4759.60434608811	1.39057880345057	0.365755171141207	3.80193887378755	0.0001435681523337	0.0019701701868454	ST14
VCAN	1481.5806529411	1.64457370441003	0.432702157714482	3.8007060401469	0.0001442843879163	0.0019776969819365	VCAN
TMEM51-AS1	261.866987431678	-2.52834739714063	0.665245791743114	-3.80062140718803	0.0001443336800908	0.0019776969819365	TMEM51-AS1
CRLS1	1290.57200599427	-1.58365289131521	0.416817372524514	-3.79939272138202	0.0001450510835265	0.0019860337687364	CRLS1
MYOM1	122.954344561446	3.41648259405688	0.89941517575252	3.79856009345005	0.0001455391444906	0.0019912202471449	MYOM1
GOLGA6L9	264.799273337477	-2.43992480838249	0.642559907825777	-3.79719428284662	0.0001463430910364	0.0020007175476724	GOLGA6L9
TSC22D3	5225.16433997431	-1.36325987486482	0.359187171732621	-3.79540245908235	0.0001474041410786	0.0020137129437915	TSC22D3
CLK1	2041.47879497119	-1.47660882123145	0.389340627395366	-3.79258859038102	0.0001490850381517	0.0020351503635036	CLK1
LILRB4	200.956345423976	2.84342193158688	0.750271748621851	3.78985605790151	0.0001507346063552	0.0020561283429773	LILRB4
SLC2A5	117.157620227949	3.67990290962851	0.971062262330396	3.78956432803528	0.0001509117286737	0.0020570047444651	SLC2A5
PRSS2	474.543994689018	-8.01256648222704	2.11460531984165	-3.78915460348273	0.0001511608217309	0.0020588601010643	PRSS2
COL1A1	16719.7558138238	3.82109515573272	1.00910503391214	3.78661787159951	0.0001527116715071	0.0020741103170761	COL1A1
HOXC11	43.5271990983335	8.57901294129348	2.26563703494622	3.78657870125129	0.0001527357355968	0.0020741103170761	HOXC11
UBAC2	1176.71534389883	1.59099872238127	0.420109505226885	3.7871047966935	0.0001524128295159	0.0020741103170761	UBAC2
TREM1	62.0878490476362	4.52074479230548	1.19387193464291	3.78662456258982	0.0001527075612906	0.0020741103170761	TREM1
REPS2	514.637179336194	-2.12025776046141	0.560568629194121	-3.78233395527237	0.0001553647290498	0.002108240373942	REPS2
HABP2	482.733307363191	-2.11432673471143	0.559154754526869	-3.78129081009152	0.0001560172920727	0.0021155201865572	HABP2
ATP6V1B1	33.4261878457136	8.26724298183467	2.18706740473962	3.78005861361138	0.0001567914436888	0.002124436631811	ATP6V1B1
EIF4EBP1	637.349422494082	-1.80778616456157	0.478381144337327	-3.77896617782833	0.0001574808099804	0.0021321918878784	EIF4EBP1
INHA	28.5591782056999	6.00933376984521	1.59062869393554	3.77796137637685	0.000158117393399	0.0021392215124757	INHA
SHISA6	93.4332840461705	-4.73719576439527	1.25437828892152	-3.77652882406646	0.0001590291633869	0.0021499610338015	SHISA6
ACTB	34473.6727289582	1.4542295720061	0.385112459405409	3.77611665499305	0.0001592924099095	0.0021519235568504	ACTB
TMEM92	291.714156013926	-2.26445992842618	0.599868576236516	-3.7749267391752	0.0001600546949144	0.0021606198223123	TMEM92
CNTFR	68.8765780436534	-5.66592016962704	1.5023638476412	-3.77133686924302	0.000162375293583	0.002190323723358	CNTFR
SELENOP	5602.23015541198	-1.59385894472309	0.422893470470551	-3.76893722891868	0.000163944106569	0.0022085688395317	SELENOP
MUC4	520.057674381783	6.34248066713598	1.6829051579105	3.76876892754361	0.0001640546704487	0.0022085688395317	MUC4
ITGB6	658.512479336131	1.99466986899166	0.529270833541498	3.76871299641579	0.0001640914293638	0.0022085688395317	ITGB6
RAB5IF	1619.53941132317	1.57162957840846	0.417185178190697	3.76722295174653	0.0001650735706738	0.0022201481564281	RAB5IF
KRT23	79.1670550440572	4.50448951764975	1.19662448842681	3.76433004774267	0.0001669961987559	0.0022427981335535	KRT23
RPL9P9	7011.23766439222	-1.42596086478505	0.378809814743802	-3.76431868786044	0.0001670037899051	0.0022427981335535	RPL9P9
TAP1	2927.44507801015	1.81311551943694	0.482062379138402	3.76116369561455	0.000169124698934	0.0022696086254589	TAP1
HLA-DMB	983.479629701048	1.97950931514246	0.526567287171762	3.75927134739907	0.0001704089381358	0.0022838466512473	HLA-DMB
LINC02086	71.7607358199812	6.89534490016282	1.83424339312702	3.75923115002074	0.0001704363172572	0.0022838466512473	LINC02086
INSIG2	691.137270810457	-1.79055308884828	0.476409928257642	-3.75842941686125	0.000170983256412	0.002287953337507	INSIG2
DRAIC	57.1415095315847	-4.70457268448029	1.25175915207919	-3.75836891359326	0.0001710245984216	0.002287953337507	DRAIC
LAPTM5	2470.35372192765	2.09457006621096	0.557328838576898	3.75823018876846	0.0001711194248804	0.002287953337507	LAPTM5
FSTL4	26.4523484712878	6.82330828883333	1.81605890361455	3.75720648446628	0.0001718207165992	0.0022956457033026	FSTL4
GLYCTK	562.741859079383	-2.15371323369289	0.573606126681578	-3.754690080025	0.0001735560936477	0.0023143299775976	GLYCTK
TMEM116	215.23982033994	-2.52697335103765	0.673020783423621	-3.75467357513548	0.0001735675300652	0.0023143299775976	TMEM116
ACE2	857.876316519657	2.51734105568611	0.670463773178892	3.75462650838025	0.0001736001470245	0.0023143299775976	ACE2
GINS4	134.631121385739	3.27951596865524	0.873523957333989	3.75435148758184	0.0001737908499542	0.0023151786912029	GINS4
RAB27A	1594.67897777965	-1.65258254973817	0.440225009572477	-3.75394971617599	0.000174069797548	0.0023172008696238	RAB27A
INSM1	143.09011021989	-5.15576246525386	1.37429933632383	-3.75155712367963	0.000175739700373	0.0023377228464217	INSM1
CD320	878.76576700846	-2.09816493214862	0.559352832390485	-3.7510580275097	0.0001760899368592	0.0023406732380176	CD320
LINC02688	136.777417921784	-8.64969577077664	2.3065365983047	-3.75007956827313	0.0001767784679129	0.0023481128274381	LINC02688
ABCA2	1183.94295895293	-1.69060280569032	0.450964006547742	-3.74886416907718	0.0001776372566414	0.0023578014311972	ABCA2
SRSF5	4380.48115693321	-1.37818369307393	0.367889562771745	-3.7461886189172	0.0001795416162843	0.0023813438247211	SRSF5
ASAH2	249.966594246622	-3.42942468869148	0.915573186973039	-3.74565871684102	0.0001799210516408	0.0023846409055291	ASAH2
PKMYT1	142.418512265964	3.27765384108821	0.875416462918448	3.74410806733201	0.0001810357271086	0.0023976708508922	PKMYT1
SUSD2	188.675725979549	2.73807359461307	0.731396677947678	3.7436232309616	0.0001813855792135	0.0024005597644064	SUSD2
ALCAM	1396.83114541962	-1.52602493388255	0.407749408538098	-3.74255584907848	0.0001821580305272	0.0024090333442158	ALCAM
HES2	45.8660380957926	7.97264584388013	2.13058769091614	3.74199375968981	0.0001825660498911	0.0024126785302506	HES2
ESPL1	220.540943838357	3.24131539177468	0.86660414243996	3.7402491322608	0.000183837949786	0.0024277266644209	ESPL1
S100A9	406.590642071445	2.52349437111613	0.675009315251991	3.73845858730716	0.0001851519840991	0.0024433090211607	S100A9
IGLV3-10	1354.92161696318	4.89999061801783	1.31119892823747	3.73703067665289	0.0001862062132701	0.0024554428586357	IGLV3-10
CXCL11	121.152654482013	3.44962362069395	0.923312922158029	3.73613705376424	0.0001868688445709	0.0024616242279882	CXCL11
UGGT1	1999.45069802643	1.66536584002856	0.445757633014664	3.73603437537495	0.0001869451235478	0.0024616242279882	UGGT1
ZYX	1619.53451555629	1.56979371481796	0.42066873755768	3.73166240955264	0.0001902203109097	0.0025029421992922	ZYX
BLACAT1	56.0728606992437	4.77234523031622	1.2798167022752	3.72892869879894	0.0001922955480338	0.0025284228480292	BLACAT1
MAMDC2	221.362852839049	-3.24714750553572	0.870971482468642	-3.72819038383686	0.0001928596621723	0.0025340118842311	MAMDC2
ZSWIM4	169.848190722759	2.97466652553917	0.798046960176874	3.72743293813172	0.0001934400091738	0.0025398059994127	ZSWIM4
AQP4	427.151761620474	-2.26089588499877	0.606626071638973	-3.72700085060689	0.0001937718048377	0.0025423307209244	AQP4
MAP4K3	1000.66278647002	-1.77518870628252	0.476923432838454	-3.72216709025456	0.0001975202393431	0.0025884037393959	MAP4K3
COL8A2	193.917070264545	2.71492215010911	0.729404701178548	3.72210673405645	0.0001975674715484	0.0025884037393959	COL8A2
SLC24A3	268.760535832317	2.38096263714944	0.639863950148889	3.72104513247765	0.000198399972851	0.0025974433227275	SLC24A3
ALKBH7	856.529324246704	-1.82406585467806	0.490321983392094	-3.72013884031673	0.0001991132882865	0.0026049106717406	ALKBH7
SMIM14	2059.19538328056	-1.49833848841341	0.402899153399235	-3.71889212417556	0.0002000984790911	0.0026159215803132	SMIM14
ATP5PO	2505.79452947983	-1.46919320367035	0.395112802091574	-3.71841457905947	0.0002004770605682	0.0026189920801401	ATP5PO
PLIN1	46.0763059970485	-5.88935930083078	1.58391535829818	-3.71822854673151	0.0002006247227024	0.0026190436579724	PLIN1
IGHV4-55	106.094420679228	3.4053977521701	0.915995985304501	3.71769942969571	0.0002010452652317	0.002622654913088	IGHV4-55
GABARAPL1	1917.65067060289	-1.72494345204872	0.464043721465963	-3.71720028147228	0.0002014427475448	0.0026259603943182	GABARAPL1
SEPTIN11	1663.58746097195	1.54279616283911	0.415370667788108	3.71426362640062	0.0002037962573647	0.0026547412396104	SEPTIN11
IGHV2-26	802.296007133037	2.86256710377441	0.771007457445916	3.71276188852585	0.0002050097463252	0.0026686411550226	IGHV2-26
RIN3	386.165518501387	2.09620714380166	0.564713189593512	3.71198545107568	0.0002056398101989	0.0026749321206752	RIN3
FLVCR2	125.945795088152	3.4172918064489	0.920851524909412	3.71101281152254	0.000206431654746	0.0026833170300233	FLVCR2
PELATON	80.0136754631767	4.31706694238799	1.16370786069958	3.70975146613921	0.0002074628059795	0.0026947984149473	PELATON
RP11-465B22.8	167.111641088185	-2.94758449304068	0.794718495205706	-3.7089667735463	0.0002081067319413	0.0027012372385325	RP11-465B22.8
AKR1C4	43.6495568242454	5.46479832741167	1.4741953719577	3.70697020989459	0.0002097536050507	0.002718198653729	AKR1C4
LYZ	61785.4294199072	-3.5356347816174	0.953800098381631	-3.70689286740117	0.0002098176468983	0.002718198653729	LYZ
CKAP4	2266.72648761338	1.50315463063852	0.405508298730142	3.70684061299283	0.0002098609254717	0.002718198653729	CKAP4
RIC3	81.8391742649785	-4.5063998757654	1.21576669508799	-3.70663211451048	0.0002100336932682	0.0027185042799157	RIC3
UBXN10	202.637120472516	2.93590934912487	0.792160336539143	3.70620594556845	0.0002103872446601	0.0027211477265339	UBXN10
ERVE-1	59.3397157526175	-5.61447886385459	1.51585195855734	-3.70384379039097	0.0002123570538147	0.0027446772685957	ERVE-1
RP11-1143G9.5	97.0585337404711	-4.11091867794772	1.11054144689591	-3.70172467622726	0.0002141389158761	0.0027657459978225	RP11-1143G9.5
RP11-483P21.2	61.271952063472	4.34817167641743	1.17469329886488	3.70153782320807	0.000214296703394	0.0027658237412563	RP11-483P21.2
JUN	8917.25292687126	-1.47989354300336	0.399867140389024	-3.70096312881222	0.0002147826870395	0.0027701342453001	JUN
ECM2	221.150796905295	2.5015027222921	0.676137428566394	3.69969567813455	0.0002158581524108	0.0027820360463477	ECM2
CHST6	36.5270395143552	7.4602491962818	2.01671231007385	3.69921339747691	0.0002162687067661	0.002785292436636	CHST6
SKA3	110.153523525424	3.73320287349905	1.00923560326433	3.69904000753061	0.0002164164887114	0.002785292436636	SKA3
SPARC	14105.5787139594	3.7970754663663	1.02655809088776	3.6988413028654	0.0002165859632311	0.0027855064177313	SPARC
CLDN23	836.924823075683	-1.76066677864698	0.476072471790598	-3.69831671221144	0.0002170339837292	0.002789299943217	CLDN23
SNED1	397.15349064524	2.17353471545063	0.587793069026773	3.69778894985852	0.0002174855909385	0.0027931341855281	SNED1
CERCAM	659.291657378038	1.98086005509865	0.536195712465652	3.69428551748358	0.0002205059265396	0.0028299295811676	CERCAM
HTR1B	60.0615247784921	-5.72776486590661	1.55177062236839	-3.69111567350373	0.0002232725641991	0.0028634195706998	HTR1B
MGAM	232.758308911911	2.61765803110809	0.70929472010117	3.69050827099731	0.000223806411205	0.0028682475652608	MGAM
SYT8	237.863148308862	2.5551220595854	0.69273991349504	3.68842910565697	0.0002256428773131	0.0028897510865459	SYT8
MAL	252.94959187188	-3.34548344796599	0.907474403496346	-3.68658712033794	0.0002272816566096	0.0029086944593072	MAL
PLSCR1	1094.61947031341	1.6928891980205	0.460012467807215	3.6800941637303	0.0002331478436136	0.002981674597905	PLSCR1
NNMT	689.14424716008	1.88289209041084	0.511817677837943	3.67883363928477	0.0002343030341722	0.0029943467705153	NNMT
RP11-203J24.8	41.6425922071519	-8.99116069635706	2.44421512462389	-3.6785471973301	0.0002345662878934	0.0029956103928308	RP11-203J24.8
GASK1B	969.896148162237	1.84555170997015	0.501819887521868	3.67771735608969	0.0002353305189467	0.0030009450112958	GASK1B
JPT2	1481.58744680604	1.67803203691327	0.456285042716125	3.67759597580595	0.000235442498144	0.0030009450112958	JPT2
TMEM161B-AS1	465.370431120164	-2.29108128713804	0.622989931518439	-3.67755748725167	0.0002354780161409	0.0030009450112958	TMEM161B-AS1
VIL1	3137.13473381792	1.84831418055816	0.502690580888437	3.67684267584946	0.0002361385726715	0.0030072602015136	VIL1
LY6H	61.6153866196271	-4.42975362448666	1.20529259459706	-3.67525167278371	0.0002376150639399	0.0030239503667892	LY6H
MYL12B	5283.01630596832	1.36640598544073	0.371934779675355	3.67377846899234	0.0002389899543593	0.0030393251418321	MYL12B
AGFG1	1075.21541417601	1.6819443638017	0.457978126150024	3.67254300536338	0.000240148720918	0.0030516043702859	AGFG1
GSTM2	479.198184919809	-1.91503711022992	0.52146855167445	-3.67239233138927	0.000240290401194	0.0030516043702859	GSTM2
COG3	880.645351911324	-1.69642511827735	0.462070262718809	-3.67135748640398	0.0002412655974431	0.0030614265509031	COG3
TMEM141	931.207611094148	-1.70564784091175	0.46460031982652	-3.67121538260808	0.0002413997999148	0.0030614265509031	TMEM141
FZD3	259.108972087647	-2.69046507518547	0.73316096661713	-3.66967855312799	0.0002428556590493	0.0030777479349897	FZD3
ADAR	4527.95217683519	1.36147747739903	0.37113399087757	3.66842571918495	0.0002440485754813	0.0030907166362559	ADAR
IER5	642.001551422413	1.8413750862703	0.502033979390309	3.66782959294219	0.0002446181196413	0.0030957782030163	IER5
PRDM1	631.418315159683	2.0925038499479	0.570542873727171	3.66756635882288	0.0002448700124324	0.0030968154799225	PRDM1
ERN1	1313.18065151099	-1.74461667559035	0.475806580085828	-3.66665100612027	0.0002457478229638	0.0031057616683031	ERN1
HCG25	38.4377348498015	-5.55004942718709	1.51413645929531	-3.66548826766256	0.000246867129465	0.0031177453689338	HCG25
FAM83G	646.082176113777	-1.79075803523952	0.4886862591476	-3.66443296024546	0.0002478871558223	0.0031284595067216	FAM83G
GNAI2	3093.12570041028	1.51172221927712	0.412576977823718	3.66409736978352	0.0002482123543785	0.0031303958105158	GNAI2
C15orf39	469.64259808835	1.91113649284735	0.521713537510199	3.66319130219999	0.000249092364439	0.0031385309379528	C15orf39
NAV2	533.303806226132	2.11308240904144	0.576859665091873	3.66307879873159	0.0002492018364364	0.0031385309379528	NAV2
WARS1	2149.16842052675	1.45238032393367	0.396577118220892	3.66228977216153	0.0002499708711863	0.0031460422351513	WARS1
HACD1	120.039711440249	-3.42421363253783	0.935153088239494	-3.66166104309639	0.0002505852628493	0.0031515982264785	HACD1
DMRTA1	119.58355728422	-4.5083916782629	1.23136132524382	-3.66130686894052	0.000250931983831	0.0031537823954046	DMRTA1
C14orf180	43.4206698287466	-9.14844844755884	2.49894987603974	-3.66091714574805	0.0002513140256834	0.0031564071702654	C14orf180
CD47	2462.50755082328	1.37962689301577	0.377027563148645	3.65922024770333	0.0002529838457665	0.0031734508951595	CD47
TLN1	3910.91282650418	1.33882216467398	0.365879948014517	3.65918430878551	0.0002530193234562	0.0031734508951595	TLN1
DENND11	1531.24829395123	-1.56702982821373	0.428266596354763	-3.65900549226036	0.0002531959144834	0.003173481668189	DENND11
IGKV1-17	340.095401071031	2.17898079933549	0.595881525751198	3.65673494674727	0.0002554482764557	0.0031995116083362	IGKV1-17
THSD4	870.675189356793	-1.67905699394259	0.459410878260613	-3.65480460606356	0.0002573779214098	0.0032214665108336	THSD4
IL11	28.394327669691	5.81434638648888	1.59152340365734	3.65332132290826	0.000258869947463	0.0032379175858382	IL11
HYOU1	3382.08364800431	1.49305727360232	0.4089377807179	3.65106220066345	0.0002611579760512	0.0032642955799439	HYOU1
SFTA2	82.7467293621944	3.73307486298846	1.02287871295294	3.64957723307337	0.0002626722574288	0.0032790201156868	SFTA2
LYN	899.477455764726	1.61933297942114	0.443732707256358	3.64934329369956	0.000262911564093	0.0032790201156868	LYN
EPDR1	229.368134513519	2.45459451949761	0.672619182048467	3.64930793680626	0.0002629477499582	0.0032790201156868	EPDR1
TROAP	163.154289548566	2.85030222931954	0.781075386607159	3.64920246904809	0.000263055718236	0.0032790201156868	TROAP
PRECSIT	67.3742206726766	4.04187935047941	1.1077316285671	3.64878933330428	0.0002634790493664	0.0032820520817871	PRECSIT
HLA-G	41.5894298209988	7.23811764773503	1.98389803672727	3.64843228519715	0.0002638454231576	0.0032843708959186	HLA-G
E2F2	127.923319717612	3.34700551489367	0.917900019240531	3.64637263834353	0.0002659682068288	0.0033085355639919	E2F2
LINC00960	46.0084287649364	4.73513907861234	1.29886865122296	3.64558731489435	0.0002667818117695	0.0033163927269357	LINC00960
PPP1R3C	161.031099166805	-2.80756235335313	0.770598837313767	-3.64335140076259	0.0002691110428078	0.0033430672420792	PPP1R3C
FGB	120.635308465577	-4.01510807680063	1.10213711825473	-3.64302046478453	0.0002694574057007	0.0033450897557838	FGB
FNIP2	908.237682487585	-1.84542512382685	0.506630725846641	-3.64254481554177	0.0002699559597752	0.0033489975568032	FNIP2
PPIC	858.201969229864	1.64576258425243	0.451914965672006	3.64175278374584	0.0002707880508044	0.0033570349917415	PPIC
EPHB3	1376.41871852569	-2.17076614841869	0.596435167039071	-3.63956766532595	0.0002730961699101	0.0033833477909189	EPHB3
GPR161	233.91743449259	2.4907926712022	0.684804936908372	3.6372294312701	0.0002755864387775	0.0034118799322571	GPR161
VEGFD	56.5688696301326	-4.8826007093083	1.34254149859526	-3.63683410488027	0.000276009567183	0.0034147986098737	VEGFD
COX4I1	6696.2991550877	-1.37060062283607	0.376973629715372	-3.63579973450908	0.0002771195638422	0.0034262055165951	COX4I1
NTM	125.771731822434	3.62232050547057	0.997468900255657	3.63151222513519	0.0002817653071492	0.0034789234129315	NTM
ZMAT1	160.915368430747	-3.11712210289576	0.858331541634119	-3.63160614715531	0.0002816627605076	0.0034789234129315	ZMAT1
DNAJB1	2157.95153401653	-1.61400089956926	0.444631212106685	-3.62997660897902	0.0002834469047888	0.0034973164474416	DNAJB1
FAM187A	20.489026328901	8.49650181048877	2.34227320465087	3.62745976584539	0.0002862233591039	0.003529184368275	FAM187A
PHETA1	967.50108250851	-1.82390469101312	0.502894064548946	-3.62681689760847	0.0002869366131629	0.0035355867736859	PHETA1
DDIT3	323.395048479326	-2.10018516451131	0.579139684821744	-3.62638793291766	0.0002874134698932	0.0035390696454964	DDIT3
TRIM14	875.62307944639	1.68647109904793	0.465258720518826	3.62480277031087	0.000289182057674	0.0035584428217771	TRIM14
CSF3R	407.23791625723	2.87504376254127	0.79331480778818	3.6240893707217	0.0002899813296007	0.0035658702770882	CSF3R
RP11-281P23.3	72.0038168034662	-3.94395312121436	1.08916890598356	-3.62106657612745	0.0002933909969019	0.0036053658311136	RP11-281P23.3
RP11-108M9.3	46.6248738473084	-5.2017830940046	1.43721428787192	-3.61935108626485	0.0002953427111619	0.0036269040217078	RP11-108M9.3
TNS1	2496.06773608035	1.40744322380815	0.388898629146192	3.61904907430022	0.0002956875668369	0.0036286937495196	TNS1
TCF4	1034.23700319044	1.94693937560268	0.538053916609552	3.61848379038101	0.0002963340563379	0.0036341802440794	TCF4
CALR	13052.0749019376	1.28098320292842	0.354086403944084	3.61771361074544	0.0002972170066278	0.0036425573159288	CALR
SLC1A1	367.647490727033	-2.20923702473086	0.610889667368447	-3.61642558835162	0.0002986991311281	0.0036582614016662	SLC1A1
PLBD1	1118.67998935063	1.61661646214256	0.44710358690703	3.61575373019478	0.0002994749811134	0.0036653002389604	PLBD1
LDHA	4534.81918762247	1.3570293332762	0.375371944422162	3.61515918661734	0.0003001631232547	0.0036712568846941	LDHA
KCNN3	186.386300447887	2.88133956143515	0.797056792652598	3.61497397424602	0.0003003777958109	0.0036714184781078	KCNN3
RCC1	565.131307588813	1.79296191921686	0.49615344984519	3.61372458415093	0.0003018296766746	0.0036866917075865	RCC1
RSAD2	311.637595642722	2.23359870174391	0.618525796858912	3.61116498792274	0.0003048246582276	0.0037207800211261	RSAD2
C1QTNF5	1032.70348889284	1.89748651268244	0.525854650613879	3.60838591132992	0.0003081079519792	0.0037583395695246	C1QTNF5
PGM2L1	380.412973048764	2.13990434732189	0.593278049368655	3.60691643589224	0.0003098573941965	0.003777151272132	PGM2L1
RPL35A	9049.54487537768	-1.49323762664194	0.41413024884388	-3.60571977248844	0.0003112889140229	0.003792064952643	RPL35A
SYCP2	121.563040657734	-3.3781448840784	0.936994985870794	-3.605296650482	0.0003117965577379	0.0037957117356152	SYCP2
VCL	1941.75868777325	1.68710006536764	0.467977482124318	3.60508812883322	0.0003120470181147	0.0037962248719116	VCL
DGLUCY	866.82828806366	-1.60254059168869	0.444603306735376	-3.60442796401086	0.0003128412007009	0.0038033475927779	DGLUCY
FUT1	715.299198962473	-1.92813364791972	0.535256687347589	-3.60225980075913	0.0003154628485961	0.0038326633018772	FUT1
KIF15	150.265508682042	3.10307600925504	0.861611552460258	3.60147911247763	0.0003164118482006	0.003841631926455	KIF15
NOTCH2	1216.92544295062	1.62865749273086	0.452476567489971	3.59942947270293	0.0003189161113065	0.0038668843728881	NOTCH2
SEMA4C	720.367478490334	1.77302682801193	0.492569966398332	3.59954310851774	0.0003187767859514	0.0038668843728881	SEMA4C
PPP1R3E	221.269141597885	-2.45944896879085	0.683431611927406	-3.59867604288122	0.0003198413111024	0.003875523971762	PPP1R3E
LGALS4	8088.57748856217	-3.42440832788837	0.951629028981558	-3.59846980661487	0.0003200950035851	0.0038760208274657	LGALS4
NREP	692.806691810587	2.2581463740858	0.627813084424034	3.59684503255847	0.0003221002451797	0.0038977123958542	NREP
COL1A2	15147.3339137242	3.47293444849615	0.966007375271772	3.59514278813771	0.0003242137061902	0.003920683863047	COL1A2
RGMB	1861.60064582725	-1.60743288728111	0.447233445578525	-3.59416967396477	0.0003254277221324	0.0039327551778128	RGMB
LGR5	192.891734611581	-3.07815606753957	0.856781859122983	-3.5926951939557	0.0003272753305734	0.0039524623090588	LGR5
SH2D4A	665.470585341576	-1.88030779125413	0.524353344163753	-3.58595556256607	0.0003358461497493	0.0040506024043891	SH2D4A
KRT18	8131.43681081467	1.47513909055949	0.411356925506995	3.58603198120802	0.0003357478014813	0.0040506024043891	KRT18
SLC44A5	64.3206022254083	6.22662404256025	1.73682774592298	3.58505560334154	0.0003370063972685	0.004061907793533	SLC44A5
PDXDC2P-NPIPB14P	647.34770790702	-1.87733658572476	0.523896665832098	-3.58341006569112	0.0003391375647158	0.0040848929143304	PDXDC2P-NPIPB14P
CARD11	517.330244592713	2.03934500285521	0.56992763275641	3.57825254584003	0.0003458991435907	0.0041609075087367	CARD11
PAMR1	237.031989795763	2.64714583851496	0.739788247220955	3.57824803037771	0.000345905118291	0.0041609075087367	PAMR1
MYLK	2048.55534665785	1.6343548205733	0.457072098973223	3.57570463006767	0.0003492858398391	0.0041960385587293	MYLK
RP11-463O12.5	200.238287222266	-3.26384741896686	0.912784459919524	-3.57570441027734	0.0003492861333182	0.0041960385587293	RP11-463O12.5
ELK3	796.193518056975	1.72108499501787	0.481393588232261	3.57521378990093	0.0003499418185348	0.0042011460480753	ELK3
RPL17-C18orf32	661.969461970149	-1.75818286914179	0.491870182579286	-3.57448556837125	0.0003509171665766	0.0042100819247488	RPL17-C18orf32
ZNF844	229.009518933668	-2.36745607477745	0.662582060695509	-3.57307602365863	0.0003528122769195	0.0042300335095936	ZNF844
RBM5	1997.71760158156	-1.40506894252794	0.393338158467409	-3.57216535513006	0.0003540417414522	0.0042419833637244	RBM5
RRM2	650.860371216265	2.1191626753956	0.593273058608928	3.57198535251961	0.0003542852310272	0.0042421117281479	RRM2
ENHO	62.7810367824218	-4.90234671413374	1.37269606109298	-3.57132715178795	0.0003551769133198	0.0042499961052798	ENHO
SPIB	127.287449776917	3.1146642874763	0.872347317297763	3.57044060973842	0.000356381253375	0.004261608898626	SPIB
AC083843.1	165.075977177288	-3.04420845864849	0.853128982736875	-3.56828629697063	0.0003593237553667	0.0042939777821657	AC083843.1
CRYBA2	27.6656729918739	-9.30512793946239	2.60802360878259	-3.56788485661216	0.0003598745740238	0.0042943692587576	CRYBA2
SEMA6B	302.065368308714	2.28579365281928	0.640682603371091	3.5677473382172	0.0003600634453128	0.0042943692587576	SEMA6B
TMEM256	625.388222299908	-1.76689430798902	0.495217388424104	-3.5679165338109	0.000359831080877	0.0042943692587576	TMEM256
IGHG1	119663.118846928	6.02446272944622	1.68871356212165	3.56748643735487	0.0003604220280168	0.0042958345576057	IGHG1
HNRNPUL1	3960.03274354544	1.32693863055769	0.372059622918267	3.56646770791677	0.0003618253719563	0.0043095764963649	HNRNPUL1
BDH2	681.657075378251	-1.67501667149585	0.469678273790737	-3.56630648034221	0.000362047937661	0.0043095764963649	BDH2
USP31	236.058798911332	2.40522523178753	0.674566424233481	3.56558693907812	0.0003630427857852	0.00431859773378	USP31
ATP5IF1	1972.38263745518	-1.50556744620402	0.422439083031554	-3.56398710886219	0.0003652639010035	0.0043421848218457	ATP5IF1
FAM216B	22.2027673630626	7.2700707972743	2.04025951415155	3.56330689642566	0.0003662121141625	0.0043465404960724	FAM216B
EFEMP1	1112.70849228436	1.51907622860756	0.42632226379599	3.56321111424407	0.0003663458188085	0.0043465404960724	EFEMP1
STAP2	745.256443267142	-1.74723869955653	0.490337634756802	-3.56333794452292	0.000366168783171	0.0043465404960724	STAP2
RBMS2	759.524500842252	1.65249891795972	0.463995103099589	3.56145766823975	0.0003688015762983	0.0043728301408334	RBMS2
CENPV	568.650343522044	-1.97378038158523	0.554338463208255	-3.56060514033593	0.0003700011216487	0.004384200546766	CENPV
HAND2-AS1	66.9678555217792	-5.26596122376476	1.47996060770373	-3.55817661385953	0.0003734381930469	0.004421702521812	HAND2-AS1
CTSL	1459.36023669192	2.05780348379054	0.578368321099687	3.55794639629971	0.0003737655620188	0.004421702521812	CTSL
MBP	787.913741489306	-1.66353835989052	0.46756762755027	-3.5578561514327	0.0003738939632414	0.004421702521812	MBP
ETV4	450.846507490277	2.17569584724684	0.611626069929248	3.55723203149028	0.0003747830961248	0.0044293431542018	ETV4
ALAD	1647.19004192051	-1.42559245989476	0.400805509706552	-3.55681852013089	0.0003753732802639	0.0044334430716334	ALAD
CCDC78	64.0455867312185	4.06157126536677	1.14215269875965	3.55606677616533	0.0003764484328171	0.0044432618132515	CCDC78
LMO4	1981.82555310505	-1.50440775565726	0.4230835489119	-3.55581718912575	0.0003768060310047	0.0044446039540653	LMO4
IGHV1-24	593.897323968497	5.10198718692572	1.4353867963418	3.55443368987967	0.0003787940176381	0.0044651631160662	IGHV1-24
TRIM15	156.474882976012	4.19116062349022	1.17938012956554	3.55369784382763	0.0003798553638363	0.0044747796706877	TRIM15
ITPRID2	3365.66563935514	-1.32145843058151	0.372107451895671	-3.55128182424042	0.0003833596825618	0.0045131439631828	ITPRID2
CAMK2N1	876.652646328406	1.79637981929054	0.505872181324574	3.55105476364979	0.0003836905714806	0.0045141232890012	CAMK2N1
NR2F1	579.568639358237	1.90130537867184	0.535610164909186	3.54979330721666	0.0003855337217911	0.0045328816425297	NR2F1
RAB36	85.2270825235811	3.39705679940376	0.957208143135615	3.54892175099525	0.0003868120075809	0.0045449787402676	RAB36
EMP2	1846.70607616659	1.37872206760215	0.388674477513872	3.54724106512227	0.0003892882107802	0.0045711265162754	EMP2
MARVELD3	382.958580933154	2.00961274538641	0.566636805687471	3.54656232213553	0.0003902924151901	0.0045799671438673	MARVELD3
LYPD3	60.7720860933265	3.81576937412242	1.07602987877919	3.54615559416585	0.0003908953310547	0.0045826407869242	LYPD3
ZNF107	289.084264905194	2.16785819267958	0.611341159534188	3.54606942272852	0.0003910231795251	0.0045826407869242	ZNF107
MYL12A	4290.33254216694	1.35939950689483	0.38341003683267	3.54555013250242	0.0003917944533733	0.004588728867787	MYL12A
PRR15L	1915.9727879393	-1.58234971415011	0.446313757890214	-3.5453751675281	0.000392054639448	0.0045888270708425	PRR15L
MIA2	1161.1285207729	-1.52994268175705	0.431614927016915	-3.54469362848772	0.0003930696793918	0.0045977547093943	MIA2
DLGAP1-AS1	103.655540775871	3.06015447610965	0.863689962562341	3.54311686919572	0.0003954274218531	0.0046223664758516	DLGAP1-AS1
KCNJ13	61.653279196014	-6.40576628653481	1.80822469892665	-3.5425720544229	0.0003962451553618	0.004628956225201	KCNJ13
DEPP1	1497.82000284787	1.45323670954359	0.410248793537003	3.54233024554285	0.0003966086016567	0.0046302339247871	DEPP1
TM9SF2	5197.33065553177	1.28428676655371	0.362583023332253	3.54204881064398	0.0003970319993005	0.0046322094463846	TM9SF2
RELB	436.791880346503	1.90345127167002	0.537558495677447	3.54091933617613	0.0003987354606527	0.0046491075079565	RELB
CPLX2	100.620965967027	-4.68461916510932	1.32394490047574	-3.53837925084797	0.0004025913671949	0.0046910646264451	CPLX2
TP53	590.813360972299	1.71490300419174	0.484701436739097	3.53806049292737	0.0004030777013693	0.0046937303704503	TP53
HADH	1364.5821750448	-1.63002256805755	0.461145645890935	-3.53472396970883	0.0004082013334014	0.0047455423631023	HADH
CCND2	738.436955187312	1.64040631944462	0.464083591757451	3.53472165053826	0.0004082049158297	0.0047455423631023	CCND2
MB	15.5756736066676	9.25954238011083	2.61964550512499	3.53465473171685	0.0004083082981422	0.0047455423631023	MB
CCDC71L	594.698561850676	1.75272730690298	0.495984581310474	3.53383426208931	0.0004095778243683	0.0047550998212437	CCDC71L
RP11-400G3.5	71.0975353114146	-8.22632258032802	2.3279062088311	-3.53378609031618	0.0004096524758204	0.0047550998212437	RP11-400G3.5
RPS6	19960.3949452961	-1.65908147871847	0.46951487202502	-3.53360793783346	0.0004099286678757	0.0047552769213029	RPS6
CPNE1	1637.4125486007	1.45110201606728	0.410767844532311	3.53265727924605	0.0004114054287034	0.0047669291644638	CPNE1
NARS1	2448.7058763506	-1.39271908021109	0.394244858198208	-3.53262458913516	0.0004114562980521	0.0047669291644638	NARS1
TWSG1	738.157403012802	1.69250910237046	0.479311351640618	3.53112668117963	0.0004137935168772	0.0047909612779992	TWSG1
RADX	56.8052339910834	-4.22038388252314	1.19556774040481	-3.53002489101465	0.0004155205726534	0.0048057849832104	RADX
SLC25A27	112.831775767735	-3.23084789189159	0.915263177503008	-3.52996599372203	0.0004156130834299	0.0048057849832104	SLC25A27
PTPRF	6178.16386924393	1.2847420903302	0.363969634288684	3.52980570162401	0.0004158649538258	0.0048057849832104	PTPRF
HIF1A	1967.92630231255	1.5219849534281	0.431287550686681	3.5289331931906	0.0004172384466231	0.004818601680139	HIF1A
RSL24D1	1225.32819171125	-1.47691790372054	0.418730230964881	-3.52713464303084	0.0004200830813812	0.0048455091486202	RSL24D1
SLC8B1	714.413126185075	1.69677403785354	0.481064482451373	3.52712390905943	0.0004201001127535	0.0048455091486202	SLC8B1
LY75	778.333203820219	1.68556298505975	0.478523695038838	3.52242324159715	0.0004276208530543	0.0049291349943467	LY75
COBLL1	1285.61928637508	-1.59290109656572	0.452301557398388	-3.52176787921755	0.00042867931686	0.004935648727484	COBLL1
GUCY1A2	114.469797488662	3.50794454627543	0.996105288102342	3.52166039893066	0.0004288531396177	0.004935648727484	GUCY1A2
RAB26	207.340778569622	-2.75945362986605	0.78358606272785	-3.52157058569894	0.0004289984407558	0.004935648727484	RAB26
ADAMTSL2	180.432565074336	3.10049612252451	0.880685241416237	3.52054965465139	0.0004306533517692	0.0049515625758002	ADAMTSL2
FAR1	2320.21892010185	-1.57889954317839	0.448515437414593	-3.52027915087994	0.0004310928313334	0.004953490389799	FAR1
CAVIN1	2713.21613873539	1.50624752355822	0.427902467396564	3.52007206857793	0.0004314295548249	0.0049542357952931	CAVIN1
ZDHHC2	714.273138997208	-1.64514590037434	0.467507126744354	-3.51897501933473	0.000433217497434	0.0049560299267026	ZDHHC2
ABCA4	20.7241877875462	6.37922144261208	1.81277946520969	3.51902786027764	0.0004331312202929	0.0049560299267026	ABCA4
SMDT1	1109.17138865549	-1.61160167131666	0.457932849624961	-3.51929692887622	0.0004326921417364	0.0049560299267026	SMDT1
UMAD1	422.566738686765	-1.87801506855149	0.533620683452763	-3.51938207567199	0.0004325532818463	0.0049560299267026	UMAD1
DANCR	680.640758978865	-1.76769455327628	0.502240681424168	-3.51961642825061	0.0004321713076002	0.0049560299267026	DANCR
CREB3L4	571.988995949057	-1.76973408539989	0.502796111059368	-3.51978475265281	0.0004318971478684	0.0049560299267026	CREB3L4
CDC42BPG	976.224220276563	-1.63984546622295	0.466061528301178	-3.51851711983239	0.0004339658145256	0.0049614761630588	CDC42BPG
C1QTNF1	465.612061946723	1.86443369051227	0.529939666069587	3.51819991951206	0.000434484902895	0.0049642964704445	C1QTNF1
GATAD2A	1278.05973821251	1.61566495624981	0.459323016379086	3.51749182739926	0.0004356457654125	0.004974441371477	GATAD2A
CACNA2D1	327.891889863527	2.09594573387744	0.596013619382029	3.51660711386194	0.0004371002541194	0.0049879242523936	CACNA2D1
IFI16	1202.20182065928	1.71837982841614	0.488741241190858	3.51592966500875	0.0004382170583351	0.0049975392184605	IFI16
LETMD1	958.955884061783	-1.53286158430567	0.436011280676502	-3.51564661796669	0.0004386844623195	0.004999740863859	LETMD1
MCM4	994.871104708373	1.89376599765515	0.538751555871653	3.51510074915923	0.0004395871861465	0.0050068980502095	MCM4
CKAP2L	124.920821144919	3.23396660324518	0.920378931515521	3.5137338464713	0.0004418552980098	0.0050295883516119	CKAP2L
MTHFD2	1110.87166216958	-1.57573584481418	0.448494126328832	-3.51339237753777	0.0004424236027644	0.0050329136933702	MTHFD2
ALDH3B1	1205.9632148543	1.81063998663234	0.515464360694763	3.51263855408334	0.0004436806032044	0.0050440644496554	ALDH3B1
C5AR1	213.874799999753	2.7069115780599	0.770868087757511	3.51151075138474	0.0004455674396136	0.0050623572440891	C5AR1
DGKH	484.895821201616	2.16215819862376	0.615921362106678	3.51044521532486	0.0004473569808196	0.0050778241768043	DGKH
PCSK1	121.760887551829	-3.93848432882462	1.12195751041413	-3.51036852311002	0.0004474860419198	0.0050778241768043	PCSK1
GDF15	1054.48765646916	2.09691356098607	0.597941806581283	3.50688568336628	0.0004533838781763	0.0051415480994932	GDF15
CDC20B	30.9795919139764	11.0988008721444	3.16551319007107	3.50616162553257	0.0004546190697698	0.0051523494573918	CDC20B
KLK10	95.885948427025	3.87999126382315	1.10713256954055	3.50454080258276	0.0004573954711148	0.0051805935771263	KLK10
TDGF1	89.6486087189839	-4.08558322352433	1.16688603163516	-3.50127014357964	0.0004630462142657	0.0052399938263777	TDGF1
ZFP3	191.328020865991	-2.64158569970748	0.754485904878172	-3.50117302739277	0.0004632149941996	0.0052399938263777	ZFP3
TP73	49.5204875924323	6.36443064580877	1.81793856803184	3.50090523284245	0.0004636806964806	0.0052420080723715	TP73
TMEM181	1654.71877659559	-1.49281328896657	0.426490215334796	-3.50022869292489	0.0004648591650618	0.0052504755227581	TMEM181
RPL34	7474.79550944383	-1.3899877673436	0.397122958913842	-3.50014456768077	0.0004650058984707	0.0052504755227581	RPL34
BMP2	587.10294396478	-1.71342640284821	0.489631706436078	-3.49941880872027	0.0004662735815801	0.0052587929192351	BMP2
ASF1B	324.307669492743	2.30660560618361	0.659144588059137	3.4993924670996	0.0004663196530665	0.0052587929192351	ASF1B
TRAM2	878.60476560126	1.57590601693393	0.450497728042477	3.49814420548051	0.000468507737776	0.0052802009976687	TRAM2
MAP3K20-AS1	19.0722553951851	8.95215059106035	2.55925501554833	3.49795176200615	0.000468845923954	0.0052807466737565	MAP3K20-AS1
FKBP10	827.221443399926	1.87211371002446	0.535295420504016	3.4973467702409	0.0004699105764712	0.0052894690213789	FKBP10
HTRA1	1211.87088119712	1.74227621709571	0.498486002617568	3.49513568675339	0.0004738208116099	0.0053289330038385	HTRA1
PLCXD1	596.403755842619	-1.98144436447441	0.566931353074631	-3.49503401730822	0.000474001338851	0.0053289330038385	PLCXD1
NRP1	1005.70331644834	1.88081757808918	0.538305674787288	3.49395829578127	0.0004759153562764	0.005346349193834	NRP1
DUXAP9	61.1144466898181	4.19366609550769	1.20030495435413	3.4938338630488	0.0004761372224315	0.005346349193834	DUXAP9
HLA-DRA	9489.3183695532	1.68777031725386	0.483111960488522	3.49353867278962	0.0004766639387942	0.005348126200321	HLA-DRA
DHRS7	1897.8720289415	-1.40242176694601	0.401447075772412	-3.49341632205851	0.0004768824119579	0.005348126200321	DHRS7
PRODH	123.678795368025	2.89692722932649	0.829301915697922	3.49321178992876	0.0004772478393025	0.0053489327327488	PRODH
RIMBP2	143.824139559907	-3.3600425923111	0.962133463966962	-3.49228326230058	0.0004789100800585	0.005364263859242	RIMBP2
RPL36	4827.77491729426	-1.45499609740827	0.416686304463003	-3.49182606153414	0.0004797305389038	0.0053701531578524	RPL36
SLC41A2	901.911388389545	-1.70947352753605	0.4898628043908	-3.48969856909624	0.0004835656534071	0.0054076258868571	SLC41A2
SMIM11B	343.621758568902	-2.35656925636492	0.675330013459212	-3.48950766203026	0.0004839111855719	0.0054076258868571	SMIM11B
SAT2	657.040602498658	-1.73675904381253	0.497713403859541	-3.48947613294067	0.0004839682737853	0.0054076258868571	SAT2
MSL3P1	66.9092094652543	3.95979079109713	1.13491234567692	3.48907191483171	0.0004847007288555	0.0054101606896536	MSL3P1
EVPL	736.816867293452	1.88867724689911	0.541319756042493	3.48902330982144	0.0004847888721578	0.0054101606896536	EVPL
CYP2B7P	101.060073800105	3.2105946750614	0.920279758325302	3.48871595405287	0.0004853465961754	0.0054130699930849	CYP2B7P
CYP2C18	568.286407206393	-2.46662293059705	0.707210007288146	-3.48782243630222	0.0004869713628663	0.0054278691846341	CYP2C18
CT83	40.310976354599	7.68358071091697	2.20315445325949	3.48753610966738	0.0004874930895456	0.0054303631197311	CT83
EIF4A2	8213.99568908731	-1.38749719948256	0.397957330504279	-3.48654766008297	0.0004892981898985	0.0054471412417296	EIF4A2
HMGCL	918.807841491656	-1.57444418090466	0.451735603028495	-3.48532232206048	0.0004915445473315	0.0054688081993711	HMGCL
CD24	16117.9227423752	-1.37744721990309	0.395267586172913	-3.48484739980808	0.0004924177842459	0.0054751810250747	CD24
ITGA1	1372.71995564155	1.90238186958695	0.5460923427465	3.48362670682977	0.0004946689077091	0.0054968574232269	ITGA1
TIMELESS	523.678881055878	1.78788648021496	0.513387744649422	3.48252660654348	0.0004967058592235	0.0055161289326571	TIMELESS
ATP5F1D	1441.60507677682	-1.67356633605801	0.480662467877008	-3.48179116927899	0.0004980719577383	0.0055279313994058	ATP5F1D
ADI1	2178.34374058336	-1.5903216994211	0.456893427507094	-3.48072789774682	0.0005000532137373	0.0055465427675894	ADI1
APOBEC3B	78.8641222225696	4.03717716975407	1.16001083492853	3.48029263882075	0.0005008663748305	0.0055521829774408	APOBEC3B
ENKUR	20.812562847193	7.66348892395487	2.20337524777419	3.47806799213906	0.0005050418012551	0.0055939725009569	ENKUR
ACTA2	3747.64456492542	1.50694661380665	0.433284950192157	3.47795743456665	0.0005052501501632	0.0055939725009569	ACTA2
LCAL1	24.6996745812917	10.4056970789454	2.99299059311683	3.47668886861057	0.0005076465405838	0.0056158045604689	LCAL1
AP000347.2	170.541693469033	-3.00961292782425	0.865680170688498	-3.47658757787027	0.0005078383404111	0.0056158045604689	AP000347.2
KCTD8	31.740436970726	-9.3115723479183	2.67852895428241	-3.47637546834468	0.0005082402008367	0.0056168401577007	KCTD8
APOC2	56.4716190569167	4.94046957534429	1.42132408084108	3.47596276031623	0.0005090229627182	0.0056207896543964	APOC2
WDFY2	496.888027489563	-1.96461013698444	0.565215245204154	-3.47586190155722	0.0005092144270966	0.0056207896543964	WDFY2
EGFL6	88.1435343772172	4.00431157565023	1.1524826403975	3.47450923362204	0.0005117887493495	0.0056457858160696	EGFL6
ZNF750	22.0253938606503	6.78727858773049	1.95693953402539	3.46831287820589	0.0005237371272487	0.0057740988547981	ZNF750
CYB5R1	1377.65765317478	-1.43530145137149	0.413855901722335	-3.46811884377684	0.0005241154466921	0.0057747762397325	CYB5R1
TMTC1	363.354180799838	2.0618697312492	0.594566297678011	3.46785503870892	0.0005246302102567	0.0057769552578358	TMTC1
EPB41L4A-AS1	516.923566241765	-1.99690863310096	0.575925250342441	-3.4673052308674	0.0005257045664892	0.0057852898669687	EPB41L4A-AS1
KCNMB2	39.3882420406779	-8.65822096220774	2.49736409157469	-3.46694380343572	0.0005264119330866	0.0057895781946716	KCNMB2
SLC35C1	908.871328077011	1.74953355423418	0.505104657629547	3.46370505163174	0.0005327903507636	0.0058561950255227	SLC35C1
CD276	868.049738571386	1.60857856385528	0.464504283422802	3.4630004959311	0.0005341874107925	0.0058680116782903	CD276
RP4-568C11.4	327.480701711239	-2.00613493294769	0.579493256094704	-3.46187796294188	0.0005364203294032	0.0058889904114724	RP4-568C11.4
FGF7	327.323632503365	2.10518068005463	0.608632637311199	3.45886919465056	0.0005424482746814	0.0059480008169648	FGF7
TPP1	1800.68189538229	1.40073413104709	0.404964410597205	3.45890674437641	0.0005423726579925	0.0059480008169648	TPP1
ABCB1	292.538610160136	2.24644580849799	0.649527152641693	3.45858644917533	0.0005430179758752	0.0059506672233019	ABCB1
CHPF2	1008.20301456197	1.5024222458976	0.434429132164285	3.45838281703778	0.0005434286175864	0.0059515884176052	CHPF2
IRF5	175.12341374472	2.51264470304109	0.726773562945464	3.45725935992754	0.0005456993712785	0.0059728680733816	IRF5
ETFA	1926.27913054586	-1.46705673307359	0.424406957491103	-3.45672168464474	0.000546789255921	0.0059812049219118	ETFA
BTNL9	301.966363045437	-2.19202695054598	0.634229088457144	-3.45620689817052	0.0005478346440909	0.0059890453232829	BTNL9
CD163	1105.95019990235	1.64378388697026	0.475657464370321	3.45581434141124	0.0005486330686069	0.0059941780829091	CD163
FAM149A	217.680037073748	-2.3858686102135	0.690537018172939	-3.45509154096642	0.0005501060147075	0.0060066698694009	FAM149A
GNB4	634.410990434752	2.05065143810613	0.593624618314324	3.45445821288415	0.0005513996582521	0.0060171900431063	GNB4
HSPB1	2905.05246041128	1.40343993743171	0.406300004467959	3.45419621461604	0.0005519356472322	0.006019434611107	HSPB1
TMEM220	277.634940579988	-2.15913843679461	0.625133246617118	-3.4538851492521	0.0005525726465074	0.0060217256224566	TMEM220
PLEKHG5	327.89377100847	2.04425910357478	0.591911318052862	3.45365773761436	0.0005530387730349	0.0060217256224566	PLEKHG5
MS4A1	191.613936154463	-2.84051145308783	0.822476071854573	-3.45360983777054	0.000553137000219	0.0060217256224566	MS4A1
NCS1	253.19164060849	2.29361724612699	0.664173093133974	3.45334261480589	0.0005536852869159	0.0060240959216456	NCS1
HDGF	4870.67743584976	1.30864399849723	0.379076533846297	3.45218941731657	0.0005560572228234	0.00604629285724	HDGF
FANCA	293.818558382284	2.28876536146189	0.663121456077346	3.45150249699496	0.0005574745983081	0.0060554941337027	FANCA
HADHB	2539.62474071854	-1.30348970236845	0.377663575976234	-3.45145728972942	0.000557567995849	0.0060554941337027	HADHB
MEX3A	79.5387639524079	3.48198146370246	1.00945670586127	3.44936186315354	0.0005619131444026	0.00609541972833	MEX3A
HKDC1	317.462204231302	2.82012722022014	0.817541928491452	3.44951998416021	0.0005615841623494	0.00609541972833	HKDC1
RBMS3	173.559454080556	2.4530461976531	0.711192625420845	3.4492008352892	0.0005622483588423	0.0060954277760518	RBMS3
FUT9	1408.75776452045	-6.94044617682003	2.01288165419286	-3.44801501984132	0.0005647226326084	0.0061172696490055	FUT9
ADAMTSL1	305.466850624875	-2.05699207953454	0.596590353321581	-3.44791374530616	0.0005649344172122	0.0061172696490055	ADAMTSL1
EIF3L	3954.65369439168	-1.36862110919541	0.397251664330598	-3.44522435545146	0.0005705855863083	0.0061711645379192	EIF3L
DYRK2	1326.85548178203	1.45468389577569	0.422232171239382	3.44522278230421	0.0005705889072867	0.0061711645379192	DYRK2
CCNO	190.489965111365	2.43243043664541	0.706424081122712	3.44330056356456	0.0005746602647599	0.0062115116636925	CCNO
FAM162A	997.591073607024	-1.82454924760197	0.529992695739829	-3.44259319471381	0.0005761653048108	0.0062240880348978	FAM162A
C1QTNF7	179.667282098173	2.50685515399152	0.728256525083996	3.4422694032194	0.0005768554466376	0.0062241643928502	C1QTNF7
MAP7D1	1395.8847424272	1.47866379929147	0.429559423080089	3.442279973022	0.0005768329056001	0.0062241643928502	MAP7D1
ZNF703	897.013220386164	1.90512708696576	0.553495581310444	3.44199150145919	0.0005774483910212	0.0062268754307524	ZNF703
DKK3	1462.82897101043	1.92814911945252	0.560237448804474	3.44166410790125	0.0005781476615183	0.0062307291445951	DKK3
COL6A2	6780.03922347804	1.47972699549901	0.429972492201681	3.4414457257999	0.0005786145358442	0.0062320752371308	COL6A2
CYBA	5250.08795530403	1.43312091363904	0.416924873726458	3.43736007120386	0.0005874141446682	0.006323115990806	CYBA
NMI	459.410752941309	1.84146406924325	0.535784630669737	3.43694828823552	0.0005883079124682	0.0063289984632945	NMI
CDH2	179.81416091685	-2.48892421247494	0.724311686311313	-3.43626129401589	0.0005898018398709	0.0063392490495194	CDH2
LEF1	179.727169574319	2.86604195753138	0.834075449361487	3.43619028677253	0.0005899564523696	0.0063392490495194	LEF1
STK11	1458.21035328788	-1.45512746155465	0.423520184708243	-3.43579247009695	0.0005908233638791	0.0063432650182472	STK11
KLC4	857.379808950478	-1.6007910139969	0.465928716422098	-3.43569940545734	0.0005910263389477	0.0063432650182472	KLC4
SLC30A8	20.2591820782184	-9.40101420530254	2.73640729884271	-3.43553176797856	0.0005913921220323	0.0063434549922997	SLC30A8
VGF	41.2020510199439	-5.62374955845791	1.63759007731158	-3.43416196542323	0.0005943889215176	0.0063718492386694	VGF
GLIS2	392.192562229367	2.05645681997445	0.598964088687279	3.43335578679096	0.0005961592485189	0.0063870700440974	GLIS2
MYO1B	986.84437832127	1.63946373649346	0.477641281148279	3.43241633669536	0.0005982284243668	0.0064038734798179	MYO1B
INTS10	886.275178096791	-1.68243808627213	0.490174501777597	-3.43232477448508	0.0005984304508411	0.0064038734798179	INTS10
RALBP1	1472.11279429532	1.38520007279761	0.403729764074718	3.43100805553005	0.000601342743176	0.0064312618260796	RALBP1
IGLV4-69	709.500834444553	1.66024131871125	0.483916747329274	3.43084079621977	0.0006017136267124	0.0064314540370714	IGLV4-69
NCAM1	391.135073135808	-1.89527025804359	0.552637084381824	-3.42950249197197	0.0006046888803795	0.0064556825753002	NCAM1
SAMHD1	1996.22636433263	1.51267055903867	0.441066475952082	3.42957499949058	0.0006045273349847	0.0064556825753002	SAMHD1
CCL15	110.438044739258	6.00973620302477	1.75246016542454	3.42931401329108	0.0006051089953287	0.0064563854396203	CCL15
GRAMD1B	592.04907144785	-1.70398297526943	0.497156162462898	-3.42746023066062	0.0006092555365821	0.0064943240048938	GRAMD1B
CAPN13	494.861664815182	-1.86593076975443	0.544414876282016	-3.42740591972334	0.0006093774170527	0.0064943240048938	CAPN13
B4GALT5	1821.73854604542	1.39224687861817	0.406245140653511	3.42711023294585	0.0006100413729413	0.0064976002223743	B4GALT5
FABP5	1188.68465455544	-1.73416710925079	0.506069257689184	-3.42673869811684	0.0006108765977779	0.0065026957464401	FABP5
TGIF1	988.49361026459	1.70417938040166	0.497390537600024	3.4262400499707	0.0006119992509331	0.0065108431692972	TGIF1
DHRS2	72.2581752116982	-3.93110553290955	1.1486545616929	-3.42235661095174	0.0006208083242088	0.0065984980908548	DHRS2
SSR1	2433.60373292629	1.33264150294534	0.389400631440608	3.42228901379836	0.0006209626989582	0.0065984980908548	SSR1
DAB2	724.111110870005	1.72771103704106	0.504964964910572	3.42144734208844	0.0006228878570594	0.0066150980810326	DAB2
EEF2	32673.8697034348	-1.46143476028402	0.427242947054523	-3.42061763771496	0.0006247910762565	0.0066314458786836	EEF2
KCNJ3	87.6040574358641	-7.70246090363819	2.25283264222353	-3.41901158535945	0.0006284905045858	0.0066668282628473	KCNJ3
KIAA0100	2446.81046278525	1.40598165641527	0.411259839959499	3.41871858082164	0.0006291676139706	0.0066701283286796	KIAA0100
CYP2E1	62.727365800686	-3.84243349267652	1.12430696346647	-3.41760179162238	0.0006317546497512	0.0066936608936431	CYP2E1
EPB41	1451.73676374236	-1.52966983271644	0.447620369910479	-3.41733740361807	0.0006323685500097	0.0066962721995223	EPB41
CLDN18	15336.0140670573	-7.43191112887805	2.17656129481313	-3.4145195665239	0.0006389460409146	0.0067619934086108	CLDN18
MLF1	143.431837121251	2.84313475588968	0.832718867589268	3.41427925623998	0.0006395099162664	0.006764032915868	MLF1
RAB43	691.149467666228	1.6735320521839	0.490181003199467	3.4141103822069	0.0006399064471299	0.0067643010977356	RAB43
RN7SL1	2184.72286879918	-1.3342247135397	0.3909669697327	-3.41262770727639	0.0006433977278103	0.0067972638791978	RN7SL1
MCM3	1389.38399000384	1.39883248921822	0.409926032466947	3.41240218582851	0.0006439303168454	0.0067989490696359	MCM3
TRAK1	2434.33765910416	-1.41789667617107	0.415541411257892	-3.41216696521036	0.0006444862481941	0.0068008786259933	TRAK1
VSIG1	4129.17877380356	-6.60384465579065	1.9356240999954	-3.41173921930728	0.0006454983469101	0.0068076168252833	VSIG1
TSPAN4	455.436512740052	1.99098475629256	0.583633661916083	3.41136038959115	0.0006463959381382	0.0068131402988035	TSPAN4
UBE2T	157.98554910942	2.6676467102828	0.782268392411635	3.41014252417739	0.0006492893937423	0.0068396820298036	UBE2T
PRSS1	403.664741151849	-7.28256074368604	2.13621876624919	-3.40908939606073	0.0006518011665798	0.0068621747312258	PRSS1
HOXB3	457.278359865818	1.81401035563797	0.532192135359927	3.40856287628365	0.0006530603328995	0.0068714616089842	HOXB3
RPL3	32902.8713597856	-1.37056823305981	0.402207173166115	-3.40761757745616	0.0006553266829778	0.0068913291809506	RPL3
MTFR2	52.4834595176607	4.74230498570027	1.39201994073771	3.40677949138217	0.0006573421054562	0.0069085366377365	MTFR2
PLPP6	334.536476143716	-1.97119634966766	0.578838488632011	-3.40543413815874	0.0006605894561971	0.006938664120886	PLPP6
STOM	2182.22462503932	1.56132275035272	0.458532428650409	3.40504324840913	0.0006615357605701	0.0069446012100401	STOM
C3orf18	175.056401784242	-2.52531690474761	0.742065838899926	-3.4030900930452	0.0006662830644849	0.0069904102286552	C3orf18
HYAL1	361.193915720114	-2.54162987022273	0.747099853756161	-3.4019948704906	0.0006689589339834	0.007013469433119	HYAL1
ADORA2B	52.9906317682756	4.2082792019898	1.23704671661891	3.40187572987691	0.0006692506224865	0.007013469433119	ADORA2B
SPTSSB	471.408473029638	-1.84287517438635	0.541944652809472	-3.40048594415091	0.0006726619407874	0.0070451673614432	SPTSSB
FSCN1	559.079072204691	2.25793811481316	0.664350470139435	3.39871531112074	0.0006770314916158	0.0070868592206814	FSCN1
TRIM31	605.642775814104	1.64605913398571	0.484405985393028	3.39809825564017	0.0006785604449741	0.0070987861935756	TRIM31
SLC39A5	447.015087852966	4.25669397806766	1.25289519575872	3.39748607263987	0.0006800804965634	0.0071106064081305	SLC39A5
APMAP	1673.15645055243	1.36703726460817	0.402581496584194	3.39567833148604	0.0006845876154337	0.0071536265502665	APMAP
ZNF69	188.30404213847	-2.98383315430328	0.878794322722903	-3.3953714505779	0.0006853554920588	0.0071575464110489	ZNF69
NAPEPLD	721.672274179245	-1.60751426380353	0.47367479790278	-3.39370866028948	0.0006895300611134	0.0071970193778528	NAPEPLD
HAVCR2	183.149618220561	2.7361333103094	0.806280549324799	3.39352513538955	0.0006899922605455	0.0071975261449398	HAVCR2
ARMC9	256.99931442332	2.37863479809484	0.700964149528894	3.39337582341905	0.0006903685086344	0.0071975261449398	ARMC9
MBOAT4	32.1433497850774	-8.49844222676202	2.50478732015984	-3.39287977001565	0.0006916198727163	0.0072023317487899	MBOAT4
ZFYVE28	286.976731504044	-2.08372808129198	0.614119531717927	-3.39303339768887	0.0006912321002597	0.0072023317487899	ZFYVE28
VIP	37.2945342952267	-6.46993714606593	1.9072054329593	-3.39236509830349	0.0006929204321665	0.0072117544008018	VIP
TMEM184B	1223.51261915427	1.41613294580842	0.417533742791429	3.39166108190644	0.0006947031411528	0.007226181532174	TMEM184B
SKAP2	626.567407003131	1.67216205882218	0.493185213108447	3.39053567377432	0.0006975617529754	0.0072517771741157	SKAP2
MMP9	263.52210181847	3.01349539695133	0.888877727869333	3.39022488973232	0.0006983530892579	0.0072558647084592	MMP9
GGH	350.518474312305	1.92761498377052	0.568754507503343	3.3891862980254	0.0007010036681309	0.0072792540444545	GGH
CTSZ	4752.42127959253	1.27444840399572	0.37609074617765	3.38867259284739	0.0007023181425268	0.0072887504723289	CTSZ
IP6K2	1246.64443671896	-1.53595588464471	0.453356227902394	-3.38796687927136	0.0007041276650361	0.0073033708409896	IP6K2
GFPT2	90.1606907503549	3.13193757727784	0.92453542872333	3.38757983737049	0.0007051219191147	0.0073095232388774	GFPT2
PEA15	2085.70849313473	1.33371383888139	0.393779533676902	3.38695570698631	0.0007067279673229	0.0073178468616443	PEA15
SLFN11	596.661579462818	2.32748409418168	0.687159064035561	3.38711110134063	0.0007063277801365	0.0073178468616443	SLFN11
ARHGAP42	514.512092114288	-1.732513992576	0.511671982323849	-3.38598565570755	0.0007092309076079	0.0073395934470457	ARHGAP42
RP11-680F8.1	67.1079431970575	-4.09867018201701	1.21056367847216	-3.3857534757609	0.0007098312020639	0.0073416366778741	RP11-680F8.1
IRX2	515.232365253195	-1.82544464922133	0.539435249598093	-3.38399214842075	0.0007144004608312	0.0073836057710115	IRX2
MPND	390.247105154072	-1.94791267038397	0.575645182533194	-3.38387730756636	0.0007146993294591	0.0073836057710115	MPND
PDZK1	132.062078479289	-4.42399881162889	1.30752101291078	-3.38350112001664	0.0007156791559067	0.0073895393412154	PDZK1
SH3TC2	58.175507361549	4.80149688404813	1.4191939422121	3.38325632687244	0.0007163174197235	0.007391941481904	SH3TC2
MFGE8	1299.96691686006	1.66196834744865	0.491261620049166	3.38306165110622	0.0007168253869892	0.0073929970868655	MFGE8
GPR176	106.767919763444	3.22696269309509	0.954164110884995	3.38197869347869	0.0007196572616616	0.0074143132083252	GPR176
MTUS1	2081.56244510071	-1.41378395100443	0.418036847057792	-3.38196013331089	0.0007197058859486	0.0074143132083252	MTUS1
KCNE3	3460.50185453644	1.44496043341025	0.427497920790051	3.3800408449703	0.0007247505841716	0.0074620647717196	KCNE3
CDHR3	132.337783091223	-2.73311128625335	0.809109405299396	-3.37792549234058	0.0007303486646553	0.007515456840587	CDHR3
ZFAND1	557.566313922473	-1.76517728203473	0.523016186145069	-3.37499551408745	0.0007381689409252	0.0075916426520433	ZFAND1
COX7C	4928.98369054005	-1.34227347143508	0.397937540367701	-3.37307576006725	0.0007433349701104	0.0076404605162397	COX7C
AFG3L2	1510.99884802823	-1.38308809415824	0.410208506224031	-3.3716709263042	0.0007471366109525	0.0076752072142044	AFG3L2
BRCA1	283.115406224572	2.26794518639832	0.673153404439555	3.36913572959871	0.0007540428736274	0.0077417900444995	BRCA1
CCNE1	126.97498170693	2.92215397188634	0.867476202448943	3.36856960875343	0.0007555931484114	0.0077533387030691	CCNE1
PLXNA4	95.4130767741636	3.16789403154925	0.940743628443686	3.36743607478909	0.0007587061364955	0.0077809007492937	PLXNA4
CCDC18-AS1	210.244469323435	-2.33689154025558	0.694037907388912	-3.3670949603421	0.0007596452567018	0.0077860872361836	CCDC18-AS1
SYT4	29.5271534473667	-8.76710445324923	2.60387737715857	-3.36694213412467	0.0007600663516884	0.0077860872361836	SYT4
NOP53	7756.37055818416	-1.30814252713439	0.388649951620325	-3.36586309011644	0.0007630457060675	0.0078122162625704	NOP53
FAM193B	825.910149649161	-1.61025312461689	0.478523408720135	-3.36504567022894	0.0007653099032321	0.0078309981339147	FAM193B
MT-ND4	289351.989526613	-1.13288399593093	0.3367880179962	-3.36378949189252	0.0007688015930953	0.0078623121394888	MT-ND4
CORO1C	1218.78696878058	1.40472670045233	0.417685117914384	3.36312365512689	0.000770658353629	0.007876880446739	CORO1C
RGS5	6447.82601429921	1.79348393869958	0.533394751058835	3.36239517756663	0.0007726945636593	0.0078932655426724	RGS5
RARG	458.271965492068	1.76171638648055	0.524172349787873	3.36094871695064	0.0007767524624556	0.0079302727595476	RARG
PDE3A	214.721388394754	2.62293670457399	0.780581189727501	3.36023560276881	0.0007787603045961	0.0079463201517131	PDE3A
LINGO2	26.126688082912	-8.84295640401463	2.63180913390142	-3.36002952877732	0.0007793414225767	0.0079477997118295	LINGO2
TMA7	1936.24193212789	-1.44077582338254	0.429045979138121	-3.35809189093627	0.0007848251811245	0.0079957051721084	TMA7
NYNRIN	478.333669857296	1.83179448619267	0.54549192531063	3.35805976440358	0.0007849164043515	0.0079957051721084	NYNRIN
CDH5	694.184893530386	1.93096558856197	0.575143511787022	3.35736307371752	0.0007868970787689	0.0080114035550201	CDH5
GALE	2200.44427030306	-1.50523449138359	0.448361528519133	-3.35718922262384	0.0007873920558799	0.0080119669605565	GALE
PER3	546.275089786958	-1.74134645994871	0.5187203351724	-3.35700442391556	0.0007879185191517	0.0080128499403023	PER3
PPL	695.625347418569	2.17600642353665	0.648323835391699	3.35635727818331	0.0007897647149022	0.0080137372852884	PPL
HTR1D	79.4778623712981	6.28871794352411	1.87365464614153	3.35639118792497	0.0007896678766321	0.0080137372852884	HTR1D
FAHD2CP	82.4912430359678	-3.41305166560262	1.01687236230558	-3.35642091586021	0.0007895829896866	0.0080137372852884	FAHD2CP
MTERF2	278.559972086969	-2.16949889964974	0.646309144502248	-3.35675105033609	0.0007886408728322	0.0080137372852884	MTERF2
AF131216.5	28.1109610552957	-9.90106240954606	2.95055402452495	-3.35566213234824	0.0007917523189977	0.0080294347587169	AF131216.5
IFT57	610.873946140724	1.61377007269125	0.480954998116797	3.35534525893285	0.0007926598827527	0.0080309426645522	IFT57
NUCB2	1490.59702180161	-1.40136188559583	0.417655897599029	-3.35530251973412	0.000792782366853	0.0080309426645522	NUCB2
TEDC2	69.2234629584731	3.77759023026715	1.12613461416788	3.35447484052206	0.0007951578374556	0.0080505313498841	TEDC2
POU2AF1	984.514320243259	-1.53312724072575	0.457075944387631	-3.35420679987822	0.0007959285391668	0.0080538599099259	POU2AF1
C6	65.358215354922	-4.97960472881003	1.48473586124797	-3.3538657338178	0.0007969102143868	0.0080593183945535	C6
TPD52L1	550.272503093364	-2.19194245874541	0.653808528003522	-3.35257550928366	0.0008006339845105	0.0080918862344925	TPD52L1
MYCL	300.796101723208	1.96752122652305	0.586892152257789	3.35244085127727	0.0008010235557167	0.0080918862344925	MYCL
GPX2	3566.10163960855	-1.37331157367055	0.409663817085269	-3.35228916100418	0.0008014626126678	0.0080918862344925	GPX2
COX7A2L	1511.33484120183	-1.34602179903362	0.401552987527718	-3.35204030561647	0.0008021833910458	0.0080946789138535	COX7A2L
ZNF710-AS1	241.244907033239	-2.19432089615658	0.654714264605163	-3.35157031820576	0.0008035462916499	0.0081039444488259	ZNF710-AS1
FGFR4	620.550536198877	-1.72224085110814	0.514370131726949	-3.34825205601631	0.0008132301202943	0.0081970717434979	FGFR4
LDLR	1618.58357554164	-2.03883232270531	0.609190449368319	-3.34678970233268	0.0008175320516192	0.0082358784459424	LDLR
FAM3D	1560.48406638916	-1.55927565942137	0.46593017144357	-3.34658658096842	0.0008181312584543	0.0082373613558405	FAM3D
CSPG4P10	106.889550073578	-2.9935250883127	0.894573389491728	-3.34631582324793	0.0008189306257498	0.0082408568325038	CSPG4P10
FBXO32	560.059538641871	1.74405406046429	0.521305463147814	3.34555109001375	0.0008211922892559	0.0082590553418328	FBXO32
ADIPOQ	45.8880993219594	-8.93402878044902	2.6727322921076	-3.34265755191068	0.0008298023436371	0.0083410468342212	ADIPOQ
GP2	971.338777810153	-8.77125268539345	2.62437125821134	-3.34223012767315	0.0008310812692547	0.0083487422193926	GP2
MEG3	800.474941647519	-1.74858767523492	0.523200973161382	-3.34209560939705	0.0008314841488256	0.0083487422193926	MEG3
RIMS4	56.6029426584476	-4.522492929431	1.35338519967514	-3.34161547689199	0.0008329236139848	0.0083585902760243	RIMS4
ACSM6	20.9269551593612	-9.61384642746679	2.87764691880467	-3.34087075264266	0.0008351609147439	0.0083764295598754	ACSM6
ODF2L	280.851152846097	2.27271639501463	0.68081314448729	3.33823812512635	0.0008431146155947	0.0084515515701863	ODF2L
SREBF1	1101.45534389792	1.45724931166477	0.436570372381616	3.33794825268388	0.000843994659559	0.0084557221967032	SREBF1
MCCC1	723.089330375903	-1.56713597725688	0.46956087014938	-3.33745010898871	0.0008455089991361	0.0084662395605809	MCCC1
ASPA	106.138079937308	-3.35844845594125	1.00639250854846	-3.33711591393423	0.0008465263525502	0.008471771690761	ASPA
KIAA1191	1825.56163105433	-1.30288883798445	0.390450100725636	-3.33688949128987	0.0008472162712677	0.0084740226825379	KIAA1191
VPS13A	1310.76520353021	-1.49130386450298	0.447061925234192	-3.3357881320843	0.0008505795999528	0.0085020640059181	VPS13A
DCAF12L1	33.849090403622	-9.11236135819365	2.73179656823752	-3.33566615616355	0.0008509528504606	0.0085020640059181	DCAF12L1
MATN3	85.8321746620212	3.43352693084048	1.02941907577926	3.33540247274058	0.0008517602499713	0.0085054678331385	MATN3
CCN4	123.322293240556	3.3217446526515	0.996049318701653	3.33491985816664	0.0008532398578374	0.0085155196934945	CCN4
ABCC8	106.489565340042	-4.50620923945911	1.35128058500277	-3.33476946939919	0.0008537014091316	0.0085155196934945	ABCC8
COX6C	2348.31895348588	-1.34930236237016	0.404878777857812	-3.33260826736643	0.0008603598790924	0.0085772420331409	COX6C
ITGB2	1113.49545405537	1.79270598208017	0.538279205319545	3.3304388584284	0.0008670920390264	0.0086396311204039	ITGB2
YBX2	113.544631659837	3.18124158374429	0.955302137903266	3.33008946334675	0.0008681808457299	0.0086457528593346	YBX2
DNAJC3	1876.92267637829	1.30176206803477	0.391046259801815	3.32892090233651	0.0008718316051453	0.008674786631011	DNAJC3
CCDC88B	665.952998736262	-1.79332330230464	0.538768154595289	-3.32856217838589	0.000872955164603	0.008674786631011	CCDC88B
HPSE	158.923504204548	2.49984537709608	0.75105001871195	3.32846723229341	0.0008732527699117	0.008674786631011	HPSE
UPK3B	40.3324412567595	4.43227386482461	1.33170231646592	3.3282767552639	0.000873850097379	0.008674786631011	UPK3B
SOD2	5179.68864267566	1.4787508690918	0.444300591257044	3.32826671445119	0.0008738815954282	0.008674786631011	SOD2
CSAD	318.700099190642	-1.97497987259609	0.593399938128073	-3.32824414984996	0.0008739523844675	0.008674786631011	CSAD
PAPLN	343.567502200505	1.90442680529505	0.572283480014381	3.327768268354	0.0008754465456145	0.0086848872331409	PAPLN
RPL21	9493.23754539056	-1.30995157870509	0.393833204659608	-3.32615829037902	0.0008805190932389	0.0087304569941164	RPL21
MT-CYB	147561.538673265	-1.12952375867216	0.339604272744828	-3.32599984547562	0.0008810197745905	0.008730671219216	MT-CYB
DIPK1C	37.8283070738306	-8.42020453250723	2.53227083963061	-3.32515953693781	0.0008836795400169	0.0087522695311247	DIPK1C
SLC5A5	1122.17874735108	-4.92141435944408	1.48080598492872	-3.32347006260984	0.0008890496484985	0.0088006739784017	SLC5A5
CORIN	31.3385403866909	5.21006407166735	1.56784964090473	3.32306359981105	0.000890346124622	0.0088087230049467	CORIN
RNF213	4624.4350198449	1.53733881415365	0.462670243731651	3.32275272720003	0.0008913388835395	0.008813760072504	RNF213
RPS14	14912.028354839	-1.31739049587165	0.396556052448985	-3.32207890343857	0.0008934942354452	0.0088302814244871	RPS14
FOXP3	56.5772874096082	4.22185664514798	1.27110385020293	3.32140969006897	0.0008956396208143	0.0088466864226124	FOXP3
PDZD2	272.491413310168	2.20878155189141	0.665092097180356	3.32101608372057	0.0008969036855207	0.008854373112096	PDZD2
THSD7B	29.474683541868	5.36157440615034	1.61468276477362	3.32051256328487	0.000898523149481	0.0088655581354314	THSD7B
INPP5J	240.972163262728	-2.33611903698752	0.703607532705292	-3.32020185742669	0.0008995238190615	0.0088706288303995	INPP5J
C2orf88	278.718909918953	-2.25105711848481	0.678075107154963	-3.31977548612527	0.000900898685924	0.0088793821807895	C2orf88
P4HA3	46.020475832899	4.530944252377	1.36513838560859	3.31903659009417	0.000903285925895	0.0088943716574782	P4HA3
ARX	52.9885178069234	-7.92020883198693	2.38632191630701	-3.3190026785003	0.0009033956287309	0.0088943716574782	ARX
TMEM9B-AS1	83.2467126347249	-3.35972323115152	1.01268767437087	-3.31763021924676	0.0009078458636733	0.0089333601617617	TMEM9B-AS1
MYBPC3	48.5474028515266	-5.32120837615577	1.60418863514151	-3.31707148373258	0.0009096633904477	0.0089464142620177	MYBPC3
CFAP126	26.3534984001263	5.47197244219889	1.65053885936205	3.31526423092751	0.0009155653744316	0.0089996026880485	CFAP126
PRADC1	360.472421120345	-1.92238684545411	0.579923000929908	-3.31490015462667	0.0009167586322075	0.0090064740233693	PRADC1
TMCC1	400.830492703254	1.77934930548472	0.53685311892876	3.31440619928827	0.0009183798717593	0.009017540292534	TMCC1
PNISR	2278.95950806664	-1.34086317901076	0.404729061925303	-3.31298961490992	0.0009230440723564	0.0090584572830504	PNISR
NT5DC2	410.165177585518	1.79948558913617	0.543245051457879	3.31247488459763	0.0009247442867828	0.0090702582789721	NT5DC2
FSTL3	471.428283139408	1.71493932778613	0.517887932747355	3.31141009347043	0.0009282706303842	0.0090999483421855	FSTL3
CD68	2252.29421427143	1.41395831742366	0.427195635964927	3.30986133374205	0.0009334220119459	0.0091453471450644	CD68
ISLR2	62.4473213820933	3.59938096359654	1.08751944281907	3.30971642609554	0.0009339053466288	0.0091453471450644	ISLR2
SGSM3	2186.7232943315	-1.2912339890552	0.390178002996013	-3.30934593734233	0.0009351421541395	0.009150714072044	SGSM3
CCBE1	114.726153195324	-3.71878935208299	1.12375543267864	-3.30925150076356	0.0009354576556309	0.009150714072044	CCBE1
WIF1	44.4899192290239	4.3166084285952	1.30484045621889	3.30815036276825	0.0009391437139731	0.0091818428344671	WIF1
RGS16	169.635803114978	2.75888338374027	0.834026614588405	3.3079080876835	0.0009399565334731	0.0091848621265491	RGS16
IGF1	220.931219156657	2.44991331998278	0.740754964449099	3.30731947480741	0.000941934012944	0.009189403346837	IGF1
RP11-826N14.8	34.7083484584805	-8.2606946782244	2.49760670172422	-3.30744415144372	0.0009415148330455	0.009189403346837	RP11-826N14.8
PLEKHA4	425.921160506285	1.86059754769197	0.56256054393022	3.30737298903557	0.0009417540696182	0.009189403346837	PLEKHA4
PIGZ	104.674552171914	-3.07996602066152	0.93148165912912	-3.30652352676606	0.0009446141767451	0.009208351949278	PIGZ
NOL6	700.464054431521	1.57864505969624	0.47744516403889	3.30644266315713	0.0009448868604669	0.009208351949278	NOL6
MAGED4	37.132499624137	-8.63646800706789	2.61236930942791	-3.30599045697685	0.0009464131093091	0.0092182963677442	MAGED4
EMILIN2	328.408679301499	1.90686799178057	0.577197472474022	3.30366656597997	0.0009542926006289	0.0092900792488581	EMILIN2
CAT	1983.23504532443	-1.33733271621776	0.404881057113044	-3.30302614242675	0.000956474705631	0.0093063507930701	CAT
JADE1	891.954548563258	-1.5159285063575	0.459130203625703	-3.30173988639034	0.0009608713144616	0.0093441402533349	JADE1
SSC5D	204.100493248253	2.31694555786496	0.701784238991806	3.30150697199116	0.0009616694483116	0.009346914147217	SSC5D
DPEP1	633.047555186696	2.48414029513585	0.752488125393762	3.30123521063665	0.0009626014761871	0.0093509857686755	DPEP1
WASH6P	653.772341936809	1.56562566063572	0.474289611507636	3.3009908348172	0.0009634402974439	0.0093541480983578	WASH6P
TOMM40	1036.74425173634	1.60554038066782	0.486903380511999	3.29745170177198	0.0009756645316438	0.0094677904284758	TOMM40
GABRB3	165.511465696661	-2.9443846727874	0.893443027248208	-3.29554832595881	0.0009822980696545	0.0095270888884426	GABRB3
LRP1	4233.67116596323	1.25366003558218	0.380619234368454	3.2937379995058	0.0009886460434645	0.0095811737826006	LRP1
PLOD1	1242.74782304675	1.45883860253271	0.442923468237012	3.29365840184398	0.0009889260253002	0.0095811737826006	PLOD1
RIBC2	33.5126924201474	5.17612055175333	1.57174826000939	3.29322492885877	0.0009904520394409	0.0095908597060425	RIBC2
ADGRG2	144.919723025895	-3.44045736113999	1.04518537688081	-3.29171976306012	0.000995767825196	0.0096269882474124	ADGRG2
ORC1	75.5418957090817	3.86695870986015	1.17472718305654	3.29179299298978	0.0009955085893849	0.0096269882474124	ORC1
PSENEN	669.082454543454	1.59171742557966	0.483534591008392	3.29183776130722	0.0009953501391802	0.0096269882474124	PSENEN
TCEAL2	107.042599683931	-3.07986769150294	0.93600704131181	-3.29043218220508	0.0010003361164422	0.0096640815675266	TCEAL2
PPP1R14C	50.558999616311	4.39910668553107	1.33697646839074	3.29033965035009	0.0010006651623092	0.0096640815675266	PPP1R14C
PIMREG	58.3623794603023	4.09732026915761	1.24543860811348	3.28986129261242	0.0010023678143211	0.0096753978009475	PIMREG
ASL	1309.59541289099	-1.45679150346606	0.442862794300364	-3.28948722316469	0.0010037011339745	0.0096831389441774	ASL
TACSTD2	1847.88172669577	4.09546196061025	1.24513436522243	3.28917269894694	0.001004823483152	0.0096888376491869	TACSTD2
PLA2G4B	85.2289575058528	-3.5280605942894	1.0733516266601	-3.28695695488674	0.0010127631319818	0.009760230204779	PLA2G4B
NDUFA5	1787.70429746179	-1.28714388663968	0.391629020354678	-3.28664072308529	0.0010139010051498	0.0097660316690539	NDUFA5
SLC52A2	938.517530322244	1.5935718113599	0.484926147903363	3.28621547476848	0.0010154330098964	0.0097756213271804	SLC52A2
INCENP	384.736942926636	1.83038458161397	0.557093745781719	3.28559527992107	0.0010176711728706	0.0097919954880651	INCENP
IGHV3-73	408.287435350396	2.34573305657371	0.714003541282053	3.28532412088847	0.0010186511671358	0.0097962527017859	IGHV3-73
ANGPT2	115.653543805509	3.54991750641859	1.08068594205659	3.2848743268215	0.001020278691595	0.0098067293647828	ANGPT2
SIM2	311.508117739179	-2.25807444686835	0.687922311412707	-3.28245560495226	0.0010290718833183	0.0098860337383203	SIM2
ZNF469	109.651871772466	3.42270476049151	1.0427755410985	3.28230249520996	0.0010296308627937	0.0098861922252655	ZNF469
MIR23AHG	447.526979138627	-2.01022977732639	0.612498120588901	-3.28201787034646	0.0010306707299727	0.0098909654465628	MIR23AHG
ENTPD2	211.694590191195	-2.54166014748407	0.775061172365522	-3.2793026384315	0.0010406397116748	0.0099813779502962	ENTPD2
LPIN2	2247.84434254918	1.45026644681227	0.442385204770002	3.27828876548046	0.0010443849727175	0.0100120314270411	LPIN2
RPS27A	10974.2171699218	-1.22459094995639	0.373614395116033	-3.27768674324252	0.0010466147491376	0.0100281320653439	RPS27A
TNN	52.524897657021	3.98623496037039	1.21657781821185	3.2765967788476	0.0010506629816856	0.0100616301514654	TNN
BTBD3	1414.48040556039	-1.3555815166291	0.41373993936113	-3.27640961789258	0.0010513595711996	0.0100630130386254	BTBD3
PRAME	21.2124412926569	8.71400420843457	2.65984005953151	3.27613841937902	0.0010523696961432	0.0100673938805846	PRAME
SULT1A2	98.8563529515261	3.60756363431682	1.10135305554412	3.27557418228119	0.001054474171236	0.0100822336288593	SULT1A2
RASD2	68.7881273333539	3.98225813653677	1.21607548163558	3.2746800644157	0.0010578170011951	0.0101088919925433	RASD2
TOMM7	1742.00749439463	-1.38483931030451	0.422922152197704	-3.27445441934934	0.0010586621662149	0.0101116663087537	TOMM7
HNF1B	234.240356794305	-2.19956174513709	0.67241259737714	-3.27114892510471	0.0010711148848242	0.0102252475961431	HNF1B
PDK2	663.286973078029	-1.61215227415645	0.493134508613232	-3.26919379195356	0.0010785440493948	0.0102907784063725	PDK2
MAN2C1	1526.43801396217	-1.38274141167874	0.423197580259565	-3.26736606298799	0.00108553217681	0.0103466204969596	MAN2C1
RP11-363E7.4	416.144277866319	-4.94578010754668	1.51364689903775	-3.26745961075254	0.0010851734924566	0.0103466204969596	RP11-363E7.4
JCAD	372.215808080394	2.15802174777928	0.660616231456626	3.26667987406387	0.0010881665421311	0.0103663079267106	JCAD
BSPRY	563.737814690109	-1.65259033234011	0.506162032334197	-3.26494329240597	0.0010948599363915	0.010424622508255	BSPRY
KCP	90.8828402549167	3.49319052520417	1.07019877708802	3.26405766852867	0.0010982880824668	0.0104518026187339	KCP
DCUN1D4	534.812739655588	-1.65570326606552	0.507316317752724	-3.26365072071769	0.0010998666559188	0.0104613621803057	DCUN1D4
SH3PXD2A	1445.79988390155	1.34370078628221	0.411753272996779	3.26336394730424	0.0011009803260935	0.010466492155831	SH3PXD2A
NUF2	132.830721316893	2.81873292657993	0.863794366280753	3.26319901658606	0.0011016212985061	0.0104671254139604	NUF2
SLC5A1	1184.60539207052	-1.8369740578076	0.563010184833663	-3.26277233927894	0.0011032811015712	0.0104719764557468	SLC5A1
PCP4L1	24.2594229600345	5.72922178952532	1.75591481168433	3.26281306553231	0.0011031225739653	0.0104719764557468	PCP4L1
SLC16A4	114.264697707445	2.90719179084938	0.891365183385916	3.26150476262287	0.0011082257088388	0.0105134332732326	SLC16A4
CREB3L2	1450.55860892937	1.37184839358862	0.42077168584692	3.26031536753095	0.001112883969453	0.0105521318726908	CREB3L2
TMC5	2208.07876893312	1.28011372717151	0.392725377576296	3.25956457174154	0.0011158337720953	0.0105745994085625	TMC5
APLP2	7757.65124687328	1.18363969561907	0.36317279182275	3.25916401853351	0.0011174104617899	0.0105840375549166	APLP2
MYO9B	1722.06066629562	1.40444507831943	0.431021020715232	3.25841434830465	0.0011203669105848	0.0106065280927259	MYO9B
COMMD2	443.856585175573	1.73644901864197	0.533068787648288	3.25745768440611	0.0011241501763557	0.0106368186988098	COMMD2
MAD2L1	281.114052828025	2.32488260209314	0.713880775886198	3.25668190070964	0.0011272267939541	0.0106603949626464	MAD2L1
SEC16B	307.573693014846	-2.04113261404271	0.627190960746919	-3.25440374907816	0.0011363065823315	0.0107380601070133	SEC16B
SEPSECS	375.159729451395	-1.81849430552186	0.558792908147919	-3.25432602849083	0.0011366175343738	0.0107380601070133	SEPSECS
TGFB1	847.338096893194	1.78419652464182	0.548582084224376	3.25237840598539	0.0011444355011458	0.010806317395276	TGFB1
MMS22L	180.063574305268	2.32932956095629	0.716245368543462	3.25213908983893	0.0011453995634601	0.0108098195983933	MMS22L
TRAF2	538.128504397139	1.63410508392036	0.502504613882717	3.25192055709513	0.0011462805574637	0.0108125346165732	TRAF2
ERCC6L	67.9500766108344	3.9462291640827	1.21390110820842	3.25086544315532	0.001150542968242	0.0108420475398748	ERCC6L
ADGRF5	710.247259313757	2.08135859081106	0.640250273287583	3.25085154610495	0.001150599206657	0.0108420475398748	ADGRF5
AC007192.4	77.0203130559905	4.28967590562098	1.31961980330869	3.25069076325275	0.0011512500455251	0.0108425740721705	AC007192.4
HCAR3	19.3493764801353	8.29410391550318	2.55201193220231	3.25002552333116	0.0011539465129462	0.0108623560185605	HCAR3
SLC6A8	725.666110975529	-1.62958454311856	0.501431402193168	-3.24986535743685	0.0011545965968071	0.0108628644193154	SLC6A8
C1RL	745.495139535832	1.535678494373	0.472595474563846	3.24945662205137	0.0011562571128233	0.0108728739030403	C1RL
MANEAL	182.236343169242	2.36011601998502	0.726564426433235	3.24832311371343	0.00116087362416	0.0109106554547153	MANEAL
DIPK2B	251.672707091605	2.42800553963566	0.747543425185282	3.24797925824024	0.0011622774300821	0.0109182184978443	DIPK2B
TMEM43	982.230392179902	1.48890990648899	0.458453008231838	3.24768270630707	0.0011634893768851	0.0109239723876124	TMEM43
COL15A1	1883.41030873943	1.9040501889394	0.58675010918619	3.24507854217578	0.0011741823284895	0.0110186914286269	COL15A1
FAM83H	1483.54691239266	1.70211954894515	0.524752158993444	3.24366373682021	0.0011800296555212	0.0110678643552335	FAM83H
DECR1	1186.578786258	-1.38827113580996	0.428091618951649	-3.24292995786671	0.0011830729160131	0.0110907000110202	DECR1
C4BPB	166.982715757199	-2.44711133400022	0.754649192643294	-3.24271377728342	0.0011839708811142	0.0110934114845374	C4BPB
CKS2	361.489208557052	1.84074189483569	0.56799729639621	3.24075819817225	0.0011921225746753	0.0111640502573917	CKS2
LINC02532	51.3781915820407	-6.36039409569814	1.9638031899536	-3.23881442307282	0.0012002764210343	0.0112346366188648	LINC02532
CTH	120.753598198327	-2.83562992190644	0.875645692964514	-3.23833023412285	0.0012023155211674	0.0112479456148638	CTH
AFAP1L1	167.058930911003	2.64281890240178	0.816160401754281	3.23811213668443	0.0012032350557472	0.0112507725274177	AFAP1L1
RPL39L	107.30711857169	3.03910327984553	0.938588719995632	3.23794992961313	0.0012039193685915	0.0112513982426732	RPL39L
RSPO3	172.634228474998	2.61906821047799	0.808982022809423	3.2374862934315	0.0012058773217111	0.0112639202003402	RSPO3
NDUFA4	3315.89981022145	-1.27713331557391	0.394573878229752	-3.2367406613528	0.0012090323243128	0.0112823075378519	NDUFA4
PLXDC1	391.76526074379	2.35732413119371	0.728304569210044	3.23672846615611	0.0012090839893231	0.0112823075378519	PLXDC1
PET100	682.867578530314	-1.70986222761917	0.528369579537442	-3.23611027931635	0.0012117056143416	0.011300984194351	PET100
ADTRP	745.117437156492	-1.56734095051543	0.484518359702911	-3.23484326058658	0.0012170952418747	0.0113454443416499	ADTRP
ARL4C	810.275950056707	1.81576496698052	0.561394477371958	3.23438337954554	0.0012190569486836	0.0113579211824189	ARL4C
CYP2R1	251.801935107948	-2.11457058045127	0.653821657653341	-3.23417029047456	0.0012199669088937	0.0113605911843026	CYP2R1
SNHG5	2208.14263823139	-1.4512969004127	0.44876288870563	-3.233994915664	0.0012207162874377	0.0113617638520249	SNHG5
CDC7	143.841363333795	2.65772540442076	0.82241231583922	3.23162160054561	0.0012308993854627	0.0114506944362802	CDC7
TMEM38A	318.564854989508	-1.88431068566664	0.583446791502197	-3.22961872978188	0.0012395540091732	0.0115253225832519	TMEM38A
RSAD1	707.908028960501	-1.53208052642216	0.47440971966925	-3.22944590488218	0.0012403034320294	0.0115264098650203	RSAD1
ACKR2	35.0159036136502	4.51780092742364	1.3993973667317	3.22839033059993	0.0012448898220218	0.0115631356353347	ACKR2
FILIP1	100.681827397763	2.97970285170662	0.923291287551661	3.22726196150734	0.0012498098141018	0.0116029210658134	FILIP1
COL4A4	185.588349506457	2.40811087735534	0.746547505963877	3.2256632807931	0.0012568112351903	0.0116619796079987	COL4A4
PCNX3	1004.58145993161	1.40421881030913	0.435474645097496	3.22457076690366	0.0012616167099673	0.0117006121742725	PCNX3
SLC4A11	103.864796127263	3.67214969629093	1.13910679694956	3.22370975761418	0.0012654158472715	0.0117298771112293	SLC4A11
HOATZ	29.1391424915292	7.27156643947296	2.25589761175524	3.2233583659035	0.0012669693688781	0.0117383069539579	HOATZ
TBC1D4	876.623680591693	-1.82390678870993	0.566012578061608	-3.22237854670325	0.0012713105069602	0.0117725420116072	TBC1D4
RDH13	643.915313863233	-1.62999940722959	0.505899581709357	-3.22198212088271	0.0012730707899662	0.0117828552952485	RDH13
ABTB2	230.095799740578	2.20333553147715	0.684015652662909	3.22117706356491	0.0012766524802783	0.0118100075129914	ABTB2
IVNS1ABP	3576.2284113429	-1.20370890873619	0.37374867209757	-3.22063728542681	0.0012790591536436	0.0118262678924411	IVNS1ABP
SALL4	58.3968081350612	4.29616904611186	1.33424573671516	3.21992338284609	0.001282248616894	0.0118497458388829	SALL4
ADAM17	409.77180862902	1.85128986724053	0.575395061275704	3.21742397846804	0.0012934730023695	0.0119474161151456	ADAM17
SYP	167.959527472475	-2.75504140942381	0.856396870157616	-3.2170148040321	0.0012953191478947	0.0119584073714458	SYP
ZNF483	154.620514569759	-2.75124965057204	0.855329233793745	-3.21659723749776	0.0012972056646139	0.0119697600161647	ZNF483
NDRG2	1627.58290159629	-1.43988895605701	0.447723763268102	-3.2160208463065	0.001299813898791	0.0119877573337898	NDRG2
TNFRSF12A	564.286024436675	1.97777302596421	0.61519952470963	3.21484810460103	0.0013051356337698	0.012030749514326	TNFRSF12A
ALDH1B1	1189.3230034953	1.39551007194109	0.434110152517769	3.2146450937564	0.0013060589072573	0.0120331736733356	ALDH1B1
COL11A1	60.6889893317148	5.3519907302389	1.66542561953773	3.21358736616797	0.001310879108187	0.012071480984134	COL11A1
RP11-379F4.4	26.5857845898774	5.10515860525195	1.58884945777886	3.21311662364082	0.0013130296170723	0.0120851776472354	RP11-379F4.4
DENND1C	521.869449014906	-1.65548135315875	0.515304647879114	-3.21262647246123	0.0013152722505205	0.0120997079724815	DENND1C
TAGLN	6906.78178085967	1.26725097614612	0.394594631639149	3.21152614489951	0.0013203195594137	0.0121400119327734	TAGLN
MAP1B	397.310999414874	1.94301402284776	0.605228102291579	3.21038302003974	0.0013255821077574	0.0121822533190979	MAP1B
SPINT2	7841.29556009234	1.21400366980246	0.378188659367888	3.21004778893045	0.0013271290610699	0.0121903225851505	SPINT2
TNFSF15	264.799463950597	2.0254092852836	0.631065268110957	3.20950841003578	0.0013296215687863	0.0122070647201823	TNFSF15
AHNAK2	297.258023269138	2.06578738717271	0.643682268845624	3.20932778042415	0.0013304572358412	0.0122085864380514	AHNAK2
DST	2571.41515256595	-1.30151664770921	0.405643360377839	-3.20852446961515	0.0013341795559471	0.0122365818961149	DST
AC079305.8	68.5953745873403	-4.24370622269487	1.3227414379913	-3.20826587933867	0.0013353798345998	0.0122414296306576	AC079305.8
LRRC75B	267.481423238467	-2.03095498380135	0.633249730023292	-3.20719439347672	0.0013403638924964	0.0122809409637284	LRRC75B
KDM4C	590.405115416095	-1.68285315423762	0.524852764883174	-3.20633378889069	0.0013443794496864	0.0123115432618523	KDM4C
BMPER	99.7000628141147	-4.36440222388083	1.36222965460918	-3.20386669686249	0.0013559524246445	0.0124112892951891	BMPER
GAL3ST4	142.803078677588	2.62331325441851	0.818922160780234	3.20337314100662	0.0013582786675622	0.0124263405811515	GAL3ST4
PTPRG	673.485909274034	1.66085563557106	0.518865325156819	3.2009378061043	0.0013698109544693	0.0125255568661558	PTPRG
AGAP1	962.617442956088	1.53997239284724	0.481164293976713	3.20051261518122	0.0013718336399589	0.0125351218197422	AGAP1
GAS5	2121.35314184479	-1.53305025638657	0.479014016548745	-3.20042880463513	0.0013722326618956	0.0125351218197422	GAS5
SH2D3A	435.474506949013	-1.77076812179899	0.553320284453365	-3.20025882215463	0.001373042277078	0.0125362336961271	SH2D3A
HILPDA	208.480249943523	2.13865032652937	0.66833194167424	3.19998221418512	0.0013743606841479	0.0125419875352587	HILPDA
CHPF	1791.34979599627	1.25826600505265	0.393267054660522	3.19952050430164	0.0013765639507647	0.012555806525894	CHPF
PPP1R14B	1206.09466159365	1.3877762419447	0.434011709439778	3.19755483955961	0.0013859805524879	0.0126353724805101	PPP1R14B
[truncated: 16,216 more rows]
