# Supplementary material for: scRNA-seq of gastric tumor shows complex intercellular interaction with an alternative T cell exhaustion trajectory
Source: Nat Commun. 2022 Aug 23;13:4943. doi: 10.1038/s41467-022-32627-z (PMC9399107; doi:10.1038/s41467-022-32627-z)
Supplement: Supplementary file 13 — Source Data [file 41467_2022_32627_MOESM13_ESM.zip › Source Data/Fig2/Fig2e_Bulk_DEG/Bulk_DEG_GC05.csv]

Gene_Symbol	baseMean	log2FoldChange	lfcSE	stat	pvalue	padj	Gene_Symbol
ATP4A	28033.2689666271	-5.87841632082883	0.459711844811133	-12.7871761129929	1.93373400532043e-37	3.5240368512959496e-33	ATP4A
EIF3CL	49.0131815091682	38.8739026776653	4.80038574304841	8.09807893750201	5.58338375101232e-16	5.08757927392243e-12	EIF3CL
SFRP2	1081.75709266991	-5.45754023041843	0.751316281202829	-7.26397173462168	3.75886587183751e-13	2.2833857216122204e-09	SFRP2
PNLIP	273.853557378537	-13.6470392395183	2.20152155935424	-6.19891237563957	5.68546718280682e-10	2.59029884848679e-06	PNLIP
ATP4B	20851.8800839989	-2.48990985834646	0.42394778844187	-5.87315213389271	4.27585736723332e-09	1.47935096820271e-05	ATP4B
GREM2	603.354898431332	-3.9968708653057	0.683046525985684	-5.85153531018686	4.870558499350451e-09	1.47935096820271e-05	GREM2
MYOC	216.236121307977	-12.6209606772724	2.23340495682827	-5.65099519399104	1.59521552245621e-08	4.15302966874886e-05	MYOC
SFRP1	306.509757604732	-4.09233413814448	0.74227035291061	-5.51326632149259	3.52234608890366e-08	8.02390439052254e-05	SFRP1
OGN	466.878959592826	-3.73493737716818	0.708117842770434	-5.27445737358579	1.33149461017155e-07	0.0002696128641751	OGN
CHRDL1	266.538611535464	-4.93979078922998	0.94324247480397	-5.23703175077712	1.63179629220147e-07	0.0002973785562907	CHRDL1
SERF1A	159.233450184088	4.99089940370776	0.969030768723748	5.15040343897539	2.59926728385658e-07	0.0004009265760612	SERF1A
SMIM11B	343.621758568902	-4.37391342251762	0.849718179507043	-5.14748716457392	2.63999062375723e-07	0.0004009265760612	SMIM11B
PRELP	454.758731977739	-3.77190514013354	0.74660092497108	-5.05210349194203	4.36970810195326e-07	0.0006125658496153	PRELP
CFD	1526.97080572562	-3.38256323026852	0.67739825027966	-4.9934631937299	5.93060922206035e-07	0.0007719958747344	CFD
CTRB2	142.425318079127	-5.85533627238542	1.19122622311157	-4.91538564110085	8.86078624210965e-07	0.001076526456508	CTRB2
CFTR	842.767802025059	-3.34456254615515	0.691598055504633	-4.83599183013138	1.3248336309756e-06	0.0015089855056812	CFTR
PI16	131.39912826946	-5.58147380281667	1.17743102651637	-4.74038281404084	2.13314799679248e-06	0.0022867346525615	PI16
PGA5	195025.249575322	-1.90777969877584	0.418369442970973	-4.56003594628732	5.11448651945259e-06	0.0051781334628057	PGA5
EFL1	513.173424269624	-3.29079275562763	0.72794614014286	-4.52065417227407	6.16488283536256e-06	0.0059130960416656	EFL1
SMIM38	708.977981196266	-3.34124517311405	0.741818481433576	-4.5041277033932	6.66461226637931e-06	0.0060727946971248	SMIM38
C7	1160.93259455075	-2.64845714180973	0.600558483552483	-4.40999039118275	1.03375206030414e-05	0.0089709988318964	C7
CELA3A	120.806563230281	-5.12979187543497	1.17153177791646	-4.37870484790278	1.19386690239755e-05	0.0098895592860422	CELA3A
CCDC80	1650.09670439011	-2.72252246127273	0.625718712452538	-4.35103251203989	1.35497956947595e-05	0.0107361511626651	CCDC80
CH507-513H4.1	137.603132138548	-9.80423481473057	2.27559848817524	-4.30842034114392	1.64424674598525e-05	0.0124853136245147	CH507-513H4.1
FRMD1	495.265602739806	-4.13706247852012	0.993861907778203	-4.16261298088041	3.14626379845261e-05	0.0229350045852002	FRMD1
RP11-554A11.11	1157.2466150984	-2.2235502221879	0.53798456012555	-4.1331115927732	3.57884852430393e-05	0.0246183147980713	RP11-554A11.11
CTRB1	96.6307452768458	-6.29734543198213	1.5252414633175	-4.1287531079079	3.6473578772384e-05	0.0246183147980713	CTRB1
CHIA	13252.0789813307	-2.47490092781504	0.601274141700848	-4.11609406786426	3.85347083862281e-05	0.0250805902010936	CHIA
DCN	7305.77741280912	-1.98484529181077	0.493389073099235	-4.02288052174103	5.7490664507034e-05	0.036127926550903	DCN
TNC	1380.61892575389	-2.61713179965385	0.655290962225742	-3.99384693291752	6.50098404723966e-05	0.0387781237764344	TNC
ESM1	57.678231760383	6.88332530849131	1.7274427564989	3.98469082844869	6.7568040081053e-05	0.0387781237764344	ESM1
CCL25	1048.46674526657	2.46970706143511	0.620084180512896	3.98285771359675	6.80915255073475e-05	0.0387781237764344	CCL25
FMC1-LUC7L2	87.1735409544118	9.4638519155532	2.40793659609221	3.93027454747433	8.48489209531832e-05	0.0468571738015397	FMC1-LUC7L2
ADH1B	930.49281123687	-2.92890028423298	0.771364247142891	-3.79703920045755	0.0001464346398839	0.0784889669778076	ADH1B
RN7SL2	4428.32307544589	-1.60422297550748	0.427191523629217	-3.7552781054239	0.0001731491065479	0.0901562662208336	RN7SL2
EFEMP1	1112.70849228436	-1.84420210706498	0.494579782188591	-3.72882631575457	0.0001923736817224	0.0962036854102088	EFEMP1
GREM1	3263.23487583424	-2.18180779590818	0.585721459024977	-3.72499207992162	0.0001953213542678	0.0962036854102088	GREM1
CKMT2	257.767360490127	-2.91714829055173	0.786624072971065	-3.70844014413863	0.0002085399410281	0.100011365402553	CKMT2
FBLN2	919.078590601176	-2.10557961101959	0.576923610139391	-3.64966795259229	0.0002625795114883	0.122698692752921	FBLN2
CYP1B1	353.964622418868	-2.63104222303742	0.722627099875924	-3.64094042901128	0.0002716439895541	0.123761001640879	CYP1B1
ADIPOQ	45.8880993219594	-10.3365515157766	2.84975981906282	-3.62716585679698	0.000286549241059	0.125775429842569	ADIPOQ
FGB	120.635308465577	-5.6622691391552	1.56235449478115	-3.62418974571348	0.0002898687474422	0.125775429842569	FGB
LYVE1	163.94897204718	-4.21244687612281	1.16568976847203	-3.61369464677074	0.0003018645465472	0.127934406890176	LYVE1
IGFBP6	468.383779550187	-2.35753787087002	0.661029166882486	-3.56646573098814	0.0003618281002215	0.149862620419023	IGFBP6
SCARA5	412.020759684511	-2.6354969140949	0.751386603946364	-3.50751118033378	0.0004523193465732	0.183179283821113	SCARA5
CELA3B	67.8611758056838	-5.09085925240432	1.46012567108261	-3.48658978691176	0.0004892211311579	0.193816649874394	CELA3B
CPA2	1465.30559398443	-3.59422210012401	1.03986908023952	-3.45641789762239	0.000547405937912	0.212253740691696	CPA2
FBLN1	3923.6164594657	-2.04340417118726	0.59752741778608	-3.41976637450102	0.0006267493702278	0.237955844229833	FBLN1
TRIM50	632.678178232401	-2.0672779642558	0.608662639417587	-3.39642657586792	0.0006827187109953	0.2539156283506	TRIM50
MSL3P1	66.9092094652543	-8.07856804865239	2.39372609974885	-3.37489241124956	0.0007384455395566	0.268437749805527	MSL3P1
SYT8	237.863148308862	2.63561295663739	0.7828735096794	3.36658850254968	0.0007610415737967	0.268437749805527	SYT8
CCN5	39.7510695883423	-9.47633863561774	2.82071185243478	-3.35955571904232	0.000780679068565	0.268437749805527	CCN5
HMCN2	427.292864379739	-2.31833665061256	0.690101056195213	-3.35941617506634	0.0007810734311734	0.268437749805527	HMCN2
RP11-205M20.8	46.6201341841542	-8.91372047653831	2.65733338639961	-3.35438546106381	0.0007954147546915	0.268437749805527	RP11-205M20.8
PTGER3	641.248115094674	-1.95737118423248	0.58749411620048	-3.33172899992847	0.0008630825794741	0.285978489606137	PTGER3
TNXB	1225.5975699065	-1.90117213969844	0.572115029862799	-3.32305924589041	0.000890360021609	0.289748589889334	TNXB
CCL21	340.747084637462	-2.67142879646588	0.811131776414299	-3.29345844182709	0.0009896297011677	0.316403713580384	CCL21
HMCN1	372.095784140827	-2.70908188742073	0.825410558964426	-3.28210229200313	0.001030362197004	0.323746908244853	HMCN1
APLN	70.4173957841711	4.26165505495289	1.30366769918054	3.26897341832714	0.0010793844129021	0.3334017210293	APLN
KCNE2	3151.71123602324	-1.63202385669157	0.500701454386949	-3.25947496735313	0.0011161863013681	0.33856420666987	KCNE2
CFH	2039.75814176721	-1.58558638966744	0.487576751763928	-3.25197291284131	0.0011460694332101	0.33856420666987	CFH
SVEP1	289.073939554038	-2.41399678521564	0.742643216150147	-3.25054714392972	0.0011518316952113	0.33856420666987	SVEP1
C1QTNF7	179.667282098173	-2.75552697726248	0.85432326909578	-3.22539146121929	0.0012580052647606	0.363902983253931	C1QTNF7
RP11-111K18.1	55.6654930215957	-7.94337796144266	2.47069142706708	-3.21504250770486	0.0013042520720582	0.371385777518592	RP11-111K18.1
CLEC3B	540.303274464799	-2.06841003175697	0.659166786866816	-3.13791603728798	0.0017015361021192	0.477058368077258	CLEC3B
CH507-254M2.1	52.6353737332842	8.90591615152215	2.84990593301774	3.12498600334214	0.0017781352030905	0.49081162427518	CH507-254M2.1
RN7SL1	2184.72286879918	-1.39063082511002	0.445620557662259	-3.12066129176204	0.0018044545010116	0.49081162427518	RN7SL1
SHISA3	66.5804426923834	-5.08854618761799	1.64114342741785	-3.10061028341943	0.0019312228251087	0.510066735721483	SHISA3
SLC2A12	627.419680769336	-1.81714768542957	0.585329598290441	-3.1044862428568	0.001906097917425	0.510066735721483	SLC2A12
CCN1	1498.10802517256	-1.43688305873456	0.465024593457955	-3.0899076714412	0.0020021872456302	0.521255148062366	CCN1
C11orf96	1282.0583369028	-2.05905217471045	0.66937101097434	-3.07610001173084	0.0020972748513559	0.538320237902958	C11orf96
HOXB9	202.711885203954	4.0885167911132	1.33316079757191	3.06678444082638	0.0021637483291031	0.547668743744104	HOXB9
DUOX2	861.630273376933	-1.65170009551626	0.548673660960464	-3.01035062012075	0.0026094626978544	0.642774491064822	DUOX2
ANGPTL1	83.5030435961394	-3.79133886783254	1.25946227008333	-3.01028379959463	0.0026100368930419	0.642774491064822	ANGPTL1
FGA	1189.75572551789	-2.69417575282327	0.902659268426711	-2.98470956545883	0.0028384769169998	0.68971204447208	FGA
C1QTNF1	465.612061946723	-1.80792744615428	0.60887553369702	-2.96928903544007	0.0029848969088486	0.703606290374921	C1QTNF1
CBSL	43.7036510276717	8.35918150260882	2.81433627013662	2.97021418204691	0.0029759218558793	0.703606290374921	CBSL
RP5-1180E21.5	33.8164479495409	8.12435136720497	2.73864089376038	2.96656322693319	0.0030114843420348	0.703606290374921	RP5-1180E21.5
ETNPPL	158.735247387415	-3.53182054382939	1.19305642081843	-2.96031309349695	0.0030732653832775	0.708951751200623	ETNPPL
AQP4	427.151761620474	-2.02102420715603	0.685602915537544	-2.94780573616939	0.0032003811005644	0.729046814708575	AQP4
LAMC3	97.0702013843353	3.25561133692422	1.10821102966187	2.93771786219953	0.0033063776994383	0.743894162895848	LAMC3
GPC3	231.073606019941	-2.8853459741201	0.983975171647091	-2.9323361577206	0.0033642238252728	0.747678231606981	GPC3
OLFM4	19976.0555297748	1.3731451868	0.473106839890577	2.90239977743208	0.0037031563045628	0.813088198727147	OLFM4
DPT	932.61599576571	-1.85714327223538	0.642469220496812	-2.89063384359375	0.0038446577777425	0.83085588314352	DPT
CTAGE8	35.8406207342837	7.96769407380608	2.75876211121805	2.88814104029006	0.0038752606489903	0.83085588314352	CTAGE8
CHMP1B-AS1	42.0205080803882	7.55368665735022	2.61985428160657	2.88324687001985	0.0039359884253346	0.834063407712766	CHMP1B-AS1
CCL14	172.870706963635	-2.5067350244055	0.875460371190605	-2.86333351787975	0.0041920904770427	0.872906556729619	CCL14
CCBE1	114.726153195324	-3.57027527449357	1.2476501315961	-2.8615997258191	0.0042150887287207	0.872906556729619	CCBE1
MUC3A	1825.1276620688	1.43741738993398	0.509284289720259	2.8224263323016	0.0047661770579173	0.975941693297594	MUC3A
NUTF2	768.510976960441	-0.12633229382971	0.536649287727903	-0.235409413035062	0.813890980800788	1.0	NUTF2
CTDSPL	1200.93902910983	-0.124949488505851	0.530727393570504	-0.235430637309382	0.813874509114984	1.0	CTDSPL
RBM48	232.308876462667	0.181580816630425	0.770900272711199	0.235543847963393	0.813786650242605	1.0	RBM48
TMEM50B	892.549289689572	-0.119082775840035	0.505513096856575	-0.235568131825913	0.813767804682065	1.0	TMEM50B
UTP3	434.685633936476	-0.142929959805107	0.60670688920069	-0.235583215469023	0.813756099032228	1.0	UTP3
GDAP1	122.52365775124	-0.235254276505934	0.998426197196388	-0.23562510395514	0.813723591722392	1.0	GDAP1
LINC02889	19.0064288617697	0.563830149735251	2.39064091090572	0.235848950448036	0.813549882426327	1.0	LINC02889
EIF5B	1793.33868377028	-0.10682962154998	0.453339442359437	-0.235650401372485	0.81370395996792	1.0	EIF5B
PTPRR	53.0828058240558	-0.3337140567353	1.41587810327193	-0.235694058665168	0.813670080529727	1.0	PTPRR
GS1-124K5.4	22.2550523680532	-0.439214879985998	1.8624520933777	-0.235826135634688	0.813567586752163	1.0	GS1-124K5.4
CDKN1B	1641.30829007714	0.113919898110662	0.484008453379284	0.235367579461243	0.813923447145119	1.0	CDKN1B
CGREF1	219.255697742341	0.275854029324149	1.16923505262943	0.235926923935264	0.8134893756146	1.0	CGREF1
RP11-727F15.12	13.2602955358658	-0.531247505373382	2.25170606035777	-0.235931107850273	0.813486128960981	1.0	RP11-727F15.12
CDHR2	673.623198863593	-0.177273501775695	0.75231345342737	-0.235637819539285	0.813713723932627	1.0	CDHR2
KAT8	652.066942371898	0.128530918125686	0.546167132248792	0.235332575939661	0.81395061304459	1.0	KAT8
SNHG16	1049.99100996012	-0.125774424161765	0.53494788462626	-0.235115284640553	0.814119255755836	1.0	SNHG16
PTRH1	251.039763203871	-0.171220833460357	0.72766807713414	-0.235300735102597	0.813975324609115	1.0	PTRH1
MCMDC2	20.9587973262506	0.450392685776182	1.91895056419889	0.234707810706009	0.814435525000072	1.0	MCMDC2
HCG4P3	13.0326445431659	0.573691940213758	2.44417459419654	0.234718068658408	0.814427562708743	1.0	HCG4P3
CCNH	399.374208365036	0.146077586900924	0.622294183183514	0.234740402286303	0.814410227263553	1.0	CCNH
HEATR6	228.832336003747	-0.174391552480823	0.742699119435276	-0.234807808326775	0.814357906994894	1.0	HEATR6
SRSF6	2526.00204447139	0.107428212347849	0.457510199884849	0.234810529633848	0.814355794745843	1.0	SRSF6
DCC	15.634474631648	0.524869498643714	2.2342683793524	0.234917838650989	0.814272503726093	1.0	DCC
DIRAS2	16.0645901483506	0.56098456935629	2.38384179625865	0.235327935870885	0.81395421417454	1.0	DIRAS2
DDX20	226.717166436587	0.175422483347118	0.746528730310335	0.234984236004144	0.814220968537614	1.0	DDX20
GTPBP6	1077.43233023126	-0.120345090681918	0.512118965795687	-0.234994403097211	0.81421307728413	1.0	GTPBP6
LINC00299	23.2560110625295	0.501123038647099	2.13212555152808	0.235034488605958	0.814181964847106	1.0	LINC00299
TRNP1	2221.97953982168	-0.407736689345316	1.73447048321411	-0.235078482621249	0.814147819153351	1.0	TRNP1
RAB3IL1	165.522396685093	-0.224232649581121	0.950353332301055	-0.235946612654259	0.813474097499789	1.0	RAB3IL1
MUC1	7602.69263892731	0.126198552085061	0.536598225664188	0.235182574315924	0.8140670304089	1.0	MUC1
GNG2	330.79239051593	0.168006684580417	0.714077776076526	0.235277850969573	0.813993085020679	1.0	GNG2
SAMSN1	228.310203471897	0.210198560190553	0.894484480825997	0.234994082844734	0.814213325849824	1.0	SAMSN1
TAS2R4	15.5241215444094	0.50820390081697	2.15292228132949	0.236053063886329	0.813391494363409	1.0	TAS2R4
TIMM9	230.486712174905	0.185441105673388	0.784785145663153	0.236295381861092	0.813203470230287	1.0	TIMM9
S100A14	1976.78521472153	-0.337423112919997	1.4287799647491	-0.236161705262469	0.813307193877497	1.0	S100A14
RCOR1	629.541476899398	-0.152380773371323	0.641658035066899	-0.237479724469493	0.812284646889032	1.0	RCOR1
FAM200B	297.458140049368	0.162898022389085	0.686004594054944	0.237459083803217	0.812300657889405	1.0	FAM200B
B3GALT5-AS1	30.2904093841491	0.424649288950827	1.78834870858084	0.237453292477736	0.812305150244651	1.0	B3GALT5-AS1
KCTD1	270.046331509236	-0.193977043813911	0.816992772472198	-0.237428102609699	0.812324690201857	1.0	KCTD1
FAM200A	112.051975164553	0.233687305627798	0.984875782815004	0.237275918146617	0.812442743241975	1.0	FAM200A
GATC	759.699425041363	0.131469617476027	0.554256345770279	0.237200022118496	0.812501619155732	1.0	GATC
PSENEN	669.082454543454	-0.133063537601865	0.561001544163111	-0.237189253730782	0.812509972757352	1.0	PSENEN
PNCK	12.9377297192722	-0.54456557508008	2.29617882129479	-0.237161657458806	0.812531380726423	1.0	PNCK
EPHA3	270.467785455002	-0.203671759291721	0.858921893403125	-0.237124889767049	0.812559903695619	1.0	EPHA3
CLCN5	371.597702266403	0.164180174181437	0.692385020314599	0.237122654829879	0.812561637482425	1.0	CLCN5
RFLNB	292.261315446121	0.183019391139366	0.77192786665449	0.23709390351791	0.812583941835826	1.0	RFLNB
CLC	192.481696272801	0.23495912340915	0.991035230429815	0.237084531603632	0.812591212301712	1.0	CLC
SI	1911.41065673321	0.78680301881282	3.31875488999494	0.237077773108463	0.812596455361034	1.0	SI
LRRC58	810.708226271092	0.136931147872523	0.577599324057416	0.23706943926221	0.81260292054705	1.0	LRRC58
RPS2P5	2100.85180580227	-0.111310615676641	0.469699251742343	-0.236982740048522	0.812670180350084	1.0	RPS2P5
SLC38A10	2492.6724267776	-0.105441495163373	0.445029580376166	-0.236931430657367	0.812709985970387	1.0	SLC38A10
METTL16	534.06326240219	0.149250366281174	0.630171121045976	0.236841012380009	0.812780133285773	1.0	METTL16
SAMD4B	1045.9997177328	0.116399008155726	0.492785578283682	0.236206198568413	0.813272669834929	1.0	SAMD4B
SLC4A5	36.437781957357	0.358269308400581	1.51621896479739	0.236291272381266	0.81320665884906	1.0	SLC4A5
MMP24OS	793.251851047886	-0.127064841034989	0.541563987596721	-0.234625720958404	0.814499244302233	1.0	MMP24OS
RRN3	689.532446503711	0.130050330391955	0.550286163382298	0.236332183227376	0.813174915531111	1.0	RRN3
GOLGA6L5P	96.2826243625796	0.24411757285892	1.03289838882798	0.236342292232556	0.813167071854884	1.0	GOLGA6L5P
PPTC7	793.37392714254	-0.133490455752579	0.564573237978996	-0.236444887523247	0.813087468223337	1.0	PPTC7
METTL22	163.791338773801	0.205286091452411	0.869412542923256	0.236120462171123	0.813339196279347	1.0	METTL22
CPOX	485.569956548038	0.146278990831302	0.618552581586566	0.236485943452215	0.813055613490801	1.0	CPOX
FBXL5	1233.34291427795	-0.112771013114709	0.476618812640207	-0.236606298626819	0.812962233342966	1.0	FBXL5
WDR70	371.215989358527	-0.152738916256824	0.645508581047707	-0.236617948608705	0.812953194595375	1.0	WDR70
TBK1	529.438356904791	-0.139791662891875	0.590715867926461	-0.236647888573864	0.81292996550721	1.0	TBK1
MTFR1L	713.117956481066	-0.128209330986373	0.541590246922328	-0.236727547652386	0.812868162370488	1.0	MTFR1L
TMEM106C	1304.23612284855	-0.119093645523409	0.50301132125201	-0.236761362004698	0.812841928010123	1.0	TMEM106C
PKIG	648.398968554442	-0.163099882186897	0.688776306954798	-0.236796592072091	0.812814595511755	1.0	PKIG
RP11-16N10.2	57.9782109524037	0.305146645860846	1.29031526376629	0.236489991577839	0.813052472622367	1.0	RP11-16N10.2
REEP2	36.7966631486183	-0.36748131468849	1.56669661469046	-0.234558057535023	0.814551766596325	1.0	REEP2
ERMAP	238.635622722745	0.170457804399374	0.732527888111951	0.232698040805954	0.815995890669742	1.0	ERMAP
E4F1	436.13020511986	0.14298713097997	0.609731337320535	0.234508417442225	0.814590299193281	1.0	E4F1
DEFA6	354.229346653251	1.94514946880514	8.35288403967391	0.232871599745215	0.815861112328924	1.0	DEFA6
DDX23	2064.33613386005	-0.120182403652665	0.516112195053137	-0.232861003488382	0.815869340766074	1.0	DDX23
ANKRD22	1183.50977052328	-0.138388367649199	0.594394791021746	-0.232822308909057	0.815899388899696	1.0	ANKRD22
RBM14-RBM4	177.039614736236	0.212748289350605	0.913845304994622	0.23280558338247	0.815912377129804	1.0	RBM14-RBM4
C19orf73	12.8332906112522	-0.523774485299992	2.25029901877418	-0.232757727275423	0.815949540133291	1.0	C19orf73
KL	112.161168027618	-0.258992944165686	1.11286833026091	-0.232725594864367	0.815974493020065	1.0	KL
ACOX3	287.281752415663	-0.168479860266079	0.70904839085974	-0.237614050659917	0.812180451749403	1.0	ACOX3
NXT2	247.20610363236	-0.173035208856342	0.743739031623741	-0.232655812723139	0.816028683989884	1.0	NXT2
FBXO42	423.09009451111	0.14275945890864	0.613668682947786	0.232632791725477	0.816046561682318	1.0	FBXO42
RGS6	19.9154926906274	-0.469338665184023	2.01774460921435	-0.232605584988662	0.816067690067878	1.0	RGS6
PTPRO	484.057729978227	0.390883409127414	1.68050833587719	0.232598316106169	0.816073335006804	1.0	PTPRO
RP5-1148A21.4	391.218174757084	-0.631079671436265	2.71342610927217	-0.232576693089144	0.816090127274496	1.0	RP5-1148A21.4
FAM243B	28.1785078146292	0.483517996781954	2.07955797173414	0.232509986907818	0.816141931310786	1.0	FAM243B
NDUFB1	818.054312246693	-0.129553938464986	0.557283597491706	-0.232473984606938	0.816169891040078	1.0	NDUFB1
UNC119B	798.089374923669	-0.121091155373777	0.520906361925269	-0.23246242362298	0.816178869459819	1.0	UNC119B
RRM2B	517.482134188966	0.138224695719808	0.594702792822063	0.232426511844489	0.816206759196642	1.0	RRM2B
MPG	714.063868618922	-0.130170651552203	0.560053767627188	-0.232425276065375	0.816207718929201	1.0	MPG
CHAF1B	144.526626700373	0.217205327547706	0.938036179635118	0.231553251637049	0.816885020446041	1.0	CHAF1B
TRIM9	32.8880683535122	-0.378134012716006	1.63284427929083	-0.231579959896871	0.816864274103354	1.0	TRIM9
RBBP6	980.097004482258	-0.115431243126091	0.498052923233979	-0.231765014803181	0.816720531367212	1.0	RBBP6
AC005519.4	25.9622968913378	0.407727570574759	1.75914061466173	0.231776565884792	0.816711559185441	1.0	AC005519.4
ZNF415	77.7247222342724	-0.277343523058798	1.19613993369324	-0.231865449222537	0.816642520786563	1.0	ZNF415
MAPKAPK5-AS1	431.027468098953	-0.150946177361387	0.650808806987828	-0.231936285650495	0.816587500991619	1.0	MAPKAPK5-AS1
AP3M1	786.394413954229	0.126016067632314	0.541102410073357	0.232887648042873	0.815848650192431	1.0	AP3M1
EHMT2-AS1	33.1666589634229	0.372453854903646	1.60551034948339	0.231984711293509	0.816549888534623	1.0	EHMT2-AS1
XX-FW83563B9.5	54.4261147929767	0.297933579451083	1.28423336910464	0.231993332846351	0.816543192172537	1.0	XX-FW83563B9.5
HSD17B7P2	40.7710864945334	0.335358198997752	1.44523646508344	0.23204382611422	0.816503974308645	1.0	HSD17B7P2
ORMDL3	1948.32583905683	-0.112610989579712	0.485286551424486	-0.232050505519181	0.816498786483254	1.0	ORMDL3
FGF12	27.2268471330227	-0.42573734820348	1.83462171676587	-0.232057292417744	0.816493515176919	1.0	FGF12
TIGD2	146.812372573488	0.210375958163216	0.906371760812012	0.232107803066086	0.816454284396044	1.0	TIGD2
GMPR2	832.737498425122	0.135278809433804	0.582168070381808	0.232370712713741	0.816250094272844	1.0	GMPR2
RP11-609N14.4	27.5767627818449	0.399015948914613	1.71999359267125	0.231986881006294	0.81654820331694	1.0	RP11-609N14.4
CDK7	344.556599993025	-0.151183775906069	0.64916156407005	-0.232890830686572	0.815846178749527	1.0	CDK7
PUF60	1380.71374840702	-0.123353154646262	0.529607653163087	-0.232914222272912	0.815828014356449	1.0	PUF60
CELF6	29.964577428977	0.392598086812912	1.68516589232531	0.232972960466923	0.815782402510213	1.0	CELF6
RIBC1	20.1498490701989	0.474704539777578	2.0298746935894	0.233859036361582	0.815094415670733	1.0	RIBC1
GALNT10	1538.26448385271	-0.113829239673053	0.48661643986562	-0.233919839832143	0.815047210502572	1.0	GALNT10
JPT1	1696.80003140822	-0.114866538667344	0.491030265720138	-0.233929650953149	0.815039593638142	1.0	JPT1
UFD1	848.85977789831	-0.127045871336735	0.542729186760554	-0.234087044581197	0.814917403474986	1.0	UFD1
DDX55	363.167991825424	0.159707893352167	0.68221336015915	0.234102558933923	0.814905359385542	1.0	DDX55
LAMB2	2551.03001664132	-0.112026617011237	0.478479314740084	-0.234130533045281	0.814883642657157	1.0	LAMB2
RP11-465B22.3	13.8307728435585	0.526398600188029	2.25112535979318	0.233837977035802	0.815110765371201	1.0	RP11-465B22.3
CUL4B	865.037169527723	-0.123826073052689	0.528731854896209	-0.234194463424181	0.814834013065046	1.0	CUL4B
HOXD8	49.213731800362	0.340767157377105	1.45471791119093	0.23424964713477	0.814791174169114	1.0	HOXD8
ITPA	803.104169880161	-0.127926577345838	0.545901167187221	-0.234340179203106	0.814720895682596	1.0	ITPA
ACTN4	8572.4590248497	-0.112802931946619	0.481312973448895	-0.234365035162709	0.814701600689794	1.0	ACTN4
CORO1B	2371.80308278764	-0.10713495551243	0.45705713469916	-0.23440166967954	0.814673162534261	1.0	CORO1B
ACTR1B	1277.6406178792	-0.112192690495045	0.478463209763499	-0.234485511541214	0.814608079807902	1.0	ACTR1B
PHTF1	277.905810087457	-0.184109554537527	0.785109095265573	-0.234501874513694	0.814595378105805	1.0	PHTF1
PFAS	374.211907996405	-0.151057946578874	0.644895593752585	-0.234236282651401	0.814801548913802	1.0	PFAS
ZNF561	436.312103457477	0.162819517876519	0.694173271573272	0.234551695583879	0.814556704968542	1.0	ZNF561
HLA-DOA	379.712888539137	-0.183672999816809	0.785535039202733	-0.233818977703687	0.815125515836023	1.0	HLA-DOA
KIF6	11.2543734783383	-0.574428512351241	2.45885675990666	-0.233616094161193	0.815283032118631	1.0	KIF6
MCM3AP-AS1	62.2723947446398	0.286988777503987	1.2312249474671	0.233092074762119	0.81568990885354	1.0	MCM3AP-AS1
KATNBL1	367.193705216754	0.147988578001014	0.634881239947418	0.233096473307781	0.815686493380055	1.0	KATNBL1
RILP	365.8700511118	-0.150740416006564	0.646586042082784	-0.233132802435696	0.815658283923191	1.0	RILP
RP11-195F19.5	27.6306188951458	0.412136581711062	1.76735153960364	0.233194456493636	0.815610410282328	1.0	RP11-195F19.5
PTGFRN	1266.84492600161	0.139785561851001	0.599404329025761	0.233207461277767	0.815600312310409	1.0	PTGFRN
RPL36A-HNRNPH2	507.489171229703	0.192718881867411	0.826229008596067	0.233251168698228	0.815566374539411	1.0	RPL36A-HNRNPH2
UFSP2	366.91923737948	-0.159014117848986	0.680343686158352	-0.233726160886243	0.815197576742576	1.0	UFSP2
MTHFS	517.606859804155	-0.151958878564822	0.6514693257135	-0.233255615524789	0.815562921703888	1.0	MTHFS
PI4K2A	420.818525106595	-0.143126694954254	0.613416165099174	-0.233327230512606	0.815507315177122	1.0	PI4K2A
RP11-325K4.3	14.263609365089	0.508745541675201	2.18025441299449	0.233342282736839	0.815495627770993	1.0	RP11-325K4.3
EIF3B	2949.06830857678	-0.109567634125995	0.469396583559524	-0.23342230847767	0.815433491906987	1.0	EIF3B
SHB	586.375640672088	-0.134344661961451	0.575464044140001	-0.233454484827495	0.815408508956542	1.0	SHB
NMNAT2	79.4612976559698	-0.278435003025664	1.19251458394974	-0.233485616673514	0.815384337177484	1.0	NMNAT2
RP11-1024P17.1	19.0561263377136	0.454729712180981	1.94723298790368	0.233526093182371	0.815352910160617	1.0	RP11-1024P17.1
ATP10B	773.098586219193	-0.126979147115478	0.544347733409706	-0.233268440965303	0.815552963130781	1.0	ATP10B
ARHGAP5	1194.61484564423	0.152207358669609	0.64053793965418	0.237624267427132	0.812172526867402	1.0	ARHGAP5
GNL1	1006.18815804272	-0.122530971835464	0.511209794059724	-0.239688232227314	0.810571958380467	1.0	GNL1
NOSIP	696.177150277475	-0.136991234144045	0.576139611368827	-0.237774371768283	0.812056097031673	1.0	NOSIP
NKD1	384.538366576376	-0.216935877723417	0.897260833012996	-0.241775713083283	0.808953958828242	1.0	NKD1
SNAPIN	453.078809690805	-0.149276016256944	0.617503922159828	-0.241741000988018	0.808980857402634	1.0	SNAPIN
RPN1	4224.17887717708	-0.102911860125823	0.425834277721465	-0.241671151219859	0.809034985017682	1.0	RPN1
ZNF774	110.809523468896	-0.273590713347742	1.13209695730444	-0.241667210200063	0.809038038999252	1.0	ZNF774
DOC2GP	16.0494099645762	0.523760825637814	2.16765122201685	0.241625968383646	0.809069998350233	1.0	DOC2GP
FAM216A	45.6525964145689	-0.347130004935681	1.43664767739229	-0.241625006881137	0.809070743447212	1.0	FAM216A
OTX1	40.2821328107501	-0.396187444053366	1.63999745290151	-0.241578084985695	0.809107104834181	1.0	OTX1
SLC39A9	1084.5181567817	0.1273188927243	0.527090290979129	0.241550441932428	0.80912852657771	1.0	SLC39A9
ZNF181	225.43785031462	-0.182373672069815	0.755017974913709	-0.241548781789809	0.809129813095336	1.0	ZNF181
FAM222B	314.055826558267	-0.162128768870976	0.671246994671175	-0.24153369796523	0.809141502238916	1.0	FAM222B
NUP58	771.873318804662	0.130365603030549	0.539810393187878	0.241502580675907	0.80916561658009	1.0	NUP58
MYBBP1A	719.778626780842	0.136177907763307	0.56418671282542	0.241370285169133	0.809268140996516	1.0	MYBBP1A
BTF3L4P2	27.0794130241233	-0.417119306727323	1.72829458630164	-0.241347343232679	0.809285920532475	1.0	BTF3L4P2
DNAH3	27.1755222688924	-0.456541384693667	1.89171796089065	-0.241336919208992	0.809293998972175	1.0	DNAH3
DEPP1	1497.82000284787	-0.114215336081545	0.473364707876113	-0.241284012477408	0.8093350010957	1.0	DEPP1
DPP3	873.38988089	-0.127200347155181	0.527196112278055	-0.241277096307746	0.809340361088296	1.0	DPP3
TNFRSF18	72.9803008239624	-0.316528985829972	1.31225463580076	-0.241210034390026	0.809392334161215	1.0	TNFRSF18
RP11-368I7.6	13.9732869506195	-0.543097991611874	2.2577000493301	-0.240553651833875	0.809901075841364	1.0	RP11-368I7.6
LRRC37A	69.5606677405261	0.285012629986483	1.18481358674864	0.240554829193522	0.809900163234582	1.0	LRRC37A
WHAMMP2	37.9822258994639	0.389092823314798	1.61693508877718	0.240636019352548	0.809837230930294	1.0	WHAMMP2
NEK9	1352.02830147614	0.112927153372977	0.469126888123515	0.240717716745421	0.80977390669879	1.0	NEK9
DR1	1222.89920722343	-0.115219544392389	0.478468230266039	-0.240809184610491	0.809703010782295	1.0	DR1
ELMO3	695.477002273777	-0.137533068898206	0.571010169734082	-0.240859228413138	0.809664222943491	1.0	ELMO3
NPHP1	93.6183190884909	0.283210632482728	1.17115479419508	0.241821690767509	0.808918330840753	1.0	NPHP1
HMGN4	742.515689130403	-0.131940754730173	0.547780588769849	-0.240864239140844	0.809660339265598	1.0	HMGN4
OVOL1	153.996301857506	-0.222680394784454	0.924207101853755	-0.240942094404822	0.809599996383786	1.0	OVOL1
ATMIN	725.862929497766	-0.127716266953353	0.529808838360844	-0.241061035048961	0.80950781185189	1.0	ATMIN
MPZL2	1011.96318322971	0.125194847557538	0.519304014002815	0.241081994711597	0.809491567412263	1.0	MPZL2
RNF40	1281.39458325897	-0.119744226264863	0.496633150370924	-0.241112028416607	0.809468290429358	1.0	RNF40
COA4	673.929212262917	-0.132003660522589	0.547263541817262	-0.241206750378899	0.809394879295677	1.0	COA4
VARS1	1040.21810517484	0.12709439717447	0.526909784372154	0.241207130601895	0.809394584619761	1.0	VARS1
ZNF561-AS1	58.9939226533815	-0.340742877199091	1.41440237129628	-0.240909435754696	0.809625308819135	1.0	ZNF561-AS1
PDCD1LG2	54.7757353413601	-0.339877762768925	1.4053584919949	-0.241844173358549	0.808900909283848	1.0	PDCD1LG2
ASB3	200.964885064408	-0.188322408265895	0.778593304061244	-0.241875196310552	0.808876870033841	1.0	ASB3
IL12RB2	24.6298178629716	-0.455859002588426	1.88443522913436	-0.241907493311845	0.808851843732571	1.0	IL12RB2
PPDPF	3270.65667552322	-0.115023246941658	0.473390874118928	-0.242977322188009	0.808022965360626	1.0	PPDPF
AGAP3	1129.08444670485	0.12157136464151	0.500333064288703	0.242980872779898	0.808020214803327	1.0	AGAP3
IRF2	769.170324325637	-0.134117091508151	0.551922398273444	-0.242999907102346	0.808005469416496	1.0	IRF2
SNX5	1494.38763074986	0.116471593238868	0.479258409492182	0.24302462081423	0.807986324458447	1.0	SNX5
RGS9	92.7765666941549	0.260594693221651	1.07216908064886	0.243053729047981	0.807963775345951	1.0	RGS9
ZBED9	20.6183199368072	-0.504997688940385	2.07765440425898	-0.243061448480167	0.807957795403395	1.0	ZBED9
UTP4	425.524333579851	0.154270450302126	0.634919300963488	0.242976469715161	0.80802362575099	1.0	UTP4
LRRC8A	1210.42387872916	-0.121829822138285	0.501209172429535	-0.243071812807682	0.807949766581395	1.0	LRRC8A
CDH4	16.0355738669845	-0.54135935689387	2.22563173576101	-0.243238514348719	0.807820632473097	1.0	CDH4
FDXACB1	46.1461524607842	0.336211194820482	1.3818469448039	0.243305668608757	0.807768613404585	1.0	FDXACB1
BORA	169.091749791321	-0.213101978647757	0.875691293944367	-0.243352857475474	0.807732060448079	1.0	BORA
TAF12	234.648625280775	-0.180620811956062	0.742153460654974	-0.243373940204575	0.807715729696103	1.0	TAF12
GRAMD2B	333.596312030199	-0.159759819048039	0.656305033974228	-0.243423120009639	0.8076776351815	1.0	GRAMD2B
LRRC57	397.845248894497	0.153959518892245	0.632336969696761	0.243477016638893	0.807635887554211	1.0	LRRC57
APOC2	56.4716190569167	-0.368961128359879	1.51692949852444	-0.243228923109991	0.807828062112876	1.0	APOC2
CAST	2680.33402977914	-0.113486178525194	0.471831822680016	-0.240522518978456	0.809925207945309	1.0	CAST
RP11-468E2.5	12.5826527136882	-0.557806293978226	2.29712806723906	-0.242827686420052	0.80813888671258	1.0	RP11-468E2.5
SWI5	184.956944980171	-0.197524720080636	0.813618376258638	-0.242773179471361	0.808181113754288	1.0	SWI5
ALG13	457.832390653927	-0.146807186616723	0.606565501715428	-0.242030227900428	0.808756740934688	1.0	ALG13
KDM5B	934.170413751113	-0.13208538559966	0.545446040598674	-0.242160316086784	0.808655943171642	1.0	KDM5B
COQ4	873.854112531281	-0.126942053370609	0.524184959785099	-0.242170346556017	0.808648171276751	1.0	COQ4
NCBP3	963.054186865843	0.132281503061587	0.545955642634745	0.242293499199323	0.808552750619983	1.0	NCBP3
DTD2	223.155312709368	-0.187565107642292	0.774061802089492	-0.242312832303547	0.808537771277164	1.0	DTD2
MAT2A	3515.17353988671	0.124979917718824	0.515768372664977	0.242317917000325	0.80853383165164	1.0	MAT2A
LGR4	1706.57231857177	-0.139402291306914	0.574124593717427	-0.242808430142822	0.808153804666372	1.0	LGR4
TJP3	1228.40827981147	-0.175769989315917	0.725251836977313	-0.24235717905726	0.808503411554388	1.0	TJP3
NUDT16L2P	215.16248080041	-0.183948937046057	0.758856216888407	-0.242402886017481	0.808467998334417	1.0	NUDT16L2P
SPATS2	561.371565281434	-0.137422237263302	0.566875597925853	-0.242420449506236	0.808454390452416	1.0	SPATS2
CFAP36	438.016373134749	-0.150232973890023	0.619480112422778	-0.242514603580193	0.808381442520781	1.0	CFAP36
RAB5A	1053.60632470781	-0.126261862168165	0.520245418108116	-0.242696730760876	0.808240340225021	1.0	RAB5A
C2orf92	24.63017393084	0.437065316051419	1.80067255147566	0.242723373382485	0.808219699484618	1.0	C2orf92
NSUN7	120.422969608612	0.232296087355177	0.957032991477266	0.242725265924853	0.808218233287296	1.0	NSUN7
TSNAXIP1	16.5415644503732	0.531357449421987	2.19226364317225	0.242378443430783	0.808486936116859	1.0	TSNAXIP1
TTC1	597.385838210276	-0.133720637163157	0.562554562197999	-0.237702520162111	0.812111828883501	1.0	TTC1
SYNE2	2938.63065369456	0.104032080695027	0.432557655357199	0.240504541779798	0.809939142747726	1.0	SYNE2
SLC9A4	1775.79939766999	-0.605627052146545	2.51881923176873	-0.24044085598047	0.809988508489386	1.0	SLC9A4
ABCA3	163.786200155636	0.209283395684171	0.875526748917234	0.23903712358645	0.811076796537227	1.0	ABCA3
RPL7A	19155.2415169726	-0.108913893812294	0.45565715317387	-0.23902597172821	0.811085443833905	1.0	RPL7A
DCLRE1B	131.26773190109	0.223909989394221	0.936968419270421	0.238972824258656	0.811126655393317	1.0	DCLRE1B
SHLD2	512.03726178757	-0.141783443252974	0.593537428920495	-0.238878689606559	0.811199650478654	1.0	SHLD2
AP001057.1	11.380527052873	0.593954679652494	2.48645295007455	0.238876299523256	0.811201503848718	1.0	AP001057.1
RCCD1	422.80943731087	0.150250126105972	0.629080491004645	0.238840860993832	0.811228984483496	1.0	RCCD1
WASHC3	317.091254168946	-0.160726678185876	0.673094714760081	-0.238787609917819	0.811270278207982	1.0	WASHC3
RP5-900K19.2	32.0900085528375	-0.432600638141503	1.81248207450049	-0.238678574661615	0.811354831599198	1.0	RP5-900K19.2
IPO7	2122.69532609195	0.109662729501312	0.459562799570764	0.238624034851685	0.811397126321799	1.0	IPO7
MGRN1	1310.4489419853	-0.115713293361064	0.484928811102709	-0.238619134833289	0.811400926232157	1.0	MGRN1
HELB	67.9447522410376	0.293949787385483	1.23190049409055	0.238614879038985	0.811404226557424	1.0	HELB
SEPTIN5	139.133474625432	-0.253125419750505	1.06098025230847	-0.238576937883393	0.811433649686431	1.0	SEPTIN5
STK19	313.534214714389	0.168366202251711	0.705723724227513	0.238572399469786	0.811437169215651	1.0	STK19
NAPSA	27.4752568274035	0.405917087473606	1.70157791990245	0.238553334952111	0.811451953746489	1.0	NAPSA
AP3M2	244.009523578686	0.176447525368296	0.739794009064943	0.238508994674499	0.81148633988573	1.0	AP3M2
ZNF772	109.080762272253	-0.245375291973828	1.02886918582722	-0.238490271993658	0.811500859541153	1.0	ZNF772
SP2	434.303999757499	0.150917147930808	0.63286954915391	0.238464859199768	0.811520567560303	1.0	SP2
SH3GLB2	2134.17675187251	0.105865845270481	0.445208234514283	0.237789504019348	0.812044359790175	1.0	SH3GLB2
HYAL2	1332.56726836305	-0.116646301245689	0.490460998066356	-0.237829922675947	0.812013009504083	1.0	HYAL2
TEN1	283.077122478108	-0.169017195763865	0.710575163423884	-0.237859700794299	0.811989912627157	1.0	TEN1
GNA13	1119.17992640096	0.117911567778579	0.495702347572915	0.23786768078849	0.811983723111961	1.0	GNA13
CST7	98.7296025962778	0.253353935132596	1.06485057925813	0.237924399974602	0.811939730402896	1.0	CST7
RPL5	10807.4101941146	-0.1027721118882	0.431703285490662	-0.238061917391691	0.811833071187007	1.0	RPL5
SNHG22	16.9155478306711	0.505820808086674	2.11561222320606	0.239089565913047	0.811036132380652	1.0	SNHG22
NOLC1	1258.52229381013	0.131180821291346	0.55101701153902	0.238070365422931	0.811826518964354	1.0	NOLC1
STING1	620.626051489115	0.130851237144212	0.5492217775045	0.238248449904447	0.811688401191547	1.0	STING1
PRKAR1A	3894.89790149509	-0.10981136113753	0.460865703875697	-0.238271930877173	0.811670190386349	1.0	PRKAR1A
RPS19	13098.1749491412	0.107848319579012	0.452599689224733	0.238286331490302	0.811659021957342	1.0	RPS19
FBXO44	277.701633240283	0.19155971460234	0.803596252465518	0.238378058651486	0.811587883643736	1.0	FBXO44
MRPS9	425.562246718119	-0.149082104495573	0.625330337826868	-0.238405360299102	0.811566710355543	1.0	MRPS9
RP11-163E9.2	12.7262402065297	0.560080700736158	2.34912183248509	0.238421308333616	0.811554342215905	1.0	RP11-163E9.2
TTC3	2663.56564139008	0.130005020690663	0.545813442758847	0.238185816812324	0.81173697714932	1.0	TTC3
PLEKHA2	882.007693857867	0.136254103879603	0.569886163365726	0.239090036990707	0.811035767105963	1.0	PLEKHA2
SIRT2	761.638584848366	-0.126218976808593	0.527738280135299	-0.239169644423432	0.810974039912467	1.0	SIRT2
KLHL42	515.102920166167	-0.144650560019123	0.604634052632224	-0.239236542152064	0.810922168666858	1.0	KLHL42
MT1H	495.304145943331	-0.211101554971007	0.879944799617985	-0.239903179225167	0.810405316158396	1.0	MT1H
PRSS16	332.527717442698	-0.158936027195759	0.662477964195724	-0.239911417112136	0.810398929732611	1.0	PRSS16
PPP1R12C	1609.32769510561	0.122890634557819	0.51222996365516	0.239913014226849	0.810397691570132	1.0	PPP1R12C
NLGN4X	53.010946562012	-0.324226963697558	1.3510855158675	-0.239975160631767	0.810349512965477	1.0	NLGN4X
GID4	213.533744767337	0.182196329597592	0.759200237567921	0.239984552930664	0.810342231708064	1.0	GID4
RP11-902B17.1	23.877318843648	0.501625375670088	2.09017981290424	0.239991493828991	0.810336850877568	1.0	RP11-902B17.1
MBD1	942.70137908964	0.123994070885413	0.51686972550779	0.239894241752305	0.810412244952751	1.0	MBD1
CBWD2	478.274529600476	0.145638101245695	0.606808164994884	0.240006825298606	0.810324965410456	1.0	CBWD2
SGCA	76.4708690453536	-0.271727602390585	1.13173450954239	-0.240098362380464	0.810254003718642	1.0	SGCA
CENPJ	152.083242441125	0.208629189926458	0.868763638404568	0.240144937821745	0.810217897943279	1.0	CENPJ
TIFAB	27.8951239401054	-0.41450044106799	1.7253557656654	-0.240240563318333	0.810143769311348	1.0	TIFAB
ZNF558	266.416217707113	0.188289331740669	0.78350205297462	0.240317598436169	0.810084053130334	1.0	ZNF558
FAM114A2	301.211003797196	0.163927223376085	0.681895680867527	0.240399269236509	0.810020744662342	1.0	FAM114A2
SUGT1P4-STRA6LP-CCDC180	56.7423987791101	0.339667547134506	1.41276248425796	0.24042792112569	0.809998534972346	1.0	SUGT1P4-STRA6LP-CCDC180
SEMA3E	63.5817279861388	-0.341132904592807	1.42102038624307	-0.240061935701502	0.810282242347352	1.0	SEMA3E
THYN1	306.914909264514	-0.168766358355917	0.701740892235784	-0.240496685063084	0.809945232803092	1.0	THYN1
SPIN4	138.479092866234	-0.220764302356689	0.9202684073432	-0.239891210645851	0.810414594827683	1.0	SPIN4
LRRC31	262.410251307139	0.20207505473981	0.842373349504095	0.239887758627183	0.810417271018231	1.0	LRRC31
DNAH14	69.3616886503196	-0.301455977758173	1.25989536597445	-0.239270645721453	0.810895725717465	1.0	DNAH14
RP11-345P4.9	132.76053489319	0.217775755690432	0.909779295684607	0.239372072681162	0.810817083378261	1.0	RP11-345P4.9
CTD-2353F22.1	14.391612312727	0.579158249902712	2.41922672645186	0.239398086822614	0.810796913378678	1.0	CTD-2353F22.1
RNF123	537.759697745787	-0.144835044919849	0.604870861328526	-0.239447879174963	0.810758307353005	1.0	RNF123
AC093818.1	46.7538151495585	0.33190796028387	1.38587790045503	0.239492930924791	0.810723377304933	1.0	AC093818.1
SLC49A3	269.805175916371	-0.169721694440675	0.708397509617771	-0.239585391163009	0.810651691135276	1.0	SLC49A3
RGPD8	166.527091814737	-0.205231818739556	0.855532515954833	-0.239887806614227	0.810417233816078	1.0	RGPD8
RABIF	191.964134998129	-0.196187798358431	0.818804750225769	-0.239602662666937	0.810638300387954	1.0	RABIF
CCDC162P	78.6911090938955	0.312329326220123	1.30290485033915	0.23971767864616	0.810549128911602	1.0	CCDC162P
PPFIBP1	882.351937865976	-0.137372016354313	0.572888609131555	-0.239788353555425	0.810494336127269	1.0	PPFIBP1
DAAM2	564.337317924871	-0.149063160855795	0.621558194231193	-0.239821729066209	0.810468461112059	1.0	DAAM2
NUP160	744.885327167834	0.129158083888068	0.538547566694493	0.239826696610694	0.810464609944088	1.0	NUP160
TOR3A	955.501853158601	-0.123180174709021	0.513620629761375	-0.239827155630897	0.810464254081598	1.0	TOR3A
B3GLCT	144.626293187248	-0.215210519614939	0.89713142645076	-0.23988739360782	0.810417554001004	1.0	B3GLCT
DNAJC16	349.83036817436	0.152806577842752	0.659994460546044	0.231527061176132	0.816905364699417	1.0	DNAJC16
GCA	473.483099843957	0.142602460698631	0.615962968472359	0.231511418701513	0.816917515535909	1.0	GCA
RPS28	6346.4966034772	0.122575437868439	0.533449087452202	0.229779074988899	0.818263445440261	1.0	RPS28
MICB	97.562665913	0.242385895348475	1.04706538874802	0.231490695760938	0.816933612868884	1.0	MICB
CCDC34	303.066876653038	0.166463807171397	0.739733089338689	0.225032257675824	0.821954179766442	1.0	CCDC34
AHDC1	489.367555918592	0.15895317994424	0.706382789380486	0.225024140358298	0.821960494525163	1.0	AHDC1
CAHM	14.8737191592338	0.486948949710808	2.16418665035548	0.225003212930282	0.821976774791397	1.0	CAHM
OTUD7A	49.7744927138564	-0.304789802844721	1.35467182478077	-0.224991615880139	0.821985796624112	1.0	OTUD7A
SAMD3	35.6793491677533	-0.393976444760084	1.75110027897462	-0.224987940148569	0.821988656135099	1.0	SAMD3
LAMTOR1	1145.6242603582	-0.112400853321679	0.49980372111928	-0.224889988953992	0.822064857488079	1.0	LAMTOR1
GCH1	364.188423462144	0.147105791748192	0.65422128638941	0.224856321261046	0.822091049733499	1.0	GCH1
ST20	40.8044375016181	0.331367566129873	1.47398686852126	0.224810392281385	0.822126781135539	1.0	ST20
MIR222HG	58.613486069379	-0.306299156322944	1.36253482149765	-0.224800974984456	0.822134107562529	1.0	MIR222HG
AGR2	19953.3799658665	-0.260347245560988	1.15828645522089	-0.224769308479342	0.822158743443803	1.0	AGR2
DDX18	1284.18781104536	-0.115478023295907	0.51376424017596	-0.224768511051601	0.822159363828237	1.0	DDX18
ATG9B	18.0373858983743	-0.448676471193733	1.99707567175862	-0.224666735236242	0.822238544493822	1.0	ATG9B
PPP1R14B-AS1	16.3545834921817	0.54093926575597	2.40814575710892	0.224628955352516	0.822267937363133	1.0	PPP1R14B-AS1
CNST	467.399034061892	-0.135612593201979	0.603917218445492	-0.224554937431742	0.8223255242632	1.0	CNST
RP11-129M16.4	37.6004858808711	0.33777607149223	1.50429447055302	0.224541190640723	0.822336219549881	1.0	RP11-129M16.4
DNAJC19	571.083994537565	-0.127183266162414	0.566707677149492	-0.224424815986505	0.822426762751409	1.0	DNAJC19
CMB9-22P13.1	16.6846907471875	-0.510886218999485	2.27716012997768	-0.224352346711995	0.82248314735874	1.0	CMB9-22P13.1
PDK3	447.987840972033	-0.135481550699565	0.605295150376331	-0.223827252895272	0.822891723162172	1.0	PDK3
GOLGA8M	13.1314373718261	0.643104444823627	2.87249194093842	0.223883811703065	0.822847712411378	1.0	GOLGA8M
ERH	1606.74651761912	-0.106162558426138	0.474174533144979	-0.223889203247613	0.82284351705636	1.0	ERH
MT1G	6576.91110351291	-0.391600378284752	1.7490440985353	-0.223893942189731	0.822839829518982	1.0	MT1G
PJVK	29.7467796241333	-0.372782955868285	1.66490318092469	-0.223906687271293	0.822829912142595	1.0	PJVK
MTG1	733.457613415326	-0.126984436912101	0.566999803753497	-0.223958520040877	0.822789579613841	1.0	MTG1
ABCG2	202.845280836595	-0.196916451611043	0.874658831027238	-0.225135155132174	0.821874133064998	1.0	ABCG2
MPP3	86.965890247206	-0.280228932656091	1.25120034584087	-0.223968074807207	0.822782144833838	1.0	MPP3
SYNDIG1	67.2740594444801	-0.281729133322319	1.25704999327863	-0.224119275151113	0.822664494541432	1.0	SYNDIG1
SEC23B	1429.08276685983	-0.111249173638527	0.496382645462066	-0.224119788746781	0.822664094915003	1.0	SEC23B
PSMG1	301.10119836992	0.152594795278944	0.68083020381426	0.224130472508494	0.822655781939547	1.0	PSMG1
KCNK9	12.6655584636946	-0.719499035443469	3.20804152333508	-0.224279838714643	0.822539563011799	1.0	KCNK9
VEGFB	789.36487571805	-0.132162319099207	0.589188513068555	-0.224312450374995	0.822514189033537	1.0	VEGFB
SPTB	35.1801136203628	0.381120584106821	1.6988481103212	0.224340588067501	0.822492296240414	1.0	SPTB
SPG11	1230.62882328825	0.108285049623514	0.483236397150711	0.224082975251846	0.822692739442734	1.0	SPG11
COASY	1302.00289201872	0.106727050198946	0.476971575701675	0.223759770258718	0.822944234925496	1.0	COASY
CNKSR1	401.30384356829	0.14871364947535	0.660543843948615	0.225138196105751	0.821871767437992	1.0	CNKSR1
YY1	1831.58419260369	0.101992187775783	0.452804011950228	0.225245768774227	0.82178808580311	1.0	YY1
ASH1L-AS1	32.5295067726416	0.362862302768143	1.60314076349905	0.226344629885246	0.820933389305462	1.0	ASH1L-AS1
GLI3	115.647886923755	-0.218611980454172	0.9665438514114	-0.226179060717155	0.821062155778405	1.0	GLI3
CENPBD1	160.956131135831	-0.193496699882803	0.855610903350232	-0.226150343719496	0.821084490056028	1.0	CENPBD1
NR1H2	1207.03817439067	0.108394337585261	0.479315286151287	0.226144128336955	0.821089324009395	1.0	NR1H2
ZSCAN29	446.74730395675	0.141080682844839	0.623875061685674	0.226136115240201	0.821095556127548	1.0	ZSCAN29
DNPEP	1225.60407541718	0.111691921938474	0.493926458947316	0.226130671712784	0.821099789791346	1.0	DNPEP
NHEJ1	278.263513984553	-0.159425765783854	0.70504880116299	-0.226120185611093	0.821107945295247	1.0	NHEJ1
CCDC167	192.909609751631	-0.181932653205934	0.80465743324766	-0.226099512275229	0.821124023917235	1.0	CCDC167
RAB2B	315.353989983282	-0.154807420223405	0.684769688194644	-0.226072244277555	0.821145231631658	1.0	RAB2B
AASDH	168.010308035126	-0.193948910210653	0.858046510848027	-0.226035427868553	0.821173865840646	1.0	AASDH
PFDN6	553.164319997881	-0.130232471256295	0.576333593349522	-0.225967170331705	0.821226954228059	1.0	PFDN6
IPP	188.893427635934	0.187418061977802	0.829500662154812	0.225940822628088	0.821247446793623	1.0	IPP
RP11-600F24.7	55.1441082756409	0.298046805282556	1.31922734440025	0.225925278571341	0.821259536618004	1.0	RP11-600F24.7
PIGZ	104.674552171914	0.228998184712894	1.01371497445322	0.225899972362953	0.821279219319368	1.0	PIGZ
RP11-355O1.11	25.2534262342023	0.404719253768721	1.79173170677992	0.225881616224829	0.821293496454889	1.0	RP11-355O1.11
CLYBL	140.094317745139	-0.213677379287082	0.946136708376866	-0.225841971244995	0.821324331941839	1.0	CLYBL
PACS2	917.195069649834	0.120819391458794	0.535009004299033	0.225826837469943	0.821336102920454	1.0	PACS2
SDK2	53.2888087378293	-0.306609388559052	1.36108508062395	-0.225268348704914	0.821770520952773	1.0	SDK2
C1orf127	19.0311701358638	-0.513593414853901	2.27991103004111	-0.225269060102157	0.821769967560759	1.0	C1orf127
ATAD2	554.729379068842	-0.132421768665333	0.587830483150931	-0.225272034133916	0.821767654078723	1.0	ATAD2
ZNF497-AS1	11.9678527770168	-0.526350710244697	2.33628115344688	-0.225294249995612	0.821750372537944	1.0	ZNF497-AS1
PRMT9	156.007717877641	0.193400756473615	0.858431136972925	0.225295598148503	0.821749323823397	1.0	PRMT9
LURAP1L	245.401931222632	-0.164968433249316	0.731984004890364	-0.225371636739556	0.82169017468547	1.0	LURAP1L
RP11-88I18.2	11.3040832686634	0.586501687473966	2.60423850755943	0.225210435131615	0.821815571901312	1.0	RP11-88I18.2
LPAR3	13.5843072586681	0.533937234279698	2.36810081928067	0.225470651389701	0.821613154377933	1.0	LPAR3
SDAD1P1	21.3597586371144	-0.430839165882742	1.91038877999742	-0.225524338497908	0.821571393624342	1.0	SDAD1P1
PIPOX	43.4502912067828	0.335210178514376	1.48631833015774	0.225530541952477	0.821566568272466	1.0	PIPOX
PICK1	599.735792070893	0.138530748906764	0.61421483438047	0.225541196911164	0.821558280337644	1.0	PICK1
GLB1L3	11.5448522884486	0.714884820652859	3.16909219763326	0.225580316403148	0.821527851502638	1.0	GLB1L3
STEEP1	423.802889506919	-0.14655443062796	0.649237476967339	-0.225733165177914	0.8214089616809	1.0	STEEP1
PRPF8	2880.56859988447	0.0974823811479256	0.431724547007552	0.225797633754238	0.821358817546036	1.0	PRPF8
VWA2	716.898328326337	-0.14393867379723	0.63829480826857	-0.22550500479187	0.821586432374491	1.0	VWA2
LCORL	278.846092891876	-0.164225528119704	0.734036516702893	-0.223729370927435	0.822967890491631	1.0	LCORL
ZNF790	76.4617891574895	-0.255119022328302	1.14037206591704	-0.223715601208757	0.822978605599055	1.0	ZNF790
KRTAP5-AS1	37.5207484630278	0.343171690221586	1.53442993764072	0.223647676445387	0.823031462727346	1.0	KRTAP5-AS1
CDRT4	88.7942484487315	0.234776373642629	1.05572039546801	0.222384993839728	0.824014192547658	1.0	CDRT4
TMTC2	688.430927475179	-0.130416688661758	0.586456384735907	-0.222380882971353	0.824017392435793	1.0	TMTC2
PBX3	290.279129194025	-0.154596788245382	0.69523853256675	-0.222365103491354	0.824029675164863	1.0	PBX3
DCAKD	271.052827191272	-0.158817075807779	0.714587369013424	-0.222250046242834	0.824119236897318	1.0	DCAKD
PSMC6	1029.28508072762	0.112580067704354	0.506597377983998	0.222227892596614	0.82413648178383	1.0	PSMC6
CNOT7	1015.20119454847	-0.110668438687732	0.498107386377522	-0.222177871106401	0.824175419926604	1.0	CNOT7
PCNX3	1004.58145993161	0.111376687788822	0.501515752689247	0.222080138443495	0.824251499044303	1.0	PCNX3
FGFR1OP2	694.343274021936	0.121720990127558	0.548103867171198	0.222076503046344	0.824254329018572	1.0	FGFR1OP2
RANBP3	822.296835728248	-0.116630008712482	0.525187392559248	-0.222073131162082	0.824256953863323	1.0	RANBP3
PHKA1	255.77055038118	-0.165249837183987	0.744344207974241	-0.222007285626256	0.824308211742842	1.0	PHKA1
IL17REL	60.2789357908854	-0.375615825780221	1.6919569633966	-0.222000815568129	0.824313248441508	1.0	IL17REL
COMMD10	312.843878335574	-0.149658239821532	0.674244809234511	-0.221964244695399	0.824341717636407	1.0	COMMD10
ERN1	1313.18065151099	0.12134371450141	0.546894412208196	0.221877773465377	0.824409033500953	1.0	ERN1
PLAC8	875.781372542682	-0.318410385991739	1.43522876470923	-0.221853403318772	0.82442800533311	1.0	PLAC8
CTU1	200.810785407086	-0.175154184935612	0.789786842523535	-0.221773997115421	0.824489822708576	1.0	CTU1
ZNF20	39.5510215759848	0.363677513426984	1.64016561467312	0.221732189831003	0.824522369930685	1.0	ZNF20
RP3-425C14.4	54.6519158249651	-0.297657329563784	1.34250801377504	-0.22171735774358	0.82453391687237	1.0	RP3-425C14.4
ZNF25	200.768878698904	-0.172418950709218	0.780500808062224	-0.220908100194398	0.825163990184315	1.0	ZNF25
CHI3L2	42.5641559540007	0.346435032836497	1.56804881624122	0.220933831426842	0.825143954575423	1.0	CHI3L2
IGHV3-69-1	36.7199229359079	-0.340082943561927	1.53872564566668	-0.221015971573398	0.825079996961194	1.0	IGHV3-69-1
BRAF	518.353134454112	-0.127869138271611	0.578538025389585	-0.221021147547743	0.825075966778751	1.0	BRAF
SCLY	210.612508137485	-0.174655612482692	0.790001163140061	-0.221082728269005	0.825028018374439	1.0	SCLY
MTA3	583.030076319304	-0.127777282255304	0.577751430958865	-0.221163073613228	0.824965460311955	1.0	MTA3
RNF217	228.644627427277	0.208056587401734	0.935566907215394	0.222385577981794	0.824013737853389	1.0	RNF217
RP11-823E8.3	48.1297722991177	-0.309905049354054	1.40123758723116	-0.2211652414823	0.824963772392725	1.0	RP11-823E8.3
NPB	12.9060557353094	0.571427387745	2.58260053921692	0.221260461719823	0.82488963399527	1.0	NPB
UCP2	914.809480445941	-0.122263751766685	0.552561288844591	-0.221267313210339	0.824884299490703	1.0	UCP2
RP11-666O2.7	275.808201083972	-0.200773738981952	0.907144107127412	-0.221325076583176	0.824839325806143	1.0	RP11-666O2.7
ESRP2	1141.4355328892	0.115055215424589	0.519673738813326	0.221398940972691	0.824781816952317	1.0	ESRP2
RP4-773N10.4	120.195399731745	0.213866800598461	0.965930355667179	0.221410166213009	0.82477307736036	1.0	RP4-773N10.4
TNFAIP8	516.714268521564	0.131030942067222	0.591314259785059	0.221592731612546	0.824630941173193	1.0	TNFAIP8
MBD2	968.212246051391	0.111520653071002	0.504040340206454	0.221253427900877	0.824895110467409	1.0	MBD2
HECTD1	2206.43141825707	-0.102716559678494	0.461872707513037	-0.222391490139293	0.8240091358527	1.0	HECTD1
MTND1P23	149.118369726779	-0.246521120120221	1.10847648924646	-0.222396345354881	0.824005356576061	1.0	MTND1P23
PKN2	994.983757014087	0.110253062147203	0.495715665937031	0.222411898035936	0.823993250470834	1.0	PKN2
RP4-724E16.2	14.9631561760193	0.521200232225011	2.33415756703479	0.223292651527	0.82330774613133	1.0	RP4-724E16.2
PITRM1	944.876130299491	0.116385378280363	0.521185752454613	0.223308825562146	0.823295158883492	1.0	PITRM1
AP006222.1	22.7305899458726	-0.432848271068757	1.93809369158809	-0.223337123972617	0.823273136096102	1.0	AP006222.1
CRYBA2	27.6656729918739	0.42477354287722	1.90169113996915	0.223366210184957	0.823250500359502	1.0	CRYBA2
CERKL	44.8364960361146	0.319579978507005	1.43067537474464	0.223377003720392	0.823242100553639	1.0	CERKL
ARHGAP11A	348.242157728762	0.154838270699359	0.693149226005351	0.223383746082642	0.823236853484838	1.0	ARHGAP11A
KMT5B	1238.69905496023	0.111186799742269	0.498001005937756	0.223266215161353	0.823328320012019	1.0	KMT5B
RP11-98F14.12	14.862975595147	-0.494370599136468	2.21305672942238	-0.223388127635346	0.82323344365916	1.0	RP11-98F14.12
LLGL1	428.414536278652	-0.139386885661132	0.623820346398121	-0.223440749353461	0.823192492481514	1.0	LLGL1
RP11-439E19.10	12.6260881741433	-0.542716737209892	2.42820673110005	-0.223505161343501	0.823142366555335	1.0	RP11-439E19.10
METTL24	42.5933333676123	-0.332039756251337	1.48545705158952	-0.223526998573292	0.823125372812121	1.0	METTL24
FRMPD3	11.8443874931886	-0.558747981474525	2.49951792523747	-0.223542298229944	0.823113466661031	1.0	FRMPD3
KIF4A	207.26330154292	0.192987188910039	0.863219684843592	0.223566714590165	0.823094466000428	1.0	KIF4A
RP11-172H24.4	36.3908574063712	0.350092899592649	1.56539805876078	0.223644649125089	0.823033818521009	1.0	RP11-172H24.4
FGFBP3	38.1079288646239	0.337081464319133	1.50871012110179	0.223423611735942	0.823205829234146	1.0	FGFBP3
CA11	128.637556702923	0.226817614101145	1.00127191230526	0.226529488457272	0.820789626776726	1.0	CA11
DEFA5	851.716358125278	1.8936583987661	8.48553444780327	0.223163126661554	0.823408548935594	1.0	DEFA5
RBP1	189.832944057713	-0.224630689151863	1.00714502529923	-0.223037083547252	0.823506644862285	1.0	RBP1
SMIM20	412.567924662703	-0.146130858970819	0.656986844918203	-0.222425852360883	0.823982388551191	1.0	SMIM20
ZNF263	644.453909886254	-0.122745015302697	0.551764185829093	-0.222459192631826	0.823956436923978	1.0	ZNF263
C9orf40	137.66827415422	0.201642100021201	0.9062039843413	0.222512925903509	0.823914612059024	1.0	C9orf40
SPDYE2	15.6740376845676	0.48353842308963	2.17291518876058	0.222529818738778	0.823901463129502	1.0	SPDYE2
SENP5	460.898910461587	-0.138575118839843	0.622527062453979	-0.222600955360214	0.823846092835254	1.0	SENP5
OSBPL10	396.100701368415	-0.160904450093498	0.722447986336086	-0.222721155206659	0.823752535410279	1.0	OSBPL10
MARCHF7	1130.06674537889	0.112082646185671	0.50249075294158	0.223054146826662	0.823493364814721	1.0	MARCHF7
DCHS2	134.967849850958	-0.214953937815847	0.964941873998936	-0.222763612615369	0.823719489329062	1.0	DCHS2
PANX2	22.3676047714694	0.456871875841303	2.04972563609942	0.222894160952545	0.823617880965702	1.0	PANX2
ZDHHC16	508.602770467868	0.130049445564585	0.583440402849836	0.222900993707933	0.823612562977902	1.0	ZDHHC16
C11orf80	131.416253582886	0.207602800502929	0.931224794977046	0.222935215667283	0.823585927876941	1.0	C11orf80
RPS4X	16932.4548246278	-0.0989564151765229	0.443857482868523	-0.222946371292416	0.82357724544892	1.0	RPS4X
CEACAM4	13.6624517699533	-0.570468380506955	2.55799011606637	-0.223014302097543	0.823524375339104	1.0	CEACAM4
METAP1	617.930970061104	-0.130325726208313	0.584358315965435	-0.223023652864421	0.823517097759942	1.0	METAP1
RPP25	375.105565130617	-0.148333044591666	0.665794811965096	-0.222790928865698	0.823698228304444	1.0	RPP25
TMEM106B	897.958151834243	0.119970690909268	0.529568130389024	0.226544393487457	0.820778035556821	1.0	TMEM106B
SMARCD3	263.966358536087	0.171827188445336	0.75842155556792	0.226558946253404	0.820766718320601	1.0	SMARCD3
NRSN2	279.697346096626	0.180901295751913	0.79838419768801	0.226584263911753	0.820747029649251	1.0	NRSN2
THBS3-AS1	21.7615779260661	-0.460034025526831	1.99907649187136	-0.230123273120073	0.817995980812281	1.0	THBS3-AS1
APLF	41.4949151284515	-0.348626822272302	1.51547528270855	-0.230044545265836	0.818057155675082	1.0	APLF
PRKCE	207.982021458616	-0.177865410376491	0.773324989783123	-0.230000856983003	0.818091103791266	1.0	PRKCE
NT5DC1	710.597005367433	-0.12538918915152	0.545236324078414	-0.229972185663637	0.818113383114637	1.0	NT5DC1
HRAS	371.677189286616	-0.149648025168072	0.65101192280408	-0.229869868624677	0.818192890747301	1.0	HRAS
RPRD1B	681.944206228121	-0.138237039772557	0.567761432284756	-0.243477333809502	0.807635641879608	1.0	RPRD1B
ANP32E	895.688159162374	0.119501858867691	0.520131783521342	0.229753040774883	0.818283676600932	1.0	ANP32E
GOLPH3	2009.95108703892	-0.105579880774639	0.459543889285133	-0.229749286708782	0.818286593891783	1.0	GOLPH3
LINC02802	21.8298906524403	-0.434024710680631	1.88912775801756	-0.229748733953332	0.818287023439152	1.0	LINC02802
ZNF501	60.8249612094608	0.286225504416085	1.24637011096652	0.229647278844104	0.818365865331699	1.0	ZNF501
LCMT1	314.907225922102	-0.156954594085168	0.683483330133687	-0.229639242341827	0.818372110665432	1.0	LCMT1
SLAIN1	239.123643928204	-0.176365201629015	0.768584050906348	-0.229467683360119	0.818505435481137	1.0	SLAIN1
PRF1	207.774563600388	-0.206753237817168	0.901135957016196	-0.229436231245017	0.8185298786499	1.0	PRF1
RP11-159D12.8	96.3932316724062	0.238377038031127	1.03910173037696	0.229406833866643	0.818552725129206	1.0	RP11-159D12.8
LINC00623	194.818941765881	0.18010237603829	0.785200683402598	0.229371140200531	0.818580465041323	1.0	LINC00623
MED16	896.351774549554	-0.13497688084669	0.588475854074332	-0.229366897404835	0.818583762413986	1.0	MED16
RP11-231C14.7	42.424230796061	0.344742022235264	1.50309044820408	0.229355474014999	0.818592640343473	1.0	RP11-231C14.7
PDCD4-AS1	23.1896018330657	0.422982679199727	1.8475794173401	0.228938834904689	0.818916456143435	1.0	PDCD4-AS1
KIF20A	137.289377441632	0.228248136429408	0.996953719602934	0.228945568827723	0.81891122222996	1.0	KIF20A
AQP2	64.4927462895968	-0.42255303272219	1.84531263824981	-0.228987231737035	0.8188788400876	1.0	AQP2
NDUFAF3	571.281866896441	-0.133713525830767	0.583887151761472	-0.229005768370446	0.818864432746039	1.0	NDUFAF3
GLS	1497.69979688705	0.115197433973131	0.503018714254682	0.229012223021995	0.818859415971884	1.0	GLS
LYRM9	129.706983219721	0.211086787205921	0.921676186477059	0.229024889980897	0.818849570803261	1.0	LYRM9
REXO5	100.78020397958	0.2456364365498	1.06718663490517	0.230171957289952	0.817958151713772	1.0	REXO5
DAGLA	144.43694744862	-0.214261659422948	0.93549919849852	-0.229034572949756	0.818842044907113	1.0	DAGLA
CDCA7L	798.126965650586	0.127458533946903	0.556428437703176	0.229065456239127	0.818818041592414	1.0	CDCA7L
CXCR3	52.1503553609205	0.318439135970548	1.38987695401972	0.229113185199293	0.818780945707902	1.0	CXCR3
UTP18	546.228784572583	-0.131571883941188	0.574057701628234	-0.229196269935936	0.818716371587799	1.0	UTP18
RANBP2	2198.52691030275	0.109967949052817	0.479741924299111	0.229223137447237	0.818695490206781	1.0	RANBP2
SLC16A11	21.9477614530229	-0.428244279829527	1.86801810047433	-0.229250605077535	0.818674142547309	1.0	SLC16A11
OPCML	23.3641299906783	0.426248801461887	1.858905519167	0.22930094997668	0.818635015175737	1.0	OPCML
CLN3	833.76031160569	-0.126983738431863	0.55439207739755	-0.229050420467687	0.818829727773061	1.0	CLN3
PTAFR	361.580989747366	0.156856724027725	0.68137544482859	0.23020601229207	0.81793169018087	1.0	PTAFR
TIMM10B	544.189793971693	-0.135610876960772	0.588866022036478	-0.230291563591643	0.817865215736014	1.0	TIMM10B
ME3	441.460614086143	-0.163269832095629	0.708800437181258	-0.230346686501657	0.81782238522953	1.0	ME3
SLC35F2	309.011558989814	-0.170531717679435	0.738036093559644	-0.231061487598714	0.81726703400123	1.0	SLC35F2
AC007743.1	18.7685283168644	0.453804627780686	1.9633816943328	0.231134185008738	0.817210558253599	1.0	AC007743.1
RP11-182J1.18	18.8263675519808	-0.4876893551148	2.10985261717897	-0.231148541440244	0.817199405420972	1.0	RP11-182J1.18
TMEM268	328.941569547995	0.155928660464742	0.67454508323642	0.231161214186911	0.81718956059422	1.0	TMEM268
IDNK	118.162623083783	0.223823650495247	0.968174646748064	0.231181069703729	0.81717413588848	1.0	IDNK
ZC3H7B	2222.64103822161	-0.104124408232508	0.450257073177651	-0.231255463679135	0.817116343755052	1.0	ZC3H7B
PTGDR	16.5377557905585	0.479969234994165	2.07745963746003	0.231036611416909	0.817286359542587	1.0	PTGDR
AP1AR	504.907583938735	-0.137995724273984	0.596688683381994	-0.231269216456114	0.817105660171902	1.0	AP1AR
AC012358.8	12.9062045984159	0.533217049265689	2.30529008047061	0.23130149814241	0.817080582891555	1.0	AC012358.8
DDA1	876.279638504246	-0.122156758499839	0.528101760427609	-0.231312916663879	0.817071712722437	1.0	DDA1
ITPRIPL1	42.4582282720388	0.366591572756861	1.58480554832496	0.231316436987695	0.817068978058957	1.0	ITPRIPL1
DDX6	2131.99240867024	0.102626511936283	0.443660570015356	0.23131763080215	0.817068050678642	1.0	DDX6
COLGALT1	1566.11350526965	0.119356862862086	0.515953171162799	0.231332744002895	0.81705631044683	1.0	COLGALT1
ST6GALNAC2	109.776229048276	-0.258354270873869	1.11629129962528	-0.231439832022872	0.816973123541077	1.0	ST6GALNAC2
JPT2	1481.58744680604	-0.121957451241567	0.527334268598679	-0.23127162125392	0.817103792053968	1.0	JPT2
SMARCC2	1692.4161689351	-0.112122045737107	0.489837923531159	-0.228896213116449	0.818949583936988	1.0	SMARCC2
MRM3	254.797632847758	-0.165583159367043	0.716738175259273	-0.231023217518928	0.81729676489642	1.0	MRM3
TOMM34	490.873770557406	-0.137288345635006	0.594295596044625	-0.231010201907499	0.817306876400601	1.0	TOMM34
TMA7	1936.24193212789	-0.113919485198547	0.494382629202035	-0.230427766813773	0.817759386807366	1.0	TMA7
TBCK	323.299050539207	-0.153765053697624	0.667287375106877	-0.23043303295375	0.817755295120979	1.0	TBCK
GNAI1	606.379451443772	0.132577231870954	0.575328627860605	0.230437397777251	0.817751903743393	1.0	GNAI1
HLA-DPB1	3276.57098329138	-0.118950609154896	0.516161578497468	-0.230452273300074	0.817740345795439	1.0	HLA-DPB1
SEMA4B	1319.03661263705	-0.123645504218093	0.536458081646833	-0.230484931531879	0.817714971220005	1.0	SEMA4B
UBE2F	457.811757250597	0.137665667210939	0.596889361876567	0.230638500204009	0.81759565501709	1.0	UBE2F
MECOM	2963.08816802838	0.12567928334324	0.544028555787216	0.231015967831653	0.817302396994057	1.0	MECOM
AC009133.23	98.9465889318185	0.239300400324754	1.03735877978838	0.230682387797953	0.817561557034903	1.0	AC009133.23
LRRC66	203.92115631977	-0.188254119937819	0.815836613078847	-0.230749781169266	0.817509197170258	1.0	LRRC66
ANK1	137.81954570849	-0.219289558006642	0.950292302288504	-0.230760111892463	0.817501171003773	1.0	ANK1
LIPF	643252.25662226	-0.464296819731258	2.01134505623597	-0.230838969321426	0.817439905560145	1.0	LIPF
GP1BA	14.9316921184256	0.491528277381436	2.12930879884365	0.230839358597667	0.817439603128735	1.0	GP1BA
ADO	444.811454402754	-0.142052641446541	0.615260513900368	-0.230882103169624	0.817406394739748	1.0	ADO
TMEM253	82.5450430707195	0.277285444987198	1.20060974888752	0.230953850944596	0.817350654410193	1.0	TMEM253
PPHLN1	728.437210645716	-0.121792668890668	0.527855122816437	-0.230731243529149	0.817523599519301	1.0	PPHLN1
ZNF668	191.594662139578	-0.18473486568033	0.797964345826449	-0.231507669041279	0.816920428221515	1.0	ZNF668
TBX2	634.334582101155	0.161192388997586	0.704343397073111	0.228854830850148	0.818981748621097	1.0	TBX2
WDR72	208.605666013324	0.273949981672789	1.19735131111996	0.228796660703154	0.819026962329367	1.0	WDR72
ABHD10	489.66627902791	-0.136001392980106	0.597399526216553	-0.227655675995308	0.819913933031377	1.0	ABHD10
CCDC74B	34.9462548827217	-0.385387943439296	1.6935344034295	-0.227564283700918	0.819984988915233	1.0	CCDC74B
CIC	1319.54507929754	-0.11226441945191	0.49333768511998	-0.227561005043853	0.819987538040266	1.0	CIC
CKMT2-AS1	82.4338155959897	-0.248529551776525	1.09234842890002	-0.227518569351349	0.820020531563692	1.0	CKMT2-AS1
PAQR6	52.7217494476742	-0.29939442592173	1.31600146307856	-0.227503110233136	0.82003255102439	1.0	PAQR6
TMCC2	39.2412524843863	0.338633723006866	1.48861886394159	0.227481816339627	0.820049107090695	1.0	TMCC2
GTF2H2B	76.3343598635455	0.256351244705651	1.12718286839397	0.227426491205375	0.820092122923976	1.0	GTF2H2B
AC003075.4	22.1210083687575	-0.445589172634453	1.95982836390044	-0.227361324512951	0.820142791359262	1.0	AC003075.4
LSM4	1438.86030211538	-0.140515660362902	0.618043132318607	-0.227355750780295	0.820147125085176	1.0	LSM4
EXO5	105.373481159273	0.227414824346093	1.00043045809755	0.227316973913962	0.820177275285783	1.0	EXO5
POFUT1	1408.21470374423	-0.108135364012148	0.475803418777103	-0.227268993337783	0.820214582020401	1.0	POFUT1
TMEM107	144.062215747608	0.234368875531374	1.03150067195055	0.22721155875564	0.820259240141485	1.0	TMEM107
COL1A1	16719.7558138238	-0.264686496754747	1.16514765125219	-0.2271699183106	0.82029161793372	1.0	COL1A1
MEF2C	408.489957410615	0.18657031705653	0.821617163035411	0.227076947087204	0.820363909403578	1.0	MEF2C
ISY1-RAB43	362.190613956372	-0.149328081272683	0.657681769042985	-0.227052182836047	0.820383165556011	1.0	ISY1-RAB43
TICAM2	45.5047564103185	-0.31740676432295	1.39800128343583	-0.227043256743561	0.820390106321306	1.0	TICAM2
MTOR	1032.45750777006	0.112386421966241	0.495057831214898	0.227016754164738	0.820410714321884	1.0	MTOR
RPLP0	25186.2290734566	-0.103143134195291	0.455147295768846	-0.226614845686514	0.820723247406396	1.0	RPLP0
LANCL2	339.070093217764	0.1492184273141	0.65845523778436	0.226618938921658	0.820720064270997	1.0	LANCL2
RRNAD1	486.287846440932	0.137028383032982	0.604663763807817	0.226619141471383	0.820719906756742	1.0	RRNAD1
TMEM108	24.6137616539671	-0.416185041565171	1.8364162596676	-0.22662892433794	0.820712299048571	1.0	TMEM108
CPSF7	1205.71141455364	0.112861767501797	0.497999103995389	0.226630462979392	0.820711102515831	1.0	CPSF7
TUBGCP4	400.645488100733	0.15813077635879	0.697533480996617	0.226699908559023	0.820657098224479	1.0	TUBGCP4
ATP6V0A2	612.791071614885	0.133876059927579	0.587906257177277	0.22771667811525	0.819866505790469	1.0	ATP6V0A2
BICD2	572.271710961917	0.137785945923948	0.607361431483488	0.226859887344845	0.820532694103933	1.0	BICD2
FICD	162.159025335654	-0.196022486609122	0.863926434041577	-0.226897197359848	0.820503681408719	1.0	FICD
MIR210HG	38.4186261706678	-0.368163545588754	1.62256412972941	-0.226902307799785	0.820499707491186	1.0	MIR210HG
C15orf40	404.310024879082	-0.141369236531523	0.623033069442916	-0.226904868240666	0.82049771647433	1.0	C15orf40
DOC2A	12.9506628595527	0.543459533422475	2.39429474168866	0.226981049559162	0.820438477873979	1.0	DOC2A
LCAT	80.5599851704028	0.256376808584477	1.12940253878153	0.22700215359979	0.820422067551196	1.0	LCAT
PTPN20	36.0148348792165	0.361087601807858	1.59065135191337	0.227006126373017	0.820418978365262	1.0	PTPN20
COG2	552.499918654325	0.149022465076655	0.656858682428279	0.226871424650653	0.820523722536497	1.0	COG2
SFRP4	1041.55173386799	0.157584237729307	0.691776939886939	0.227796315030481	0.819804591570339	1.0	SFRP4
MAP3K2-DT	27.6157374067514	0.392631699232701	1.72351814993553	0.227808276488059	0.819795292156998	1.0	MAP3K2-DT
CYB5RL	239.575552079803	0.175122784837813	0.768665013514198	0.227827183179814	0.819780593235718	1.0	CYB5RL
RPP38	250.981261345907	-0.175278943966381	0.767429545400225	-0.228397440542859	0.819337279026666	1.0	RPP38
HCAR3	19.3493764801353	-0.603749694924149	2.64330344771627	-0.228407258896352	0.819329646810402	1.0	HCAR3
ADAMTS10	175.969316828515	-0.201455900798533	0.881665487816053	-0.22849471095614	0.819261667426868	1.0	ADAMTS10
VPS33B	277.414560698073	-0.168411271304703	0.736967168691048	-0.228519367563991	0.819242501274125	1.0	VPS33B
TRAP1	1384.66953176063	0.121100884238103	0.529899223538166	0.228535689162753	0.819229814176528	1.0	TRAP1
TMSB15B	34.8522436015857	-0.364971640443575	1.59663486588151	-0.22858804366775	0.819189118316306	1.0	TMSB15B
PRKACB-DT	13.2688251102807	0.523882736739311	2.29386544559009	0.228384248843568	0.819347533512463	1.0	PRKACB-DT
AGO1	732.313953565127	0.122239413967172	0.534717332109162	0.228605669999521	0.819175417241357	1.0	AGO1
PHF13	329.536901876992	-0.158248833598392	0.692001149612618	-0.228682905638205	0.819115382072781	1.0	PHF13
LINC00426	33.7992912728904	0.389398409014701	1.70242425990119	0.228731708180253	0.819077448462505	1.0	LINC00426
MRPL49	876.518547375444	-0.116760994454463	0.510456729225992	-0.228738280385701	0.819072340001124	1.0	MRPL49
DNAJC30	252.957046845304	0.166416914291093	0.727541490143732	0.228738726994409	0.819071992860194	1.0	DNAJC30
GBP3	1157.08999237284	-0.113295270114402	0.495276086734569	-0.228751747053597	0.81906187261757	1.0	GBP3
IL33	917.921822918674	-0.352721847563281	1.54165352904478	-0.22879449948902	0.819028642180371	1.0	IL33
AQP11	104.812866537512	0.245006442113473	1.07160792134394	0.228634407448391	0.819153079533245	1.0	AQP11
ZNF256	50.7996249041777	0.308770421869886	1.34943763201473	0.228814147867573	0.819013370078504	1.0	ZNF256
SAP30L	763.546506628539	-0.144954345415923	0.634699729917351	-0.228382554117045	0.819348850899876	1.0	SAP30L
LRP2BP	29.7676188759667	0.379842519446057	1.6637843865383	0.228300326965061	0.819412770388679	1.0	LRP2BP
CEP55	254.965035120034	0.171664358136517	0.753471255938779	0.227831329706976	0.819777369545552	1.0	CEP55
EMG1	657.839901436542	-0.126459875577688	0.555015420583113	-0.227849300916408	0.819763397982629	1.0	EMG1
C19orf12	467.231332812601	-0.13798273067468	0.605510033518181	-0.227878520646408	0.81974068147582	1.0	C19orf12
TTLL7	219.465352774395	-0.184648094256074	0.810154243013727	-0.227917209405944	0.819710603625369	1.0	TTLL7
NPRL2	294.967189272693	0.156653049373952	0.687004808532858	0.228023221130715	0.819628188157478	1.0	NPRL2
FAM120B	553.800300393485	-0.13132850638523	0.57592793753464	-0.228029407546028	0.819623378785754	1.0	FAM120B
PRIM2	172.356129739452	0.198592360732299	0.869833415550174	0.228310797426296	0.819404631081938	1.0	PRIM2
KCTD12	2307.87412316773	-0.140797463345055	0.617440019424306	-0.228034236388392	0.819619624807467	1.0	KCTD12
LGR5	192.891734611581	-0.19748632439776	0.865981361531496	-0.228049162684638	0.819608021018903	1.0	LGR5
RP11-390F4.3	43.3847978889761	-0.332784457498414	1.45902353416118	-0.228087107374686	0.819578522776425	1.0	RP11-390F4.3
CETN2	529.753299502047	-0.13796857357875	0.604781910245093	-0.228129464922053	0.819545594275525	1.0	CETN2
EXOSC8	381.939684577809	0.147301200551955	0.645384749230129	0.228237808110075	0.819461370384972	1.0	EXOSC8
SUPT7L	702.883505479108	0.123146799580168	0.539541004240725	0.228243634148748	0.819456841394637	1.0	SUPT7L
MRTO4	565.522801624252	-0.137154329424534	0.600854516788569	-0.22826545460221	0.819439878872318	1.0	MRTO4
TRPM7	962.172985573988	-0.11436555000665	0.501500452654246	-0.228046753300735	0.819609894085135	1.0	TRPM7
EXOC6B	413.32443204789	0.154318352282879	0.633566980561739	0.243570698943394	0.807563323764648	1.0	EXOC6B
ODC1	1311.00438711277	-0.14750656437128	0.599931553715531	-0.245872322363666	0.805781069792375	1.0	ODC1
STRADA	379.415019207294	0.156550089690866	0.642687032096583	0.24358681889094	0.807550837854448	1.0	STRADA
ATPAF2	297.742354295687	0.187563414431581	0.717807686624152	0.261300370456732	0.793860880907962	1.0	ATPAF2
PLP1	126.759033241911	-0.322317339340914	1.23369748081431	-0.261261244635245	0.793891051191834	1.0	PLP1
FEM1A	190.838778724175	0.214373408187124	0.820661937187096	0.261220118142571	0.793922764544278	1.0	FEM1A
VARS2	550.801065855563	0.1501674569984	0.574871679880925	0.261219089848893	0.79392355748375	1.0	VARS2
KATNB1	344.441689777751	-0.171962443971706	0.658395275234812	-0.261184201102259	0.793950461076272	1.0	KATNB1
KANSL1-AS1	18.1468026820437	-0.528332205532577	2.02345342087653	-0.261104209309504	0.794012145690648	1.0	KANSL1-AS1
RPL4P4	11.6176412812835	-0.677795624393106	2.59643403860152	-0.261048659167238	0.794054983207136	1.0	RPL4P4
STAG3L1	33.4122899495302	0.440063081131158	1.68637746102553	0.260951709389868	0.794129747558419	1.0	STAG3L1
NAV3	41.6452691764867	-0.426415844227464	1.63417992633199	-0.260935676271938	0.794142111932698	1.0	NAV3
RIN3	386.165518501387	0.16847729695966	0.645667059997655	0.260935251924222	0.794142439180666	1.0	RIN3
CSTF2T	561.65120171481	0.146972931853289	0.563284650418924	0.260921244248326	0.794153241623854	1.0	CSTF2T
NR3C2	385.763514420193	-0.18762273443114	0.719263242607818	-0.260854056368681	0.794205056139404	1.0	NR3C2
WIZ	752.322165232803	0.16918974505688	0.648633692921293	0.260840204422452	0.794215738713015	1.0	WIZ
GTPBP10	393.66731567576	-0.167055826061831	0.640612504230559	-0.260775156523805	0.794265903946408	1.0	GTPBP10
PCM1	1508.05269193579	-0.126313081551324	0.484494806910315	-0.260710909074213	0.794315452705184	1.0	PCM1
SIGLEC16	16.1952570217367	-0.556219457010093	2.13420143715915	-0.260621817287538	0.794384163225376	1.0	SIGLEC16
SLC5A2	16.4418353591461	0.595124344758291	2.28378936586414	0.260586354264378	0.794411513920791	1.0	SLC5A2
PTGDR2	278.127844200889	0.189470400603483	0.728723569631981	0.260003118465303	0.794861368117045	1.0	PTGDR2
GRB14	25.9397212411211	-0.476440655595414	1.83234593680774	-0.260016761041016	0.79485084471511	1.0	GRB14
TIAF1	54.5463919941778	0.363761714795336	1.39887754499872	0.260038282904648	0.794834243584156	1.0	TIAF1
PIGL	206.597628613684	0.213808405447247	0.822176839928232	0.260051603333792	0.794823968768249	1.0	PIGL
CLDN10	42.4086837456316	-0.450846836023387	1.73322178696857	-0.260120683580792	0.794770683757094	1.0	CLDN10
MAP3K4-AS1	38.5828148511869	0.422633543899317	1.62390551445201	0.260257471963777	0.79466517493719	1.0	MAP3K4-AS1
EEFSEC	280.308337195937	-0.20212049449415	0.77314377076793	-0.26142679038	0.793763399441123	1.0	EEFSEC
S100A3	17.1155712716963	0.567538081823171	2.18066270212397	0.260259452904105	0.794663647008442	1.0	S100A3
PSEN2	349.909778992667	0.185085771370239	0.711059533753045	0.260295745411551	0.794635654196902	1.0	PSEN2
SPAG5-AS1	19.3350768790827	0.517073056835065	1.98642075720894	0.260303893300828	0.794629369676324	1.0	SPAG5-AS1
THAP7-AS1	45.0408620929312	-0.362316564729686	1.39162588755018	-0.260354861152739	0.794590058139478	1.0	THAP7-AS1
UNC5A	44.7485726153227	0.383913011051939	1.47452205902089	0.26036437278318	0.794582721870579	1.0	UNC5A
WFDC1	260.373412318655	0.201396741171655	0.773289322610781	0.260441642323082	0.79452312496747	1.0	WFDC1
SPHK2	422.09869984547	-0.161213884396945	0.618765397492349	-0.260541208429384	0.794446332806509	1.0	SPHK2
FEZ2	523.630903968722	-0.14971098184441	0.575208009414643	-0.26027276983984	0.794653375478223	1.0	FEZ2
RBM3	3429.5314120526	0.12726824562363	0.489500635031713	0.259996078688201	0.794866798367514	1.0	RBM3
NCF1C	128.802865660761	0.254081431974464	0.971814123167165	0.261450647729225	0.793745003577083	1.0	NCF1C
ANKRD24	65.8384662051272	0.34054556842422	1.30245081189395	0.261465204915508	0.793733778915351	1.0	ANKRD24
KIAA0319L	1731.07851424544	0.124261116728848	0.472722462822831	0.26286272919385	0.792656384123396	1.0	KIAA0319L
ELP3	375.263677597073	-0.184052669182206	0.700186273270833	-0.262862435623633	0.792656610404292	1.0	ELP3
GLMN	78.9711573106883	0.294228872784679	1.11934030354651	0.262859178618377	0.792659120871527	1.0	GLMN
GPR199P	11.9850121526443	0.757196622715654	2.88199573537434	0.262733429276675	0.792756048855747	1.0	GPR199P
LRRC34	118.121347766381	0.262667439445689	1.00012770638266	0.262633899420429	0.792832769049433	1.0	LRRC34
PML	1097.0317885979	0.128217806293451	0.488239842760991	0.262612337347113	0.792849389918899	1.0	PML
CPSF6	1205.72630202254	0.146207878728038	0.556757776858958	0.262605902970756	0.792854349800127	1.0	CPSF6
NUDT4P2	68.0530730088461	-0.320730041395997	1.22139937832551	-0.262592274965544	0.792864854853226	1.0	NUDT4P2
GKN2	11941.4006585353	-0.745691623456933	2.84074361935406	-0.262498740955191	0.792936955909361	1.0	GKN2
APC	420.669322868587	0.170874164607621	0.651065940859516	0.262452931237715	0.792972269154345	1.0	APC
PTPRF	6178.16386924393	-0.110290638101963	0.420268603092823	-0.262428925906709	0.792990774265226	1.0	PTPRF
DDX50	503.495936200022	-0.15324599390081	0.584033601983421	-0.262392426361044	0.793018911077908	1.0	DDX50
SFT2D2	1238.80435100348	-0.149645616473143	0.570487062181933	-0.262312024922697	0.793080891983784	1.0	SFT2D2
VASH1-AS1	90.87784863213	-0.286604233214345	1.09274459096344	-0.262279251331415	0.79310615729088	1.0	VASH1-AS1
CTC-429P9.3	98.1934744733975	0.269708975668734	1.02847712683266	0.262241102531216	0.793135566643932	1.0	CTC-429P9.3
BRD7	1038.22293820715	0.134420383919828	0.512813407220353	0.262123380604337	0.793226321698968	1.0	BRD7
CHRD	206.229154521008	-0.215929636089381	0.823819985104953	-0.262107790528864	0.793238340724815	1.0	CHRD
PDCD6	1440.84662611777	-0.124071143482349	0.47449048764254	-0.261482888937953	0.79372014329034	1.0	PDCD6
ZNF570	99.8722731574071	-0.26805954000658	1.02494115831582	-0.261536516347002	0.793678793171925	1.0	ZNF570
ARMCX1	222.578909707604	-0.197644020688468	0.755626357008249	-0.261563163930649	0.793658246418084	1.0	ARMCX1
BPHL	318.680432529818	-0.175437289291487	0.670469875219189	-0.261663194389059	0.793581118706268	1.0	BPHL
TNIP1	2097.08328459686	-0.128931986821831	0.492708116684708	-0.261680257450146	0.793567962566425	1.0	TNIP1
AFAP1L2	235.071164323068	-0.196766993533038	0.75190517396895	-0.261691234939107	0.793559498619112	1.0	AFAP1L2
RASGRP1	127.406727135112	0.2741067714738	1.04839209218539	0.261454443921283	0.793742076429567	1.0	RASGRP1
LGALS2	269.437152703104	-0.203569190290567	0.777654598795783	-0.26177327390052	0.793496245082921	1.0	LGALS2
EXOSC3	352.863357155836	-0.175601237926003	0.670688879111728	-0.261822200121422	0.793458522720463	1.0	EXOSC3
TXNL1	832.9055005453	-0.136283186426669	0.520442347941819	-0.261860294354649	0.793429152209582	1.0	TXNL1
KLF3-AS1	71.5705325394468	0.309117812872733	1.18019827066142	0.261920238791313	0.793382935867099	1.0	KLF3-AS1
TMTC3	370.38811938692	0.170311285119502	0.650199487726451	0.261936972166848	0.7933700347925	1.0	TMTC3
KCTD8	31.740436970726	0.549369556142557	2.09692986495855	0.26198756826491	0.793331026627169	1.0	KCTD8
ZBTB22	402.79804260839	-0.166514589902455	0.635368322726571	-0.262075687355465	0.793263090526903	1.0	ZBTB22
TMEM87B	1365.98001133397	-0.124909447872374	0.477126438045531	-0.26179527670704	0.793479280748614	1.0	TMEM87B
LRP6	1006.05644515779	0.155656901387004	0.598987221807911	0.259866814716327	0.794966510072821	1.0	LRP6
RUSF1	1748.87759704196	0.11794250793101	0.453915898817307	0.259833392569665	0.794992291809564	1.0	RUSF1
PSMA7	3318.24413938604	-0.114959397406253	0.44244841432167	-0.259825538266423	0.794998350626386	1.0	PSMA7
SNURF	33.8600039654167	-0.439248361813331	1.70129284873061	-0.258185039772	0.796264103153671	1.0	SNURF
ZBTB8A	194.340869353259	-0.211985160132875	0.821219629666118	-0.258134550703643	0.796303067313778	1.0	ZBTB8A
NICN1	256.402164341074	0.198625424396535	0.769521088886786	0.258115634860473	0.796317665454889	1.0	NICN1
PGPEP1	1380.25922345859	-0.13817981046534	0.535421581985515	-0.258076654200089	0.796347748672835	1.0	PGPEP1
OGFOD3	642.478550798395	-0.141025826231839	0.546566166223754	-0.258021507635922	0.79639030839969	1.0	OGFOD3
OPHN1	310.122993508214	0.178874317853203	0.693425719048881	0.257957432122004	0.796439759863364	1.0	OPHN1
GLT8D1	673.698615883306	-0.143772431703129	0.557366475771293	-0.257949550166565	0.796445842964801	1.0	GLT8D1
PHB2	2526.57664716832	-0.119546775534742	0.46362408124013	-0.257852817340659	0.796520500013502	1.0	PHB2
COG7	396.243345187202	0.163177402859798	0.632909553630639	0.257821045556578	0.796545021440546	1.0	COG7
LZTS2	1133.96363535155	-0.128724711125936	0.499308662066571	-0.257805884226325	0.796556723008897	1.0	LZTS2
TIAM2	148.100486229106	0.239731928016349	0.929955592527934	0.257788576081011	0.796570081552621	1.0	TIAM2
MFF-DT	27.2767270591965	-0.442615303520518	1.71721211530742	-0.257752259942145	0.796598110788177	1.0	MFF-DT
AP5B1	626.537611286525	-0.149106979505971	0.578535683006672	-0.257731690344589	0.796613986768942	1.0	AP5B1
GPI	3316.12114423641	-0.127865437383216	0.496133191192811	-0.25772401373873	0.796619911731268	1.0	GPI
NANP	109.640085741498	-0.257537528674513	0.999452387843315	-0.257678636628449	0.796654934957914	1.0	NANP
ZNF695	23.4520410467368	0.534433458698266	2.07417399141983	0.257660862063183	0.796668653938459	1.0	ZNF695
UHMK1	2018.02288194203	0.121463528009054	0.471532638902356	0.257593044442903	0.796720998333836	1.0	UHMK1
KPNA2	831.274867906303	0.136348439222514	0.531142646729884	0.25670776026361	0.797404380437514	1.0	KPNA2
ZNF121	347.760939842687	0.208878919830379	0.813517791077386	0.256760112835086	0.797363963313896	1.0	ZNF121
GOLGA3	1919.08921215679	0.126416083094503	0.492304163646576	0.256784509312534	0.79734512898156	1.0	GOLGA3
STARD9	255.601732093335	-0.183351136515014	0.71391327060442	-0.256825505372359	0.797313479866068	1.0	STARD9
FBXW9	108.682706266799	0.264492320265012	1.0297788690808	0.256843802302044	0.79729935467369	1.0	FBXW9
RP11-358L22.3	15.5917680779958	0.54260812212666	2.11226341406727	0.256884685173731	0.797267793420051	1.0	RP11-358L22.3
TMEM19	640.58814673466	-0.143054075398644	0.553963799145417	-0.258237227088358	0.796223828930682	1.0	TMEM19
ENTPD3	76.6065287684706	-0.36573410005724	1.42310884777684	-0.256996575229354	0.797181416877034	1.0	ENTPD3
FLRT1	18.7003174075013	-0.514015685731949	1.99911472505476	-0.257121654545299	0.797084861469384	1.0	FLRT1
TMEM117	115.305405834224	-0.255158287360664	0.992209535247123	-0.257161696492982	0.797053951606401	1.0	TMEM117
ARL8A	765.838136016046	-0.136451143039142	0.53012280487832	-0.257395346481014	0.796873594872548	1.0	ARL8A
PNPLA1	51.0041229193297	0.371053149669818	1.4413145955103	0.257440777208287	0.796838527704613	1.0	PNPLA1
TTC17	1248.07893484389	0.129921133538875	0.504561748089835	0.257493030398618	0.796798194906298	1.0	TTC17
XXYLT1-AS2	17.4605155290637	0.553075612080613	2.14760926005585	0.257530837833242	0.796769012727271	1.0	XXYLT1-AS2
AMN1	120.652076765812	0.244140905465148	0.949526738709972	0.257118515479446	0.797087284644072	1.0	AMN1
UPF3A	961.790288834619	0.129268781301768	0.500292491381115	0.258386411007103	0.79610870306117	1.0	UPF3A
PNPT1	508.468486224686	-0.156659615072502	0.606148231981942	-0.258450997308476	0.796058862911918	1.0	PNPT1
CEACAM21	26.7638670275855	0.490738879166923	1.89866892081571	0.258464692704872	0.796048294514572	1.0	CEACAM21
PCDHGA9	57.5993849300456	-0.37843479293999	1.46022180905351	-0.259162539960476	0.795509832673953	1.0	PCDHGA9
AC002511.3	11.5295061726874	-0.721695704936952	2.78467863225087	-0.259166604210125	0.795506696967015	1.0	AC002511.3
MED9	277.683513162967	-0.181299959261251	0.699501402669852	-0.259184554268607	0.795492847925439	1.0	MED9
NELFE	834.865922179295	-0.133908218678767	0.516630302390537	-0.259195440258055	0.795484449069401	1.0	NELFE
PI4KB	1198.87306454037	-0.135211686832203	0.521581112585722	-0.259234246734693	0.795454508941942	1.0	PI4KB
OSBPL6	41.594677545913	-0.381665580643509	1.47174300370375	-0.259328958712914	0.795381437643871	1.0	OSBPL6
CEP164	347.188560425023	0.195488211783416	0.754324034990855	0.259156811549543	0.795514252343574	1.0	CEP164
IGKV3D-7	11.9601399673013	0.757051525694847	2.91918982241179	0.259336176045374	0.795375869468736	1.0	IGKV3D-7
PGM5P4-AS1	16.5362010711493	0.561460404974181	2.16459924358627	0.259383073627968	0.795339688217245	1.0	PGM5P4-AS1
RP11-102L12.3	16.9137493968915	0.61470615862627	2.36978508692857	0.259393209121329	0.795331868792412	1.0	RP11-102L12.3
KIF3B	1445.88719568769	-0.12191729319214	0.469576298201106	-0.259632553131816	0.795147223421983	1.0	KIF3B
ZNF428	613.079167358815	-0.148892053284679	0.573356973221278	-0.259684734360449	0.795106968987669	1.0	ZNF428
TTC27	263.01427566503	-0.189282795020938	0.728608581827603	-0.259786667000478	0.79502833613908	1.0	TTC27
ANXA7	1483.0689745327	-0.121775321206772	0.468713104326962	-0.259807801579673	0.795012032768519	1.0	ANXA7
RBFA	231.388312353149	0.194784218525381	0.751066495450516	0.259343506474141	0.79537021405042	1.0	RBFA
ARSG	116.954500728036	0.272332095536856	1.03581850197609	0.262914878443775	0.792616188296407	1.0	ARSG
RP11-666A8.13	20.3224319831444	0.528768963565724	2.04099026832518	0.259074710826343	0.795577596647187	1.0	RP11-666A8.13
TTI1	356.564069895558	-0.17225468741252	0.665076307602663	-0.258999885341623	0.795635328959257	1.0	TTI1
HMG20A	509.715460352491	0.162331697179037	0.627826558094785	0.258561373497247	0.79597368941196	1.0	HMG20A
PSPN	50.6994130383626	-0.356172663927172	1.3775060324078	-0.258563415003419	0.795972114074914	1.0	PSPN
DAPK1	1226.47771097609	0.137472378641639	0.531623183999222	0.258589886181186	0.795951687551681	1.0	DAPK1
ZNF830	340.941084491422	-0.169267241682731	0.654534539810784	-0.258607042695812	0.795938448776629	1.0	ZNF830
DNMBP	1246.77459343544	-0.125186755422967	0.48398735744021	-0.258657077501105	0.795899839898818	1.0	DNMBP
MTAP	482.192049063483	0.175908353359248	0.679723951890567	0.258793813091302	0.795794331740387	1.0	MTAP
NAMPTP1	104.248269679441	-0.280865836194694	1.08420026512433	-0.259053465701271	0.79559398841108	1.0	NAMPTP1
FLJ31356	14.3666461208538	0.571304240872782	2.20743561693559	0.258809016439573	0.795782600736454	1.0	FLJ31356
GZF1	264.817367850172	0.18665436993904	0.72103782550308	0.258869040343075	0.795736286346985	1.0	GZF1
TIMM13	1078.37807542311	-0.150453567381169	0.581177180892703	-0.258877279300726	0.795729929230903	1.0	TIMM13
ELP6	281.976203536218	0.18021336568805	0.696125055733039	0.258880734436833	0.795727263278608	1.0	ELP6
SSPOP	51.0824185070804	0.354453955391443	1.36886559098783	0.258939926406986	0.795681591651183	1.0	SSPOP
ZNF596	43.7172670255096	0.373087692171464	1.4408163478846	0.258941878830865	0.795680085202421	1.0	ZNF596
RP11-345F18.2	13.6610679229442	-0.609571577525472	2.35390313146357	-0.258962048768108	0.795664522552182	1.0	RP11-345F18.2
IFT57	610.873946140724	0.144427198711876	0.557952125369036	0.258852313926307	0.795749192362662	1.0	IFT57
SNX25	240.078680917022	0.20067853081512	0.763217551171374	0.262937520903603	0.792598736013754	1.0	SNX25
RAB11B	1578.91625785253	-0.132146828570827	0.502517519605737	-0.262969594919808	0.792574014284128	1.0	RAB11B
SCAMP2	1811.22416497603	-0.139799470761882	0.531593931676032	-0.262981690406277	0.792564691485021	1.0	SCAMP2
LINC01232	165.588221718041	0.225232723348568	0.843438073261856	0.26704120964983	0.789437432090202	1.0	LINC01232
CCK	19.8740307630425	0.563402676213529	2.10998035114556	0.267017972896119	0.789455322977306	1.0	CCK
ANO5	168.609155481615	-0.239893596560533	0.898698275519795	-0.266934524183639	0.789519574325672	1.0	ANO5
INPP4A	543.475605628409	0.165102889185703	0.618547960618052	0.266920109187221	0.789530673299251	1.0	INPP4A
WDR18	459.404563869929	-0.169443115178566	0.634863868457325	-0.266896768893623	0.789548644487019	1.0	WDR18
ZNF471	85.1153272202865	-0.308464199426001	1.15577088027703	-0.266890440562116	0.78955351709428	1.0	ZNF471
SLC38A11	169.742883036226	0.260172488944201	0.974851129280201	0.266884328416693	0.789558223253175	1.0	SLC38A11
TRAK1	2434.33765910416	-0.127512759921826	0.477828987864712	-0.266858568986461	0.789578057285071	1.0	TRAK1
GZMH	63.4495567267724	0.354530958489571	1.32857413603336	0.266850715269884	0.789584104451578	1.0	GZMH
LINC01881	68.5892941748886	0.320280498891494	1.20024871108862	0.266845109628154	0.789588420664095	1.0	LINC01881
RP11-528G1.2	12.3465604579153	-0.791810474401115	2.96761602495124	-0.266817023409935	0.789610046489897	1.0	RP11-528G1.2
HENMT1	196.908195302852	0.22211707221915	0.83267509959643	0.266751188220715	0.789660738902855	1.0	HENMT1
ACER2	389.573606473817	-0.45036391322295	1.68906073588711	-0.266635712768738	0.789749655953414	1.0	ACER2
SULF2	1788.81176037434	-0.124605892876507	0.467417129641952	-0.26658392466694	0.789789534108301	1.0	SULF2
SLC5A4-AS1	15.0649793889481	-0.651841181201437	2.44566954817732	-0.266528722855151	0.789832041512847	1.0	SLC5A4-AS1
RPS6KA5	264.976458345413	-0.199149259276846	0.74754240906714	-0.266405299366714	0.789927084354054	1.0	RPS6KA5
CTD-2319I12.4	19.3302297709891	0.517193827705915	1.94144060835897	0.266396935079606	0.789933525425999	1.0	CTD-2319I12.4
TUBB4B	3425.41749219349	-0.125073013167997	0.470193690874457	-0.266003171874528	0.790236766202965	1.0	TUBB4B
TNFRSF1B	1521.16873157015	0.12389724511265	0.465754104693171	0.266014284928892	0.790228207498667	1.0	TNFRSF1B
GCG	472.313263819034	1.34764136905386	5.06581863283411	0.266026375346153	0.790218896108347	1.0	GCG
PUS3	149.461230948404	0.237824319545838	0.893977797895355	0.266029335522353	0.790216616344114	1.0	PUS3
RPS25	8164.30306371336	-0.120286590824242	0.452115686999423	-0.266052681389034	0.790198636709791	1.0	RPS25
ASNSD1	523.141082239555	-0.154423638990882	0.580346626433911	-0.266088630410032	0.79017095107437	1.0	ASNSD1
SLCO4A1-AS1	48.3260837496086	0.422817971798191	1.58319695197406	0.267065933439921	0.789418396397428	1.0	SLCO4A1-AS1
MIR1915HG	21.7835911839507	0.514115036313962	1.93204504104218	0.266098887651522	0.790163051651946	1.0	MIR1915HG
RNF39	94.8822113008249	-0.287765387502156	1.08116803928999	-0.266161574375741	0.790114775113916	1.0	RNF39
ARHGAP29	588.782279715727	0.174470765392502	0.655383329531776	0.26621178405186	0.790076108028479	1.0	ARHGAP29
NXPE3	306.544208387974	0.196321712993017	0.737379555687995	0.26624241407106	0.790052519730025	1.0	NXPE3
HIP1	550.669962038991	-0.174291634539213	0.654492031343532	-0.266300621233583	0.790007694694982	1.0	HIP1
PKD1	1672.33124625149	0.125534591154659	0.471393421002177	0.266305352518018	0.790004051187823	1.0	PKD1
BTC	140.46604759765	-0.236960039225985	0.88974688068267	-0.26632297833309	0.789990477792876	1.0	BTC
CLSTN3	695.786823619943	0.143425036051878	0.538871807972597	0.266157987725296	0.79011753725705	1.0	CLSTN3
GAMT	301.698167821406	-0.245279706788356	0.918210185138492	-0.267128061481219	0.789370562445349	1.0	GAMT
KIF19	39.7917813503204	0.402508375248237	1.50557189284391	0.267345835267906	0.789202899162315	1.0	KIF19
NPFF	22.5880720773775	0.495499968915909	1.85290194375373	0.267418343742516	0.78914707730491	1.0	NPFF
USP14	846.274204747163	-0.138929181428343	0.517963524991161	-0.268221939818473	0.788528488007955	1.0	USP14
ENC1	2040.67669023718	0.126610021939541	0.471925145033448	0.268284119360851	0.788480629215651	1.0	ENC1
VPS11	623.870074779773	0.161972320810413	0.603588438608918	0.268348945158241	0.788430734485027	1.0	VPS11
RP3-508I15.9	21.5625480219958	0.515829474790644	1.92175717254485	0.268415532492884	0.788379484848643	1.0	RP3-508I15.9
MED27	182.029593134727	0.219274994103226	0.816676933955137	0.268496617188984	0.788317078403706	1.0	MED27
RP11-307N16.6	11.9119514505778	0.79879245399591	2.97485849203126	0.268514437286893	0.788303363433464	1.0	RP11-307N16.6
GNG5	1191.92034206643	-0.135126857930216	0.503876047077949	-0.268174799563974	0.78856477178619	1.0	GNG5
ELOF1	641.929471344985	0.157282192569772	0.585692610480766	0.268540510423491	0.788283296754421	1.0	ELOF1
STPG1	126.769442031749	-0.247321962032424	0.920490026942949	-0.268685107707042	0.788172012837082	1.0	STPG1
COL3A1	24086.1209025041	-0.153866609490995	0.572617082921702	-0.268707682812938	0.788154639137211	1.0	COL3A1
SH3BGRL3	1988.28071948385	-0.129294135993962	0.481121040720092	-0.268735151970174	0.7881334991396	1.0	SH3BGRL3
RP11-156E8.1	23.7972130726482	-0.492317317762958	1.83169937218087	-0.268776266040202	0.788101858440721	1.0	RP11-156E8.1
CTD-2020K17.3	15.6726444592895	0.569163068703386	2.11753223318788	0.268786023552769	0.788094349274002	1.0	CTD-2020K17.3
PCDH17	202.688277616918	0.2637873610591	0.981051488348799	0.26888228007592	0.788020273429779	1.0	PCDH17
TRAF3	520.083273664196	0.171466009523943	0.638279149825318	0.268637961260162	0.788208296870206	1.0	TRAF3
SARM1	380.167163534702	0.174822345740953	0.657334431997621	0.265956470908839	0.790272733167222	1.0	SARM1
RP11-999E24.3	12.5021064063295	-0.722002824515603	2.69243841463301	-0.268159457461171	0.788576580677035	1.0	RP11-999E24.3
IFT88	197.395305611489	0.211650259336654	0.789409956755375	0.268111970878321	0.788613131637775	1.0	IFT88
EPHB6	113.188908181195	0.278802320283226	1.04247017024488	0.267443931002587	0.789127378784736	1.0	EPHB6
CHM	401.053375584742	-0.166836652883193	0.623461721908318	-0.267597267034346	0.789009334858659	1.0	CHM
TRBV20-1	25.0472143500317	-0.498510072922523	1.86252244188918	-0.267653189948616	0.78896628447136	1.0	TRBV20-1
ELOVL4	19.000159037682	-0.532523104398763	1.98959807793161	-0.26765360818622	0.78896596250754	1.0	ELOVL4
TAF1	924.578524657445	-0.136788860085149	0.510986633737192	-0.267695573727084	0.78893365716469	1.0	TAF1
LUC7L2	1494.21270339614	0.13082682108036	0.48865441434687	0.267728720419361	0.788908140884644	1.0	LUC7L2
TMEM121B	11.3819635214197	0.638880188838787	2.38279095488435	0.268122634731839	0.788604923508403	1.0	TMEM121B
NRAS	871.471249546717	-0.139255741899633	0.520120202027281	-0.26773761403009	0.788901294633349	1.0	NRAS
TSNARE1	229.526218091412	0.198758237368623	0.742269973039604	0.267770817341171	0.788875735056105	1.0	TSNARE1
RABGEF1	618.249223691288	-0.153231688768753	0.572139606173902	-0.267822201286618	0.788836180656076	1.0	RABGEF1
RBL2	1999.39830665023	0.128381308233883	0.479331853972424	0.26783387577924	0.788827193925919	1.0	RBL2
ATG4D	424.225401748859	0.184927964914747	0.690004608609853	0.268009753278779	0.788691811260926	1.0	ATG4D
NSMCE1	493.042482934545	-0.165017532645059	0.615713905096787	-0.26801007948508	0.788691560167774	1.0	NSMCE1
GOPC	802.541811660295	0.143039543731159	0.533629147909612	0.268050469678218	0.788660470499796	1.0	GOPC
HLA-DQB1	718.185126529772	0.181385026182067	0.677405970956852	0.267764138432167	0.788880876395292	1.0	HLA-DQB1
GABRD	17.2858458707247	-0.585508877500608	2.28108414067085	-0.256680087797381	0.797425744296927	1.0	GABRD
KLF3	1870.45459858278	-0.144981141539962	0.545185687443043	-0.265929837996908	0.790293244827289	1.0	KLF3
ZNF384	652.389140374203	0.153037563344614	0.575634562690818	0.265858885590949	0.790347890392096	1.0	ZNF384
TPCN1	918.382104956469	-0.150283904148964	0.56811675479357	-0.264529963041788	0.79137157966701	1.0	TPCN1
RP11-629N8.5	11.6712695175605	-0.991924605444191	3.75046152214615	-0.264480677801109	0.791409551770579	1.0	RP11-629N8.5
SH3GLB1	1444.34942633154	-0.127681440115957	0.483029285878362	-0.264334780206494	0.791521962331545	1.0	SH3GLB1
COQ3	108.761355448185	0.263616362382138	0.997310920978552	0.264327159000204	0.791527834405463	1.0	COQ3
ST6GALNAC1	1975.75049026758	-0.38398248219656	1.45342217718664	-0.264191979607623	0.791631990930583	1.0	ST6GALNAC1
GEMIN6	173.693696480222	0.220917840479541	0.836514957873283	0.264093114415063	0.791708169504067	1.0	GEMIN6
CNOT9	658.164585786088	0.143693939009151	0.544204747986094	0.264043890724789	0.791746098564241	1.0	CNOT9
TPI1	4856.30450524484	-0.123263782900871	0.466947369013217	-0.263977893614348	0.791796953070207	1.0	TPI1
RP11-65L3.2	11.1520731564648	0.64697004623715	2.45087037887	0.263975627521943	0.791798699238294	1.0	RP11-65L3.2
PSMF1	1757.57656401433	-0.125538645081117	0.475685683395662	-0.263910917362416	0.791848562965862	1.0	PSMF1
C22orf39	492.230687502144	-0.15684386999352	0.594635049119253	-0.263764926446616	0.791961062358318	1.0	C22orf39
F2RL3	590.572119891776	0.169339043427059	0.642074938202508	0.263737195382714	0.791982432176508	1.0	F2RL3
ZNF639	409.467438968228	0.166215997528965	0.630304337340457	0.263707526161579	0.792005295729919	1.0	ZNF639
TTK	154.901570962323	0.240923314913866	0.913721499486048	0.263672590662889	0.792032217786302	1.0	TTK
ATP1B2	46.8467143793964	0.364794472045321	1.38414186523827	0.263552805681899	0.792124528584967	1.0	ATP1B2
LARS2	443.347621416919	-0.166567958208573	0.632053354006363	-0.263534648068485	0.792138521777223	1.0	LARS2
NUP62	1039.88929353995	0.131354797942624	0.498553189534479	0.263471983932698	0.792186814502571	1.0	NUP62
RBMX	2429.26772961621	0.116097781789447	0.441322374455821	0.263067971417954	0.792498189808167	1.0	RBMX
CCDC127	264.387078767565	-0.201570162742146	0.766153460276084	-0.263093718417077	0.792478345425793	1.0	CCDC127
ZNF148	654.501600348954	0.163103179746854	0.619925986657153	0.263101052798836	0.792472692509038	1.0	ZNF148
FAM21FP	13.940325182835	0.582614871552914	2.21421787276234	0.263124455239843	0.792454655335586	1.0	FAM21FP
CEP44	281.843765457493	0.191857630383629	0.729066454875264	0.263155202246212	0.792430957588161	1.0	CEP44
YPEL2	657.848787056248	0.152728587509045	0.58036954602102	0.263157480533124	0.792429201643776	1.0	YPEL2
NR1H4	44.561829143903	0.494599718718228	1.86962251973435	0.264545229583833	0.791359817570317	1.0	NR1H4
RP11-631N16.4	13.9546916710161	0.586867404911342	2.22999322148808	0.263170039826276	0.792419521836934	1.0	RP11-631N16.4
RPSA	13769.663071296	-0.116524918442449	0.44266871347224	-0.263232785367734	0.792371162530765	1.0	RPSA
PDE12	582.394243079513	0.176694601348898	0.671091695304336	0.263294274963077	0.792323771983542	1.0	PDE12
RAB43	691.149467666228	0.149144571102403	0.566387231464575	0.263326153587082	0.792299203162441	1.0	RAB43
YAF2	237.70919163483	0.210808059829537	0.800540037139799	0.26333231325034	0.792294455940393	1.0	YAF2
C4orf48	239.194334729757	-0.198536813785175	0.753886110106073	-0.263351202686625	0.792279897993166	1.0	C4orf48
VCAN	1481.5806529411	0.131818792709913	0.500471220183611	0.263389356657816	0.792250493233883	1.0	VCAN
ATG10	94.4669628659638	0.278196747684232	1.05693525888058	0.263210774119575	0.792388126970913	1.0	ATG10
AXL	593.05157841628	-0.163211225356044	0.616829935783728	-0.264596797087469	0.791320087774271	1.0	AXL
CSDE1	7073.66213789826	-0.112033821036192	0.423354006332495	-0.26463389825158	0.791291503796216	1.0	CSDE1
CSF2RA	141.257366441716	0.256515839441977	0.969018572752563	0.26471715471183	0.791227361255445	1.0	CSF2RA
LCLAT1	241.133951559147	-0.208503077576615	0.78559417478617	-0.265408125809191	0.79069507707374	1.0	LCLAT1
CAT	1983.23504532443	-0.1238117656458	0.466475890866702	-0.265419431250264	0.790686368826536	1.0	CAT
CHASERR	925.57267948121	0.137721586204246	0.518850153330551	0.265436148221597	0.790673492285359	1.0	CHASERR
LDB1	1235.74272477117	0.127198900103379	0.479127484706639	0.265480282729471	0.790639497179017	1.0	LDB1
COQ5	380.20544661555	-0.16766793128761	0.631494288771053	-0.265509814212108	0.790616750441273	1.0	COQ5
COMMD3	600.153748411452	-0.158638715702755	0.597471201456311	-0.265516924189953	0.790611273980212	1.0	COMMD3
RASSF8-AS1	84.2734798180496	0.299827855169521	1.1300190723216	0.265329906824962	0.790755327561798	1.0	RASSF8-AS1
AFF1	1552.53431464939	0.137778336653669	0.518848093225747	0.26554657991915	0.790588431763684	1.0	AFF1
FAAP20	572.201734297968	-0.157616408762913	0.593370254839479	-0.265629103375855	0.790524869320948	1.0	FAAP20
FER1L6	1047.69893337208	-0.631031848298227	2.37561247120628	-0.265629119204701	0.790524857129152	1.0	FER1L6
CTD-3074O7.5	37.4402021403302	0.401330730653388	1.51034200251295	0.265721757049491	0.790453505892426	1.0	CTD-3074O7.5
BBS2	502.603574464621	0.156137391525576	0.587553268540114	0.265741678049938	0.790438162629987	1.0	BBS2
SIDT2	1711.95780766763	0.122206864994717	0.459831791165485	0.265764280205534	0.790420754425689	1.0	SIDT2
ZNHIT6	298.678419753906	0.186590233907234	0.701920358064873	0.265828212222886	0.79037151448411	1.0	ZNHIT6
WDR3	645.105200916861	-0.172676631003401	0.650233648456008	-0.26556089709203	0.790577404078224	1.0	WDR3
SMN1	313.878514553172	-0.179312984938316	0.67442599214278	-0.265874961859943	0.790335508807619	1.0	SMN1
EHD1	1037.35810014396	-0.131792938310337	0.496756742130966	-0.265306793310902	0.790773131669573	1.0	EHD1
NCOR1	2312.42216533245	0.122904327012635	0.463478963546438	0.265177789456071	0.790872504048443	1.0	NCOR1
FAM166C	58.4724496438007	0.354470610029196	1.33896039500767	0.264735694461796	0.791213078031738	1.0	FAM166C
AIRE	12.4126384971472	0.662607469947122	2.50239366195939	0.264789461394454	0.791171655802307	1.0	AIRE
RP11-66N11.8	11.7908884498529	0.674007602361411	2.54534130278862	0.264800481421876	0.791163166008182	1.0	RP11-66N11.8
MLXIP	2272.63578020323	0.131764975856071	0.497471184833891	0.26486956405338	0.791109945532759	1.0	MLXIP
TVP23B	926.092636653903	-0.133659780913263	0.504556552666297	-0.264905450552464	0.791082299365385	1.0	TVP23B
CCS	605.687402390416	0.14789070511332	0.558167555633072	0.264957544774495	0.791042167593412	1.0	CCS
EDEM2	545.086868269338	-0.153519339830668	0.578790552635129	-0.265241613104641	0.790823339915949	1.0	EDEM2
DDB2	325.425642293187	0.193066283800557	0.72861914194465	0.264975585578595	0.791028269646934	1.0	DDB2
EDRF1	302.142211623167	0.181390032845507	0.684128871468062	0.265140151820028	0.790901497167148	1.0	EDRF1
ZHX1	600.956007695355	-0.16037249894756	0.604858992173944	-0.265140307117134	0.790901377537695	1.0	ZHX1
RPL23A	4968.58564053959	-0.127678526142953	0.48154890977684	-0.265141346082834	0.790900577195167	1.0	RPL23A
AC005062.2	17.4553637105714	-0.539091827032287	2.03315740504169	-0.265150069392307	0.790893857409785	1.0	AC005062.2
FAU	4842.82831987172	-0.119755463910461	0.451650737143061	-0.265150599925907	0.790893448726868	1.0	FAU
LINC01725	11.6239666685103	0.69362489579308	2.61591191701675	0.265156059453296	0.790889243123672	1.0	LINC01725
RNF19B	535.732487873746	0.157880623996377	0.595506085281994	0.26512008508127	0.790916955146203	1.0	RNF19B
BNIP2	842.004660698873	0.142167516440584	0.554130913826535	0.256559439102306	0.797518889981804	1.0	BNIP2
LIF	190.33001564005	0.219717800356321	0.856432475471261	0.256550056950397	0.797526133504363	1.0	LIF
ATP6V0A1	802.512848450676	0.145000786480382	0.565306048816783	0.256499619602295	0.797565074130733	1.0	ATP6V0A1
LEKR1	12.7901744978754	-0.596402444752558	2.40390935252168	-0.248096894388691	0.804059438436283	1.0	LEKR1
MYDGF	2163.6463434895	-0.113511212276509	0.457547150175076	-0.248086371498707	0.804067580036936	1.0	MYDGF
P2RY1	58.4382494912168	0.313505402507356	1.26378358941217	0.24806889813562	0.804081099292441	1.0	P2RY1
SEC61A1	5248.28559685226	-0.108248062118799	0.436368992111631	-0.248065431035732	0.804083781817309	1.0	SEC61A1
RP5-1028K7.3	44.2995885047066	0.499302059053118	2.01282609883647	0.248060207159348	0.804087823579548	1.0	RP5-1028K7.3
SRPK2	532.723701776619	0.16097701496895	0.64914874381355	0.247981709127649	0.804148558874824	1.0	SRPK2
TLE6	19.9605533302178	-0.500172101578158	2.0171017479494	-0.247965727106547	0.804160924587975	1.0	TLE6
CDH26	35.2990494261318	0.391589348801099	1.57961131318656	0.247902345046608	0.804209965449497	1.0	CDH26
DHX38	1047.15801520556	0.125291914084483	0.505411342603831	0.247900875035751	0.804211102856178	1.0	DHX38
RPL35A	9049.54487537768	-0.118445579830046	0.478015738876016	-0.247785941334387	0.804300032978739	1.0	RPL35A
PMS2P1	249.045540640251	0.184266942622414	0.743704000293205	0.247769196548313	0.804312989493294	1.0	PMS2P1
HOXC5	20.4436431410511	-0.592749122716947	2.39390513925182	-0.247607606917207	0.804438024512816	1.0	HOXC5
AKR1E2	27.1468829569448	0.426049372440092	1.72070366974923	0.247601827049153	0.804442496958777	1.0	AKR1E2
RP11-809O17.1	33.0001301118915	0.395664387223428	1.59843103764296	0.247532973212829	0.804495776359689	1.0	RP11-809O17.1
CCM2	583.3596577905	-0.143717462480892	0.580662559822039	-0.247505991302312	0.804516655328197	1.0	CCM2
ST8SIA6	18.5931155471534	-0.503025484659721	2.0325277879734	-0.247487629756481	0.804530863821262	1.0	ST8SIA6
PTGES3L	19.2863560811964	-0.491084651164826	1.98501307705419	-0.247396179320696	0.804601630768097	1.0	PTGES3L
PAPLN	343.567502200505	0.162426033865227	0.657390377930328	0.247076987005188	0.804848643398463	1.0	PAPLN
EXOC8	411.089653859139	0.166324572950065	0.672925968523298	0.247166227386136	0.804779581185119	1.0	EXOC8
TANC1	771.908113424644	0.132861979692002	0.537536449977878	0.247168317046164	0.804777964036957	1.0	TANC1
TAAR1	28.9860860922999	-0.469342253678635	1.89880956703899	-0.247177106027819	0.804771162420318	1.0	TAAR1
AHSA1	1129.39781408809	-0.133105828042308	0.538456618317193	-0.247198796549843	0.80475437662356	1.0	AHSA1
ZADH2	722.037306809717	-0.132616540745617	0.536418250322534	-0.247226004458047	0.80473332117563	1.0	ZADH2
DPP6	17.56437660487	0.579790070949447	2.33621241733694	0.248175237254476	0.803998824926468	1.0	DPP6
CCNY-AS1	14.879387950566	0.542697736356459	2.19502104110147	0.247240334463551	0.804722231637498	1.0	CCNY-AS1
ZBED6	862.181839073479	0.361009763524743	1.45990866394201	0.24728243104603	0.804689654650698	1.0	ZBED6
RP11-235E17.6	13.0612438172012	0.564476425138419	2.28251094073347	0.247305024946355	0.804672170207489	1.0	RP11-235E17.6
COG6	561.238224067311	-0.147390487744812	0.595980398767736	-0.247307609528032	0.804670170117632	1.0	COG6
RTN1	87.8626755144982	0.283611535927511	1.14651121684042	0.247369176822443	0.80462252637503	1.0	RTN1
STYK1	203.58463788705	0.192013022794177	0.776182938137446	0.247381143490397	0.804613266074277	1.0	STYK1
KY	16.9887266233995	-0.511025539951679	2.06566193293303	-0.247390694384379	0.804605875218637	1.0	KY
ATP2C2	537.636198669195	0.154221010964389	0.623698433364935	0.247268555946735	0.804700392038934	1.0	ATP2C2
RAF1	1902.22694102888	0.116937701815704	0.470966609872722	0.248292977388155	0.803907732150821	1.0	RAF1
LGALS8	924.355075895332	0.151720840735099	0.610927253312082	0.248345183346395	0.803867342479362	1.0	LGALS8
VILL	2018.78305666536	-0.328306667367826	1.32174750823226	-0.248388338410345	0.803833955519821	1.0	VILL
CCDC120	317.201817696568	0.173256739455187	0.695221477424323	0.249210855937698	0.803197682470907	1.0	CCDC120
SASH1	709.595549932274	-0.145059577272594	0.581882784125752	-0.249293468083161	0.803133783577979	1.0	SASH1
EBPL	553.443325989279	-0.14881774879259	0.596911196925854	-0.24931304615999	0.803118640507981	1.0	EBPL
CAPN13	494.861664815182	-0.154574405130888	0.619938638679806	-0.249338233635611	0.803099158840741	1.0	CAPN13
MNT	433.922577470106	-0.151374334597674	0.607080700201493	-0.24934796073641	0.803091635287409	1.0	MNT
SPOUT1	585.081039226278	0.140957261272585	0.565134072742728	0.249422691129711	0.803033834695999	1.0	SPOUT1
USP50	13.0486198330944	0.559551669853061	2.24546398601902	0.249192003673632	0.803212264516052	1.0	USP50
HRAT92	27.9668214725692	-0.468351164432519	1.87773092340147	-0.249424003511701	0.803032819637299	1.0	HRAT92
BIN1	1122.66391794861	-0.136485341627325	0.547010514475396	-0.249511367726121	0.802965248742718	1.0	BIN1
PGM3	855.903270018082	-0.13753576691002	0.551218945554591	-0.249512046019468	0.802964724129922	1.0	PGM3
PTPRE	433.56174784258	0.165310324991193	0.662529237939848	0.24951400711798	0.802963207356918	1.0	PTPRE
NUDT16	1206.20050485687	-0.126448970732787	0.506720506614628	-0.249543819683923	0.802940149506616	1.0	NUDT16
COL17A1	1089.54461477269	-0.371475553825958	1.48819559614669	-0.249614738000705	0.802885300038707	1.0	COL17A1
OXER1	46.6770385380972	0.350975384594998	1.40599874066587	0.249627097410328	0.802875741154249	1.0	OXER1
HSD17B11	1207.6676563913	-0.129896283722508	0.520711299982495	-0.249459314070723	0.803005508894924	1.0	HSD17B11
XPNPEP2	219.522452256471	0.199738049143549	0.808483982055083	0.247052574419391	0.804867536312916	1.0	XPNPEP2
POLR2G	524.62256307385	0.151590402984571	0.608687618596045	0.249044663228436	0.803326233294461	1.0	POLR2G
LINC01238	11.3455440515529	0.625852117366794	2.51425930358218	0.248921070501803	0.803421836285831	1.0	LINC01238
ITPRIPL2	1258.67498314421	-0.118662984718155	0.477625842992736	-0.248443392373053	0.803791363484541	1.0	ITPRIPL2
AUP1	2081.62930776307	0.111706435713078	0.449576594549299	0.24847030977016	0.803770539278666	1.0	AUP1
PIMREG	58.3623794603023	-0.335034158650049	1.34811931605917	-0.248519663399989	0.803732358008559	1.0	PIMREG
ARMC7	287.968669150529	-0.175428836878264	0.705886691326731	-0.248522658145801	0.80373004120926	1.0	ARMC7
ALPK1	334.083308431439	-0.177597746078504	0.714556690241694	-0.248542555830571	0.803714647979285	1.0	ALPK1
HMGB1P6	650.761756595807	-0.136807504419355	0.550413357853409	-0.248554113862532	0.803705706499379	1.0	HMGB1P6
TRAPPC6B	396.545186070204	0.155493592039226	0.624400174949514	0.249028745150174	0.803338546280344	1.0	TRAPPC6B
PGM5	577.70599397592	-0.143173378213613	0.575971697079232	-0.248577107069062	0.803687918660406	1.0	PGM5
TCEA3	1143.82355543972	-0.199540728067216	0.802625564219505	-0.248609983238267	0.803662485411578	1.0	TCEA3
TRIM65	478.319652479282	0.154556256126789	0.621624339196439	0.248632890286408	0.803644764471773	1.0	TRIM65
ZYX	1619.53451555629	-0.120700269986541	0.485419373697494	-0.248651530051538	0.803630344785404	1.0	ZYX
TBL1XR1	1650.88742269188	0.132691458586422	0.533462539463046	0.248736225640101	0.803564825283202	1.0	TBL1XR1
ERLIN2	1218.00243400421	-0.127977012136036	0.514427816961814	-0.248775450930827	0.803534481531424	1.0	ERLIN2
CYB5B	1143.85019190193	-0.122013103993472	0.490445881776017	-0.248779954174832	0.803530997947937	1.0	CYB5B
ITPKB	643.24434065869	0.135707862457323	0.545869267373655	0.248608724778105	0.803663458961886	1.0	ITPKB
LAMTOR4	1270.33587793634	-0.124786034345999	0.49988480158436	-0.249629582556812	0.802873819121982	1.0	LAMTOR4
RRBP1	7616.88063479241	-0.0998896203034912	0.404357617941499	-0.247032863661648	0.804882790563024	1.0	RRBP1
RNF115	728.234918504279	-0.134562561484911	0.545006328856701	-0.246900915384216	0.804984907881408	1.0	RNF115
EIF2B1	668.636934552342	0.137255918075306	0.559113050346388	0.245488668150872	0.806078081289261	1.0	EIF2B1
YWHAG	2473.62286282604	-0.111403876071592	0.453843409530119	-0.245467651908689	0.806094352127817	1.0	YWHAG
CLGN	23.1282685260442	-0.450431398782478	1.83571453530322	-0.245371156636877	0.806169060137822	1.0	CLGN
GLYCTK	562.741859079383	0.158233821706591	0.644907354461783	0.245358997089818	0.806178474357371	1.0	GLYCTK
ZRSR2	192.977603636685	0.197518241020174	0.805133374469001	0.24532362870989	0.806205857584188	1.0	ZRSR2
RP11-244H3.5	26.7373350278704	0.42046589706824	1.71438710602053	0.245257267504906	0.806257236997277	1.0	RP11-244H3.5
MYCN	131.310855669609	-0.22820802867972	0.930618896606236	-0.245221786825891	0.806284707855167	1.0	MYCN
TNFAIP1	961.996826319493	-0.137841055364408	0.562154572669632	-0.245201341527493	0.806300537702673	1.0	TNFAIP1
DLGAP5	167.016167595461	0.213295316931936	0.869939534958132	0.245184071261	0.806313909331875	1.0	DLGAP5
CYP4V2	544.297433018545	-0.140492828221841	0.57339676606436	-0.245018522141563	0.806442089811569	1.0	CYP4V2
LRRC10B	36.6397798774794	-0.406838284561337	1.66062446749485	-0.244991141901622	0.80646329013731	1.0	LRRC10B
TRIM4	613.311275051047	0.135236732962001	0.552308716631459	0.244857140381222	0.806567048615716	1.0	TRIM4
AP2A2	1104.95656679855	-0.133305438368324	0.544453731976183	-0.244842546830325	0.806578348727704	1.0	AP2A2
TRIM7	53.3024803699774	-0.361212310341339	1.47537975485709	-0.244826668626971	0.80659064362061	1.0	TRIM7
GSEC	36.8206312041224	-0.389807076834019	1.59307190064049	-0.244688941332339	0.806697291339854	1.0	GSEC
MTRF1L	379.669951457615	-0.165781827031548	0.677757936446345	-0.24460329878361	0.806763609582295	1.0	MTRF1L
IL18R1	214.358644345794	0.205895178750734	0.841753919339196	0.244602578046049	0.806764167699187	1.0	IL18R1
LINC01347	18.3014178016635	0.489269340813332	2.0082537124624	0.243629247528401	0.807517974448536	1.0	LINC01347
VPS4A	1217.81592230608	0.119037785442012	0.488559505557398	0.243650536092224	0.80750148536649	1.0	VPS4A
SHISA2	120.268401210944	-0.246833417903361	1.01283818303103	-0.243704692456089	0.807459538876974	1.0	SHISA2
GNAI3	1121.7794418874	-0.118637901485664	0.486694442374448	-0.243762597548603	0.807414689444405	1.0	GNAI3
HSD11B1L	85.0522720123532	0.274319855303293	1.12472743029731	0.243898964241299	0.80730907137706	1.0	HSD11B1L
VPS13B	682.499822269304	0.135485297770238	0.555335252641061	0.243970281241642	0.807253836679762	1.0	VPS13B
PLAGL2	655.92324077015	0.13645320484797	0.555659467126384	0.2455698371408	0.806015240798885	1.0	PLAGL2
PYGO1	71.4258875941913	-0.300348885228552	1.23099957049056	-0.243987806680436	0.807240263453011	1.0	PYGO1
ZFAND2A-DT	96.8446364237145	0.253338323132562	1.03818032188526	0.244021503578991	0.807214165801926	1.0	ZFAND2A-DT
RP11-29H23.8	107.015945259572	0.249184005137806	1.0210342957481	0.24405057320355	0.807191652065005	1.0	RP11-29H23.8
NDFIP2	1125.39940570019	-0.124538990433318	0.51003626089985	-0.244176737970738	0.80709394228689	1.0	NDFIP2
RHBDF1	382.667415398676	-0.160603599505132	0.657294635212853	-0.244340347389452	0.806967237543755	1.0	RHBDF1
LIX1L	452.714635645161	0.166428105746409	0.680796356457196	0.244460923105532	0.806873862817073	1.0	LIX1L
DONSON	186.362270131579	-0.204445728919644	0.83616577827748	-0.244503822364994	0.806840641976875	1.0	DONSON
P2RY2	129.52363571668	-0.243304687528676	0.997153109912758	-0.243999326793418	0.807231341305413	1.0	P2RY2
YBEY	174.027332331404	-0.205291177480532	0.835772551644863	-0.245630437463523	0.805968325250057	1.0	YBEY
LINC00643	16.2815831270591	0.592225345825378	2.41089363373741	0.24564557205591	0.805956608462551	1.0	LINC00643
CNOT3	645.691407001292	0.142683217889279	0.580845380112366	0.245647504094251	0.805955112734443	1.0	CNOT3
NCAPH2	736.753559086483	0.138746142066284	0.563348592601408	0.246288255422078	0.80545910080889	1.0	NCAPH2
ARHGAP31	359.734274045503	-0.163874874911885	0.665350268392379	-0.24629865305058	0.805451052546901	1.0	ARHGAP31
HINT2	448.991388215916	-0.165034578731682	0.669940808913804	-0.24634202982687	0.805417477068826	1.0	HINT2
DAB2	724.111110870005	-0.143154875502382	0.581077532571135	-0.246361057652591	0.805402748831979	1.0	DAB2
ERBB3	4562.85756331946	0.106258655532217	0.431304995503044	0.246365464439576	0.805399337826641	1.0	ERBB3
ZNF584	128.553375016239	0.228605382249139	0.927569807738981	0.246456256275074	0.805329062634205	1.0	ZNF584
JAG2	480.052137236351	0.147315219726481	0.598200097133284	0.246264118699496	0.805477783866565	1.0	JAG2
CENPI	106.132452143532	-0.266442317067667	1.08051296217918	-0.246588728126228	0.805226528869527	1.0	CENPI
PLA2G4F	319.56359519489	0.198994182880335	0.80666658062611	0.246687029882757	0.805150445065194	1.0	PLA2G4F
LYPD6	125.247340828476	-0.231628911749475	0.938925180402745	-0.246695814090447	0.805143646335078	1.0	LYPD6
SENP6	1165.13954567189	0.124222151284415	0.503520430163982	0.246707271130904	0.805134778929585	1.0	SENP6
RP11-555E18.2	69.61971229296	-0.292099826526141	1.18387288006373	-0.24673242494618	0.80511531071934	1.0	RP11-555E18.2
SLC37A3	676.890920060075	-0.141706606145672	0.574103415444406	-0.246831149812928	0.805038902148081	1.0	SLC37A3
ASCC2	1135.79626254903	-0.119612542824494	0.484502517639856	-0.246877030499572	0.805003393210253	1.0	ASCC2
USP46-DT	34.6756367871773	-0.390834168594131	1.58440157068508	-0.246676206225381	0.805158822292366	1.0	USP46-DT
PABIR3	99.9395160521222	-0.271924251925897	1.10097642474892	-0.246984627293823	0.8049201212331	1.0	PABIR3
CNTROB	472.015247838092	-0.146968613334183	0.596873016261156	-0.246230955882044	0.805503453764389	1.0	CNTROB
SMCO4	517.40655535529	-0.147272441547176	0.598380850185262	-0.246118239749115	0.805590703998185	1.0	SMCO4
UCK1	536.128547900039	0.14357897887288	0.584429196465314	0.245673863902181	0.805934705805756	1.0	UCK1
AP1S2	286.970164329246	-0.180762009904883	0.735744772709485	-0.245685754910907	0.805925500206551	1.0	AP1S2
CTD-2546F11.1	34.746343689842	-0.430089091467384	1.75050673829363	-0.245694050790476	0.805919077845357	1.0	CTD-2546F11.1
RAB11FIP1P1	35.8594893043767	0.425044106281912	1.72967256360904	0.24573674533811	0.8058860255227	1.0	RAB11FIP1P1
CTD-2515O10.6	317.866107646004	0.164487571715091	0.669205462069683	0.245795321524084	0.80584067886803	1.0	CTD-2515O10.6
ADARB1	358.298220257011	0.190416953904556	0.774530699434946	0.245848168501872	0.805799768030344	1.0	ADARB1
CFL1	9826.6408507134	-0.103408356237905	0.420041726005639	-0.246185914007308	0.805538319060627	1.0	CFL1
PITHD1	782.453010619716	0.130080253645296	0.529057682711536	0.245871589991107	0.805781636742583	1.0	PITHD1
EIF2AK1	2139.44991169085	-0.109249404820323	0.444300593465606	-0.245890747001174	0.805766806795581	1.0	EIF2AK1
ETS2	3032.06531441719	-0.29535551181732	1.20093318597007	-0.24593833800899	0.80572996564296	1.0	ETS2
PRKAG2	588.741592666548	0.13905632284208	0.565312984836512	0.245981122974373	0.805696845312155	1.0	PRKAG2
FAM219B	679.959911863596	0.140641914520996	0.571721240313218	0.245997357810154	0.805684277831409	1.0	FAM219B
LETM1	939.104492704559	-0.133902464871712	0.544069579446503	-0.246112758239369	0.805594947134921	1.0	LETM1
ARG2	46.0971279957393	-0.359406480496156	1.46030424103519	-0.24611753523456	0.805591249349734	1.0	ARG2
NOXA1	359.468762461164	-0.142559485101226	0.645411408050577	-0.220881569992415	0.825184648029611	1.0	NOXA1
ARHGAP15	124.451799547708	0.26223853279091	1.07662986988149	0.243573525244824	0.807561134613419	1.0	ARHGAP15
C2orf69	269.683302200265	-0.176821104754206	0.707981619800725	-0.249753806891168	0.802777744542963	1.0	C2orf69
ZNF587	986.084114594245	0.155840736159468	0.623931560846566	0.24977216403033	0.802763547461299	1.0	ZNF587
TNNT2	13.2365854341243	-0.607684988312178	2.38364429959761	-0.25493945905216	0.798769859029654	1.0	TNNT2
PRKAR2A	1149.68307268135	-0.136158450724081	0.534145270326965	-0.254909026229391	0.79879336459426	1.0	PRKAR2A
GDI1	1795.62868425734	0.116037315018516	0.455249653327831	0.254887212258801	0.798810213281397	1.0	GDI1
PLEKHO1	506.156937854421	-0.173276235858248	0.67994214443805	-0.254839676104289	0.798846929608224	1.0	PLEKHO1
FOXJ3	861.132305665017	0.132708149856863	0.520902945967253	0.254765596709077	0.798904148486385	1.0	FOXJ3
DLG4	217.964350499346	0.204399254213087	0.802586175240955	0.254675772544576	0.798973530062956	1.0	DLG4
ACAP2	858.483401919005	0.151831444406302	0.596411826613873	0.254574838443974	0.799051495020109	1.0	ACAP2
PHLPP2	203.498606116998	0.202448552321487	0.795264215548814	0.254567662373412	0.79905703813914	1.0	PHLPP2
NMB	60.9625355581275	-0.318706835714584	1.25201379864492	-0.254555369964395	0.799066533371192	1.0	NMB
LRRC24	32.6041035598532	0.440384609930595	1.73016897852487	0.254532716397483	0.79908403212437	1.0	LRRC24
PEX13	711.55938471109	-0.139269393045345	0.547211291247594	-0.254507528029663	0.799103489003582	1.0	PEX13
AFMID	408.523476281178	0.156899668577794	0.616580994073342	0.254467247751608	0.799134603962662	1.0	AFMID
CENPM	120.059854826367	0.242676359746519	0.953997007827	0.254378533428824	0.799203133475316	1.0	CENPM
HMG20B	1356.76322833501	0.125526909698749	0.493474214772126	0.25437379693023	0.799206792341085	1.0	HMG20B
BFSP1	17.7331335859806	-0.515932727929577	2.02905426168843	-0.254272513885486	0.799285032850283	1.0	BFSP1
SNX12	1083.09675412933	-0.128894406880896	0.507533451741642	-0.253962386988651	0.799524616437384	1.0	SNX12
CCDC18	60.049257581258	0.338569754822926	1.33366116842408	0.253864896751096	0.799599934864702	1.0	CCDC18
TMEM39B	190.605376698817	-0.200397664967498	0.791401464833966	-0.253218718782054	0.800099202286011	1.0	TMEM39B
MYOT	22.1890983433613	0.513658906331835	2.02834908426197	0.253239893624491	0.800082840313286	1.0	MYOT
SOX21	464.392810046616	-0.569564794802617	2.24881268665549	-0.253273559946735	0.800056826253308	1.0	SOX21
TMEM191A	40.030508802479	0.387425416216153	1.52923942993323	0.253345165336908	0.800001497308634	1.0	TMEM191A
ACY3	205.995818382336	-0.197998657137187	0.781142923563837	-0.253473021600005	0.799902706235203	1.0	ACY3
HS3ST4	36.7176558208747	-0.601795299675319	2.37379313470593	-0.253516319883481	0.799869251549256	1.0	HS3ST4
ZFHX2-AS1	69.0581650060878	0.322068606771792	1.26328204220937	0.254945923404817	0.798764866145966	1.0	ZFHX2-AS1
B3GAT3	495.242850955458	0.156517505047066	0.617363047317916	0.253525872219019	0.799861870927692	1.0	B3GAT3
PARP3	413.909327870472	-0.154950738224067	0.610931516358281	-0.253630290916595	0.79978119288278	1.0	PARP3
DPY19L2P2	28.2681086775636	0.437462964691411	1.72472941026496	0.253641505785076	0.799772527955734	1.0	DPY19L2P2
CCL5	842.871087391782	0.158354219994225	0.624118175859829	0.253724736947558	0.799708221957577	1.0	CCL5
SMIM13	206.246203722984	0.195993688122677	0.772461129848657	0.253726278966395	0.799707030576955	1.0	SMIM13
SLC3A2	2045.89790676725	-0.114385332928341	0.450696552548044	-0.253796778079742	0.799652562688597	1.0	SLC3A2
ZFAND1	557.566313922473	-0.152343106458501	0.600138549417013	-0.25384656027594	0.799614101357809	1.0	ZFAND1
ITGA9	512.176392953265	0.156903324072745	0.618735429595988	0.253587101315981	0.799814562629465	1.0	ITGA9
JRKL	279.864648097312	0.179848044253473	0.705361885860135	0.254972727983682	0.79874416313298	1.0	JRKL
BCL7A	284.775900842485	0.177276467828029	0.695234588282466	0.254987986524058	0.798732377979885	1.0	BCL7A
DHX15	1942.58584661539	0.122330442460159	0.479439674978086	0.25515293965972	0.798604976981084	1.0	DHX15
USP54	755.59148664506	-0.157094514071095	0.614428374410719	-0.25567587796016	0.798201122805488	1.0	USP54
LINC00847	199.568418108835	0.2160695311284	0.845013922357661	0.255699374189655	0.798182978431718	1.0	LINC00847
CASKIN2	619.455829811792	-0.149663050295724	0.585207917342585	-0.255743379165716	0.798148996986191	1.0	CASKIN2
RABEPK	300.34124079543	-0.1735614983479	0.678547320724046	-0.255783926996721	0.798117685549701	1.0	RABEPK
LAMP3	148.70134637055	0.256113346634685	1.00100193222663	0.255856995265721	0.798061262328968	1.0	LAMP3
ZNF891	168.203286807328	0.225021655515012	0.879305402691855	0.255908419106881	0.798021553539194	1.0	ZNF891
HTRA2	430.255808241431	-0.1622104645157	0.634507448176268	-0.25564784933878	0.798222767347753	1.0	HTRA2
STK25	1700.27775869361	0.119556026348138	0.466988817617092	0.256014752040955	0.797939446353231	1.0	STK25
ZNF818P	171.688179704309	0.21515461823441	0.840226220575265	0.256067488690252	0.797898725482068	1.0	ZNF818P
RP11-342M1.3	14.4360804225736	-0.563591108428362	2.2006445656419	-0.256102742454445	0.797871504415947	1.0	RP11-342M1.3
FSD1L	127.69038446924	0.254633295674051	0.994166104750507	0.256127516777443	0.797852375159364	1.0	FSD1L
SLC66A1	261.254061483307	-0.185807058591407	0.725197877527889	-0.256215667956449	0.797784311053904	1.0	SLC66A1
CCDC154	15.5689843872762	-0.558059387939735	2.17804915607055	-0.256219831579255	0.797781096236883	1.0	CCDC154
RP11-77P6.2	29.2120585846098	0.434511188212257	1.6955074277867	0.256272064097922	0.797740766748694	1.0	RP11-77P6.2
SEC16A	2644.71783480872	0.112792627580161	0.440504468251365	0.256053310941213	0.797909672848837	1.0	SEC16A
H3C8	14.2821651972248	0.619438854778613	2.44643113215386	0.2532010186746	0.800112879370111	1.0	H3C8
WASH3P	667.917351630788	0.142773651510986	0.558501986821918	0.255636783538445	0.79823131273344	1.0	WASH3P
MTF1	337.104868140097	-0.178648546464513	0.698964306018751	-0.255590371248114	0.798267154138779	1.0	MTF1
PPP3CB	685.021277957395	-0.139157480872556	0.545348321726511	-0.255171741304713	0.798590455934247	1.0	PPP3CB
MASP2	30.5870655149159	0.419496818941276	1.64393899668418	0.255177850143709	0.7985857379186	1.0	MASP2
CAPN9	643.488627637576	-0.475620826798486	1.86368257903951	-0.255204846655598	0.798564887896598	1.0	CAPN9
OXR1	853.945968613383	-0.132708631208398	0.51979373198835	-0.255310179868373	0.798483538027197	1.0	OXR1
LINC01197	24.2679713748027	-0.48686002427578	1.90685663733916	-0.255320727705649	0.798475391949899	1.0	LINC01197
OSBP	1699.08360847542	-0.123077808506314	0.482031340575318	-0.255331548275299	0.798467035264636	1.0	OSBP
SLC27A2	137.480708423194	-0.270879215953286	1.05976922884555	-0.255602076924205	0.798258114512862	1.0	SLC27A2
NFX1	780.665266894101	0.138594636896067	0.542740731422213	0.255360670154403	0.798444544661569	1.0	NFX1
KIF21A	523.651092314568	-0.159031147068483	0.62259985286189	-0.255430749521492	0.798390423591342	1.0	KIF21A
CCT8	1983.17719837609	-0.114108778327676	0.44667635886572	-0.255461870911281	0.79836638939663	1.0	CCT8
PRR19	11.6257534679563	-0.632968084561139	2.47748282087889	-0.255488384915054	0.798345913510356	1.0	PRR19
ZCCHC17	416.476261906322	-0.156896421552873	0.613950807095533	-0.25555210570553	0.798296704623234	1.0	ZCCHC17
SHMT2	1390.30280334492	0.119780584844495	0.468708856815317	0.25555434488342	0.798294975414876	1.0	SHMT2
PRMT5	730.97939512134	-0.163251213457248	0.638810567723782	-0.255554966848696	0.798294495101469	1.0	PRMT5
CTC-251H24.14	161.10050414613	-0.319405376673259	1.25060050869699	-0.255401604630762	0.798412931563349	1.0	CTC-251H24.14
SOSTDC1	451.073432171493	-0.211724486959838	0.847706132073524	-0.249761655542059	0.80277167452939	1.0	SOSTDC1
SPATA24	31.9286620663153	0.409825337759391	1.618687364147	0.253183750510932	0.800126222745169	1.0	SPATA24
ATP6V1A	1022.34279815239	-0.125925551550667	0.497911777778393	-0.252907356625562	0.800339804478975	1.0	ATP6V1A
CH17-408M7.2	47.6618424831623	-0.352591436355195	1.40572364906066	-0.250825570581249	0.80194897094329	1.0	CH17-408M7.2
SPATA25	14.1924200863635	-0.557990198230453	2.22478980291123	-0.250805805339587	0.801964252999083	1.0	SPATA25
BAX	1101.31288171573	0.137061388184626	0.546488882052191	0.250803616845652	0.801965945099745	1.0	BAX
TRIM41	853.175261809059	0.129525956287607	0.516546110648302	0.250753908736324	0.802004378686741	1.0	TRIM41
GNLY	113.336687968944	0.330503218294592	1.31817012245646	0.250728804017107	0.8020237894725	1.0	GNLY
SNX29	378.357620435013	0.164911431456086	0.657911324110274	0.2506590560348	0.802077718744845	1.0	SNX29
MARK1	113.010058876877	0.258835916842742	1.0326241003304	0.250658411671707	0.802078216972008	1.0	MARK1
CH17-264B6.6	19.4197300337351	-0.493140355471093	1.96744248546047	-0.250650455662837	0.802084368634078	1.0	CH17-264B6.6
DNAJC21	788.328218510793	-0.133498252060967	0.532731841298894	-0.250591839480581	0.802129691604332	1.0	DNAJC21
ADNP2	384.309002873656	-0.164220705450502	0.655752420182924	-0.250430955946289	0.802254092748763	1.0	ADNP2
LINC00858	16.6793541074569	-0.589487247558921	2.35398674594459	-0.250420801465633	0.802261944739832	1.0	LINC00858
ZNF211	256.481007687683	-0.180793413621915	0.722111251084847	-0.250367811539156	0.802302919727428	1.0	ZNF211
AOAH	162.777300715774	0.226382634419904	0.904329087729429	0.250332138478815	0.802330504582254	1.0	AOAH
PPP6R1	1979.52542114932	0.115265671155013	0.460507296036273	0.250301509112102	0.802354189504096	1.0	PPP6R1
ZNF883	22.5558911160503	-0.476033093071531	1.90189286780768	-0.250294378368565	0.802359703555466	1.0	ZNF883
CRELD1	713.921180244617	0.133269643538767	0.532492662393134	0.250275079735043	0.802374626825112	1.0	CRELD1
NEDD4L	1914.01407301573	-0.116547838680734	0.465694724828031	-0.250266607000481	0.802381178653861	1.0	NEDD4L
AP000350.5	21.534209723964	0.528763737872598	2.11679538198877	0.249794449842296	0.802746312102145	1.0	AP000350.5
SDHAP2	12.6090208896093	-0.714934695310599	2.86189802890852	-0.249811379751802	0.802733218944846	1.0	SDHAP2
LINC00294	123.341600657733	0.244829761531694	0.979934193832583	0.249843064026728	0.802708715288976	1.0	LINC00294
ATAD3C	61.567171437077	-0.368049241593682	1.47307734934299	-0.249850587790137	0.802702896667375	1.0	ATAD3C
TSPEAR	16.8154993817735	-0.556020609937076	2.22524798348208	-0.249869054624201	0.80268861509513	1.0	TSPEAR
PAQR4	601.621056130518	-0.139251278966002	0.557245783732698	-0.249892027954398	0.802670848456021	1.0	PAQR4
ZFP3	191.328020865991	0.204395696766565	0.814868413349128	0.250832764429405	0.801943408834864	1.0	ZFP3
USP34-DT	46.741472167242	0.349821604790861	1.39919948276079	0.250015533239493	0.802575336240552	1.0	USP34-DT
BRMS1L	137.33340597052	-0.227502482086248	0.909722122202823	-0.250079091772956	0.802526184705107	1.0	BRMS1L
PPM1F	681.019671252365	0.139136454619824	0.55633881945788	0.250093018415297	0.802515414959713	1.0	PPM1F
CCNQ	262.351555350704	-0.182228268532417	0.728518366404773	-0.250135448790002	0.802482602950836	1.0	CCNQ
MRPS34	1120.75327442599	0.133105896475348	0.532133564372001	0.250136254104613	0.802481980193024	1.0	MRPS34
IGLV9-49	270.206939226443	-0.208678861165297	0.834240662786161	-0.250142279649089	0.802477320583434	1.0	IGLV9-49
ZNF687	659.093694500835	0.158595878977089	0.633864040892737	0.250204884242561	0.80242890828457	1.0	ZNF687
SNX14	1228.77893497154	-0.128679865555946	0.514668903337954	-0.250024558937553	0.80256835637619	1.0	SNX14
PLK1	264.444207533058	0.180872164552645	0.721026022591599	0.25085386502769	0.801927094423371	1.0	PLK1
TEX9	119.999817411572	0.237190583812314	0.945303969836973	0.250914617287834	0.801880122902388	1.0	TEX9
UQCRFS1P1	67.3534553874483	0.299432577420119	1.19299863523823	0.25099155068214	0.801820641722361	1.0	UQCRFS1P1
PNMA8B	40.0758545308282	-0.387466848796517	1.53625386872033	-0.252215377084303	0.800874593008687	1.0	PNMA8B
ZDHHC11	129.850947815668	0.343374448026469	1.36134156797747	0.252232397881317	0.800861437558274	1.0	ZDHHC11
CRELD2	1213.00668980863	0.133681313596536	0.529933801007512	0.252260401850911	0.800839793287381	1.0	CRELD2
PARP16	190.676847068442	0.210543684442652	0.83435269803234	0.252343744964424	0.800775378291363	1.0	PARP16
MSI2	1534.01526269874	-0.124992705601031	0.495092730145229	-0.252463221514817	0.800683038513751	1.0	MSI2
NCAPG2	466.43325061203	0.16203877742379	0.641806430176397	0.252472972854532	0.800675502123962	1.0	NCAPG2
RP11-73E17.2	46.0009185927736	-0.352054295389397	1.39614092940463	-0.252162434303481	0.800915513082641	1.0	RP11-73E17.2
C4orf33	262.807269293997	-0.190344400210133	0.753842466324002	-0.252498908874581	0.800655457383261	1.0	C4orf33
INKA1	27.25634638379	0.448727045565552	1.77602966392856	0.252657404704026	0.800532966198771	1.0	INKA1
PPP1R1C	22.1252018973191	-0.490477318850071	1.94112671375106	-0.252676610638295	0.800518123506416	1.0	PPP1R1C
CR1	83.8320689728735	0.283434936554708	1.12172100891667	0.252678637826746	0.800516556862827	1.0	CR1
TMEM167B-DT	19.0720731799043	0.497318971719947	1.96710863933301	0.252817237327865	0.800409446859595	1.0	TMEM167B-DT
RTN4R	57.3149377739316	0.327811203658604	1.29628346081699	0.252885432521061	0.800356746839874	1.0	RTN4R
NBPF26	278.968661680542	0.186540005306724	0.737608972149188	0.252898232464822	0.800346855374666	1.0	NBPF26
FAM214B	343.198869937767	-0.171196584860331	0.677981370938983	-0.252509275620994	0.800647445444999	1.0	FAM214B
DLAT	704.208871520809	-0.156761577329879	0.619492512266777	-0.253048381095479	0.800230826790722	1.0	DLAT
ST3GAL6-AS1	14.2917267055145	-0.573009017497519	2.27280681804649	-0.252115143683891	0.800952064999195	1.0	ST3GAL6-AS1
EFCAB12	39.6498170607531	0.378140967048752	1.50107383501979	0.251913635576605	0.80110781974607	1.0	EFCAB12
MECR	264.600833535617	-0.182536851336471	0.727194567981365	-0.251015146940906	0.801802398466326	1.0	MECR
CDH6	130.719344471764	0.246198280443013	0.98062482882006	0.251062662505957	0.801765662520571	1.0	CDH6
FBXO27	105.527058379505	0.318805848641914	1.26932763560505	0.251161197234903	0.801689483270984	1.0	FBXO27
GIMAP5	523.718878383693	0.168379024399174	0.670348811762049	0.251181208118473	0.801674012670732	1.0	GIMAP5
WARS1	2149.16842052675	-0.114791405330655	0.456974274087372	-0.251198835120219	0.801660385136113	1.0	WARS1
SS18	1062.00758196294	-0.126284501048822	0.502204871040762	-0.251460127790301	0.801458385375772	1.0	SS18
RANBP10	394.876786764875	0.157547139767456	0.625120213265458	0.252026948455999	0.801020234113779	1.0	RANBP10
SNHG14	684.943005009546	0.143850250220458	0.57188983533355	0.251534895941206	0.801400586163206	1.0	SNHG14
RP11-796E2.4	24.7489700817771	0.473187513458385	1.88068907144281	0.251603266400314	0.80134773361152	1.0	RP11-796E2.4
METRNL	621.281808793077	-0.146103121120439	0.5806582307075	-0.251616378437314	0.801337597691429	1.0	METRNL
NAA25	440.910988578303	0.161331749512455	0.641168200476033	0.251621570428282	0.801333584166729	1.0	NAA25
ILK	1434.07297354568	-0.120347904600552	0.47826338640897	-0.25163520357304	0.801323045467031	1.0	ILK
SLC25A14	120.388914639561	0.240980883212238	0.956959404238345	0.251819337523557	0.801180709700233	1.0	SLC25A14
FUT3	772.634049641875	-0.151895948741658	0.602987980592861	-0.251905433657753	0.801114159548298	1.0	FUT3
ZUP1	132.352921829378	-0.230919907029548	0.917931094079439	-0.251565622429568	0.801376833492462	1.0	ZUP1
ZMIZ1-AS1	14.9298427391304	0.479994762037834	2.17328987951214	0.220860901512863	0.825200741705755	1.0	ZMIZ1-AS1
AP1S1	1062.80651791131	-0.112129117540746	0.5112691624118	-0.219315237030532	0.826404493382489	1.0	AP1S1
SULT1C2	4839.615047091	-0.384570878393274	1.74144928411062	-0.220833808886762	0.825221837706016	1.0	SULT1C2
RP11-1277A3.2	52.7294826338776	0.255577416704664	1.33241251114616	0.191815533527837	0.84788670290601	1.0	RP11-1277A3.2
RP11-142E9.1	25.1779297596879	0.347579682350671	1.81224013043959	0.19179559955245	0.847902318023915	1.0	RP11-142E9.1
BAG5	704.203548861045	-0.107272522559519	0.559661624066324	-0.191673893557522	0.84799765672245	1.0	BAG5
KHNYN	2170.38758922534	-0.0867262932470598	0.4525278196926	-0.191648534019351	0.848017522460769	1.0	KHNYN
RNF145	1272.71730135119	0.0951118497371008	0.49634346320311	0.19162506769668	0.848035905209044	1.0	RNF145
GJB2	419.016828856408	-0.122944383328114	0.641868138536045	-0.191541495747899	0.848101373406719	1.0	GJB2
RP5-1090P18.1	139.982560400229	0.173014985564162	0.903300190587305	0.191536531672457	0.848105262173621	1.0	RP5-1090P18.1
C2orf42	105.903643012909	0.196646864103368	1.02671329673937	0.191530454244508	0.84811002312577	1.0	C2orf42
RP11-582J16.4	19.8461383619485	0.369214826884631	1.92825185296655	0.191476453823502	0.848152326366822	1.0	RP11-582J16.4
NHLRC4	23.6826635336638	0.345573984932217	1.80481977502033	0.191472849375403	0.848155150061063	1.0	NHLRC4
RP11-339H12.2	14.8902442471532	0.410026704172038	2.14175989776963	0.191443823651301	0.84817788863955	1.0	RP11-339H12.2
AP1S3	298.299165457927	-0.147144837037638	0.768660920104335	-0.191430100306992	0.848188639469315	1.0	AP1S3
TRPM3	24.8278101867488	-0.356708168584932	1.86415324185168	-0.191351311993327	0.848250362561597	1.0	TRPM3
LAYN	115.332246957722	0.198021326159544	1.03515738341098	0.191295864119752	0.848293801214044	1.0	LAYN
MBTPS2	332.200382224787	-0.128314914346252	0.670834342891723	-0.1912766030927	0.848308890684297	1.0	MBTPS2
RP11-171I2.2	14.7682080487564	0.413479135091372	2.16207482304762	0.191241825067154	0.848336136619451	1.0	RP11-171I2.2
EHD2	976.687822056237	0.106206694540727	0.555849441685108	0.191070974576769	0.848469987601973	1.0	EHD2
IGKV1D-12	12.0913401522215	0.712569359060825	3.74416942693297	0.190314400287309	0.849062770073024	1.0	IGKV1D-12
CLNK	14.1957794581152	0.425911247668643	2.23464216173564	0.190594832121953	0.848843039342299	1.0	CLNK
TYMSOS	16.1015207936238	0.424628924600362	2.22779504126782	0.19060502278464	0.848835054728941	1.0	TYMSOS
RP11-334C17.3	11.7013490586205	-0.454911669334031	2.38565574821453	-0.190686216850229	0.848771437906986	1.0	RP11-334C17.3
USP6NL	576.041878663706	0.108689709264496	0.569920937008715	0.190710153297691	0.848752683513501	1.0	USP6NL
RP11-234B24.6	186.038786949749	-0.168400459931295	0.882778963520666	-0.190761749985168	0.848712257397173	1.0	RP11-234B24.6
FAM185A	131.822088429441	0.179304625273073	0.934754038515367	0.191820112976302	0.847883115640639	1.0	FAM185A
MRPL36	275.179554419002	-0.137370513357259	0.719906013191734	-0.190817288423834	0.848668743354916	1.0	MRPL36
TRIM23	190.592499405104	-0.151551548796746	0.793936096847286	-0.190886331278494	0.848614649324604	1.0	TRIM23
ADRA2B	55.206225130774	0.285277334451373	1.49446048337832	0.190889847958031	0.848611894078559	1.0	ADRA2B
NAGPA	375.152330815097	-0.125837504728242	0.6589006425073	-0.190981001702161	0.848540477641365	1.0	NAGPA
PRSS33	18.3615867272187	0.413062040234881	2.1628314111762	0.190982079370786	0.848539633325241	1.0	PRSS33
ZCCHC2	325.21026703961	0.128971170642961	0.675196073283736	0.191012915723466	0.848515474182228	1.0	ZCCHC2
CFAP43	26.6316086531081	0.3479861324317	1.82153265529083	0.19104029314047	0.848494025106773	1.0	CFAP43
RGS11	216.499772874842	0.198365904134587	1.03942372175866	0.190842194556577	0.848649229695168	1.0	RGS11
CDPF1	110.893778356619	0.196053779079118	1.0303115084246	0.190285925640969	0.849085081872445	1.0	CDPF1
NOD2	61.5436296680808	-0.266063427742198	1.38665507776153	-0.191874267804004	0.847840694234411	1.0	NOD2
NFIB	868.483317395723	0.105867802116218	0.551497557301371	0.191964226703484	0.847770227197292	1.0	NFIB
TECR	1201.65575259956	0.0965128861034365	0.498704658011992	0.193527139867051	0.846546153255162	1.0	TECR
PPM1L	414.434446809297	0.124290211632481	0.642895680681626	0.193328739587585	0.846701519945224	1.0	PPM1L
HEXIM1	931.818472541359	0.105253010050189	0.544459089100748	0.193316655295496	0.846710983312319	1.0	HEXIM1
RBM27	529.816341628537	0.111021342478429	0.574476921839309	0.193256401184873	0.846758169423864	1.0	RBM27
ZNF598	724.298767522387	0.103107170406814	0.533588245759541	0.193233586433384	0.846776036222316	1.0	ZNF598
ANKDD1B	27.004202366236	-0.330561856474987	1.71127201575269	-0.193167336012091	0.846827919018859	1.0	ANKDD1B
ENDOD1	648.185137038724	-0.121632024585846	0.62975595579767	-0.193141523261631	0.846848133978451	1.0	ENDOD1
DENND11	1531.24829395123	0.0947908770934913	0.490848219538635	0.193116473321608	0.846867751648155	1.0	DENND11
PHF3	1258.38754297624	0.0928208547078552	0.480649382697366	0.193115518399196	0.846868499490245	1.0	PHF3
PCNX4	581.99633596089	0.108160598925851	0.560230043162929	0.193064617376107	0.846908362538402	1.0	PCNX4
ZNF582	21.1956977234722	0.38153790456689	1.97633659699277	0.193053098924265	0.846917383248389	1.0	ZNF582
OR51E1	21.5323469536714	-0.38223355335879	1.9802495374016	-0.193022922686977	0.846941015953923	1.0	OR51E1
CBX3P2	13.8802589525399	0.430170471110764	2.22905170231583	0.192983621987703	0.84697179474427	1.0	CBX3P2
SYP	167.959527472475	0.185492140100221	0.961287074751076	0.192962274197075	0.846988513607536	1.0	SYP
CHRAC1	431.596646601118	-0.121041764553378	0.627319303043973	-0.192950805062177	0.846997495872194	1.0	CHRAC1
WDR73	520.10291527634	0.114255713716632	0.592582605627295	0.192809766320567	0.847107954590379	1.0	WDR73
GNPNAT1	986.478484945658	-0.130068408338428	0.674624394791478	-0.192801222936255	0.847114645694405	1.0	GNPNAT1
SMS	1274.03361855885	-0.0944188602279377	0.491773969859455	-0.191996457752577	0.847744980113216	1.0	SMS
FASLG	16.7138810455342	0.405442023371508	2.11077599121644	0.19208197604041	0.847677993060177	1.0	FASLG
CES1	221.661535142125	-0.168831222919732	0.87889150713423	-0.192095635865493	0.847667293328741	1.0	CES1
ADGRB2	86.4527483174394	0.224307356056122	1.16751144195569	0.192124332143921	0.847644815645361	1.0	ADGRB2
PALM3	697.722836701947	0.107816253392239	0.560801208190887	0.192253960614757	0.84754327971243	1.0	PALM3
MIR3936HG	96.394576688956	-0.198917081218339	1.03454754030453	-0.192274471175859	0.847527214345829	1.0	MIR3936HG
LY75	778.333203820219	0.104467272550137	0.544390654511858	0.191897622937356	0.847822399462282	1.0	LY75
LIN37	134.264852872125	-0.173783995888767	0.903660881480489	-0.192311075371607	0.847498543428838	1.0	LIN37
PDAP1	2217.61504239045	-0.0874314114589402	0.453779732382959	-0.192673681126759	0.847214536636563	1.0	PDAP1
CDK14	337.075096975578	0.15701121988687	0.814736750134541	0.192714051331233	0.847182918364475	1.0	CDK14
CKS2	361.489208557052	0.125057934162205	0.648917608938928	0.192717738645886	0.847180030441945	1.0	CKS2
SHISA5	2051.62838010685	0.0899407132103739	0.466623670031115	0.192747858685301	0.84715644035939	1.0	SHISA5
C17orf75	276.664977307562	0.138501825471644	0.718466515530411	0.192774224654568	0.847135790585423	1.0	C17orf75
C2orf74	80.5983287707785	0.215161677195291	1.1159869270873	0.192799460256095	0.847116026211493	1.0	C2orf74
CTD-2600H12.2	15.8407293298692	0.409435230340443	2.12652367840667	0.192537348395395	0.847321315356633	1.0	CTD-2600H12.2
C1orf216	144.450299500463	-0.176138606375314	0.925840929014074	-0.190247158940018	0.849115458382798	1.0	C1orf216
PCLAF	256.864190234039	0.145985187168498	0.767476798767868	0.190214463033758	0.849141078161169	1.0	PCLAF
MALL	1400.48780350839	0.136026449227996	0.715218290134101	0.19018871735298	0.849161252010964	1.0	MALL
L3MBTL2-AS1	26.8354272545391	0.325073725233016	1.72333169918715	0.188630967205178	0.850382060179944	1.0	L3MBTL2-AS1
LINC01806	40.1313372566106	0.276894017165863	1.46794306305706	0.188627218680552	0.850384998331054	1.0	LINC01806
RDH12	86.8078607484846	-0.218382201495576	1.15782925806697	-0.18861347644658	0.850395769722638	1.0	RDH12
AIDA	1042.88378845543	0.0931957838620858	0.494189267108917	0.188583180705836	0.850419516126809	1.0	AIDA
AC007405.6	48.0819930028662	-0.260613522804529	1.38240918466509	-0.188521261067624	0.850468050392794	1.0	AC007405.6
KLLN	22.6763512917068	0.345402946347295	1.83236849613132	0.188500810331843	0.850484080350103	1.0	KLLN
STRA6	119.060242115926	-0.264770592277773	1.40469825083035	-0.188489301614251	0.850493101287509	1.0	STRA6
TBC1D22B	294.015074463061	-0.12951678420182	0.687703619466939	-0.188332270669467	0.850616189616639	1.0	TBC1D22B
RP11-359B12.2	35.6993057108329	0.296264426004931	1.57315963918094	0.188324451394634	0.850622318831617	1.0	RP11-359B12.2
SSH1	791.942282768109	0.105057721607137	0.558098408111752	0.188242288600295	0.850686723486376	1.0	SSH1
IZUMO4	53.0898751195562	-0.247442563612795	1.31459303679036	-0.18822750211498	0.850698314221336	1.0	IZUMO4
HPX	12.853762972094	-0.464519982370489	2.46808596149503	-0.18821061730326	0.850711549818347	1.0	HPX
C19orf33	1333.62091871221	-0.124705202510402	0.662605271863772	-0.188204362092731	0.850716453137818	1.0	C19orf33
PTGIR	59.3112424030426	-0.254112825147505	1.35031345911593	-0.188188026588935	0.850729258200691	1.0	PTGIR
PEX3	207.484388031942	-0.144643871384642	0.768751097490197	-0.188154360828716	0.85075564821656	1.0	PEX3
RPL13P5	47.7047998887956	-0.270354301515644	1.43694388280553	-0.188145344262016	0.850762716177963	1.0	RPL13P5
AP1B1	2038.56221786496	-0.0840190124889224	0.446767521213923	-0.188059804035514	0.850829770569804	1.0	AP1B1
TPRN	943.209743546618	-0.0959571214798983	0.511644015003303	-0.187546650925407	0.851232050371864	1.0	TPRN
GCNT2	659.141817312457	-0.118442412546073	0.631458289767267	-0.187569653396626	0.851214017049813	1.0	GCNT2
KLHDC2	1372.84386543144	0.0897375096114556	0.478153168697589	0.187675237740003	0.851131242747666	1.0	KLHDC2
SUMO2	3217.353744753	-0.0833989275128023	0.44430271633992	-0.187707444599544	0.851105994062377	1.0	SUMO2
PHETA2	456.007920027696	-0.11334584433588	0.603820022044614	-0.187714617266378	0.85110037104477	1.0	PHETA2
MNX1	203.947080611836	-0.152130564158559	0.810327701541926	-0.187739557550703	0.851080819148879	1.0	MNX1
C16orf74	36.8746389684716	0.288648021024291	1.53009924659047	0.188646600321834	0.850369806725671	1.0	C16orf74
TGOLN2	4421.82148828332	0.0784494946428422	0.417821710776923	0.187758301254783	0.851066125112386	1.0	TGOLN2
RNASEH2A	220.775705772939	0.142366974180586	0.757695806591242	0.187894631251918	0.850959251424288	1.0	RNASEH2A
MIX23	199.764835074251	-0.158286804861523	0.84214240332316	-0.187957291114794	0.850910131160166	1.0	MIX23
ESRP1	1481.86597501794	-0.101363886304845	0.539286751754689	-0.187959162681144	0.85090866401243	1.0	ESRP1
RPL6	15865.2174408955	-0.0808975902383217	0.430364335222774	-0.187974661507315	0.850896514279876	1.0	RPL6
NUDT3	1389.21752998554	0.0942676546523981	0.501349360300292	0.188027874606113	0.850854800105135	1.0	NUDT3
STK26	428.573005424953	-0.118799560129852	0.631780772929258	-0.188039214265791	0.85084591090895	1.0	STK26
AC142472.6	30.004397470315	-0.308391448611312	1.64135015728074	-0.187888883577549	0.850963757165041	1.0	AC142472.6
RP11-158I9.8	16.6005426948701	-0.390862353255558	2.07189025079278	-0.188650124255376	0.850367044622538	1.0	RP11-158I9.8
YIPF4	1424.00754833878	-0.0925526419213397	0.49048748203495	-0.188695217128385	0.850331700427443	1.0	YIPF4
TMTC4	580.168442210369	0.115545037121388	0.612268218896849	0.18871637226177	0.850315118949296	1.0	TMTC4
HES1	715.967653168835	-0.115452691128687	0.609532445818349	-0.189411887620981	0.849770008136558	1.0	HES1
UCHL5	542.529650413724	-0.118843581483169	0.62741832907023	-0.189416814869408	0.849766146656854	1.0	UCHL5
IGHG1	119663.118846928	0.369440642361602	1.94989521686797	0.189466920666135	0.849726878998353	1.0	IGHG1
PRTG	50.2087015661765	-0.280931227125233	1.48205805840575	-0.189554805583953	0.849658004934874	1.0	PRTG
TMEM64	423.754785255174	-0.125610130260363	0.662574910932908	-0.189578760360099	0.849639232142824	1.0	TMEM64
DUXAP9	61.1144466898181	0.261415089288719	1.37872190971404	0.18960682893836	0.84961723556973	1.0	DUXAP9
SEPTIN4-AS1	18.5034627752744	0.377120181614699	1.99125212485715	0.189388464126185	0.849788365155477	1.0	SEPTIN4-AS1
ANXA10	4943.60065360175	-0.511335906575722	2.69652417867229	-0.189627784768277	0.849600813138288	1.0	ANXA10
GPR143	21.316169053429	-0.384824419086684	2.02884076921808	-0.189676994333565	0.849562249390687	1.0	GPR143
ADAM32	11.2738888984474	0.495160169423327	2.61009334130778	0.189709755427838	0.849536575911516	1.0	ADAM32
APOL4	197.961890642067	-0.159310643380348	0.839221434012425	-0.189831475846205	0.849441190183511	1.0	APOL4
RP11-79N23.1	18.4621867735101	0.3805986875388	2.00482494128492	0.189841357068747	0.849433446898962	1.0	RP11-79N23.1
HPSE2	19.2911113553816	0.379616992705228	1.99833930903276	0.189966233957021	0.849335590089805	1.0	HPSE2
NDC1	493.234379371352	0.115884382984794	0.609923522670274	0.189998218920048	0.849310526206166	1.0	NDC1
TNFAIP3	1191.34131029313	0.119889517544076	0.632197228392762	0.189639422888443	0.849591692734054	1.0	TNFAIP3
KCTD2	517.976461906165	-0.111758626888411	0.577389867149611	-0.193558344624452	0.846521717441853	1.0	KCTD2
NIPBL	1170.46981403962	0.0949370214942533	0.501359479155671	0.189359183263344	0.849811312714772	1.0	NIPBL
SOGA3	27.2617280139457	-0.354330403365014	1.87279753743209	-0.189198456471092	0.849937277374782	1.0	SOGA3
NUP153	749.112452697542	0.102874416687987	0.54512045426272	0.188718687555258	0.85031330421702	1.0	NUP153
AC021218.2	377.362036327185	0.124543820720087	0.659835980912886	0.188749665557462	0.850289023665064	1.0	AC021218.2
ARMC10	720.34969326823	-0.102109353814543	0.540874176618299	-0.188785780924058	0.850260716627161	1.0	ARMC10
ZNF92	221.69775722203	-0.149498392592952	0.791793119526838	-0.188809916259805	0.850241799583177	1.0	ZNF92
COL4A5	668.82704306414	-0.109983615554384	0.582355956347214	-0.188859776148334	0.85020272015519	1.0	COL4A5
CNRIP1	148.318520688056	-0.171468169864567	0.907400825462762	-0.188966292572106	0.850119235423035	1.0	CNRIP1
NME7	145.13381720436	-0.168242107828784	0.888733777553447	-0.189305405148356	0.849853459225055	1.0	NME7
NARS2	507.753436553483	-0.114105095537027	0.603785992464694	-0.188982680885396	0.850106390849289	1.0	NARS2
SFXN5	336.706625898808	-0.126486647056365	0.669206898650991	-0.189009777561081	0.850085153531402	1.0	SFXN5
ST3GAL6	155.017008816104	-0.162722173034212	0.860561252310857	-0.189088426416197	0.850023512241394	1.0	ST3GAL6
TET3	697.691260196144	0.106754709459125	0.564547676346352	0.189097774965654	0.850016185347013	1.0	TET3
GTF2H4	295.622932200543	-0.131762453805887	0.696787245861602	-0.189099979353035	0.850014457667661	1.0	GTF2H4
ITSN1	603.772589070921	-0.116336354852553	0.614997848505171	-0.189165466408254	0.849963132791677	1.0	ITSN1
AC013463.2	54.3655073943964	-0.262785488313608	1.38917475460213	-0.189166616685942	0.849962231277821	1.0	AC013463.2
TRIM15	156.474882976012	0.178959723141251	0.946890350162577	0.188997303764396	0.850094929993374	1.0	TRIM15
CELF5	24.303132993275	0.367934924834094	1.90051151309534	0.193597840528124	0.846490789211504	1.0	CELF5
LACTB	407.355694949034	0.123784534290618	0.639369968383235	0.19360392325531	0.846486026004688	1.0	LACTB
GSDMD	1580.51866676314	-0.0955479446869193	0.493436188128168	-0.193637894799279	0.846459423979409	1.0	GSDMD
TNPO2	919.256173595742	0.117485762654492	0.59385312969956	0.197836395530879	0.843173069403178	1.0	TNPO2
PRKAG2-AS1	67.0306870380066	-0.241154084347717	1.21903615034307	-0.197823570925153	0.843183103670268	1.0	PRKAG2-AS1
SLC39A7	3784.83918663929	-0.0835078638002171	0.422136673784214	-0.197821864306687	0.843184438969808	1.0	SLC39A7
CRYM	49.3793546251606	-0.310374792864377	1.56917606964796	-0.197794752843771	0.843205651694186	1.0	CRYM
NCKIPSD	317.240571956561	0.140928536227179	0.712587732165627	0.197770084813112	0.843224952711492	1.0	NCKIPSD
APOBEC1	66.9341702050766	-0.27862570962033	1.40926499188871	-0.197709948962057	0.843272005224552	1.0	APOBEC1
ZNF788P	11.7984639018295	-0.46987845114617	2.37672636875538	-0.197699851915318	0.843279905582059	1.0	ZNF788P
GON7	189.479773432162	-0.161031489558063	0.814771794984669	-0.197639990177977	0.843326744267515	1.0	GON7
NANS	1452.66450123525	-0.0942591594341432	0.4770805230986	-0.197574947771788	0.843377637184144	1.0	NANS
JMJD1C	1084.08996334097	0.0984694930650374	0.498464765124732	0.197545543746501	0.843400644798071	1.0	JMJD1C
KCNE4	231.21620737936	-0.164470895926682	0.832645586727498	-0.197528094243666	0.843414298482508	1.0	KCNE4
DDX5	11068.3377140317	0.0996511840814171	0.504760829820837	0.197422577573596	0.843496862944304	1.0	DDX5
DTX2P1	31.9512005006657	0.34322162898273	1.74002234572858	0.197251276585771	0.843630905842799	1.0	DTX2P1
MXD1	988.26669249176	-0.111020415867099	0.562874255625631	-0.197238396955463	0.843640984327277	1.0	MXD1
PIGH	279.703619434317	0.149240784963716	0.756677176965968	0.197231777971847	0.843646163781215	1.0	PIGH
FRMD3	151.265658570215	0.171226193886237	0.868291912591532	0.19719888139369	0.84367190594725	1.0	FRMD3
THOC3	621.705007151427	0.115130334710852	0.583909619872701	0.197171498452024	0.843693333720592	1.0	THOC3
TMEM62	428.339305705854	-0.126706396246615	0.644411982679516	-0.196623277735712	0.844122353197001	1.0	TMEM62
IL13RA1	2084.26848514893	-0.0923549690772303	0.469638898119008	-0.196651021555347	0.844100640685472	1.0	IL13RA1
IMP3	865.146883513904	-0.110694110847185	0.562799511686576	-0.196684802578207	0.844074203575485	1.0	IMP3
WASH7P	212.326044996721	0.151855799276816	0.771919198847283	0.196724993371825	0.844042750392249	1.0	WASH7P
AC007405.4	12.2735422445568	-0.497371692242228	2.52776294899511	-0.196763581980642	0.844012551307595	1.0	AC007405.4
FREM1	78.7192620183107	-0.301325763053907	1.53117930360268	-0.196793257553132	0.843989327637846	1.0	FREM1
CIAO1	1608.71599603995	0.0913153976581419	0.461548828153546	0.197845584449764	0.84316587979692	1.0	CIAO1
MPI	464.082555624079	0.131163748256596	0.66645648850432	0.196807669396328	0.843978049188707	1.0	MPI
ZNF566-AS1	21.1133049993148	0.375479678972458	1.90678418869589	0.196917764054495	0.843891892146189	1.0	ZNF566-AS1
ZSWIM3	66.7837805811092	-0.237366524469559	1.20524095709047	-0.196945285565617	0.843870354862549	1.0	ZSWIM3
IGFBP1	14.0817931680352	-0.727651027046698	3.6941516357991	-0.196973784182331	0.843848053056411	1.0	IGFBP1
OTUD7B	638.806083065531	0.118666530384061	0.602088101191889	0.197091638498003	0.843755826607785	1.0	OTUD7B
ZNF763	59.6167079763635	0.246860845916328	1.25246446593647	0.197100079587287	0.843749221147513	1.0	ZNF763
CREBL2	1089.51845883341	-0.0996858419373004	0.505688090674635	-0.197129107399603	0.843726505909404	1.0	CREBL2
ALG1L	41.2398831810703	0.300309399275254	1.52587080828062	0.19681181240609	0.843974806949742	1.0	ALG1L
TUT7	692.752577113066	-0.105883452355227	0.535057500519695	-0.197891726127348	0.843129777761176	1.0	TUT7
IP6K1	782.893239547018	0.103224141891613	0.52138636530438	0.197980132893102	0.843060607720315	1.0	IP6K1
PIGQ	628.800365072222	0.118456580996229	0.598239787186495	0.198008530247256	0.843038389698637	1.0	PIGQ
POFUT2	588.990016635904	0.120391265234839	0.605965647063839	0.198676716771298	0.842515638258358	1.0	POFUT2
GMNN	429.553725767428	-0.124183065029202	0.624987942265384	-0.198696737378769	0.842499976334164	1.0	GMNN
HIRA	696.969155042303	-0.115589098455923	0.581722058757062	-0.198701590761225	0.842496179590214	1.0	HIRA
RP13-270P17.3	17.1996615402517	0.422626550084009	2.12596257975848	0.198793033380683	0.842424645790176	1.0	RP13-270P17.3
BTBD7	641.074669880988	-0.112096251836557	0.563731173906677	-0.198846998401252	0.842382430604041	1.0	BTBD7
ITGA3	1792.29263657518	-0.107094644562648	0.538317152522017	-0.198943399928665	0.842307019763165	1.0	ITGA3
FCGR3B	312.848392904651	-0.24233858726285	1.21990470107825	-0.198653703890682	0.842533641085345	1.0	FCGR3B
BORCS6	255.431760628473	0.144217131802012	0.724687797384739	0.199005878562416	0.842258146140752	1.0	BORCS6
ANKRD54	325.678254765498	0.141016309182139	0.708292926336264	0.19909320556336	0.842189836016265	1.0	ANKRD54
PGC	594756.899182568	-0.401572791987525	2.01636876370859	-0.19915642377287	0.842140385342354	1.0	PGC
RP11-706O15.1	334.081727278958	-0.141087236659126	0.708412112288805	-0.199159831137398	0.842137720044559	1.0	RP11-706O15.1
SSNA1	1079.81068124008	-0.0988999459744238	0.49644972964561	-0.199214422062478	0.8420950183522	1.0	SSNA1
UST	214.120383054855	-0.166414701942639	0.835205723759226	-0.199249953883952	0.842067225174351	1.0	UST
FMO5	844.807628028926	-0.146441157195571	0.734846491990786	-0.19928129043502	0.842042713722393	1.0	FMO5
LINC01094	30.373931561021	0.367417720476269	1.84550723846157	0.199087661548568	0.842194172696258	1.0	LINC01094
ST7-AS1	33.25204987999	-0.314743313523718	1.60100034636042	-0.196591658608462	0.844147098696381	1.0	ST7-AS1
BMS1	717.924463212964	0.108525176399469	0.546322296961249	0.198646800621368	0.842539041484125	1.0	BMS1
RREB1	962.206155782554	0.115488462283236	0.581596696524979	0.198571386277254	0.84259803829316	1.0	RREB1
RP11-81A1.12	11.8754944188495	0.484128269897976	2.44489237240972	0.198016188917475	0.843032397594844	1.0	RP11-81A1.12
POLI	281.446692422989	0.142462781847634	0.719213546239632	0.198081338418183	0.842981425331407	1.0	POLI
KHSRP	2794.81391677231	-0.0895243035439124	0.451929030906318	-0.198093721406603	0.842971737089829	1.0	KHSRP
WBP2	1756.53741381286	-0.0906801463151685	0.457709919372377	-0.198117066021884	0.842953472720652	1.0	WBP2
SHPK	360.999957631148	0.127009239110544	0.640969043293903	0.198151908332189	0.8429262129375	1.0	SHPK
SPRING1	1053.19600259673	-0.0981023785049866	0.495076377036585	-0.198156048349964	0.842922973899963	1.0	SPRING1
C6orf3	19.09937446533	0.39706627148991	1.99893471300876	0.198638939484048	0.842545191228067	1.0	C6orf3
CTD-2017F17.2	33.6639040792692	0.316749971135429	1.59808609394414	0.198205824038978	0.84288403095996	1.0	CTD-2017F17.2
GTF2I	4010.41322508729	0.0989359362070707	0.498646042088433	0.198409147684611	0.842724960899155	1.0	GTF2I
LRRC75A	263.557352931458	0.143018476477373	0.720706009363109	0.198442186715994	0.842699113450285	1.0	LRRC75A
ZBTB12	89.5883712592651	0.21201917848922	1.06814278301542	0.198493293088289	0.842659131699596	1.0	ZBTB12
CXCL6	49.9967997586886	0.382638345117911	1.92749539730354	0.198515828184701	0.842641502077666	1.0	CXCL6
WDR77	540.616832792726	-0.118330642526888	0.596052595013504	-0.19852382745554	0.842635244119384	1.0	WDR77
UBE2A	830.221064122255	-0.102781324414071	0.517688647555278	-0.198538880269914	0.842623468087455	1.0	UBE2A
ZGLP1	24.3097894963746	0.372455518060382	1.87907432334547	0.198212233243265	0.842879016627194	1.0	ZGLP1
MMP9	263.52210181847	0.190698569995556	1.01735292537208	0.187445836385453	0.851311087191645	1.0	MMP9
NR1I2	311.729494864095	-0.150903549248894	0.768252666318851	-0.196424374251718	0.844278019952662	1.0	NR1I2
Z97634.3	23.6251371210783	-0.355046004577818	1.80837387481915	-0.196334402703824	0.844348435895673	1.0	Z97634.3
ZNF24	1437.41938565145	0.0931950131416153	0.478272842413595	0.194857422117694	0.8455045674196	1.0	ZNF24
NCOA7	1690.08319714226	0.119071804225512	0.611206841392173	0.194814252985612	0.845538363804806	1.0	NCOA7
SLX4	194.411359913327	0.158497738960907	0.813733202418966	0.194778507857053	0.845566348278016	1.0	SLX4
ZBTB1	634.688054248206	0.106423501723729	0.546420588823967	0.194764809197213	0.845577072861779	1.0	ZBTB1
NOL10	395.434725146804	-0.124098945655118	0.637277401193804	-0.194733008612333	0.845601969424749	1.0	NOL10
CD34	774.334204622455	0.124850832816938	0.641622788542112	0.194586032551342	0.845717038454286	1.0	CD34
IGLV5-37	27.7980571970839	0.518548214061942	2.66523616622143	0.194559949558654	0.845737459434285	1.0	IGLV5-37
SNAPC2	205.953761961006	-0.155918145782568	0.801490061605154	-0.19453534516736	0.84575672287794	1.0	SNAPC2
SMIM29	222.925905463355	-0.153508553415828	0.789171702883415	-0.194518572897318	0.845769854394806	1.0	SMIM29
CES2	4375.93291168787	-0.288022331301387	1.48077875464229	-0.19450733635827	0.845778651844622	1.0	CES2
CRIM1	1393.07225191057	0.0914083250768474	0.469985753019421	0.194491693608998	0.845790899090935	1.0	CRIM1
ITGB8	388.747270070188	0.133303355828432	0.685496219186126	0.19446256900833	0.845813701841576	1.0	ITGB8
KLF11	366.011025823382	-0.129810008747144	0.667863920398102	-0.194365955073252	0.845889345467605	1.0	KLF11
CYTL1	15.4134828040312	-0.421367508399833	2.16840688938938	-0.194321236693032	0.84592435808657	1.0	CYTL1
TARS2	527.285350877845	0.118753061998844	0.611299489798169	0.194263309524522	0.845969713085916	1.0	TARS2
ARPIN	1051.36747922842	-0.10201602329089	0.525166662241774	-0.194254568360099	0.845976557164168	1.0	ARPIN
CCDC86	285.285126208128	-0.139593736588708	0.719002272411976	-0.194149228653234	0.846059036013564	1.0	CCDC86
RP11-565P22.6	15.9935381586072	-0.464929658586361	2.40100056465828	-0.193639962201563	0.846457805068711	1.0	RP11-565P22.6
STX10	853.039030530655	0.123628140807358	0.638037776815958	0.193763042408409	0.846361426415075	1.0	STX10
TREH	86.2997403472098	-0.217880105746787	1.12436065468729	-0.193781332385189	0.846347104541204	1.0	TREH
VMA21	446.704262859284	-0.118992077071244	0.614022203891836	-0.193791163115993	0.846339406658111	1.0	VMA21
DHX9	2244.87257239177	0.0886437947563483	0.457242452297514	0.193866064515529	0.846280756137179	1.0	DHX9
CH17-55D9.1	37.4267109263592	0.294695264067982	1.51974322973142	0.193911220200048	0.846245398004789	1.0	CH17-55D9.1
ACE	846.379329676318	0.11397390849701	0.584779565208642	0.194900634833821	0.8454707371979	1.0	ACE
MT1L	104.427275366155	-0.197824349039945	1.02007006344803	-0.193932119104899	0.846229033697169	1.0	MT1L
GNPDA2	255.175028205093	0.141208566343809	0.727977227527768	0.193973878583204	0.84619633529494	1.0	GNPDA2
LINC00242	16.2756282609356	-0.450934614556527	2.32461964606491	-0.193982105984463	0.84618989312702	1.0	LINC00242
RPAIN	476.314240518253	0.119128067781909	0.614051792728688	0.194003289612647	0.846173306103204	1.0	RPAIN
BTBD3	1414.48040556039	-0.0924673569685676	0.476441755479807	-0.194079036744895	0.846113995787655	1.0	BTBD3
VWA3B	23.3885951637256	0.37443091605275	1.92864565953827	0.194141891332382	0.846064781049507	1.0	VWA3B
TOMM6	1151.91792484613	0.100165782965753	0.515938048050633	0.194143043615817	0.846063878824586	1.0	TOMM6
DEDD	489.369265546699	0.125216948596829	0.645610252831686	0.193951301187705	0.846214013757794	1.0	DEDD
EIPR1	344.292570227219	-0.128895989038535	0.661076136147721	-0.194979037951133	0.845409357964151	1.0	EIPR1
SNTN	15.7865703616779	0.460780817533583	2.36250618078233	0.195038989223299	0.845362424708906	1.0	SNTN
STARD7-AS1	92.9068780116769	0.204563478824473	1.04843797735999	0.195112618239538	0.845304784490922	1.0	STARD7-AS1
ANAPC15	350.092201959405	-0.135047271720573	0.689835128653701	-0.195767461109344	0.844792179505803	1.0	ANAPC15
KLHL25	296.148537500761	-0.141119365768029	0.720739215532648	-0.195798095520219	0.844768200777545	1.0	KLHL25
PHF20	738.523098022199	-0.103408360297301	0.528059499368575	-0.195827099826726	0.844745498127044	1.0	PHF20
RP11-1109F11.3	11.2012215413723	0.472044858765928	2.40970913091213	0.195892878816975	0.844694011167149	1.0	RP11-1109F11.3
C2orf27A	79.7187463978107	0.222791536138512	1.13719171773909	0.195913787150556	0.844677645798984	1.0	C2orf27A
LRRC46	17.4229437161292	0.44138298364343	2.25293816786701	0.195914379692592	0.844677182005535	1.0	LRRC46
PDIA2	1967.41963587232	-0.362193034110803	1.85021256288151	-0.195757526122689	0.844799956031758	1.0	PDIA2
CIDEC	97.8782688455382	-0.294040595111633	1.49978699500415	-0.196054903857078	0.844567192702066	1.0	CIDEC
PDE2A	206.151357535859	-0.153923838762973	0.784922690646538	-0.196100635893436	0.844531398552215	1.0	PDE2A
TBC1D10B	900.338528207226	0.100120539096672	0.510443931129481	0.196144048328934	0.844497420234973	1.0	TBC1D10B
PLEKHA4	425.921160506285	0.12709770424625	0.647928190167629	0.196160170486437	0.844484801717314	1.0	PLEKHA4
RPS27A	10974.2171699218	-0.0845989335044789	0.431236187437955	-0.196177723412071	0.844471063408995	1.0	RPS27A
SIX4	117.222878299864	0.209876599698008	1.06961390752062	0.196217156697696	0.844440199972386	1.0	SIX4
TSSC4	483.123499342935	-0.116889806324343	0.595541288642535	-0.196274899076737	0.844395006901707	1.0	TSSC4
TRIP6	790.489078385135	-0.111111406381957	0.5666144291383	-0.196097029422519	0.844534221300502	1.0	TRIP6
SUFU	270.493749363309	0.139002616108269	0.707678248254318	0.196420642362765	0.844280940678831	1.0	SUFU
NATD1	307.747861767876	-0.149324599569653	0.762862646358603	-0.195742444963624	0.844811760709121	1.0	NATD1
ABITRAM	306.80730350111	0.136019577938986	0.69542444212968	0.195592173209266	0.844929386832597	1.0	ABITRAM
CD180	86.7804375461844	0.216095733251514	1.10735947992875	0.195145060992676	0.845279387057829	1.0	CD180
SBF2	664.556249883737	-0.107151967358142	0.549011315740771	-0.195172602614873	0.84525782654445	1.0	SBF2
DHRSX	443.017808877969	0.125890260144273	0.644912238113465	0.195205258489952	0.845232262571116	1.0	DHRSX
ANXA5	3816.56462593411	-0.0888327217075113	0.45495305787134	-0.19525689556445	0.845191839892755	1.0	ANXA5
RP11-727A23.5	41.8305196477501	-0.280440445286901	1.43616825241598	-0.195269909925339	0.845181652018845	1.0	RP11-727A23.5
RP2	379.813221648572	-0.124333614926613	0.636470329305574	-0.195348642665352	0.845120019177349	1.0	RP2
TARBP2	359.900032254651	0.126938298329299	0.648497575907681	0.195742132345872	0.844812005408964	1.0	TARBP2
IMPA1	381.973099158041	-0.122723662216464	0.628070162812755	-0.195398013602265	0.845081371556839	1.0	IMPA1
ZNF627	186.640151854991	0.159669654082758	0.816962676364552	0.195443021697492	0.845046139498182	1.0	ZNF627
CD3D	184.162881015641	0.214173998531765	1.09578575234771	0.195452439560288	0.845038767292624	1.0	CD3D
CPEB4	910.289244075069	-0.132435323187562	0.677485226591713	-0.195480754397873	0.845016602812444	1.0	CPEB4
YEATS2	628.882543966302	0.10749046399813	0.549877309634179	0.19548081383762	0.845016556283926	1.0	YEATS2
CLCN6	323.480772072124	0.149973059494018	0.766898432283316	0.195557916382092	0.844956202055007	1.0	CLCN6
PIP4K2B	974.884659195502	0.10277705841089	0.525481137554738	0.195586579737477	0.844933765223184	1.0	PIP4K2B
GATA2	191.295312286978	-0.158604175342963	0.811556839944436	-0.195431998766497	0.845054768151756	1.0	GATA2
P3H2	305.463713747189	0.136430200308908	0.727850554112233	0.187442600047634	0.851313624448116	1.0	P3H2
RP11-15H20.6	45.0223972731635	0.271185698610388	1.44680593161668	0.187437508157961	0.851317616441791	1.0	RP11-15H20.6
SNHG30	125.557417976711	0.176635289166447	0.943328947047474	0.187246760230668	0.851467163768939	1.0	SNHG30
RPL36A	4615.85485856113	-0.0971971899841945	0.542814319718346	-0.179061580458356	0.857889348744087	1.0	RPL36A
MYO6	1790.83749480673	0.0906612792825442	0.506580498910233	0.178967172004404	0.85796347843931	1.0	MYO6
RP11-88E10.4	17.9528006692272	-0.36704987209314	2.05102314158266	-0.178959400628658	0.857969580593934	1.0	RP11-88E10.4
CTD-2196E14.6	11.0919228219984	0.426226314507996	2.38197539115068	0.178938168753329	0.857986252098011	1.0	CTD-2196E14.6
NAIF1	166.935092949329	-0.161141629610053	0.90058737502275	-0.178929478781537	0.857993075578546	1.0	NAIF1
ITGAM	223.959007256059	-0.150565574964702	0.841507551734556	-0.178923617089769	0.857997678262272	1.0	ITGAM
KSR2	31.727062755875	0.29984399780959	1.67655910878504	0.178844871164059	0.858059511150819	1.0	KSR2
BEX2	140.118547499301	0.173842840460521	0.972093036191383	0.178833541634687	0.858068407397375	1.0	BEX2
SMPD1	527.501454952305	0.102786456143794	0.574908345035156	0.178787552888119	0.858104519164382	1.0	SMPD1
SFXN2	225.480133757765	-0.147545825664044	0.825260154892344	-0.178787046471777	0.858104916819598	1.0	SFXN2
FOXP4	2347.82997585319	-0.0817799628664174	0.457486931347806	-0.178759123513069	0.858126842925617	1.0	FOXP4
METTL8	213.622976581695	0.149869789305496	0.83874237976559	0.178683935521872	0.858185883769952	1.0	METTL8
NT5C	580.987234439454	-0.101964981608074	0.570886935284111	-0.178608013787056	0.858245501586193	1.0	NT5C
ZNF430	184.21533521121	0.14566592654189	0.81589362843124	0.178535438280073	0.858302492520731	1.0	ZNF430
FAM21EP	12.6958401160151	-0.410856733515179	2.30140270807987	-0.178524485120629	0.858311093706915	1.0	FAM21EP
RP11-16E12.2	53.226912172691	-0.239580294457837	1.34207647834729	-0.178514636328975	0.858318827680699	1.0	RP11-16E12.2
CIDECP1	103.995760141668	-0.18213143817103	1.02027809370715	-0.178511563949452	0.858321240335056	1.0	CIDECP1
CAVIN3	550.901039174365	0.111320184013568	0.625561187662656	0.177952510815936	0.858760271246901	1.0	CAVIN3
DOK1	323.791513847903	-0.119774537182912	0.673006136658642	-0.177969457719319	0.85874696200442	1.0	DOK1
TUSC3	240.075937015865	-0.136319341854343	0.765815968240921	-0.178005353123504	0.858718771698441	1.0	TUSC3
TAF1A-AS1	23.7353673397431	0.325479602513174	1.82846805079186	0.178006721185102	0.858717697300533	1.0	TAF1A-AS1
RP11-736K20.4	43.7366507941067	-0.257166369816416	1.44434642154064	-0.178050338880686	0.858683442575973	1.0	RP11-736K20.4
C11orf45	45.4207497848284	0.252227574448069	1.41519048772681	0.178228709587511	0.858543363679758	1.0	C11orf45
PCDHGA1	11.4569728668433	0.457705649616613	2.555984407756	0.179072160310418	0.857881041502466	1.0	PCDHGA1
TTC26	112.616094324247	-0.173825802232608	0.975289415403784	-0.178229968958129	0.858542374680912	1.0	TTC26
VHL	1582.38138847702	-0.08320126581462	0.466604853796756	-0.178312045272596	0.858477919645855	1.0	VHL
BCLAF3	230.135505898024	0.131871143829674	0.739549984516251	0.178312685539346	0.858477416844142	1.0	BCLAF3
PIGA	202.785458173829	0.155728775595516	0.873204223627893	0.178341757153339	0.858454586955511	1.0	PIGA
RGPD4	47.0941987502852	-0.253974408218087	1.42383335721757	-0.178373688838419	0.858429511194366	1.0	RGPD4
FADS1	235.913743737414	-0.144573785858103	0.810126208653715	-0.178458349222351	0.858363028593041	1.0	FADS1
CYRIB	789.620320802969	0.0932172880738881	0.522278633314192	0.178481910091487	0.858344526754603	1.0	CYRIB
EPHA10	166.980186401835	0.153655814749643	0.861985008481359	0.17825810569531	0.858520278621745	1.0	EPHA10
PHRF1	1044.22122959854	0.0925479376918553	0.516535443147277	0.179170546609456	0.85780378987568	1.0	PHRF1
RFX2	107.572049609035	-0.185211647672606	1.03355413521061	-0.179198787332863	0.857781615882949	1.0	RFX2
TRMT5	234.658739305148	-0.143812676376332	0.802402843342056	-0.179227525886303	0.857759051120262	1.0	TRMT5
NOMO2	2558.939573136	-0.0815594025004839	0.453380215161322	-0.179891843033917	0.857237479053176	1.0	NOMO2
HES4	220.324934626529	0.158361701812574	0.880235508237441	0.179908331725532	0.85722453415929	1.0	HES4
RNASEK	1670.17201658589	-0.0884548795496744	0.491659687662374	-0.179910783351465	0.857222609447237	1.0	RNASEK
LRFN4	366.98127675199	-0.146088773118113	0.811603469317373	-0.180000183144838	0.857152424417971	1.0	LRFN4
LERFS	50.456907449283	-0.259228993052453	1.43931819784366	-0.180105409242252	0.857069816091018	1.0	LERFS
HAGLR	76.0279794909427	0.218137015656738	1.21112039605955	0.180111751372084	0.857064837217099	1.0	HAGLR
EXOSC9	317.893572446664	0.138156699956098	0.768277790534574	0.179826492003586	0.857288785026959	1.0	EXOSC9
PSMD6-AS2	14.3137714896646	0.423602463048166	2.35093810284125	0.180184438942147	0.857007774419526	1.0	PSMD6-AS2
UGGT2	354.103988516488	0.118413910479531	0.656576323544792	0.180350564333824	0.856877361811136	1.0	UGGT2
RP11-454E5.4	18.3151753294818	-0.361001110303277	2.0009595214303	-0.180413999602166	0.856827564561558	1.0	RP11-454E5.4
HSPA12B	193.880744423111	0.153126734883827	0.848649590189954	0.180435761301143	0.856810481565683	1.0	HSPA12B
IGHV1-18	1895.45014281814	-0.0834719316372363	0.462578879669243	-0.180449076483823	0.856800029142311	1.0	IGHV1-18
TMPRSS13	63.9928186540839	0.260700766753873	1.4445203231103	0.180475665577719	0.856779156768832	1.0	TMPRSS13
RP4-657D16.3	11.4916177540212	0.429165611383122	2.37640583390751	0.180594410794493	0.856685943287652	1.0	RP4-657D16.3
HCAR2	18.7776914076686	-0.45172256432486	2.50528624614131	-0.180307765238648	0.856910959803196	1.0	HCAR2
XPO5	570.063807522618	-0.104519751177254	0.587466386539653	-0.177916138815883	0.858788836115287	1.0	XPO5
CDKN2B	340.335979963991	-0.136497946929554	0.759155180531941	-0.17980243095214	0.857307675097913	1.0	CDKN2B
DERL2	602.04766710922	-0.101588656723127	0.565044556963767	-0.179788753773699	0.857318412939039	1.0	DERL2
CLIC2	206.27146051461	-0.147981101617025	0.825649435686995	-0.179229943388619	0.85775715296579	1.0	CLIC2
SSH3	750.755703405186	0.0976145278682914	0.544480474527676	0.179280125615101	0.857717751486012	1.0	SSH3
MFSD13A	126.91703817348	-0.169859774295373	0.947283492459669	-0.179312503223638	0.857692329811116	1.0	MFSD13A
MICAL3	684.596884535583	-0.124912016710245	0.696419526146184	-0.179363174093463	0.857652545254873	1.0	MICAL3
MTG2	727.10400324185	0.0998922088520194	0.556911108743072	0.179368318002261	0.857648506502326	1.0	MTG2
RP11-806O11.1	40.3449620231539	-0.271265856616706	1.51197048225857	-0.179412137868916	0.857614101378164	1.0	RP11-806O11.1
RP11-973H7.3	12.3204887346572	-0.421330137563645	2.34340531757301	-0.179793966670693	0.857314320333056	1.0	RP11-973H7.3
TPD52	2586.25569200398	-0.092266353775011	0.514200343988163	-0.179436585085472	0.857594906788256	1.0	TPD52
TUBAL3	29.7121664111158	0.398120463558843	2.21752104367497	0.179534018265307	0.857518408530339	1.0	TUBAL3
GAS8	259.063984308422	0.129941775540439	0.723289320349503	0.17965393914243	0.857424256217885	1.0	GAS8
ZNF264	724.600014023088	-0.126216963550145	0.702434419813425	-0.179685049578962	0.857399831114604	1.0	ZNF264
SLC45A3	650.97314199214	-0.127393674288891	0.708852942369535	-0.179718058110957	0.857373915947587	1.0	SLC45A3
SEC14L1	2140.99530560343	-0.101624564506521	0.565437981357137	-0.179727163468231	0.857366767312148	1.0	SEC14L1
ZNF709	50.0737570369346	0.25608934082948	1.42465209352848	0.17975570456308	0.857344359713449	1.0	ZNF709
CENPV	568.650343522044	-0.112327432695426	0.625774735225647	-0.179501386637033	0.85754402863432	1.0	CENPV
TAZ	572.687303064302	0.101541030323804	0.561942190925995	0.180696576913864	0.856605745786273	1.0	TAZ
CERS5	359.363271075682	-0.114114991024529	0.641560225979766	-0.177871049986394	0.858824247030589	1.0	CERS5
KIAA0100	2446.81046278525	0.084472629909567	0.47497431155898	0.177846733715572	0.858843344149132	1.0	KIAA0100
F8A2	172.633044652197	0.145760741556711	0.824842058397735	0.176713517542804	0.859733422517932	1.0	F8A2
DCPS	426.224103887597	0.117671367242185	0.665928851674016	0.176702611617415	0.859741989384455	1.0	DCPS
ACP2	602.948684197181	0.104607053352957	0.59220478020882	0.176640001649549	0.859791171338495	1.0	ACP2
IRF2BP2	3355.41093927472	0.0869143053517277	0.492107006388187	0.176616679347108	0.859809491825664	1.0	IRF2BP2
DNAJC13	867.825017792562	0.093474654360915	0.529254907422381	0.176615564730732	0.85981036739784	1.0	DNAJC13
SARNP	550.258037248497	-0.101927222015402	0.577246070396396	-0.176574995037053	0.859842236502279	1.0	SARNP
HTR1B	60.0615247784921	0.23862612042128	1.35204054077993	0.176493317488562	0.859906398150518	1.0	HTR1B
TRIM21	322.304061596033	-0.12077349852811	0.684395935041662	-0.176467293776019	0.859926841224438	1.0	TRIM21
STAP1	30.6835108865692	-0.288646511089625	1.63574512613362	-0.176461788867985	0.859931165647971	1.0	STAP1
JMJD7-PLA2G4B	357.96748473574	-0.122688267197184	0.695321859113424	-0.176448166542066	0.859941866790629	1.0	JMJD7-PLA2G4B
SEMA6A	362.649853490858	0.128570721122332	0.729123337476948	0.176336038793159	0.860029950745864	1.0	SEMA6A
HEXA-AS1	13.9733177941363	-0.413028057217361	2.34258987796079	-0.176312576564575	0.860048382138831	1.0	HEXA-AS1
DYRK2	1326.85548178203	0.0855357220402257	0.485210280721447	0.17628588148018	0.860069353282498	1.0	DYRK2
EBF1	122.644905302803	0.175453511750683	0.996402173274197	0.176087042417962	0.860225560520758	1.0	EBF1
TNFRSF9	48.4434679112943	-0.260737383168491	1.48093889030452	-0.176062216257199	0.860245064245825	1.0	TNFRSF9
ETV2	19.8877654818491	-0.339036634144709	1.92614340769986	-0.176018375781051	0.860279506049785	1.0	ETV2
PMS2CL	150.140654071131	-0.154103732442232	0.875568915665025	-0.176004115364448	0.860290709326479	1.0	PMS2CL
RP3-413H6.3	45.701182025921	0.268162152213752	1.52786032105562	0.175514835039681	0.860675115035068	1.0	RP3-413H6.3
KIAA1217	1058.95285727251	0.0961373875282072	0.547295723715018	0.175658941523663	0.860561893570145	1.0	KIAA1217
RP11-1275H24.1	55.521870399677	0.227530068485601	1.29481656346506	0.175723785828556	0.86051094768434	1.0	RP11-1275H24.1
ZNF317	448.154939292299	-0.109916730318294	0.625442736224808	-0.175742276553973	0.860496420279192	1.0	ZNF317
ANOS1	94.6894931072788	0.196085296266696	1.11573749755095	0.175745008747222	0.860494273710934	1.0	ANOS1
POLR3F	163.963431513113	0.147792456651173	0.840867988419847	0.175761782689461	0.860481095159135	1.0	POLR3F
RP11-422P24.14	115.013832151643	-0.17196776058581	0.973134334389493	-0.176715335703057	0.859731994310958	1.0	RP11-422P24.14
CSNK1A1	2943.61930533076	0.0816046608484999	0.464232547892159	0.17578401432434	0.860463628797122	1.0	CSNK1A1
UBA2	1313.72240887295	0.0844686519516517	0.480409323693349	0.175826420899293	0.860430312111878	1.0	UBA2
C12orf66	156.131961480752	0.153955984604571	0.87542338132155	0.175864602076491	0.860400315318876	1.0	C12orf66
RP13-511M20.1	54.1444112453737	0.236230253928923	1.34280093538963	0.175923510107161	0.860354035003666	1.0	RP13-511M20.1
RPP21	439.460454939465	-0.113512897821482	0.645077608296129	-0.175967815905606	0.860319227055092	1.0	RPP21
ANKRD26	151.349392423924	-0.153974735506614	0.87494211487955	-0.175982768331836	0.860307480047068	1.0	ANKRD26
TYW5	217.54478662855	-0.136803539190212	0.777357245203381	-0.175985417302465	0.860305398951293	1.0	TYW5
LINC00630	29.2019780877741	-0.292506821199012	1.66368198427724	-0.175818950955393	0.860436180848169	1.0	LINC00630
KIF27	109.366134832991	-0.176933417582003	1.00111875100828	-0.176735694345755	0.859716002157104	1.0	KIF27
GLUD2	13.8790345180153	-0.450812314021695	2.54946861596371	-0.176825990796238	0.859645073037322	1.0	GLUD2
TM9SF4	1409.16035502957	-0.0905318125427071	0.511977792801122	-0.176827615993638	0.859643796432496	1.0	TM9SF4
TMEM134	560.831004775765	0.100690907827346	0.567096190473271	0.1775552534453	0.859072268623387	1.0	TMEM134
RP11-331F4.5	22.4026566070004	0.349912368163542	1.97061063892605	0.177565451668443	0.859064258883305	1.0	RP11-331F4.5
MRPL17	657.866391091743	-0.108603229780081	0.611499405935613	-0.177601529496034	0.859035923277153	1.0	MRPL17
ACAD9	713.526248615155	-0.100852258583613	0.567828590640383	-0.177610392019666	0.859028962659128	1.0	ACAD9
ZNF30	65.4770686636372	-0.217658796934904	1.22526056351863	-0.17764286504892	0.859003458465021	1.0	ZNF30
CSPG4P11	19.2004399409126	-0.34923251896115	1.96575413163919	-0.177658290698814	0.858991343269597	1.0	CSPG4P11
MIA	406.671969104016	-0.355587910065132	2.00274634868419	-0.177550147725274	0.859076278689193	1.0	MIA
NAA50	1994.96695855107	0.0914435708815346	0.514697678641546	0.177664626587949	0.858986367117072	1.0	NAA50
RAB27B	1297.91772584424	-0.287911520631515	1.61964911410733	-0.177761663389788	0.858910155952171	1.0	RAB27B
TCF20	1109.774119028	0.0888284058265211	0.499702368772665	0.177762627070781	0.858909399098997	1.0	TCF20
DPP7	1605.46644649684	0.098698653268496	0.555201258851067	0.177770946472173	0.858902865235405	1.0	DPP7
STX4	852.679333588918	0.0939028271948975	0.528187801118638	0.177783029059025	0.858893375871033	1.0	STX4
ZNF230-DT	13.9306959970474	-0.450701133832604	2.53476537920014	-0.177807830867102	0.858873897209292	1.0	ZNF230-DT
COL6A6	13.9799603517297	-0.40077886981783	2.25377842092477	-0.177825320402785	0.858860161457945	1.0	COL6A6
RPS7	7888.01063395179	-0.0771348413663263	0.434050006800858	-0.177709572993316	0.858951066759878	1.0	RPS7
FLYWCH2	282.099790482529	-0.130006679050472	0.730924484030729	-0.177866088619089	0.858828143502098	1.0	FLYWCH2
DET1	136.77865905418	0.160649958882659	0.90488306613028	0.177536706007415	0.859086835919443	1.0	DET1
IGHV4-34	1504.35097157041	0.0862443619812219	0.486059979831459	0.177435636670041	0.859166217373621	1.0	IGHV4-34
PRCD	27.4762560037312	-0.359577996578107	2.03203452333975	-0.176954669051155	0.859543996432479	1.0	PRCD
RP11-213G2.3	54.9752593708446	0.233641216971804	1.31945943099764	0.177073437411522	0.859450706079574	1.0	RP11-213G2.3
MAX	1168.71082374924	-0.0856973115141647	0.483881229724339	-0.177104021090021	0.859426683482729	1.0	MAX
SRM	620.792178050577	0.0997667208425939	0.563281960885755	0.177116839825142	0.859416614774925	1.0	SRM
CLEC18B	12.5715406331269	-0.462574818076602	2.61072123001158	-0.177182769557725	0.859364829432857	1.0	CLEC18B
ATG3	999.269467741661	-0.0939203823455052	0.530028032355362	-0.177198896307687	0.859352162565267	1.0	ATG3
C2orf49	480.466456766256	0.106447569216084	0.599877543601189	0.177448831601626	0.859155853785101	1.0	C2orf49
OSCAR	33.431239839042	-0.286971024993751	1.61861943220175	-0.17729369812606	0.859277700551556	1.0	OSCAR
PP7080	118.157469453765	0.228228002867648	1.2869247324626	0.177343707142002	0.859238421513486	1.0	PP7080
TMEM63C	30.8835346125707	-0.329899453516299	1.86015219877238	-0.177350785454017	0.859232861958383	1.0	TMEM63C
WDR4	207.132292173069	0.145451317066006	0.820124959201023	0.177352628321063	0.859231414506961	1.0	WDR4
FNDC3A	1946.527003939	0.0837163207897356	0.471980684563324	0.177372344944984	0.859215928419228	1.0	FNDC3A
EXOC3-AS1	34.8218538046825	-0.275466259554209	1.55302396774474	-0.177374119959162	0.859214534267115	1.0	EXOC3-AS1
HSPA6	105.137052509076	-0.188022440741735	1.05994741480486	-0.177388461083563	0.859203270311844	1.0	HSPA6
HOXB-AS1	27.0192694867564	-0.310972968018009	1.7539209158075	-0.177301590519456	0.859271501533792	1.0	HOXB-AS1
AC017116.11	20.6083707154983	0.381015467640348	1.91181377833247	0.199295282813936	0.842031768932272	1.0	AC017116.11
PXYLP1	230.740005030271	-0.140329427964375	0.776502419395428	-0.180719885037361	0.856587449778845	1.0	PXYLP1
RP11-266L9.8	12.3095184397828	-0.423640708783152	2.34351238175539	-0.180771696399499	0.85654678006848	1.0	RP11-266L9.8
MRPS10	598.894471148754	-0.10346147871681	0.558533516225604	-0.185237726494858	0.853042579630384	1.0	MRPS10
RP11-452L6.5	116.49633841008	0.178769653994339	0.965475462857488	0.185162296580009	0.853101740661678	1.0	RP11-452L6.5
ZNF749	118.297319091199	-0.184175519447411	0.995096593094326	-0.185083056987165	0.853163890581502	1.0	ZNF749
EIF2AK3	1046.10215365045	-0.0920346859683261	0.497382455765023	-0.185038062564486	0.853199181423031	1.0	EIF2AK3
BDKRB2	230.78994703989	-0.139077521751615	0.751744389182156	-0.1850063981228	0.85322401722829	1.0	BDKRB2
PANO1	11.6723717874861	0.440049123396079	2.37898770125811	0.184973265378111	0.853250004843521	1.0	PANO1
LAIR2	20.6388221470214	-0.411389133436086	2.22497422535463	-0.184896134412756	0.85331050300957	1.0	LAIR2
PDIA4	4561.64099299357	-0.0794480749870269	0.429912135665503	-0.184800726464819	0.853385338037451	1.0	PDIA4
LINC02361	20.7364844520113	0.36042708376055	1.95051135096679	0.184785945276299	0.853396932060203	1.0	LINC02361
GPR35	610.655014313384	-0.103751213907473	0.5617366907846	-0.184697235572344	0.853466514567563	1.0	GPR35
DHRS1	399.522246237821	-0.136807494585089	0.741302599751603	-0.184550134629138	0.853581900764177	1.0	DHRS1
MED19	212.802993174021	-0.143706491551492	0.778728032867548	-0.184540026153051	0.853589829982768	1.0	MED19
ADAMTS8	120.170765010255	0.208914661108622	1.132182418471	0.184523852075674	0.853602517167754	1.0	ADAMTS8
TNNI1	58.0509505524293	-0.238066617978198	1.29031847292011	-0.184502216293494	0.853619488653792	1.0	TNNI1
FUT4	1018.85658929613	-0.108323633070813	0.587275428407743	-0.184451158401955	0.853659539625689	1.0	FUT4
IGHV1-3	411.074972040155	-0.124761902966722	0.676495029280696	-0.184423975885498	0.853680862363977	1.0	IGHV1-3
SLC35F3	23.1463735562599	0.338011764160481	1.83312587551428	0.184390918635444	0.853706793554267	1.0	SLC35F3
FAM193B	825.910149649161	0.100583008418008	0.547102749243418	0.183846651396109	0.854133757317901	1.0	FAM193B
RP11-61K9.3	66.842937727889	0.221817591620448	1.206204757392	0.183897128792669	0.854094157288747	1.0	RP11-61K9.3
ANGEL1	590.076460861114	0.116260514716173	0.632156370175432	0.183911007151457	0.854083269640054	1.0	ANGEL1
RP11-122G18.14	53.9510976394836	-0.256610318386197	1.39529595435981	-0.183911031623349	0.854083250441744	1.0	RP11-122G18.14
PLAAT2	267.917705701175	-0.368476174079871	2.00349289356718	-0.183916885985957	0.854078657670478	1.0	PLAAT2
SLC8A1-AS1	21.7121974955786	0.343332184193967	1.86677139922837	0.183917636801102	0.854078068653302	1.0	SLC8A1-AS1
NOVA1	46.4496171096028	-0.288428143032568	1.55642522991979	-0.185314486997511	0.8529823758439	1.0	NOVA1
PCDHGB6	41.6357946448485	0.27915315318558	1.51754923144127	0.183949981590026	0.854052694127542	1.0	PCDHGB6
ALDH7A1	879.542121100484	-0.0968786591944348	0.526435851921361	-0.184027472370758	0.853991903131155	1.0	ALDH7A1
FBXL4	440.254558779017	-0.113058449132422	0.614103806808827	-0.184103156305002	0.8539325304305	1.0	FBXL4
CPNE8	122.812133517381	-0.190112433409132	1.03263641994772	-0.18410393991213	0.853931915708967	1.0	CPNE8
SYNE4	65.6707820734453	0.258419124420192	1.40326621173538	0.18415545265685	0.853891505355663	1.0	SYNE4
CLPP	656.881384357068	-0.108426659600661	0.588490319201077	-0.184245443064991	0.853820911237211	1.0	CLPP
PCDHGB2	50.7880170259487	-0.252475432972562	1.369830492791	-0.184311441671991	0.85376913853579	1.0	PCDHGB2
VPS26B	879.250505475051	0.0949472197574548	0.516078309110839	0.183978318951326	0.85403046355764	1.0	VPS26B
C9orf78	1000.04359553751	-0.0930823746499512	0.502283284627352	-0.185318479628503	0.852979244419572	1.0	C9orf78
UBL4A	759.117776977547	-0.101828681801522	0.54941668009971	-0.185339625624474	0.852962659633221	1.0	UBL4A
SIGLEC8	50.1208772774633	-0.2610675363459	1.40858796777059	-0.185339888114406	0.852962453763003	1.0	SIGLEC8
OTULIN	479.345667972538	-0.137566852679448	0.737869581371069	-0.186437896550537	0.852101376218279	1.0	OTULIN
H1-0	3813.54313776725	-0.101788556658972	0.545702351938474	-0.186527612163285	0.852031027430842	1.0	H1-0
CNBP	5081.68854621017	-0.0836967768868038	0.448693193042339	-0.18653453670492	0.852025597732456	1.0	CNBP
DCAF5	1025.30056474359	0.0996560935288612	0.534096734754566	0.186588097331575	0.85198359980354	1.0	DCAF5
KCNK5	910.034922286208	-0.102007973152375	0.546659025052483	-0.186602559324035	0.851972259945979	1.0	KCNK5
GRK4	92.5852388182266	0.19833614112272	1.06223863134575	0.186715240125892	0.851883906346979	1.0	GRK4
FAM166B	11.953838212143	-0.453879137371361	2.43482534545875	-0.186411373701979	0.852122173829735	1.0	FAM166B
SUPV3L1	315.117457620771	-0.126523348267468	0.67744228759699	-0.18676623910838	0.851843918392264	1.0	SUPV3L1
DHODH	178.438717071768	-0.181487900555416	0.970274221500266	-0.187048049441934	0.851622959699721	1.0	DHODH
ARHGAP24	559.125735426761	-0.106271754809774	0.568143980476125	-0.18705074499023	0.851620846260588	1.0	ARHGAP24
TMEM220	277.634940579988	0.131883181618186	0.704834915572397	0.187112157335571	0.851572696325426	1.0	TMEM220
BEND6	25.7395442264779	-0.343854161030892	1.83746707968093	-0.187134868881897	0.851554889630845	1.0	BEND6
EMC1-AS1	15.0798519740596	0.425550091383933	2.27390957241014	0.187144685324002	0.851547193199614	1.0	EMC1-AS1
RP5-1165K10.2	12.435084324215	-0.451694850918355	2.41267920759554	-0.187217119249148	0.851490402926046	1.0	RP5-1165K10.2
ABHD14A	193.473662453656	-0.14979876411108	0.801060784401284	-0.187000496127195	0.851660243954183	1.0	ABHD14A
SNX30	468.226455606136	0.110394580904338	0.600609402318555	0.183804283579606	0.854166995582995	1.0	SNX30
LA16c-431H6.6	21.7694118148065	0.358739604790848	1.92561997016618	0.186298236593324	0.852210890252726	1.0	LA16c-431H6.6
SHARPIN	741.469807357302	0.101482427421113	0.545122665587477	0.186164387994665	0.852315849997781	1.0	SHARPIN
SHC2	377.387203710279	0.120237781160855	0.648174829825824	0.185502083123414	0.852835246525747	1.0	SHC2
RCN3	558.308049897843	0.122724714268667	0.661529399810545	0.185516644163984	0.852823826696029	1.0	RCN3
TMCC1	400.830492703254	-0.115189733940692	0.620886398204656	-0.185524653581996	0.852817545139577	1.0	TMCC1
SMAD2	1095.36798155609	-0.093845565455179	0.505786998298211	-0.185543649344359	0.852802647346186	1.0	SMAD2
MRPL11	544.681607961127	-0.110496998267889	0.595260487415458	-0.185627973977666	0.852736514758401	1.0	MRPL11
RP11-338I21.1	13.9544037056744	-0.414001123060672	2.22993890542811	-0.185655814180788	0.85271468097817	1.0	RP11-338I21.1
RPTOR	546.679920322225	-0.113486823170994	0.609281655473884	-0.186263318699013	0.852238271484639	1.0	RPTOR
SULT1A2	98.8563529515261	0.241641448359111	1.30133210238207	0.185687764035629	0.852689624327749	1.0	SULT1A2
FSTL3	471.428283139408	-0.110947187748486	0.597361681751578	-0.1857286651249	0.852657547895197	1.0	FSTL3
NPY1R	25.9061924298098	-0.325447213882734	1.75164474049268	-0.185795216552414	0.852605355860424	1.0	NPY1R
SMPD2	290.676755584658	-0.128352142052619	0.690762183233973	-0.185812346373259	0.852591922140229	1.0	SMPD2
FAM47E-STBD1	12.9974715986568	-0.48799947990029	2.62600224824173	-0.185833610853546	0.852575245955354	1.0	FAM47E-STBD1
SACM1L	897.822912799526	0.10113542187615	0.544216831161643	0.185836629970216	0.852572878287136	1.0	SACM1L
MSRA	149.184001967484	-0.164420564144125	0.884235569640042	-0.18594656196771	0.852486667718671	1.0	MSRA
SLFN13	711.73899444027	0.120723810563541	0.650008958556701	0.185726379574214	0.85265934031811	1.0	SLFN13
ZNRD2	248.961446966445	-0.135689667776883	0.750818943145016	-0.18072222206929	0.856585615300215	1.0	ZNRD2
KLRB1	147.788736126157	-0.188548859837297	1.02641868280815	-0.183695857251401	0.854252059040967	1.0	KLRB1
TAB1	511.63870663629	-0.107942976765629	0.58779573434247	-0.183640286002377	0.854295656881959	1.0	TAB1
GPR3	11.288778571317	-0.451538861546904	2.48447392398785	-0.181744254663835	0.855783434094147	1.0	GPR3
CD300A	186.438484565915	0.160304777467825	0.882072263124302	0.181736558521889	0.855789474148538	1.0	CD300A
CTB-58E17.1	68.3737093244993	0.21624693767149	1.19004922655966	0.181712598811263	0.855808278163933	1.0	CTB-58E17.1
PPP3CB-AS1	110.443570660934	0.178217492534927	0.980885625979413	0.18169039061713	0.855825707630532	1.0	PPP3CB-AS1
TFPI2	25.5720798215909	-0.348313994465891	1.91707968578676	-0.181689888557212	0.855826101658726	1.0	TFPI2
RAB3D	1087.6868040049	-0.0887465796161038	0.488529440359872	-0.181660658057228	0.855849042490713	1.0	RAB3D
RMDN2	72.2403167539273	-0.2111422388909	1.1627608876391	-0.181586980724479	0.855906866856027	1.0	RMDN2
SLCO4A1	402.139667352716	0.120781758302357	0.665195241359996	0.181573394986136	0.855917529469513	1.0	SLCO4A1
CDK11B	1118.70079553395	0.0908670798837676	0.50065745784904	0.181495508474311	0.855978658327314	1.0	CDK11B
ISL2	19.7551614956171	-0.352908401333714	1.94448372738029	-0.181492082635822	0.855981347100177	1.0	ISL2
RAB24	500.091521933296	0.11850459264415	0.652949519640283	0.181491201202561	0.855982038894248	1.0	RAB24
SND1	3145.78541161816	-0.0815865722881378	0.449625512696235	-0.181454499320766	0.856010844513426	1.0	SND1
SIGMAR1	941.615354222545	0.0930092750313321	0.512697471030314	0.18141161266979	0.856044504516558	1.0	SIGMAR1
CIAPIN1	500.662168594798	-0.106009854403189	0.584394991876265	-0.181401031625601	0.856052809191786	1.0	CIAPIN1
TIMM17B	696.271435390976	-0.100604570740205	0.554890836080123	-0.181305158057573	0.856128057581047	1.0	TIMM17B
MRPS6	378.025635124845	0.120565824558429	0.665029414774903	0.181293972687265	0.856136836739748	1.0	MRPS6
SULT1C2P1	34.101473911728	0.31827571293686	1.75671713596235	0.1811764150422	0.856229106305807	1.0	SULT1C2P1
TMEM94	1128.72340016824	-0.0933122686772431	0.516148741829468	-0.18078561684855	0.85653585317437	1.0	TMEM94
MON1B	1114.50579015695	-0.0951605417325029	0.526316656233312	-0.180804731534696	0.856520849094618	1.0	MON1B
UGT2B7	35.5032067660159	0.313283764996179	1.73239447174917	0.180838585036502	0.856494275903471	1.0	UGT2B7
RP3-395M20.9	16.9544132479229	0.394622177782288	2.18208517402423	0.18084636772199	0.856488166933954	1.0	RP3-395M20.9
C2orf16	45.8397935216911	0.251374160980623	1.38956023500863	0.180901953472395	0.856444535502437	1.0	C2orf16
C9orf24	28.2878040927169	0.367161279129115	2.0290968264194	0.180948131379722	0.856408288988874	1.0	C9orf24
KRT13	57.1098231407978	-0.28688822746714	1.57846151875836	-0.181751803295661	0.855777509816248	1.0	KRT13
ZRANB1	414.840597532215	-0.112481256494682	0.621620241701542	-0.180948509956482	0.856407991833142	1.0	ZRANB1
SNIP1	299.427161602497	-0.124666921826409	0.688791657732725	-0.180993658135715	0.85637255388127	1.0	SNIP1
WEE2-AS1	25.2953018386303	-0.321548807156935	1.77604067624029	-0.181048109684978	0.856329813863359	1.0	WEE2-AS1
PRRT2	84.0403271646547	0.19697421404515	1.08785449651624	0.18106669106571	0.856315229093854	1.0	PRRT2
RAB8B	590.901253504062	-0.106902065138464	0.590372746613754	-0.181075542107305	0.856308281812443	1.0	RAB8B
TTC9	246.211153541928	-0.131668032245319	0.727004454560012	-0.181110351414567	0.856280959706373	1.0	TTC9
HPF1	213.909341565407	-0.138365859518848	0.76374208470967	-0.181168305752651	0.856235471261034	1.0	HPF1
IVD	1642.52765894385	0.0842587770226127	0.46560811515075	0.180965009588229	0.856395040819803	1.0	IVD
PSIP1	760.338848043664	-0.0962128472483346	0.529328686849997	-0.181763901406688	0.855768015056738	1.0	PSIP1
PPFIA3	165.025643534548	0.154436060471871	0.849338789332015	0.181830928260478	0.855715411862804	1.0	PPFIA3
CPLANE1	280.299290122264	0.126203405913811	0.693821707541694	0.181896018158566	0.855664329420281	1.0	CPLANE1
AREL1	755.51082711946	-0.098812285082105	0.540443301988201	-0.182835617942883	0.854927000573416	1.0	AREL1
TBRG4	878.543070946111	0.0996781956092122	0.545130974466953	0.182851828786065	0.85491428060488	1.0	TBRG4
RIMS2	21.1303843244001	-0.37516683001407	2.0511718936243	-0.18290365189783	0.854873617436208	1.0	RIMS2
BDH1	686.217325119502	-0.110000448972638	0.601388089398856	-0.182910920438403	0.854867914183659	1.0	BDH1
TRMT44	206.802346727355	0.140423854418272	0.767675530140137	0.182920842081078	0.854860129189638	1.0	TRMT44
RTL8B	124.929708552814	-0.185034399178234	1.01132690867912	-0.182962005252985	0.854827830752737	1.0	RTL8B
C3orf36	14.0270342863259	0.421381238975992	2.30574947237702	0.182752395272842	0.854992302504596	1.0	C3orf36
ETFBKMT	102.180174452406	0.185286170828087	1.01247549316711	0.183003116696184	0.854795573147248	1.0	ETFBKMT
RIMKLB	444.950115657528	0.11347271375601	0.619592281555972	0.183140941444667	0.854687432366658	1.0	RIMKLB
NSD3	1542.66768641064	0.0884535649709948	0.482704009709475	0.183245971012821	0.854605025345816	1.0	NSD3
INTS10	886.275178096791	0.103266100631667	0.563434052720208	0.183279835737842	0.854578455155721	1.0	INTS10
CIBAR1	86.8411370108982	-0.210097516328614	1.14624943010559	-0.183291272222712	0.854569482151647	1.0	CIBAR1
USP27X	90.2941204217117	-0.196651031102799	1.07259353785245	-0.183341614659113	0.854529983972414	1.0	USP27X
ZNF829	45.7656959724775	-0.25555514828392	1.39359548855758	-0.183378283283931	0.854501214360401	1.0	ZNF829
SULT2B1	71.2221975713472	-0.249753138382627	1.3646613342603	-0.183014739344105	0.854786453618639	1.0	SULT2B1
GCFC2	223.555192299537	-0.156574359199197	0.85243699050956	-0.183678513417867	0.854265665916021	1.0	GCFC2
NUDT19	329.022100381197	-0.123827394885381	0.677972897642039	-0.182643576632706	0.855077690200503	1.0	NUDT19
TBCE	83.7256018871676	0.201250118555842	1.10295220181279	0.182464950181042	0.855217858295317	1.0	TBCE
IFI27	6179.31997109831	-0.092323608273755	0.507427062343498	-0.181944588937311	0.855626211548853	1.0	IFI27
RLF	328.656673096305	-0.122721130997457	0.674085675878301	-0.182055687264913	0.855539023936106	1.0	RLF
MTRR	419.629076674486	0.125041476590237	0.686733595160528	0.182081490510171	0.855518774348443	1.0	MTRR
FAM110A	244.810159925465	-0.136122070573913	0.747539729308084	-0.182093426258302	0.855509407575182	1.0	FAM110A
TBC1D22A	654.98620033282	-0.105048730192096	0.576868403072235	-0.182101723083873	0.85550289651782	1.0	TBC1D22A
PSMB2	1382.04149236469	-0.0895077827124637	0.491420476700647	-0.182140930132604	0.855472128335832	1.0	PSMB2
TARS1	1466.96705782721	-0.0879953512866871	0.481891077481552	-0.18260423443938	0.855108561609065	1.0	TARS1
PLCB3	1438.69979459892	0.0923378111274104	0.506864890496352	0.182174407536864	0.855445856732078	1.0	PLCB3
KCNJ13	61.653279196014	-0.27448465898096	1.50659234326461	-0.182189070725119	0.855434349753237	1.0	KCNJ13
GPRC5A	3283.50640170318	-0.249065954683631	1.36616202387617	-0.182310699851665	0.855338902134245	1.0	GPRC5A
TMEM177	181.478500446289	-0.154289024906144	0.84626300001084	-0.182318055857538	0.855333129627179	1.0	TMEM177
RP11-680A11.7	110.678894103347	0.189991269917799	1.04200374832713	0.18233261657918	0.855321703358347	1.0	RP11-680A11.7
JAKMIP1	25.7946772725894	-0.345675031384476	1.89543265126206	-0.182372626721562	0.85529030626282	1.0	JAKMIP1
RP3-467N11.1	14.9318520957338	0.394166214872419	2.16059689814405	0.18243394462475	0.855242188806587	1.0	RP3-467N11.1
ACSM3	547.116129641015	0.170082352587801	0.933592802939968	0.182180445320697	0.855441118560257	1.0	ACSM3
IDH3G	793.365112084993	-0.115576104258036	0.523326156892519	-0.220849087583011	0.825209940749282	1.0	IDH3G
SLC16A3	1020.99674823892	-0.124256001021074	0.623288324433931	-0.199355572934761	0.841984610558556	1.0	SLC16A3
ADIRF-AS1	140.530106096284	0.183489227446698	0.920387599258343	0.199360821022094	0.8419805055801	1.0	ADIRF-AS1
LLNLR-245B6.1	225.469721796161	-0.164543224061591	0.770635321231017	-0.213516328058709	0.830924254796428	1.0	LLNLR-245B6.1
HAUS3	426.869927748497	0.131254602506902	0.614864169626498	0.213469265230779	0.830960959412793	1.0	HAUS3
HMGCS2	2261.5277827425	-0.156975271216508	0.735391867704422	-0.213457991732378	0.830969751744846	1.0	HMGCS2
IFNAR2	441.406883589136	-0.13102497055396	0.613845006106543	-0.213449599248216	0.830976297154244	1.0	IFNAR2
RP11-459D22.1	11.1318484112699	0.658839326159065	3.08671543994853	0.213443493246028	0.830981059313478	1.0	RP11-459D22.1
ART5	12.8470454944606	0.544137680253601	2.54946320768208	0.213432254528717	0.830989824567541	1.0	ART5
CHIT1	11.6085191900515	-0.563792346635542	2.64170352007947	-0.213419992951587	0.8309993875902	1.0	CHIT1
UBXN1	1333.59791182281	-0.10606670137444	0.497021352417079	-0.213404717641654	0.83101130111182	1.0	UBXN1
KMT5A	677.52422633937	-0.120027032379127	0.56243959035209	-0.213404309437018	0.831011619479364	1.0	KMT5A
DMGDH	21.4171837673381	0.438926380234172	2.05692993340536	0.213389077141536	0.831023499492855	1.0	DMGDH
ACTA2-AS1	35.8153427329347	-0.333767231488797	1.56434598139404	-0.213358959883904	0.83104698874033	1.0	ACTA2-AS1
ZNF843	11.2289957130512	0.528456859546627	2.47724768674135	0.213324191349544	0.831074105829506	1.0	ZNF843
LINC01410	20.5766492887249	0.451030245931115	2.11486827099517	0.21326635427694	0.831119215253171	1.0	LINC01410
RP11-1055B8.4	42.510323138714	0.375190691442404	1.75975326628103	0.213206418553956	0.831165962084452	1.0	RP11-1055B8.4
RPLP2	8860.92199094736	0.105254261948169	0.493711137153658	0.213189968844901	0.831178792129669	1.0	RPLP2
ZC3HC1	157.336107397088	0.182463842165952	0.855930287336135	0.213176055182981	0.831189644205455	1.0	ZC3HC1
ABHD17A	2018.81303336096	-0.106511939968406	0.49977063251339	-0.213121646289515	0.831232081181311	1.0	ABHD17A
RP11-253M7.1	12.4363330959346	-0.503455577324471	2.37019244091565	-0.212411266120643	0.831786197219864	1.0	RP11-253M7.1
SLX4IP	158.24554377916	0.182661232306812	0.859811171737213	0.212443427476933	0.831761108669655	1.0	SLX4IP
NBPF25P	27.3530257832656	-0.363946655147349	1.71289328900055	-0.21247479774978	0.831736637395898	1.0	NBPF25P
RRP8	298.816742914488	-0.144926822881546	0.682076870162993	-0.212478723764543	0.831733574807878	1.0	RRP8
ZNF506	445.08646523277	0.137087510486527	0.644821774935682	0.212597520454703	0.831640905626109	1.0	ZNF506
RP11-1114A5.4	22.5851015786201	0.397940025182593	1.87168545984281	0.212610523360059	0.831630762652264	1.0	RP11-1114A5.4
PBRM1	958.393392300591	-0.126062685520341	0.59028555558926	-0.213562206167313	0.830888474505662	1.0	PBRM1
FAM225B	19.4521412210685	0.515355059744812	2.42347595161734	0.212651196064431	0.831599035910335	1.0	FAM225B
RRP9	281.214657532586	0.168261936476986	0.790714590793249	0.212797308202173	0.831485063405185	1.0	RRP9
TUBB3	215.552956342731	0.180957769306917	0.850154049016775	0.212852917087438	0.831441687488225	1.0	TUBB3
RP11-325F22.2	13.5868554642442	0.482089649410719	2.26485667932265	0.212856581086137	0.83143882952227	1.0	RP11-325F22.2
AP2S1	935.36309071793	-0.116047226587975	0.544923230387244	-0.212960688986424	0.831357624957046	1.0	AP2S1
RIT1	501.093396237104	-0.133823158238065	0.628392585676786	-0.212961071292615	0.831357326760054	1.0	RIT1
NAALAD2	21.7313674497198	-0.396804385353811	1.86194701866764	-0.213112608133047	0.831239130665261	1.0	NAALAD2
PSRC1	85.9569698527649	-0.244095783607107	1.1472253059025	-0.212770571178328	0.83150591894081	1.0	PSRC1
RP11-27J8.3	42.6414038473652	0.316979061465273	1.49230803373086	0.2124086008388	0.831788276370509	1.0	RP11-27J8.3
MAGOHB	232.73498810157	0.164115872288905	0.768096717375527	0.213665634257187	0.830807812328504	1.0	MAGOHB
SIGLEC9	40.2763654486962	0.332817538884974	1.55604431572856	0.213886928232597	0.830635234119501	1.0	SIGLEC9
MS4A4E	24.7004231905547	-0.379012302736765	1.76210490080108	-0.215090658089913	0.829696637221665	1.0	MS4A4E
PCBP1-AS1	394.8706053103	-0.135704765415686	0.631274258098919	-0.214969585207483	0.829791031680114	1.0	PCBP1-AS1
CDK13	947.988484231283	0.109939833099105	0.511591862394814	0.214897540755369	0.829847202294693	1.0	CDK13
PAXIP1-DT	268.538246917493	0.155136243716317	0.721990532581775	0.214872961230618	0.829866366315044	1.0	PAXIP1-DT
ACOT4	52.5972214593029	-0.284203484837065	1.32328218134425	-0.214771640428467	0.829945364594926	1.0	ACOT4
PEPD	1224.0216232658	-0.103367971734354	0.481597000508527	-0.214635829594465	0.830051256921494	1.0	PEPD
PDCD2	826.150120852318	-0.113158126792861	0.527238799650966	-0.214624050558821	0.830060441234795	1.0	PDCD2
CCDC57	541.567493158499	0.125691266897947	0.585662674664152	0.214613756920782	0.830068467377473	1.0	CCDC57
MAF1	1860.837842097	-0.102425546228816	0.477353170703493	-0.214569741053291	0.830102787575054	1.0	MAF1
GOLGA4-AS1	31.9029692847959	-0.351454347471738	1.63797108889759	-0.21456688085275	0.830105017751283	1.0	GOLGA4-AS1
JMJD4	265.664067940182	0.160248317185792	0.746861344500278	0.214562339269297	0.830108558950356	1.0	JMJD4
NOTCH2NLB	46.4711025843723	0.312218391790447	1.45531735407726	0.214536294036298	0.830128867210356	1.0	NOTCH2NLB
RP11-158H5.7	38.5937494827079	0.319399029343564	1.48890739455604	0.214519069830265	0.83014229750979	1.0	RP11-158H5.7
CD274	75.8993940411134	-0.263384552987977	1.22801118409121	-0.214480581610415	0.830172308263554	1.0	CD274
CACNA1B	11.6140588586503	0.596570049880849	2.78156845274824	0.214472539509652	0.830178579031883	1.0	CACNA1B
C12orf76	184.128089277762	0.17555038723462	0.818541678563408	0.214467255403197	0.830182699280527	1.0	C12orf76
PPAN-P2RY11	52.3026242643471	-0.341296953507034	1.59154263386759	-0.214444116195399	0.830200741986697	1.0	PPAN-P2RY11
IGLL5	4323.75622837815	-0.0955210131150352	0.44627893622263	-0.214038811518955	0.830516791222263	1.0	IGLL5
GPR107	1599.11562337341	-0.122279954531667	0.571280789865385	-0.214045276335093	0.830511749860577	1.0	GPR107
TRAK2	780.608459145684	0.114692463493055	0.535748324196218	0.21407899626215	0.830485454663072	1.0	TRAK2
HS6ST3	73.6927470476032	-0.253229398390621	1.18284566517517	-0.214084902068032	0.830480849265404	1.0	HS6ST3
KIF5A	31.1047597216507	0.40126901684292	1.87358115044206	0.214172210660981	0.830412765961294	1.0	KIF5A
RBBP4	1910.55693314751	-0.0983755761635854	0.459282429037478	-0.214194077421494	0.830395714444918	1.0	RBBP4
ORC4	391.568464821405	-0.138441032511955	0.647504049854354	-0.213807207141168	0.830697404429149	1.0	ORC4
POLA1	320.530686547955	0.14264920632461	0.665936651491716	0.214208372530739	0.830384567281842	1.0	POLA1
RP11-390P2.4	23.767967969288	0.398656480115252	1.86067846266203	0.214253288848683	0.830349542271756	1.0	RP11-390P2.4
CLNS1A	1966.61248617385	-0.0978811349127436	0.456767497184309	-0.214290936890476	0.83032018520419	1.0	CLNS1A
GYPC	360.587197604594	-0.166766202567016	0.778088901715348	-0.214327954298499	0.830291320121098	1.0	GYPC
RP13-516M14.10	11.7252191879705	0.501727169308482	2.34000404805323	0.214412949296346	0.830225044395018	1.0	RP13-516M14.10
NAIP	249.642263544795	0.161165902486233	0.751594953415297	0.214431858215498	0.830210300134535	1.0	NAIP
FAM120C	99.973790208935	0.222528997558278	1.03770482957128	0.214443444047779	0.830201266092495	1.0	FAM120C
PCGF2	341.881655977419	0.142077777552679	0.663185994105699	0.214235190150946	0.830363655299689	1.0	PCGF2
COG3	880.645351911324	-0.112759319953198	0.53090084194302	-0.21239243008264	0.831800890985902	1.0	COG3
RP4-740C4.5	21.8712521589965	0.397040063676259	1.86947218383984	0.212380835140725	0.831809936089458	1.0	RP4-740C4.5
GTF2E1	192.987256829878	-0.193607251111518	0.911878559064255	-0.212316924427077	0.831859792627088	1.0	GTF2E1
RHEBL1	17.7626711717656	0.460323219703905	2.18427891762098	0.210743791001412	0.833087201629686	1.0	RHEBL1
ERCC8	164.716900497773	0.178213237306529	0.845907641341912	0.210676944617523	0.833139366350859	1.0	ERCC8
AMDHD2	428.859781338991	0.148159746924998	0.703438601953188	0.210622144581792	0.833182131045811	1.0	AMDHD2
TIMM29	240.418377967961	-0.160997123824925	0.764404606423959	-0.210617678742286	0.833185616106609	1.0	TIMM29
DNAAF5	495.689850920998	0.130029794109633	0.617376883411084	0.21061655789767	0.833186490794095	1.0	DNAAF5
ETV1	157.860996704946	0.189889983149788	0.901744367474017	0.210580725535011	0.833214453850456	1.0	ETV1
RABGAP1	1003.9220513235	0.111357957603342	0.528866822754938	0.210559545072734	0.83323098287539	1.0	RABGAP1
FSBP	73.770812614437	0.243177240346298	1.15579626882405	0.210398014689661	0.833357042025659	1.0	FSBP
THAP8	66.6440495152913	-0.256818959616808	1.22080656721594	-0.21036826514006	0.833380259196026	1.0	THAP8
SUSD2	188.675725979549	-0.179823644883918	0.85498497011488	-0.210323749737677	0.833415000217928	1.0	SUSD2
RP11-618K13.2	18.3662502177738	0.526075365567443	2.50134669943242	0.210316852792464	0.833420382809289	1.0	RP11-618K13.2
CCT3	2798.43907716118	-0.114238248901337	0.543216316528263	-0.210299737738811	0.833433739965201	1.0	CCT3
WHAMMP3	45.1483379806913	-0.304247912992633	1.44681355183729	-0.210288265966456	0.833442692944002	1.0	WHAMMP3
GPRIN1	78.9279137666451	-0.245996092107877	1.16986395735655	-0.210277520356927	0.83345107921912	1.0	GPRIN1
MIS12	255.124891723809	-0.150124066140052	0.714332308346339	-0.210159983506255	0.83354281060541	1.0	MIS12
ARHGAP19	240.849407674194	-0.153375807486524	0.729818015446443	-0.210156236541655	0.833545734953275	1.0	ARHGAP19
RP5-991G20.1	56.5408689689899	-0.276183810650924	1.31421315929508	-0.210151457316911	0.833549464939996	1.0	RP5-991G20.1
ABRAXAS2	317.364591932494	-0.140585738994441	0.671126425350597	-0.209477281305082	0.834075668859057	1.0	ABRAXAS2
ULBP3	35.7677308273213	-0.33447536688076	1.59630352129062	-0.209531184025914	0.834033594286062	1.0	ULBP3
PPP5C	913.215595416189	-0.110081851201405	0.525319601154812	-0.209552148747945	0.834017230087825	1.0	PPP5C
ZNF34	73.5316694354247	-0.239763115346633	1.14409414111487	-0.20956589735963	0.834006498527041	1.0	ZNF34
C8orf44	54.789485308232	-0.273569023251043	1.30523416916729	-0.209593825930541	0.833984698809781	1.0	C8orf44
VPS35L	463.968983782824	-0.1277299050058	0.609309051679698	-0.209630736083246	0.833955888691709	1.0	VPS35L
GET1	317.057422264931	-0.145950614292078	0.692345797107487	-0.210805951161742	0.833038694542761	1.0	GET1
TMEM104	291.274765936219	-0.148098333884015	0.706345030851723	-0.209668543580515	0.833926378384921	1.0	TMEM104
CDK19	518.595495062216	-0.120914419814133	0.575867914937605	-0.209969016640272	0.833691855122729	1.0	CDK19
PPP2R5D	599.079014034571	-0.117069984931458	0.557341727879794	-0.210050636934737	0.833628151940289	1.0	PPP2R5D
PABPC1	13884.0251905227	-0.0990397021461165	0.471419696433372	-0.210088171740432	0.833598857061238	1.0	PABPC1
RPL13	20642.4306304748	-0.093415550405195	0.444619759964462	-0.210102111549567	0.833587977484081	1.0	RPL13
KIN	208.597548257512	-0.16466504041067	0.783668526022079	-0.210120778036747	0.833573408935119	1.0	KIN
FAM110C	326.012696883648	-0.147985717110774	0.704233615670687	-0.210137252493744	0.833560551237526	1.0	FAM110C
VOPP1	1837.1207784091	-0.100017286882058	0.476758647886509	-0.209785994077799	0.833834704932905	1.0	VOPP1
PPP4C	1581.0626422089	-0.100015519410395	0.474332887673238	-0.210855123078236	0.833000323366976	1.0	PPP4C
FAAP100	592.383195552954	0.117204797122381	0.555594465597263	0.210953860018001	0.832923275457128	1.0	FAAP100
HLA-DRB6	90.2567438280875	-0.234714685887041	1.11249140173483	-0.210981123558371	0.832902001039553	1.0	HLA-DRB6
PES1	1034.65665126581	-0.105999518464876	0.50057793284787	-0.211754277424551	0.832298740877049	1.0	PES1
CMBL	1565.34374795348	0.414828074489059	1.95894709528854	0.211760733858898	0.832293703602189	1.0	CMBL
OIP5	64.5758206822364	0.27465826818711	1.2969862976817	0.211766514941637	0.832289193238813	1.0	OIP5
KLHL18	340.334293673766	-0.15847717357447	0.748163356580093	-0.211821619143285	0.832246201574144	1.0	KLHL18
PCDHB11	23.7608138057154	-0.404739033866081	1.91074640993089	-0.21182247511365	0.832245533759862	1.0	PCDHB11
BLNK	487.216724890514	0.126858895792895	0.598409309865111	0.211993519655452	0.832112089995618	1.0	BLNK
LINC01770	12.7432228988786	-0.487514351205432	2.30274731755403	-0.21170987693225	0.832333382085471	1.0	LINC01770
KCNK12	20.1132020322674	0.417522254035745	1.96943415209744	0.212001124074692	0.832106157370661	1.0	KCNK12
PPP2R2B	27.4592028398862	-0.375086233758981	1.76818600425915	-0.212130529738096	0.832005202374298	1.0	PPP2R2B
RHBDD1	388.591026160728	-0.143600960077104	0.676943395536113	-0.212131414567355	0.832004512089978	1.0	RHBDD1
ROM1	46.9760607252169	-0.294495044431824	1.38823139096094	-0.21213685726266	0.832000266067742	1.0	ROM1
GPATCH2	241.219932328134	0.164907837152526	0.777295250927006	0.21215598185613	0.831985346394129	1.0	GPATCH2
RP11-291L22.9	75.8470150260466	0.242168399803682	1.14099257207679	0.212243625182324	0.831916973959858	1.0	RP11-291L22.9
VPS37C	724.205648250845	-0.118043694174175	0.556082675032527	-0.212277237673823	0.831890752473345	1.0	VPS37C
TMA16	222.368184784253	0.159320227723676	0.751068244260214	0.212124835447681	0.83200964468008	1.0	TMA16
SRP14-AS1	73.0391542088683	0.249530201935675	1.15976987831766	0.2151549256458	0.829646532027973	1.0	SRP14-AS1
STOML1	263.409858323636	-0.151824594202788	0.717221571901156	-0.211684366660003	0.832353285315189	1.0	STOML1
CHRDL2	165.646917513586	0.271154478838525	1.2814245402888	0.211603937893536	0.832416036905893	1.0	CHRDL2
FAIM	130.152522123935	-0.204181912877354	0.967751895216737	-0.210985805232266	0.832898347825466	1.0	FAIM
UNK	592.400972268844	-0.118079728570177	0.559112150264685	-0.211191490856133	0.832737850329276	1.0	UNK
COL24A1	28.3298584132727	0.38014509203551	1.79971238795632	0.211225468346744	0.832711338198301	1.0	COL24A1
TMCO6	182.195124955201	0.177065359612149	0.838245902301177	0.2112331943718	0.832705309722319	1.0	TMCO6
RAB33B-AS1	74.5299691681839	-0.241119786503405	1.14144539201941	-0.211240755089319	0.832699410242308	1.0	RAB33B-AS1
PLP2	1359.80929701055	0.112421134279689	0.532173288974637	0.211249111161322	0.83269289017371	1.0	PLP2
TAOK3	924.220362803678	-0.109655072633995	0.518184396254308	-0.211613999623755	0.832408186552026	1.0	TAOK3
VANGL2	370.563546076571	0.143552778706703	0.679129124994909	0.211377738670506	0.8325925262651	1.0	VANGL2
LINC02894	47.7070814744356	0.293997693911875	1.39078694055529	0.21138945537876	0.832583384230051	1.0	LINC02894
RNF216	787.059656443698	0.113397968844133	0.536398174700379	0.21140632871742	0.832570218741592	1.0	RNF216
TRERF1	316.946416846747	0.146240825984599	0.691412214265477	0.211510330548554	0.832489071943187	1.0	TRERF1
SNHG20	179.58888447115	0.177649495486659	0.839902936492131	0.211511935210769	0.832487819929199	1.0	SNHG20
SMARCAL1	273.414241442351	-0.1474704346733	0.697179014580373	-0.211524488817354	0.832478025177789	1.0	SMARCAL1
ZC3H12B	61.5104445909402	-0.276498312249696	1.30697271136961	-0.211556300942157	0.832453204391021	1.0	ZC3H12B
HACD4	218.026633397033	-0.168064586997215	0.795069210392828	-0.211383593780695	0.832587957775849	1.0	HACD4
HDGFL3	378.728067086637	0.184504383393217	0.857486843913102	0.215168762882984	0.829635744133292	1.0	HDGFL3
RP11-294C11.4	27.7740535881718	-0.368013764722326	1.71001188187451	-0.215211232520157	0.829602633824397	1.0	RP11-294C11.4
PLEKHG2	399.922386459136	0.158259941782758	0.735344688998783	0.21521871871848	0.829596797442853	1.0	PLEKHG2
UBE2Q2P1	29.4653434427283	0.369422692156289	1.6838602462522	0.219390352007252	0.826345984956053	1.0	UBE2Q2P1
ROGDI	660.359268660239	-0.11986920962934	0.546452360253579	-0.219358938396231	0.826370453473789	1.0	ROGDI
TSR3	750.554074262221	-0.119034529878825	0.542660434802206	-0.219353618293937	0.826374597395407	1.0	TSR3
AC004057.1	1058.03694138938	-0.110609076864807	0.504276445479632	-0.219342144286758	0.826383534718667	1.0	AC004057.1
BTN3A2	1310.09530533745	0.132158388748976	0.602573656823584	0.219323210121129	0.82639828295096	1.0	BTN3A2
CHRM1	20.1919021699194	-0.442953905605177	2.0197083779508	-0.219315773723036	0.826404075339482	1.0	CHRM1
ADGRG7	146.127557255159	-0.276846446742995	1.02932464475694	-0.268959310508269	0.787960994731662	1.0	ADGRG7
PRPF19	1533.39847985918	0.106757919635497	0.486822307690781	0.219295455341598	0.826419901861429	1.0	PRPF19
RBBP7	1782.39107084502	-0.101389308171126	0.462656310946725	-0.21914606106562	0.82653627115908	1.0	RBBP7
DOCK11	363.031681205405	-0.147913309598435	0.675343170696481	-0.219019479305451	0.82663487383905	1.0	DOCK11
NKIRAS1	164.68647507827	-0.184456294818671	0.84226468215101	-0.219000391121232	0.826649743091514	1.0	NKIRAS1
LINC00271	15.1661456313609	-0.469401941772611	2.14424756136191	-0.218912195695572	0.826718446088068	1.0	LINC00271
PARVB	311.339345039022	-0.149301059444715	0.682077725476579	-0.218891563040555	0.826734518827704	1.0	PARVB
COMP	310.826663704744	0.243171861435118	1.11093107250728	0.218890143099788	0.826735624957444	1.0	COMP
PIN4	317.093988275697	-0.157437994555039	0.719617820348199	-0.218780010865851	0.826821418695597	1.0	PIN4
MTMR1	498.75442268897	0.130051357200734	0.594558105474289	0.218736160525453	0.826855578976048	1.0	MTMR1
RAD50	933.295138859729	0.112235695465597	0.513197214214279	0.218698956964203	0.826884561541309	1.0	RAD50
RARG	458.271965492068	0.132034239996831	0.605260928531699	0.218144330441307	0.827316658318071	1.0	RARG
IQCA1	14.8609861221652	0.516775080543605	2.36858316561087	0.218178989045684	0.827289655063193	1.0	IQCA1
GTDC1	213.360065288188	-0.168202592636714	0.770822491605586	-0.218211837963311	0.827264061962179	1.0	GTDC1
DGUOK-AS1	20.7041426077546	-0.41889618428363	1.91946762886867	-0.21823560761508	0.82724554277236	1.0	DGUOK-AS1
GOLGA4	2012.70563074585	-0.108780339276235	0.49836769931774	-0.218273253714385	0.827216212490473	1.0	GOLGA4
CNP	1170.48347743074	-0.109809453708686	0.50302523434029	-0.218298101590668	0.827196853506181	1.0	CNP
EPC2	406.122271817167	-0.139160984336365	0.634280069074167	-0.219399900960932	0.826338547170806	1.0	EPC2
LONRF3	123.535482206803	-0.230361218383309	1.05520351608908	-0.218309752451451	0.827187776354886	1.0	LONRF3
PLD5P1	39.1133287106687	0.366005671100398	1.67638895162611	0.218329803918936	0.827172154369732	1.0	PLD5P1
ZNF616	143.005990928154	-0.19606443477907	0.897769080553449	-0.2183907187561	0.827124696383371	1.0	ZNF616
IL1RAP	172.263490485814	0.182816235755973	0.836781717125488	0.218475418397026	0.8270587090037	1.0	IL1RAP
LIN9	137.797471123606	0.199960997359518	0.915176070027606	0.218494565044174	0.827043792497206	1.0	LIN9
ZNF726P1	75.7480038707507	0.249688560076297	1.14211909257819	0.218618672692578	0.826947105931021	1.0	ZNF726P1
SLK	1577.03691842662	0.112027866903621	0.512389133809709	0.218638256574009	0.826931849268466	1.0	SLK
DAPK3	849.907141294114	-0.116972168692037	0.5357820163163	-0.218320445871371	0.827179445163266	1.0	DAPK3
SLC35C1	908.871328077011	-0.12774579130094	0.582066744246561	-0.219469317846525	0.826284478062087	1.0	SLC35C1
RP11-295G20.2	67.6379155375226	-0.293558572914136	1.33709739364526	-0.219549132553331	0.826222311064071	1.0	RP11-295G20.2
BUB1	247.511302264401	-0.172329341011653	0.784524730274624	-0.219660814199354	0.826135325006122	1.0	BUB1
LCMT2	153.39452686785	0.19322099672717	0.876820201105289	0.220365585194778	0.825586445661421	1.0	LCMT2
PRDX6	2024.35693761602	-0.107857561452543	0.489447830385063	-0.220365797449113	0.825586280369458	1.0	PRDX6
PATZ1	616.783276963971	0.124102601023193	0.563139946417205	0.220376128194698	0.825578235364282	1.0	PATZ1
TMEM178A	41.4155858637748	-0.326859697437096	1.4830397708764	-0.220398470665381	0.825560836364016	1.0	TMEM178A
ZNF32	328.680241492335	-0.154163468288003	0.699390661182422	-0.220425402917687	0.825539863226033	1.0	ZNF32
GALNT14	26.3162050505948	0.408470916720979	1.85273994908527	0.220468564367411	0.825506252073237	1.0	GALNT14
LNX1	393.14166455787	0.137698702235685	0.624893476507842	0.220355480433564	0.825594314700732	1.0	LNX1
MTIF2	614.807697996658	-0.121943510826768	0.552964618881462	-0.220526787181132	0.825460912678254	1.0	MTIF2
RAB3GAP2	752.070160100815	0.126589760382922	0.574003683167336	0.220538237114443	0.825451996430003	1.0	RAB3GAP2
GNAQ	1724.29311478505	-0.102537594489258	0.464850687448761	-0.220581785200781	0.825418085036528	1.0	GNAQ
KLHDC8B	289.485537438966	0.154913492963244	0.70200914457639	0.220671616830181	0.825348133147215	1.0	KLHDC8B
NFE2	14.8035354365099	-0.546247206965808	2.47427036942058	-0.220771025558427	0.825270725187402	1.0	NFE2
CBLN1	25.9049250087772	-0.450890530874595	2.04183286018203	-0.2208263661867	0.825227633076336	1.0	CBLN1
RP11-259O2.1	13.7393304331335	-0.532347711997735	2.41064049698455	-0.220832476955251	0.825222874833816	1.0	RP11-259O2.1
FAAH	665.009687344239	0.123257422826583	0.558897583385613	0.220536689530721	0.825453201557161	1.0	FAAH
MYOM2	50.5108866140704	0.30059777960912	1.37802130237781	0.218137251645116	0.827322173583658	1.0	MYOM2
B3GALT4	209.330175907591	-0.170322877680169	0.773198619617422	-0.220283473558766	0.825650390251869	1.0	B3GALT4
IMMP1L	113.877415128916	0.214428178007197	0.973812690413853	0.220194478997875	0.825719696239079	1.0	IMMP1L
HLA-E	13653.7547124852	-0.109843276626743	0.500052289918641	-0.219663580871941	0.826133170140699	1.0	HLA-E
MYCT1	131.950066550337	-0.215474172243322	0.980926371138788	-0.219663961111751	0.826132873985187	1.0	MYCT1
PGS1	583.881368982313	-0.122731859456937	0.558583212991352	-0.219719921047532	0.826089289014804	1.0	PGS1
RNF4	1078.29955344622	-0.109632940027249	0.498864138629612	-0.219765125487698	0.826054081463869	1.0	RNF4
LINC02577	12.105775727931	0.675700638325417	3.07419236253263	0.219797774062763	0.826028653286192	1.0	LINC02577
CLDN18	15336.0140670573	-0.551853612419834	2.51025889636311	-0.21983932144185	0.825996294583837	1.0	CLDN18
CBLC	361.459639891862	0.163487479403423	0.742348732107869	0.220230024424245	0.825692014487069	1.0	CBLC
POLR1H	299.20522469648	-0.153721607489767	0.699219329381141	-0.21984747993998	0.825989940465331	1.0	POLR1H
IQCN	65.973537219051	-0.263641905389995	1.19870542438282	-0.219938860730305	0.825918770746636	1.0	IQCN
LILRB4	200.956345423976	-0.181409961260914	0.824669310186182	-0.219979037682338	0.825887480351797	1.0	LILRB4
TRPM6	24.4662576297961	-0.409896412568602	1.86307768571782	-0.220010370856153	0.825863077812048	1.0	TRPM6
RP11-546D6.3	25.5628765710807	-0.387475565834515	1.76086471516762	-0.220048458292624	0.825833415222164	1.0	RP11-546D6.3
IPCEF1	128.420577214824	0.244792359843531	1.11205489095907	0.220126148298682	0.825772910823746	1.0	IPCEF1
RAD51C	176.195038905586	-0.182425719627769	0.828550585932677	-0.220174510434288	0.825735247275042	1.0	RAD51C
RP11-454H13.8	41.7570064384782	0.319656668226102	1.45374151311329	0.219885492257516	0.825960335317355	1.0	RP11-454H13.8
ICOS	41.2262155154728	0.347381775258966	1.65852857496632	0.209451787869269	0.834095568306241	1.0	ICOS
[truncated: 16,216 more rows]
