# Supplementary material for: scRNA-seq of gastric tumor shows complex intercellular interaction with an alternative T cell exhaustion trajectory
Source: Nat Commun. 2022 Aug 23;13:4943. doi: 10.1038/s41467-022-32627-z (PMC9399107; doi:10.1038/s41467-022-32627-z)
Supplement: Supplementary file 13 — Source Data [file 41467_2022_32627_MOESM13_ESM.zip › Source Data/Fig2/Fig2e_Bulk_DEG/Bulk_DEG_GC04.csv]

Gene_Symbol	baseMean	log2FoldChange	lfcSE	stat	pvalue	padj	Gene_Symbol
MT-CYB	147561.538673265	-7.65753326660298	0.39570912768066	-19.3514193404774	1.9830529709133298e-83	3.13758641057907e-79	MT-CYB
MT-ATP6	151666.52088079	-7.03935030435168	0.397536980913118	-17.7074099827964	3.67603082440059e-70	2.9081079851833e-66	MT-ATP6
MT-ND2	160106.716339142	-6.45842815375368	0.393922369849887	-16.3951799848656	2.0702662878862602e-60	1.09185844023121e-56	MT-ND2
MT-CO2	166039.565694692	-6.52309729991438	0.408130982412127	-15.9828525179875	1.6826638574025198e-57	6.65577688795567e-54	MT-CO2
MT-ND4	289351.989526613	-6.15943188540568	0.389547072414197	-15.8117781433523	2.58078634958861e-56	8.166640324638201e-53	MT-ND4
MT-ND3	87380.7156921708	-6.75553786670801	0.458505077458583	-14.7338343648293	3.90883572850379e-49	1.03075998160645e-45	MT-ND3
MT-CO3	214945.436713455	-5.60863473220318	0.404265336892809	-13.8736473804835	9.150295437336791e-44	2.06822820585061e-40	MT-CO3
MT-CO1	705459.99024972	-5.34344234482388	0.389067665182321	-13.7339666670061	6.35563767050308e-43	1.25698624028375e-39	MT-CO1
MT-ND1	127506.41169608	-6.07427026293355	0.480724875962169	-12.6356478864879	1.3428350241576698e-36	2.36070397246919e-33	MT-ND1
MT-ND4L	19928.9822179387	-5.61608514460925	0.472336335328052	-11.8900129517004	1.33385899416237e-32	2.1104317005637e-29	MT-ND4L
MTATP6P1	9831.49113178288	-4.78383697273241	0.407520655636996	-11.7388822052585	8.054393014287101e-32	1.15851460247319e-28	MTATP6P1
ATP5MF	2188.82815625523	-6.71547133973855	0.583170607774769	-11.5154489101621	1.1028371729960599e-30	1.4540908125953e-27	ATP5MF
MT-RNR1	40444.0040996759	-4.849901068656	0.458836416807217	-10.570000311666	4.10493269555614e-26	4.9960188545453204e-23	MT-RNR1
MT-ATP8	3500.82856977929	-4.8798856154814	0.463290914362719	-10.5330915504655	6.08040679082594e-26	6.87172830317486e-23	MT-ATP8
RPL27	9099.20105143837	-4.74197270194799	0.458439422783795	-10.3437280178768	4.468100972793881e-25	4.71295290610299e-22	RPL27
RPS27	13661.5445535617	-5.30674857509525	0.53907166824859	-9.84423572534713	7.25888186641941e-23	7.17812680565549e-20	RPS27
IGLC3	9051.77524454543	-4.86639248007663	0.512701870772831	-9.49166125089651	2.27381230963128e-21	2.11625049194036e-18	IGLC3
MT-ND6	31125.3939510844	-4.65685739434191	0.494094375415735	-9.42503624013852	4.2995706696107305e-21	3.77932261858783e-18	MT-ND6
ATP5PF	1441.56169699748	-4.98850831545931	0.530525774359322	-9.40295185749189	5.30533623738488e-21	4.4179489446265e-18	ATP5PF
RPL31	13422.5347512431	-4.34464492574846	0.468881426700771	-9.26597787487349	1.9329786346594002e-20	1.52917939787905e-17	RPL31
IGLC1	7884.76793000401	-5.061347413584	0.546589305492341	-9.25987274673255	2.04675998677736e-20	1.54208745289483e-17	IGLC1
MTCO1P12	4449.60868556621	-3.75658307955739	0.42071471954072	-8.92905074407267	4.2967975834101104e-19	3.0901786983961297e-16	MTCO1P12
ATP6V1F	1299.04817874008	-5.25413237103934	0.59723966559593	-8.79736004439145	1.40072332824063e-18	9.635758478010129e-16	ATP6V1F
RPL29	11700.4439154353	-4.34487186808765	0.508214465780094	-8.54928806762398	1.23850055880547e-17	8.06502744675466e-15	RPL29
RPS11	17095.2480871919	-3.86013161552592	0.451688973026036	-8.54599480183327	1.27433754372941e-17	8.06502744675466e-15	RPS11
RPL39	6865.00659696525	-4.00028060694732	0.486501380117249	-8.22254729469264	1.9922569797061e-16	1.21236499741961e-13	RPL39
IFITM1	2181.68797682206	-4.65735061254502	0.568681599636712	-8.18973326290185	2.61805750347901e-16	1.5341816970387e-13	IFITM1
IGLV2-11	1208.84545850119	-4.13934337624986	0.523356858226214	-7.90921779506074	2.5901113259669e-15	1.4635979071231499e-12	IGLV2-11
IGHV1-18	1895.45014281814	-3.85896170540794	0.492995989728395	-7.82757220303953	4.973810058945e-15	2.71364216388372e-12	IGHV1-18
NDUFB4	1519.22215715364	-3.90062195111148	0.511761759254801	-7.62194884743118	2.49874062136729e-14	1.3178358037091099e-11	NDUFB4
YBX1	9334.87313866985	-3.09220269890788	0.41014243527996	-7.53933861244367	4.72360980970332e-14	2.41086949706858e-11	YBX1
MT-ND5	72157.1021764149	-3.61355391748573	0.486247250159361	-7.43151537885601	1.07360516753365e-13	5.3083065502241893e-11	MT-ND5
IGKV1-5	4468.3467054034	-3.80475216013682	0.514581148676976	-7.3938817423046	1.42603250293603e-13	6.837177654986009e-11	IGKV1-5
RPL38	4773.58973539556	-3.41924173378142	0.470960300136405	-7.26014853649257	3.86665479921778e-13	1.79935918333011e-10	RPL38
EIF3CL	49.0131815091682	-34.2446050693959	4.78058999369557	-7.16325916143324	7.87812101291382e-13	3.56136087618064e-10	EIF3CL
RPL3P4	145.629830371825	8.86141198352384	1.26443423083724	7.00820316898277	2.41398105073681e-12	1.0609446717988302e-09	RPL3P4
RPL18A	13873.8972601134	-3.29738546663953	0.475456825825176	-6.93519429638384	4.05663225517858e-12	1.73470366328204e-09	RPL18A
SH3BGRL3	1988.28071948385	-3.55598861482375	0.516368286294788	-6.88653565527779	5.7167437103339495e-12	2.38027155223431e-09	SH3BGRL3
MTND2P28	585.808710730412	-8.00242071141128	1.17478616926359	-6.81181045604882	9.63780394306658e-12	3.9099829227487e-09	MTND2P28
IGLV1-44	3644.04359002791	-3.21416324760343	0.472708367274001	-6.79946341152951	1.05009529053035e-11	4.15365192169279e-09	IGLV1-44
IGLC2	25385.3456809961	-3.24772656760756	0.485232709700365	-6.69313198117467	2.18443952556707e-11	8.42980540817613e-09	IGLC2
IGKV2-30	1075.63642537128	-4.10987146662956	0.615738798860677	-6.6746995223205	2.47739222309917e-11	9.332690417589282e-09	IGKV2-30
DYNLRB1	1408.90871299444	-3.46384374542449	0.521398907028707	-6.64336595019709	3.0659932865046395e-11	1.1281429250948e-08	DYNLRB1
DDA1	876.279638504246	-3.57863283049572	0.539653226350625	-6.63135631504703	3.32616224277066e-11	1.19605770466176e-08	DDA1
CRNDE	402.716121462194	4.3477200114196	0.656480665907831	6.6227693170632	3.52530957992578e-11	1.2394988483019e-08	CRNDE
IGKV1D-39	5534.07975543419	-3.72218564319583	0.562963317047506	-6.61177297078084	3.7974408623989897e-11	1.3061545505408e-08	IGKV1D-39
RPL32	8271.26592361201	-3.20923324388354	0.494007730157356	-6.49632191557266	8.230744076223859e-11	2.77078367604285e-08	RPL32
RPL14	10802.0946115024	-3.15181513862121	0.487519262528156	-6.46500637180296	1.0129454089544901e-10	3.33892130426624e-08	RPL14
PLVAP	3931.40195932758	-3.04575425113913	0.478832309762394	-6.3607951866291	2.00711930234966e-10	6.48094726566862e-08	PLVAP
SEC61B	1567.37190490181	-3.18811904791828	0.504380126731386	-6.32086571011183	2.60101990462486e-10	8.23066738619492e-08	SEC61B
IGLV1-40	2083.18759820692	-3.15258984985417	0.501175001083776	-6.29039725253013	3.16654582202975e-10	9.82374274434405e-08	IGLV1-40
IGKV3-11	2865.88824574724	-3.24877957880692	0.526832133758799	-6.16663140045729	6.97601137921998e-10	2.12258561619266e-07	IGKV3-11
RPS15A	7109.61978950201	-2.73356430537796	0.444515755171259	-6.14953299984787	7.771141702417701e-10	2.29027628679788e-07	RPS15A
GAPDH	19898.5365006037	-2.52057250465489	0.409942046439108	-6.14860692273314	7.816642617057601e-10	2.29027628679788e-07	GAPDH
IGKV1-9	997.02359323154	-3.67823136256677	0.599372555455351	-6.13680311033322	8.41986318851609e-10	2.42216500670367e-07	IGKV1-9
TMEM258	1401.03106151429	-3.20584700991497	0.528140842036434	-6.07006077688234	1.27861851734445e-09	3.61255396096856e-07	TMEM258
NSA2	1535.52266916135	-2.88703616484903	0.478524284080376	-6.03320721830725	1.60737082321431e-09	4.46172301138541e-07	NSA2
SCO1	995.893823883715	3.03680266370139	0.507468897432204	5.98421436085567	2.1743680088316304e-09	5.93152597167827e-07	SCO1
CSTB	1928.09830808827	-3.12122374228799	0.526426954501326	-5.92907280981588	3.0464998906449e-09	8.16978326606501e-07	CSTB
WARS1	2149.16842052675	-2.78004436710475	0.47054811669355	-5.90809795741948	3.4608022046402704e-09	9.12613541363639e-07	WARS1
MIF	2625.45320151773	-2.72396331512024	0.461671018584963	-5.90022593029399	3.6300414528743803e-09	9.41549440448826e-07	MIF
SNHG18	167.631265157111	-5.88572480785846	1.00523020497873	-5.85510142722283	4.7671898741197106e-09	1.21655609981165e-06	SNHG18
ZNF480	304.238413659432	-5.23417053082273	0.900064287743649	-5.81532964044619	6.05145151126444e-09	1.51977882240041e-06	ZNF480
BRK1	2500.61941219066	-2.8032821340765	0.482465832830374	-5.81032260384351	6.235257210243691e-09	1.54147249344493e-06	BRK1
PSMD8	1667.57143625962	-2.71124921043677	0.477330413897291	-5.68002610246444	1.34674187942111e-08	3.27817692556936e-06	PSMD8
EHBP1L1	1887.29053377332	2.57389013634535	0.454866316616237	5.6585639391648	1.52644847659281e-08	3.65931330252295e-06	EHBP1L1
IFITM3	4759.85142752036	-2.7257887472003	0.481944183797776	-5.65581832676301	1.55105465384901e-08	3.6628039900297e-06	IFITM3
NFATC4	480.626129275363	3.47286689146208	0.61582879200165	5.63933829753899	1.7070487065444e-08	3.97190068160962e-06	NFATC4
EMC3	839.892623125915	-2.98758266628779	0.53348155154377	-5.60016116329128	2.14152612773899e-08	4.91061252073716e-06	EMC3
RAB5C	3146.10200924197	-2.44282242726361	0.440829773614429	-5.54141887294624	3.00030570249421e-08	6.78154811783762e-06	RAB5C
RPS8	13829.0250887719	-2.50139415516796	0.453016744426699	-5.52163730356926	3.35855212643909e-08	7.48436785134074e-06	RPS8
IGKV1-33	3554.4355672348	-3.11128369577925	0.564974737958433	-5.50694303080177	3.65118350731754e-08	8.02347575733029e-06	IGKV1-33
UBE2E1	767.287389601463	-3.09045013192284	0.561564435600037	-5.5032867753113	3.72775311265441e-08	8.07952188334495e-06	UBE2E1
POLR2J	920.050287993218	-3.18697398812669	0.580502008675501	-5.49003093959698	4.01863341653516e-08	8.59227269140801e-06	POLR2J
TUBG1	594.113251404305	-3.29522043633972	0.601441849939416	-5.47886788501939	4.28055818546053e-08	9.03026554804753e-06	TUBG1
MT-RNR2	265727.309191876	-2.24928770575812	0.411299580710042	-5.46873328165101	4.53263215300632e-08	9.31367609413844e-06	MT-RNR2
CCL14	172.870706963635	-5.13680925083531	0.93928511264093	-5.46884985368549	4.52965251169765e-08	9.31367609413844e-06	CCL14
TANK	539.724190198437	-3.39671277387648	0.621683161284609	-5.46373616885121	4.66216295540816e-08	9.45701824108563e-06	TANK
C9orf152	832.982907793222	-2.94090599027727	0.539740151542874	-5.44874414451204	5.07267235896723e-08	1.01594711472886e-05	C9orf152
CH507-513H4.1	137.603132138548	12.3360632415122	2.27399143833571	5.42485034620038	5.80031164117631e-08	1.14715663483364e-05	CH507-513H4.1
ATP4B	20851.8800839989	-2.29111833830623	0.423038229986526	-5.41586593339143	6.09927912716368e-08	1.19139252283931e-05	ATP4B
LGALS9	2487.60315089591	-2.40621703073236	0.444779111660302	-5.4099146467339	6.30547941108218e-08	1.21664994197734e-05	LGALS9
PCBD1	934.683347930279	-2.94714826581197	0.548081305380483	-5.3772099812199	7.56489293131037e-08	1.44206910794208e-05	PCBD1
SP2-DT	83.095686815165	-6.37185821202117	1.18823791638967	-5.36244309673382	8.21038368821871e-08	1.54648441327377e-05	SP2-DT
XIST	3580.91894804263	3.89025220887566	0.729141400730455	5.33538790278318	9.5340515159271e-08	1.7737678142174e-05	XIST
COX7C	4928.98369054005	-2.46568067805071	0.462396047042012	-5.33239999308794	9.69231500918069e-08	1.7737678142174e-05	COX7C
IGLV2-14	5523.53265747312	-2.60338659346429	0.488324827380796	-5.33125994725264	9.75336871678131e-08	1.7737678142174e-05	IGLV2-14
RPS4X	16932.4548246278	-2.35977770711232	0.444786683345292	-5.30541447276288	1.1241726808492e-07	2.02121138140864e-05	RPS4X
GNG5	1191.92034206643	-2.76637476810363	0.524352088499135	-5.27579622314824	1.32180905476533e-07	2.34984976005585e-05	GNG5
GSDMD	1580.51866676314	2.59686392571867	0.495221758012039	5.24384052942912	1.57268141028755e-07	2.75270344009164e-05	GSDMD
IGLV2-8	1285.81430061801	-3.3583189110901	0.640581542111889	-5.24260955134345	1.58321332984666e-07	2.75270344009164e-05	IGLV2-8
NT5DC1	710.597005367433	-2.87867672181499	0.550386185191881	-5.23028520567135	1.69248722761797e-07	2.9107100994969e-05	NT5DC1
SLU7	864.078242952811	-2.69103274815899	0.516783541019765	-5.2072725513835	1.91636514448096e-07	3.26029347483631e-05	SLU7
DMBT1	6523.56669129138	4.69093661692472	0.903051422979541	5.1945398651246	2.05226795078394e-07	3.45435994864931e-05	DMBT1
RP11-949J7.8	179.335836113046	4.9285008357816	0.949325918402736	5.19157935145595	2.08517683057912e-07	3.47280713825503e-05	RP11-949J7.8
RP11-70C1.3	197.171420674286	-5.83559027250263	1.12600858299328	-5.18254510724047	2.18878408789442e-07	3.60738977486099e-05	RP11-70C1.3
COX5A	1751.95405299656	-2.46185892051378	0.477939092278383	-5.15098881905194	2.59116638182919e-07	4.22653963848469e-05	COX5A
DAD1	2267.81252077297	-2.46021592186707	0.479490993270779	-5.13089079126402	2.88374192156362e-07	4.65577190642649e-05	DAD1
IGLV3-1	2818.66300902697	-2.93120626738564	0.573149215294643	-5.11421142900591	3.15054319374818e-07	5.03514084964481e-05	IGLV3-1
HMGB1	6994.18287487214	-2.092700745672	0.410154418529088	-5.10222650575587	3.35680647821748e-07	5.29510578652457e-05	HMGB1
RPS27L	1601.95402601088	-2.62715691336907	0.515036324201065	-5.10091577995856	3.38013958057756e-07	5.29510578652457e-05	RPS27L
RPS26	3426.4595086152	-2.47636676058326	0.486102043622805	-5.09433521843988	3.49967068124146e-07	5.42860681554926e-05	RPS26
IGKV3-15	10197.9971095907	-2.27052331701316	0.446790328267011	-5.0818542241502	3.73768216397512e-07	5.74151526198198e-05	IGKV3-15
MICOS13	732.530153438103	-2.86731964454086	0.565205682743827	-5.07305522941892	3.91478817145613e-07	5.9557479277672e-05	MICOS13
RPL36A-HNRNPH2	507.489171229703	-11.061728920235	2.20076935913618	-5.02630085897633	5.00031212972558e-07	7.5347560491922e-05	RPL36A-HNRNPH2
SLC4A2	4562.5577150748	2.22502902357227	0.443596558811911	5.01588431959794	5.27900858841717e-07	7.87966734772985e-05	SLC4A2
RN7SL1	2184.72286879918	2.23295378389292	0.44540575162492	5.01330253537747	5.35036720497182e-07	7.91154298290319e-05	RN7SL1
LLPH	543.534625458145	-2.94365874463814	0.589635352837247	-4.99233760403552	5.96528652697889e-07	8.73203576972748e-05	LLPH
RPL30	10760.7993033166	-2.48417406813642	0.497759162305744	-4.99071490041311	6.01562317595939e-07	8.73203576972748e-05	RPL30
ANTKMT	488.452146839978	2.95240241190519	0.593680970019748	4.97304539137743	6.59092208040003e-07	9.48014265055356e-05	ANTKMT
GCNT1	1630.72606854883	-2.7869191773295	0.561319992757019	-4.96493838325813	6.87228851955424e-07	9.79579720327812e-05	GCNT1
ARPIN-AP3S2	363.928747432853	-3.52589784413229	0.71082886300816	-4.9602626280692	7.03979375706488e-07	9.9295697095288e-05	ARPIN-AP3S2
ANKHD1-EIF4EBP3	317.466562759937	-4.00960943322178	0.808578633935401	-4.95883673515681	7.09165324975828e-07	9.9295697095288e-05	ANKHD1-EIF4EBP3
RPL22P1	61.515123403244	12.5152462384722	2.52554408764379	4.95546535881236	7.2157378115225e-07	0.0001001468453104	RPL22P1
NDUFAF8	806.362861306819	2.67507092655067	0.540899421225354	4.94559768707195	7.59105909801242e-07	0.0001044397713467	NDUFAF8
TXNL1	832.9055005453	-2.62250755569664	0.533771250940807	-4.91316748714791	8.96166579576631e-07	0.0001222340312246	TXNL1
FRY	722.902016933199	-2.69208156408193	0.548793814225533	-4.90545172758743	9.32125638210915e-07	0.0001260520670749	FRY
NACA	6738.59248821227	-2.16946255626593	0.442764223110973	-4.89981449048151	9.59271865443185e-07	0.0001286237241952	NACA
NDUFA3	745.992702032852	-3.04305208401043	0.621848305111088	-4.89356014802808	9.90280302143035e-07	0.0001316656717689	NDUFA3
HIGD2A	978.138975408108	-2.62041205522557	0.536635377105453	-4.88304008088278	1.04462626696068e-06	0.0001377339732987	HIGD2A
DERL1	1319.92507225916	-2.36954998575924	0.485629846588609	-4.87933351379566	1.06444933141919e-06	0.0001391877464604	DERL1
ANKRD9	1353.82730776306	2.32797896599034	0.478583857732707	4.86430732749565	1.14858330085262e-06	0.0001489580736564	ANKRD9
BCKDHA	863.814463182363	-2.71569114127551	0.558615624407312	-4.86146649434813	1.16519304695437e-06	0.0001498836129179	BCKDHA
CYSTM1	9521.55937014989	-2.5100312876268	0.517729757875379	-4.84814954026842	1.24618448861145e-06	0.0001590091207968	CYSTM1
ISY1-RAB43	362.190613956372	-10.3572854557298	2.14223658879261	-4.8347999982426	1.33279567084705e-06	0.0001686999448331	ISY1-RAB43
SPINT2	7841.29556009234	2.10950161979126	0.43706756801909	4.82648856640656	1.38961367771022e-06	0.0001744957746724	SPINT2
NDUFAF2	281.313176942201	-3.67341090614759	0.765078504811881	-4.80135160384726	1.57598275384806e-06	0.0001963401506408	NDUFAF2
TUBB	4987.41962539999	-2.09545195342832	0.438015396103928	-4.78396871906103	1.71867442615797e-06	0.0002124442716458	TUBB
IGLV2-23	1884.49448912598	-2.32387285958435	0.486597707735132	-4.77575792619496	1.79031656085956e-06	0.0002195844079528	IGLV2-23
SLC37A1	1242.48609378248	-2.40423234041306	0.504690091331983	-4.76377955839749	1.90000068619532e-06	0.0002312446988998	SLC37A1
RPL35	10723.4511271624	-2.41040999291288	0.507186862752624	-4.75250872988116	2.00908092356662e-06	0.0002426540333791	RPL35
RPL28	10183.142396981	-2.10115243061859	0.442363987359544	-4.7498270443765	2.03590696310427e-06	0.0002440312118957	RPL28
CIAO1	1608.71599603995	2.19181870744223	0.462274010176931	4.74138424222319	2.122629251278e-06	0.0002525130828099	CIAO1
RP11-386G11.10	45.8044200740003	10.1116845591213	2.13415400342026	4.73802946878061	2.15806435547484e-06	0.0002548126435247	RP11-386G11.10
PGA5	195025.249575322	-1.977097461345	0.417502442726343	-4.73553507479934	2.18477914759886e-06	0.0002560561160985	PGA5
IGLV1-47	1737.35420712554	-3.34223351378491	0.70764001311652	-4.72307027843913	2.32310525546442e-06	0.0002702659658232	IGLV1-47
CCNK	796.7747335329	-2.62914032658648	0.55823844320233	-4.70970847422194	2.48071359118483e-06	0.0002864952586841	CCNK
RAB8A	915.609164700856	-2.82313541536269	0.59964468260877	-4.70801375754816	2.50142222710593e-06	0.0002867934962121	RAB8A
VPS51	2479.05292963195	2.40740252356989	0.512090409052048	4.70112792783277	2.58728352542042e-06	0.0002923999995657	VPS51
SH3KBP1	831.354920689302	-2.52767951292275	0.537524650445058	-4.70244389876796	2.57065865008297e-06	0.0002923999995657	SH3KBP1
FILIP1L	1115.01527543975	-2.63718529608737	0.561678322349101	-4.6951879592894	2.66361687983544e-06	0.0002988918175372	FILIP1L
IGHV7-4-1	353.111055156758	-3.42869402529074	0.731411529071756	-4.68777683835821	2.76188949835003e-06	0.0003077367298795	IGHV7-4-1
SEC61G	1336.73782925969	-2.33567259173204	0.499254473628166	-4.67832080653843	2.89233778468377e-06	0.0003200179610438	SEC61G
IDH3G	793.365112084993	-2.56304597101827	0.54816534542594	-4.6756804172411	2.92980567375045e-06	0.0003219123984033	IDH3G
PEA15	2085.70849313473	-2.1565495371748	0.464470250362887	-4.64303049654935	3.43335649440836e-06	0.0003746383893415	PEA15
FAM3C2P	293.78396241401	-10.0803189693487	2.18314797143828	-4.61733199088091	3.88705151251663e-06	0.0004206874109297	FAM3C2P
MRPS11	497.973726122499	-2.94031564639192	0.636957657382974	-4.6161869824638	3.90854818649137e-06	0.0004206874109297	MRPS11
ACTG2	1619.61320801071	-2.73360232604797	0.592847127652113	-4.61097338343195	4.00787857361239e-06	0.0004284638837276	ACTG2
LAPTM4A	5195.47401598385	-1.94175370985777	0.421870551604307	-4.60272399311491	4.17000694309064e-06	0.0004428043614334	LAPTM4A
NOP10	698.005373448097	-2.89275319479429	0.633067873966806	-4.5694203003357	4.89075105023666e-06	0.0005148558770763	NOP10
RPS18	17503.5163980627	-2.08659005831465	0.45678743397605	-4.56796729312841	4.92476853989973e-06	0.0005148558770763	RPS18
ERGIC1	3653.75157876035	-1.99068958358598	0.435880014160268	-4.56705863750392	4.9461568269252e-06	0.0005148558770763	ERGIC1
SAFB	1915.05540405391	2.05297838418345	0.451126803082084	4.55077900527649	5.34476623883375e-06	0.0005527117086982	SAFB
RP4-613B23.5	243.318880114986	-9.85575327038774	2.17720891350706	-4.52678344702899	5.98882541910874e-06	0.0006113238437492	RP4-613B23.5
PCSK1N	625.14957212696	2.76602487257628	0.610935828091346	4.52752113297686	5.96796343357007e-06	0.0006113238437492	PCSK1N
MPC1	1023.10202492962	-2.2873002566539	0.505659266374111	-4.52340223695544	6.0853434195562e-06	0.0006168253060286	MPC1
GOLGA7	920.15029822042	-2.34555783346704	0.518678935569966	-4.52217676989245	6.12069100281204e-06	0.0006168253060286	GOLGA7
KB-1995A5.6	552.588857600698	-9.56943503547881	2.12102502682321	-4.51170302776274	6.43091860853397e-06	0.0006439873052166	KB-1995A5.6
IFITM2	1344.69493173237	-2.61553014227326	0.58004251806745	-4.50920417176921	6.50712622604151e-06	0.0006453550171023	IFITM2
HGS	1567.66952452396	2.13841466006464	0.474298440781793	4.50858462983742	6.52615363015879e-06	0.0006453550171023	HGS
CSNK2B	901.829517524953	-2.46947989981532	0.548432865487606	-4.50279342325652	6.70660657230233e-06	0.0006590803055091	CSNK2B
H2BC12	296.193167021296	-4.57729357311149	1.01954304484896	-4.48955401759384	7.13724470461399e-06	0.0006970708994839	H2BC12
RPL23	8545.7247667559	-2.00241540294757	0.447213290236547	-4.47754001650626	7.55080771359893e-06	0.0007308654454708	RPL23
IGKV1-27	501.0106133817	-5.30376933596461	1.18471311667083	-4.47683853696898	7.57564992145287e-06	0.0007308654454708	IGKV1-27
CD74	22872.7192749081	-2.38098997446555	0.534340423085548	-4.45594207661949	8.35255837828634e-06	0.0008009344161287	CD74
ERGIC2	681.448203654369	-2.45738630443072	0.552101032733405	-4.45097212056353	8.54824402372417e-06	0.0008147609454419	ERGIC2
OCIAD2	1565.76397817523	-2.46323311790615	0.555281929483813	-4.43600446388731	9.16439481255474e-06	0.00086825781272	OCIAD2
SP2	434.303999757499	-2.98473126713455	0.673253994273679	-4.43329158463374	9.2805217528763e-06	0.0008740262807976	SP2
CTD-2515O10.6	317.866107646004	-3.2368826389577	0.730775757617615	-4.42937878715379	9.45049106694361e-06	0.0008847672761016	CTD-2515O10.6
PNPLA4	356.446930607575	-2.91390079443069	0.660575489962812	-4.41115487738537	1.02820737627725e-05	0.0009569586533799	PNPLA4
CKS2	361.489208557052	-3.8565046187666	0.87485332075224	-4.40817280712908	1.04246356519066e-05	0.0009645531303185	CKS2
UQCR10	1097.65681609996	-2.43317441668711	0.552151457925945	-4.40671555197351	1.04949863969162e-05	0.0009654167137907	UQCR10
IGLV7-43	422.687099524056	-5.27575165876946	1.20409826766397	-4.38149592973401	1.17867246225564e-05	0.0010779743177924	IGLV7-43
RP5-864K19.6	49.6975828033437	6.74665599908283	1.54056441148585	4.37934042146007	1.19039053689297e-05	0.001078922773227	RP5-864K19.6
CIAO2B	802.03991858554	-2.68774630449445	0.613808925264332	-4.37879964573176	1.19334777723891e-05	0.001078922773227	CIAO2B
MED21	433.594251785445	-3.03560288213113	0.694857262474943	-4.36867115890668	1.25004826714097e-05	0.0011237649819718	MED21
MRPL32	886.753868018057	-2.37179266921649	0.544728154862499	-4.35408496521568	1.3362387710821e-05	0.0011887035307683	MRPL32
H2BC5	203.860969866238	-4.2874950350617	0.984746050753525	-4.3539093472687	1.33731025456183e-05	0.0011887035307683	H2BC5
IGLV4-69	709.500834444553	-2.85368096676044	0.656576621041329	-4.34630304416644	1.38451255460945e-05	0.0012237853429626	IGLV4-69
DYNLL1	2337.21175499732	-1.97911567306178	0.457038137378754	-4.33030749777816	1.48901266283019e-05	0.0013048395496805	DYNLL1
RP11-161H23.5	264.872515943037	3.27344547566502	0.756033589892116	4.32976195691534	1.49270609589289e-05	0.0013048395496805	RP11-161H23.5
PSMA6	1820.16475465587	-2.06723149562553	0.477601509449715	-4.32836047358259	1.50223453827486e-05	0.0013059535639881	PSMA6
SLC7A8	1447.75038811496	-2.04405666770349	0.472720737215422	-4.32402580801526	1.53207361685857e-05	0.0013246157795593	SLC7A8
ZNF264	724.600014023088	3.00391967218705	0.702522397338753	4.27590591213361	1.90361612515734e-05	0.0016369029528391	ZNF264
MANBAL	866.189496562581	-2.37819274094145	0.558674332585923	-4.25684983581324	2.07327508539243e-05	0.0017636214194128	MANBAL
IGLV5-45	174.814241953341	-4.48417410507701	1.05332294385864	-4.25716930521812	2.07031571904294e-05	0.0017636214194128	IGLV5-45
RABL3	499.210858039471	-2.91659342452495	0.686373776358363	-4.24927863648766	2.14460021506071e-05	0.0018145382140476	RABL3
GET3	966.070048892659	-2.25443785612044	0.531118613043165	-4.24469751342949	2.18888491895902e-05	0.001842156233392	GET3
CTC-429P9.4	117.827195394589	-9.55406138746133	2.25344139258665	-4.23976475221063	2.23754153383561e-05	0.0018731419126109	CTC-429P9.4
SLCO2A1	1022.12537255026	-2.23844809502428	0.529509053775861	-4.22740287264626	2.36404167516763e-05	0.0019686245991843	SLCO2A1
LPCAT3	1702.76848343497	-2.09644607936692	0.496295902042622	-4.22418575438262	2.39806201586498e-05	0.0019777868527213	LPCAT3
MKNK2	3269.81204338015	1.8133779764325	0.429303538603191	4.22399960254839	2.40004472078438e-05	0.0019777868527213	MKNK2
BLOC1S1	1171.94597069812	-2.27480530488392	0.538804023295681	-4.22195307854183	2.42194534656735e-05	0.0019854932266004	BLOC1S1
ZNF143	220.24318923508	-4.30434500298788	1.02336174225599	-4.20608356288463	2.59834192781663e-05	0.0021191219578306	ZNF143
IGKV1-16	710.333764586478	-2.51304173918657	0.597649264014608	-4.20487715872958	2.61223995296064e-05	0.0021195313095253	IGKV1-16
HAUS3	426.869927748497	2.57993093640573	0.613730409837228	4.20368763719884	2.62601268923638e-05	0.0021198353453621	HAUS3
GLRX	743.426430069932	-2.36375216738383	0.563072628479666	-4.19795253370088	2.69339065374031e-05	0.0021631891839329	GLRX
SSR4	5280.60159905489	-1.83687829836935	0.438185510292849	-4.19201058734626	2.76493089682989e-05	0.0022016386898196	SSR4
PPDPF	3270.65667552322	-2.00815390686005	0.479082141579749	-4.19166930380302	2.76909429448941e-05	0.0022016386898196	PPDPF
RPL26	8063.6454014429	-1.82186596273972	0.435476866295312	-4.18361135515348	2.86914449843033e-05	0.0022697802127082	RPL26
RPL23AP42	4538.38038993278	-1.89616286088211	0.453519165585093	-4.18099830122026	2.90232032823871e-05	0.0022846025986762	RPL23AP42
GALNT12	1303.92541809045	2.07932140914164	0.498936952688097	4.16750332469661	3.07954022567776e-05	0.0024121032401323	GALNT12
AGRN	3341.7344007579	1.8635869771974	0.447417136775698	4.16521144144656	3.11064137052777e-05	0.002424461466231	AGRN
SQSTM1	6392.90490526295	1.78353790709345	0.429128198520176	4.15618902053949	3.2360012858274e-05	0.0025060180324094	SQSTM1
F13A1	644.089150274195	-2.41669994325978	0.581578299476246	-4.15541629637179	3.24695801190711e-05	0.0025060180324094	F13A1
WBP11	962.698970968836	-2.13908876131037	0.515108341786524	-4.1526967975154	3.28579968983315e-05	0.0025166426653091	WBP11
SERINC2	2043.8823060395	-2.47960211077662	0.597173842309677	-4.15222827106143	3.29253591024519e-05	0.0025166426653091	SERINC2
CAP1	4096.8691397577	-1.7844676300019	0.430240292043457	-4.14760696058112	3.35968522759657e-05	0.0025556220995688	CAP1
POF1B	1044.89366954917	-2.30300719596714	0.55586783119315	-4.14308414110567	3.42666151353034e-05	0.0025940975343099	POF1B
RPL6	15865.2174408955	-1.7848631676316	0.43130696906612	-4.13826646830272	3.49939811573773e-05	0.0026301339768309	RPL6
ALDH16A1	863.154669640208	2.15764067616421	0.521454524708895	4.13773507357852	3.50751023329121e-05	0.0026301339768309	ALDH16A1
RP11-793H13.8	200.964649708349	-9.67491980432273	2.34913858914674	-4.1184968179493	3.81351834784573e-05	0.0028461078914912	RP11-793H13.8
CCL11	454.372025990455	-2.53388981418368	0.615893130040366	-4.11417125892866	3.88572881210813e-05	0.0028863850359237	CCL11
SYMPK	1484.46033287484	1.94745338261749	0.473843980607596	4.10990423497695	3.95823236620729e-05	0.0029265024531837	SYMPK
IGHV3-48	1558.10280323324	-1.98524700225226	0.483213930910198	-4.10842253349937	3.98370780442221e-05	0.0029316383665845	IGHV3-48
USP40	795.042821657872	2.19560631814662	0.535050884209008	4.10354675217945	4.06864186863048e-05	0.0029665461587774	USP40
PSMD3	1807.75679828422	-1.93249490189469	0.470932180292315	-4.10355244930418	4.06854163176262e-05	0.0029665461587774	PSMD3
RAP1A	1542.67844472481	-1.97287811695229	0.481564765568878	-4.09680744524924	4.1888704774566e-05	0.0030401976465283	RAP1A
MBNL2	964.038788838969	-2.09466579594358	0.512185347139251	-4.08966364938608	4.31999183113633e-05	0.0031210461530702	MBNL2
CCDC85B	541.079371227711	2.46638609732157	0.603683382745456	4.08556234578602	4.39701913751103e-05	0.0031422293423919	CCDC85B
SF3B4	732.22552163516	-2.42767798939256	0.594223382364534	-4.08546358396794	4.39888996683261e-05	0.0031422293423919	SF3B4
TMEM230	1758.54922630407	-1.90637398116297	0.466683901284671	-4.08493624038707	4.40889213759962e-05	0.0031422293423919	TMEM230
AC004057.1	1058.03694138938	-2.07148574863192	0.508098076212337	-4.07694074355486	4.5632115882235e-05	0.0032376293160929	AC004057.1
IGLV7-46	720.298127657482	-3.41316333575531	0.843754668944274	-4.04520823573746	5.22766358020377e-05	0.0036925041591957	IGLV7-46
PKD1	1672.33124625149	1.90852747213366	0.472347342398781	4.04051701114976	5.33334961273751e-05	0.003750411447677	PKD1
MUC3A	1825.1276620688	3.96342572577643	0.983747671100641	4.02890481188337	5.60373007613983e-05	0.0039217080076601	MUC3A
PICALM	2047.98615868232	-1.8829042830273	0.467575334837035	-4.02695382484953	5.65041235596583e-05	0.0039217080076601	PICALM
MUC17	1505.73093675183	6.32128395546614	1.5697578211734	4.02691668116102	5.65130467542992e-05	0.0039217080076601	MUC17
DLD	1849.88148726281	-1.9765079555675	0.492070546441796	-4.01671664735839	5.90146106711492e-05	0.0040659934044455	DLD
FCHO2	696.705261915394	-2.25039235727536	0.560307695739904	-4.0163509699856	5.91062117951259e-05	0.0040659934044455	FCHO2
PSMA4	1914.48563867003	-1.91603299300441	0.477453852984257	-4.01302237070351	5.99462297221879e-05	0.0041059274747379	PSMA4
GPX2	3566.10163960855	-1.93923900055107	0.484198747229103	-4.00504753812076	6.20050103703955e-05	0.0042286348020706	GPX2
KRTCAP2	1263.03218383017	-2.12567461853689	0.531033937904295	-4.00289786925066	6.25713178665199e-05	0.0042489415934939	KRTCAP2
RP11-544M22.13	701.394224895016	-11.1308466602324	2.78218933200294	-4.00075096694412	6.31417811266336e-05	0.004258850290594	RP11-544M22.13
HLA-DPA1	4959.09477584497	-2.30530494320416	0.576279430049119	-4.00032488233645	6.3255581992769e-05	0.004258850290594	HLA-DPA1
NUMBL	295.651531644175	2.81371987142106	0.704492018911877	3.99396983342266	6.49761340978259e-05	0.0043561542105754	NUMBL
TAF9	474.578257748468	-2.52363289924197	0.632096100437315	-3.9924829428563	6.53850375867664e-05	0.0043650720029443	TAF9
RP11-977G19.10	445.072522429867	2.40109852034643	0.603094381333939	3.98129810965179	6.85399231220103e-05	0.0045460349986329	RP11-977G19.10
MUC13	3417.87294445137	-2.38932308656433	0.600204814003854	-3.98084625583991	6.86703554969832e-05	0.0045460349986329	MUC13
LEMD2	1169.57763802775	1.99965280966905	0.50266766365807	3.97808125375909	6.9473632352522e-05	0.00458004921284	LEMD2
PGLS	758.677830501787	2.30816800509903	0.580545811768173	3.9758585081667	7.01258124346626e-05	0.0046038614288017	PGLS
METTL9	1461.58067735175	1.88011715891549	0.473066690394668	3.97431735755259	7.05813999928649e-05	0.0046146235978806	METTL9
GPS1	1278.2086343467	1.904427507301	0.479568729751443	3.97112528226778	7.15339469487057e-05	0.0046576547679935	GPS1
IL6ST	3100.2582363056	-2.19828425854878	0.553743895266924	-3.96985732454735	7.19156821245048e-05	0.0046633193548111	IL6ST
TBCD	1527.19747829187	1.85985343774572	0.469231630716048	3.96361480343424	7.38233366230283e-05	0.004767480947141	TBCD
LAMP2	2722.21863990836	-1.77749982670421	0.448669992292234	-3.96170873301119	7.44152859524166e-05	0.0047861733916225	LAMP2
RPL11	13290.9153667364	-1.71673734102468	0.433775431326142	-3.95766384411459	7.56863701874581e-05	0.0048482176077164	RPL11
EPS8L1	1046.40744255974	2.00920605442322	0.508191159322258	3.95364228118956	7.69704583110893e-05	0.0049105910943469	EPS8L1
SNHG7	989.639853873943	2.26188244907237	0.572579814325562	3.95033564313934	7.80416740262951e-05	0.0049589372146347	SNHG7
PDX1	244.283952004191	-3.59297994071518	0.910303945635787	-3.94701127896982	7.91328303956093e-05	0.0050081585700773	PDX1
IGKV1-6	469.862466914566	-3.26229622979566	0.828805114256901	-3.9361439422591	8.28013202065701e-05	0.0052194521446547	IGKV1-6
PAGR1	576.312310367867	2.21283969073381	0.562373883401726	3.93481944315876	8.32592640380909e-05	0.0052274923635344	PAGR1
HDLBP	9573.18932293347	-1.7245761908399	0.438656751694089	-3.93149355203037	8.44197608793411e-05	0.0052794049669285	HDLBP
IGLV6-57	1091.36188055918	-2.3372320100224	0.595122707441196	-3.92731109197903	8.5900842654226e-05	0.0053384597696136	IGLV6-57
TMED6	447.103927006587	-2.55215222189946	0.64991116076294	-3.9269247490741	8.60388851757988e-05	0.0053384597696136	TMED6
PDAP1	2217.61504239045	-1.80573327994573	0.460607836244822	-3.92032687647533	8.84289429528518e-05	0.0054653231851563	PDAP1
RPL35A	9049.54487537768	-1.876641707572	0.479360353705948	-3.91488718886247	9.04464867301749e-05	0.0055622439312903	RPL35A
IGLV3-21	4494.29966810901	-1.84007317335421	0.470134226033559	-3.91393153584793	9.08053921987091e-05	0.0055622439312903	IGLV3-21
RP4-781K5.2	169.897070285808	-8.69737147376602	2.22252864543696	-3.91327755960422	9.10517746305264e-05	0.0055622439312903	RP4-781K5.2
SSBP3	1831.42544343498	-1.77990190271923	0.455307465469777	-3.90923065775512	9.25905254708188e-05	0.0056047266747299	SSBP3
CUL9	613.763397807716	2.34747947800324	0.600584385016397	3.90865886055155	9.2809909542361e-05	0.0056047266747299	CUL9
PKD1P5	526.098999468786	3.21421165741778	0.822076271843541	3.9098703703122	9.23456645192235e-05	0.0056047266747299	PKD1P5
IGKV1D-13	274.197656892732	-4.69168419430745	1.20063808440276	-3.9076589817166	9.31947179435243e-05	0.0056065658832792	IGKV1D-13
PAM	2116.25331229021	2.10033812568747	0.537775627909043	3.90560303718844	9.39906980246924e-05	0.005633033424798	PAM
CCDC59	308.136724163221	-2.74771759360741	0.707348706907611	-3.88453045403855	0.0001025278414154	0.0061107827779144	CCDC59
HDAC7	1270.4233075646	1.86846537155904	0.481153103995134	3.88330732160866	0.0001030451927736	0.0061107827779144	HDAC7
CUTA	1720.89819702588	1.90188368071261	0.489908676400635	3.88211879545749	0.0001035502661393	0.0061107827779144	CUTA
ANK1	137.81954570849	-4.12634576940536	1.06308772395339	-3.88147250356761	0.0001038258926377	0.0061107827779144	ANK1
NDUFB10	1032.7315470329	-2.11068288473759	0.543961825809328	-3.88020405953531	0.0001043688649032	0.0061107827779144	NDUFB10
TMEM120A	773.372447450424	-2.23157561029845	0.575195885484525	-3.87967936943541	0.0001045942471952	0.0061107827779144	TMEM120A
UTP11	389.21101900129	-2.62351485214699	0.676248494301656	-3.87951304033027	0.000104665790217	0.0061107827779144	UTP11
FXYD5	672.239086028856	-2.65449445806916	0.685529123433019	-3.87218335054225	0.000107864760246	0.0062743979287253	FXYD5
PEDS1-UBE2V1	106.046815146626	-8.82779371625795	2.28385011571755	-3.86531220043939	0.0001109471901902	0.0064300602314637	PEDS1-UBE2V1
PDCD5	642.04710521697	-2.33205401506522	0.60378667771828	-3.86238070683853	0.0001122874001121	0.0064839826444332	PDCD5
NME2	5967.96759586143	-1.79508398009893	0.465250569668957	-3.85831656557928	0.0001141707087917	0.0065687598345581	NME2
SMAD6	652.763429748871	2.30553197047262	0.597736856410534	3.85710190988984	0.0001147393333737	0.0065775570023158	SMAD6
GTF3C2	909.292414047025	-2.031104556432	0.527429417680426	-3.85095045582509	0.0001176603021878	0.0067206545170232	GTF3C2
IGLV10-54	330.372109720398	-4.72528216023117	1.22751188611749	-3.84947975956211	0.0001183689638443	0.0067368120357725	IGLV10-54
KRT20	3322.04383906251	-2.53616684173719	0.659194069103292	-3.84737509120366	0.0001193901119175	0.0067705747339073	KRT20
TMEM18	434.670425072347	2.33954407806671	0.608534184674467	3.84455653763846	0.0001207706395961	0.0068019570630079	TMEM18
LYSMD3	515.39381681718	-2.51768457113128	0.654881254471019	-3.84449020939672	0.0001208033077174	0.0068019570630079	LYSMD3
KPNA2	831.274867906303	2.05503233313902	0.536356452194972	3.83146753381833	0.0001273811853668	0.007146897570476	KPNA2
CEACAM1	593.763442482933	-2.44981976273706	0.640643332788479	-3.82399946640188	0.0001313041985553	0.0073409718358389	CEACAM1
RP11-431H16.3	146.66431634113	-8.55594040581752	2.23946297316364	-3.82053220274087	0.0001331640161231	0.0073897127593829	RP11-431H16.3
SGSH	570.089813133264	2.20166747937989	0.576289190610146	3.82042126635912	0.0001332239294876	0.0073897127593829	SGSH
TMED7	1851.46251709984	1.73127781609268	0.453245252739254	3.81973734005917	0.0001335938586051	0.0073897127593829	TMED7
MAGOH	566.407727910927	-2.37291403570655	0.62135945131839	-3.81890712480794	0.0001340442145078	0.0073897127593829	MAGOH
SNU13	1310.02444675951	-1.90129858844968	0.498627212453327	-3.81306623658781	0.0001372533093231	0.0075403536809408	SNU13
YTHDF3	1111.28629317164	-2.03116074260672	0.534211639379215	-3.80216489660736	0.0001434372042872	0.0078528146928491	YTHDF3
LUC7L3	3115.83662351006	1.62316960511567	0.427945609084195	3.79293436048861	0.0001488775201038	0.0080705524279377	LUC7L3
AP003068.9	33.6624143310002	11.6493113442857	3.07140952903515	3.79282255725281	0.0001489445903778	0.0080705524279377	AP003068.9
CEBPZOS	745.316007316481	2.01687084152224	0.531704217942284	3.79321956355286	0.0001487065567917	0.0080705524279377	CEBPZOS
ANP32B	2413.87088637526	1.80827021468668	0.476872284754542	3.79193816142501	0.0001494761390129	0.0080717115066968	ANP32B
PCBP1	4585.09168719872	-1.63810002529779	0.43266138546929	-3.78610174217652	0.000153029039301	0.0082354607476927	PCBP1
IGKV2-28	3355.75197894133	-1.85486479013408	0.492737406086829	-3.76440831814426	0.0001669439040167	0.0089538523706905	IGKV2-28
RP1-274L7.5	100.791183235625	4.38085202164224	1.164288951565	3.76268452582465	0.000168099194048	0.0089853562440117	RP1-274L7.5
UBE2K	1420.32901076498	-1.78322434535608	0.474446506248311	-3.7585361508022	0.0001709103478034	0.0091048603466208	UBE2K
CD47	2462.50755082328	1.63856544875675	0.436388670255966	3.75483040793804	0.0001734588875335	0.0092096191897871	CD47
COPS6	1365.51379373465	-1.83779188428055	0.49114480052896	-3.74185348659144	0.0001826680076869	0.0096661311626183	COPS6
SELENOH	1356.51471470044	1.98567869085089	0.531047849479572	3.73917094814876	0.0001846281469509	0.0097372884701942	SELENOH
RPL34	7474.79550944383	-1.71855513196007	0.459964960675013	-3.73627401843402	0.0001867671401227	0.0098173743887801	RPL34
COX8A	2943.46991275146	-1.71566649910975	0.459947290114002	-3.73013720481864	0.000191375526686	0.0100263032557183	COX8A
FNDC3B	2395.78490544389	-1.82218086704827	0.488654752396941	-3.7289740007851	0.0001922609853112	0.0100272353463033	FNDC3B
IGKV1D-17	328.307177529205	-3.23855989265805	0.868680269617205	-3.72813796505953	0.0001928997721348	0.0100272353463033	IGKV1D-17
EMP3	321.050482302324	-3.10021081635634	0.831685819556094	-3.72762255103863	0.0001932945759463	0.0100272353463033	EMP3
ACAP3	861.186238389348	1.97667152596533	0.530480270560851	3.72619234995392	0.0001943940814159	0.0100371914260695	ACAP3
ARL8A	765.838136016046	-2.02415257832557	0.543291041480043	-3.7257241952883	0.0001947552627862	0.0100371914260695	ARL8A
MGAT4B	3569.73000506239	1.60069516622527	0.430409616566216	3.71900418721015	0.0002000097366936	0.0102745261492428	MGAT4B
DHRS7	1897.8720289415	1.71451497908433	0.4612713156622	3.7169338757234	0.0002016551941419	0.0103255290670354	DHRS7
SLC10A7	256.991615560715	-2.92354271402399	0.786991825473353	-3.71483237740819	0.0002033384385927	0.0103505886467271	SLC10A7
RSU1	1156.947049988	-1.91866030476319	0.5165061745323	-3.71468996764764	0.000203452981237	0.0103505886467271	RSU1
CH507-528H12.1	190.097744826555	-8.27051529993068	2.22762967233289	-3.71269758283896	0.0002050618601859	0.0103887708421643	CH507-528H12.1
DYM	540.852487852494	-2.20084294678309	0.592877622054021	-3.71213698226336	0.0002055167029198	0.0103887708421643	DYM
TRAM1	3586.75246201614	-1.58307643534808	0.426877849358268	-3.70849983836816	0.0002084907936034	0.0105055456573058	TRAM1
TCF7L2	600.410193325424	-2.23144873273288	0.602054866379352	-3.70638766887212	0.0002102364180118	0.0105598749389931	TCF7L2
HELLPAR	57.0180572779307	5.04694127042326	1.36481194785027	3.69790232154162	0.0002173885042367	0.0108845598545379	HELLPAR
TOP3A	451.115173744617	2.24319230499471	0.607002814085026	3.69552208481277	0.0002194354039395	0.0109480542797969	TOP3A
OST4	1846.36458046961	-1.80338144725442	0.488083390482533	-3.69482240621125	0.0002200405297039	0.0109480542797969	OST4
CYCS	3401.4004627443	-1.57188666956031	0.426402820341853	-3.68638900723056	0.0002274585778991	0.0112645886016047	CYCS
CARD10	955.390536832312	2.05778784750078	0.558274639530401	3.68597765650203	0.0002278263400653	0.0112645886016047	CARD10
CD52	275.901119221411	-4.93697466695895	1.34045539791025	-3.68305776876695	0.0002304529083908	0.0113589592416221	CD52
NEK6	876.716219426365	-2.09245872804014	0.56923021833379	-3.67594456626887	0.0002369709795906	0.0116439591275874	NEK6
PPIF	1712.7677973976	1.70440863190315	0.464106970634923	3.67244781859542	0.000240238216888	0.0117316329246988	PPIF
BBX	960.191502550335	-2.08351476362308	0.567319902306899	-3.67255715012087	0.0002401354244831	0.0117316329246988	BBX
MED28	1222.80603414368	-2.01044908157601	0.548040350008483	-3.66843259176973	0.0002440420166137	0.0118807162672696	MED28
COL2A1	717.946010227352	2.78370788356979	0.759184796231034	3.66670657445918	0.0002456944496517	0.0118880228461156	COL2A1
VHL	1582.38138847702	1.71114179609539	0.466670005407719	3.66670618695626	0.0002456948218101	0.0118880228461156	VHL
EBAG9	403.917238630173	-2.51994219318275	0.687625646254496	-3.66470070874887	0.0002476279850904	0.0119450304271365	EBAG9
HLA-DRA	9489.3183695532	-2.0481310032222	0.560205141566117	-3.65603749636503	0.0002561439047453	0.012318264014836	HLA-DRA
SFRP2	1081.75709266991	-3.60813682127846	0.987122764689196	-3.65520576603713	0.000256975784405	0.0123208207904765	SFRP2
PABPC1	13884.0251905227	1.7226594458732	0.471747467773283	3.65165594635707	0.0002605548032842	0.0124546770319149	PABPC1
FMC1-LUC7L2	87.1735409544118	-8.77063918962043	2.40705739450391	-3.64371834657812	0.0002687274793785	0.012806645116649	FMC1-LUC7L2
TMEM238	584.730388785483	2.06356679585558	0.566565507807049	3.64223865982036	0.0002702773156184	0.0128418248880323	TMEM238
FCSK	484.325825505674	2.15185306916233	0.590981195357285	3.64115319754192	0.0002714195608983	0.0128574859057874	FCSK
TMED10	4889.69446133008	-1.61279336729139	0.443327602432125	-3.63792680276054	0.0002748415051312	0.0129807232662271	TMED10
TMEM254	382.042952022025	-2.41517870607349	0.665227247718683	-3.63060700588567	0.0002827554453752	0.0132910376392195	TMEM254
PLXNB1	1644.0952759693	1.86752030437747	0.514425874161803	3.63030010382035	0.0002830918774122	0.0132910376392195	PLXNB1
RN7SK	64.9012880082568	4.60147857391981	1.26835354069528	3.62791479369181	0.0002857195158834	0.0133747165097847	RN7SK
CTU1	200.810785407086	2.84432155492779	0.78427794318461	3.62667544031423	0.0002870937815741	0.013399403575418	CTU1
IGLV3-19	1145.24219149721	-2.19583263489162	0.606572267364178	-3.62006763750258	0.0002945260159163	0.0137058547759645	IGLV3-19
IGHV1-2	1810.40120266142	-2.22621089264244	0.615833055194925	-3.61495842722796	0.0003003958223031	0.0139380137844012	IGHV1-2
IGHV4-34	1504.35097157041	-1.82677623406091	0.505472732430833	-3.6139956062039	0.0003015141725474	0.0139489977720646	IGHV4-34
NDUFA6	1452.78769613645	-1.74800738799857	0.484165326808431	-3.61035227268598	0.0003057814215993	0.0141051709986743	NDUFA6
RPS21	7278.33440172094	-1.97960935764281	0.548673332724053	-3.6079926607959	0.0003085752166956	0.0141926659260432	RPS21
PRKRA	636.683911427073	-2.05907871403657	0.572287185238184	-3.59798151548612	0.0003206964045617	0.0147074159796398	PRKRA
ORMDL2	650.099174367584	-2.10977553117071	0.586575863067633	-3.59676499496102	0.0003221993281189	0.0147336351719584	ORMDL2
RNASE1	6412.2821631397	-1.71630900326743	0.477318242041624	-3.59573310235597	0.0003234793221856	0.014749538431185	RNASE1
IGHV1-46	969.783048975644	-1.98459273622812	0.552209635557656	-3.5939118197819	0.0003257501223729	0.0148103978051303	IGHV1-46
PCM1	1508.05269193579	1.74134471024227	0.485028852748405	3.59018788341144	0.000330439692912	0.0149805639577495	PCM1
CD68	2252.29421427143	-1.88666800548986	0.525842917786257	-3.58789277496127	0.0003333613220631	0.0150698366790926	CD68
USO1	1696.97880328151	-1.69852880842328	0.47464273542026	-3.57854167286342	0.0003455167818406	0.0155748333968179	USO1
ATP5MC1	1416.40992311556	-1.99318408986419	0.557609157930254	-3.57451821139834	0.0003508733915576	0.0157713602307513	ATP5MC1
MED18	320.303187422524	2.40307190789795	0.672668638620516	3.57244528721613	0.0003536633881825	0.0158517340731582	MED18
BSCL2	750.850495337441	2.2626341885102	0.633891637862411	3.5694337223633	0.0003577537102912	0.0159897717633548	BSCL2
IFT57	610.873946140724	1.99113565650166	0.558787892476041	3.5633120962567	0.0003662048568994	0.0163213894249662	IFT57
PGGT1B	569.5803148115	-2.29664276627544	0.644778854332922	-3.56190770035645	0.0003681698279045	0.0163628736435555	PGGT1B
PTMS	2208.45288079101	1.68954010672396	0.474922112872485	3.5575098756827	0.0003743870303043	0.0165738560770364	PTMS
NCSTN	1730.16885270498	-1.79845846629661	0.505603156958942	-3.55705545256841	0.0003750350122175	0.0165738560770364	NCSTN
MAGED4	37.132499624137	9.83788134889805	2.76629502590651	3.55633844429669	0.0003760595583147	0.0165738560770364	MAGED4
RPS17	10969.7551867636	-1.68748897318926	0.475148202819121	-3.55150027544491	0.0003830415915876	0.0167978947847629	RPS17
SNX1	2020.37708722145	-1.88294481828363	0.530205974157456	-3.55134591094676	0.0003832663391037	0.0167978947847629	SNX1
TPD52	2586.25569200398	-1.83537172964834	0.517054090980966	-3.54967064696506	0.0003857133849449	0.0168584452392257	TPD52
RNASE4	1613.97197847965	-1.95928440447822	0.55311037681356	-3.54230274211372	0.0003966499598914	0.0172886932931202	RNASE4
CTD-2550O8.5	93.2159265817218	-8.16445079493801	2.30674646844059	-3.53937934083295	0.000401069069169	0.0174332824516302	CTD-2550O8.5
CCL21	340.747084637462	-3.12163810861379	0.882934411548104	-3.53552661192628	0.0004069632523988	0.0176410207656272	CCL21
ADD1	2843.21930284901	1.65375822533807	0.468303878587188	3.53137845094781	0.0004133998100001	0.0178710704749263	ADD1
AP003419.11	165.945844435604	-7.91938937696905	2.24448147193014	-3.52838260240071	0.0004181073593199	0.0180235667040936	AP003419.11
SET	4593.61707935598	1.46281964690987	0.414668071475181	3.5276881620181	0.0004192056975797	0.0180235667040936	SET
RP4-541C22.8	91.3167577432061	-8.16922986982153	2.31992536472426	-3.52133305408835	0.0004293829443763	0.0183118516062611	RP4-541C22.8
FBXL15	518.111424642888	2.10134898626851	0.596741782757743	3.52137062794141	0.0004293221003926	0.0183118516062611	FBXL15
FRS2	447.224301287285	-2.28184399992581	0.647871242322174	-3.52206403196254	0.0004282007033896	0.0183118516062611	FRS2
CCNG1	1626.21108571632	1.65232206315808	0.469328786847522	3.52060668227218	0.0004305607540664	0.0183127211044088	CCNG1
RP11-343C2.11	391.069436030886	-2.30044193424467	0.653786425108326	-3.51864438583825	0.0004337577104939	0.0183992345722126	RP11-343C2.11
TMEM126A	278.281448951457	-2.60014755027123	0.740261689148956	-3.5124707767337	0.0004439608250518	0.0187816796095454	TMEM126A
NUDCD2	431.23742977587	-2.3588762564756	0.672038807823511	-3.51002982121694	0.0004480564404061	0.0188678999642796	NUDCD2
TM7SF2	776.559777484804	1.85391219798368	0.528204861379871	3.50983554589134	0.0004483839202736	0.0188678999642796	TM7SF2
C8orf82	786.614417973102	1.86690532383289	0.532337063112828	3.50699857890075	0.0004531915688223	0.0190156855189687	C8orf82
ATP5F1A	8237.02566842022	1.41731815312001	0.404272098887264	3.50585201655295	0.00045514819874	0.0190156855189687	ATP5F1A
CLCN7	1418.77812983431	1.84569932208639	0.526493433515871	3.50564547360258	0.0004555015049734	0.0190156855189687	CLCN7
PSMB7	1321.65134356278	-1.80969036979772	0.5170696295546	-3.4998968540399	0.0004654382179594	0.0193476972558325	PSMB7
VPS29	1064.68958435252	-1.76650207400511	0.504767894420872	-3.49963239249168	0.0004659001804115	0.0193476972558325	VPS29
HNRNPF	4003.47356112082	-1.57255503291625	0.449611586583502	-3.49758564912827	0.0004694899329697	0.0194457322498632	HNRNPF
CENPV	568.650343522044	2.19405489541274	0.627586932563515	3.49601749426275	0.0004722577367432	0.0195093000280741	CENPV
VCP	4344.58925870204	1.5502882086448	0.44382361737535	3.49302774334718	0.0004775768893885	0.0196776602705896	VCP
MTCH2	967.01502515882	1.76026192375158	0.504206080784131	3.49115568184751	0.0004809359237034	0.019764592687884	MTCH2
SNORD3A	62.6668186249253	4.56845934925141	1.30911250511867	3.48973776614966	0.0004834947371957	0.0197954184678122	SNORD3A
FKBP15	737.090289579343	-1.92576758308541	0.551906905069769	-3.48929786055488	0.0004842911812427	0.0197954184678122	FKBP15
XACT	46.4180008629806	8.16901874514694	2.34158886787936	3.48866483660094	0.0004854394112951	0.0197954184678122	XACT
TMEM160	403.118959666743	2.36707950853375	0.678927017034729	3.48650068290428	0.0004893841342879	0.0199049762794447	TMEM160
DMPK	833.356279340856	1.87094180242217	0.537193826549589	3.48280585136148	0.0004961880686759	0.0201299682630533	DMPK
UBE2N	1200.2368733464	-1.80109159175662	0.517327319420892	-3.48153195113068	0.0004985542982528	0.0201742355676651	UBE2N
COA8	446.419797687462	-2.28251772573732	0.656949768541085	-3.47441742890968	0.0005119639058459	0.0206640125466707	COA8
RP11-326A19.5	107.820267264281	-8.1162989484188	2.33809664285982	-3.47132740351204	0.0005178921390543	0.020844968078247	RP11-326A19.5
PFN1	9434.12381776612	-1.5128615871613	0.435893838152671	-3.47071111069808	0.0005190821275963	0.020844968078247	PFN1
TMEM63B	983.440207855118	-1.75657387976625	0.506592585083135	-3.46742911659078	0.0005254623078458	0.0210477585689557	TMEM63B
NEDD4	310.568572761136	2.72806421438319	0.787128451885576	3.46584373598499	0.0005285703889656	0.021118789631854	NEDD4
TYMP	1786.83989625989	2.15241991477382	0.621334804365187	3.46418694020035	0.0005318367777434	0.0211957720338972	TYMP
PGRMC2	1754.49198520079	-1.66724920353301	0.481562157582853	-3.46216823161849	0.0005358421009912	0.0212402807021785	PGRMC2
PUM1	1600.92193372305	-1.92893147268937	0.55719119636709	-3.46188433210374	0.0005364076355069	0.0212402807021785	PUM1
DPM2	769.245979504698	-1.84087572139806	0.531799575858292	-3.46159682137204	0.0005369809304052	0.0212402807021785	DPM2
SH3GLB1	1444.34942633154	-1.69619773206037	0.490245364058066	-3.45989550624178	0.0005403850447554	0.0213216263793519	SH3GLB1
NAXE	1301.14281530728	-1.83032746910891	0.52983498446394	-3.45452362108693	0.0005512659235696	0.0216968394097494	NAXE
RFX5	1003.10215437075	-1.81423885105611	0.525393118491172	-3.45310737275406	0.0005541683742796	0.0217569528978976	RFX5
LSM10	314.623189887236	-2.54840006798459	0.738331874993284	-3.45156447161078	0.0005573465833509	0.0218275684202435	LSM10
RPL12	11954.6785434086	-1.59384666633094	0.462472626496507	-3.44635893026844	0.0005681951343387	0.0221974899148328	RPL12
ARPC2	4907.13552634085	-1.47281829420931	0.427943731719946	-3.4416167010787	0.0005782489817128	0.0225346191838916	ARPC2
UQCC2	492.749531445673	-2.09069522857539	0.608002335829615	-3.43863025743586	0.0005846651842572	0.0227286794725281	UQCC2
CTSB	13596.8309581851	-1.43063727623326	0.416321456799013	-3.43637651355531	0.0005895510389515	0.0228624424958106	CTSB
NPIPB14P	101.989976565215	-4.14091461606181	1.20547890924344	-3.43507844418503	0.0005923823251377	0.0229160712673083	NPIPB14P
POLR1G	123.546308119442	3.73245021154035	1.08716169944402	3.43320613065117	0.0005964884253631	0.0230186338197475	POLR1G
STC1	448.086864593549	-2.43681945524901	0.710587003864572	-3.42930484514382	0.0006051294378594	0.0230351979126563	STC1
TM4SF20	820.252744802933	7.73485038407737	2.2554766601269	3.42936396585996	0.0006049976256722	0.0230351979126563	TM4SF20
OTUB1	1334.69874210926	-1.65441124691381	0.482466438407156	-3.42907011807036	0.0006056530357518	0.0230351979126563	OTUB1
DBP	321.477213067483	2.39506540997098	0.69810049407024	3.43083185059314	0.000601733468888	0.0230351979126563	DBP
PYCR1	1536.08046159284	-1.76423383137011	0.514032994313897	-3.43214122611898	0.0005988356304573	0.0230351979126563	PYCR1
TRAF7	1660.1550701206	-1.62852255112523	0.474827824912667	-3.42971170955441	0.0006042228567743	0.0230351979126563	TRAF7
LSM3	802.216964411129	-2.00065295914302	0.583776579262747	-3.42708671469768	0.0006100942113619	0.0231484666958483	LSM3
MAPRE2	979.091440303683	-1.79362026242321	0.523787494382007	-3.42432815151384	0.000616321503442	0.023328801022632	MAPRE2
SLC9A3R1	3625.46516664135	1.49597747539727	0.437764808117362	3.41730867273417	0.0006324352955973	0.0238816020213391	SLC9A3R1
LAMTOR4	1270.33587793634	1.70798460084849	0.499985241080358	3.41607003670331	0.0006353190479156	0.023933376133623	LAMTOR4
ANGPTL2	642.20747752332	-2.0189370828649	0.591346770156579	-3.41413394771789	0.0006398510995413	0.0240468505865623	ANGPTL2
ATP5MK	1452.02932968089	-1.72163720511427	0.505063632810054	-3.40875306253094	0.0006526052438072	0.0244680572689989	ATP5MK
TNS1	2496.06773608035	-1.53536495947272	0.452111882303853	-3.3959845329631	0.0006838222359894	0.0255778615078604	TNS1
CILK1	703.794481584531	-1.90151183415249	0.560288590569002	-3.39380788072341	0.000689280298652	0.0257212096350774	CILK1
CCL5	842.871087391782	-2.23083464292598	0.658171243452399	-3.38944410762201	0.0007003448440843	0.0260726026425954	CCL5
IQCK	146.064671651948	-3.09184322224599	0.912565295728108	-3.3880788988136	0.0007038401463872	0.0260851988600198	IQCK
CDCA7	838.144583248929	1.9639310304495	0.579668536784311	3.38802419973375	0.0007039805279502	0.0260851988600198	CDCA7
HES6	809.848238128891	1.92197406887374	0.567526189749514	3.38658215882871	0.0007076908282808	0.0261614118809806	HES6
VPS72	510.466007237606	-2.07286130620465	0.612680425274273	-3.38326674183643	0.0007162902533962	0.0263698424234697	VPS72
ZNF137P	51.5542839085596	-5.26072471901303	1.55499016662032	-3.38312410711054	0.0007166623841544	0.0263698424234697	ZNF137P
SH3YL1	1732.13068537595	1.53013255886081	0.453269853872148	3.37576511164231	0.0007361073448062	0.0270224835487818	SH3YL1
RPL8	20728.3155742119	-1.69302718229793	0.50238152198892	-3.3700028926129	0.0007516739462231	0.0275300582804229	RPL8
ELMO1	264.442159928398	-2.82187194244849	0.838145167515875	-3.36680571793076	0.0007604424138223	0.0277868819203177	ELMO1
POLH	425.00895847468	2.08078934100863	0.618250773790761	3.36560733802307	0.0007637534524261	0.0278312053943276	POLH
PBX2	1438.11880776648	-1.62366443639296	0.482516413976907	-3.36499316781929	0.000765455544299	0.0278312053943276	PBX2
PLN	198.729143361524	-4.26805011476138	1.26856865651436	-3.36446127124776	0.0007669324707323	0.0278312053943276	PLN
REXO1L1P	45.7059111597311	12.1768509928763	3.63070101139578	3.35385672206454	0.0007969361677447	0.0288538307690106	REXO1L1P
TLE3	1069.21901232341	1.89454175111132	0.565668177208556	3.34921041600829	0.0008104222337677	0.0292058225914249	TLE3
MRPL42	790.653029971243	-1.78173871805975	0.532080738905129	-3.3486247251236	0.0008121371710262	0.0292058225914249	MRPL42
INVS	235.669217731594	-2.80404329714726	0.837465603795368	-3.34824891248002	0.0008132393453354	0.0292058225914249	INVS
PHPT1	1297.7798560426	-1.68615380878398	0.503633836134092	-3.34797562794221	0.0008140416990783	0.0292058225914249	PHPT1
PTGER4	656.902617717023	-1.93478789128019	0.578816061337366	-3.34266448448204	0.0008297816152653	0.0296526853515497	PTGER4
IKZF5	336.422203350921	-2.54508469896635	0.761489937243611	-3.34224337642448	0.0008310415993044	0.0296526853515497	IKZF5
HNRNPUL2-BSCL2	980.177592849983	1.91523860600816	0.57314415940218	3.34163503996246	0.0008328649176156	0.0296526853515497	HNRNPUL2-BSCL2
CHD7	602.075648345626	1.96352171927151	0.587659217424876	3.34125911931692	0.000833993488904	0.0296526853515497	CHD7
WDR72	208.605666013324	3.89964874298437	1.1680202796504	3.33868239355534	0.0008417674817888	0.0297951791876124	WDR72
ZC3H3	283.861307598122	-2.54747572319018	0.762935175641837	-3.33904610053803	0.0008406661171143	0.0297951791876124	ZC3H3
BCL9	425.945443946477	-2.18733057619306	0.655658885646726	-3.33608012348605	0.0008496867129237	0.0300083552943758	BCL9
ZNF638	1291.82840709249	1.58639925788186	0.475670486106446	3.33508027976924	0.0008527477703242	0.0300493880224287	ZNF638
EMSY	343.312844290448	-2.4385299718128	0.732337957733397	-3.32978776541928	0.0008691220353736	0.0305583307637361	EMSY
GET4	1233.15371026301	1.60177607006971	0.481714372337042	3.32515731739262	0.0008836865752228	0.0309923109878289	GET4
WNK1	2373.87605864205	-1.61057483510649	0.484531457788256	-3.32398404524298	0.0008874127267906	0.0309923109878289	WNK1
TMEM165	1535.05490707844	1.56045589164928	0.469508717609431	3.32359300929396	0.0008886578358467	0.0309923109878289	TMEM165
PEX26	1375.84781540737	1.63783309313126	0.492900846430628	3.32284495957296	0.0008910442362423	0.0309923109878289	PEX26
CENPB	1936.74480466296	1.53780682601089	0.462810166554251	3.32275938849894	0.0008913176002015	0.0309923109878289	CENPB
PKD1P6-NPIPP1	71.4917966554016	-7.83952847268036	2.35976478821153	-3.32216520555083	0.0008932179124288	0.0309923109878289	PKD1P6-NPIPP1
HNRNPK	8471.20353331438	-1.35083303925674	0.406697291886458	-3.32147045531314	0.0008954446207607	0.0310015859730338	HNRNPK
NFS1	466.03685738916	-1.98590219390911	0.598163694965022	-3.31999787119349	0.0009001813454491	0.0310975311085077	NFS1
SNRPD1	712.391819459198	1.94377356148382	0.5859081411474	3.31753977283415	0.0009081398509166	0.0313041148610083	SNRPD1
VPS26C	876.261010395613	-1.77097151677431	0.534134136010436	-3.31559321409802	0.000914488372188	0.0314544239668672	VPS26C
TCF25	1748.86828078845	1.54026092036903	0.464872446590926	3.3132979415414	0.0009220270210627	0.0316449273910074	TCF25
MBNL1	1945.95043412539	-1.54678196102157	0.467167010606791	-3.31098285174824	0.0009296890561347	0.0317700653264882	MBNL1
ASPN	605.929392213339	-2.55472494160082	0.771477432191454	-3.31147073783336	0.0009280694560631	0.0317700653264882	ASPN
SERPINE1	595.865041189638	-2.40804848028858	0.727857728374518	-3.30840545674542	0.0009382885915835	0.0319948321035246	SERPINE1
ZNF384	652.389140374203	-1.96802606694489	0.59546956393783	-3.30499858620878	0.0009497687907532	0.032316649047951	ZNF384
BRAT1	966.640425441946	1.64905274840677	0.49976176548688	3.29967769102989	0.0009679592743201	0.0327739361854889	BRAT1
ZMIZ2	1585.92453865921	-1.58320479426376	0.479830985206519	-3.29950512383512	0.0009685545942189	0.0327739361854889	ZMIZ2
ZADH2	722.037306809717	1.77666960296839	0.538506507448342	3.29925372933182	0.0009694224582738	0.0327739361854889	ZADH2
ATP6V0C	2380.81343453226	-1.48117666019326	0.449030537397089	-3.29861008736566	0.0009716477222917	0.0327791263584235	ATP6V0C
IGHV2-26	802.296007133037	-2.58114436313138	0.782698150110346	-3.29775196577057	0.0009746218646577	0.0328095045587551	IGHV2-26
PSEN1	1333.01237843922	-1.68448925660995	0.511254760445446	-3.29481383242727	0.0009848690335509	0.0330840718659084	PSEN1
MCFD2	1610.11368345351	-1.55259588950093	0.471572004200031	-3.2923835080811	0.0009934204332222	0.0333006315560216	MCFD2
DAZAP2	3761.49512980828	-1.41658064628927	0.431192664321498	-3.28526147010948	0.0010188777171349	0.0340817827494917	DAZAP2
CARD9	130.238357730888	3.20167799896262	0.97656947919882	3.27849484051999	0.0010436227201848	0.034780100288583	CARD9
TAX1BP1	2469.17167515186	-1.543671982213	0.470868260471398	-3.27835216726562	0.0010441504005231	0.034780100288583	TAX1BP1
CS	2273.42416735571	-1.53348474168771	0.468336851604897	-3.27432004642122	0.0010591657635641	0.0350588299395647	CS
MRPS18A	663.352643311351	-1.85797894675957	0.567358231658403	-3.2747897943221	0.0010574062279068	0.0350588299395647	MRPS18A
ELAPOR2	170.012929629036	-2.85953700669798	0.873125001811233	-3.27506027288885	0.0010563943230528	0.0350588299395647	ELAPOR2
RAB35	1101.42559792987	-1.64592813628395	0.502900587227857	-3.2728697839802	0.0010646151197861	0.035165637631015	RAB35
CYB5R3	2352.24346584829	-1.45669031515893	0.445672077426825	-3.26852497371928	0.0010810963631967	0.0355962783710386	CYB5R3
DPYSL3	1290.00118470709	-1.64400759361271	0.503024008728384	-3.26824876166184	0.001082152060199	0.0355962783710386	DPYSL3
ODAM	138.676014359862	-3.21617432084231	0.985480421314438	-3.26355983465665	0.0011002194945691	0.0361155038238016	ODAM
PIN1	984.207932078456	-1.79648057890508	0.55083831013431	-3.26135736359195	0.0011088020161534	0.0363218747403311	PIN1
MED4	698.245967393884	-1.81706300376784	0.55764296472774	-3.25847023759189	0.0011201462526801	0.0366054962682452	MED4
CNN1	872.672406186125	-2.1082226937578	0.647176804198244	-3.25756838020419	0.0011237118103308	0.0366054962682452	CNN1
DNAJC4	557.022746400893	-2.03362966026276	0.624311771417499	-3.25739438749554	0.0011244009092635	0.0366054962682452	DNAJC4
DDOST	4479.75326406276	-1.36584607457443	0.420151189278708	-3.25084424232914	0.001150628764507	0.037349194943448	DDOST
PITX1	917.024329264288	1.82635446820493	0.561950883680245	3.25002508447722	0.0011539482937113	0.037349194943448	PITX1
RP11-196G11.1	94.9249030160953	4.28512743073463	1.31852839442845	3.24993185496937	0.0011543266544903	0.037349194943448	RP11-196G11.1
IGLV1-51	1651.88390172679	-2.30437749302975	0.710830672964354	-3.24180930940962	0.0011877346687483	0.0383209250148035	IGLV1-51
TMEM259	3390.44551811304	1.49731283118494	0.461925850078365	3.24145711033691	0.0011892032728017	0.0383209250148035	TMEM259
PSMC4	1233.97277675887	-1.66110940854925	0.512580764921267	-3.24067839105198	0.0011924563436708	0.0383476509543895	PSMC4
GTPBP4	729.158891441845	1.8702698529451	0.57756652811727	3.23818947583707	0.0012029089068762	0.0384493428779717	GTPBP4
BIRC5	358.007586234361	2.22756632831073	0.68788284219082	3.23829319716161	0.0012024716292976	0.0384493428779717	BIRC5
HOXB7	221.361995670848	3.23672963699998	0.999245764698115	3.23917273542594	0.0011987694915964	0.0384493428779717	HOXB7
CTSA	3271.46508673308	-1.44479801414695	0.446435474544749	-3.23629750888475	0.001210911051864	0.038586339665917	CTSA
CTD-2396E7.11	189.35247199709	-2.78777068846778	0.861480261275895	-3.23602386935593	0.0012120724822374	0.038586339665917	CTD-2396E7.11
IGLV3-25	2380.75900599	-1.94141774741477	0.601061549461844	-3.2299816036361	0.0012379818351251	0.0393320252918676	IGLV3-25
IGHV1-69	362.059022013137	-2.84878530919388	0.882600470349342	-3.22771786884082	0.0012478197781089	0.0395651393371551	IGHV1-69
IRX5	93.1194796780639	4.77719860670003	1.48119246483438	3.22523825911726	0.0012586787014169	0.0398296288276377	IRX5
GOLPH3	2009.95108703892	1.4798601542891	0.459862545571615	3.21804888991255	0.0012906581639207	0.0407600668054976	GOLPH3
SEMA4G	922.077485175313	-2.08907330847028	0.6493198484655	-3.21732550361315	0.0012939170869555	0.0407815859557968	SEMA4G
BLOC1S3	244.728779916989	2.36595215089801	0.736105882918087	3.21414650500938	0.0013083289988234	0.0411538397999685	BLOC1S3
SLC40A1	4539.15086403744	-1.42691551263228	0.444166842181313	-3.21256648881009	0.001315546941814	0.041298777209091	SLC40A1
VWA1	1780.6508149487	1.65419917548637	0.515130237578254	3.21122515203756	0.0013217033526562	0.0413299705174114	VWA1
GFUS	2755.36659134526	-1.65707448044541	0.516027781502951	-3.21121175999307	0.001321764952712	0.0413299705174114	GFUS
HES4	220.324934626529	2.82896792695645	0.881434627225365	3.20950396044872	0.0013296421485911	0.0414602046412123	HES4
RPS14	14912.028354839	1.46967812303095	0.4579615475696	3.20917363221983	0.0013311707721992	0.0414602046412123	RPS14
DNAJB14	792.809229602365	-1.72160167187664	0.536570367177452	-3.20852916446517	0.0013341577734246	0.041471599786099	DNAJB14
BIK	217.452457629176	2.91925892312349	0.910189083432905	3.20731041083584	0.0013398234059351	0.0415660508405982	BIK
PRC1	519.526942721728	1.94478880336991	0.606521519896524	3.20646298535574	0.0013437759153979	0.04160708910651	PRC1
RP11-244H3.4	61.0745635474494	-7.70824234055025	2.40518858397306	-3.20483906830176	0.0013513801620253	0.0417608143038369	RP11-244H3.4
RUBCNL	181.816226997392	3.44229909581834	1.07444651160503	3.20378823760724	0.0013563219754235	0.0418318251367483	RUBCNL
HBB	410.577677060224	2.04829462595502	0.640021904565485	3.20035081822024	0.0013726040512925	0.0422516367695538	HBB
DIP2C-AS1	190.936222823471	-3.01493715208724	0.943299568019632	-3.19616085313896	0.0013926944672234	0.0427721705866324	DIP2C-AS1
S100A10	2937.77595013657	-2.04828620220691	0.640950728825531	-3.19569993462704	0.0013949209975162	0.0427721705866324	S100A10
PGRMC1	2037.20971332654	-1.47550955733647	0.461818165579403	-3.19500112232544	0.0013983029679792	0.0427929391863973	PGRMC1
MTA3	583.030076319304	-1.85611254220446	0.581633631485833	-3.19120566921631	0.0014168038535196	0.0432095058045131	MTA3
NPDC1	1643.24704500857	1.47146412764003	0.461151472607449	3.19084772584604	0.0014185602386514	0.0432095058045131	NPDC1
IGHV3-23	5341.22913515503	-1.4130108770222	0.442882161542153	-3.19048947941813	0.0014203201205897	0.0432095058045131	IGHV3-23
IFI6	4027.05269366116	1.49744562238021	0.469486477908738	3.18953940707808	0.0014249970933171	0.0432095058045131	IFI6
AMFR	898.565907890067	1.69624009889911	0.531832853344365	3.18942330890714	0.0014255695885448	0.0432095058045131	AMFR
ENDOG	346.11265633406	2.07812802070395	0.651877606955517	3.18791134797449	0.001433044651737	0.0433106959919742	ENDOG
PPP1R35	516.245290206075	1.88499129863153	0.591343577190583	3.1876414513318	0.001434382802414	0.0433106959919742	PPP1R35
PRKRIP1	742.215424518554	1.70943876686453	0.536963786610589	3.18352710087734	0.0014549249295945	0.0438472804496095	PRKRIP1
ASCL2	566.406026764791	2.46940983387228	0.775993137976399	3.1822573074704	0.0014613192960641	0.0439562621717251	ASCL2
RN7SL2	4428.32307544589	1.35794674367578	0.427113337859967	3.17935925503922	0.0014760103009191	0.0443139183702901	RN7SL2
ASS1	3177.63056375376	-1.46968785936228	0.463044165358506	-3.17396907101594	0.0015036971311054	0.0449464840202988	ASS1
NELFCD	1316.81485299513	-1.64532823266002	0.518406211650569	-3.17382044366599	0.0015044672940705	0.0449464840202988	NELFCD
NUDT21	1283.89105218958	-1.60920011383607	0.507142975358616	-3.17306990735336	0.0015083620061411	0.0449464840202988	NUDT21
LPP	2484.62178219311	-1.710436860861	0.53905060403107	-3.17305434419366	0.0015084428653001	0.0449464840202988	LPP
LRWD1	367.18084094073	2.04410842796357	0.644618066421619	3.17103806803113	0.0015189523612084	0.0451330645572292	LRWD1
ACTN4	8572.4590248497	-1.53263413410396	0.483482102301688	-3.16999145740376	0.0015244341933543	0.0451330645572292	ACTN4
FKBP9	2148.32097211903	1.40839206344014	0.444311368506712	3.16983125634081	0.0015252748847139	0.0451330645572292	FKBP9
ANXA1	1294.21388901298	-1.58676553686761	0.500608864950601	-3.16967127025245	0.0015261148741067	0.0451330645572292	ANXA1
NUMB	1331.1099741824	-1.60410806911059	0.506464149052818	-3.16726874372168	0.0015387804266808	0.0454227311771352	NUMB
IGHV3-49	699.812017526149	-1.95574489396721	0.617674451019995	-3.16630369078339	0.0015438951560205	0.0454888438706835	IGHV3-49
C19orf53	1080.31242973669	-1.96657578036217	0.621627388693695	-3.16359255742381	0.0015583479121944	0.0458293320943133	C19orf53
SUMO2	3217.353744753	-1.41790074534246	0.449121697929459	-3.15705242449712	0.0015937269082126	0.0467828332870886	SUMO2
NEDD8	1498.22363512072	-1.64581356996668	0.521490352922678	-3.15598085514481	0.001599593594541	0.0468680923200533	NEDD8
IGHV3-64D	128.428418097244	-4.13851366417718	1.31280736679897	-3.15241502206692	0.0016192594529891	0.0470090331471444	IGHV3-64D
RP11-577H5.5	210.690532928481	-6.90167287778627	2.18901788871829	-3.15286271224916	0.0016167782481998	0.0470090331471444	RP11-577H5.5
RELA	1121.52462266595	-1.59002460282817	0.504159283642295	-3.15381399176279	0.0016115176458345	0.0470090331471444	RELA
PSMB6	1113.47740820831	-1.67603252503949	0.531394289890457	-3.15402810479013	0.0016103357689963	0.0470090331471444	PSMB6
EDF1	4424.63323978888	-1.42300066245786	0.451318045927116	-3.15298861922233	0.0016160810727284	0.0470090331471444	EDF1
HGH1	355.090670624856	2.1089008641402	0.669153349136741	3.15159576928195	0.001623809022325	0.0470547735370456	HGH1
RAB34	528.680772226097	1.87127733884369	0.593943514596636	3.15059815092775	0.0016293649965414	0.047102665531541	RAB34
BOLA3	307.960304214261	-2.19347525626342	0.696290355106874	-3.15023070501493	0.0016314157951766	0.047102665531541	BOLA3
DDX58	328.084744323539	-2.43201109203933	0.772253420286383	-3.14923965132773	0.0016369589393149	0.0471766199232073	DDX58
TTC9C	260.565140218002	-2.39172438585367	0.759734709460403	-3.14810466873678	0.0016433283919132	0.0472740760306395	TTC9C
NPTN	1714.81303984351	-1.50561800861305	0.478364969758182	-3.14742530033952	0.0016471518686863	0.0472980705378504	NPTN
ZNF28	357.84111294859	-2.29724649063739	0.730282760696556	-3.14569453679317	0.0016569296054659	0.0474926453218883	ZNF28
KRT23	79.1670550440572	7.6791604496493	2.44233875021341	3.14418319284264	0.0016655114067318	0.047652299235644	KRT23
FASTK	1375.76055888875	1.52079356233879	0.484797842661078	3.13696437672057	0.0017070686689868	0.0482076569039341	FASTK
EMP1	1662.9900120647	-2.13567406146936	0.680892171951748	-3.13658189863975	0.0017092968981865	0.0482076569039341	EMP1
UQCRC2	3169.47827081544	-1.36361691167919	0.434742408199092	-3.13660891130436	0.0017091394408763	0.0482076569039341	UQCRC2
IGKC	66907.0184108146	-3.41007005816367	1.0868743892653	-3.13750152901183	0.001703943853916	0.0482076569039341	IGKC
RPL10	22603.6761282951	-1.31352741322567	0.418389127536007	-3.13948744548251	0.0016924366638506	0.0482076569039341	RPL10
DENND6A	506.004698639675	1.82832947524724	0.582571911471576	3.13837560521736	0.0016988702709521	0.0482076569039341	DENND6A
DTWD1	365.273194509946	-2.03325164180419	0.648017373205398	-3.1376498931607	0.0017030816920953	0.0482076569039341	DTWD1
ETFA	1926.27913054586	-1.54440650388994	0.491909285847528	-3.13961648686715	0.0016916914257075	0.0482076569039341	ETFA
FAM98A	690.789178999332	-2.17623775186248	0.694119902426909	-3.13524759087518	0.0017170912283513	0.0483413121262896	FAM98A
ERP44	1236.08240747162	-1.754735307017	0.559785095804797	-3.1346588542059	0.0017205407029312	0.0483523889907244	ERP44
STK25	1700.27775869361	1.46573897147269	0.467714552680713	3.13383229807965	0.0017253943434997	0.0484028179128594	STK25
SSBP1	1021.22418230964	-1.60992607694619	0.514055509201835	-3.13181368184517	0.0017373008822488	0.0485604600652692	SSBP1
INSIG2	691.137270810457	1.72140820029981	0.5497129388116	3.13146749651053	0.0017393503837272	0.0485604600652692	INSIG2
IGKV2D-29	274.501392997713	-2.8870843073322	0.922002171346037	-3.13132050775687	0.0017402212651376	0.0485604600652692	IGKV2D-29
DEDD2	580.233023726136	1.76781464790403	0.564756360679651	3.13022529888211	0.0017467228110313	0.0486145545791673	DEDD2
SUN2	2489.14108768941	1.37020438917809	0.437770667082775	3.12995934220281	0.001748304990238	0.0486145545791673	SUN2
NDUFA12	891.367808738118	-1.69606740169599	0.542098890042195	-3.12870480432818	0.0017557860328428	0.0487369238800689	NDUFA12
MUC16	60.0501270634114	7.45041453702612	2.38323152740226	3.12618159476396	0.00177092160129	0.0488996886136328	MUC16
RP11-274B21.2	82.7934451536255	-4.6655872001062	1.49238543586823	-3.12626154609441	0.0017704401758571	0.0488996886136328	RP11-274B21.2
GTF2A2	876.411604042504	-1.69419885297932	0.541870008055442	-3.12657801279522	0.0017685357579703	0.0488996886136328	GTF2A2
REG1A	9110.25701792776	-1.90725190592362	0.610681069347931	-3.12315544341358	0.0017892322396829	0.0492991537157302	REG1A
CHD4	3308.66481882691	1.37214865193764	0.439402123370297	3.12276290658998	0.0017916201103871	0.0492991537157302	CHD4
TPST2	469.210271175529	1.87871630658511	0.60183047342095	3.12167028682684	0.0017982821413544	0.0493946360594272	TPST2
MEF2A	907.14680629462	-1.64440635219595	0.52700004652136	-3.12031538336743	0.0018065750159254	0.0493946360594272	MEF2A
RPS27A	10974.2171699218	1.34536109374345	0.431189008846203	3.12011917312883	0.0018077788571439	0.0493946360594272	RPS27A
CTD-2331C18.5	49.4741461252829	9.84806406439758	3.15633722197485	3.12009249069903	0.001807942623215	0.0493946360594272	CTD-2331C18.5
ATM	1188.85455986905	1.51111534550659	0.484387168641866	3.11964363082425	0.001810699590094	0.0493946360594272	ATM
SEC24B	557.585744226308	-1.88276689412552	0.603657849303071	-3.11893052711763	0.0018150875295853	0.0494291134132518	SEC24B
INTS6	682.092576688137	-1.95534521377598	0.62736542589457	-3.11675641192344	0.0018285258917941	0.0497095131614558	INTS6
HNRNPM	3608.34355815766	1.45047209196356	0.465481950001037	3.11606517064804	0.0018328176206225	0.0497407210866024	HNRNPM
MED12	722.348733412039	-2.09302493461834	0.672172922660228	-3.11381917369547	0.0018468263811667	0.0499555782590394	MED12
BLNK	487.216724890514	-1.91940522110063	0.616422169151176	-3.11378356775144	0.0018470492530361	0.0499555782590394	BLNK
NPIPA5	92.2011003922079	-3.8225506114036	1.22829432607469	-3.11208032981759	0.0018577394101731	0.0500735143914124	NPIPA5
RPL23A	4968.58564053959	-1.50963343419835	0.485053017447026	-3.11230603644934	0.0018563195313563	0.0500735143914124	RPL23A
LAMTOR3	651.828115393795	-1.84087226592375	0.591802097991462	-3.11062139213692	0.0018669414130193	0.0502359643482856	LAMTOR3
RAB5A	1053.60632470781	-1.64692114804018	0.529544966098784	-3.11006855597785	0.0018704392595775	0.0502446349151726	RAB5A
PECAM1	3109.74778482355	-1.71565237579334	0.552683583656667	-3.1042217039309	0.0019078031308602	0.0511614595533396	PECAM1
POLR2J3	458.443453784932	-1.90513423091367	0.613917343696992	-3.10324223687999	0.0019141289625506	0.0512442444085895	POLR2J3
PI3	587.476452770854	2.38238405097782	0.768842501500096	3.09866331053438	0.0019439579886354	0.0518890246174623	PI3
RPS16	11145.1629054501	-1.39723550207495	0.450933624915265	-3.09853917488966	0.0019447725697228	0.0518890246174623	RPS16
RP11-311C24.1	82.9210763186875	-7.25671083355597	2.34842794546698	-3.0900291608108	0.0020013684469097	0.0533091777222319	RP11-311C24.1
SLPI	1310.97581274973	1.81439260351304	0.587496085958508	3.08834841095636	0.002012723482277	0.0535215309858623	SLPI
F8A2	172.633044652197	-2.91258788052004	0.943324642124616	-3.08757743671375	0.0020179518875607	0.0535705281291717	F8A2
PGD	1573.04115360696	1.45249838197538	0.47054520934052	3.08684129206434	0.0020229557226893	0.0536134094545902	PGD
TASOR2	867.116605280101	-1.73873415235259	0.563456612187329	-3.08583503102902	0.0020298140541084	0.0537024406173888	TASOR2
ZFP90	366.697236082726	2.0842041596002	0.675515510514235	3.08535352210284	0.0020331033958928	0.0537024406173888	ZFP90
PML	1097.0317885979	1.52115808501396	0.493142089658793	3.08462432413031	0.0020380940938471	0.0537445412547487	PML
TEDC1	249.563892166855	2.32931768674875	0.755856057828347	3.08169480501502	0.0020582574882602	0.054185940065315	TEDC1
RGL2	1476.74308319738	1.43181661225789	0.464747387346124	3.08084919085632	0.0020641116540942	0.0542089461573356	RGL2
COX16	1049.0688577697	1.74146560570083	0.565370727627681	3.08021890876468	0.002068485012621	0.0542089461573356	COX16
SLC39A11	911.645764700781	1.6655205441397	0.54073836498614	3.08008577157714	0.0020694099026059	0.0542089461573356	SLC39A11
S100A11	3662.32534939731	-1.63890353380552	0.532312594500346	-3.0788366661583	0.0020781058005062	0.054346760290263	S100A11
HKDC1	317.462204231302	3.417494659812	1.11040531091292	3.07770021110786	0.0020860465677831	0.0544644039529117	HKDC1
NPIPA8	63.6209407158868	-8.04752109315411	2.61552161578979	-3.07683218696094	0.002092130460963	0.0545332589017424	NPIPA8
NBL1	4455.05434169181	1.47360409660554	0.479265890138347	3.0747109838761	0.0021070662982209	0.0547585559914378	NBL1
ISY1	534.168288536403	1.81150143378543	0.589178601278016	3.074621905575	0.0021076956515475	0.0547585559914378	ISY1
CLDN3	1391.8783569495	4.81781186728401	1.56800838187971	3.07256767435674	0.0021222570577802	0.0549600854209005	CLDN3
IGKV1-8	183.278995904615	-3.96311707636668	1.28984726032563	-3.07254757851419	0.0021223999615832	0.0549600854209005	IGKV1-8
SCAMP1	918.028782383272	-1.72882244271839	0.562964242335762	-3.07092762329883	0.0021339487139198	0.0550960223697152	SCAMP1
ONECUT2	343.234853908788	2.95661753855714	0.962805870470492	3.07083455682747	0.0021346139370898	0.0550960223697152	ONECUT2
RAB24	500.091521933296	2.00030990577426	0.651549898340776	3.07007937668045	0.0021400188707725	0.0551455677090599	RAB24
NPIPB12	326.452126667229	2.16580026891663	0.705673344339256	3.06912580203031	0.0021468616683516	0.0552319436043238	NPIPB12
RECQL4	282.199328021195	2.25036081689615	0.73347394541411	3.06808555500309	0.0021543492967512	0.0553346015798671	RECQL4
POLR2M	908.110295180352	1.81828121184572	0.593056658921516	3.06594856409216	0.002169806381025	0.0556412910220074	POLR2M
NEK4	425.178398068721	-1.99356105247721	0.650394671046959	-3.06515588337789	0.0021755657283657	0.0556987070456357	NEK4
TMCO3	1592.81102099135	1.51005383237947	0.493388810925483	3.06057575474191	0.0022091186795529	0.0564513734050608	TMCO3
PATL1	652.12335604887	-1.79744331627865	0.587366792680157	-3.060171835859	0.0022121003356805	0.0564513734050608	PATL1
ABCF2-H2BE1	119.38459937095	-7.78150569595035	2.54478205382902	-3.05782795200157	0.0022294753807522	0.0568031553530799	ABCF2-H2BE1
TMCO6	182.195124955201	2.59190051734418	0.847817336439555	3.05714498388177	0.0022345616532346	0.0568237348311984	TMCO6
STX19	50.2317432642909	-7.94723025680854	2.60000876995752	-3.05661671169609	0.0022385031484187	0.0568237348311984	STX19
IGKV1-12	1064.88887761784	-2.1139242640054	0.691733843359993	-3.05597923868714	0.0022432678841216	0.0568237348311984	IGKV1-12
XXbac-BPG181B23.9	76.9113472005432	-7.25460610243367	2.37417877356252	-3.05562756403046	0.0022459004209474	0.0568237348311984	XXbac-BPG181B23.9
F11R	3965.63698138546	1.47551369519321	0.482933363455335	3.05531530196231	0.0022482402985924	0.0568237348311984	F11R
RBM7	497.125320054131	-1.80319533667578	0.590721623997345	-3.05252975923542	0.0022692122927523	0.0572623235979711	RBM7
C4A	1352.81305601867	1.74247335030661	0.570978546933691	3.05173173259163	0.0022752534754765	0.0573233447276911	C4A
ROMO1	901.630658192163	1.71168864925455	0.560982917562346	3.05123132214507	0.0022790491708681	0.0573276883648254	ROMO1
CYP3A4	206.917771965827	7.06659322120983	2.31675065197423	3.05021743068811	0.0022867574928856	0.0573392663271571	CYP3A4
CTC-463N11.4	40.7374185372211	-8.35854230645544	2.7400722338328	-3.05048246657481	0.0022847401999021	0.0573392663271571	CTC-463N11.4
DGKQ	647.286040962646	1.72645490139783	0.566866777446205	3.04560960368094	0.0023220912654613	0.0581331139274204	DGKQ
RPL37	9647.84698994607	-1.48333419063834	0.487822390798537	-3.04072592529057	0.0023600855529317	0.0589606083593627	RPL37
FAM200B	297.458140049368	-2.11945165714484	0.697095055227701	-3.04040552468493	0.0023625980090908	0.0589606083593627	FAM200B
FAM8A1	738.113193604099	-1.66925347858902	0.549725496700336	-3.03652184337186	0.0023932476766577	0.0596314405355575	FAM8A1
LERFS	50.456907449283	7.61728754667281	2.50918689324472	3.03575933988027	0.0023993078662654	0.0596884419183202	LERFS
CNOT2	865.247122795132	-1.60247764619177	0.528440616281825	-3.03246494841181	0.0024256526647105	0.0602398250782192	CNOT2
TINAGL1	2238.41882379244	1.34848594237338	0.444770425208872	3.03186962518946	0.0024304415325757	0.0602398250782192	TINAGL1
RPL27A	12578.1852306231	-1.42010711639879	0.468440240224798	-3.03156516980117	0.0024328939593592	0.0602398250782192	RPL27A
TANC2	427.301650812566	-2.68104483850801	0.884918007500572	-3.02970988925918	0.0024478874942767	0.0605163686475733	TANC2
GABPB1-IT1	320.264973425514	2.09362837042066	0.691272305678931	3.02865940559329	0.0024564144736473	0.0606324333885308	GABPB1-IT1
ANKRD40CL	178.407389115327	6.76132660810865	2.23400498044391	3.02654947831187	0.0024736233375762	0.0609621003849396	ANKRD40CL
ERBIN	1401.18127174005	-1.75790259403748	0.581090365125416	-3.02517938609784	0.0024848569998443	0.0611437129883949	ERBIN
OXA1L	1587.6272272024	-1.43463661327771	0.474420516978741	-3.02397675044478	0.0024947560983966	0.0612919735851426	OXA1L
FABP3	325.230478238039	-2.12031843010106	0.701976742590984	-3.02049669377222	0.0025236046332729	0.0618087809715851	FABP3
PWP2	35.2155668499308	-5.8014348221769	1.9205688159532	-3.02068573330322	0.0025220297531267	0.0618087809715851	PWP2
YDJC	414.452505600474	1.91487514883208	0.634090069584344	3.01987878486618	0.0025287586833665	0.0618392888535173	YDJC
C4B	857.168971050106	1.76754684390118	0.585409036430023	3.0193364534995	0.0025332902642168	0.0618545039512958	C4B
CD302	771.80107672637	-1.65082279154531	0.546838461814823	-3.01884908765677	0.0025373689026166	0.061858629857011	CD302
LTBP3	1980.60797238664	1.39437937638592	0.462053752515233	3.01778606665456	0.0025462858945861	0.0619805160371404	LTBP3
NUP54	411.741939749615	-1.9437270609505	0.644425926463995	-3.01621486834935	0.0025595181498467	0.0622069065543386	NUP54
RPS19BP1	1066.92379555089	1.66604525395255	0.552563705691962	3.01511886645939	0.0025687856151934	0.0623240978397936	RPS19BP1
MGST2	844.9901218808	-1.7219367636335	0.571195136939272	-3.01462084019209	0.0025730069080107	0.0623240978397936	MGST2
CTDSPL2	588.018409188779	-1.74773840030837	0.579825363738613	-3.01424965103157	0.0025761572485921	0.0623240978397936	CTDSPL2
GOLM1	9467.21072535874	-1.22364794387938	0.406033894771201	-3.01365959747991	0.00258117238602	0.0623500908268834	GOLM1
PIM3	3412.20722083071	1.57280350262675	0.522034076099822	3.01283685229391	0.0025881801801693	0.062424065260122	PIM3
HIVEP2	517.449969622073	-1.89500458499486	0.629531582771061	-3.01018191439015	0.0026109126247164	0.0628764985513915	HIVEP2
HSPB7	176.228969135001	-2.95029506097307	0.98035658022074	-3.0094101681949	0.0026175547266895	0.0629406548414631	HSPB7
PLGRKT	253.872308062886	-2.33696770428982	0.7773345097175	-3.00638615046066	0.0026437303258484	0.0631971713994951	PLGRKT
TRIP12	2314.89456750679	-1.61617937132637	0.537591748565223	-3.00633217611652	0.0026441996881851	0.0631971713994951	TRIP12
XXbac-BPG32J3.22	81.4933174260631	3.49443671120723	1.16223696394254	3.00664737021734	0.0026414598278549	0.0631971713994951	XXbac-BPG32J3.22
ZKSCAN8	493.885876754681	-1.88014216755143	0.625108628546297	-3.0077047119374	0.0026322877085079	0.0631971713994951	ZKSCAN8
GLO1	1346.85591903867	-1.46420875722338	0.487122141762859	-3.0058349471131	0.0026485271891536	0.0632051239619751	GLO1
MAD1L1	406.350185546096	1.90789394810905	0.634870639109054	3.00516960555381	0.002654327939973	0.063233170894034	MAD1L1
SLC66A3	470.623662476393	1.78969797645318	0.595616191733041	3.00478395532828	0.0026576955280326	0.063233170894034	SLC66A3
KIAA0100	2446.81046278525	1.43351488706769	0.477276505822387	3.00353122263502	0.0026686616462922	0.0633331829222386	KIAA0100
NCL	7392.21289945338	1.31160959572397	0.436719683721618	3.00332145450086	0.0026705019425607	0.0633331829222386	NCL
MYOM3	68.3569040364936	7.33114351852083	2.44132721026333	3.00293360418904	0.0026739076091553	0.0633331829222386	MYOM3
TECR	1201.65575259956	-1.53425889127167	0.511096205582644	-3.00189841856218	0.0026830168929597	0.0634539510917921	TECR
UBA52	7411.12192319826	-1.62565343414642	0.542067890603356	-2.99898492850584	0.0027088070609395	0.0639682765943065	UBA52
COX6B1	2207.73322068618	-1.45706586974428	0.486022306052667	-2.9979403241348	0.0027181089122905	0.0640922790018804	COX6B1
POU5F1	118.898796006991	2.99487166753072	0.999129216715623	2.9974818245988	0.0027222009053596	0.0640932481020849	POU5F1
RP11-490F3.3	138.29098703219	3.05323477730551	1.01997636752677	2.99343678394133	0.00275854649048	0.0648524852486993	RP11-490F3.3
RPF1	505.623728589692	-1.76852306384174	0.591044606981867	-2.9921989693343	0.0027697567840393	0.0650194240906079	RPF1
POMT2	309.54385434336	2.34519220275395	0.7839996692083	2.99131784726667	0.0027777620205376	0.0651107417614017	POMT2
HIVEP1	397.491243145156	-1.95618460294944	0.654547921138851	-2.98860410334183	0.0028025500845951	0.0655945968024628	HIVEP1
NFKBIZ	1207.92299762535	1.73659710395095	0.581323951753394	2.98731386985347	0.0028144061338641	0.0657747915066459	NFKBIZ
MIGA2	816.821533232373	1.56605404886961	0.524387827314423	2.98644241398572	0.0028224399014359	0.0658144088877588	MIGA2
TNFSF10	1195.70215267971	-1.63022693279782	0.546015139717642	-2.98568082496915	0.0028294779708588	0.0658144088877588	TNFSF10
EPAS1	3799.92003323424	-1.36269340666825	0.456424893031772	-2.98558082057411	0.0028304033304047	0.0658144088877588	EPAS1
EIF2A	1362.4821964844	-1.48936373220522	0.498917729436722	-2.9851890288339	0.0028340313159472	0.0658144088877588	EIF2A
RP11-295M18.8	51.9234713813946	-7.30779871619077	2.44827253112418	-2.98487959297376	0.0028368996878682	0.0658144088877588	RP11-295M18.8
MAP2K2	1685.27878008938	1.44984692102038	0.485879889994606	2.98396157337665	0.0028454250419291	0.0659155417472945	MAP2K2
SUB1	1966.55692105098	1.38302283360376	0.463655885571191	2.98286482851387	0.0028556408234807	0.0660554811536727	SUB1
SAP130	318.698481442291	-2.0895056461206	0.700682318595517	-2.98210128993822	0.0028627726679191	0.0661237797836738	SAP130
STMN1	1248.98559141865	1.73914953039233	0.583937087787256	2.97831661452192	0.0028983641399244	0.0668482761251962	STMN1
CREG1	1987.92703770293	1.36609234886189	0.458774194600421	2.97770093640885	0.0029041920876659	0.0668851924469447	CREG1
CDC42	4472.74583515514	-1.24110605327948	0.417029896573779	-2.97606014215317	0.0029197759570041	0.0670681903621566	CDC42
MRC1	503.577393482833	-1.84400104660751	0.619629849082137	-2.97597194411961	0.0029206157982256	0.0670681903621566	MRC1
MRPS33	599.444408664252	-1.73844257009826	0.584503253321434	-2.97422223096207	0.002937322592045	0.0672068536275413	MRPS33
SVIP	800.173345735467	-1.7055952487334	0.57350102337774	-2.97400558884444	0.0029393972133901	0.0672068536275413	SVIP
SUGT1P4-STRA6LP-CCDC180	56.7423987791101	-7.38155896349315	2.4815596202789	-2.97456442439354	0.0029340483807372	0.0672068536275413	SUGT1P4-STRA6LP-CCDC180
ERH	1606.74651761912	-1.43365425526686	0.482155193880627	-2.97342903999041	0.0029449249116528	0.0672360778530606	ERH
RGPD2	90.8027425135527	7.68270302211839	2.58488079136278	2.97216918002163	0.0029570369244025	0.0673179559144203	RGPD2
CRIP2	1311.69565724331	-1.63730424322188	0.550953042706167	-2.97176731283628	0.0029609099372607	0.0673179559144203	CRIP2
STK11	1458.21035328788	1.44115551800584	0.484955158860836	2.97172943038925	0.0029612752696521	0.0673179559144203	STK11
PSAP	24684.0924046791	1.24565856162501	0.419913992806303	2.96646118720699	0.0030124838156968	0.0683442967639228	PSAP
AC005523.2	421.230083437812	-1.96794805630111	0.663761924246715	-2.96484023022935	0.0030284016385951	0.0683442967639228	AC005523.2
EFEMP1	1112.70849228436	-1.50519905531671	0.507688084653459	-2.96481067966002	0.0030286925363792	0.0683442967639228	EFEMP1
FCMR	209.608757324964	-2.55435802713852	0.861600816382002	-2.96466528184673	0.0030301242134482	0.0683442967639228	FCMR
RBM14-RBM4	177.039614736236	-2.77481824330663	0.936017126810491	-2.96449516128184	0.003031800109708	0.0683442967639228	RBM14-RBM4
THADA	507.722646558893	1.99078286538317	0.671602391668612	2.96422837392973	0.0030344299950074	0.0683442967639228	THADA
MAN1A2	1132.45474760636	-1.51539812878418	0.511267531699915	-2.96400227830941	0.0030366603858575	0.0683442967639228	MAN1A2
RP11-334J6.7	69.6996936552265	27.7049475688503	9.34954925851367	2.96323884743666	0.0030442025412077	0.0684167224531099	RP11-334J6.7
S100A9	406.590642071445	-2.61819179479391	0.883894293754358	-2.96210962475285	0.0030553897888981	0.0685707478580804	S100A9
DCTN3	652.840967721579	-1.74490199274271	0.589993536358768	-2.9574934049475	0.0031015138367479	0.0693109490466469	DCTN3
IGKV4-1	5692.68646024238	-1.29830014424886	0.438962263799128	-2.95765775630082	0.0030998608421795	0.0693109490466469	IGKV4-1
ARMC5	247.094594950617	2.17532538930254	0.73540147928242	2.95801062492443	0.0030963145132836	0.0693109490466469	ARMC5
FRMD3	151.265658570215	2.60607907277245	0.882348383983297	2.95357153713763	0.0031411979450287	0.0700987784009093	FRMD3
CDCP1	843.845201799927	-1.60076986958321	0.542698579907089	-2.94964816354828	0.0031813599103498	0.0708950373261346	CDCP1
SYNPO2	1796.52906354078	-1.75272887743383	0.594886683554201	-2.94632394015278	0.0032157542727758	0.0715607090068357	SYNPO2
GPNMB	1899.05041236037	-1.58061940288279	0.537255210236117	-2.94202712745797	0.0032607136139739	0.0723718944395863	GPNMB
COMMD4	799.37355705603	1.59511306279587	0.542337637105935	2.94118083212488	0.0032696359721481	0.0723718944395863	COMMD4
CUX1	1741.00304784308	-1.372366509673	0.466608325856984	-2.94115306912384	0.0032699290495216	0.0723718944395863	CUX1
RNF41	574.890895344605	-1.77102001266852	0.602286786812779	-2.94049288718506	0.0032769052495059	0.0723718944395863	RNF41
NT5DC2	410.165177585518	1.86278379201314	0.633511726676344	2.94040933036244	0.0032777891676647	0.0723718944395863	NT5DC2
NUDT16L1	568.983026011271	1.71229577700097	0.58236730912876	2.94023333755223	0.0032796516441147	0.0723718944395863	NUDT16L1
TFDP2	996.332416101796	1.46922348323406	0.49999430959409	2.93848040876068	0.0032982550276522	0.0726495454514328	TFDP2
LRPPRC	2463.01509605188	1.43925924593129	0.489846642555349	2.93818334330763	0.0033014172152433	0.0726495454514328	LRPPRC
ARAP1	2088.59491132729	1.40254583503195	0.477593037350497	2.93669657081422	0.0033172850729773	0.0728973394786777	ARAP1
SLC8B1	714.413126185075	1.63609434247842	0.557417521212578	2.93513260745615	0.0033340517042767	0.0731641692996763	SLC8B1
CACFD1	1149.98801550817	1.42347738961853	0.485117519762821	2.9342939218408	0.0033430746767323	0.0732605644532682	CACFD1
ZNF888	283.41768908868	-2.15558379220016	0.734808496228603	-2.93353139391239	0.0033512976037033	0.0733391849042804	ZNF888
CHDH	966.50731475245	1.71768562592746	0.586198854229027	2.93020979746979	0.0033873322310478	0.073916133161752	CHDH
FDXR	296.43543021194	2.08860881142498	0.712879077830055	2.92982200821846	0.0033915621131668	0.073916133161752	FDXR
CEBPZ	725.661688098173	1.69269595280811	0.577749101140723	2.92981148644975	0.0033916769482639	0.073916133161752	CEBPZ
TTC17	1248.07893484389	-1.49762509274783	0.511312940486585	-2.92897944519581	0.0034007691036122	0.0740123366676113	TTC17
LARP4	1037.81937180524	-1.75194138786215	0.598869217036089	-2.92541566342785	0.003439964035345	0.0747470610834407	LARP4
HEBP2	1668.04578760732	1.51959529687623	0.519510371922012	2.92505285554596	0.0034439772171551	0.0747470610834407	HEBP2
FYTTD1	951.852914889041	-1.67296732121807	0.572127609105466	-2.92411569480766	0.0034543633044004	0.0747881079455706	FYTTD1
TAZ	572.687303064302	1.65676716782203	0.56665219017276	2.92378145987032	0.0034580743556491	0.0747881079455706	TAZ
SPR	952.987427857006	1.51093502949746	0.516805682114637	2.92360374854066	0.0034600489834507	0.0747881079455706	SPR
ZNF652	763.722415093145	1.83189635386539	0.626935802644139	2.92198395136992	0.0034780946169554	0.0750755975845421	ZNF652
IGLV3-9	434.145603352879	-2.71153859073044	0.92841686384472	-2.92060462958583	0.0034935286695439	0.0753060090048007	IGLV3-9
EVI2B	380.815439782307	-2.58782796320236	0.886257123511096	-2.91995166476082	0.0035008567954866	0.0753613009771283	EVI2B
RPL22	8257.47571600998	-1.28443411383528	0.440280315535812	-2.91730987853079	0.0035306481612691	0.0754425289290096	RPL22
CLTA	2400.52807237824	1.38854804457711	0.475951622111196	2.91741424983043	0.003529466805573	0.0754425289290096	CLTA
SMARCC2	1692.4161689351	-1.43950408222438	0.493474145721623	-2.91708105623112	0.0035332394094549	0.0754425289290096	SMARCC2
NAP1L1	3106.6856495127	1.4598547288033	0.500273796269904	2.91811152150709	0.003521583764236	0.0754425289290096	NAP1L1
SPTLC1	1171.27825566123	-1.44072992708236	0.493703458690968	-2.91820910248916	0.0035204818361336	0.0754425289290096	SPTLC1
DHCR7	643.617464226148	-1.95996704004612	0.671671911539171	-2.91804228578615	0.0035223657952878	0.0754425289290096	DHCR7
KIAA0232	754.766619604804	-1.58952621932611	0.545146937573261	-2.91577574736444	0.0035480542118088	0.0756567570609688	KIAA0232
CENPN	326.37384332561	2.06720276222498	0.709230731116153	2.91471120966757	0.0035601781593019	0.0758131074515143	CENPN
PFDN6	553.164319997881	-1.72385640401562	0.591677935854921	-2.91350462735239	0.0035739654021129	0.0758434837497226	PFDN6
ZSWIM6	402.404529863782	-1.85717000558115	0.637533100572931	-2.91305659880587	0.0035790972391654	0.0758434837497226	ZSWIM6
NR2F6	2372.47109413059	1.33912347670964	0.45970248894744	2.91302202817255	0.0035794934987368	0.0758434837497226	NR2F6
RAB11A	2832.87212628478	-1.3414723208462	0.460526538222989	-2.91290991833495	0.0035807788118469	0.0758434837497226	RAB11A
CD151	4297.78505314161	-1.27412081265176	0.437721020149917	-2.91080563646539	0.0036049819355294	0.0762540430266662	CD151
CD24	16117.9227423752	-1.32776757141107	0.456406356410121	-2.90917852646635	0.0036237986064408	0.0765497216970725	CD24
ARF3	3679.16972261217	-1.22883059140296	0.422535409947495	-2.90823103217706	0.0036347969875448	0.0766796772492467	ARF3
RALB	1295.68909034207	-1.40584634125612	0.483945581630359	-2.90496781997673	0.0036729086054299	0.0773805059322408	RALB
SPRED2	750.658926779109	-1.61951760341096	0.557629278245452	-2.90429083728652	0.0036808605677045	0.0774449147635922	SPRED2
UNC93B1	1497.25464883293	1.46627171134786	0.504942709576745	2.9038377691935	0.003686191128258	0.0774540717547135	UNC93B1
CLDN4	3225.20445035956	1.40651845377162	0.484531612227829	2.90284146230333	0.0036979378455862	0.0775978416351003	CLDN4
RBPJ	1276.70980413615	-1.44749760900817	0.498796457191274	-2.90198053362095	0.0037081158172687	0.0777083555772526	RBPJ
NDUFA4	3315.89981022145	-1.3332740413283	0.459510313310893	-2.90151059226879	0.003713682241975	0.0777220640641928	NDUFA4
PPAN-P2RY11	52.3026242643471	-7.49259670774273	2.5829835971829	-2.90075272483899	0.0037226751372377	0.0778073527362959	PPAN-P2RY11
C18orf21	161.720284000497	-2.68918750005569	0.927326621665343	-2.89993561839765	0.0037323931394746	0.0778098666729642	C18orf21
AP2S1	935.36309071793	1.58340803573433	0.546018655007537	2.89991563697118	0.0037326310709632	0.0778098666729642	AP2S1
BCL9L	1198.73994761077	-1.45317397489002	0.501314184411438	-2.8987290207958	0.0037467856061964	0.078002160343736	BCL9L
ZNF20	39.5510215759848	-7.54452332664895	2.60368814588564	-2.89762940257298	0.0037599459227129	0.0781732777781402	ZNF20
ADH6	117.157744075269	4.01436829547747	1.38864944490871	2.89084355320603	0.003842093319295	0.0785395355269848	ADH6
PLEKHA3	423.454115569932	-1.82667426206028	0.631846555146129	-2.89100929202316	0.0038400676624339	0.0785395355269848	PLEKHA3
KCNJ15	606.906621690628	-1.63973890010667	0.567092106156975	-2.891486025469	0.003834246443225	0.0785395355269848	KCNJ15
WDR90	577.226249686663	1.73577525530772	0.60018757969009	2.89205460766781	0.0038273141764456	0.0785395355269848	WDR90
OPTN	1895.79179305014	-1.52475424626877	0.527156685376937	-2.89241185507969	0.0038229643727075	0.0785395355269848	OPTN
ARL2	637.790009346237	-1.73315136496263	0.599096033377046	-2.8929441498603	0.0038164915443915	0.0785395355269848	ARL2
HYAL1	361.193915720114	-2.55756527053172	0.88415206234449	-2.89267579577869	0.0038197535466892	0.0785395355269848	HYAL1
UBAP2	509.052002579628	-1.75058667478991	0.604955080709089	-2.89374654517817	0.0038067530493105	0.0785395355269848	UBAP2
SHROOM1	492.21644620667	1.73732172821872	0.600347420332225	2.89386057036325	0.0038053709846918	0.0785395355269848	SHROOM1
FGF7	327.323632503365	-2.17120033837483	0.750153796955787	-2.89434026353772	0.0037995617619297	0.0785395355269848	FGF7
CDH26	35.2990494261318	5.53095653173311	1.91058613196256	2.89490038643361	0.0037927887116246	0.0785395355269848	CDH26
ATP5F1D	1441.60507677682	1.59856406288761	0.552177183425085	2.89502013279854	0.0037913421534245	0.0785395355269848	ATP5F1D
LTB	296.098764585012	2.40454257159634	0.831030101708519	2.89344822365981	0.0038103710717484	0.0785395355269848	LTB
NOL3	285.631920706384	1.99646856220167	0.690865919926193	2.88980611811762	0.0038547949048699	0.0786975032062602	NOL3
BAG1	2620.54272398136	1.33629031716327	0.462491668480333	2.88932841007511	0.0038606564250509	0.0787156004602531	BAG1
ZNF260	294.004700108937	-2.01250120424647	0.697015498350795	-2.88731198805226	0.0038854874294349	0.0791199254935904	ZNF260
SEC22B	1856.69202460481	-1.34347626483282	0.465778917820099	-2.88436469198832	0.0039220426232527	0.0797616431685162	SEC22B
ANLN	351.442165995692	2.20932535945538	0.766785218451052	2.8812831889461	0.0039605961415487	0.0804423005796973	ANLN
MIR23AHG	447.526979138627	2.05869100663264	0.714834491389282	2.87995477475013	0.0039773221934943	0.0806784509557267	MIR23AHG
FPGT-TNNI3K	45.7993690114752	-4.11302936585833	1.4286679829959	-2.8789259749724	0.0039903198447714	0.0808384642560479	FPGT-TNNI3K
CBSL	43.7036510276717	5.56221655434806	1.93241773230687	2.87837172126754	0.0039973381493662	0.0808770897688905	CBSL
CAPN12	144.097244201183	2.71871894567605	0.945682472642259	2.87487504984615	0.0040418741593429	0.0816737330129293	CAPN12
LANCL1	891.728417879179	-1.56146395075251	0.543396075968866	-2.87352820494416	0.0040591483190304	0.081918169264923	LANCL1
RTRAF	1229.06059400376	-1.46125202970735	0.508883578936706	-2.87148591581709	0.004085469871271	0.0822724815547882	RTRAF
UGT1A6	277.701680540006	2.12907445371942	0.741486560772086	2.87135946402384	0.0040871046961233	0.0822724815547882	UGT1A6
NINJ1	519.254627926358	-1.782913484347	0.621035075764261	-2.87087405192517	0.0040933858343958	0.0822942194050973	NINJ1
TMEM70	541.308596906826	1.75162817708707	0.610270584216289	2.87024841503137	0.0041014943760303	0.0823525939309027	TMEM70
C3AR1	284.94857715289	-2.35877389261286	0.822626312080995	-2.86736985915984	0.0041389899247412	0.0830001249546967	C3AR1
AP5Z1	766.426049012758	1.51943037500231	0.53064705847492	2.86335399534515	0.0041918195308568	0.0839531248319208	AP5Z1
ESPN	262.58941720964	2.54377188105972	0.888794911675767	2.86204595418261	0.0042091587266036	0.0841938171584368	ESPN
ZNF394	518.94260707581	1.66390166098705	0.582085397009544	2.8585181307336	0.0042562478506853	0.0850282241080098	ZNF394
EVI2A	202.51756187787	-2.83853168063653	0.99341391317357	-2.85735043871947	0.0042719390391224	0.0852340724804477	EVI2A
DARS1	1016.78182085706	-1.48614390054306	0.520206210371133	-2.85683613712107	0.0042788667369836	0.0852647726858377	DARS1
FKBP8	3416.80436502932	1.53891869987896	0.538872879173052	2.85581026501197	0.0042927157811189	0.0854331435080056	FKBP8
CUL1	1012.64840772418	-1.44320495139183	0.50560129478537	-2.85443286296266	0.0043113743233753	0.0856744038064807	CUL1
NFIC	1879.10487075402	-1.47497197404181	0.516787556473176	-2.85411665889902	0.004315668046629	0.0856744038064807	NFIC
ADRM1	1709.89406142218	-1.33484838739206	0.468113496470415	-2.85154860403908	0.0043506834347291	0.0857893388267247	ADRM1
RAB8B	590.901253504062	-1.71812084151968	0.602573075026099	-2.85130702437255	0.0043539905876538	0.0857893388267247	RAB8B
C1orf162	117.450075954776	-6.69278243936758	2.34696137684893	-2.85167983818865	0.0043488878334353	0.0857893388267247	C1orf162
SPTSSA	1051.52883068142	-1.4606286410863	0.512131634870024	-2.85205705259156	0.0043437303662237	0.0857893388267247	SPTSSA
C2CD4B	460.956778269772	1.708944452215	0.599169634487409	2.85218801796758	0.0043419410381753	0.0857893388267247	C2CD4B
CNOT6	700.216020129628	-1.5476247191233	0.542510299539103	-2.85271029957977	0.0043348119555925	0.0857893388267247	CNOT6
UBALD2	1884.96566799825	-1.32718260236944	0.465633396772083	-2.85027365212608	0.0043681628818691	0.0859061383307893	UBALD2
IGHV1-3	411.074972040155	-1.95996241614233	0.687686001385653	-2.85008334064253	0.0043707774842804	0.0859061383307893	IGHV1-3
ZFYVE16	585.056676934723	1.833847981333	0.643678309635839	2.84901316990236	0.0043855065064184	0.0860328971580139	ZFYVE16
MICU1	1039.92943576545	-1.43793362694591	0.504746223440811	-2.84882493452579	0.0043881018838653	0.0860328971580139	MICU1
MEA1	843.019045520545	-1.54112476941951	0.541057814468555	-2.8483550707668	0.0043945864115905	0.0860533987675557	MEA1
DGUOK	501.848824895816	-1.85966155732264	0.653240544611525	-2.84682506721709	0.0044157620221621	0.0863611702282443	DGUOK
CALM1	6882.90144353983	-1.23874604647848	0.435201826039854	-2.8463714358704	0.0044220581370701	0.0863775356107707	CALM1
SUMO1	1429.65935264504	-1.4188684925545	0.498598357586182	-2.84571433292226	0.0044311927372932	0.0864492373482783	SUMO1
NEK3	268.632201871044	2.13122102798781	0.749149954698678	2.84485237517638	0.0044432010175756	0.0865767567734999	NEK3
RANGAP1	1605.26346085315	1.39789867740963	0.491492251343286	2.84419270820458	0.0044524110157342	0.0866495044169093	RANGAP1
NRDE2	369.237707044563	2.04338582841835	0.718665587466159	2.84330551518799	0.0044648249173085	0.0866778648363875	NRDE2
IGF2BP2	639.435627176232	-1.74361546293372	0.613198321130287	-2.84347722890007	0.0044624197967414	0.0866778648363875	IGF2BP2
HOXB8	71.573664651211	6.81066700029923	2.39617670031849	2.84230582802762	0.0044788504479961	0.0868330036727636	HOXB8
PRRC2C	2493.44742633364	-1.41054584270692	0.496329537747553	-2.84195425706129	0.004483792440946	0.0868330036727636	PRRC2C
COPB2	3264.70933219753	-1.38006837502528	0.485998849795804	-2.83965358272993	0.0045162548994105	0.0873547494113373	COPB2
SIVA1	889.709719638843	1.51032963985446	0.532019178312591	2.83886314896538	0.004527456947884	0.087464497960221	SIVA1
CAPN13	494.861664815182	-1.77547289805137	0.626115953713352	-2.83569343269636	0.0045726315444859	0.0882294832888486	CAPN13
PPARD	696.166107904352	-1.60808910180658	0.567511024315633	-2.83358213833077	0.0046029476997748	0.0885331224530685	PPARD
SLX1B	80.5304866137812	6.78863475525554	2.3958459689236	2.83350217138772	0.0046040995176035	0.0885331224530685	SLX1B
EBPL	553.443325989279	1.68381216165204	0.594266596800693	2.83342892014636	0.0046051548337046	0.0885331224530685	EBPL
RPS5	7496.59333847998	-1.32607512485072	0.468112664036134	-2.83281189920631	0.0046140528297932	0.0885965338264419	RPS5
IRF2BP1	732.024179450841	1.50076103335433	0.529852641006124	2.83241210330587	0.0046198265549921	0.0885998736401041	IRF2BP1
SPC25	93.3170983050467	3.1354876562304	1.10848029877242	2.82863634085582	0.0046746784503506	0.0895432959339568	SPC25
MIB2	944.98288870356	1.44544803345775	0.51128800727275	2.82707204725548	0.004697575757612	0.0898730878318469	MIB2
CH507-24F1.2	104.511538740934	-6.47941512461823	2.29284089601148	-2.82593316260606	0.0047143099692002	0.0900843144114562	CH507-24F1.2
CHST2	320.430480179153	2.03837042746338	0.721861810480933	2.82376820309324	0.0047462696859991	0.0905856199902026	CHST2
CDH13	139.335705816522	-3.37838792464043	1.19685300148105	-2.82272586563248	0.0047617267804078	0.0906619026710139	CDH13
AZGP1	4135.14551724342	-1.32584824389801	0.469651928593043	-2.82304439347223	0.0047569984208319	0.0906619026710139	AZGP1
UFC1	1259.36504679327	-1.4750515513681	0.522783283513634	-2.82153541990527	0.0047794359303663	0.0908897058777113	UFC1
PSMF1	1757.57656401433	-1.34749919091403	0.477938158116837	-2.81940072795907	0.0048113410828828	0.0913257157272411	PSMF1
MRPL10	503.869949235746	-1.68302584592444	0.596980773893403	-2.81922956236605	0.0048139076549436	0.0913257157272411	MRPL10
QSOX1	7108.16704614307	1.58018576097929	0.560636067811793	2.81855886858453	0.0048239764309414	0.0914071318447371	QSOX1
TMPO-AS1	86.9526064867491	3.11362192342435	1.10555715522197	2.81633736321776	0.0048574629676688	0.0919315539168137	TMPO-AS1
CHRAC1	431.596646601118	-1.83956709432399	0.653349357921347	-2.81559486057603	0.0048687021114264	0.0920341753966413	CHRAC1
SNAPIN	453.078809690805	-1.8047767643963	0.641133573067153	-2.81497778343183	0.004878060604368	0.0921010440123047	SNAPIN
CCNG2	836.808342356162	1.49946496833378	0.53315615208794	2.81243114697559	0.0049168548853504	0.0927228581597317	CCNG2
ZFAND6	1182.01484711463	-1.42329252624016	0.506392927684838	-2.81064850717261	0.0049441766067654	0.0931270979431459	ZFAND6
MS4A4A	356.973876011375	-2.30514477090322	0.821124771746449	-2.80730146041072	0.0049958465015623	0.093432959039858	MS4A4A
CTAGE8	35.8406207342837	7.7707659529228	2.76772912216564	2.80763239823212	0.0049907159975307	0.093432959039858	CTAGE8
LLNLF-173C4.2	35.5313961083122	-7.27010544861278	2.58957661304634	-2.80744945408676	0.004993551577584	0.093432959039858	LLNLF-173C4.2
ZNF207	2450.87894560988	-1.30973861390334	0.466348570501817	-2.80849711299424	0.0049773328706731	0.093432959039858	ZNF207
IGHV3-30	3382.96208502923	-1.40369521771411	0.499742628422708	-2.80883626466782	0.0049720927117962	0.093432959039858	IGHV3-30
DYRK4	204.032123367256	-2.36531454477792	0.842325497490487	-2.8080766305007	0.0049838365883723	0.093432959039858	DYRK4
SLC12A2	5062.9137846399	1.27993941003288	0.456868643207894	2.80154794832451	0.0050858082803103	0.0947595344676245	SLC12A2
IKBKGP1	57.6578231733872	-7.72124087381064	2.75670043685831	-2.80089949947924	0.0050960386908555	0.0947595344676245	IKBKGP1
EIF1B	579.879083117452	-1.69967946256184	0.606840229087867	-2.80086813808736	0.005096533942706	0.0947595344676245	EIF1B
TAF10	1389.87731483769	1.42497425679214	0.508792738146587	2.80069692421906	0.0050992384796952	0.0947595344676245	TAF10
XRRA1	411.657682745841	-1.82809141784896	0.65282565074106	-2.80027510526553	0.0051059071730414	0.0947595344676245	XRRA1
NPAS2	735.889745533812	-1.6494569452772	0.589054050049265	-2.80017927920069	0.0051074232214362	0.0947595344676245	NPAS2
FGA	1189.75572551789	1.41525069717729	0.505447991941889	2.79999271881567	0.0051103759297549	0.0947595344676245	FGA
LRRC37A4P	501.144035897752	-2.20809731819426	0.788684983143738	-2.79972025002006	0.0051146910905923	0.0947595344676245	LRRC37A4P
IGLC7	129.553743919197	-6.78759214610362	2.42502493888903	-2.79897828564733	0.0051264584773312	0.0948664631910352	IGLC7
EEF1E1	249.14694626655	-2.10825829463653	0.75382019088386	-2.79676548881582	0.0051616983793531	0.0954069997174361	EEF1E1
PRELID3B	1823.94462948145	-1.34169562844618	0.47987485733395	-2.79592816323043	0.0051750901990027	0.0954315584249663	PRELID3B
ZNF92	221.69775722203	-2.34881815824216	0.83999857472049	-2.79621683765801	0.005170469724241	0.0954315584249663	ZNF92
TAF12	234.648625280775	-2.209458731796	0.79058507420821	-2.79471343929535	0.0051945737776731	0.095679332142426	TAF12
MCM2	658.901022912251	1.67084334835964	0.598067055158193	2.7937391534093	0.0052102487198411	0.0958564595875899	MCM2
SAMD12	409.037044719558	-1.89626037936117	0.679008827364144	-2.79268884724561	0.005227194582605	0.0960565304134467	SAMD12
DNMT1	1121.01349667489	1.51126363094175	0.54143365139955	2.79122590004388	0.0052508810662831	0.0962681810321343	DNMT1
RNF185	713.513167082091	-1.51893164392354	0.544113090459021	-2.79157342574159	0.005245245535962	0.0962681810321343	RNF185
OSBPL8	983.977394276777	1.41965078112282	0.508895849575955	2.7896686174701	0.0052762014315346	0.0966051340982095	OSBPL8
MYL12A	4290.33254216694	-1.25424927119107	0.449676617730738	-2.78922501579147	0.005283434251314	0.0966051340982095	MYL12A
FAM104A	596.386225016174	-1.60253574505177	0.57459745818323	-2.78897116969277	0.005287577179184	0.0966051340982095	FAM104A
EPPK1	799.679172727275	1.90143200758543	0.681885979900438	2.78848966488952	0.0052954437028838	0.0966126601673649	EPPK1
ECM1	319.972051530864	-2.18388269044079	0.783335747262862	-2.78792675818986	0.0053046535211309	0.0966126601673649	ECM1
TELO2	641.260927131735	1.57355529859795	0.564438183612652	2.78782574298306	0.0053063077793856	0.0966126601673649	TELO2
SMIM11A	417.419851285408	2.37338058718519	0.851528218797196	2.78720133378274	0.0053165436555194	0.0966877628938266	SMIM11A
SMARCE1	1552.57414164306	-1.30133880424757	0.466990319844661	-2.78665049134305	0.0053255883607286	0.0967410551589531	SMARCE1
NUP43	571.720466267602	1.57047965321979	0.563708505496849	2.78597828116073	0.0053366447216143	0.0968307256713107	NUP43
CD9	4031.92636534406	-1.24238774294788	0.446229045695873	-2.78419290481291	0.0053661109019302	0.0971906369510755	CD9
IPO9	988.330427096406	-1.56203492105938	0.561069219756701	-2.78403246169293	0.005368766065936	0.0971906369510755	IPO9
AC005540.3	39.8772841803142	-7.22228896211399	2.59633830919034	-2.78172106329481	0.0054071491406048	0.0977736156601709	AC005540.3
PRSS1	403.664741151849	-2.32101465801777	0.834745907780951	-2.78050438628425	0.0054274526496087	0.0980287166919061	PRSS1
TRAPPC9	494.215232486591	1.65243423526371	0.594833734668405	2.77797666634505	0.0054698546038394	0.0986819150991426	TRAPPC9
ID3	1424.4287342692	1.49488891843166	0.538398698142438	2.7765463096201	0.0054939807868676	0.0990042870271305	ID3
TTF1	274.700439778948	2.07203628624136	0.746633465296935	2.77517199877628	0.0055172520633954	0.0993105371411177	TTF1
CRELD2	1213.00668980863	1.47963762049771	0.53348195585689	2.77354764159003	0.0055448720763363	0.0996942795361294	CRELD2
DCTN5	1323.90451934531	-1.33552707428166	0.481823317284748	-2.77181910125863	0.0055744005655423	0.100099537177664	DCTN5
THAP4	782.843101156792	-1.50363211815593	0.542535949904549	-2.77148844868339	0.0055800652124067	0.100099537177664	THAP4
MRPS36	382.977123044071	-1.81303217748069	0.654455441655199	-2.77029124075323	0.0056006189166584	0.100297169442696	MRPS36
EIF5A	4538.62057230024	-1.23683748379331	0.446494221376752	-2.77010860292786	0.0056037604466782	0.100297169442696	EIF5A
ELN	1842.71403334683	1.31888981201122	0.476328414560707	2.76886654605218	0.0056251671137419	0.100566546975848	ELN
RP11-150O12.3	66.0494982989896	6.96364218807701	2.51740172330798	2.76620220110379	0.0056713357579545	0.101277510566994	RP11-150O12.3
ZNF33A	1110.89047203541	-1.38631306439614	0.501318593176326	-2.76533342921223	0.0056864638535171	0.101433180485173	ZNF33A
IGHV6-1	194.585532331324	-2.7614929729783	0.9989865158883	-2.76429454157624	0.0057046019879772	0.101642131366866	IGHV6-1
HIPK2	2288.70315878203	-1.42918442480088	0.517259604158676	-2.76299253471659	0.0057274076400814	0.101933682431236	HIPK2
PHB	2456.48335514851	-1.32494178460238	0.479870433592508	-2.76104067234007	0.0057617500524036	0.102429673403517	PHB
NOM1	517.437525311135	1.69299096109936	0.614131994188293	2.75672164472885	0.00583840289795	0.103675881763598	NOM1
RP11-463D19.2	33.8307024948737	-7.1353563519713	2.58912651933717	-2.75589327083097	0.0058532092762631	0.103706021465886	RP11-463D19.2
EXOC6B	413.32443204789	-1.81399359569749	0.65820001253005	-2.75599143294558	0.0058514529577414	0.103706021465886	EXOC6B
TCF12	1370.88613765377	-1.44419232280753	0.524423729689992	-2.75386532119981	0.0058895998703258	0.104234059449995	TCF12
LAMA5	2236.94359005153	1.32333991679539	0.48078821741087	2.7524383270493	0.0059153287025786	0.10457243657229	LAMA5
MFSD3	353.001489004069	1.82779731618932	0.664387416315784	2.75110164838006	0.0059395209763142	0.104882925097371	MFSD3
CAMTA1	530.342495177959	-1.64523303569813	0.59871516174297	-2.74793948913629	0.0059971075865582	0.105781757229124	CAMTA1
NFKBIE	368.291627859226	2.01776669823717	0.734753541289594	2.7461816579961	0.0060293368426451	0.106231812387897	NFKBIE
RNF121	396.52899676502	-1.76086660672837	0.641316567525689	-2.74570578072246	0.0060380886938706	0.106267674432059	RNF121
ZNHIT2	198.068755802987	2.20957541690798	0.805066657891113	2.74458691743117	0.0060587107931177	0.106512135743011	ZNHIT2
SNRPA1	631.969922534112	-1.59131639834084	0.579987131898289	-2.74370983565185	0.0060749208839207	0.106678577386675	SNRPA1
CENPI	106.132452143532	2.99422765745942	1.09164755298506	2.74285198484791	0.0060908133309597	0.106839078184528	CENPI
COL7A1	481.719677795737	2.36891428569403	0.864576539066209	2.73997058519838	0.0061444683184866	0.10766088342757	COL7A1
CRYBG2	87.0760275138258	3.88630616702426	1.41894455067044	2.73887106102067	0.006165054675005	0.107902096314082	CRYBG2
PTTG1	199.891746371835	2.25927596069992	0.825841784388461	2.73572493352697	0.0062243030747208	0.108578746690444	PTTG1
TPM2	2581.17115940684	1.4421298961625	0.527035968637566	2.73630260927073	0.0062133859157037	0.108578746690444	TPM2
PPP1R37	1244.00694008714	1.30444111736798	0.476797635412573	2.73583805892671	0.0062221638245312	0.108578746690444	PPP1R37
ABHD17A	2018.81303336096	1.36733044725553	0.499938885147313	2.7349951921676	0.0062381187194159	0.108699905703303	ABHD17A
KCNK6	846.534660973172	1.46079186396412	0.534187904457105	2.73460303345641	0.0062455545644411	0.108709751725619	KCNK6
FKBP7	155.564780006048	-2.72958282135831	0.99845588365356	-2.73380413300805	0.0062607274584194	0.108845472964586	FKBP7
PTPRZ1	431.175105794097	-1.98319647672523	0.72559031630596	-2.73321794979548	0.0062718814767731	0.108845472964586	PTPRZ1
IGKV1-17	340.095401071031	-5.93449744446421	2.17133720852001	-2.73310723971298	0.0062739900988309	0.108845472964586	IGKV1-17
SCN8A	109.904088458276	2.74309996338802	1.00418454718908	2.73166916486271	0.0063014382043286	0.109155086698093	SCN8A
RBBP6	980.097004482258	1.36259947724622	0.498855762898113	2.73144980691447	0.0063056345115697	0.109155086698093	RBBP6
ANKRD12	887.877996154061	-1.67545088944867	0.613692906827375	-2.73011284766234	0.0063312649052162	0.10939432627193	ANKRD12
COX7A2	2875.40497690657	-1.25667690553655	0.4603198977789	-2.73000778719358	0.0063332829519079	0.10939432627193	COX7A2
AGPAT3	1625.32664710707	1.34507749547357	0.492842010399818	2.72922654134613	0.0063483076256439	0.109449297894061	AGPAT3
C11orf1	184.3865667579	-2.3457545995986	0.859607451283628	-2.728867224331	0.0063552286603815	0.109449297894061	C11orf1
KIAA1841	225.38555672764	2.17382694092544	0.796797226610847	2.72820595795966	0.0063679834842313	0.109449297894061	KIAA1841
IKBKE	346.883467691073	1.81590485438046	0.665621097991307	2.7281359618264	0.0063693349506741	0.109449297894061	IKBKE
IER2	2671.80635559652	1.52054436030237	0.557374695577926	2.72804698951352	0.0063710531766167	0.109449297894061	IER2
IGHV2-70D	118.50576943473	-6.33532651526576	2.32427118866337	-2.72572604529382	0.0064160226740716	0.110102289315794	IGHV2-70D
COMMD10	312.843878335574	-1.92651467963083	0.706970506960435	-2.72502835785007	0.0064295964480415	0.110121699151116	COMMD10
UBTF	1756.41941759384	1.28451804327141	0.471390984855743	2.72495250129679	0.0064310738222494	0.110121699151116	UBTF
LMTK3	133.277826976481	2.86004252941129	1.04976722313326	2.72445401836311	0.0064407898235041	0.110168839554035	LMTK3
MED1	791.829288437434	-1.53003647701166	0.561857631163137	-2.7231746836725	0.0064657859837906	0.110476960945503	MED1
NRARP	814.262654149518	1.54088469271045	0.566319470101959	2.72087536109793	0.0065109305432678	0.111128309660825	NRARP
OCIAD1	1457.72971841467	-1.30294486081863	0.478969088013951	-2.72031096249093	0.0065220551102927	0.111198228399841	OCIAD1
ESD	1074.16439407305	-1.38816560269238	0.510481873402726	-2.71932398586314	0.0065415499874213	0.111327565858198	ESD
ZNF831	84.0229048721111	3.30299339777038	1.21468654347236	2.71921461180289	0.0065437135790749	0.111327565858198	ZNF831
MLX	1297.5272317933	-1.36246452814132	0.501341841392503	-2.71763578391344	0.0065750170674632	0.111739978562195	MLX
MANEA	368.052611225398	-1.82294118350672	0.671302288090976	-2.71552952499348	0.0066169876012894	0.112332594235624	MANEA
ZC3H8	187.440617123982	-2.25882671892247	0.831930280709763	-2.71516348340554	0.0066243060788234	0.112336303085901	ZC3H8
AKAP13	3363.96003245837	1.19650457505718	0.440963730083377	2.71338546331451	0.0066599586848142	0.112819985343824	AKAP13
APBB2	682.701228787292	-1.77692670453539	0.655441410463487	-2.71103820443517	0.0067072897610484	0.113500255186426	APBB2
GDA	693.622287791345	2.73092898219984	1.00799935180779	2.70925668484019	0.006743414643219	0.113989643680568	GDA
TRADD	819.589858404452	1.47775538312064	0.545537946251476	2.70880402229517	0.0067526213561772	0.114023452611993	TRADD
PMF1-BGLAP	47.134294024733	-6.72038403598586	2.48233324130681	-2.70728519610363	0.0067835953990335	0.114404617561682	PMF1-BGLAP
RMDN3	887.462717101894	1.38581756557821	0.511940645498272	2.70698874520775	0.0067896559152079	0.114404617561682	RMDN3
UBC	16253.9921371882	-1.07277597733108	0.396411107549876	-2.70622078165684	0.0068053784717291	0.114547551254999	UBC
CASP1	731.660617616124	-1.76017015358695	0.65093078667523	-2.70408189260397	0.0068493406558381	0.115165003035783	CASP1
MIOS-DT	82.1457732443253	-3.08206048320325	1.14016034668159	-2.70318161140538	0.0068679209895237	0.115354825792192	MIOS-DT
AAMP	2364.7447976703	1.23844539370163	0.45829667219734	2.70227882686514	0.0068865984497861	0.115424959641762	AAMP
PSMD6	878.671059050634	-1.46282189231638	0.541329855454831	-2.70227455141431	0.006886687011871	0.115424959641762	PSMD6
RAD54L	94.5786828932477	3.13415683129065	1.1602705474865	2.70122932800474	0.0069083685927536	0.115540761171069	RAD54L
MMEL1	112.426989325994	-4.76319777617653	1.76364279968642	-2.70077238827694	0.0069178663660362	0.115540761171069	MMEL1
SCOC	1017.50651619134	1.3478823290218	0.499087818966246	2.7006916975326	0.0069195447908483	0.115540761171069	SCOC
TTC19	979.575044256806	1.38401225230725	0.51249559013468	2.70053494888324	0.0069228063196924	0.115540761171069	TTC19
ANXA9	52.6894013502101	-6.60037332788403	2.44475845732972	-2.69980590847132	0.0069379938965234	0.115562185645711	ANXA9
GINS1	235.718972810587	2.06552148384214	0.765072519219524	2.69977215486611	0.0069386977855786	0.115562185645711	GINS1
USP8	913.496571207572	-1.38713137714579	0.514019605427852	-2.69859624515916	0.0069632599857407	0.115849315977276	USP8
CALML4	794.288056475722	-2.03341466208499	0.754072886904255	-2.69657575202432	0.0070056461287042	0.116432072529789	CALML4
NDUFV2	1474.19014382327	-1.32950544299712	0.493638881423769	-2.6932753740194	0.0070753803991811	0.116732709776689	NDUFV2
STRA6	119.060242115926	6.44144373071668	2.39156772636264	2.69339799986076	0.0070727783086413	0.116732709776689	STRA6
DVL3	1621.63920997006	-1.28624690093791	0.477535561683252	-2.69351018886229	0.0070703984379993	0.116732709776689	DVL3
UBAP2L	1511.81951535353	-1.48701551963342	0.552009515361525	-2.69382225895061	0.0070637822616358	0.116732709776689	UBAP2L
LAT	183.56725320597	2.28537155796189	0.848204778705355	2.69436298325286	0.0070523315630576	0.116732709776689	LAT
GSK3A	1137.47485204307	1.34683454389233	0.499763152278923	2.69494567126599	0.0070400108767061	0.116732709776689	GSK3A
FBXO16	35.4809109744007	-5.675822322757	2.10707817379009	-2.6936932826501	0.0070665160049801	0.116732709776689	FBXO16
DDR1	4642.79195151925	1.15340429944458	0.428823567256068	2.68969428808431	0.0071517502544031	0.117679283918899	DDR1
LGALS9C	398.99518449722	-2.16791220238321	0.806146756212191	-2.68922771899436	0.0071617545501078	0.117679283918899	LGALS9C
RAPGEF5	543.714747575486	-1.63300407456206	0.607394371437352	-2.68854001840301	0.0071765233094818	0.117679283918899	RAPGEF5
PRRC2A	3132.57193207575	-1.21584762334031	0.452261410957132	-2.68837356865619	0.0071801020185222	0.117679283918899	PRRC2A
CHASERR	925.57267948121	1.39418061586042	0.518651004151703	2.6880900734796	0.0071862009196717	0.117679283918899	CHASERR
ERG	259.67770232703	-2.35560864261991	0.876364264948924	-2.68793324515257	0.0071895768031524	0.117679283918899	ERG
FER1L4	1328.03799760443	1.39895753942005	0.520475353082895	2.68784589151764	0.0071914577929618	0.117679283918899	FER1L4
SURF6	965.521435318011	1.44703773807559	0.538370776859964	2.68780884897841	0.0071922555650091	0.117679283918899	SURF6
SLC6A19	764.544084869121	3.78690547380625	1.40913004131069	2.68740667134162	0.007200922236679	0.117699371517288	SLC6A19
WASHC3	317.091254168946	-1.8965586611219	0.705953068936024	-2.68652229811862	0.00722001289172	0.117889622262946	WASHC3
IER5	642.001551422413	1.56529985910161	0.582967253539478	2.68505623531666	0.0072517603583734	0.118164111627379	IER5
PSME3IP1	838.976716312372	-1.47482649090028	0.549218024181314	-2.68532063036117	0.0072460256633508	0.118164111627379	PSME3IP1
PMPCB	1257.99107701629	-1.29801793870854	0.4836616315901	-2.68373146416667	0.007280555852974	0.118245993098597	PMPCB
CYTH2	1414.53197557746	1.26908798672383	0.472890307854486	2.68368364850129	0.0072815970997699	0.118245993098597	CYTH2
CMIP	1682.40628822984	-1.33074115192131	0.49593458197714	-2.68329977436954	0.007289961289954	0.118245993098597	CMIP
MYL12B	5283.01630596832	-1.160730208499	0.432580407185971	-2.68327041451044	0.00729060136337	0.118245993098597	MYL12B
BAZ2B	683.951396652074	-1.51010265965662	0.562869914663871	-2.68286263009528	0.0072994966749511	0.118245993098597	BAZ2B
SESN3	655.556731854972	-1.64629831716498	0.613657283449339	-2.68276505725021	0.00730162654894	0.118245993098597	SESN3
RP11-2I7.1	49.6735113113493	-7.3387957752014	2.73633682568707	-2.6819782222383	0.0073188224076984	0.118403280301231	RP11-2I7.1
BSG	8405.91286217961	-1.21547628856641	0.453325877228401	-2.68124179452922	0.0073349495505701	0.118528780960617	BSG
PDF	261.893999903266	1.92353303036011	0.717484488348893	2.68094023159529	0.0073415627190876	0.118528780960617	PDF
NBAS	726.728828557407	1.50080943263341	0.559908215147161	2.68045617483742	0.0073521890975874	0.118568089577513	NBAS
GAS2L3	145.745848757624	2.42027369127395	0.903037691272117	2.68014692483598	0.0073589852082617	0.118568089577513	GAS2L3
RPL7	18548.4675536561	-1.28843478282205	0.480868543112673	-2.67939086737091	0.0073756241446037	0.118594639447074	RPL7
LITAF	2218.061824932	-1.24010284019177	0.462806429543494	-2.67952811592309	0.0073726011419307	0.118594639447074	LITAF
SPICE1	234.742268827893	-2.15831143193931	0.806047653275875	-2.67764743581557	0.0074141214255841	0.119092618472683	SPICE1
H2BC19P	188.360558284919	-2.47253468192856	0.92427375951419	-2.67511076288497	0.0074704564468755	0.119759097315363	H2BC19P
EXOSC6	572.683764388023	1.50954061058006	0.564293673809052	2.67509752570939	0.0074707514252473	0.119759097315363	EXOSC6
MBD2	968.212246051391	1.35442880472024	0.506386280542865	2.67469490537587	0.0074797284438624	0.119781643156671	MBD2
C5orf22	375.286484158565	-1.82744803298177	0.683329680697442	-2.67432848975122	0.007487906631347	0.119791363722115	C5orf22
PSMG2	716.848637760226	-1.47226358820334	0.550725584915321	-2.67331612790373	0.007510543668639	0.120032143358794	PSMG2
LINC00511	304.628438062273	1.88152014289263	0.704118927090729	2.67216242952973	0.0075364158781458	0.120324088823434	LINC00511
TBC1D15	770.945730945975	-1.454539583109	0.544548617442098	-2.67109223404403	0.0075604869130858	0.120586717680286	TBC1D15
APOBEC2	71.618268437255	-3.392376511079	1.27022873397276	-2.67068160272917	0.007569741191657	0.120612734274318	APOBEC2
DHX36	778.778261126473	1.46550791520973	0.549222159022639	2.66833355343429	0.0076228538281389	0.121323767816971	DHX36
FLNA	9239.3839734384	1.21028480561993	0.453628077625967	2.6680112305964	0.0076301707546373	0.121323767816971	FLNA
ATG16L2	551.904078507641	1.51831702088517	0.569149543417515	2.66769434930631	0.0076373702910948	0.121323767816971	ATG16L2
SLX1A-SULT1A3	301.130620033363	1.83562882313557	0.688462119773428	2.66627425157345	0.0076697097300537	0.121679658385418	SLX1A-SULT1A3
RP5-1028K7.3	44.2995885047066	-7.60296618045328	2.85178711306463	-2.66603567483088	0.007675154788816	0.121679658385418	RP5-1028K7.3
CSNK2A1	2062.65715681218	-1.28902821384153	0.483665460031269	-2.66512356238586	0.0076960039722758	0.121888062912261	CSNK2A1
JPT2	1481.58744680604	-1.4113245556008	0.529826630318945	-2.66374786550689	0.0077275458462075	0.122265230378696	JPT2
ITGA5	1062.31426133878	-1.57539210764018	0.591666979148477	-2.66263314188578	0.0077531890586131	0.1225484088765	ITGA5
XRCC1	477.863336869086	-1.64099722194433	0.616459284185297	-2.6619717863655	0.0077684389609743	0.122666907425685	XRCC1
PSMC1	1356.85139664375	-1.33282218434406	0.50098837455519	-2.66038545410845	0.0078051270933637	0.123000717999204	PSMC1
MECOM	2963.08816802838	-1.45085293435016	0.54530078018302	-2.66064709069958	0.0077990653846215	0.123000717999204	MECOM
ATP11A	1948.41950384338	-1.53911592425531	0.578716331811696	-2.65953428242994	0.007824876618078	0.123189251593264	ATP11A
TACC2	1022.90814321679	1.4285707825034	0.537394492079446	2.65832792028729	0.0078529442305592	0.123508234210645	TACC2
CXCR2	104.629331238823	3.59937523104306	1.35477125107942	2.65681400323136	0.0078882951063085	0.123941018045695	CXCR2
IGHV3-53	488.986699686157	-2.41521571675104	0.909958498563772	-2.65420425279074	0.0079495691228507	0.124770542677399	IGHV3-53
NCK1	464.817862514612	1.61700573035601	0.609295333755722	2.65389482041281	0.0079568624422636	0.124770542677399	NCK1
ABCC2	127.121648303997	3.15220238190124	1.1883837476675	2.65251219405198	0.0079895241976205	0.125158665202725	ABCC2
ZNF561	436.312103457477	-1.87961386970673	0.709594349753829	-2.64885687204077	0.0080764528091987	0.126395288177193	ZNF561
AP3D1	2356.41383345229	1.22610396362501	0.463338571291121	2.64623763182158	0.0081392617040746	0.127252370239001	AP3D1
IRGQ	471.38182081081	1.56545632097751	0.591710441857723	2.64564592786742	0.0081535110529984	0.127349310839626	IRGQ
CD81	3830.52041456835	1.31522004943332	0.497254223697748	2.64496506365076	0.008169935174514	0.12747999440943	CD81
RPS6KA1	1316.48138600357	1.39306558759632	0.526941435957817	2.64368199677476	0.0082009664033789	0.127838118654445	RPS6KA1
GALNT5	892.899703066349	-1.70043412566411	0.64329571137082	-2.64331643380708	0.0082098269031677	0.127850276832598	GALNT5
KRTCAP3	730.919462626703	1.46593549486949	0.554809805189852	2.64223069087226	0.0082361936243737	0.128134764527867	KRTCAP3
EXOC4	907.704214846683	-1.54761033788323	0.585989979026623	-2.64101843593629	0.0082657221372326	0.128467834631921	EXOC4
TMLHE	257.093679415983	-1.99321863696544	0.754872866874091	-2.64046930871857	0.0082791291078056	0.128549932035035	TMLHE
KIAA2013	1609.79207815092	1.21787082180211	0.461347096682193	2.63981464402943	0.0082951382045283	0.128643551641792	KIAA2013
RP11-343C2.12	36.4080104055367	-7.02641120789302	2.66196500169325	-2.63955807210973	0.008301419935929	0.128643551641792	RP11-343C2.12
RABGGTA	398.829509983438	1.68908720099409	0.640096993637152	2.63879883483967	0.0083200335206097	0.128805841842552	RABGGTA
PTBP1	4125.18618063562	-1.11187321919182	0.421755236044305	-2.63629974015312	0.0083815657378585	0.129631606162656	PTBP1
CTD-2540B15.13	30.6278550274745	-6.96472251491088	2.64274890108878	-2.6354083477403	0.008403611718969	0.129845649040554	CTD-2540B15.13
U2AF1L4	218.85549426789	-2.15554300478409	0.818460516485045	-2.6336554560277	0.0084471156954513	0.130390501983835	U2AF1L4
CXCL10	247.755818423393	-2.95222945885581	1.12185114450202	-2.63156968134687	0.0084991436347646	0.131065741315055	CXCL10
TSSC4	483.123499342935	1.57070713954698	0.597120875683948	2.63046763814425	0.0085267487349741	0.131363406509018	TSSC4
COL9A2	586.899023207289	2.31345116108871	0.880126203251267	2.62854480703178	0.0085751057832721	0.13191718649699	COL9A2
ZBTB38	1447.00315794882	-1.51621358967916	0.57686557941406	-2.62836550452398	0.0085796275137488	0.13191718649699	ZBTB38
RP11-982M15.2	127.556514078062	-8.67413711458325	3.30060407101247	-2.62804532987273	0.0085877071224813	0.13191718649699	RP11-982M15.2
PARP4	1939.14151773211	-1.24789217396473	0.474937930369514	-2.62748475994292	0.0086018694883729	0.131988289985284	PARP4
NRTN	128.728956223376	2.42260887502602	0.922125073047239	2.62720204214848	0.0086090200521307	0.131988289985284	NRTN
C5orf51	489.443273702634	-1.61886926025171	0.616526413416293	-2.62579059878593	0.0086447981457998	0.132280460602365	C5orf51
PEX19	899.343393234213	-1.52062061497063	0.579038538058316	-2.62611297007918	0.0086366147986683	0.132280460602365	PEX19
ENGASE	1491.09180165538	1.24101747684988	0.472957717338175	2.62395015739331	0.0086916503444368	0.132868880917565	ENGASE
SH3RF2	779.392282419462	-1.49747326503437	0.571096186573236	-2.62210342187662	0.0087388907457818	0.133462093995907	SH3RF2
WIPF2	1326.21106786428	-1.29736386185112	0.494921156170482	-2.62135462522888	0.008758110616871	0.133626640482289	WIPF2
ZNF37A	615.746301537706	-1.51553535304605	0.578364010800409	-2.62038322707645	0.0087831004318751	0.133878819877773	ZNF37A
CISD3	1698.26159461339	-1.36907810274588	0.52287806684127	-2.61835060517367	0.00883559711306	0.13446152215881	CISD3
C7orf31	104.043489056958	-2.77552535967177	1.06017424146843	-2.61798980875768	0.0088449446690473	0.13446152215881	C7orf31
LTBP4	4561.20525477545	1.29051006513805	0.492952949165974	2.61791732318767	0.0088468236991101	0.13446152215881	LTBP4
ATP5ME	1194.68240989529	-1.4568383650806	0.556607474026889	-2.61735322118621	0.0088614590018307	0.134554706647761	ATP5ME
POLR2L	895.654557394543	1.38654752536191	0.530028848015871	2.61598501770679	0.0088970461402588	0.134877482384477	POLR2L
ACAP1	345.911043899395	1.83574541417199	0.701793665710135	2.61579079987054	0.0089021081028766	0.134877482384477	ACAP1
EIF6	1820.34671773054	-1.34162787790302	0.51294219657751	-2.61555373462103	0.0089082902977991	0.134877482384477	EIF6
WRAP53	139.120380460289	2.54350112966479	0.972696113900505	2.61489800700998	0.0089254103607875	0.135007497828279	WRAP53
SORBS2	695.252073440109	-1.57144031761629	0.601148013204296	-2.61406555972804	0.0089471866388036	0.135207628461462	SORBS2
GIGYF1	1552.04054430458	1.42225758007613	0.54432989215865	2.61285959225183	0.0089788181271535	0.135426940331575	GIGYF1
PNPO	553.276118205961	1.56933565728025	0.600560335096863	2.61311905826603	0.0089720041376123	0.135426940331575	PNPO
BROX	795.149634866666	-1.43666128333116	0.549932796606246	-2.61243063188286	0.0089900934439905	0.135467865210303	BROX
PI4K2B	907.526296737366	1.33939034117496	0.513029035265468	2.61074958551204	0.0090344020800541	0.136006003530558	PI4K2B
SIGMAR1	941.615354222545	1.34403767881107	0.51501980070881	2.60968156362397	0.0090626539532876	0.13630162628224	SIGMAR1
UBQLN2	613.154118509598	-1.50839059652729	0.578233720430789	-2.60861749017944	0.0090908797966285	0.136596296431393	UBQLN2
CRTAP	2352.31436290854	-1.15767149831803	0.443944289235425	-2.60769543924489	0.0091154017616225	0.136834807089556	CRTAP
ANO6	1127.6000890953	-1.33749137832677	0.513321209052969	-2.60556422516483	0.0091723075628017	0.137558531050852	ANO6
ENTPD1	1104.70370092654	-1.63316883727961	0.627039292764431	-2.60457176468072	0.0091989154172712	0.137826931564457	ENTPD1
BBS10	202.920256197674	-2.16644184470677	0.83315999408986	-2.60027108847608	0.0093150142693731	0.13943439524127	BBS10
ARHGAP5	1194.61484564423	-1.67634400233209	0.645246471450895	-2.59799018902448	0.009377117312836	0.140231332820124	ARHGAP5
PDCD7	417.274155776337	1.6499990442093	0.63531960160672	2.59711653793849	0.0094010022537461	0.140455767383164	PDCD7
DSG2	3468.04297324287	-1.29163400079404	0.497452372022452	-2.59649782258097	0.0094179502616258	0.140576234942872	DSG2
CCDC124	883.744138595053	-1.66002169020253	0.639506881230005	-2.59578393747648	0.009437539043834	0.140735855562245	CCDC124
VTA1	659.28891985584	-1.47184269984063	0.567188557915458	-2.59497953423104	0.0094596551541629	0.140932828483207	VTA1
STAU2	483.270798488837	-1.67100223153488	0.644903617488036	-2.59108832114108	0.0095672933989874	0.142268530224416	STAU2
CAT	1983.23504532443	-1.22042057998516	0.471005078568516	-2.59109855820297	0.0095670087957748	0.142268530224416	CAT
IGHMBP2	371.549590335532	1.85686942186343	0.716893067168934	2.59016233647836	0.0095930681849508	0.142517863682904	IGHMBP2
CALHM2	253.115269515229	-2.30754817834768	0.891006781054081	-2.58982111855288	0.0096025815860972	0.142525371346371	CALHM2
B3GALT6	399.85484928547	1.63921441362669	0.633122925142259	2.58909344225432	0.0096228978262594	0.142693054739529	B3GALT6
COL3A1	24086.1209025041	1.48195844537604	0.572650460887014	2.58789356963153	0.0096564811745189	0.143056971107901	COL3A1
ARID1A	1807.3952922267	-1.2584082256182	0.48655323119029	-2.58637317553039	0.0096991856834079	0.143555206625707	ARID1A
FBXL8	226.302512021605	2.00275000007535	0.774921938430368	2.5844538665817	0.0097533351682621	0.144109617405097	FBXL8
DAG1	3023.99722228568	-1.12406170025066	0.434965955125663	-2.58425213974716	0.0097590421078876	0.144109617405097	DAG1
UGT1A10	605.092497882441	1.57139717164199	0.60810746366671	2.58407808739416	0.0097639685158806	0.144109617405097	UGT1A10
STXBP1	417.784209955717	-1.62144380310123	0.627795159596226	-2.58275932573943	0.0098013670454265	0.144347187810751	STXBP1
TENM3	57.2036247291014	3.73465531423505	1.44600828794012	2.58273437668548	0.0098020757999105	0.144347187810751	TENM3
RPS29	5592.73976431109	-1.48079248225418	0.573384790498867	-2.58254579959442	0.009807434388608	0.144347187810751	RPS29
HTATSF1	1139.90796135247	1.25831195974168	0.487438920628375	2.58147617371125	0.0098378782011928	0.144396633944439	HTATSF1
SLBP	755.673299379781	1.36811170166916	0.529966209921031	2.58150741699743	0.0098369877587262	0.144396633944439	SLBP
SRPRA	2905.65067019958	-1.15013133523955	0.445534207672235	-2.58146583457329	0.0098381728853561	0.144396633944439	SRPRA
ZNHIT1	1495.88844039239	1.25748376230947	0.487233882198236	2.58086271963707	0.0098553763708169	0.144515074086252	ZNHIT1
UTRN	1725.55670163945	-1.64663101378542	0.638165745725153	-2.58025603037396	0.009872708849601	0.144570851370818	UTRN
CDHR2	673.623198863593	-4.2290597374936	1.63911321667475	-2.58009007216295	0.0098774548307328	0.144570851370818	CDHR2
FGD4	2135.23721659119	-1.50702661678389	0.584780689547272	-2.57707999549473	0.0099638888396653	0.14570115454823	FGD4
VWA8	505.141100371346	-1.70670298692527	0.662375168669375	-2.57664095463272	0.0099765519899976	0.145751621039467	VWA8
RNASEK	1670.17201658589	-1.2763275474357	0.495424516323132	-2.57623009234214	0.0099884153751945	0.145790321094398	RNASEK
IGLV2-18	218.37868562004	-3.63062123573402	1.40972618536136	-2.57540880877046	0.0100121670805539	0.146002311104631	IGLV2-18
USP39	745.307408517653	1.38734188798697	0.538820769784492	2.57477433273749	0.0100305506988171	0.146135702722545	USP39
ZFAT	142.171868053933	-2.39592398735187	0.931099509558861	-2.57322011530971	0.0100757104303727	0.146537678086956	ZFAT
BTRC	358.319525933884	-1.78092863286107	0.692138641090855	-2.57308077765202	0.0100797678906128	0.146537678086956	BTRC
SMIM11B	343.621758568902	-1.99623475401284	0.775878781013646	-2.57286937452376	0.0100859266487609	0.146537678086956	SMIM11B
SMARCC1	1561.99991313073	-1.4925351832066	0.580340796113222	-2.57182537089019	0.0101163905265934	0.14684544120345	SMARCC1
TYROBP	973.086425222627	-1.72773236446223	0.67195220286595	-2.57121318613625	0.0101342920740213	0.146970457557438	TYROBP
RP11-212D19.4	35.3534207494276	-7.29371368124965	2.83815707716575	-2.56987667804959	0.0101734723723561	0.147146812715568	RP11-212D19.4
SEC22A	227.44727060698	-2.14068832457517	0.83300234678221	-2.56984669112205	0.0101743529965132	0.147146812715568	SEC22A
SOX18	324.526319197334	2.07325192360195	0.806694354040002	2.57005880011296	0.0101681254629907	0.147146812715568	SOX18
ZNF385B	224.149407954521	-2.03574344711708	0.792512272190518	-2.56872166974809	0.0102074404994515	0.147367304783948	ZNF385B
FURIN	2559.71570316125	-1.27417611375306	0.496040257171528	-2.56869497048192	0.0102082269019851	0.147367304783948	FURIN
CISD2	646.835189650158	1.5528552302182	0.60478750415693	2.5676046868443	0.0102403863188756	0.147696802495214	CISD2
ZNF444	799.854773451655	1.34486171192912	0.524057742436537	2.56624719573145	0.0102805534162637	0.148141089391734	ZNF444
FAM20A	402.095854842937	-1.88062707845182	0.732929069968031	-2.56590597304846	0.0102906719569188	0.148151966972128	FAM20A
KANSL3	852.917558851646	1.31780197810311	0.513764814499502	2.56499071347828	0.0103178566469817	0.148408298062313	KANSL3
RPL22L1	516.78312104814	-1.74837239088724	0.681836095067763	-2.56421213768902	0.0103410318968138	0.148550244657671	RPL22L1
IL1R1	1671.83501416805	-1.35681249564657	0.529172145314325	-2.56402856359839	0.0103465029460721	0.148550244657671	IL1R1
ZFX	501.2294095004	-1.50870639799251	0.588704121917911	-2.56275833958385	0.0103844299962056	0.148959611423359	ZFX
UBE2E2	173.059217930071	-2.26205768287773	0.883921204662749	-2.55911688841179	0.0104938450563545	0.150392768552211	UBE2E2
GC	483.706062130159	-1.73953507077913	0.679943791444429	-2.55835128236669	0.0105169793585348	0.150587916208812	GC
HM13	1961.13981432917	-1.20555859002529	0.471483307294634	-2.55694861593885	0.01055948142791	0.151059778618799	HM13
SGSM3	2186.7232943315	1.14998650342245	0.449944769848229	2.5558392506937	0.010593204331544	0.151405310689873	SGSM3
PRRG3	34.0903468913743	4.23258435004427	1.65663980147237	2.55492132102734	0.0106211802870783	0.15166815388281	PRRG3
IGHV3-11	2038.43800636146	-1.27828825003674	0.50049635842388	-2.55404106048287	0.010648069889524	0.15177816377662	IGHV3-11
ENO1	7812.12825013261	-1.07457393565194	0.420716179147227	-2.55415405661378	0.0106446147768816	0.15177816377662	ENO1
OR7E38P	35.3485509478303	-6.5981111913117	2.58395865596976	-2.55348945931003	0.0106649506660053	0.151881952689051	OR7E38P
PEMT	231.115477358498	2.00282327884555	0.784579264168261	2.55273542179165	0.0106880651477612	0.151887310837702	PEMT
OVCA2	367.42511804949	-1.70371675260801	0.667458998283669	-2.55254143998211	0.010694018720895	0.151887310837702	OVCA2
PTDSS2	357.57777463685	1.74543098045186	0.683802169274589	2.5525379398891	0.0106941261707243	0.151887310837702	PTDSS2
UBA2	1313.72240887295	-1.23481449882797	0.483881593922739	-2.55189392267962	0.0107139132885526	0.152031870898187	UBA2
XPR1	564.24764415404	-1.55669983190543	0.610285991926066	-2.55077103603915	0.0107484913089937	0.152385868719444	XPR1
PITPNB	997.682223880372	-1.30204474389169	0.510531474657782	-2.55037114952505	0.0107608292978362	0.152424208729064	PITPNB
SFTPB	102.432569196266	4.74143685487373	1.86004802380114	2.54909378371009	0.0108003251822745	0.152661505974331	SFTPB
TRIM15	156.474882976012	3.62943822210039	1.4238737679726	2.5489887542968	0.0108035783961477	0.152661505974331	TRIM15
RP5-994D16.12	33.9886560196627	-6.61378362719958	2.59482620012355	-2.54883491884146	0.0108083449159475	0.152661505974331	RP5-994D16.12
AP3M1	786.394413954229	-1.4040816081691	0.550926535390589	-2.5485822845212	0.0108161767284304	0.152661505974331	AP3M1
CPOX	485.569956548038	1.58074058561829	0.620330121420122	2.54822477747736	0.0108272682773883	0.152681852660283	CPOX
SAC3D1	184.9527961705	2.07238926672323	0.813558678972783	2.54731382048542	0.010855576160562	0.152944724855219	SAC3D1
RUNDC1	564.92762225829	1.51081363392461	0.59318996423363	2.54693053662244	0.0108675063111176	0.152976587948846	RUNDC1
MTND4P12	73.8170646283879	-3.16145561229428	1.24168382391256	-2.54610356631086	0.0108932864156524	0.153203180149735	MTND4P12
ARL1	1478.75230564076	-1.26322025982452	0.496385991594713	-2.54483462711395	0.0109329502225256	0.153624456856838	ARL1
AURKAIP1	1495.29115647184	1.2502803636553	0.491469513237809	2.54396321639248	0.0109602625812802	0.153738539116879	AURKAIP1
HOTTIP	68.9208751037606	6.4003612399534	2.51590920955786	2.54395556709226	0.0109605025991556	0.153738539116879	HOTTIP
CYBRD1	2567.58281450529	-1.15240282486268	0.45313550406233	-2.54317486608634	0.0109850238230109	0.153946011450557	CYBRD1
IGKV6-21	115.851294961335	-5.87724409946509	2.31367706851181	-2.54021798437299	0.0110783397494146	0.155116364172776	IGKV6-21
MAGT1	1852.35584249046	1.1551333478586	0.455206132513577	2.53760497794731	0.0111613887802859	0.156102853455921	MAGT1
SPATA7	108.86109057281	-2.82802873288588	1.11454626244991	-2.53738120001364	0.0111685267420113	0.156102853455921	SPATA7
PARP8	606.760836253065	-1.49491174672419	0.589361895913923	-2.53649202143622	0.0111969294142272	0.156248198276958	PARP8
NDUFA10	2028.50468782438	-1.18566517929902	0.467452963894487	-2.53643739772425	0.0111986763270174	0.156248198276958	NDUFA10
TLR3	254.437032006976	-2.03370989766429	0.802043385361256	-2.53566070711781	0.0112235417565572	0.156457160944712	TLR3
LGALS9B	384.864637550602	-2.27322444436438	0.896797556390952	-2.5348245299783	0.011250366419356	0.156464618098872	LGALS9B
CPNE3	1378.68726111786	-1.33087607683411	0.525040313585986	-2.53480740887175	0.0112509162607876	0.156464618098872	CPNE3
FKBP1A	3798.50397507858	-1.12477751355964	0.44374833959905	-2.53471937399459	0.0112537438627554	0.156464618098872	FKBP1A
C1orf116	2240.91132133608	-1.44271470109386	0.56943914855633	-2.53357133023169	0.0112906758230727	0.156840274690655	C1orf116
PLPP1	989.991810407782	1.36225089601562	0.537912121712021	2.53247852396404	0.0113259307574014	0.157191996880355	PLPP1
RRM1	820.21215828605	1.35401088486731	0.535499380731619	2.52850130847475	0.0114550659458715	0.15857412835869	RRM1
LGALS2	269.437152703104	-2.1828440094532	0.863299502246311	-2.52848982742771	0.0114554406049919	0.15857412835869	LGALS2
DERL2	602.04766710922	-1.45273926212422	0.574549182383874	-2.52848547464054	0.0114555826516232	0.15857412835869	DERL2
MED16	896.351774549554	1.48916206305141	0.58931457717406	2.52693912679437	0.0115061444161089	0.159134805027688	MED16
KIF3C	160.373954897645	-2.31520201662944	0.916398800941311	-2.52641318850625	0.0115233863837231	0.159134893424075	KIF3C
MYO18A	2049.95433437839	1.14975909329731	0.455111242273094	2.52632540465213	0.0115262664558204	0.159134893424075	MYO18A
DCXR	1589.81320393216	1.23012414745596	0.487241013540303	2.52467282776105	0.0115806046551945	0.159695117226453	DCXR
SOS1	928.436318866257	-1.50643038801457	0.59672949110606	-2.52447785884078	0.0115870303739077	0.159695117226453	SOS1
DENND4A	495.655817846423	-1.51868395276702	0.601849359473227	-2.52336224814838	0.0116238591665412	0.159932847139017	DENND4A
SNX14	1228.77893497154	1.3028422867856	0.516315971745976	2.52334298778304	0.0116244959050607	0.159932847139017	SNX14
CDK10	1015.49156439913	1.25156334147256	0.49624476258241	2.52206861581681	0.011666694861417	0.160212771332087	CDK10
CARD16	272.137936110823	-2.27942505880385	0.903837330987468	-2.52194170417094	0.0116709047861947	0.160212771332087	CARD16
COL4A5	668.82704306414	1.46157262175228	0.579572471052588	2.5218116711062	0.0116752196527554	0.160212771332087	COL4A5
PIF1	92.5984938597197	2.7994439540136	1.11029626544526	2.52134861760608	0.0116905965788677	0.160284765226035	PIF1
SYNE2	2938.63065369456	1.09348780487718	0.433796345127576	2.52074001350932	0.0117108342237567	0.160423219989851	SYNE2
HSPB1	2905.05246041128	-1.19574669728754	0.474579160834386	-2.51959377058449	0.0117490341356641	0.160807282088648	HSPB1
RPS7	7888.01063395179	-1.09644666633814	0.435226377480549	-2.51925600806938	0.0117603115367215	0.160822514376844	RPS7
SLC2A12	627.419680769336	-1.44685835658762	0.57444710643778	-2.51869726624575	0.0117789881960521	0.160938817994764	SLC2A12
MPV17L2	212.54442562088	-2.20858049388868	0.877440458784907	-2.5170716391938	0.0118334765546503	0.161543801594199	MPV17L2
SKIV2L	685.054307882887	1.45535058570525	0.57843180565205	2.51602794224752	0.0118685772840114	0.161883301541059	SKIV2L
RNLS	84.4816313403456	3.01409937192619	1.19824980858097	2.51541819605683	0.0118891264476104	0.161934762141419	RNLS
UBA6	692.545643710823	-1.73262047779566	0.688830151720773	-2.51530870631516	0.0118928197199045	0.161934762141419	UBA6
CTC-444N24.11	230.416113254637	1.91774564994843	0.762587539197554	2.51478755077274	0.0119104131176981	0.161985633056328	CTC-444N24.11
RPAP2	294.360714535531	-1.73967720486749	0.691832883683648	-2.51459166786727	0.0119170317834386	0.161985633056328	RPAP2
TAF9B	232.050611134531	-2.01329367133668	0.800839738647272	-2.5139782333197	0.0119377801577245	0.162128375669972	TAF9B
FDX1	855.087651933448	1.28842049046114	0.513122477552867	2.51094143566999	0.0120409670996383	0.163389520969534	FDX1
EBLN3P	1521.92025783257	-1.25864844964819	0.501359701148699	-2.51046992162397	0.0120570593222198	0.163467688599967	EBLN3P
H2AX	713.705393328315	1.46075763111991	0.582002452617102	2.50988226003394	0.0120771422075289	0.163599780828359	H2AX
TBX18	51.6490388136273	5.24452126313041	2.09047354977754	2.50877188266195	0.0121151694555235	0.163694458689404	TBX18
ITGA11	389.766377034709	1.77590277306291	0.707855725236421	2.50884849800397	0.0121125421949212	0.163694458689404	ITGA11
JTB	2929.98073804206	1.23837446762639	0.493591114588638	2.50890753707845	0.0121105179966663	0.163694458689404	JTB
ISG15	732.038611598916	1.40521393431016	0.560338067486864	2.50779666034934	0.0121486555184977	0.164006849499719	ISG15
DDX23	2064.33613386005	-1.29989870709487	0.518492748243726	-2.50707210756173	0.0121735874603811	0.164203325488619	DDX23
HAGHL	205.353529474198	2.11443499869924	0.843652916964004	2.50628541214355	0.012200709067972	0.164330847895387	HAGHL
MCRIP1	687.980827982762	1.47778839722425	0.589654090733379	2.50619544653079	0.0122038140738895	0.164330847895387	MCRIP1
ZNF271P	425.837159515025	-1.58526958022492	0.632724327502932	-2.50546645879927	0.0122289996457483	0.164529959519583	ZNF271P
RAB27A	1594.67897777965	-1.27460653369962	0.508847769712716	-2.50488772785472	0.0122490268240509	0.164659390322968	RAB27A
USP7	2083.2808364421	-1.17340185918671	0.468522146478939	-2.50447469346991	0.0122633377821866	0.164711825458197	USP7
COL9A1	263.263208933833	2.04759451673532	0.817700696606018	2.50408801806596	0.0122767488687098	0.164752095505281	COL9A1
DHRS4L2	339.443526770161	1.67819292313073	0.670289091734172	2.50368526629145	0.0122907313464056	0.164799958782059	DHRS4L2
NECAP1	678.97014654601	-1.4491253706981	0.57945619433941	-2.50083679293502	0.0123900262018252	0.165990681257644	NECAP1
EXOSC3	352.863357155836	1.68582127001152	0.674710695525902	2.49858388371554	0.0124690628397386	0.166908216793862	EXOSC3
ACLY	1996.32294185306	-1.18970130279174	0.476311583637871	-2.49773749717631	0.0124988709807219	0.167165795990687	ACLY
CFLAR	3191.65606837602	1.17147712453102	0.469094749583969	2.49731450963794	0.0125137914393889	0.167223993373321	CFLAR
ARL17B	271.283067836478	-1.76323296247812	0.706511427453605	-2.49568923298684	0.0125712682603976	0.167850300773005	ARL17B
F8A1	514.048196982501	1.53076310386775	0.613777142521509	2.49400474181736	0.0126310857053697	0.168506777428633	F8A1
GTF3C1	1176.03284467593	1.25207647336758	0.50216466731925	2.49335836400368	0.0126541058360077	0.168671661783753	GTF3C1
PNPLA2	2145.12884525779	1.1132588280299	0.447026878774696	2.49036217034947	0.0127612981748949	0.169891838155835	PNPLA2
IGHV3-21	2531.27115764591	-1.14003910357038	0.457810250384967	-2.49020003945244	0.0127671214490765	0.169891838155835	IGHV3-21
TIMM13	1078.37807542311	1.44810157519003	0.581665131572913	2.4895794789592	0.0127894319244374	0.170045707486091	TIMM13
TUFM	3401.37326678864	1.10930761656379	0.445811013257928	2.48829118970641	0.0128358588653545	0.170493846253618	TUFM
PIWIL4	159.948888094873	-2.21781886949967	0.891389588250689	-2.48804663946326	0.0128446887077685	0.170493846253618	PIWIL4
RPL19	12923.081399468	-1.0736979884131	0.431661950035166	-2.48735842555877	0.0128695665242474	0.170680873048317	RPL19
EIF3B	2949.06830857678	1.16702156306498	0.469545770382952	2.48542663287794	0.0129396256297027	0.171466295404654	EIF3B
SLC44A2	3960.6675400755	1.05986005636242	0.426549772331484	2.48472775068972	0.0129650545370855	0.171659491954616	SLC44A2
NUDT18	243.732810774712	1.82933668006134	0.736724134776088	2.48306875492457	0.0130255943802267	0.172316851407983	NUDT18
PMPCA	920.896786619881	-1.33367384932565	0.537189551500251	-2.48268762041443	0.0130395379574622	0.172357200971568	PMPCA
RP11-286N22.8	134.873282727613	-2.28155440763498	0.919140250098282	-2.48227015125386	0.0130548259642387	0.172415239070271	RP11-286N22.8
DPAGT1	547.772639240569	-1.46102174935813	0.589336798381523	-2.47909472710763	0.0131716319856676	0.173379002726483	DPAGT1
LTO1	411.247299370816	1.56899483255817	0.632835749160756	2.47930815324342	0.0131637523665195	0.173379002726483	LTO1
ELAVL1	933.806235826527	-1.33450999035303	0.538248752038427	-2.47935547513866	0.0131620058231534	0.173379002726483	ELAVL1
SNX13	885.397442979963	-1.32929205130077	0.536008712103264	-2.4799821743283	0.0131388951013862	0.173379002726483	SNX13
STAG3L5P-PVRIG2P-PILRB	556.935645893016	-1.52343906044326	0.614784360435181	-2.47800555525661	0.0132119088177419	0.173764606246312	STAG3L5P-PVRIG2P-PILRB
TRA2B	1962.35827760387	-1.26994020264854	0.512623397447429	-2.47733562098827	0.0132367365824705	0.173785266824313	TRA2B
DHX16	734.45634222534	1.34010301421488	0.541022053017112	2.47698408362753	0.013249781051332	0.173785266824313	DHX16
IGHV4-31	982.106297808866	-1.54186696370375	0.622628428244961	-2.47638381699002	0.0132720813703015	0.173785266824313	IGHV4-31
SERPINA5	521.371742613193	-1.46798070010263	0.592792106384711	-2.47638368374281	0.0132720863242083	0.173785266824313	SERPINA5
REX1BD	789.079080723778	1.68325550684655	0.679766322776754	2.47622668326768	0.0132779244732598	0.173785266824313	REX1BD
BLM	120.782408220513	2.78021121225713	1.12277896022827	2.47618748724316	0.0132793823530903	0.173785266824313	BLM
SRSF3	3480.66645674551	1.12909258224176	0.456157624306643	2.47522461990628	0.0133152402656517	0.174110521886894	SRSF3
UQCC3	493.183274115524	1.53906258908926	0.62201739569365	2.47430795303233	0.0133494571380901	0.174413799206327	UQCC3
EXOC3L2	235.785174771523	2.00678272714845	0.811300348698772	2.47353859808773	0.0133782351901807	0.17464557523023	EXOC3L2
VGLL3	120.793234799537	-2.50692358116948	1.01436564632041	-2.47142003503696	0.013457764525377	0.175538953273302	VGLL3
RNF13	892.746031317597	-1.28166240272831	0.518671338393007	-2.47104921335979	0.0134717277866447	0.175576340230883	RNF13
GHDC	590.599203518534	1.37714997370026	0.557454632416781	2.47042520344621	0.0134952537305715	0.175593671484459	GHDC
SEPHS1	923.14382941071	-1.27885406011633	0.517632333101393	-2.4705838069544	0.0134892707442613	0.175593671484459	SEPHS1
SAMD4B	1045.9997177328	-1.23632599566393	0.50060558071424	-2.46966083338504	0.0135241208889391	0.17582468422744	SAMD4B
COPS3	569.099049982911	-1.42755088584049	0.578248959200757	-2.46874786910748	0.013558671336829	0.176128414054293	COPS3
EPB41L4A-AS1	516.923566241765	1.62693194776582	0.659162357539336	2.46818091045002	0.013580166692152	0.176128414054293	EPB41L4A-AS1
ZFAND3	1302.37908024225	-1.17872696379969	0.477572743122135	-2.46816214027157	0.0135808788488331	0.176128414054293	ZFAND3
SLC25A22	397.010966226833	1.57131537939394	0.637019044892504	2.46666939080149	0.0136376208002009	0.176325059837039	SLC25A22
LRRC59	3171.22690981065	-1.21567914492735	0.492853794804597	-2.46661212258564	0.0136398018277302	0.176325059837039	LRRC59
LPCAT2	391.399392235995	-1.8390956735174	0.745601964043643	-2.46659177712379	0.0136405767472811	0.176325059837039	LPCAT2
PPP1R12A	1042.53647984962	-1.28356264993734	0.520379269324781	-2.46659066876901	0.0136406189635024	0.176325059837039	PPP1R12A
RNF187	1389.21924858267	1.19981291097497	0.486701792869551	2.46519106474004	0.0136940207829699	0.176870854553592	RNF187
NSFL1C	1259.65188114423	-1.21767666883341	0.494090910156896	-2.46447899324184	0.0137212606396449	0.177078128744259	NSFL1C
KANK3	247.695308865396	1.86066573568246	0.755219735562481	2.46374087972774	0.0137495472199739	0.177298562440446	KANK3
C12orf29	254.568996374343	-1.89406158901741	0.76906665041874	-2.46280551625289	0.0137854669456035	0.177616985352882	C12orf29
P3H1	445.783419135008	1.75756263152114	0.714192521563431	2.46090875843068	0.0138585605171138	0.178413461758971	P3H1
PTPRE	433.56174784258	-1.67677965197658	0.681622945299018	-2.45998123088565	0.0138944281943657	0.1787297909685	PTPRE
RSAD2	311.637595642722	1.93673727058668	0.787620180928181	2.45897364933477	0.0139334844264538	0.179030909211109	RSAD2
LMO3	60.3665946607461	3.71405119133076	1.51051757905393	2.45879375575156	0.0139404677125576	0.179030909211109	LMO3
STRN	825.626856789748	-1.48178136030643	0.603020971175348	-2.45726339735464	0.0139999997213677	0.179649631461054	STRN
CITF22-1A6.3	54.6196604889676	-6.00170832439773	2.44345491594893	-2.45623861738695	0.0140399897170326	0.180016788738161	CITF22-1A6.3
H2AC19	189.505785767453	-2.25054176640521	0.916637535433324	-2.45521449799818	0.0140800546232119	0.180360714462754	H2AC19
SP100	1342.89270541512	-1.25614120088789	0.511700989393404	-2.45483441878231	0.0140949494778317	0.180360714462754	SP100
SMC4	1150.84101780772	-1.23941768902238	0.504920304625948	-2.45467983296999	0.0141010114897248	0.180360714462754	SMC4
STEEP1	423.802889506919	1.59545626401853	0.65004712638362	2.45437015142959	0.0141131624315005	0.180370319863652	STEEP1
DNMBP	1246.77459343544	-1.19916029605586	0.488751558809232	-2.453517077219	0.0141466822114792	0.180612240835298	DNMBP
RPL26L1	226.996436063846	-1.94957944493682	0.794673855691795	-2.45330764435384	0.0141549221739205	0.180612240835298	RPL26L1
SLC66A2	776.508075030998	1.29798562477296	0.529781703527944	2.45003860293657	0.0142840899826997	0.182113514670649	SLC66A2
GIPC1	2217.61393851762	1.13797864532635	0.464738315385376	2.44864390917005	0.0143395134391728	0.18267293207294	GIPC1
MCTP2	352.074341130062	-1.71534406808429	0.700727172866327	-2.44794855188457	0.0143672168994479	0.182878604813407	MCTP2
ZNF252P	428.868002369782	-1.66085308624929	0.678808782237152	-2.44671714584424	0.0144163927098327	0.183242451014419	ZNF252P
RP11-46D6.1	137.317476686251	-2.64959079171269	1.0829451287864	-2.44665285551628	0.0144189641962427	0.183242451014419	RP11-46D6.1
LEPROTL1	717.212645804652	-1.32567947472879	0.542268521854481	-2.44469192162429	0.0144975922727875	0.183504723952035	LEPROTL1
RPS4Y1	2150.88854464577	-1.159439203196	0.474257359578915	-2.44474688642776	0.0144953831948417	0.183504723952035	RPS4Y1
COA1	606.0034211016	-1.37408205652255	0.562042344987193	-2.44480165734463	0.014493182204605	0.183504723952035	COA1
CNOT7	1015.20119454847	-1.22506610931246	0.501049122384271	-2.44500200595686	0.0144851336293985	0.183504723952035	CNOT7
NAPRT	1673.86535214184	1.33040984275218	0.544081573488121	2.44523966180822	0.0144755914268164	0.183504723952035	NAPRT
HDGFL3	378.728067086637	-2.10825978635376	0.862697329407992	-2.44380006114138	0.0145334783460946	0.183811905988736	HDGFL3
NPIPB2	32.7360330383302	-6.40862864130466	2.62318087996686	-2.44307538616461	0.0145626949755148	0.184034313021242	NPIPB2
GPATCH4	443.219443880379	-1.75484385828505	0.718913068512464	-2.44096808799996	0.0146479490917096	0.184919158310916	GPATCH4
POR	1580.11931343195	-1.20556809481058	0.493929924116852	-2.44076747722087	0.0146560880117487	0.184919158310916	POR
GLUL	22091.1010208151	-1.02961371134925	0.421897035172432	-2.44043836650438	0.0146694488990018	0.184940255362555	GLUL
ERLEC1	1376.22533869538	1.16870082341024	0.47902355273735	2.43975649366669	0.0146971650190366	0.184991390954277	ERLEC1
NADK2	717.745165913287	1.39628805204504	0.572339429953749	2.43961533832795	0.0147029083304439	0.184991390954277	NADK2
RAB10	2627.19309648595	1.15805446553136	0.474748483822236	2.43930102990066	0.0147157039809382	0.184991390954277	RAB10
KCNMA1	345.580385200315	1.70225252220657	0.6978764763445	2.43918885348167	0.0147202731141092	0.184991390954277	KCNMA1
TMEM260	385.209730702855	-1.709099944737	0.700770373102724	-2.43888727368682	0.0147325631638273	0.18499890030006	TMEM260
AP1AR	504.907583938735	1.4612528248651	0.599230481735895	2.43854888795382	0.0147463639036182	0.185010155642949	AP1AR
WDR6	1788.80381090569	1.17388206303954	0.481436199403588	2.43829206132352	0.0147568459373911	0.185010155642949	WDR6
CHPF	1791.34979599627	1.11011584931232	0.455395903556189	2.43769397274639	0.0147812815746654	0.185023288824648	CHPF
ZSCAN21	143.982256512833	-2.27211237750506	0.932048237014197	-2.43776264711764	0.014778473988584	0.185023288824648	ZSCAN21
HYLS1	90.6070167742357	-2.79352090353157	1.14617276002989	-2.43725989741608	0.0147990385758801	0.185099121223379	HYLS1
CYP2B6	52.1393080244184	6.26375887421423	2.57108169286583	2.43623487016952	0.0148410446584354	0.185472429724998	CYP2B6
BAG3	575.736924935386	-1.47590933475792	0.605884080519128	-2.43595991743726	0.0148523302023494	0.185472429724998	BAG3
CDC42EP3	509.573690623105	-1.56182570913488	0.641264261675499	-2.43554148028479	0.014869519632266	0.185540646389364	CDC42EP3
ATXN10	946.565632775058	1.25563572654052	0.516125911369284	2.43280893069158	0.0149822046061202	0.186518062437773	ATXN10
ADORA2A	122.75820088477	2.40058213095267	0.986852139663192	2.43256515790905	0.0149922937714061	0.186518062437773	ADORA2A
TMEM41A	562.782535254164	1.5585368993331	0.640749054930386	2.43236706685806	0.0150004966877269	0.186518062437773	TMEM41A
FXYD1	151.941183424125	-2.54650733670272	1.04697977925594	-2.43224118283588	0.0150057115777355	0.186518062437773	FXYD1
MIA2	1161.1285207729	1.20801969078262	0.496674702166132	2.43221506050967	0.0150067939251223	0.186518062437773	MIA2
MRPL43	905.303948722382	-1.27794153030954	0.525517780988434	-2.43177600557281	0.0150249959363795	0.186597712484612	MRPL43
ZNF609	878.767339044575	-1.32266289479325	0.544172461682275	-2.43059505566364	0.0150740514109565	0.187060110920905	ZNF609
GATD3A	272.01745833083	1.77968883963322	0.732570908880041	2.42937416441232	0.0151249142589098	0.187544195458049	GATD3A
MYO5B	1545.38788718985	-1.31606181849184	0.541872148679265	-2.42873124536767	0.0151517592438781	0.187729941078026	MYO5B
KRT13	57.1098231407978	6.4214014671659	2.64550459847367	2.4272879627088	0.0152121761625371	0.188331026012255	KRT13
BCO1	128.255283748275	-4.2932252480284	1.76970453700115	-2.42595594816266	0.0152681234371813	0.188875878829619	BCO1
USP32	639.04322653707	-1.39317066442894	0.574517543299203	-2.42494016184183	0.0153109101675069	0.189257203648667	USP32
PKMYT1	142.418512265964	2.32658197511414	0.960442191369216	2.42240709125589	0.0154180677562134	0.190432996127095	PKMYT1
DR1	1222.89920722343	-1.16469628085012	0.481149045869359	-2.42065590870227	0.0154925341884451	0.191203491364726	DR1
SEMA3C	1040.10930127525	-1.32790252875864	0.548645677106114	-2.42032806266294	0.0155065104746176	0.1912268189629	SEMA3C
MRTFB	793.602152435113	-1.39191490314955	0.575521392103053	-2.41852852430603	0.0155834237206068	0.192025646501122	MRTFB
BRD8	663.455474223095	-1.40366068515666	0.580880081497226	-2.41643797036163	0.0156731964510171	0.192981567508165	BRD8
LILRB4	200.956345423976	-2.56147764814489	1.06046370096067	-2.41543170768077	0.0157165694328559	0.193245976563948	LILRB4
TLCD2	397.562181112723	1.6172956917814	0.669584206998382	2.41537311495357	0.0157190982074201	0.193245976563948	TLCD2
LAPTM5	2470.35372192765	-1.58492262624353	0.656400518050297	-2.4145663854002	0.0157539518557164	0.193524088712069	LAPTM5
RBBP4	1910.55693314751	-1.11177752092732	0.460555172517427	-2.4139942123552	0.0157787129961013	0.193677887528561	RBBP4
MRPL36	275.179554419002	-1.82046684885143	0.754355941300031	-2.41327303091708	0.0158099713253208	0.193911136673819	MRPL36
CNOT4	264.665599479835	-1.77627799957926	0.736353474109758	-2.41226267279687	0.0158538550985051	0.193949482343628	CNOT4
GYPC	360.587197604594	-1.97037360431305	0.816842915870392	-2.41218178676804	0.0158573729193442	0.193949482343628	GYPC
ADPGK	986.490666703179	1.22698114704468	0.508538424488983	2.4127599566889	0.0158322427606308	0.193949482343628	ADPGK
RCC1L	1184.28642952801	1.16098334390583	0.481321926886371	2.41207241776026	0.0158621305873249	0.193949482343628	RCC1L
EIF4A1	5592.263558465	1.00419063334173	0.416457568823397	2.41126757806044	0.0158971805943834	0.194227946999486	EIF4A1
SPATA2	411.533289349107	-1.58076592014933	0.656123667078402	-2.40924996226427	0.0159853453765307	0.195154424805146	SPATA2
HCFC2	328.437987728764	-1.6321530964808	0.677700420457404	-2.4083696087708	0.0160239491501932	0.195474883156791	HCFC2
CMAS	886.0475352326	1.29026233719079	0.535825237450947	2.40799097729865	0.0160405774471019	0.195526977171068	CMAS
SIKE1	576.542266460175	-1.46305070320416	0.608184338177389	-2.40560404365005	0.0161457536941046	0.19665751728108	SIKE1
NDEL1	628.149041230145	-1.51175527764524	0.628721712609074	-2.40449032907062	0.016195034717482	0.19710603023077	NDEL1
VIM	8319.7715854829	-1.21358417875887	0.504807650965322	-2.40405266528387	0.0162144371602673	0.197190487893735	VIM
NDUFS5	1905.65808526999	-1.16318711440786	0.48393431829551	-2.40360534566919	0.0162342887701088	0.197280274132612	NDUFS5
TRMT6	274.710083398856	-1.83279427510347	0.762626044255563	-2.40326735351996	0.0162493026964762	0.197311179787909	TRMT6
FEN1	439.066004619713	1.50046626054749	0.624419739029735	2.40297698288496	0.0162622109736268	0.197316489282763	FEN1
R3HDM2	936.487375239111	-1.35364557529605	0.563760528990013	-2.40110030001769	0.0163458554669142	0.198179406281622	R3HDM2
SPATA2L	210.890239829564	1.90186431290016	0.792258846745967	2.40055926255877	0.0163700398090048	0.198320650733594	SPATA2L
LINC00963	934.265172127602	1.23893164856584	0.516244510448424	2.3998931194245	0.0163998595437826	0.198529532312049	LINC00963
PI4KAP2	447.503255475181	-1.7609930352606	0.733865186145819	-2.39961380987309	0.0164123769601921	0.198529532312049	PI4KAP2
FPGS	885.049699904518	1.25436726711401	0.523134914817643	2.39778923483106	0.0164943530154288	0.199074995585742	FPGS
NSL1	427.479070385114	-1.48875480732695	0.620891400918127	-2.39777005306483	0.016495216737006	0.199074995585742	NSL1
WIPF3	310.625728233256	-1.74576595023333	0.728023500137319	-2.39795274452548	0.0164869920706386	0.199074995585742	WIPF3
TRIM2	2202.30801912461	-1.06200280107122	0.44306296431523	-2.396956835949	0.0165318710522967	0.199343280985148	TRIM2
P2RY14	144.564740547625	-2.25323318377806	0.940132749628345	-2.39671810674483	0.0165426449205852	0.199343280985148	P2RY14
RPS20	11362.9678222298	1.11334477262148	0.464754859315732	2.39555273130587	0.0165953269827797	0.199825923532375	RPS20
C2orf49	480.466456766256	-1.43967043752732	0.601158568887948	-2.39482644352968	0.016628234084553	0.200069900901748	C2orf49
ZNF316	1013.94889755887	1.22212934108373	0.510414948786759	2.39438391055884	0.0166483127269147	0.20015927352982	ZNF316
HOXA10	180.038896927033	5.4741639492216	2.28837681358962	2.39216020574629	0.0167495294476301	0.201069126620575	HOXA10
AHR	1786.91737282433	1.13044620066185	0.47260766396396	2.39193370496855	0.0167598693736862	0.201069126620575	AHR
TMEM45B	1178.09888335111	-1.22574031051241	0.512481764153562	-2.39177351517452	0.0167671855375721	0.201069126620575	TMEM45B
HOXC10	50.4089466478908	6.7265818454546	2.8125790097802	2.39160635916866	0.0167748228504082	0.201069126620575	HOXC10
CYP4F2	68.2811201698103	6.61048576325518	2.7655253570012	2.39031826141824	0.0168337782008818	0.201543690473764	CYP4F2
RAP1GDS1	398.932553640316	-1.50652615118776	0.630296900612826	-2.39018492669564	0.0168398912151635	0.201543690473764	RAP1GDS1
NSF	923.192346383058	-1.28413264747866	0.537724200490201	-2.38808788279942	0.016936291301123	0.202544218417512	NSF
ANAPC16	2455.45303599699	-1.08279487731401	0.453625376552356	-2.38698038796566	0.0169873974643428	0.203001965771022	ANAPC16
BET1	499.756649220123	1.4173144691096	0.593919936575624	2.38637294663223	0.017015485720609	0.203184162318095	BET1
DOHH	299.231003805803	1.74035725316317	0.729475886131655	2.38576392482571	0.0170436879633347	0.203214190622368	DOHH
HCCS	415.289120811464	-1.5145687445863	0.634796642471135	-2.3859117129076	0.0170368405088771	0.203214190622368	HCCS
MYG1	393.767489958085	-1.5496181613923	0.649659695171889	-2.38527674243713	0.0170662776538468	0.203330304999371	MYG1
NAA20	845.974102808582	-1.43822069014251	0.603414720976052	-2.38346967706741	0.0171502973247553	0.204177580340315	NAA20
KCTD13	321.650520820572	1.60995886785901	0.675613365219449	2.38295887964868	0.017174112586399	0.204307375445116	KCTD13
MRPL9	667.784614630975	1.45024343235948	0.608718734990078	2.38245243492155	0.0171977535455125	0.204434903529	MRPL9
EXOC3	1036.82981597822	1.18610856858745	0.497952584354611	2.38197090617524	0.0172202578905179	0.204548738996827	EXOC3
LINC02418	50.0365925515917	6.98608716588573	2.93432629508713	2.38081469589199	0.0172743991208936	0.205037916647245	LINC02418
RAI1	873.801541175228	1.21912596609123	0.512279975400884	2.37980406151383	0.0173218457739622	0.205446959397024	RAI1
TCF4	1034.23700319044	-1.48533485216546	0.624236562724365	-2.37944225132054	0.0173388595817276	0.20549470884052	TCF4
INAFM1	244.452085544309	1.73786429382089	0.73075020264829	2.37819201078939	0.0173977639184191	0.205719210070005	INAFM1
RP11-180C16.1	72.9873483367989	3.20163294138124	1.34628469163001	2.37812474678359	0.017400937990312	0.205719210070005	RP11-180C16.1
ACOT2	496.61597104066	1.40835673458602	0.592234424928525	2.37803929542932	0.0174049710239532	0.205719210070005	ACOT2
TP53I13	874.434829527469	1.38791214708186	0.583662340845287	2.37793677946023	0.0174098105349347	0.205719210070005	TP53I13
C1orf21	938.839574790917	-1.36565839193566	0.574427676376817	-2.37742443147848	0.0174340148327597	0.205851479614868	C1orf21
COBLL1	1285.61928637508	-1.23779785387225	0.521102381658558	-2.37534484093626	0.017532561854641	0.20686069624469	COBLL1
VDAC1	4070.4568187118	-1.0389075557454	0.437431601518309	-2.37501715042852	0.0175481348115111	0.206890155728561	VDAC1
RP11-384K6.6	111.245686876824	-2.70774620236557	1.1403420830366	-2.3745034429977	0.0175725723244596	0.207024005448697	RP11-384K6.6
AC138035.2	35.3101439985165	-6.14074097652058	2.58713063539741	-2.37357205411364	0.0176169553946612	0.20729610494607	AC138035.2
FRAT2	729.583022693927	1.35237334822451	0.569787659913474	2.37346900146955	0.0176218721496943	0.20729610494607	FRAT2
SH3RF1	801.706941732549	1.36175614175249	0.573948688036195	2.3726095557633	0.0176629241159913	0.207624654801794	SH3RF1
AP3S2	588.327529134885	1.41179383550051	0.595128125951378	2.37225191339025	0.017680031811739	0.207671464977977	AP3S2
LSM5	544.124545213959	1.45827846438481	0.614994047398628	2.37120744591464	0.017730076704745	0.207971699261691	LSM5
EPSTI1	647.953730344854	1.47008819212777	0.619984351111121	2.37116983596943	0.0177318810709152	0.207971699261691	EPSTI1
MTND1P23	149.118369726779	-5.40977595014546	2.28238833410614	-2.37022590297461	0.0177772197181349	0.208313701428751	MTND1P23
RP1-283E3.4	119.77876302039	2.24405173767651	0.946876958529577	2.36995072851001	0.0177904559070524	0.208313701428751	RP1-283E3.4
ERMARD	241.536261931971	1.78199639250785	0.751992628317599	2.36969928348186	0.0178025582343132	0.208313701428751	ERMARD
ATRX	1420.70638944221	-1.21660254493268	0.513449699895706	-2.36946782748106	0.0178137048434522	0.208313701428751	ATRX
TMEM135	310.757260147509	-1.79128662982888	0.756263750492816	-2.36860041045415	0.0178555329000388	0.208583353284068	TMEM135
PSMD7	1117.43120620751	-1.17476928447601	0.49600909019317	-2.36844305417567	0.0178631300530851	0.208583353284068	PSMD7
CHGA	8189.57089135327	1.02979091240481	0.435200357415082	2.36624555761251	0.0179695213851505	0.209054240702832	CHGA
IRF3	1286.31957281991	1.26413608674738	0.534231136921455	2.36627182390015	0.017968246437869	0.209054240702832	IRF3
CTNNA1	5117.50400599063	1.03131233213936	0.435802202605587	2.36646883832463	0.0179586860210199	0.209054240702832	CTNNA1
IGKV3D-11	89.7488266698754	-3.37041498430722	1.42426464528447	-2.36642466374924	0.0179608292701038	0.209054240702832	IGKV3D-11
ITLN2	110.31225435545	5.97052374077813	2.52314858843423	2.36629890452992	0.017966932045951	0.209054240702832	ITLN2
ECH1	2525.86624849564	-1.40967427420685	0.596169308503909	-2.36455358251238	0.0180518158176271	0.209803684619869	ECH1
TDRD3	308.577280950452	-1.6360564334657	0.69201065915737	-2.36420698412051	0.0180687143765221	0.209803684619869	TDRD3
USP34	1578.39821166875	-1.16375324772914	0.492259680950949	-2.36410433915895	0.0180737215356391	0.209803684619869	USP34
MRPS23	730.687052981722	-1.2688960224153	0.536876919326868	-2.36347657486605	0.0181043711728741	0.210005396405582	MRPS23
TMEM251	238.522306211815	-1.80281804320061	0.763283653266437	-2.36192408351146	0.0181803647579526	0.210732403809763	TMEM251
CNNM3	1090.57796676076	1.15996136124135	0.491199411083101	2.36148768721774	0.0182017763423012	0.210826138570929	CNNM3
PSMC1P1	45.5354488933663	-7.05495303676696	2.98838501139938	-2.36079119988067	0.0182359949169879	0.211023506375563	PSMC1P1
AC006538.4	59.338419892741	-3.4162872541552	1.44721256172332	-2.3605981211821	0.0182454908811636	0.211023506375563	AC006538.4
ZNF704	576.458974352944	-1.9861559788679	0.841670854004773	-2.35977754179977	0.0182858967939439	0.211336347022483	ZNF704
KLRD1	117.023781550211	-2.59084724581513	1.09811058150702	-2.35936825438793	0.0183060796629626	0.211414985002205	KLRD1
MYSM1	666.079743998524	-1.63677849753766	0.693887551405	-2.35885266167907	0.018331532437373	0.211414985002205	MYSM1
GPR34	193.434090789679	-3.22076392389477	1.36540898039005	-2.35882725992817	0.0183327872217814	0.211414985002205	GPR34
INAVA	2012.25930262883	1.28707872089808	0.545720441710085	2.35849461102255	0.0183492262053406	0.211450442112818	INAVA
IRF9	1273.50280150574	-1.17243856828343	0.497256599667527	-2.35781399194569	0.0183829015403896	0.211684329091735	IRF9
TUSC2	662.771376155037	-1.30307648102763	0.552734470008318	-2.35750898801014	0.0183980099194464	0.211704227596714	TUSC2
G0S2	468.571136784366	2.0614330188198	0.874787462678149	2.35649584244012	0.0184482741572069	0.211795088550687	G0S2
HDDC2	565.611614864437	-1.38535064246216	0.58790359413934	-2.35642485651112	0.0184518004165513	0.211795088550687	HDDC2
ANXA13	144.821403530559	4.56166847813238	1.93586046524005	2.35640355285976	0.0184528588005114	0.211795088550687	ANXA13
EPS15L1	439.343721012741	-1.62897113940609	0.691334406095785	-2.35627089443657	0.0184594505821892	0.211795088550687	EPS15L1
CALCOCO1	1553.88796765813	-1.14946997047815	0.488089800994103	-2.35503788060517	0.0185208175593729	0.212345199582897	CALCOCO1
RAP1GAP	2455.92305876503	-1.12531459173859	0.477905595748216	-2.35467967261772	0.0185386789695746	0.212396074334981	RAP1GAP
SYT15	34.2437801606628	3.78384329640989	1.60741043748961	2.35399945661629	0.0185726382352869	0.2126311737762	SYT15
SLC35A4	1292.10745362836	-1.13056329654855	0.480490831375313	-2.3529341721517	0.0186259311283645	0.213087116639901	SLC35A4
DLGAP1	30.3145162934349	4.495235733345	1.9114452764217	2.35174702032812	0.0186854782562855	0.213544554287179	DLGAP1
ITM2B	9595.62829679596	-0.98901170389651	0.420588943068242	-2.35149240177728	0.0186982715048136	0.213544554287179	ITM2B
ADAM12	118.832914792148	2.95507081671192	1.25678461044843	2.35129455926225	0.0187082173444847	0.213544554287179	ADAM12
CDX1	563.743984538615	5.30309486441014	2.2556165387843	2.35106223652197	0.0187199024646895	0.213544554287179	CDX1
ECM2	221.150796905295	-1.99922796404149	0.850561225485486	-2.35048095791148	0.01874916696939	0.213570424614606	ECM2
TUBA1C	2214.21107342912	-1.19966755758875	0.510368444731791	-2.3505911659942	0.0187436154647337	0.213570424614606	TUBA1C
CACNB2	83.1005051725454	2.87677297849908	1.22426655034085	2.34979300684002	0.0187838536072578	0.213663685526561	CACNB2
BRD7	1038.22293820715	-1.21319178869871	0.516329311233798	-2.34964733224175	0.0187912057482999	0.213663685526561	BRD7
SGCB	775.112732817934	-1.26699956505765	0.53933938087362	-2.34916939127525	0.0188153449244972	0.213663685526561	SGCB
VPS25	924.243812191663	-1.24834711707989	0.531408416728782	-2.34912936600516	0.0188173676952938	0.213663685526561	VPS25
MICB	97.562665913	-3.44620564019352	1.46710674595555	-2.34898084252822	0.0188248753396553	0.213663685526561	MICB
FAM71F2	32.9683175157308	3.82273160557755	1.62785734455637	2.34832101127346	0.0188582605256598	0.213889174220065	FAM71F2
E2F6	285.659132482692	1.73160243334606	0.737545735884772	2.34778990521694	0.0188851702632688	0.214040948356331	E2F6
LRRC45	482.527141967933	1.47703861991923	0.629287231372972	2.34716127434628	0.0189170647170701	0.214232562096847	LRRC45
NFE2L2	2676.20754549979	-1.07707298781869	0.458956991995909	-2.3467841357743	0.0189362219610491	0.214232562096847	NFE2L2
RBFOX2	1238.55698523254	-1.15836275329993	0.493622580068275	-2.34665673750118	0.0189426971541834	0.214232562096847	RBFOX2
AC093323.3	307.64600999698	1.65036171125971	0.703900364388899	2.34459561999587	0.0190477256762528	0.214653216274695	AC093323.3
STX4	852.679333588918	-1.25749408458963	0.536269726486093	-2.34489105478574	0.0190326399933815	0.214653216274695	STX4
SMCO4	517.40655535529	-1.42493955700227	0.607694514018425	-2.34482873241648	0.0190358214689557	0.214653216274695	SMCO4
SQLE	521.322684634289	1.68393658273794	0.717924763718317	2.3455613566196	0.0189984513384157	0.214653216274695	SQLE
PLEKHJ1	1931.10630263837	1.24686950368808	0.531629427254881	2.34537337431904	0.0190080339281743	0.214653216274695	PLEKHJ1
PEX7	374.46588477732	1.52691841494153	0.651410729720622	2.3440179064849	0.0190772554696634	0.214832979388623	PEX7
ATXN1	734.161219367893	-1.25036048258822	0.533706919997178	-2.34278484265265	0.0191404173653156	0.215390955586076	ATXN1
CTD-2192J16.22	56.4395279832084	-5.85747017418308	2.50178040798184	-2.3413206672716	0.0192156549556577	0.216083932273217	CTD-2192J16.22
TNFAIP8	516.714268521564	-1.40376517281452	0.599685124715903	-2.3408370742555	0.0192405614161819	0.21621034284576	TNFAIP8
FTH1	28031.7617723508	-0.983713018067681	0.420512469307471	-2.33931949672676	0.0193189044063924	0.216840676468225	FTH1
INTS1	1679.21801287668	1.08161273424181	0.462381846168981	2.33921972327289	0.0193240648350523	0.216840676468225	INTS1
LIMD1-AS1	246.135446947199	-1.9355048215634	0.828002134660812	-2.33756018317063	0.0194100754888159	0.217651463064525	LIMD1-AS1
MYOC	216.236121307977	-2.73902179373285	1.1719798426958	-2.33708950781314	0.0194345304612314	0.217771346287255	MYOC
ANP32E	895.688159162374	1.22526556976822	0.524482697332642	2.33614107004778	0.0194838904170124	0.218169932185401	ANP32E
KLF3	1870.45459858278	-1.28760427655399	0.551229971012033	-2.33587494197751	0.0194977602975119	0.218170836935809	KLF3
PLBD1	1118.67998935063	-1.27431085290166	0.545807154107847	-2.33472728107531	0.0195576721527625	0.21868656452368	PLBD1
RAB18	1304.92991309604	-1.12867236256053	0.483516796164373	-2.33429814954522	0.0195801155697539	0.21878290151458	RAB18
SNX33	958.128173754277	-1.24448189804277	0.533305768814338	-2.33352416346356	0.0196206516320998	0.219081122175781	SNX33
ZDHHC12	659.486476666301	1.37064321296208	0.58764761113301	2.33242369575777	0.0196784127442405	0.219416382268762	ZDHHC12
TCIRG1	2020.61051212438	1.07894532105174	0.462585407515835	2.33242403137157	0.0196783951060018	0.219416382268762	TCIRG1
CCDC88B	665.952998736262	1.43953696633548	0.617374199821607	2.33170898095749	0.0197160060358926	0.21968073767598	CCDC88B
HMCN1	372.095784140827	-2.01826059104657	0.865706973249081	-2.33134380732992	0.0197352380047907	0.219740278474172	HMCN1
NPW	160.970582497047	2.21133713264024	0.94886771943906	2.33050096165934	0.0197796892540715	0.220035370740414	NPW
TSR3	750.554074262221	1.26141969677899	0.541333906680226	2.3302063314577	0.0197952485087943	0.220035370740414	TSR3
STEAP2	487.138153250349	-1.50596711114355	0.646323699009245	-2.3300508916075	0.0198034615051415	0.220035370740414	STEAP2
H4C11	30.8233237913263	-6.81935610315481	2.92861794390659	-2.32852363598449	0.0198843156776033	0.220778696597221	H4C11
HSPA2	203.345203533889	-1.95990416193356	0.841890371346284	-2.32798025567086	0.0199131521101977	0.220876018469345	HSPA2
SIX1	45.5439318154629	4.53576682444513	1.94864195616053	2.32765532431729	0.0199304131991597	0.220876018469345	SIX1
ZNF219	831.011510323728	1.31512589251634	0.56506310000869	2.327396519957	0.0199441708158405	0.220876018469345	ZNF219
PRR11	324.096308422514	1.67501598322175	0.719722771168747	2.3273071942711	0.0199489211473072	0.220876018469345	PRR11
PYURF	1148.73734977552	1.15826941839686	0.498211112118291	2.32485665257873	0.0200796264997281	0.221085490938551	PYURF
SNHG8	939.19500234553	1.31619052249584	0.566077952047348	2.32510472760075	0.020066360925673	0.221085490938551	SNHG8
CLIP4	234.671224377728	1.73923218528331	0.74794656549977	2.32534283264095	0.0200536356813097	0.221085490938551	CLIP4
RPS24	9879.94019547148	-1.10988065276136	0.477297653051879	-2.32534278277861	0.0200536383454065	0.221085490938551	RPS24
SH3BGRL2	2538.31127457282	-1.1089041384443	0.476780259402678	-2.32581806099431	0.0200282587152653	0.221085490938551	SH3BGRL2
CSTA	146.610911081342	-2.62576122149398	1.12906647662994	-2.32560374065077	0.0200396998467474	0.221085490938551	CSTA
GPR183	225.230981148585	-2.17203027925401	0.933738014658106	-2.32616670324739	0.020009659214821	0.221085490938551	GPR183
ARPP19	1903.37304645873	-1.11683033404661	0.480040552238709	-2.3265333081511	0.0199901176991921	0.221085490938551	ARPP19
PRKCD	1438.00883277602	-1.23468994724839	0.531467570532178	-2.32317081174313	0.0201699781231869	0.221778774624763	PRKCD
MYO18B	31.0897184459375	4.46168112010445	1.92052357729126	2.3231587327854	0.0201706267655817	0.221778774624763	MYO18B
PRDM16-DT	1825.28528617236	1.41209108819614	0.608381359628891	2.32106238274215	0.0202834772467727	0.222864706248916	PRDM16-DT
HSBP1	1573.22563852643	-1.13158476489256	0.487604024754872	-2.32070431629729	0.0203028076176396	0.222922291551904	HSBP1
LLNLF-173C4.1	42.6392063928421	3.41729767501113	1.47279124984999	2.32028651403191	0.0203253831676933	0.223015403938449	LLNLF-173C4.1
MFSD14C	466.554168955838	1.41270549614414	0.608967113094688	2.31983873310492	0.0203496028956501	0.223126415117794	MFSD14C
FUBP3	1180.11294134745	-1.18779678053646	0.512834245529516	-2.31614169859118	0.0205505332017173	0.225173501604966	FUBP3
TAGLN2	10024.3538925806	-1.12643063816799	0.486735843593527	-2.31425454483001	0.020653763577578	0.226147991227986	TAGLN2
IGKV2-24	370.4081456392	-1.98436628685855	0.857854391950279	-2.31317378039788	0.0207130865202838	0.226535830262619	IGKV2-24
SEC23A	953.12193953169	-1.42705176629052	0.616946685333551	-2.31308766254086	0.0207178198957155	0.226535830262619	SEC23A
CCAR2	1417.85522359993	-1.23015884122309	0.53233484953778	-2.31087414677288	0.020839807454017	0.226772650300865	CCAR2
FAM32A	1106.32338879555	-1.22147665153424	0.528572751431032	-2.31089598967648	0.0208386006327643	0.226772650300865	FAM32A
ADD3	2734.89330778175	-1.04251311200495	0.451120817178944	-2.31093993516912	0.0208361728271852	0.226772650300865	ADD3
GMDS	2264.04376183373	1.07004732671373	0.462867727340135	2.31177777907038	0.0207899325740393	0.226772650300865	GMDS
SNX2	1136.04891196791	-1.14550197244567	0.49552825747382	-2.31167840616272	0.0207954122434893	0.226772650300865	SNX2
CLIC4	2569.88856671524	-1.112047205397	0.48095363174414	-2.31217134459356	0.0207682427533914	0.226772650300865	CLIC4
ARFGAP2	1512.56162410048	1.07394861768714	0.464599996393228	2.31155537241582	0.020802198374766	0.226772650300865	ARFGAP2
ELAPOR1	4494.86255619051	-1.00776111175181	0.436183621439999	-2.31040566911895	0.020865705530488	0.226898414366585	ELAPOR1
RBL1	223.228009456018	-1.79661050750928	0.778277756690974	-2.30844385833148	0.0209744620012545	0.227924407818577	RBL1
PPP2R3B	183.065819566149	2.03676893660813	0.882495775355267	2.30796451777708	0.0210011100709479	0.22805735315205	PPP2R3B
PCSK7	2015.74835566465	1.21434561378124	0.52638436998896	2.30695606293687	0.0210572696302238	0.228510370431688	PCSK7
ZC3H14	774.756175759997	-1.34062388089197	0.581265405244044	-2.30638855985091	0.021088930651654	0.228697094428012	ZC3H14
CACNA1D	139.450418061178	2.23672598276119	0.969982594520854	2.3059444524013	0.0211137363461265	0.228719363839386	CACNA1D
MRPL27	782.663859188515	-1.25413689009753	0.54389724284611	-2.30583424827615	0.0211198957508117	0.228719363839386	MRPL27
STN1	436.73337569655	-1.44734711633247	0.628516641089328	-2.30279840136606	0.0212901885242331	0.229307939299126	STN1
MRPS18C	469.853001018304	-1.51449479466283	0.657657222545161	-2.30286347164511	0.0212865259677763	0.229307939299126	MRPS18C
GRIPAP1	849.563335483906	1.19165694888778	0.517412053850589	2.30311014213807	0.0212726468144828	0.229307939299126	GRIPAP1
PCNX3	1004.58145993161	1.15993290960119	0.50358506566877	2.30335049364654	0.0212591307873061	0.229307939299126	PCNX3
DUT	1034.90336636164	1.16909711367362	0.507557824723922	2.30337718526857	0.0212576302610358	0.229307939299126	DUT
EXT1	987.513436432308	-1.20309537695833	0.522191179053171	-2.30393661405726	0.0212262020040956	0.229307939299126	EXT1
SLC26A9	1111.44774288972	-1.2084941298941	0.524407741306451	-2.30449330683676	0.0211949676389404	0.229307939299126	SLC26A9
NUFIP2	2194.69138377742	-1.13426560124941	0.492434388456523	-2.30338422303249	0.0212572346335456	0.229307939299126	NUFIP2
ATG101	898.281374053827	1.18773818530609	0.515908475333302	2.30222654229271	0.0213223998927657	0.229334743130552	ATG101
TSPAN14	1289.34209098468	1.11632439866763	0.484940428715295	2.30198253757683	0.0213361569721251	0.229334743130552	TSPAN14
LGALS4	8088.57748856217	-2.54571782658147	1.10588063426403	-2.30198246330234	0.0213361611609261	0.229334743130552	LGALS4
SPSB3	784.544582232205	1.25431624370997	0.545200447369625	2.30065153057292	0.0214113358264804	0.229986527798081	SPSB3
LMAN2	2707.90361236385	-1.01252060235142	0.440283084595577	-2.2997036174612	0.0214650170462695	0.230406716218505	LMAN2
PLXNB2	6980.12549359281	-1.00201715030119	0.43613797341204	-2.29747743004836	0.0215915491493014	0.231607790264574	PLXNB2
SC5D	675.189023586677	-1.26357745461789	0.550163327043549	-2.29673152045241	0.0216340901642934	0.231906893346511	SC5D
TRGC2	42.7150292239693	-5.79129219828386	2.52467429738607	-2.29387695841792	0.0217975672820749	0.232765609466668	TRGC2
DAP	2673.10962191274	-1.001135094057	0.436429202130329	-2.29392325071327	0.021794907629926	0.232765609466668	DAP
ZNF57	188.618739871516	-1.98603335417394	0.865829867366679	-2.29379168936991	0.0218024670224752	0.232765609466668	ZNF57
ARHGAP32	768.103502960774	-1.48387163900648	0.64671428110651	-2.29447792070961	0.0217630618818732	0.232765609466668	ARHGAP32
NCOA2	885.982032916497	-1.29429935528423	0.564073548324269	-2.29455779149597	0.0217584795284643	0.232765609466668	NCOA2
DLG3	1249.7962388654	-1.10517276282466	0.481755357197852	-2.29405391411304	0.0217874020901003	0.232765609466668	DLG3
ATP13A1	1146.20616255272	1.14777186823284	0.500567677837366	2.29294043353265	0.0218514345583209	0.233131084006576	ATP13A1
EIF4H	6211.83955490725	-0.943733664367131	0.411657502115001	-2.29252147602909	0.0218755697389756	0.233231310249375	EIF4H
GLRX2	350.876704586345	-1.59769120257672	0.697191212095692	-2.29161121778085	0.0219280875869595	0.233548683202035	GLRX2
RP11-463I20.1	135.192178589607	2.26240269431509	0.987304661228711	2.2914939867695	0.0219348592616751	0.233548683202035	RP11-463I20.1
D2HGDH	586.44292517546	1.27694434634888	0.55751132679624	2.2904365973816	0.0219960200437451	0.233916167924663	D2HGDH
ZNF664	2643.10496445841	-1.0609075453772	0.463215184985205	-2.29031253673405	0.022003205588683	0.233916167924663	ZNF664
ACVR2A	280.555869711758	-1.61677559830227	0.705975171724795	-2.29013096077056	0.0220137260801304	0.233916167924663	ACVR2A
BRI3	2458.98617772822	-1.07532700710499	0.469656254173205	-2.28960435967796	0.022044262042026	0.234083432234185	BRI3
HOXB2	240.70227197434	1.79355324755728	0.783510013927285	2.28912613199061	0.0220720248984038	0.23422104489775	HOXB2
FAM118A	511.221552509346	1.34318785010853	0.58685987414803	2.28877098141782	0.0220926623563245	0.234282911395286	FAM118A
SNORC	65.7858612694833	3.33190261661962	1.45600143454279	2.28839239960357	0.0221146798608893	0.234359319999323	SNORC
ARF6	2943.70956797373	1.06961147836542	0.467500381210721	2.28793712551713	0.0221411828975919	0.23448312972269	ARF6
SNRPC	747.518570411925	1.2820323695623	0.560582952173147	2.28696282074293	0.0221979932908865	0.234770487866582	SNRPC
ATG12	655.235563861326	-1.28198520499718	0.560500320592342	-2.28721582824853	0.0221832285934331	0.234770487866582	ATG12
TLK1	775.310522246006	-1.23950867429222	0.542328713598094	-2.28553023878945	0.022281755426951	0.235172342655557	TLK1
DDX5	11068.3377140317	1.1540353581038	0.504941113791039	2.28548503297629	0.0222844030486346	0.235172342655557	DDX5
DNPEP	1225.60407541718	-1.13932782943051	0.498534252593584	-2.28535516567467	0.0222920106605014	0.235172342655557	DNPEP
CHTOP	1519.65770356815	1.08786267690109	0.476051270461086	2.285179652703	0.0223022957789517	0.235172342655557	CHTOP
NMRAL1	639.674784257244	1.25298618718468	0.548342502477461	2.28504298230317	0.0223103075670579	0.235172342655557	NMRAL1
IGFBP7	8964.97501458498	1.37208417370413	0.60055491177879	2.28469395020039	0.0223307796186254	0.235231421521899	IGFBP7
TCP1	2234.23471465213	1.07304087494191	0.469815717584743	2.28396121027679	0.0223738107277794	0.235449801566882	TCP1
USP53	1046.10356381831	-1.18861316492848	0.520525118185547	-2.28348858374358	0.0224016045699137	0.235449801566882	USP53
KLHL18	340.334293673766	-1.73658987226364	0.760539709751026	-2.28336515503199	0.0224088680079208	0.235449801566882	KLHL18
SCAND2P	222.51993590935	1.89335500926893	0.829208389688337	2.28332833195351	0.0224110353406475	0.235449801566882	SCAND2P
RPS6KA3	1368.55985437712	-1.23045042059505	0.538975902690849	-2.28294143476916	0.0224338183535474	0.235524539387741	RPS6KA3
ABHD14A	193.473662453656	-1.94558688409855	0.852317465707627	-2.28270211790539	0.0224479209579518	0.235524539387741	ABHD14A
AMN	841.907976077332	1.56399174535183	0.685241203393659	2.28239594701276	0.0224659744122389	0.235557751590752	AMN
SSH2	645.859605097119	-1.40971979628735	0.617913597634707	-2.28141895838443	0.022523667248791	0.235850074924137	SSH2
GATA6-AS1	839.168811577671	1.26096758536081	0.552690176202074	2.28150895321825	0.0225183475215867	0.235850074924137	GATA6-AS1
DDAH2	893.206381331899	1.31204678244131	0.575183759935761	2.28109149428671	0.0225430333540438	0.235896741883387	DDAH2
CREBZF	1926.3728448353	1.05051186339597	0.460850382930605	2.27950741131132	0.0226369199139236	0.236471989151024	CREBZF
GOLGA5	887.003864194563	-1.20526638329349	0.528761505451712	-2.27941400965611	0.0226424663032837	0.236471989151024	GOLGA5
EBP	694.024932784749	1.33507222836278	0.585710160070251	2.27940766505168	0.0226428431022502	0.236471989151024	EBP
PSMA1	1452.33120934573	-1.09389278092516	0.480089245081915	-2.27851965469153	0.0226956348303362	0.236766287940063	PSMA1
ARF4	2993.07752881923	-1.08574319676126	0.476531227740178	-2.27843031800896	0.0227009517636882	0.236766287940063	ARF4
HNF1B	234.240356794305	-1.78903561710857	0.785335316033033	-2.27805318388778	0.0227234090881494	0.236837593916167	HNF1B
RHOT1	728.497632111657	-1.30883668258679	0.574602361600534	-2.27781291907863	0.0227377262772505	0.236837593916167	RHOT1
RPS6KB1	594.38309380885	-1.40573462173564	0.617265958214102	-2.27735646689923	0.0227649474915421	0.236965131059986	RPS6KB1
MRC2	1276.46852183601	1.45833977736568	0.640598797426496	2.27652593670848	0.0228145500507971	0.237283656340959	MRC2
CDCA5	248.269440991758	1.83188910226133	0.804795086378619	2.27621805011806	0.0228329621026079	0.237283656340959	CDCA5
NAGPA	375.152330815097	1.49984883026287	0.659029091833992	2.27584616346599	0.0228552186605679	0.237283656340959	NAGPA
RP11-96C23.5	44.0327473164149	-5.72732276041898	2.51657436037873	-2.27584086152616	0.0228555361056518	0.237283656340959	RP11-96C23.5
AGR2	19953.3799658665	-2.6357882632233	1.15865701567576	-2.27486497519375	0.0229140310002443	0.237734949826796	AGR2
MS4A8	296.074724481255	-2.18634211833784	0.961466863345873	-2.27396512733621	0.0229680833262393	0.238139590031296	MS4A8
DHRS4-AS1	484.726728223253	-1.49915053757732	0.659352333775595	-2.27367139051873	0.0229857515562621	0.238166706694944	DHRS4-AS1
CLTB	2217.893281642	1.18521402170738	0.522270388205021	2.26934945666901	0.0232470832124719	0.240667630026692	CLTB
SPATA13	1329.95542413754	-1.16041142624737	0.5113988314893	-2.2690928386911	0.0232626807782458	0.240667630026692	SPATA13
CDC27	816.082296830735	-1.22247144202838	0.538832824189488	-2.26873974106388	0.0232841573506781	0.240667630026692	CDC27
LRRN4CL	125.014346724899	2.31419640439249	1.02006420003812	2.26867721100889	0.0232879624302152	0.240667630026692	LRRN4CL
ACKR1	358.551647898295	1.4577134912561	0.642677592817471	2.26818782473114	0.0233177612192527	0.24081828851894	ACKR1
THEM6	796.637089148833	1.35714560743143	0.598574817369603	2.26729486114253	0.0233722191881678	0.241151774378504	THEM6
ASF1A	299.861801057204	-1.55690496513892	0.686720778881468	-2.26715866625561	0.0233805348183937	0.241151774378504	ASF1A
UTP23	323.71837728949	-1.79875386182354	0.793685499287836	-2.2663307612871	0.0234311393607571	0.241516278153681	UTP23
AFG3L2	1510.99884802823	1.06871716508111	0.471878258620216	2.26481543821508	0.0235240076506544	0.242268529786845	AFG3L2
PTMA	20561.1496144522	0.934171716855667	0.412503302231714	2.26464057815207	0.0235347446771825	0.242268529786845	PTMA
GATAD2A	1278.05973821251	-1.21361390388379	0.536036758023005	-2.26404977964535	0.0235710532611367	0.242484528412032	GATAD2A
KCNJ5	88.9702570040001	-2.83550827266719	1.2536478763248	-2.26180598732379	0.0237093927769115	0.242959852665993	KCNJ5
SYCP2	121.563040657734	-2.45806619783713	1.08674139289882	-2.26186856771911	0.0237055248960804	0.242959852665993	SYCP2
SDHAF4	201.463495297979	1.79435995410696	0.793185689293152	2.26221927390799	0.0236838590713295	0.242959852665993	SDHAF4
MRPL2	430.632555104667	-1.41582171263024	0.625733020104235	-2.26266101858327	0.0236565935477755	0.242959852665993	MRPL2
STRN4	1414.72478909288	1.10868637500295	0.490026996253947	2.26250060400426	0.0236664915631604	0.242959852665993	STRN4
HTR1D	79.4778623712981	5.70593026702626	2.52159684468417	2.26282416202061	0.0236465308385571	0.242959852665993	HTR1D
TFPI	497.442381452688	-1.45226983169883	0.642158240122646	-2.26154511607834	0.0237255222380088	0.242967775307297	TFPI
LAP3	1917.3867560679	1.02643561334694	0.454325981081503	2.25924920891285	0.0238678873839365	0.244267602968075	LAP3
SP1	1952.54046392199	-1.07904402224395	0.477828156320365	-2.25822611742556	0.0239315657640368	0.244760978357201	SP1
TUSC1	388.478477881182	1.43516730942722	0.635635066316004	2.25784791538503	0.0239551427635437	0.244843842897151	TUSC1
PHC1P1	54.9753063862407	-3.24399764669877	1.43705035696787	-2.25740011890989	0.023983084301934	0.244882304627526	PHC1P1
DCTN2	1589.47360548794	-1.07696850216633	0.477106505166518	-2.25729159108918	0.0239898604583912	0.244882304627526	DCTN2
MESP1	49.6944480848101	3.25797844954866	1.44376679668155	2.25658219667956	0.0240341938575164	0.245176670028127	MESP1
KYNU	159.562297968504	1.99759613246637	0.88557495006169	2.25570532717441	0.0240890917316691	0.245578356558292	KYNU
VAV3	489.57451216839	-1.49344710469322	0.662329555251482	-2.25483989481063	0.0241433801397241	0.245973316529758	VAV3
PDCD2	826.150120852318	1.18903481198836	0.527477008137032	2.25419268261161	0.0241840489344927	0.246024140832746	PDCD2
ASXL2	798.765349349953	-1.20708932111364	0.535498541590155	-2.25414119248431	0.0241872869623004	0.246024140832746	ASXL2
MIR34AHG	196.556030368972	1.83616877746789	0.814620175965401	2.25401829176629	0.0241950172630358	0.246024140832746	MIR34AHG
TDRD7	410.684555791686	-1.49316937697554	0.662702329998603	-2.25315244776442	0.0242495384850852	0.246420165646126	TDRD7
FAAP100	592.383195552954	1.26010940391454	0.559382837550571	2.25267798603246	0.0242794599515249	0.246477658059612	FAAP100
RP11-274B21.1	30.3990314498487	-5.98842638758432	2.65848771588005	-2.25256876374242	0.0242863524785068	0.246477658059612	RP11-274B21.1
DAB2	724.111110870005	-1.34191956537612	0.595867674292235	-2.25204290024632	0.0243195611017952	0.246656471636284	DAB2
GKN1	84918.4287038798	-4.85643895638901	2.15721109663378	-2.25125810077986	0.0243691948987535	0.247001538557385	GKN1
CORO7	569.032802389244	1.31562562869695	0.584574943138111	2.25056794537655	0.0244129155606988	0.247286267606515	CORO7
SF3B2	2565.76128841244	0.99182115724486	0.441168581947703	2.24816815573334	0.0245654694142739	0.248623425662371	SF3B2
UEVLD	458.397876104789	-1.37857752425311	0.61324692207798	-2.24799746174317	0.0245763517719598	0.248623425662371	UEVLD
IRF2	769.170324325637	-1.26301480370628	0.561977914648503	-2.24744562158862	0.0246115621568218	0.248820534469799	IRF2
C2orf76	108.09112188331	-2.36858278497512	1.05423177298731	-2.24673818951918	0.0246567640660619	0.249011580452182	C2orf76
NUBP1	444.653895281558	-1.38061928406493	0.614521525005245	-2.24665732262697	0.0246619356951441	0.249011580452182	NUBP1
LGMN	2439.85426145138	1.05352108069504	0.469021622713077	2.24621004592687	0.0246905570740035	0.249068133704122	LGMN
PDZK1IP1	1096.89833137511	-1.34366523779782	0.598227361058885	-2.24607787149601	0.0246990204640227	0.249068133704122	PDZK1IP1
HDAC3	685.417486888284	1.21919259132509	0.543032164647417	2.24515723137081	0.0247580406141299	0.249504279360996	HDAC3
ZNF23	145.678746874173	-2.05835519756842	0.917069428822862	-2.24449221931921	0.0248007489816297	0.249775589043504	ZNF23
ITGB1P1	244.972450203811	1.64875294218647	0.734856442388064	2.24363950165356	0.0248556055252215	0.250009784246697	ITGB1P1
SETD7	1139.77375143296	-1.13353957127044	0.505202295557618	-2.24373400762023	0.0248495206483332	0.250009784246697	SETD7
MXRA5	1755.94316102262	-1.08829785534368	0.485542142121205	-2.24140761621472	0.0249996836265508	0.251299234014795	MXRA5
LMNB1	734.901311333723	1.20689320179823	0.538746018026228	2.24018955391977	0.0250786195429743	0.251932646608851	LMNB1
HLA-DQA2	234.549226039068	-5.05936069161929	2.25933491867338	-2.23931416710454	0.0251354817227018	0.252343649629815	HLA-DQA2
CPVL	554.842679120343	-1.65700106597567	0.740123722266478	-2.23881631695502	0.025167870151947	0.252467019748979	CPVL
ZNF385A	257.979568213918	-1.97847896063044	0.883788147840016	-2.23863486454967	0.0251796838050745	0.252467019748979	ZNF385A
TMUB1	989.267840336161	1.14383707962724	0.511100633361909	2.23798799094286	0.0252218382703347	0.252729528254107	TMUB1
ZCWPW1	81.5458961942257	2.50914139114111	1.12169003723453	2.23692937250943	0.0252909564736541	0.253204163896171	ZCWPW1
TM4SF5	444.765817769391	1.52072052283098	0.679872682363544	2.23677250502884	0.0253012124333109	0.253204163896171	TM4SF5
NIBAN3	45.1575235761117	3.6461186898565	1.63050869699973	2.23618475422158	0.0253396714601045	0.253428749583927	NIBAN3
SLC41A2	901.911388389545	-1.26209749327888	0.564775269583245	-2.23468972749143	0.0254377254805729	0.253448169114373	SLC41A2
SNRPB2	691.327300145387	-1.21984149401347	0.545810077759318	-2.23491933131981	0.0254226451942064	0.253448169114373	SNRPB2
PCDHGA10	134.32451687122	-2.99995084603343	1.34224399235271	-2.23502646547523	0.0254156113136074	0.253448169114373	PCDHGA10
COX6C	2348.31895348588	1.04256475388267	0.466427461802157	2.23521305939933	0.0254033645316669	0.253448169114373	COX6C
LINC01002	126.607776742188	2.14158225923776	0.958075922549276	2.23529493731496	0.0253979922230079	0.253448169114373	LINC01002
RP11-449P15.2	241.390031641542	1.72514824033099	0.771838239141563	2.23511631433252	0.0254097135956754	0.253448169114373	RP11-449P15.2
BABAM2	343.864319060774	-1.50539223504845	0.673854148113662	-2.23400306915455	0.025482871118136	0.253738191838356	BABAM2
MAP4K4	1598.12837727838	-1.10093324639183	0.492892702451722	-2.23361644616692	0.0255083208620728	0.253831857031267	MAP4K4
HSD11B1	60.5703399499217	-4.32639998368258	1.93837265184098	-2.23197535291965	0.0256165919594667	0.25474903707271	HSD11B1
GPR108	917.089188515167	-1.26400878150319	0.566563915001769	-2.23100827291347	0.0256805810222913	0.255091872606922	GPR108
IGLV1-36	191.888412981393	-2.83079930395995	1.2689175532366	-2.23087725182736	0.0256892609579729	0.255091872606922	IGLV1-36
ARRDC1	1358.22392131583	-1.08020894394216	0.484241470133089	-2.23072374128815	0.0256994340118464	0.255091872606922	ARRDC1
XKR8	266.120691687417	1.60468722043272	0.719672785591054	2.22974559071984	0.0257643373518717	0.255530061244254	XKR8
FAF2	779.657773857215	-1.21709050447116	0.545885302341098	-2.22957185191013	0.0257758802771981	0.255530061244254	FAF2
CAPRIN1	2874.19847945966	-1.02901692919743	0.46159521006645	-2.2292625806262	0.0257964388276407	0.255573735210351	CAPRIN1
ZMIZ1	1930.05781757521	-1.08929485237939	0.488696957419722	-2.22897817520857	0.0258153569549286	0.255598437630283	ZMIZ1
AGAP3	1129.08444670485	1.11493049760834	0.500251595072511	2.22873951545668	0.0258312414214905	0.255598437630283	AGAP3
UGT8	511.525412554535	-1.34055940357673	0.601724118451165	-2.22786383738003	0.0258895963094259	0.255976440440656	UGT8
RPP40	62.365989993474	-3.34079117196136	1.49967221009836	-2.22768092218115	0.0259018000976799	0.255976440440656	RPP40
TWF1	1868.06876033068	-1.09995586696432	0.493867474303643	-2.22722880974348	0.0259319856073192	0.256114779200377	TWF1
PPP2R1A	2870.33968517468	1.04274938668148	0.468350096655926	2.22643145400594	0.0259852955821675	0.256417576037403	PPP2R1A
CDHR1	119.579334618305	3.52930998251632	1.58529075209433	2.22628560587623	0.025995057006952	0.256417576037403	CDHR1
LSM14A	2049.89392006781	-1.0118960957786	0.45465932111426	-2.22561388007769	0.0260400556714701	0.256419797566837	LSM14A
KB-1208A12.3	85.1080213098026	2.50463693783637	1.12537121963223	2.22560955366789	0.02604034571419	0.256419797566837	KB-1208A12.3
ENAH	2023.43366857352	-1.16440520798716	0.52319732231698	-2.22555651246568	0.0260439018259327	0.256419797566837	ENAH
RP11-398C13.8	453.116391796693	-1.5512837576734	0.697145859732213	-2.22519252752828	0.0260683162785684	0.25650055980069	RP11-398C13.8
TPSAB1	1677.18143130357	-1.45713061812264	0.654955421504453	-2.22477831357677	0.0260961239308898	0.25661458846149	TPSAB1
FKTN	421.65138914032	-1.6573236018116	0.745081491220087	-2.22435212972168	0.0261247619250244	0.256736635514121	FKTN
PCBP2	6189.04542564238	-0.936900175562519	0.421463353187582	-2.22296949064876	0.0262178573075165	0.257491581824659	PCBP2
TMEM38A	318.564854989508	-1.51774209073866	0.683053332869108	-2.22199646455645	0.026283544528965	0.257968126039151	TMEM38A
TGFBI	1941.39204485321	-1.16725994445805	0.525374360094221	-2.22176800605327	0.0262989879472349	0.257968126039151	TGFBI
C6orf89	1706.43217283597	-1.11135753309896	0.500460786880532	-2.22066855632439	0.026373418655806	0.258537936785726	C6orf89
PDE8A	674.60092875099	-1.32236306236879	0.595771498852493	-2.21958093818817	0.0264472274053721	0.259100948611639	PDE8A
MFSD6	1088.28278354914	-1.12867239269989	0.509025716510264	-2.21731899998639	0.0266013004316788	0.259325801250784	MFSD6
RRN3P2	30.1874081453687	-5.85220884112514	2.63919044422065	-2.21742574657332	0.0265940119430213	0.259325801250784	RRN3P2
ABI3BP	523.999514237278	-1.41580624194174	0.638434812465072	-2.21762067841374	0.0265807067552689	0.259325801250784	ABI3BP
MDM4	920.02249703206	1.21397699971735	0.547380535161793	2.21779351243925	0.0265689146764968	0.259325801250784	MDM4
NIT2	563.578270340425	-1.26614114389649	0.570801291599522	-2.21818198825104	0.0265424263335072	0.259325801250784	NIT2
NUP85	542.704100016703	1.33892854798645	0.603587834925178	2.21828285878628	0.026535552176823	0.259325801250784	NUP85
FENDRR	489.92585626767	-1.40280716441088	0.632306347019271	-2.21855619672932	0.0265169323871652	0.259325801250784	FENDRR
SLC50A1	986.005615732055	-1.20865765024085	0.544899058115957	-2.21813128916006	0.0265458819718248	0.259325801250784	SLC50A1
ATP1A1-AS1	225.961379784317	1.73950671933919	0.784900392424104	2.21621333882489	0.026676894777755	0.25977166293071	ATP1A1-AS1
H3-3A	8222.07345363163	-0.978774325931074	0.441667276831331	-2.21608975189	0.0266853559662562	0.25977166293071	H3-3A
LMO4	1981.82555310505	-1.08077014824087	0.48773061307211	-2.21591616206605	0.0266972444393402	0.25977166293071	LMO4
NADSYN1	1403.83960335855	1.0519030705454	0.474751820063422	2.21569044307166	0.026712709871588	0.25977166293071	NADSYN1
MTOR	1032.45750777006	1.10911764550104	0.500770697389692	2.21482137689446	0.0267723273428206	0.260191500748223	MTOR
FAM20C	1237.3008537005	1.21422340810395	0.548408867691346	2.21408419819232	0.0268229874366541	0.260523822727282	FAM20C
ANAPC15	350.092201959405	-1.56743443025779	0.708056475919828	-2.21371385414074	0.0268484692924973	0.260559364511657	ANAPC15
TCIM	1192.99472156675	-1.22224564214475	0.552164759288386	-2.21355242540279	0.0268595830816908	0.260559364511657	TCIM
CCT4	1866.23245467769	1.01757735015924	0.460234084011345	2.21099954460165	0.0270358685948216	0.262108770163767	CCT4
OXLD1	394.24179488706	1.39132540459519	0.629603299725479	2.20984452464247	0.0271159544285628	0.262242439467433	OXLD1
ITGB4	3983.71734410055	-1.17627701269238	0.532264017470898	-2.20995027670961	0.0271086133721806	0.262242439467433	ITGB4
NDUFA1	1706.09469404413	-1.11665439514324	0.50519887333541	-2.21032637656314	0.0270825193139391	0.262242439467433	NDUFA1
WDR3	645.105200916861	-1.44316996301409	0.652956598724405	-2.21020809933374	0.0270907231289281	0.262242439467433	WDR3
HAPLN3	279.353151960841	1.8192697691639	0.823375355828638	2.20952662268231	0.0271380327573675	0.26229563487298	HAPLN3
DMTN	725.548161583467	1.2167044623475	0.550767645482724	2.20910663929998	0.0271672244401505	0.262417475636179	DMTN
TCF7	399.613285382131	-1.44050919010914	0.652318096431542	-2.20829254621225	0.0272238865951069	0.262687002083459	TCF7
NID1	1870.89500206662	-1.22532662829114	0.554892251165095	-2.20822443585822	0.0272286318023613	0.262687002083459	NID1
BTBD3	1414.48040556039	1.04818872231532	0.474725196209414	2.20799049783937	0.0272449355592818	0.262687002083459	BTBD3
ZCCHC3	578.218436639091	1.27873534149897	0.579299579255387	2.20738178878468	0.0272873975807674	0.262821474877914	ZCCHC3
MRPL35	804.724102709911	-1.15396621112759	0.522819653523249	-2.20719745968057	0.0273002671774003	0.262821474877914	MRPL35
NOSTRIN	474.505240271664	-1.41411488315161	0.640718565965542	-2.20707648922361	0.0273087160093092	0.262821474877914	NOSTRIN
FRMD4B	461.689933369088	-1.59720766894675	0.723866668277801	-2.20649428816328	0.0273494097251545	0.263053106791121	FRMD4B
SLC7A7	463.535438122362	1.43565758134601	0.650729819460569	2.20622682165714	0.0273681221841334	0.263073164761457	SLC7A7
INO80E	1064.57689085858	-1.08073607602563	0.490285081059327	-2.20430137031817	0.0275031566513589	0.263548055076823	INO80E
CD5	170.869131253507	-2.40564727209013	1.09167763375089	-2.20362421809868	0.027550782650554	0.263548055076823	CD5
GZMM	68.2250608820623	-4.28405377317978	1.94394034160723	-2.20379899603182	0.0275384832264148	0.263548055076823	GZMM
CADM2	126.706207641269	-2.33410374129215	1.05905055631192	-2.20395875095947	0.0275272451404101	0.263548055076823	CADM2
ABRAXAS2	317.364591932494	-1.52248824140975	0.690622926035489	-2.20451448107808	0.027488182678768	0.263548055076823	ABRAXAS2
EIF3G	2060.53793643026	-1.15933199967481	0.525916345422934	-2.20440381776401	0.0274959574261289	0.263548055076823	EIF3G
SH3GL2	146.805628823565	-2.13728444237097	0.969453249159081	-2.20462868552443	0.0274801611345617	0.263548055076823	SH3GL2
TMEM39B	190.605376698817	-1.81849083341397	0.825020027121781	-2.20417780615347	0.0275118419617858	0.263548055076823	TMEM39B
APCDD1	544.810767673519	-1.98472620088513	0.900781576745708	-2.20333791467565	0.0275709405536302	0.263581523528421	APCDD1
GTF2H2B	76.3343598635455	-2.69264071706374	1.22227278997966	-2.20297853240155	0.0275962617600088	0.263664283554867	GTF2H2B
CIR1	519.279234213723	-1.43685794307765	0.652383014284132	-2.20247601733521	0.0276317013864973	0.263843560251756	CIR1
MYH14	3988.78341132771	1.103297852857	0.501050703873927	2.20196847210618	0.0276675355995637	0.264026386161819	MYH14
PRDM16	599.787721168785	-1.28815645073151	0.585574195958666	-2.19981764842391	0.0278198353182361	0.264769131773736	PRDM16
MICAL1	1118.0699581498	1.09294452274167	0.496792676816502	2.20000127567372	0.0278068045191123	0.264769131773736	MICAL1
NOMO1	1881.15068181531	-1.0376995913287	0.471748537747731	-2.19968798691564	0.0278290397003996	0.264769131773736	NOMO1
CCKAR	291.360424962768	-1.85895578427379	0.844874787923875	-2.20027371019301	0.0277874813576079	0.264769131773736	CCKAR
RSPO3	172.634228474998	-2.23001474237382	1.01357035835227	-2.20015781242763	0.0277957003072564	0.264769131773736	RSPO3
ZNF740	651.983185016206	-1.23275430418159	0.560611609824826	-2.19894537069396	0.027881806974753	0.26495252249522	ZNF740
POLR1C	401.587506304825	-1.46588234916169	0.666567831286197	-2.19914955441692	0.0278672899225273	0.26495252249522	POLR1C
HLA-DMA	1416.91074215067	-1.19024077939329	0.541483744688484	-2.19810989908485	0.0279412752656802	0.265358257655218	HLA-DMA
TBC1D5	883.919327420921	-1.28418393115954	0.584421146409815	-2.19736048061995	0.027994711351398	0.265646251845967	TBC1D5
RORC	798.299907799789	-1.30529834902891	0.594069789582517	-2.19721381547817	0.0280051793754944	0.265646251845967	RORC
OLMALINC	114.41737592981	-2.17733337655743	0.991354209154338	-2.19632231996552	0.0280688812638195	0.265998660551112	OLMALINC
LAMA3	1406.18265110087	-1.44597158299238	0.658390017939311	-2.19622342926479	0.0280759551965843	0.265998660551112	LAMA3
SRPX	261.687540887028	-1.68418867609555	0.767106791440877	-2.1955074507059	0.0281272170272969	0.266324852068158	SRPX
FBXO28	560.036785671907	-1.34194349306763	0.611392345775211	-2.19489743753026	0.0281709556872258	0.26657946225077	FBXO28
RTF1	1070.03758661566	-1.16147070451241	0.529403907975499	-2.19392166739759	0.0282410414164292	0.266604867118582	RTF1
RARS2	519.781386352396	-1.31500793517488	0.599378205931942	-2.1939535374501	0.028238749944622	0.266604867118582	RARS2
NARF	616.172978247804	1.28344913071568	0.584894845810676	2.19432456946478	0.0282120843557441	0.266604867118582	NARF
PTBP3	2276.81099246704	-1.00973878561461	0.460127931045155	-2.19447400926312	0.0282013504428863	0.266604867118582	PTBP3
RP11-803J6.1	59.3518842955591	2.93901389501148	1.33978836358386	2.19364040985532	0.0282612709138445	0.266636749194304	RP11-803J6.1
RP11-154J22.1	38.7324672023018	3.30458383672411	1.50672123945397	2.19322841557717	0.0282909262142166	0.26668687963806	RP11-154J22.1
CDK12	962.700060989082	-1.20596004519501	0.549888724939992	-2.19309833153356	0.0283002952163003	0.26668687963806	CDK12
SF3B5	978.331395837275	-1.16149961931267	0.530196288642188	-2.19069737792247	0.0284736989738126	0.266890322964255	SF3B5
TRAPPC2L	477.608535458009	-1.42424128616433	0.650117455976359	-2.19074456941843	0.0284702818706575	0.266890322964255	TRAPPC2L
CRNKL1	516.148446085367	1.47301080268252	0.672367888725524	2.19078101048908	0.0284676434399804	0.266890322964255	CRNKL1
CRYBG1	1140.43696980033	1.14275735902642	0.521526758259963	2.19117684937039	0.0284389972170509	0.266890322964255	CRYBG1
RRAS	836.4986696447	-1.26687097781525	0.577885446702636	-2.19225278131489	0.0283612592009802	0.266890322964255	RRAS
PES1	1034.65665126581	1.10161602789649	0.50264531769605	2.19163690402193	0.0284057350069297	0.266890322964255	PES1
CAPZA1	1878.76062068721	-0.998101896163129	0.455366790321241	-2.19186360836505	0.0283893564859823	0.266890322964255	CAPZA1
POLR3D	387.355410336385	-1.41206153046275	0.644126808635853	-2.19221046466494	0.0283643131927987	0.266890322964255	POLR3D
SLC25A29	839.748631816727	1.13340071121346	0.517224606653044	2.19131243300215	0.0284291909588878	0.266890322964255	SLC25A29
CD84	403.033053044418	-1.5737599250702	0.7184922370621	-2.19036454938647	0.0284978088887478	0.266958159998678	CD84
SHKBP1	839.866825754812	-1.15860246904354	0.529012377138763	-2.1901235568627	0.0285152772280863	0.266963737457267	SHKBP1
ZC3H12D	148.261189321945	2.45096363587585	1.11940993388322	2.18951392308401	0.0285595077045056	0.267219710763269	ZC3H12D
WASL	1426.84506756435	-1.03931502345804	0.474814141755876	-2.18888809759252	0.0286049743841449	0.267328945484903	WASL
TMEM138	270.731524907309	-1.6204187366916	0.740214828772362	-2.18911952814974	0.0285881535260572	0.267328945484903	TMEM138
CALU	2526.15680517637	-0.997030328867389	0.455743651924506	-2.18769987175279	0.0286914714221987	0.267979020567903	CALU
ACTN1	2326.21368670835	-0.986819032501896	0.45151454553018	-2.18557528715525	0.0288466922790027	0.269269831999045	ACTN1
H4C15	51.6360983252938	-6.18356206327915	2.83034380226094	-2.18473884986678	0.0289079999270278	0.269601574200777	H4C15
CENPW	178.244704641835	1.84338705832336	0.843799997907075	2.1846255782124	0.0289163109226848	0.269601574200777	CENPW
BZW1	2758.58336897292	-1.11767719970763	0.511869166157758	-2.18352124644906	0.0289974460656186	0.270198817226277	BZW1
GMNN	429.553725767428	1.35780650186156	0.622067821223202	2.18273065337416	0.0290556511481928	0.270433028859793	GMNN
SPTBN2	360.123883615304	-1.40826577438618	0.645190659529818	-2.18271258826415	0.0290569823128812	0.270433028859793	SPTBN2
HNRNPD	3922.7035765502	0.921318678228434	0.422142308498842	2.18248363094589	0.0290738580514794	0.270433028859793	HNRNPD
SMARCAD1	490.71271411063	-1.44835308873218	0.663880867894423	-2.18164607352793	0.0291356637190007	0.270731420369204	SMARCAD1
ZFAND1	557.566313922473	-1.32255305233035	0.606289376396258	-2.18138912509322	0.0291546473021573	0.270731420369204	ZFAND1
IDS	1532.29803984176	-1.06246690622054	0.487067706024167	-2.181353625132	0.0291572709081736	0.270731420369204	IDS
ZFP91	1476.4462266643	-1.04937039402436	0.481225809654465	-2.18061951992525	0.0292115701285281	0.271076517638458	ZFP91
PAWR	850.398223364197	1.20577501233058	0.553073269904389	2.18013611928674	0.0292473730950936	0.271249670053089	PAWR
SLC52A2	938.517530322244	1.22296845106115	0.561060334431286	2.17974498642968	0.0292763698972785	0.271359533986374	SLC52A2
NUP35	173.520273010026	-1.93558745289126	0.888592814601617	-2.1782614276023	0.0293865791213672	0.272151249793359	NUP35
SNAI2	268.384826326992	-1.75507294169132	0.805769666014082	-2.17813230718051	0.0293961879596037	0.272151249793359	SNAI2
GPR35	610.655014313384	1.24642666399658	0.572599509185454	2.17678612014472	0.029496529129025	0.272283596195702	GPR35
FOXP3	56.5772874096082	3.26926462827727	1.50181130329525	2.17688109092261	0.0294894406157968	0.272283596195702	FOXP3
PPP4C	1581.0626422089	-1.04322505159403	0.479090121603402	-2.17751317456223	0.0294422999152319	0.272283596195702	PPP4C
SYT1	41.9385089109338	4.4112971160346	2.02591663414024	2.17743269475976	0.0294482984828453	0.272283596195702	SYT1
ZNF330	461.225967676863	1.31412657791412	0.603603556926738	2.17713524520138	0.0294704780302718	0.272283596195702	ZNF330
P3H3	341.604971285169	1.56226538641644	0.717821578517001	2.17639791442886	0.0295255196136743	0.27239228648837	P3H3
PDCD4	4229.28746547202	0.928463017240864	0.42687416738659	2.17502741598327	0.0296280619674034	0.27317901890924	PDCD4
ZNF33B	648.003168723595	-1.21646257485397	0.559836268353902	-2.17288990302604	0.0297886045938655	0.273384745872471	ZNF33B
HMCN2	427.292864379739	1.51366460178672	0.696364981773149	2.17366559405743	0.0297302583525762	0.273384745872471	HMCN2
PTPRB	902.192398071908	-1.20877711481228	0.556164646818195	-2.17341595106354	0.02974902536715	0.273384745872471	PTPRB
NNT	1804.89822274914	-1.01105832919423	0.465197368755855	-2.1733964916832	0.0297504886619117	0.273384745872471	NNT
MAML2	304.458757191327	-1.54622867910012	0.711470952984541	-2.17328433805184	0.0297589235294309	0.273384745872471	MAML2
RNF216	787.059656443698	1.17307575112289	0.539780004614101	2.17324788079459	0.0297616658552423	0.273384745872471	RNF216
LTB4R	147.132869006222	2.09910741020091	0.965974182867779	2.17304711391881	0.0297767714931257	0.273384745872471	LTB4R
HCST	81.3027696633233	-3.11383474146683	1.43303492094329	-2.17289522813384	0.0297882037123818	0.273384745872471	HCST
PUM2	2257.35478163777	-0.986240198148954	0.454244362293133	-2.17116662311488	0.0299185793695731	0.274127563030592	PUM2
HRH2	462.511476985716	-1.34678831210364	0.620317410468765	-2.17112769910148	0.0299215207529916	0.274127563030592	HRH2
AKIP1	283.998024105011	-1.56521655429255	0.720785774412328	-2.17154196136669	0.0298902288158357	0.274127563030592	AKIP1
STK11IP	351.804167576127	1.44100491623744	0.66384619042418	2.17069094772793	0.0299545419314002	0.27415540253263	STK11IP
FCGR2A	677.077747273756	-1.53849438501846	0.708778080925303	-2.17062918058918	0.0299592144469042	0.27415540253263	FCGR2A
CPAMD8	178.287850984474	-1.94970133891613	0.898690511889389	-2.16949140234842	0.0300453963953789	0.274785122409066	CPAMD8
RHEB	1182.51643848145	1.11668601693294	0.514919286671538	2.16866224637118	0.0301083356410709	0.274849857281485	RHEB
TRMT10C	273.796877511018	-1.59442846337955	0.735213720483428	-2.16865983177131	0.0301085190929077	0.274849857281485	TRMT10C
ADCK2	419.07049989393	1.34106243906911	0.618395203987959	2.1686171406582	0.0301117627550436	0.274849857281485	ADCK2
MED13	1299.97931412308	-1.12629340516087	0.519392325598477	-2.16848295527485	0.0301219600888696	0.274849857281485	MED13
PDE4D	532.730992501882	-1.39892562396554	0.645594418519339	-2.16687998507477	0.0302440064677981	0.2758044209415	PDE4D
DHRS13	235.631296571738	1.60732926438999	0.741893212433882	2.16652374957971	0.030271187032668	0.275893272598429	DHRS13
ALDH6A1	1301.89209991626	-1.19488036247173	0.551639500195551	-2.16605294227146	0.0303071415589415	0.275999126921008	ALDH6A1
STUB1	1415.65040923511	1.05521015009667	0.487189105837762	2.16591491363944	0.0303176894570037	0.275999126921008	STUB1
ATAT1	148.986304057368	-2.08021950637051	0.960573320761442	-2.16560200185607	0.0303416132891325	0.276058082496063	ATAT1
PI16	131.39912826946	-2.8058821290588	1.29580077645011	-2.16536537101453	0.0303597157910099	0.276064036347908	PI16
ALDH4A1	588.864034569179	1.20362214275004	0.556082755425404	2.16446586592902	0.0304286135506362	0.276531604594007	ALDH4A1
LPCAT1	864.650320458224	1.19994108400205	0.554542868640774	2.16383827447497	0.0304767635449529	0.276810191049509	LPCAT1
AKNA	1190.43547620887	-1.28973803494477	0.596288165123552	-2.16294421117269	0.0305454707805794	0.277275065226809	AKNA
CLDN10	42.4086837456316	-5.69245272373122	2.63237371797509	-2.16247893863263	0.030581278781003	0.277440936280407	CLDN10
EIF4G3	1176.48984268348	-1.05418076031011	0.487642998730075	-2.16178795359601	0.0306345244447839	0.277676315008735	EIF4G3
ZACN	31.7052105969747	4.97894538387088	2.30342730928233	2.16153788044744	0.0306538140978745	0.277676315008735	ZACN
KIAA1549L	32.4692281915056	4.42326821776013	2.04642674255045	2.16145935048104	0.0306598737403779	0.277676315008735	KIAA1549L
DOK3	160.464610091022	2.02764462284286	0.938272162760313	2.16104101061435	0.0306921716232721	0.277809805162135	DOK3
C6orf223	62.5979168547878	5.54805894702217	2.56813746607945	2.16034344746035	0.0307460918849891	0.278007574958197	C6orf223
FAM98C	526.654260105483	1.32432194635029	0.61302580575174	2.16030374892017	0.0307491629488588	0.278007574958197	FAM98C
CWF19L1	283.782003749428	1.49443119231757	0.691890706499737	2.15992378316205	0.0307785702819096	0.278089462839468	CWF19L1
PPM1K	548.203043515284	1.40188318003107	0.649100333300062	2.15973264549691	0.0307933724494215	0.278089462839468	PPM1K
RALY	2804.52727111776	0.934322114677279	0.432849559115236	2.15853775290213	0.0308860464571957	0.27876727156061	RALY
TUBG2	199.0439381867	-1.79111236902996	0.829946710052561	-2.15810527029685	0.0309196480983183	0.278911443678216	TUBG2
DNAJB5	152.322124604514	-1.99423030614738	0.924532478356294	-2.15701487274182	0.0310045056285592	0.279517543051318	DNAJB5
MCRIP2	836.832009377717	1.25245093795091	0.580716761998071	2.15673288582476	0.0310264830772993	0.279556386816076	MCRIP2
XXbac-B476C20.9	71.3083772120663	2.63965249794316	1.22411619189966	2.15637413785596	0.0310544624415493	0.27964923434843	XXbac-B476C20.9
GPR137	415.578274833824	1.38222335645515	0.641064300360262	2.15613840246348	0.0310728596338786	0.279655736704907	GPR137
NAMPT	2637.1844378077	-1.40365250992749	0.651155068926373	-2.15563477412813	0.0311121949899997	0.27982447595115	NAMPT
PBX1	1111.04302045045	-1.14509400360449	0.531268926359567	-2.15539427734097	0.0311309938071681	0.27982447595115	PBX1
KIF13B	2527.36722232192	1.06982054484686	0.4964038727379	2.15514141528812	0.0311507696870387	0.27982447595115	KIF13B
UFM1	1495.98180303893	-1.06512405680396	0.494307725898853	-2.15477930244188	0.0311791086456216	0.27982447595115	UFM1
AP2A2	1104.95656679855	1.17713020478523	0.546351675051618	2.15452840823452	0.0311987566034259	0.27982447595115	AP2A2
CLEC1A	51.5246204765674	-3.3793794622337	1.56856286707717	-2.15444311041914	0.0312054388420056	0.27982447595115	CLEC1A
PHLDB3	163.136069349511	1.82255604101203	0.846002233928507	2.15431587284207	0.0312154089276817	0.27982447595115	PHLDB3
SELENOI	916.870828673998	-1.25208764879201	0.581717909139169	-2.15239659828397	0.0313661314018338	0.279911072173683	SELENOI
TMEM119	455.476326761218	1.3686426327644	0.635813087025051	2.15258644512688	0.0313511947740873	0.279911072173683	TMEM119
PAX6	48.9043399060307	3.1898938892208	1.48186017549674	2.15262812373746	0.0313479164326065	0.279911072173683	PAX6
ETFDH	893.296674296067	1.1231771990026	0.521827762253243	2.15239065501755	0.0313665991002363	0.279911072173683	ETFDH
DGAT1	1544.16572099721	1.01954332129423	0.473523382667665	2.1531002662434	0.0313107993459833	0.279911072173683	DGAT1
SMAD3	1176.69242528508	-1.11278008732616	0.516690206883767	-2.15366978607451	0.0312660772022134	0.279911072173683	SMAD3
CEBPA	763.477669917843	1.20538985153268	0.55965096674811	2.1538242997	0.031253953313599	0.279911072173683	CEBPA
VPS50	398.48027088696	-1.44882196189617	0.672958094871939	-2.15291557221238	0.0313253144196392	0.279911072173683	VPS50
MXD1	988.26669249176	-1.24763636374681	0.580141916782967	-2.15057096833353	0.0315100788516541	0.280345980852312	MXD1
KXD1	913.436033767703	-1.35584927484437	0.630442455224809	-2.15063129649302	0.0315053130535447	0.280345980852312	KXD1
RP3-340N1.2	33.3058239888914	5.89804330459493	2.74273434359286	2.15042456385651	0.0315216470696665	0.280345980852312	RP3-340N1.2
GGT1	569.800431019635	-1.44326213468491	0.670987201134254	-2.15095330021971	0.0314798858901713	0.280345980852312	GGT1
CUL4A	1578.03290001994	1.08173981133921	0.502873469302843	2.15111728371528	0.0314669436289066	0.280345980852312	CUL4A
RANBP3	822.296835728248	-1.14097662028123	0.530488380324746	-2.15080416951407	0.0314916598715041	0.280345980852312	RANBP3
LY6K	33.2158422082489	3.77544321518706	1.75623281566551	2.14973959119218	0.0315758189076768	0.280570554716195	LY6K
CAPRIN2	334.554639885073	-1.42033353002634	0.660795186285698	-2.14943080625326	0.0316002656126885	0.280570554716195	CAPRIN2
ADCK5	334.534252412011	1.47044745083037	0.684122949801346	2.14939061941622	0.0316034484242547	0.280570554716195	ADCK5
SUCLG1	1575.15144230677	-1.03796778030378	0.482953374889234	-2.1492090836757	0.0316178295448726	0.280570554716195	SUCLG1
UMAD1	422.566738686765	-1.33588726284115	0.621737510373696	-2.14863546199459	0.031663308300903	0.280816627767313	UMAD1
FLYWCH1	751.892450425139	1.17754338178093	0.548214055551186	2.14796277085052	0.0317167130923226	0.281132680418335	FLYWCH1
ABI1	1188.96942556864	-1.10302945668863	0.513988359332414	-2.14602030699933	0.0318713585849965	0.282345260656111	ABI1
C1GALT1	1328.19412817646	-1.08665869463031	0.506561007419674	-2.14516845693581	0.031939380617487	0.282789524415154	C1GALT1
AMPD3	275.522049364073	-1.52661328942913	0.711994056656595	-2.14413768648274	0.0320218561952169	0.283044585877499	AMPD3
DLL1	464.902066088813	1.51807752698274	0.708012727690035	2.14413875289449	0.0320217707736099	0.283044585877499	DLL1
TRIM28	3055.2617459102	0.970241002271051	0.452425599305247	2.14453161748798	0.0319903148604287	0.283044585877499	TRIM28
SINHCAF	955.716062441292	-1.10829666568122	0.517165488909983	-2.14302131415836	0.0321113869332683	0.283677478536109	SINHCAF
GOSR1	936.879937010958	-1.11359754981643	0.519748676604313	-2.1425692838545	0.0321476997970533	0.283839791400099	GOSR1
CHML	291.736890861459	-1.80666454949637	0.843327447844335	-2.14230493044482	0.032168952352824	0.283869026283537	CHML
KRBA1	138.050524692189	2.07517444564418	0.968815387244727	2.14197098122677	0.032195817239148	0.283947725951951	KRBA1
SMIM10	66.4628042185528	-3.19632408311251	1.49251187129704	-2.14157364144434	0.0322278066886033	0.284071508315923	SMIM10
TTC3	2663.56564139008	-1.1713221959889	0.547038031890359	-2.14120797404386	0.0322572702870361	0.284172901158956	TTC3
ERP27	55.7195179411527	-3.30591200437917	1.54474147810806	-2.14010697015019	0.0323461229295169	0.284797082354377	ERP27
ITSN1	603.772589070921	-1.33576043361638	0.62431728025022	-2.13955383884461	0.032390840523634	0.285032190636783	ITSN1
LINC01819	71.7345965789723	5.95007552410819	2.781318834432	2.13930005091391	0.0324113755869457	0.285054354939775	LINC01819
MUC12	92.8433916620307	-2.40245472762426	1.12360462552526	-2.13816735268526	0.0325031630566939	0.285664970867089	MUC12
CREB3	901.818087578546	1.09481354700713	0.512074192754186	2.13799789659128	0.0325169139509308	0.285664970867089	CREB3
TRIM35	299.417570550198	1.49708549934771	0.700321423352304	2.13771198399365	0.0325401262657282	0.285710254037931	TRIM35
RNASET2	2189.48574583983	1.03952175058555	0.486410988707356	2.13712636992041	0.0325877146795201	0.285969396372361	RNASET2
FAM110D	104.967045329571	2.24908068248376	1.05260866880663	2.13667315226807	0.0326245851459276	0.286134249544826	FAM110D
MR1	548.492103467303	-1.26225783260284	0.591087003689021	-2.13548568099956	0.0327213585843611	0.286824008599314	MR1
C12orf4	216.463481685717	1.68038866659148	0.787084234602315	2.13495404013589	0.0327647644661004	0.287045461452182	C12orf4
RP11-400G3.5	71.0975353114146	-3.52308532121766	1.65050494416106	-2.13454999555207	0.0327977857001496	0.287175741753053	RP11-400G3.5
HEPACAM2	228.281102973553	-2.37339855583576	1.11257242067445	-2.13325309142301	0.0329039699999656	0.287808096788279	HEPACAM2
SEC24D	1111.49948180268	-1.0734596969965	0.503210112401088	-2.13322361880695	0.0329063864928578	0.287808096788279	SEC24D
BNIP3L	789.970778827747	1.12198252546801	0.526082924223883	2.13271040325676	0.0329484899764935	0.288017131717171	BNIP3L
PWWP2B	737.916450052894	1.21712944549607	0.570781428716947	2.13239146240626	0.0329746786651216	0.288086894444812	PWWP2B
SERP1	5144.12179644333	1.02601898914839	0.481226148660671	2.1320931790676	0.0329991872593038	0.288141909942994	SERP1
MRPL22	425.609127908597	-1.37791687948854	0.646360542157756	-2.13180847161341	0.033022594927633	0.288187257002211	MRPL22
DNTTIP2	612.882422440749	-1.22910271198827	0.576954399964197	-2.13032903824729	0.033144457796142	0.289091296168996	DNTTIP2
BZW1P2	119.157231918069	-7.01929906913092	3.29558395397937	-2.12991056126949	0.0331789980481802	0.289233116869591	BZW1P2
HS1BP3	580.766125299264	1.21766712845373	0.572073641439717	2.12851465309478	0.0332944363581761	0.289576189544711	HS1BP3
SLC25A39	2107.06302876469	0.994529511171755	0.467213564174446	2.12864006405521	0.0332840511355738	0.289576189544711	SLC25A39
NKAPD1	437.80045079529	-1.30622239230374	0.613731594868859	-2.12832841461072	0.0333098637954351	0.289576189544711	NKAPD1
PLA2G1B	36.3998057713969	-4.69193347916929	2.20380865760445	-2.129011274631	0.0332533276060901	0.289576189544711	PLA2G1B
SPART	588.964354271826	-1.32837369625076	0.623969429070241	-2.12890829961033	0.0332618479797981	0.289576189544711	SPART
BTNL3	265.296377954719	4.96194830231029	2.33202881067704	2.1277388510778	0.0333587418060963	0.289753135597145	BTNL3
CLINT1	2545.15625248545	-1.00495987641138	0.472349636940383	-2.12757626516016	0.0333722318495977	0.289753135597145	CLINT1
ANXA11	5013.8147792771	-1.04514360010183	0.491272686746575	-2.12742053099519	0.0333851577672605	0.289753135597145	ANXA11
CPSF7	1205.71141455364	-1.0714137247648	0.503826772479202	-2.12655178979998	0.0334573418063869	0.290220428761323	CPSF7
APEX1	2295.94945101695	-1.00017806766187	0.470444056405643	-2.12602976707492	0.0335007810633966	0.290438004375376	APEX1
ATP6V0A1	802.512848450676	1.20673161486293	0.56767827253212	2.12573155121883	0.0335256182488971	0.290494157685679	ATP6V0A1
SORBS3	941.358648147972	-1.08973654169411	0.512865367112266	-2.12480040878948	0.0336032707129907	0.290878098631325	SORBS3
SPOPL	546.080435444771	-1.30547644137668	0.614411431360034	-2.1247593627725	0.0336066972758225	0.290878098631325	SPOPL
CSF1R	1054.53193729104	1.19419916508581	0.562193080235488	2.12417976504725	0.0336551145918204	0.29113790217156	CSF1R
MPEG1	774.03011113949	-1.27641008556678	0.601185166805786	-2.12315631862408	0.033740754970171	0.291719248709315	MPEG1
DIO3OS	105.611274997737	2.18439152717707	1.02913500369589	2.12255099606209	0.0337914950613885	0.29194830657038	DIO3OS
ZC2HC1A	162.189015279185	-1.88175740687871	0.886617650870588	-2.1224001180565	0.0338041522966083	0.29194830657038	ZC2HC1A
WNT7B	40.5652338275153	5.79063362105534	2.73034351001985	2.12084435522666	0.0339349026509606	0.292917637612383	WNT7B
C1QTNF1	465.612061946723	1.33845632230059	0.631397935752018	2.11983005726245	0.0340203795244972	0.293335392281523	C1QTNF1
HDHD5	710.935228402552	1.20715511179575	0.569428392594128	2.11994190577036	0.0340109448119699	0.293335392281523	HDHD5
RP11-1212A22.9	37.629451147625	-5.48033523507976	2.58668685698218	-2.11866976487194	0.0341183852659826	0.294020202439203	RP11-1212A22.9
DEGS1	1009.25687715028	-1.07742842765135	0.508716553962324	-2.11793467159543	0.0341806007544803	0.294396007151545	DEGS1
SDF2L1	843.563676942699	1.11570461486717	0.526910970488405	2.11744426925292	0.0342221604357498	0.29459359217325	SDF2L1
DDX17	10353.7515293152	0.958201132625918	0.452581681541876	2.11718938636994	0.0342437778139899	0.294619386934719	DDX17
VPS45	568.253977762823	-1.23575467434958	0.584394799671539	-2.11458875924998	0.0344650125380853	0.295879234062716	VPS45
TMX2-CTNND1	48.2488114317666	-5.38812171360865	2.54731644079257	-2.11521490904059	0.0344116348173268	0.295879234062716	TMX2-CTNND1
ELOB	1812.67133608586	-0.995125528476503	0.470545764506621	-2.11483261255134	0.0344442162433324	0.295879234062716	ELOB
XPO6	1208.6582891206	1.01970866263533	0.482197406154114	2.1147120445302	0.0344544971837185	0.295879234062716	XPO6
ZNF74	226.074664658939	1.58488846262802	0.749689300024527	2.11406040152389	0.0345101087404385	0.296105716101528	ZNF74
YIPF3	1626.80316238326	-0.988605400476624	0.46778430226374	-2.11337874249411	0.0345683639239875	0.296286532255402	YIPF3
MID2	266.775467342078	-1.65842315288708	0.784727131144707	-2.11337557612909	0.0345686347202295	0.296286532255402	MID2
CDC42EP5	1580.71673805596	1.33308301211704	0.630852645545997	2.11314483901905	0.034588372870269	0.29629520062447	CDC42EP5
MAIP1	253.865500200558	-1.62541224527207	0.769405233370188	-2.11255678383204	0.0346387209369357	0.296565932177596	MAIP1
ELF4	840.802003074424	-1.18110893713484	0.559231847815398	-2.11202016077725	0.0346847201042942	0.296799157106621	ELF4
LSM1	502.410384628689	-1.25555756813371	0.595026284737478	-2.1100875714888	0.0348508136163519	0.297576671903896	LSM1
PPP1R12B	1458.47758102201	-1.25332929729137	0.593925578354709	-2.11024637255621	0.0348371401307981	0.297576671903896	PPP1R12B
GCC2	1339.38801481545	-1.10571421210205	0.523959798089545	-2.11030353117489	0.0348322196381929	0.297576671903896	GCC2
NCF1B	68.151894057395	-5.20987242803769	2.46841078333176	-2.11061807994762	0.0348051523641016	0.297576671903896	NCF1B
HDGF	4870.67743584976	0.924586524317348	0.438320035251319	2.10938686338447	0.0349112024706247	0.297931523996885	HDGF
JOSD2	443.851926305945	1.33223202283816	0.631742750721169	2.10882043571904	0.0349600839693974	0.29818784289154	JOSD2
TAGAP	187.656860473746	-2.26843574267626	1.07609639918592	-2.10802279832211	0.0350290174496651	0.298593055355754	TAGAP
TEX261	1204.28639409195	-1.05399824694254	0.500038504331258	-2.10783417239467	0.0350453358485422	0.298593055355754	TEX261
NOTCH4	474.833224350691	1.46007923830144	0.692795198036086	2.10751928194714	0.035072592098775	0.298664452199579	NOTCH4
CPXM1	322.999189569997	-2.27332076218379	1.07888325787805	-2.10710542181827	0.0351084424750025	0.298721798714389	CPXM1
TOP1	2048.41056756876	-0.989125875522318	0.46944622979275	-2.10700568616558	0.0351170866899737	0.298721798714389	TOP1
BBOX1-AS1	32.7803365980263	-5.54215469554208	2.63126074487	-2.1062734684684	0.0351806045699101	0.298846783228042	BBOX1-AS1
SKAP2	626.567407003131	-1.24083240377801	0.589115413366528	-2.10626368895563	0.0351814535790289	0.298846783228042	SKAP2
VSIG4	272.595772981098	-1.76575069966026	0.838365208510134	-2.10618317856748	0.0351884437589333	0.298846783228042	VSIG4
GPAT2	123.55152773896	2.2406720360994	1.06424269513624	2.10541453217356	0.0352552399033233	0.299253436561364	GPAT2
LIN7A	50.2881975645172	-3.55066318550604	1.68750724375535	-2.10408767052428	0.0353708001569411	0.299912540237472	LIN7A
HNRNPU	6697.25845267248	0.936353331422934	0.445010201460413	2.10411655362069	0.0353682812065	0.299912540237472	HNRNPU
RAB2A	2674.63106462562	-0.924059505537112	0.439323232720604	-2.10337044962242	0.0354333994901657	0.30028240317804	RAB2A
MBD3	1249.15451226764	1.00986545398621	0.480294113803515	2.10259802267604	0.035500922931742	0.300489432000877	MBD3
PTPRC	1397.41523160879	-1.34362464575172	0.639045336126726	-2.10254980326666	0.0355051417782112	0.300489432000877	PTPRC
GUCD1	1922.6590959546	-1.11457733336849	0.530141298363019	-2.10241559525753	0.0355168862518678	0.300489432000877	GUCD1
NCOA1	892.969503810536	-1.14483765107112	0.544584454207897	-2.10222242340043	0.0355337964399976	0.300489432000877	NCOA1
ABHD2	5308.71023579477	-1.12007687738119	0.53286829854554	-2.1019769433431	0.0355552955777023	0.300510623200003	ABHD2
LIG1	492.140784939931	1.46386873245972	0.696840593209034	2.10072252782868	0.0356653305816855	0.301279690583785	LIG1
ARL6IP1	3687.89338180561	0.891864267091908	0.424632380615131	2.10032090769888	0.0357006212867984	0.301288352676813	ARL6IP1
GADD45GIP1	710.117252980384	1.27365383962546	0.606421705234338	2.10027746142972	0.0357044407324627	0.301288352676813	GADD45GIP1
THUMPD1	843.692473566994	-1.16894912148603	0.556725625739294	-2.09968621425274	0.0357564530726921	0.301566418185573	THUMPD1
SLC16A6	39.6044829107911	-5.51740338994879	2.62926645480749	-2.09845730160231	0.0358647679778077	0.301617360786529	SLC16A6
ZNF644	608.263728265717	-1.20836810458527	0.575792165626948	-2.09861852369865	0.0358505421259841	0.301617360786529	ZNF644
NSUN5	473.190030219728	1.26920531806983	0.6048673307904	2.09832016619465	0.0358768722664801	0.301617360786529	NSUN5
GAS6	2819.47792198649	0.913702134620106	0.435351220653951	2.09877012231093	0.0358371698174792	0.301617360786529	GAS6
ANKRD40	739.332124308488	-1.12908271746172	0.537828893655649	-2.09933443662219	0.035787429797387	0.301617360786529	ANKRD40
PIN4	317.093988275697	-1.55061650520234	0.738837278978307	-2.09872532060996	0.0358411212720435	0.301617360786529	PIN4
NPL	231.249161294302	-1.65828277670993	0.790551769584875	-2.09762705051019	0.035938103597475	0.30193252112903	NPL
SMCR8	766.885287007965	-1.11452260396574	0.531366753704188	-2.09746393841229	0.0359525262171086	0.30193252112903	SMCR8
MLLT10	446.927977777397	-1.31742287193217	0.628307751604651	-2.09677959338806	0.0360130908480583	0.302122243967596	MLLT10
MYO15B	2592.59233748258	0.985934646227103	0.470214322907027	2.09677714649718	0.036013307554221	0.302122243967596	MYO15B
DUOX1	668.838955477453	-1.29126755283429	0.616026431176143	-2.09612361984038	0.0360712262323979	0.302447769713302	DUOX1
ZNF112	93.2230452452004	-2.37969072166269	1.13598009240094	-2.09483488098204	0.0361856732087999	0.303200055666716	ZNF112
CCL25	1048.46674526657	4.90510237512311	2.34169313381962	2.0946819650627	0.0361992734897249	0.303200055666716	CCL25
RIMKLA	93.2354281127185	2.4437280903218	1.16700471904368	2.09401731667748	0.0362584376913889	0.303483172836378	RIMKLA
TINF2	623.424611002974	1.17488045769855	0.561104399875008	2.09387140425252	0.0362714372287695	0.303483172836378	TINF2
CHKB	832.142360665137	1.27116323891028	0.60738389807167	2.09284974946815	0.0363625691801471	0.304084867636515	CHKB
SDF4	3312.11682726616	0.891928138529683	0.426255304092104	2.09247399379447	0.0363961357605414	0.304204786055619	SDF4
PIAS1	820.636524832538	-1.13147660639917	0.540865443067588	-2.09197429952606	0.0364408147872692	0.304417408428814	PIAS1
ZNF263	644.453909886254	1.15610666911603	0.552706919160063	2.09171738047525	0.0364638048071918	0.304448717498358	ZNF263
DPH1	510.734134889484	1.21302415613006	0.58016777346439	2.09081615975782	0.0365445469461199	0.304961931319361	DPH1
ALDOB	3065.14710091422	1.12610474635701	0.538693082412941	2.09043847623382	0.0365784296265771	0.305083770981393	ALDOB
RBM18	535.92371004747	-1.2863162258617	0.615605873453777	-2.08951259455175	0.0366616054192239	0.305302754747102	RBM18
LINC02086	71.7607358199812	4.11372798428332	1.96877608285465	2.08948494453395	0.0366640918107301	0.305302754747102	LINC02086
NDUFB9	2353.58175882393	1.0760383342296	0.514995694472762	2.08941229174978	0.0366706257015046	0.305302754747102	NDUFB9
GPX8	316.49171118396	-1.60860151454691	0.769928347426196	-2.08928729527147	0.0366818693448515	0.305302754747102	GPX8
GFER	514.519580848015	1.38563088786953	0.663388604576395	2.08871674658072	0.0367332284627529	0.305434968829743	GFER
MEST	527.07438358898	-1.33758685468363	0.640449874649025	-2.08851138493335	0.0367517295010343	0.305434968829743	MEST
CCDC80	1650.09670439011	-1.31429149265736	0.629308993669725	-2.08846767784655	0.0367556680983334	0.305434968829743	CCDC80
SCMH1	547.986456359608	-1.24982270419975	0.598503312732915	-2.08824692797898	0.0367755661293209	0.305439898844155	SCMH1
LGALS8	924.355075895332	-1.30083121792082	0.623124992504487	-2.08759275196533	0.0368345863747224	0.305687195617101	LGALS8
RASAL3	340.005724373015	1.73971487208096	0.833400859344887	2.08748869475429	0.0368439819265461	0.305687195617101	RASAL3
RASIP1	390.540647810528	1.49959558113689	0.718549016561337	2.08697743170438	0.0368901746362177	0.305763675786762	RASIP1
SPATA18	239.910392602464	-1.68385878999538	0.806848086198893	-2.08695889449045	0.0368918504030419	0.305763675786762	SPATA18
MTRF1	210.296314624509	-1.63455810127938	0.783375140421203	-2.08655855533086	0.0369280569431537	0.305903516730145	MTRF1
RMI2	211.877915384792	1.73276590870422	0.830708954230595	2.08588808376228	0.0369887619475338	0.306246044758702	RMI2
WFDC2	1570.12958780491	-1.1981253400559	0.574484930164265	-2.08556443719649	0.0370180955505415	0.306328612866458	WFDC2
RCHY1	367.297589546358	-1.45203993308542	0.696553118017903	-2.08460761358347	0.037104932826019	0.306886694810911	RCHY1
SLC29A3	190.316529301218	-1.74236112265003	0.836127066731659	-2.08384729065255	0.0371740601406468	0.307197545823615	SLC29A3
LMAN1	3081.2679759649	-0.927554974172773	0.445133687110547	-2.0837671940619	0.0371813487708396	0.307197545823615	LMAN1
EIF2D	776.866269652457	-1.17131446534916	0.562401920591715	-2.08269997392042	0.0372785798370192	0.307824849692835	EIF2D
SPRED1	653.152335691601	1.14873743517451	0.551612762573342	2.08250699243344	0.0372961848603946	0.307824849692835	SPRED1
SETD6	338.0381105737	1.41794041177416	0.681536246288528	2.08050623792337	0.037479124077763	0.308984787804402	SETD6
PRKAG1	737.51547623848	-1.12564392697883	0.541080302821747	-2.08036389628041	0.0374921681490137	0.308984787804402	PRKAG1
DTX2	593.428111907379	1.30738149991543	0.628449207236875	2.08032961910103	0.0374953098587064	0.308984787804402	DTX2
GLG1	2537.80375582859	-0.951355393440997	0.457369558230098	-2.08005840424207	0.0375201762324492	0.309028749791677	GLG1
SDHAF3	258.507784406242	-1.58360763251967	0.761540970792952	-2.07947791813584	0.0375734453501818	0.309191035451512	SDHAF3
C5orf38	265.818100783662	1.57738100870426	0.758568571280372	2.0794178251306	0.0375789635427417	0.309191035451512	C5orf38
CNOT6L	885.44211807012	-1.16008929218759	0.55821476255335	-2.07821320754969	0.0376897261577828	0.309941188808961	CNOT6L
PKN1	1984.20901275937	1.26855181513006	0.61047179709611	2.07798594654872	0.0377106535486643	0.309952187245177	PKN1
LMBRD1	1123.11045679294	1.11047555310536	0.534492567726967	2.07762580839594	0.0377438372140573	0.31006385898277	LMBRD1
PLK2	448.299655488228	-1.36998329728614	0.659750737898106	-2.07651650629562	0.0378462061062286	0.31065138107424	PLK2
ATP6V0E1	2305.50523069105	-0.949492467750456	0.457306256869284	-2.07627263674605	0.0378687425764717	0.31065138107424	ATP6V0E1
LILRA6	29.8008817713408	-5.5345964117282	2.66571709751677	-2.07621296981735	0.0378742582538369	0.31065138107424	LILRA6
ELL2	1651.34820784815	-1.12309552761913	0.541693963278358	-2.07330264642807	0.0381441225745329	0.312702749934849	ELL2
RAPGEF3	442.111509388245	1.26701214755832	0.611200855736386	2.0729881767456	0.0381733799116693	0.312733560959631	RAPGEF3
NEMP2	130.64842377898	1.95136796356356	0.941492827182071	2.07263178988213	0.0382065601639232	0.312733560959631	NEMP2
ARHGAP31	359.734274045503	-1.42268008595441	0.686472335558532	-2.07245071980487	0.0382234275029294	0.312733560959631	ARHGAP31
PNKP	612.672607129157	1.26449062262327	0.610190405238586	2.0722886033071	0.0382385346181979	0.312733560959631	PNKP
PDLIM5	1643.20648113153	-1.01588868520496	0.490246233362849	-2.07220089838622	0.0382467096736751	0.312733560959631	PDLIM5
ZNF76	548.541635496156	-1.21327906691289	0.585569511808065	-2.07196420313388	0.03826877967025	0.312752392532384	ZNF76
C18orf32	468.637125911138	-1.49946527447735	0.723961589600817	-2.07119451641645	0.0383406218509327	0.31317775886704	C18orf32
INSR	1199.249161133	1.261720253899	0.609316342930548	2.07071461078932	0.0383854740110766	0.31338233735978	INSR
TXN2	1188.82746259973	1.07675620480185	0.520096761754021	2.07029976724042	0.0384242813788473	0.313537380080517	TXN2
HACD3	1890.15090811277	-1.02932092029299	0.497321898955966	-2.06972772052438	0.038477849326714	0.31381264538519	HACD3
FUT2	1354.2751956691	-1.01053767994574	0.488297795006072	-2.06951104485977	0.0384981559694627	0.313816498582607	FUT2
RPS6KA4	1010.50101422684	1.10829296380071	0.535778484251897	2.0685656411683	0.0385868649348963	0.314377640061756	RPS6KA4
NR4A2	412.729474345315	-1.54204081761215	0.74576369806969	-2.06773381649377	0.0386650601753786	0.3148080418673	NR4A2
EEF2	32673.8697034348	-1.02013191607834	0.49339404740331	-2.06758050983227	0.038679486372774	0.3148080418673	EEF2
ALKBH6	209.024173937533	1.66617931129627	0.805975824834906	2.0672819952603	0.0387075897966907	0.314874799878272	ALKBH6
ATOX1	407.749873011512	-1.50423606353117	0.727743848254785	-2.06698561195468	0.0387355097371779	0.314939997462297	ATOX1
TMEM161A	407.057056976741	1.42958525108178	0.691735143673316	2.06666563663408	0.0387656713027408	0.315023344299931	TMEM161A
MRPS35	1049.45373586982	1.07430038478911	0.519883784396922	2.06642410675555	0.0387884516451262	0.315046653967755	MRPS35
ARFRP1	950.791718037386	1.09524715747669	0.530250014241959	2.06552970874023	0.0388729075318981	0.31547237121508	ARFRP1
NAT14	166.740483319918	1.7747407226861	0.859252688285887	2.06544680846621	0.0388807435134248	0.31547237121508	NAT14
NSUN5P2	375.473061269246	1.35021841199242	0.654083404825966	2.06429088711045	0.0389901445281529	0.316074266460073	NSUN5P2
CDKN1C	438.125225210733	1.27383816950484	0.617097622097887	2.06424093026691	0.0389948785317951	0.316074266460073	CDKN1C
LXN	260.088907008949	-1.57907331906655	0.765402935219194	-2.06306148880177	0.0391067865143971	0.316333116682408	LXN
CD209	193.788512785347	-1.77306278547077	0.859402074019012	-2.06313533452276	0.0390997718758578	0.316333116682408	CD209
MCPH1	327.560164424553	1.36841042554498	0.663131538161263	2.06355805265923	0.0390596382515036	0.316333116682408	MCPH1
EIF4EBP1	637.349422494082	-1.14698671541868	0.555885010758388	-2.0633524797761	0.0390791513404562	0.316333116682408	EIF4EBP1
BAIAP2L2	741.849869797646	1.39306259412514	0.675493120887304	2.06228983101302	0.0391801505958276	0.316677916985532	BAIAP2L2
GBF1	1270.19946874993	1.05050646191473	0.509412493441317	2.06219218303437	0.0391894426404798	0.316677916985532	GBF1
RBM4B	214.172989392914	-1.60805195010666	0.779858568777321	-2.06197894655155	0.0392097404304784	0.316680200659024	RBM4B
MIEF1	869.135079763743	-1.22154479421394	0.592874410487736	-2.06037699149306	0.0393625147441825	0.317751891980844	MIEF1
RP11-422P24.14	115.013832151643	1.98644097374227	0.964409454438482	2.05974854829565	0.0394225856145932	0.318074528094897	RP11-422P24.14
SNHG29	4985.68104319053	-1.00726424096955	0.489146876671749	-2.05922656160696	0.0394725397991568	0.318315252141824	SNHG29
RBM22	585.862587623532	-1.17781205572564	0.572045852708905	-2.05894693606841	0.0394993220901179	0.318349504235063	RBM22
SRRD	254.503560838152	1.53165448458154	0.743968641451999	2.05876215641592	0.0395170285878944	0.318349504235063	SRRD
LINC02038	44.2755062425088	-4.1517000758686	2.01709742173148	-2.05825461434817	0.0395656984453654	0.318568654937784	LINC02038
RBMS2	759.524500842252	-1.11509695909243	0.541819808709757	-2.05805867775087	0.0395845010496577	0.318568654937784	RBMS2
TMEM203	638.205060686991	1.15113980872564	0.559406203908315	2.0577887779634	0.0396104137796875	0.318615133107379	TMEM203
ZNF816	175.142172343587	-1.86038058481823	0.904709799928095	-2.0563285431042	0.0397508588329432	0.319440476655822	ZNF816
APBA2	103.575951256103	-2.54350648154882	1.23693226172488	-2.05630215999213	0.0397534002360836	0.319440476655822	APBA2
ZNF484	94.2777205495135	-2.38369202142921	1.15984115279941	-2.05518834684896	0.039860816243092	0.319561600448742	ZNF484
FAM160B1	478.334660961691	-1.27758629147853	0.621618279469742	-2.05525856248684	0.0398540373896981	0.319561600448742	FAM160B1
UBE2D3	3719.05260535819	-0.934393138713586	0.454670659336473	-2.05509882708772	0.0398694602000896	0.319561600448742	UBE2D3
PNP	1070.49125238828	-1.11995856798435	0.544833313895078	-2.05559854623727	0.039821228050207	0.319561600448742	PNP
TRMT5	234.658739305148	-1.68870215091774	0.821570371955446	-2.055456487432	0.0398349343156143	0.319561600448742	TRMT5
TMEM129	1013.70266053909	1.02377165183933	0.498479284257897	2.05378976453044	0.0399960440267343	0.320014361846928	TMEM129
RNF31	819.432440817626	1.1394731850603	0.554845061489673	2.0536781601714	0.0400068517085845	0.320014361846928	RNF31
ETFB	1301.923649607	1.10169482256923	0.536356214607566	2.05403571836173	0.0399722347871935	0.320014361846928	ETFB
ADIPOQ	45.8880993219594	5.97371571730899	2.90862170368402	2.05379603326991	0.0399954370402149	0.320014361846928	ADIPOQ
IQGAP1	3844.31333852861	-1.03248785503527	0.502845315370807	-2.05329118811398	0.0400443449805014	0.320152413482311	IQGAP1
DTX2P1	31.9512005006657	-5.47560874738437	2.66763756061284	-2.05260595675765	0.0401108093706277	0.320377301411811	DTX2P1
MTSS1	412.498192335888	-1.47939753326777	0.720748949648343	-2.05258368255628	0.040112971438301	0.320377301411811	MTSS1
GBP3	1157.08999237284	-1.04910761248295	0.511257459849179	-2.05201428805056	0.0401682738574653	0.320657128644206	GBP3
RAPGEF2	845.661389559774	-1.20041045085176	0.585174598634291	-2.05137142598694	0.0402307895180081	0.320985305356961	RAPGEF2
RAD18	213.088669780092	-1.74637246000024	0.85140122451858	-2.05117447533355	0.0402499586542922	0.320985305356961	RAD18
CTD-3074O7.5	37.4402021403302	-3.49812121976821	1.70642675879638	-2.04996856837594	0.0403674981349991	0.321760481356149	CTD-3074O7.5
RPS10-NUDT3	127.0991028447	-4.85664237733945	2.37019990138076	-2.04904336318224	0.0404578748768205	0.322318477492978	RPS10-NUDT3
TLR4	343.381335713374	-1.50886356195091	0.736791781823891	-2.04788326793738	0.0405714387272229	0.323060545315612	TLR4
PCGF5	1145.6889978056	-0.998368530955893	0.487736699789968	-2.04694158013087	0.0406638208748331	0.323473927923157	PCGF5
KIF7	104.087514091534	2.12292628420211	1.03734575473446	2.04649826204335	0.0407073732830141	0.323473927923157	KIF7
CDK18	760.320740942757	-1.126268616724	0.550367454897531	-2.04639392591572	0.0407176292073736	0.323473927923157	CDK18
RPN2	4639.22060068236	-0.857382771585544	0.418981981609074	-2.04634759779602	0.0407221838228708	0.323473927923157	RPN2
PARVA	1490.22049134429	0.983862545731859	0.480852306262419	2.0460805384906	0.0407484474084726	0.323473927923157	PARVA
RP11-34P13.13	95.3094442078365	2.19905479083106	1.07483046890462	2.04595501751281	0.0407607965577194	0.323473927923157	RP11-34P13.13
IGKV3OR2-268	47.7153920451894	-4.21281639126739	2.05915329377392	-2.04589741036051	0.0407664651926922	0.323473927923157	IGKV3OR2-268
RP11-395B7.2	38.5674172864415	5.74383715133728	2.80787718999327	2.04561551759002	0.0407942135226065	0.323531852809363	RP11-395B7.2
SCAMP3	845.418456193105	-1.16781584846364	0.571244131924686	-2.04433758387843	0.040920208756762	0.324308005484065	SCAMP3
ANXA7	1483.0689745327	-0.968696784190833	0.473887368200124	-2.04414983220602	0.0409387474983321	0.324308005484065	ANXA7
PXN-AS1	76.8115246497606	2.32226423539275	1.13613723374077	2.04399976202402	0.0409535706583973	0.324308005484065	PXN-AS1
ADPRM	132.832161354052	-1.98638664274301	0.972146765130994	-2.04329913341362	0.0410228353396793	0.324477577980445	ADPRM
[truncated: 13,818 more rows]
