# Supplementary material for: scRNA-seq of gastric tumor shows complex intercellular interaction with an alternative T cell exhaustion trajectory
Source: Nat Commun. 2022 Aug 23;13:4943. doi: 10.1038/s41467-022-32627-z (PMC9399107; doi:10.1038/s41467-022-32627-z)
Supplement: Supplementary file 13 — Source Data [file 41467_2022_32627_MOESM13_ESM.zip › Source Data/Fig2/Fig2e_Bulk_DEG/Bulk_DEG_GC10.csv]

Gene_Symbol	baseMean	log2FoldChange	lfcSE	stat	pvalue	padj	Gene_Symbol
ATP4B	20851.8800839989	-13.8037965789497	0.771382883934263	-17.8948701953907	1.29297753560345e-71	2.3563222608837203e-67	ATP4B
PGA5	195025.249575322	-18.5576710626263	1.10224738525591	-16.8362123701638	1.3244756983137301e-63	1.20686225630347e-59	PGA5
KCNE2	3151.71123602324	-8.41567015073719	0.585409376463707	-14.3757009865026	7.352185229631341e-47	4.46620745416005e-43	KCNE2
CLDN3	1391.8783569495	10.1930400318179	0.732129660393755	13.9224519688711	4.627521489141871e-44	2.10829879045304e-40	CLDN3
AZGP1	4135.14551724342	-6.75972029192611	0.493474237270123	-13.6982232939263	1.04038995405392e-42	3.79201330453571e-39	AZGP1
COL10A1	973.027798767656	10.0068044497314	0.747407763767795	13.388681433125	7.04198205860869e-41	2.13888468393475e-37	COL10A1
GHRL	4170.31028152289	-10.0210784365367	0.753330498508209	-13.3023665660438	2.24256155216694e-40	5.8383488180986205e-37	GHRL
CPS1	1747.97549245008	8.4063959926694	0.635022253159479	13.237954970624	5.2971621870076495e-40	1.20669354620034e-36	CPS1
RP11-554A11.11	1157.2466150984	-8.12636039433966	0.634390873930296	-12.8097057008304	1.44682251040905e-37	2.92965482552162e-34	RP11-554A11.11
CLDN4	3225.20445035956	5.87713870970718	0.4636633810902	12.6754428954221	8.09004455884273e-37	1.4743297204035e-33	CLDN4
SPINK1	3591.48550943249	-6.35645227724989	0.522414290053255	-12.1674548309196	4.63304513282939e-34	7.675692227334799e-31	SPINK1
IGHA1	85471.5722455088	-5.87367302429726	0.49010092696158	-11.9846192920131	4.27805198568515e-33	6.496934948927189e-30	IGHA1
KRT17	743.899148762444	9.54941366989131	0.798046979330886	11.9659793435944	5.3561866164823e-33	7.50854960759796e-30	KRT17
LYPD2	581.836583575636	8.89545919740226	0.754312843187477	11.7927982769231	4.25175259482965e-32	5.53456709201254e-29	LYPD2
SLC9A3	3742.797296385	-6.5821146392161	0.559566928030487	-11.7628728745339	6.06353636389756e-32	7.36679244637794e-29	SLC9A3
WFDC2	1570.12958780491	6.18972999317086	0.535944510324458	11.5491993554027	7.4511320304513205e-31	8.48683938268406e-28	WFDC2
CLDN7	1899.02633929865	6.54069252823049	0.576474705113744	11.3460182558053	7.76174163386411e-30	8.32058703150233e-27	CLDN7
JCHAIN	30613.3471379813	-5.28346509857353	0.474009411989028	-11.1463295135917	7.46214017876758e-29	7.55500236765891e-26	JCHAIN
IGHM	12706.5845547361	-4.73076073670673	0.428351922689214	-11.0440982895718	2.34106174455557e-28	2.24544785435688e-25	IGHM
ATP4A	28033.2689666271	-16.115203550497	1.50266908779775	-10.7243861481937	7.82046056169708e-27	7.12600366381838e-24	ATP4A
GSTA1	2490.39015355348	-6.19781746861073	0.621014166081729	-9.98015473256541	1.8617622300215902e-23	1.61565499428159e-20	GSTA1
CYP2W1	387.107509328127	8.62974406412053	0.870393065071848	9.91476656975452	3.5909486658504204e-23	2.974611294839e-20	CYP2W1
IGHA2	23510.8436981977	-4.76614869329042	0.482569950802356	-9.8765965128286	5.2588762376936e-23	4.16685915459688e-20	IGHA2
FGA	1189.75572551789	-11.2167767111323	1.13800066876648	-9.85656425254176	6.42089723530493e-23	4.8756013006748706e-20	FGA
HMGCS2	2261.5277827425	-7.82189297679189	0.806131448093123	-9.70299942434242	2.92763069336916e-22	2.13412567023839e-19	HMGCS2
SFRP4	1041.55173386799	6.58504537875348	0.69427769938278	9.48474275438726	2.4298165211798202e-21	1.70311447238389e-18	SFRP4
PRDM16-DT	1825.28528617236	-6.18568099548476	0.65833151647326	-9.39599706333672	5.66784288041213e-21	3.82558402417151e-18	PRDM16-DT
KCNJ15	606.906621690628	-5.85398234278463	0.627304761070402	-9.33195905096541	1.0393183500891e-20	6.76447771857994e-18	KCNJ15
ESRRG	1074.00997138781	-10.7219906091755	1.1516712843949	-9.30994004492251	1.27904529024676e-20	8.03769702395066e-18	ESRRG
PGA4	1245480.10228577	-23.1564011868402	2.5067860087144	-9.2374862099681	2.52356079915794e-20	1.53297906679514e-17	PGA4
MUC13	3417.87294445137	5.01707267055742	0.543369007100791	9.23326984975938	2.62493731991464e-20	1.54312444252014e-17	MUC13
PGA3	1232634.67001665	-24.1054974007725	2.63609120973469	-9.14440946191637	5.99565379148708e-20	3.41452483425189e-17	PGA3
PTPRU	834.339703656496	4.85766229147898	0.534694538510891	9.0849296965094	1.0376572110393301e-19	5.730383337569931e-17	PTPRU
PKDCC	1701.59214297523	4.57044683067883	0.5042347297533	9.06412541816576	1.25607843803009e-19	6.73258042784127e-17	PKDCC
MGST1	921.700967441408	-5.7207444964872	0.634651565354003	-9.01399257291081	1.9868816319791802e-19	1.03454088174824e-16	MGST1
DUOX2	861.630273376933	-4.89791181600345	0.544036608007421	-9.00290852474516	2.19815481548768e-19	1.1127548154846499e-16	DUOX2
CHIA	13252.0789813307	-13.2601982653563	1.5072730453041	-8.79747588313101	1.39927862675173e-18	6.892014511871201e-16	CHIA
FCGBP	9595.24623867343	-4.46605877500057	0.512363489679855	-8.71658278733158	2.86724331001563e-18	1.3750695284664402e-15	FCGBP
IGLV3-1	2818.66300902697	-5.07316886994766	0.582688194483864	-8.70648988253725	3.13429926178862e-18	1.4646017883804e-15	IGLV3-1
LTF	7329.39268436427	-4.62346072718959	0.532001368325885	-8.69069329979133	3.60234325799693e-18	1.6412275883434e-15	LTF
ECHDC3	493.434472550343	-5.91710761806256	0.682654607672841	-8.66779122495619	4.40583632482202e-18	1.9583405166721103e-15	ECHDC3
IGFBP3	5699.13838174011	3.92515078619116	0.458170609870706	8.56700692193859	1.06209509987942e-17	4.60848121433396e-15	IGFBP3
HRH2	462.511476985716	-5.55835345678301	0.652552029371161	-8.51787015686609	1.62514254940415e-17	6.731044959168441e-15	HRH2
GPER1	552.458398388242	-6.08005628112492	0.713648157533487	-8.51968328782467	1.59990225324654e-17	6.731044959168441e-15	GPER1
IGLV1-44	3644.04359002791	-4.01244649758137	0.472066273230307	-8.49975252441688	1.8999531063727e-17	7.694387869008e-15	IGLV1-44
SAMD5	701.05830677587	-5.34616308701698	0.629462053924762	-8.49322537186014	2.00980029089403e-17	7.962304456794071e-15	SAMD5
CHGA	8189.57089135327	-12.6100736567126	1.50672733588452	-8.36918091043316	5.80201156942193e-17	2.24969912427969e-14	CHGA
SIGLEC11	368.667431325512	-7.06159520868707	0.844629382572095	-8.36058436326577	6.24083514773904e-17	2.36943707775825e-14	SIGLEC11
IGKV2-28	3355.75197894133	-4.11738728466796	0.49318879920351	-8.34850120545611	6.9134640168015e-17	2.5712442498406202e-14	IGKV2-28
TRIM73	457.973473307521	-5.4509221748329	0.65483674645162	-8.3240933016816	8.497665652794941e-17	3.0364991932653903e-14	TRIM73
SLC2A12	627.419680769336	-4.94081283541184	0.593555415179911	-8.32409697401926	8.49740224491124e-17	3.0364991932653903e-14	SLC2A12
THBS2	1078.42047575935	5.18241990448218	0.627958781845297	8.25280265888362	1.54722426619428e-16	5.42242596675471e-14	THBS2
IGKV1-16	710.333764586478	-5.16887318857938	0.627831158124261	-8.2329032602048	1.82729759979196e-16	6.28314555822805e-14	IGKV1-16
CYP3A5	2178.40983054658	-3.86931709430245	0.474526884255209	-8.15405243135068	3.51928178015765e-16	1.1849794907487099e-13	CYP3A5
TRIM29	369.803691013795	7.96906861175594	0.977546659336273	8.15211073113043	3.5762660223430004e-16	1.1849794907487099e-13	TRIM29
CBLIF	24486.6865996368	-19.2501746028277	2.39686469614358	-8.0313981151294	9.63680845653699e-16	3.13609280914161e-13	CBLIF
POU2AF1	984.514320243259	-4.45313940228852	0.554626364603264	-8.0290799112551	9.82063778048907e-16	3.13984741950233e-13	POU2AF1
IGHV4-59	2856.70073577308	-3.64622285489229	0.457831071662252	-7.96412275307988	1.6640000974572102e-15	5.22840306483796e-13	IGHV4-59
IGLV3-21	4494.29966810901	-3.78933346845558	0.475967626570136	-7.96132605858481	1.7020520949860201e-15	5.25732158966528e-13	IGLV3-21
GATA6-AS1	839.168811577671	-4.54824592063076	0.57163764876305	-7.95651918741282	1.7694670442603402e-15	5.37446123576675e-13	GATA6-AS1
OXCT1	1026.36228460844	-4.35659974967806	0.547986616065728	-7.95019371267912	1.8622009819215602e-15	5.56340175320302e-13	OXCT1
IGHV3-48	1558.10280323324	-3.73863846474222	0.479260492242109	-7.80084844309171	6.149232807872991e-15	1.80747772081738e-12	IGHV3-48
FRMD1	495.265602739806	-7.48956528513869	0.964695661325955	-7.76365602685974	8.251549976370141e-15	2.38692455189475e-12	FRMD1
CKMT2	257.767360490127	-6.74903099205583	0.873330578624447	-7.72792245828149	1.09315894179687e-14	3.11277008676658e-12	CKMT2
EPHB2	1045.83679941169	4.87638194743221	0.632499539064726	7.70970039700406	1.26113447923459e-14	3.53583303839556e-12	EPHB2
KCNJ16	509.163020218988	-9.1163999174802	1.19403345526219	-7.63496188260352	2.2588724730622202e-14	6.237226052891789e-12	KCNJ16
FBP2	483.171693437757	-8.65576021237678	1.13562533045741	-7.62202108409329	2.49734231051239e-14	6.792771084593689e-12	FBP2
AQP3	1574.14702300807	3.67051881473666	0.482360145877587	7.60949851704407	2.7516146925582502e-14	7.37432737605612e-12	AQP3
GCNT4	508.927650021169	-4.97425703912436	0.655696801615781	-7.58621519407553	3.29385208607093e-14	8.699588466167629e-12	GCNT4
IGLV2-14	5523.53265747312	-3.65374583550983	0.482760604601127	-7.56844241366522	3.77725695025672e-14	9.833818665925499e-12	IGLV2-14
C7	1160.93259455075	-4.69047254468304	0.620283533904893	-7.56182018109515	3.9746761689427503e-14	1.02020420426497e-11	C7
CAPN13	494.861664815182	-4.88222041342835	0.647982736897065	-7.53449148476916	4.90241495714358e-14	1.2408556969303398e-11	CAPN13
UNC5CL	719.606346266426	-4.12288680856861	0.556410829981752	-7.40978893006778	1.2650058699916998e-13	3.15800917462039e-11	UNC5CL
MT-RNR2	265727.309191876	-3.03369092288698	0.41126526707749	-7.37648220197349	1.62526601116447e-13	4.0025469983055895e-11	MT-RNR2
NTN4	1461.66471602949	-3.50772417036614	0.475754388177866	-7.37297281439839	1.66864524676029e-13	4.0545854635946e-11	NTN4
PLAC4	377.412720669604	7.62887357955814	1.03756841009493	7.35264634633602	1.94320588250023e-13	4.6596031582479096e-11	PLAC4
AOC1	1656.63635506183	4.69940069549212	0.641002134386756	7.33133392759763	2.27873081074771e-13	5.3931935448138e-11	AOC1
IGHV3-43	647.795143218505	-4.55909786218861	0.623088757842987	-7.31693166471391	2.5370496205536e-13	5.927588754483179e-11	IGHV3-43
MT1X	3297.79488979079	-3.42061506076663	0.470882155420631	-7.26426988449169	3.75058514720404e-13	8.595426725754289e-11	MT1X
FOXJ1	311.990837155014	7.48176278058245	1.03005550580572	7.26345593845464	3.77323385678415e-13	8.595426725754289e-11	FOXJ1
ERO1B	1480.17877520069	-3.81185970582024	0.525926677599146	-7.24789189858436	4.23308239625429e-13	9.52391278880717e-11	ERO1B
PRDM16	599.787721168785	-4.49565478366403	0.623609295262446	-7.20908879617009	5.6327523237967e-13	1.25184485791306e-10	PRDM16
MYH11	7250.87245015152	-3.92814813125994	0.546903833562518	-7.18252074715236	6.84376717071737e-13	1.5026603966163e-10	MYH11
WDR72	208.605666013324	7.05509783325603	0.984720248222533	7.16457069506879	7.80306932262988e-13	1.69289446828103e-10	WDR72
RARRES1	1068.86584477657	5.48212088170885	0.768153075307089	7.1367557560285	9.55594210239151e-13	2.04879398675274e-10	RARRES1
TRIM50	632.678178232401	-11.0536096724237	1.55334309280002	-7.11601301969855	1.1109380562098e-12	2.35415524841482e-10	TRIM50
PALM3	697.722836701947	-4.10250587623697	0.579210170390198	-7.08293135369711	1.4113660004392299e-12	2.9228106809096e-10	PALM3
RP5-1039K5.12	422.898771219946	-4.74858949528329	0.670351790272307	-7.08372762509419	1.4032759292185199e-12	2.9228106809096e-10	RP5-1039K5.12
ALDOB	3065.14710091422	-5.2078167331144	0.739095325285032	-7.04620440009684	1.83864112103205e-12	3.76487593142562e-10	ALDOB
SLC25A4	1548.44741498809	-3.35837647337218	0.477608675640051	-7.03164880510507	2.04107025583785e-12	4.13294048248766e-10	SLC25A4
SMOC1	269.502021074293	5.08590919579744	0.729495833900481	6.97181390139545	3.1288026947681098e-12	6.26585717686307e-10	SMOC1
IGHV3-7	2656.31433833774	-3.20494433332933	0.459889993210689	-6.96893687760902	3.19344932573989e-12	6.26852805991243e-10	IGHV3-7
IGKV2-30	1075.63642537128	-3.80543414529536	0.546075532414695	-6.96869557306127	3.19893058369104e-12	6.26852805991243e-10	IGKV2-30
NEU4	113.220547545855	8.47558099498719	1.21694138486826	6.96465836430136	3.2920163795769098e-12	6.38230920227761e-10	NEU4
SOSTDC1	451.073432171493	-7.70278811986535	1.11227240158134	-6.92527128149017	4.35140840124501e-12	8.34737544255673e-10	SOSTDC1
LIPF	643252.25662226	-13.9460400822722	2.01575883039504	-6.91850625778435	4.5643063453196896e-12	8.66457487886521e-10	LIPF
IGLC2	25385.3456809961	-3.35099418127926	0.484756231874713	-6.91274079823553	4.7537809665605595e-12	8.93122725098966e-10	IGLC2
INHBA	371.906801117989	6.22608046365659	0.901329607682533	6.90766220324757	4.9270546379818795e-12	9.162310583936911e-10	INHBA
CDKN2A	289.798404896722	5.49573074650369	0.799740146892187	6.87189553739457	6.33543434776838e-12	1.16623187428011e-09	CDKN2A
PPP1R1B	1362.91213991228	3.95659890399273	0.578848708378865	6.83529020056667	8.183918808798649e-12	1.4914373637154701e-09	PPP1R1B
MUC3A	1825.1276620688	10.4266093978397	1.52579814557166	6.83354441614771	8.28418309621744e-12	1.4947619083709602e-09	MUC3A
SULF1	2209.854859156	4.0989002227917	0.601293978291454	6.81679905466294	9.30913294088046e-12	1.6632317521039802e-09	SULF1
ADTRP	745.117437156492	-3.92068569365725	0.575468664797312	-6.81303072346809	9.55637217519222e-12	1.69082841282236e-09	ADTRP
CLDN2	555.242085520724	5.37786243393376	0.789569664448209	6.81113101994879	9.68343879583396e-12	1.6968364289930601e-09	CLDN2
IRX3	318.923145420374	-6.21217422411185	0.912610052514019	-6.80704119683847	9.96264100491196e-12	1.7291349492715801e-09	IRX3
LDHB	4907.01019708897	-3.37181352497647	0.497431627197435	-6.77844620369939	1.2147519134500399e-11	2.08845649723713e-09	LDHB
TNC	1380.61892575389	-4.54962809759548	0.671947851757332	-6.77080533213541	1.2806749803793e-11	2.1812169011619e-09	TNC
MT1F	1331.1579001558	-3.39104629996494	0.502540551793915	-6.74780629714348	1.5009714174015098e-11	2.5327502880301e-09	MT1F
GATA4	1444.46430729358	-3.50865027812928	0.520778924256872	-6.73731235021842	1.61343103068271e-11	2.6975382663451204e-09	GATA4
B3GAT1	594.999164438489	-4.07349662022522	0.605497717322221	-6.7275177159049	1.7258182779451898e-11	2.85921020884301e-09	B3GAT1
ACKR1	358.551647898295	-4.53414655692453	0.67467729483246	-6.72046709093786	1.8114294325212598e-11	2.97400810615022e-09	ACKR1
GPR155	1947.7113339857	-4.73194543672573	0.704434134277833	-6.71737101663421	1.8503242350684e-11	3.01074186248987e-09	GPR155
CDH17	1844.95342461624	4.99705724241458	0.745064554002887	6.70687823701679	1.98832036097233e-11	3.2066504653415604e-09	CDH17
ADAM28	2100.15884681692	-3.04440299938063	0.454245696175131	-6.70210642613745	2.05436319474214e-11	3.2840977948228804e-09	ADAM28
CENPF	579.585397015074	3.8925500166267	0.581526654332987	6.69367429269681	2.1763553561879098e-11	3.44886087053639e-09	CENPF
CPA2	1465.30559398443	-15.2468052813494	2.28255947579719	-6.67969682412085	2.39437065534795e-11	3.761638864056991e-09	CPA2
IGLL5	4323.75622837815	-3.00447256833782	0.450058897554663	-6.67573196455449	2.4600122062246298e-11	3.8317318330117605e-09	IGLL5
FAM107A	447.822378851218	-4.46693491653872	0.66933925198648	-6.67364853216309	2.4952079202004398e-11	3.85361602862143e-09	FAM107A
SORBS1	1415.66111906825	-3.27963711557137	0.492002097231496	-6.66590068218397	2.6304710732331098e-11	4.028378557865571e-09	SORBS1
MMP11	700.794086452814	5.32278292145822	0.804699739935922	6.61461991013204	3.7250760599299003e-11	5.657148843013541e-09	MMP11
IGLV6-57	1091.36188055918	-3.68674713438389	0.557594718159163	-6.61187599939124	3.79479820600797e-11	5.715405165809031e-09	IGLV6-57
SFRP1	306.509757604732	-5.19530251038651	0.788180780400939	-6.59151128722489	4.35371717168744e-11	6.503454240723931e-09	SFRP1
SLC26A7	151.859198210988	-7.06667621081782	1.09312586970286	-6.46465005236652	1.01533501909173e-10	1.50434677950631e-08	SLC26A7
RPS4Y1	2150.88854464577	-3.05594038495583	0.474222218236246	-6.44411051916051	1.16280331452891e-10	1.70894577451411e-08	RPS4Y1
SP6	195.619679557617	5.59661655584899	0.868900162229998	6.44103522950841	1.18661322764265e-10	1.72998715684478e-08	SP6
MICALL1	1521.69761333629	-3.33572483529427	0.518301290667529	-6.43587985474266	1.22760110829669e-10	1.77553988869832e-08	MICALL1
MT-ND2	160106.716339142	-2.52012447637115	0.392080071734201	-6.42757604390462	1.29654740483945e-10	1.86049448077119e-08	MT-ND2
IGLV2-8	1285.81430061801	-3.82111976559985	0.594901377850789	-6.42311466718143	1.3351383982656401e-10	1.89479857055341e-08	IGLV2-8
MT-ND4	289351.989526613	-2.49755286315901	0.388880341616321	-6.42241994742732	1.34124789070122e-10	1.89479857055341e-08	MT-ND4
ATP11A	1948.41950384338	3.61141200798959	0.562650966484013	6.4185653684329	1.37564536993203e-10	1.91735283383918e-08	ATP11A
IGLC3	9051.77524454543	-3.13391531662082	0.488279865186376	-6.41827677130328	1.3782551647988002e-10	1.91735283383918e-08	IGLC3
SMIM38	708.977981196266	-13.7170568483218	2.13840044052397	-6.41463431655519	1.41161286866625e-10	1.94888128171013e-08	SMIM38
PLCXD3	167.253987522973	-8.89584987131067	1.39556441946167	-6.37437422970571	1.83711503606962e-10	2.51726198626562e-08	PLCXD3
ANKRD22	1183.50977052328	-3.81212926183019	0.599644175620709	-6.35731891814699	2.0530546802361302e-10	2.79215436512114e-08	ANKRD22
DPT	932.61599576571	-4.16643128955884	0.657070729270269	-6.34091750546552	2.28400822688012e-10	3.08324192049357e-08	DPT
SCARA5	412.020759684511	-5.06542492945964	0.799364808743365	-6.33681252171046	2.34567122485546e-10	3.14319944130632e-08	SCARA5
AURKA	586.471673534064	3.7351694624138	0.591430559060213	6.31548269732461	2.69319519989852e-10	3.58253936663873e-08	AURKA
GDA	693.622287791345	4.06608380949292	0.646723821128533	6.28720278525942	3.2323704112351203e-10	4.26860278074991e-08	GDA
MT-ND1	127506.41169608	-3.01377413330513	0.479549913650717	-6.28458904384295	3.28722081255617e-10	4.30980662503767e-08	MT-ND1
NPW	160.970582497047	5.64233996909112	0.898235217587876	6.2815839978342	3.35140640823825e-10	4.36257359883813e-08	NPW
IGHV1-2	1810.40120266142	-3.83840208581243	0.614011627187265	-6.25135081463493	4.0691768363201403e-10	5.25933891241831e-08	IGHV1-2
FUT6	231.064904254859	6.67567964887181	1.06893821218382	6.24515016189149	4.23393158612546e-10	5.43374431165848e-08	FUT6
MT1M	797.683943279495	-4.70692120371134	0.754519921797394	-6.23829943747364	4.42353298529738e-10	5.63737518350067e-08	MT1M
HOXB7	221.361995670848	5.24016766507773	0.840546375972152	6.2342397931549	4.53977235570087e-10	5.74533412571477e-08	HOXB7
VMO1	172.993063366338	7.64905535664386	1.22741533643294	6.23183948383208	4.60989702934018e-10	5.79384575604796e-08	VMO1
CTXND1	218.200281888801	-7.30709721402735	1.17382101298521	-6.22505231478543	4.813953522266141e-10	6.00886910888891e-08	CTXND1
SLPI	1310.97581274973	3.60671630712699	0.579631273309517	6.22243221373089	4.89506296377332e-10	6.0685460851568e-08	SLPI
IGHV3-49	699.812017526149	-3.71813455588637	0.597837240818359	-6.21930903935784	4.993489371074201e-10	6.14873988503083e-08	IGHV3-49
SBSPON	219.097179978003	-5.20698899780208	0.837484514696711	-6.21741525535878	5.05410957597675e-10	6.18161697400003e-08	SBSPON
CCKBR	637.209036041301	-13.1902225432388	2.12246753230797	-6.21456976017711	5.14654663341293e-10	6.25271105648781e-08	CCKBR
IGLV7-46	720.298127657482	-6.15203637864703	0.993625157025314	-6.19150625882382	5.95919712833487e-10	7.19208003091223e-08	IGLV7-46
MTATP6P1	9831.49113178288	-2.49167387973151	0.402663944752161	-6.1879736495035	6.09425122455097e-10	7.30668646817217e-08	MTATP6P1
BACE2	2986.66262559802	2.71223102757533	0.438801780004066	6.18099367680367	6.36993682973028e-10	7.58730253496763e-08	BACE2
BHLHA15	934.49673359172	-3.5875013664553	0.580652435752108	-6.17839717112093	6.47556433779427e-10	7.65896789052497e-08	BHLHA15
IGHV3-21	2531.27115764591	-2.83726688884317	0.459293535952099	-6.17745878561434	6.51415728177881e-10	7.65896789052497e-08	IGHV3-21
IGKV1D-39	5534.07975543419	-3.38423539699224	0.548282885082414	-6.17242574785742	6.72501139706773e-10	7.85619280129245e-08	IGKV1D-39
PTPRS	614.910167402178	-3.70465939192023	0.601346832539409	-6.1606034844749	7.246823942612881e-10	8.41185474714504e-08	PTPRS
IGHV3-23	5341.22913515503	-2.71366412078476	0.440776973920235	-6.15654691906803	7.434815545399501e-10	8.57544800628864e-08	IGHV3-23
GUCY2C	405.505114285741	6.19129525166571	1.00613529515497	6.15354145856902	7.57715571832079e-10	8.63038036316739e-08	GUCY2C
MAP7D2	207.009665586597	-6.03121530555791	0.980104766652714	-6.15364347849865	7.57228070731251e-10	8.63038036316739e-08	MAP7D2
OGN	466.878959592826	-4.66334965686841	0.758310370271966	-6.14965829254836	7.76500557628253e-10	8.78940755417223e-08	OGN
TOP2A	1765.64033162215	3.02910730315856	0.492996861822618	6.14427299183995	8.033058349360801e-10	8.98876332125301e-08	TOP2A
CMTM4	2539.63932469083	-2.7281278031702	0.444021076227126	-6.14414033304741	8.039774041726521e-10	8.98876332125301e-08	CMTM4
IGKV1-5	4468.3467054034	-3.1064307833023	0.505718563841098	-6.14260777715562	8.11775601137427e-10	9.02060887507833e-08	IGKV1-5
ONECUT2	343.234853908788	5.30031391128216	0.864449205006698	6.13143476861789	8.70900435452653e-10	9.61896335496313e-08	ONECUT2
APOE	6526.81935376211	3.25469602356479	0.532759123804007	6.10913239800684	1.0017420237953e-09	1.0997437735931e-07	APOE
IGHV4-34	1504.35097157041	-3.05712689020072	0.501741423195079	-6.09303268351455	1.1079143097922301e-09	1.20901978333255e-07	IGHV4-34
IGFBP5	10284.9923894799	-2.46744890421573	0.405053821111305	-6.0916568999301	1.1174798612071501e-09	1.21219958277613e-07	IGFBP5
COL4A6	193.344423958091	-5.31552534716617	0.873350287845703	-6.08636124718983	1.1550566723786401e-09	1.24554750280641e-07	COL4A6
HABP2	482.733307363191	-3.946470429503	0.653992552116537	-6.03442717616724	1.5952755103340601e-09	1.71013534707811e-07	HABP2
AQP4	427.151761620474	-12.8624683998759	2.14583816838962	-5.99414652481869	2.0455687582194303e-09	2.18002602630356e-07	AQP4
ATP10B	773.098586219193	3.38612107393512	0.565248718680862	5.99049756687183	2.0920000550697704e-09	2.21654703509253e-07	ATP10B
MAD1L1	406.350185546096	3.72841970284773	0.623010644964752	5.98452006074257	2.170288413733e-09	2.28620439606186e-07	MAD1L1
COL2A1	717.946010227352	-12.9860462068213	2.17656860338107	-5.96629308474307	2.4270417092541803e-09	2.54197747755449e-07	COL2A1
MT-RNR1	40444.0040996759	-2.71624002447049	0.457605150848833	-5.93577239992167	2.92465293482231e-09	3.03627321265517e-07	MT-RNR1
SLC16A7	792.430872203899	-3.65018072504408	0.614990646652319	-5.93534348028497	2.9323095117828702e-09	3.03627321265517e-07	SLC16A7
IFI6	4027.05269366116	2.73369221976244	0.461207914125046	5.92724481961354	3.0805953045303504e-09	3.17179484913905e-07	IFI6
IGLC1	7884.76793000401	-2.9205532874256	0.49300169037506	-5.92402286735313	3.1415974163727403e-09	3.21643097280768e-07	IGLC1
GRIP2	275.307890539989	-4.76003964994941	0.80417858837193	-5.91913253943526	3.2364407623057702e-09	3.29502214817096e-07	GRIP2
TRIM74	157.956314406641	-7.22595094320626	1.22276803389338	-5.90950265537965	3.4314214737724302e-09	3.47412360766827e-07	TRIM74
IGLV7-43	422.687099524056	-4.17504675614349	0.707013981677874	-5.90518273236314	3.5225608162782504e-09	3.54669327711906e-07	IGLV7-43
SNTB1	898.796237134895	-3.18219102660184	0.543224076000655	-5.85797126303732	4.685557024400131e-09	4.69173578091582e-07	SNTB1
PAIP2B	722.256586057234	-3.16781713653636	0.541705937845242	-5.84785381739965	4.97955854680064e-09	4.95887841294507e-07	PAIP2B
GC	483.706062130159	-12.4994538114674	2.13884121540129	-5.84403074031948	5.09526191445381e-09	5.04652462657642e-07	GC
IGHV3-11	2038.43800636146	-2.95149433375991	0.505218529833368	-5.84201520623834	5.15730974659432e-09	5.08036826064513e-07	IGHV3-11
HBB	410.577677060224	-3.77790435477342	0.648454986749592	-5.82600863895015	5.6768678566659e-09	5.56210966773545e-07	HBB
FNDC1	290.614781366173	5.37743321060039	0.925394048820934	5.81096584471438	6.21134364506919e-09	6.05323671592198e-07	FNDC1
IGHV3-33	1818.95226531586	-2.90910283134018	0.500770600908487	-5.80925243227647	6.2752412162147905e-09	6.08297850661162e-07	IGHV3-33
RAB11FIP2	904.633786057165	-3.16947484851498	0.545683089083057	-5.80827024315676	6.312157408060141e-09	6.0863892383327e-07	RAB11FIP2
MTCO1P12	4449.60868556621	-2.4036808574194	0.416091052319145	-5.77681457945834	7.612810006041031e-09	7.30188681842588e-07	MTCO1P12
IGHV1-3	411.074972040155	-3.97548186028996	0.69114789997723	-5.75199875514479	8.81944491339955e-09	8.41495100009389e-07	IGHV1-3
CD36	853.908253344901	-3.0351749150114	0.527895763392366	-5.74957240707285	8.94694311091025e-09	8.49214016943898e-07	CD36
NOTUM	262.040514419257	6.8754551542484	1.19702657472499	5.74377820795498	9.258704464073581e-09	8.74251969706098e-07	NOTUM
SLC1A2	243.737397707341	-5.86631173253269	1.02179509763516	-5.74118210794874	9.40179171677643e-09	8.83186867250173e-07	SLC1A2
TMPRSS2	6305.92439036317	-2.58914817620661	0.451254991463312	-5.73766102356148	9.599299903737991e-09	8.97116109978057e-07	TMPRSS2
APOA1	802.713212008259	-4.39789892875855	0.769754989428389	-5.71337502082888	1.10757224435204e-08	1.02981615209549e-06	APOA1
CD24	16117.9227423752	-2.60355064738778	0.45629020179403	-5.70590961004907	1.15723402035971e-08	1.07052958309824e-06	CD24
MDK	2624.81132695437	2.68341019381924	0.470769204281429	5.70005465398938	1.19769023670723e-08	1.10235893301781e-06	MDK
IGLV2-23	1884.49448912598	-2.73428429969498	0.479951475664201	-5.69700154773151	1.21932821174634e-08	1.11663504175203e-06	IGLV2-23
IGLV4-69	709.500834444553	-3.25651399423534	0.571923068596945	-5.693972097024	1.24117377092958e-08	1.13095754007103e-06	IGLV4-69
TMEM238L	491.694889100994	-3.89883962459356	0.685812310492177	-5.68499509989188	1.30816410526897e-08	1.1860687887772e-06	TMEM238L
HSPB6	438.908898203367	-3.88035217898587	0.684268592623302	-5.6708026947571	1.42130009880338e-08	1.28226599012836e-06	HSPB6
PMEPA1	1432.00511015841	2.87307576420634	0.507038959810406	5.6663806767051	1.45845311925218e-08	1.30930293818974e-06	PMEPA1
ASAH2	249.966594246622	-5.8872856663043	1.04004660472256	-5.66059793818065	1.50846469456087e-08	1.34098832164279e-06	ASAH2
C6orf58	1359.65892146276	-10.3830168010344	1.83404019979656	-5.66128092622294	1.50247227993734e-08	1.34098832164279e-06	C6orf58
ITGBL1	512.654001910047	4.48860580243557	0.793449507357057	5.65707806333752	1.53971743541272e-08	1.36212672538648e-06	ITGBL1
PDILT	287.824124327832	-9.18472558650381	1.62540790667068	-5.65072038151755	1.59776815779431e-08	1.4066534737992e-06	PDILT
IGHV3-74	885.163467253561	-3.03225494140352	0.539045745685514	-5.62522747962207	1.8526367084242e-08	1.62319477761167e-06	IGHV3-74
COLCA1	1240.99704037272	-3.58798940927792	0.638771459151847	-5.61701584795603	1.9428360945167e-08	1.69407870748671e-06	COLCA1
DNER	246.498633104533	-6.3861275101743	1.14020239988587	-5.60087183715236	2.13276385044038e-08	1.85083278144884e-06	DNER
ZNF385B	224.149407954521	-4.5182788637299	0.807491749520862	-5.59544895215449	2.20051589420589e-08	1.89178646124693e-06	ZNF385B
IQGAP3	473.358544104541	3.51702488027975	0.628552756490016	5.59543307059798	2.20071734956294e-08	1.89178646124693e-06	IQGAP3
MT-ATP6	151666.52088079	-2.20827067369494	0.395287854181504	-5.58648754403915	2.31708159082507e-08	1.98246454982142e-06	MT-ATP6
GPNMB	1899.05041236037	2.79960614239554	0.501946673603789	5.57749715182973	2.44003778483321e-08	2.07790881265423e-06	GPNMB
PROM1	1416.13803771606	2.59917435640076	0.46618847080555	5.57537244949348	2.47000830462504e-08	2.0936479694645e-06	PROM1
IGHV5-51	1786.02764151399	-3.2797503613651	0.589000606510611	-5.56833104263707	2.57190846447335e-08	2.16563408640849e-06	IGHV5-51
CKM	280.669320177424	-4.64771403120821	0.834738049967895	-5.56787129972925	2.578701694198e-08	2.16563408640849e-06	CKM
MT-ND3	87380.7156921708	-2.53365505094008	0.455662122101773	-5.56038109828709	2.69186194209283e-08	2.25029779966513e-06	MT-ND3
GATA5	390.308182193171	-12.1471244755315	2.18500238575097	-5.55931863266897	2.70829866111334e-08	2.253700219184e-06	GATA5
CCKAR	291.360424962768	-9.26218391787448	1.66886835793966	-5.54997874686132	2.85704328364553e-08	2.36667076368891e-06	CCKAR
ACTG2	1619.61320801071	-3.23413352225787	0.584298378674774	-5.53507187473819	3.1110075206179e-08	2.56538466315568e-06	ACTG2
MFSD4A	4350.64031669817	-2.56406439522537	0.463356728075801	-5.53367252456495	3.13594225916434e-08	2.57429782572121e-06	MFSD4A
BEX2	140.118547499301	-7.72296162496773	1.40145292700386	-5.51068214719027	3.57445696206092e-08	2.92111675679813e-06	BEX2
FANCI	574.196407505394	3.47910810266072	0.633819301074941	5.48911668792705	4.03948710176486e-08	3.2864112920787e-06	FANCI
NPNT	901.088645433297	-3.05610412096606	0.557343050383922	-5.48334480686694	4.17358416773256e-08	3.38041768323369e-06	NPNT
MUC17	1505.73093675183	-6.03843397249308	1.1028335667599	-5.47538101350492	4.36571231350352e-08	3.52038677881806e-06	MUC17
RIMBP2	143.824139559907	-9.36054429074778	1.71049923411398	-5.47240484185102	4.43969166227557e-08	3.56332403487755e-06	RIMBP2
TFF3	1769.488992451	3.35411767577135	0.612996720448823	5.47167311648182	4.4580656274807e-08	3.56332403487755e-06	TFF3
GKN1	84918.4287038798	-16.1868658257712	2.9679437533072	-5.45389912047158	4.92771641361625e-08	3.92151545509793e-06	GKN1
APOC1	696.007035179817	3.96152909591445	0.72714263634921	5.44807703176949	5.09173069774089e-08	4.03442174937522e-06	APOC1
UBE2C	435.429714049885	3.51828145780803	0.646408220655635	5.44281669908147	5.24446058495083e-08	4.13744803896727e-06	UBE2C
CAVIN2	742.176889558687	-2.97662885113159	0.547407229921887	-5.43768640314879	5.39768684090567e-08	4.23997607709763e-06	CAVIN2
FGG	405.506153905954	-11.768574789429	2.16624812451985	-5.43269935526776	5.55078852129966e-08	4.3410993720037e-06	FGG
ADHFE1	204.242241498073	-4.65018091729106	0.85607901723439	-5.4319529198528	5.5740630654569e-08	4.3410993720037e-06	ADHFE1
RGMB	1861.60064582725	-2.78317981176592	0.514979094329384	-5.40445203001926	6.50068173892255e-08	5.01900208438242e-06	RGMB
REG3A	5032.12634445365	-11.135591043885	2.06071444004446	-5.40375261486727	6.52609365548844e-08	5.01900208438242e-06	REG3A
COL8A1	967.723614837643	4.2344471547082	0.783616439176647	5.40372424952872	6.52712628401357e-08	5.01900208438242e-06	COL8A1
LINC00261	2562.65013180048	-3.4849265669086	0.645171357175936	-5.40155189493056	6.60668199249103e-08	5.0588307828217e-06	LINC00261
CHGB	471.413139868263	-6.89952585566178	1.28042956192926	-5.38844623773454	7.10694153358739e-08	5.39653760450403e-06	CHGB
MT-ATP8	3500.82856977929	-2.39752987762802	0.444891243898487	-5.38902464480752	7.08410920220734e-08	5.39653760450403e-06	MT-ATP8
LIFR	2188.49136258462	-2.76739471698492	0.513947248295851	-5.38458903352642	7.26103560374691e-08	5.49066858268397e-06	LIFR
IGKV4-1	5692.68646024238	-2.35631045898707	0.438284575311322	-5.37621123744394	7.60695410391689e-08	5.7221613667899e-06	IGKV4-1
TTYH3	1897.64703311202	2.45899014800607	0.457429770769512	5.37566705347889	7.62996714294307e-08	5.7221613667899e-06	TTYH3
ZBTB16	817.664112069663	-3.12273825293124	0.581348043816349	-5.37154684899522	7.80640805943654e-08	5.8304910030808e-06	ZBTB16
DES	2437.09233183199	-11.0425184059592	2.05724721177424	-5.36761860352007	7.97830426550935e-08	5.93455579325071e-06	DES
FBXL13	103.287343329017	-6.20812151602187	1.15716897686899	-5.36492218519327	8.09841248749794e-08	5.99940931594156e-06	FBXL13
SST	1834.28865778315	-13.7481685655324	2.56509380849993	-5.35971375392792	8.33539171010298e-08	6.14996674189946e-06	SST
SULT2A1	378.299521424032	-12.0130070442698	2.24381146486887	-5.35383976432792	8.61071187200825e-08	6.30207281748909e-06	SULT2A1
MT-ND4L	19928.9822179387	-2.5113207631997	0.469058138312713	-5.35396480324032	8.60476048509941e-08	6.30207281748909e-06	MT-ND4L
HOXA10	180.038896927033	5.9665841875931	1.11760199691906	5.3387379443142	9.35958119239658e-08	6.82276030600941e-06	HOXA10
ITGA8	465.610527548542	-3.27089734810353	0.613171448821497	-5.33439277772983	9.58648137114493e-08	6.96032017959144e-06	ITGA8
GRIA4	150.386877864299	-8.39847328938724	1.57614001413259	-5.3285071212466	9.9023315485427e-08	7.16111468812072e-06	GRIA4
MT1E	4012.20509805699	-3.03769619799735	0.570270945547034	-5.32675953722916	9.9980382865091e-08	7.20174900131786e-06	MT1E
TMEM171	431.287506877019	-3.33950059593573	0.627928125769591	-5.31828478274137	1.04750026536951e-07	7.51560820318661e-06	TMEM171
EDARADD	181.32684531233	-5.06653522690002	0.954516367987144	-5.30796055135669	1.10858626387082e-07	7.92269649913016e-06	EDARADD
SYNPO2	1796.52906354078	-3.13319129503853	0.591513826587414	-5.29690288579503	1.17783294914416e-07	8.38469830671997e-06	SYNPO2
PRC1	519.526942721728	3.14248499662073	0.59383409130718	5.29185683783044	1.21080661606788e-07	8.58589096156458e-06	PRC1
CEACAM5	5154.73216559538	2.80587186069757	0.532247956065124	5.27173816023872	1.35137781018833e-07	9.54554620653957e-06	CEACAM5
TRIB2	1410.45311670705	-3.17613821211022	0.602642539815679	-5.27035182926458	1.36162506088768e-07	9.58079347861663e-06	TRIB2
DUXAP10	232.87301451004	4.69673679949524	0.892502851325388	5.26243338328889	1.42161180303941e-07	9.96440519176543e-06	DUXAP10
FHL1	1528.08581316619	-2.63285111801031	0.500604037813098	-5.25934854523345	1.44566642522679e-07	1.00941857982119e-05	FHL1
PCSK1N	625.14957212696	-11.1942093161252	2.12925879151772	-5.25732680344887	1.46164439202137e-07	1.01667967176326e-05	PCSK1N
ESRRB	145.957040228509	-7.27930279327452	1.38532868920938	-5.2545672734381	1.48372905732464e-07	1.02811704717431e-05	ESRRB
AC090616.2	134.541938220558	-5.33540523867624	1.01693235774171	-5.24656846451861	1.54958280226711e-07	1.06968170411045e-05	AC090616.2
IGLV3-19	1145.24219149721	-3.23437673202279	0.617363851979634	-5.2390121670575	1.61438396068997e-07	1.11020880375902e-05	IGLV3-19
DCHS2	134.967849850958	-5.15605728669292	0.985913749478932	-5.22972449610117	1.69762837903593e-07	1.16306690148687e-05	DCHS2
MT1H	495.304145943331	-5.07398236085667	0.972390754816524	-5.21804874812292	1.80817880555995e-07	1.23416668736047e-05	MT1H
CXCL12	793.648153985156	-3.46429560705282	0.664257081837459	-5.21529344853943	1.83526461881112e-07	1.24797994079156e-05	CXCL12
CNTNAP2	95.0370871478084	6.16682147276138	1.18401301733242	5.20840681857976	1.90468961205177e-07	1.29037410743611e-05	CNTNAP2
MMP1	714.496473684334	-3.12021309941987	0.599192262649794	-5.2073654716792	1.91540607765636e-07	1.29282816145221e-05	MMP1
THBS4	775.767288620103	3.63996664804732	0.700424042025475	5.19680426377331	2.02743640188267e-07	1.36339487040257e-05	THBS4
MYZAP	365.709364441104	-3.79143872296134	0.731173922788084	-5.18541294320778	2.15536752657878e-07	1.44409624280778e-05	MYZAP
IGKV1-9	997.02359323154	-2.76250172838555	0.533298180549214	-5.18003216425865	2.21847644583744e-07	1.48093460618833e-05	IGKV1-9
PIK3C2G	740.563760041132	-10.5618179955578	2.04022735032646	-5.1767848293318	2.25742310510764e-07	1.50143352801028e-05	PIK3C2G
HMGB3	658.065601848204	2.98641092931397	0.577345418893149	5.17265891715107	2.30786068246183e-07	1.5293982937158e-05	HMGB3
KLF7	542.824596899017	-3.2148270822156	0.622535270840685	-5.16408825780141	2.41613683048163e-07	1.59535063763396e-05	KLF7
UBXN10	202.637120472516	4.70516910004934	0.912285177727518	5.15756390098303	2.50183480827328e-07	1.64597247458383e-05	UBXN10
CADM3	139.17756527374	-6.41329927395773	1.24418909734861	-5.15460173025516	2.5417054798379e-07	1.66618851311388e-05	CADM3
MT-CYB	147561.538673265	-2.01615396673724	0.392110707295411	-5.14179778625196	2.72121915296017e-07	1.77747304098731e-05	MT-CYB
DMKN	308.508033875566	-3.8597992223399	0.751838953781902	-5.13381117448667	2.83932969315742e-07	1.84799801171788e-05	DMKN
KALRN	936.433676399253	-2.79298583601801	0.544234982149176	-5.13194838190767	2.86758149683649e-07	1.85974395723659e-05	KALRN
S100A8	210.794154554076	-4.62668388295018	0.905104353186035	-5.11176845704466	3.19156865117465e-07	2.06252294677329e-05	S100A8
COL9A3	200.794172731888	4.08702131909015	0.802078917156473	5.09553515454495	3.47757478661031e-07	2.23941070357549e-05	COL9A3
ETNPPL	158.735247387415	-11.4122539319234	2.24113228250673	-5.09218220673645	3.53965688998023e-07	2.27136292827464e-05	ETNPPL
PRIMA1	177.185419339453	-9.10944869742574	1.78966616963075	-5.09002676141843	3.58012984746346e-07	2.28927320491839e-05	PRIMA1
HBA2	281.134944355768	-3.62357491597926	0.712969791921073	-5.08236808493058	3.72758176654672e-07	2.37522552844571e-05	HBA2
IGHV3-30	3382.96208502923	-2.53324648841808	0.499201112963962	-5.07460104280849	3.88309849316058e-07	2.46569989335744e-05	IGHV3-30
HOXB13	149.85895748488	11.4157598892776	2.25215194373777	5.06882314091629	4.00282949052731e-07	2.53290154983922e-05	HOXB13
MSLN	2128.60677645797	8.44703017830596	1.66748337759154	5.06573576193998	4.068259177388e-07	2.5653963753882e-05	MSLN
PLA2G4F	319.56359519489	-4.57702270969218	0.906002635960703	-5.05188674737002	4.37467075901657e-07	2.74910344525234e-05	PLA2G4F
ZNF655	1035.81001827565	-2.54270584514199	0.503551271157537	-5.04954706855759	4.42858814073425e-07	2.77342234627976e-05	ZNF655
MT-CO1	705459.99024972	-1.96285562706226	0.388923322431858	-5.04689617168988	4.49045215932836e-07	2.79684609247732e-05	MT-CO1
FGD4	2135.23721659119	-2.95460438375808	0.585460747883701	-5.04663104134352	4.49668516843643e-07	2.79684609247732e-05	FGD4
SYNPO	1865.88474842472	-2.3066554937362	0.457600242558678	-5.04076545247988	4.63673470735462e-07	2.87414467030036e-05	SYNPO
PDGFD	712.173369006258	-3.08856729214629	0.613404366573954	-5.03512439827721	4.77538613273099e-07	2.94713340465931e-05	PDGFD
STK11	1458.21035328788	-2.46011308732216	0.488634816962321	-5.03466597533074	4.78682774242294e-07	2.94713340465931e-05	STK11
CEACAM6	2273.96899340163	6.20591913215063	1.23284400100271	5.03382352276781	4.80792318442026e-07	2.95015461659511e-05	CEACAM6
SILC1	179.181780649282	-4.53625646650289	0.902101698713694	-5.02854220646201	4.94222738925901e-07	3.02238764905558e-05	SILC1
KRT20	3322.04383906251	-10.7072639260049	2.1298137844149	-5.02732398689327	4.97371646268544e-07	3.02282070420088e-05	KRT20
SLC38A5	258.559882016792	-3.98570779356124	0.792823570671816	-5.02723170829024	4.97610958768802e-07	3.02282070420088e-05	SLC38A5
FOXM1	481.288438880375	3.17003576147018	0.63135966514109	5.02096655281547	5.14121123240476e-07	3.11273865446327e-05	FOXM1
IGLV10-54	330.372109720398	-3.9878969589157	0.794574420549761	-5.0189093126815	5.1965672562545e-07	3.13583581715172e-05	IGLV10-54
ADAMTSL1	305.466850624875	-3.4300722702201	0.683985326144155	-5.01483312450066	5.30795139106166e-07	3.19247875084844e-05	ADAMTSL1
ABHD11	628.639037820812	2.7910079171125	0.559068171420309	4.99224971083931	5.96800256292325e-07	3.57766048377347e-05	ABHD11
PDE10A	219.013265043455	4.20388072584049	0.84363589409532	4.98305104757136	6.25894298207214e-07	3.73976973459943e-05	PDE10A
PSAT1	482.313723926241	-3.98915025390833	0.801123899921998	-4.97944232383622	6.37677524605742e-07	3.79772392431864e-05	PSAT1
LEPR	838.947895767304	-2.74141434309104	0.550683641506576	-4.97820188664221	6.4177696242039e-07	3.80968839190527e-05	LEPR
IGKV3-15	10197.9971095907	-2.21889834364018	0.446175114612782	-4.97315576545741	6.58716906481319e-07	3.89755094276479e-05	IGKV3-15
PGM5	577.70599397592	-2.9010911202173	0.583546090586128	-4.97148582951413	6.64417214283396e-07	3.91855641200667e-05	PGM5
IGKV1D-17	328.307177529205	-3.93769297264178	0.794484725438053	-4.95628530865797	7.18536819378666e-07	4.22406935366349e-05	IGKV1D-17
ADAMTS15	197.923211555542	-4.36777511600612	0.881886899461317	-4.95276108384657	7.31677881494035e-07	4.28749122583514e-05	ADAMTS15
KIT	815.394286608702	-3.42715132606696	0.693710846860568	-4.94031676393233	7.79957584934427e-07	4.55575225251442e-05	KIT
IGKV1-33	3554.4355672348	-2.61443566153724	0.531569884026221	-4.91832916066456	8.72860483035758e-07	5.08211164308104e-05	IGKV1-33
MT2A	5071.1529311419	-2.26465369988822	0.460697925947388	-4.91570196508079	8.84648951529171e-07	5.13434474288777e-05	MT2A
NCAM1	391.135073135808	-3.18823848185025	0.648843753096031	-4.91372301364884	8.93629766944068e-07	5.17000281675832e-05	NCAM1
SDC4	5197.03518405336	-2.01566017678006	0.411376647088765	-4.89979241905079	9.59379631884251e-07	5.53282734539829e-05	SDC4
ASB11	111.101636143708	-11.2905218624891	2.30685297899728	-4.89433958959826	9.86363915023317e-07	5.67050346605203e-05	ASB11
COL9A1	263.263208933833	3.99175166102964	0.815818372325268	4.89294161107483	9.93398855240947e-07	5.69298765343114e-05	COL9A1
ST3GAL4	345.316268758662	3.24599658886278	0.663633659177712	4.89124766951211	1.00198787883126e-06	5.72420912345482e-05	ST3GAL4
C9orf147	92.8898993970268	-7.56678523464927	1.54932865513406	-4.88391227359992	1.04001360432231e-06	5.92287747661554e-05	C9orf147
NEK2	207.242596922818	4.2994910257401	0.880568173667072	4.88263277542173	1.0467870738562e-06	5.94288088285215e-05	NEK2
FER1L4	1328.03799760443	-2.58729490065222	0.530355421179877	-4.87841699608969	1.06940649755578e-06	6.0380327432475e-05	FER1L4
CDHR5	1453.64816450793	2.63835150986777	0.540836921339636	4.87827551294512	1.07017371382185e-06	6.0380327432475e-05	CDHR5
HDC	460.283133749679	-3.36517553878279	0.691153175850591	-4.86892870692712	1.12204876385723e-06	6.31117798535004e-05	HDC
NRG1	142.375370628247	-4.86527775727034	1.00136665530374	-4.85863767432377	1.18196206950242e-06	6.62034293151722e-05	NRG1
ATP6V1C2	265.4350035495	4.05752268273171	0.835244230229667	4.85788771221564	1.18644657817461e-06	6.62034293151722e-05	ATP6V1C2
NUSAP1	431.845812503297	3.01949993696327	0.621597730697022	4.85764311523047	1.18791271872593e-06	6.62034293151722e-05	NUSAP1
TPH1	275.188685457618	-4.8552694758888	1.00078384225916	-4.85146669127729	1.2255179389404e-06	6.80909723147861e-05	TPH1
RTEL1	514.962503046297	2.92330407493424	0.602826045146354	4.84933273615362	1.23877475595132e-06	6.86183317703855e-05	RTEL1
P3H2	305.463713747189	-3.60080279448756	0.744522228496401	-4.83639394052687	1.32215766632684e-06	7.30151554883041e-05	P3H2
TMED6	447.103927006587	-4.08912304539713	0.845781652028413	-4.83472659354848	1.33328755293683e-06	7.34073485338995e-05	TMED6
PLA2G4A	291.747891089801	3.37653529843202	0.699404924524555	4.82772594248939	1.38100964097959e-06	7.58057822205185e-05	PLA2G4A
IGHV1-69D	1673.49479115066	-2.87539004703667	0.596631435064435	-4.81937403570788	1.44009342719664e-06	7.88115994511457e-05	IGHV1-69D
SPAG5	313.97099519164	3.7202480315153	0.772855382898851	4.81364057731121	1.48205260556052e-06	8.08650499513023e-05	SPAG5
MMRN1	229.627953015718	-3.89065363010295	0.808913370259725	-4.80972842475548	1.51135494072976e-06	8.22177087756989e-05	MMRN1
FUT9	1408.75776452045	-12.9659808532179	2.69892664143621	-4.80412496366264	1.55429737427829e-06	8.40519743289244e-05	FUT9
RFLNA	2162.50911098362	-2.49164924258538	0.518614338718159	-4.8044356982954	1.55188563412338e-06	8.40519743289244e-05	RFLNA
IGHV3-20	340.023703628706	-3.75933986138072	0.782812639482336	-4.80234946623592	1.56814700897896e-06	8.45500328154812e-05	IGHV3-20
KLF2	1456.63194572248	-2.34021617514392	0.48741952198617	-4.80123603914724	1.5768926573789e-06	8.4770772236204e-05	KLF2
COBLL1	1285.61928637508	-2.50411223248843	0.522151256416613	-4.79576023559436	1.62059027431326e-06	8.68636387031906e-05	COBLL1
HOXB6	224.091375085808	3.80136011798726	0.794282565325657	4.78590401443433	1.70219398047638e-06	9.09700384170134e-05	HOXB6
TMEM106C	1304.23612284855	2.39072102753347	0.499939313322057	4.78202246518146	1.73540278943428e-06	9.24736270019015e-05	TMEM106C
ECRG4	136.139156073599	-5.15360432190072	1.07813313770929	-4.780118652925	1.75191768917145e-06	9.30814809546955e-05	ECRG4
KRT80	83.9085353450172	6.81688778591928	1.42666161528497	4.7782092914567	1.76863236729193e-06	9.36963844811865e-05	KRT80
ADA	625.903637519934	-2.86217376718749	0.60018712526541	-4.76880233964	1.85324381877976e-06	9.7894247401282e-05	ADA
TNFRSF1B	1521.16873157015	2.21552795111653	0.464731895865705	4.76732492610483	1.86688098295835e-06	9.83295925821763e-05	TNFRSF1B
RASA4B	689.711345534494	-2.57943656813089	0.541307764065302	-4.76519410835517	1.88671927967346e-06	9.90881041866548e-05	RASA4B
GRN	4828.47384916923	2.14572160443013	0.450395290992741	4.76408534312298	1.89712204275345e-06	9.93481382389046e-05	GRN
GSTM2	479.198184919809	-2.91503260947722	0.612403251708446	-4.75998878409779	1.93603717677264e-06	0.0001010955344111	GSTM2
IYD	399.832423484663	3.31428009154142	0.69728980003402	4.75308844526296	2.00332658396376e-06	0.0001043103533318	IYD
NR0B2	263.305137083277	-4.19746554317975	0.885309958109954	-4.74123837050349	2.12415834480958e-06	0.0001102867854011	NR0B2
SLCO2A1	1022.12537255026	-2.4219196542514	0.510936392986984	-4.74015882895446	2.13550752033909e-06	0.0001105610484393	SLCO2A1
IGHV1-18	1895.45014281814	-2.22518982715967	0.469632013621581	-4.73815617891985	2.15671570526635e-06	0.0001113427394129	IGHV1-18
B4GALNT2	344.061125756051	-10.3066538116693	2.18020387944477	-4.72738073206899	2.27434571754825e-06	0.0001170838315158	B4GALNT2
LRP8	169.545260529191	4.22052860202491	0.896159580651507	4.70957259526991	2.4823678803187e-06	0.00012743287958	LRP8
STX12	1636.38221427382	-2.2884516704987	0.486104928318292	-4.70773188499801	2.50488263255734e-06	0.0001279453467418	STX12
TNRC18	3686.03458989253	1.97593605388717	0.419732401936693	4.70760904988506	2.50639205371128e-06	0.0001279453467418	TNRC18
SCN7A	141.091222635204	-6.37124341337555	1.3553809377854	-4.70070312762827	2.59267209322885e-06	0.0001319800453268	SCN7A
WASF3	222.408203162093	-4.06087148281863	0.864819638749939	-4.69562819906408	2.6578860800348e-06	0.0001349228855781	WASF3
FBXO32	560.059538641871	2.82261520812381	0.601356253217131	4.6937488269614	2.68243357762194e-06	0.0001357907486627	FBXO32
CXCL16	2463.10861757542	2.1473510110484	0.457772572176704	4.69086865741599	2.72047573563759e-06	0.0001370619908496	CXCL16
HAS3	223.278051812272	-5.60569607744402	1.19506347962879	-4.69070988529017	2.72258783404163e-06	0.0001370619908496	HAS3
DGKD	3414.54762104382	-2.08519373008382	0.445619270663167	-4.67931677860486	2.87832442196377e-06	0.0001445029869583	DGKD
CDC42EP1	3209.87601282929	-2.12419630754789	0.454009712530353	-4.67874639885788	2.88634169438675e-06	0.0001445073929629	CDC42EP1
C2	1348.29789760705	2.97959119567154	0.638756427295228	4.66467509108038	3.09105043202321e-06	0.0001543323371868	C2
LGR6	125.986574913746	5.65811935959617	1.2132913133141	4.66344669042511	3.10956766029855e-06	0.0001546676151687	LGR6
SLC17A9	796.253366444021	2.96963137304029	0.636835643089214	4.66310484544326	3.11473961627152e-06	0.0001546676151687	SLC17A9
ACADVL	7623.30315354732	-1.89875467828318	0.407640264907546	-4.65791738878844	3.19424335360812e-06	0.0001572669843491	ACADVL
PLIN4	174.514519460095	-4.38818808935848	0.942188186878915	-4.65744333294472	3.2016050918323e-06	0.0001572669843491	PLIN4
STRA6	119.060242115926	8.6035369236006	1.84680578536252	4.65860405668578	3.18360869212324e-06	0.0001572669843491	STRA6
FAM189A2	357.345817016307	-3.23268089077272	0.693943152769686	-4.65842321214691	3.18640619467794e-06	0.0001572669843491	FAM189A2
REG1A	9110.25701792776	-2.83391164847913	0.60885568476103	-4.65448827925688	3.24786310720641e-06	0.0001591103689938	REG1A
LINC00342	593.053198530181	-2.89201313889686	0.621595274120588	-4.65256616210345	3.27829502091403e-06	0.0001601706393059	LINC00342
CELF3	79.208570676991	-6.31043530039315	1.35838713525535	-4.64553523558432	3.39195870581957e-06	0.0001652808969381	CELF3
UBL3	2829.34516680072	-2.02288781041445	0.435745082229123	-4.64236521056312	3.44443336970255e-06	0.0001673902766118	UBL3
PCDH9	134.064488576609	-5.93449636112861	1.27859592935907	-4.64141659210775	3.46028695688592e-06	0.0001677134827188	PCDH9
RP11-449P15.2	241.390031641542	3.59866520149377	0.77554033622504	4.6402037823208	3.48065771960325e-06	0.0001682533323131	RP11-449P15.2
SMIM11A	417.419851285408	-3.99041100928241	0.860916760252162	-4.63507181357885	3.56813585608244e-06	0.0001720256821196	SMIM11A
CLC	192.481696272801	-5.17752787621539	1.11833811571456	-4.629662356547	3.66262457665989e-06	0.0001761152250265	CLC
ATP9A	2034.93196330226	2.08184450057805	0.450437353586096	4.62182917114606	3.80371185083828e-06	0.0001824180125517	ATP9A
AC027612.3	97.9711468096462	-11.0287068458706	2.3902956499022	-4.61395093377752	3.95085732143917e-06	0.0001889774903567	AC027612.3
HS6ST3	73.6927470476032	-7.15411675699124	1.55100930640672	-4.61255566129739	3.97747984424003e-06	0.0001897528604225	HS6ST3
S100A9	406.590642071445	-3.57058240455628	0.774605541733751	-4.60954926369939	4.03542905675687e-06	0.0001920147757972	S100A9
CTHRC1	464.662318815722	4.2153167489692	0.916010241314502	4.6018227295364	4.18809591232562e-06	0.0001987600518391	CTHRC1
DMBT1	6523.56669129138	-3.69889165200075	0.804750228672666	-4.59632258583089	4.30012787040316e-06	0.0002035468319746	DMBT1
COL16A1	1212.88458933162	2.75293514369779	0.59946201574548	4.59234291979999	4.38297388647974e-06	0.000206930870744	COL16A1
SLC7A7	463.535438122362	2.80337885578452	0.610714398141401	4.59032710595345	4.42551908531691e-06	0.000208399637754	SLC7A7
AKR1B10	7258.74612232898	-8.8722946924739	1.93502567050902	-4.58510438786065	4.5375967511606e-06	0.0002131267092606	AKR1B10
GNG7	330.821785492067	-3.20237881867913	0.700296878650295	-4.57288746574335	4.81048532995941e-06	0.0002253631996225	GNG7
ATP8A1	1091.30472233909	-2.76875161265572	0.60572993002232	-4.57093413322617	4.85554894176481e-06	0.0002263137570542	ATP8A1
TENT5C	1597.9667890227	-2.35376579894812	0.51494227192856	-4.57093139806294	4.85561232485741e-06	0.0002263137570542	TENT5C
CELA3A	120.806563230281	-10.5017598046505	2.29806350107722	-4.56983011989347	4.88119720472487e-06	0.0002269258618849	CELA3A
GPSM2	567.211059210643	2.6989844684277	0.591144461183193	4.5656935751806	4.97845547777672e-06	0.0002308584545216	GPSM2
BLACAT1	56.0728606992437	7.56838145444651	1.66021558375634	4.55867390265221	5.14776291542454e-06	0.0002381036329205	BLACAT1
MSR1	401.701277919617	3.13331442124836	0.687543218421785	4.55726176521775	5.18248201405428e-06	0.0002391026638585	MSR1
BIRC5	358.007586234361	3.07891397351598	0.676027477435859	4.55442134570352	5.25299743796824e-06	0.0002417440033069	BIRC5
UNC93B1	1497.25464883293	2.27713443019691	0.500381858394595	4.55079334311356	5.34440200582557e-06	0.000245330937416	UNC93B1
TCEAL2	107.042599683931	-6.65986543866478	1.46499837341504	-4.54598828198018	5.46780784369131e-06	0.0002503651511141	TCEAL2
IGFBP2	9033.58368385852	-4.96949763648324	1.093845399711	-4.54314443137595	5.54212509603855e-06	0.0002531320494992	IGFBP2
MUC2	878.846529223092	13.4930804488479	2.97052872269032	4.54231610210712	5.56395271499531e-06	0.0002534936856951	MUC2
CNN1	872.672406186125	-2.89017233839152	0.63644363293213	-4.54112852865907	5.59539053634509e-06	0.0002540315393011	CNN1
SOX21-AS1	170.150694705855	-8.48067373874602	1.86765327179597	-4.54081807732483	5.60363689634978e-06	0.0002540315393011	SOX21-AS1
RTEL1-TNFRSF6B	332.710423701412	3.3367013832518	0.73587701734128	4.5343193286662	5.77895436808245e-06	0.0002613291920693	RTEL1-TNFRSF6B
SLC13A2	243.215443726684	7.45243181238138	1.64432912503723	4.532202038453	5.83719793891182e-06	0.00026330964168	SLC13A2
FABP4	163.576418035516	-4.75310153623733	1.0521434579331	-4.5175413109298	6.25618250758514e-06	0.0002815127654771	FABP4
PLP1	126.759033241911	-10.7359899506053	2.3792945449481	-4.51225762417721	6.41412125054392e-06	0.0002879087331771	PLP1
ADGRG6	844.932809219227	-3.34824195682913	0.743551616708604	-4.50303903802995	6.69885728381112e-06	0.0002999507988702	ADGRG6
HOXB9	202.711885203954	9.903460938072	2.19963370690589	4.50232277627837	6.72147972389014e-06	0.0003002260943337	HOXB9
FGB	120.635308465577	-10.5346226006965	2.34059600982059	-4.50082908647872	6.76889182517996e-06	0.0003016046078779	FGB
PTGER3	641.248115094674	-2.55782311179654	0.569260067002978	-4.49324177131006	7.01470684136554e-06	0.0003117951645781	PTGER3
HPCAL1	1569.23491036859	-2.12611470787967	0.473500609168639	-4.49020479955168	7.11547258216786e-06	0.0003155045555655	HPCAL1
ASPM	272.965677720934	3.39663054134278	0.757320716784595	4.48506222801361	7.28926581425086e-06	0.0003224261655313	ASPM
C15orf48	734.333092659474	2.80744844145244	0.626348130941563	4.48224925207668	7.38604036761616e-06	0.0003259157376741	C15orf48
MYOC	216.236121307977	-10.0230034485204	2.23711051754313	-4.48033450735729	7.45261462470478e-06	0.0003280590553638	MYOC
SCTR	104.035323641317	-5.64606594292103	1.26274000503883	-4.47128143591794	7.77522966480322e-06	0.0003414356274972	SCTR
IGKV1-12	1064.88887761784	-3.0686204917202	0.686746524831084	-4.46834513283482	7.88270506223495e-06	0.0003453231179186	IGKV1-12
DCPS	426.224103887597	2.95732442505678	0.662287103266581	4.46532087137201	7.99488395016385e-06	0.000349397518244	DCPS
RPS28	6346.4966034772	-2.39019827497052	0.535517936914908	-4.46333933974337	8.06921068814554e-06	0.0003518021425377	RPS28
IGLV1-47	1737.35420712554	-3.08586757590468	0.692124694418767	-4.45854280419243	8.25187198414057e-06	0.000358907195797	IGLV1-47
H3-2	283.958517393096	-3.79148820004325	0.851305184605737	-4.45373559166	8.43890150836877e-06	0.0003661679549726	H3-2
CA4	110.25106373112	-10.3367172952051	2.32276708902775	-4.45017382243514	8.58008158167723e-06	0.0003714095172078	CA4
C1orf21	938.839574790917	2.50228061037448	0.562557082854197	4.44804747222961	8.66543811223723e-06	0.000374215507482	C1orf21
DUOXA2	217.995520000208	-3.47808864754721	0.782167695346386	-4.44673011713546	8.71872621148654e-06	0.0003753053522757	DUOXA2
CAMK2N1	876.652646328406	2.59402618764131	0.583398338134415	4.44640654263168	8.73186289315931e-06	0.0003753053522757	CAMK2N1
FAM83F	613.874922916947	-2.65906039468483	0.59856861494794	-4.44236521641901	8.89753688489342e-06	0.0003806307797894	FAM83F
APOBEC2	71.618268437255	-6.05651653750166	1.36323722563334	-4.4427458578883	8.8818052743955e-06	0.0003806307797894	APOBEC2
AADAC	654.268851685851	-12.920693445499	2.91555341461448	-4.43164353660367	9.35175278394679e-06	0.0003991249244371	AADAC
GSTA2	180.398848474307	-9.86426587251657	2.22697383414113	-4.42944848353861	9.44743765449038e-06	0.0004022665976996	GSTA2
VSTM2A	119.936872758053	-10.0780758487991	2.27639179320078	-4.42721498069913	9.54575822244254e-06	0.0004055055893841	VSTM2A
IGLV3-25	2380.75900599	-2.64570295115016	0.598243128306639	-4.42245439348208	9.75859525575603e-06	0.0004135828835834	IGLV3-25
OLFM4	19976.0555297748	-9.27165979481837	2.10199060858881	-4.41089496638759	1.02944247105559e-05	0.0004351212271072	OLFM4
GNMT	90.4272938421561	-5.64143744486339	1.27910059164759	-4.41047207835057	1.03145505986801e-05	0.0004351212271072	GNMT
FAM83A	82.3432433220716	10.4739413813612	2.3759193356716	4.40837414979014	1.04149510744718e-05	0.0004383419593098	FAM83A
H2AC19	189.505785767453	3.70665302596218	0.84092859748022	4.40780945857816	1.04421344759826e-05	0.0004384734071205	H2AC19
ASCL2	566.406026764791	3.19308030836889	0.725024831673804	4.40409785827237	1.06224988467428e-05	0.0004450216528345	ASCL2
SYTL5	257.23199839135	-5.5447378554847	1.26083575019615	-4.39766865321047	1.09419853485876e-05	0.0004573549105336	SYTL5
CDH2	179.81416091685	-3.67213223644658	0.835863679575798	-4.39321904537136	1.11684495697676e-05	0.0004657524598614	CDH2
RPRM	127.781787193246	-4.68904673676195	1.06796323656516	-4.39064433701212	1.13015266533451e-05	0.0004702260770104	RPRM
IRS2	1510.86062204432	2.39685192734616	0.547735365647847	4.37593056367873	1.20915504545423e-05	0.0005019508325366	IRS2
PAPPA2	247.969528593252	-9.76296114403561	2.23215166251456	-4.37378933877523	1.22108217776906e-05	0.0005057500365378	PAPPA2
P2RY14	144.564740547625	-3.95086253223008	0.904858611641542	-4.36627610258652	1.26382708149899e-05	0.000522267227511	P2RY14
TBC1D14	2114.27137331576	-2.11141128673195	0.484156757000732	-4.36100757905721	1.29464881513472e-05	0.000533793665317	TBC1D14
CYSTM1	9521.55937014989	-2.25159161695197	0.51695928571645	-4.3554525069252	1.32792307440075e-05	0.0005462769776044	CYSTM1
TBL1X	396.556654792017	-2.75924536843105	0.634817262031738	-4.34651912205421	1.38314998388963e-05	0.0005664669866726	TBL1X
CYP2C8	73.8575679070136	-8.18328833654149	1.88272700211236	-4.34650819123543	1.38321888207493e-05	0.0005664669866726	CYP2C8
FNDC5	101.981738060052	-5.00027869173626	1.15105697726766	-4.34407574124242	1.39863257648696e-05	0.0005714950689214	FNDC5
CCNJL	172.9822012385	-3.72026733649823	0.856518782148056	-4.34347432191529	1.4024687705554e-05	0.0005717805564787	CCNJL
CACNA1D	139.450418061178	4.05554806968761	0.934259585067503	4.34092208900868	1.41886030413202e-05	0.000577144833907	CACNA1D
IGKV1-6	469.862466914566	-3.15879309156503	0.727758294576383	-4.3404425825249	1.42196021962396e-05	0.000577144833907	IGKV1-6
ITPRID1	36.7146608566315	-11.4578404974057	2.64369981404717	-4.33401721198639	1.46412720010107e-05	0.0005929389798809	ITPRID1
STIL	197.3292195443	3.45225803627959	0.796984544456254	4.33164991754627	1.47996124922363e-05	0.0005980224790654	STIL
PPP2R3A	374.968742250876	-2.90529316317349	0.670855184749189	-4.33073072880801	1.4861532986933e-05	0.0005991959671545	PPP2R3A
RELL1	484.014975149554	-2.69627753504206	0.623995288063533	-4.32099021678435	1.5533056142194e-05	0.0006248883336321	RELL1
LUM	6111.77826144163	2.43525072529415	0.563809627646479	4.31927836255592	1.56540232108672e-05	0.0006283676629842	LUM
TXLNGY	385.328701398373	-2.88878135280892	0.669408812208444	-4.31542175741391	1.59298468482032e-05	0.000638034129586	TXLNGY
ACAT1	1399.98091882452	-2.21868252517688	0.51494120112764	-4.30861333355792	1.64281288460051e-05	0.0006553690793771	ACAT1
HEPACAM2	228.281102973553	-5.13473156187121	1.19176044960733	-4.30852656971714	1.64345735993945e-05	0.0006553690793771	HEPACAM2
MCM8	334.54726645675	2.88837205445565	0.670478517973223	4.30792631982729	1.6479225759815e-05	0.0006557148695346	MCM8
GFRA1	355.544405823757	-2.91614565311924	0.677530837166117	-4.30407812184091	1.67682491007339e-05	0.0006657615939254	GFRA1
KIF1A	97.504713377776	-5.47483707501241	1.27232071722458	-4.30303224721132	1.68476317556304e-05	0.0006674592198143	KIF1A
SRPX	261.687540887028	-3.30225654707747	0.767889506156231	-4.30043192490979	1.70465532142335e-05	0.0006738750233756	SRPX
RIMKLB	444.950115657528	2.65303098731045	0.617532781657393	4.29617838293538	1.73767770856734e-05	0.0006854423930937	RIMKLB
SLC2A4RG	1149.45150436291	2.35338034714242	0.5481237920282	4.29351978762736	1.75862632957391e-05	0.0006922074779731	SLC2A4RG
CD79A	586.256583272208	-2.92499224834167	0.681769179662501	-4.29029697380812	1.78434346999477e-05	0.0007008162801117	CD79A
GAK	2638.88569335273	1.91658369605749	0.446814170455723	4.28944250828636	1.79122172039907e-05	0.0007020048308075	GAK
NRXN1	59.030655297403	-10.5139361102677	2.45330862403899	-4.28561494760419	1.82234391226288e-05	0.0007126694304094	NRXN1
METTL7A	5151.44667386077	-2.26126975554433	0.527864385186505	-4.28380815035547	1.83721346596286e-05	0.0007169460000793	METTL7A
SNHG3	407.170712146553	-2.66449879595701	0.623130916341928	-4.27598555308228	1.90293563963021e-05	0.0007410063909534	SNHG3
ODAM	138.676014359862	-4.29946297108273	1.00564421406379	-4.27533208162029	1.90852602845667e-05	0.0007415986853431	ODAM
GREM2	603.354898431332	-2.65219436550496	0.620572605183459	-4.27378576390896	1.92181700401469e-05	0.000744697245934	GREM2
ANTXR1	1770.54420702785	2.4441259530807	0.57193209144445	4.273454820323	1.92467297429167e-05	0.000744697245934	ANTXR1
ADAM9	4074.39188857841	-2.03744843708543	0.476878210775052	-4.27247123279975	1.93318499734841e-05	0.0007451668303999	ADAM9
CELSR3	223.234808202406	3.24565576554547	0.759685112949008	4.2723698414284	1.93406447969257e-05	0.0007451668303999	CELSR3
C13orf46	139.315259181598	-4.25006724134029	0.995568371219043	-4.26898580168453	1.96363766344477e-05	0.0007549648265531	C13orf46
FOXQ1	2678.1326637047	-2.09508079551257	0.491144434593633	-4.26571217740868	1.99265535826811e-05	0.000764508447349	FOXQ1
IRS4	72.6265631913551	-10.4305550474961	2.44801239600438	-4.26082607445972	2.03672690697777e-05	0.0007794884894272	IRS4
HOXC10	50.4089466478908	11.7179168563619	2.7504010651201	4.26043932463728	2.04025466119838e-05	0.0007794884894272	HOXC10
RPS6KA6	105.609353629261	-7.43827662793722	1.7472211046089	-4.25720397282073	2.0699948218881e-05	0.0007891963521775	RPS6KA6
TMOD1	174.584181554695	-3.83942000462777	0.902762304541635	-4.25296889924661	2.10954884090357e-05	0.0008025974546268	TMOD1
PNPLA7	467.109392497191	-2.7043972449434	0.636190856220983	-4.2509212738575	2.1289299602276e-05	0.0008082837415664	PNPLA7
MTND2P28	585.808710730412	-2.51941665412251	0.593547643177724	-4.24467468295234	2.18910778044451e-05	0.0008294033303704	MTND2P28
CADM2	126.706207641269	-6.21634197436668	1.46854597908654	-4.23299104208732	2.30603693647706e-05	0.0008718924715841	CADM2
CELA3B	67.8611758056838	-10.4451775913737	2.4690666449073	-4.23041541341865	2.33260145218518e-05	0.00088011032846	CELA3B
PLVAP	3931.40195932758	-2.01016678918503	0.475889724370066	-4.22401805764115	2.39984808579248e-05	0.0009036122213942	PLVAP
HOXA13	137.340778583932	9.58952866947315	2.271782924366	4.22114655701505	2.43062835833284e-05	0.0009133148701496	HOXA13
GAMT	301.698167821406	-3.92706417790089	0.9308044334784	-4.21900029335434	2.45387954057167e-05	0.0009201543363658	GAMT
GRIN2D	143.488058536623	4.52827391756975	1.07345762484771	4.21840025423654	2.46041771465738e-05	0.0009207115489099	GRIN2D
SHROOM2	143.367527261861	-3.98424060019324	0.94543487368418	-4.21418831808838	2.50678064359317e-05	0.0009350004289715	SHROOM2
CTB-50L17.14	85.2496378440381	-6.01746669409868	1.42802141395211	-4.21384906088005	2.51055096669955e-05	0.0009350004289715	CTB-50L17.14
H2BP2	46.26228881491	-6.83574098165534	1.62232741619397	-4.21353970439098	2.51399369071588e-05	0.0009350004289715	H2BP2
JAM2	338.076832469794	-2.95470676794427	0.701424839970247	-4.21243531676124	2.52632071663881e-05	0.0009376714611003	JAM2
RGN	234.665189429389	-3.47130914900642	0.825268438387864	-4.20627881491205	2.59609920664954e-05	0.000961612031341	RGN
TOX	347.851021832653	-2.81689079506248	0.670599188098917	-4.20055801595598	2.66257927163846e-05	0.0009842361997229	TOX
DIRAS1	95.9485777634124	-5.51565888356945	1.3149700548829	-4.19451291920153	2.73458566459236e-05	0.001008807472703	DIRAS1
SNHG29	4985.68104319053	-2.04590862455392	0.488252216522925	-4.1902700188927	2.78622690063974e-05	0.0010252787382771	SNHG29
CCL14	172.870706963635	-3.73553832235215	0.891552892832602	-4.18992339364607	2.79048646941092e-05	0.0010252787382771	CCL14
LAMA5	2236.94359005153	2.00135418644838	0.477755112712642	4.18907957904398	2.80088173818481e-05	0.0010270275411806	LAMA5
ARPC5	3031.85256615835	1.79837470013188	0.429451498927497	4.18760839029111	2.81909397438038e-05	0.0010316298913475	ARPC5
RPL3	32902.8713597856	-1.94173538347819	0.464443246783771	-4.18078074538608	2.90509884095184e-05	0.0010609723702907	RPL3
HBA1	150.755593228263	-3.73475378263791	0.893707969577916	-4.17894201436044	2.92868338369428e-05	0.0010674465196888	HBA1
MZB1	899.922748726817	-2.86933545311165	0.688287129376834	-4.16880591056454	3.06199590604992e-05	0.0011107893613064	MZB1
RCC2	1995.42026829758	1.87110327314124	0.44885258104596	4.16863654605931	3.06427166531859e-05	0.0011107893613064	RCC2
AC079305.8	68.5953745873403	-5.25642822619096	1.26098295300254	-4.16851648444164	3.06588591273663e-05	0.0011107893613064	AC079305.8
AC021218.2	377.362036327185	-6.6266371734277	1.59022421322256	-4.16710871229846	3.08487402192554e-05	0.0011154512733248	AC021218.2
IGLV1-40	2083.18759820692	-2.02828084444947	0.487113943565686	-4.16387350688918	3.12893504552389e-05	0.0011291428172203	IGLV1-40
BGN	2389.12203612263	2.63850772557546	0.633896392851888	4.16236431588586	3.14969300733698e-05	0.0011343874578203	BGN
LINC00649	150.853099215924	3.73445579122641	0.897322148556037	4.16177823899239	3.15778934165737e-05	0.0011350602162202	LINC00649
CREB3L4	571.988995949057	2.40436354213019	0.578058452654946	4.15937788140155	3.19115578994909e-05	0.0011447957306305	CREB3L4
ANGPTL3	52.2111689295341	-8.45452276009055	2.03385410491445	-4.15689736036703	3.22598835352715e-05	0.0011550179126655	ANGPTL3
PRSS2	474.543994689018	-6.55228342083929	1.57660254992524	-4.15595130246998	3.2393682269978e-05	0.0011575342464472	PRSS2
VAV3	489.57451216839	-2.75358697320221	0.662806296468433	-4.15443695673062	3.26089505625641e-05	0.0011629462134093	VAV3
KLF15	413.645515297831	-2.6392310777151	0.635593678632052	-4.15238723486891	3.29024894535465e-05	0.0011711229839871	KLF15
DERL3	860.67156696975	-2.26774844604474	0.546234131230105	-4.15160517512487	3.30151477411511e-05	0.0011728422074751	DERL3
IL1RL1	136.831581168386	-4.38739310696112	1.05727161535131	-4.14973129256219	3.32865794842453e-05	0.0011801840943986	IL1RL1
MASP1	76.5283124452218	-6.63010637522813	1.59831997526102	-4.14817212939191	3.35140384713437e-05	0.0011859414312655	MASP1
IGKV1-8	183.278995904615	-5.05515869811979	1.21950804770456	-4.1452442299458	3.39451711491027e-05	0.001198869765545	IGKV1-8
HIPK2	2288.70315878203	-2.13943505661438	0.516466198399376	-4.14244932823268	3.43616302856336e-05	0.0012112308516932	HIPK2
VLDLR	230.555749007438	-3.15714746152206	0.762420165820433	-4.1409548213152	3.45863084509612e-05	0.0012121759218051	VLDLR
XK	532.676062777682	-2.40977231259041	0.581957331149495	-4.14080583507828	3.46087827620402e-05	0.0012121759218051	XK
UST	214.120383054855	-3.5428681822833	0.855631015839595	-4.1406495518478	3.46323727166222e-05	0.0012121759218051	UST
SLC25A6	10563.0916750792	-1.71293501810212	0.413702152671531	-4.1405030335004	3.46545025933107e-05	0.0012121759218051	SLC25A6
ID4	597.209730137065	-2.5868357437071	0.625252908101299	-4.13726303418968	3.51473122432361e-05	0.0012270586557868	ID4
IER5L	478.354900330719	2.833464726493	0.685938888426409	4.13078303956955	3.61529666924281e-05	0.0012597546175961	IER5L
SERPINB1	3473.77639559352	-1.83966754783131	0.445430440794271	-4.13008941317729	3.62622174768597e-05	0.0012611500978975	SERPINB1
PFKFB2	1261.70601668175	2.34031883243624	0.566906109087457	4.12823004536577	3.65566288524726e-05	0.0012689676270618	PFKFB2
MCM2	658.901022912251	2.41115837900196	0.584255194713117	4.12689249632755	3.67698176702903e-05	0.0012739413635425	MCM2
HIF3A	176.786805781655	-3.88878006283956	0.942867826456175	-4.12441696887227	3.71675038879222e-05	0.0012852762634791	HIF3A
TTR	768.714313589328	-11.0363624386489	2.67964699878063	-4.11858817361802	3.81200708891868e-05	0.0013157200225086	TTR
THNSL2	264.85618407178	-3.07335290229213	0.747378900514927	-4.11217509642654	3.91948847042951e-05	0.0013502600734424	THNSL2
ISG20	997.924151968261	2.06420448038299	0.502112305878119	4.11104140690798	3.93878549913857e-05	0.0013517971174444	ISG20
AMT	343.161561215686	-3.08882597456331	0.751309960894977	-4.11125385704168	3.93516244000605e-05	0.0013517971174444	AMT
SFRP5	69.9637739489368	-9.71079169549813	2.36252889678875	-4.11033774388854	3.950808172871e-05	0.0013533745891428	SFRP5
GLUL	22091.1010208151	-1.7329642110316	0.421962185337982	-4.10691827667813	4.00973017305574e-05	0.0013697986499185	GLUL
RERGL	56.1868737599231	-10.0936187415281	2.45785096032491	-4.10668462183475	4.01378664978331e-05	0.0013697986499185	RERGL
CRIP1	1504.42439540007	2.63663510841015	0.642629912912176	4.10288263187413	4.08034266652642e-05	0.0013899096215846	CRIP1
SPP1	376.041749418195	3.82578605593156	0.932802617499818	4.10138863695063	4.10678142061143e-05	0.0013963056830078	SPP1
B3GALT5	537.339863365233	-2.86344822837751	0.698583157440587	-4.09893682359646	4.15052298414269e-05	0.0014085499229612	B3GALT5
CFC1	120.777086023179	-9.5154355743491	2.32192352845407	-4.09808310124858	4.1658573029901e-05	0.0014111260871689	CFC1
ILDR1	93.0407884213102	7.56137767822171	1.84635400298894	4.09530223672226	4.21617997170311e-05	0.0014249476685415	ILDR1
AGRN	3341.7344007579	1.82781079242736	0.446386995602401	4.09467751174229	4.227564093681e-05	0.0014249476685415	AGRN
NKX6-3	432.366196511949	-8.85130642046367	2.16173529638977	-4.09453758526583	4.23011791418457e-05	0.0014249476685415	NKX6-3
CTSF	927.501012801784	-2.11968526956853	0.517847057529621	-4.09326506494108	4.25341016186054e-05	0.0014301503097739	CTSF
IGKV1-39	133.033741463425	-9.21067143176524	2.25168984936583	-4.09055955657452	4.30333684365095e-05	0.001444272755777	IGKV1-39
CLDN5	678.26553614937	-2.37570340338916	0.580986484041563	-4.0890854927689	4.330772252551e-05	0.0014508087046045	CLDN5
RP11-357H14.17	98.1396347182156	9.54900041672351	2.33720199734464	4.08565473911643	4.39526962872972e-05	0.0014670218628932	RP11-357H14.17
MT-CO3	214945.436713455	-1.64921669731368	0.403624025433323	-4.0860221230466	4.38831958110769e-05	0.0014670218628932	MT-CO3
MAL	252.94959187188	-5.14128480776913	1.2603314012346	-4.07931184030867	4.5169212454038e-05	0.0015048697034047	MAL
COTL1	3157.90503539638	-1.87205112841828	0.459094439459912	-4.07770377402218	4.54826625977231e-05	0.0015125475240527	COTL1
GPRC5B	1836.50495924542	-1.87299303679534	0.459468511681892	-4.07643394307744	4.57316391671849e-05	0.0015163858516189	GPRC5B
LINC02418	50.0365925515917	11.8495767817062	2.90696787868398	4.07626684443127	4.5764498375242e-05	0.0015163858516189	LINC02418
IL1B	287.748220802993	-3.7521175835445	0.920776347599748	-4.07495000639993	4.60242333405038e-05	0.001522224370957	IL1B
DUSP4	2069.95253514891	-2.12557202001971	0.521775632459847	-4.07372803133593	4.62665073630762e-05	0.0015274652720737	DUSP4
SLC25A5	9161.44103073619	-1.69434376879775	0.416135482615678	-4.07161571070008	4.66881597256286e-05	0.0015381005683561	SLC25A5
FAM155B	68.4656793104386	-5.45876339671475	1.34080101357497	-4.07127033873585	4.67574470406781e-05	0.0015381005683561	FAM155B
GAS6-AS1	158.20584817325	3.59391761336343	0.883039940292025	4.06993777900341	4.70256954250527e-05	0.0015441374295966	GAS6-AS1
PADI2	244.913488058615	3.51768379593828	0.864421638959701	4.06940737875521	4.71328720920073e-05	0.0015448731313034	PADI2
CGNL1	739.000263319689	-2.24975518951436	0.553007755024898	-4.06821634791192	4.73743853384143e-05	0.0015500014334062	CGNL1
ALB	150.797622844787	-9.12203443523259	2.24605646924652	-4.0613557851877	4.87885527448286e-05	0.001593409650935	ALB
INAVA	2012.25930262883	2.19820819187978	0.541590693752145	4.0587997859612	4.93255810708554e-05	0.0016080668862884	INAVA
CD320	878.76576700846	-2.60299946593664	0.641438773027282	-4.058063801868	4.94812510843245e-05	0.001610261285287	CD320
MPC1	1023.10202492962	-2.02373615156642	0.498889149309568	-4.05648460057138	4.98168454047352e-05	0.0016182926749659	MPC1
TPX2	531.291826223794	2.38992572724284	0.589682696998541	4.05290122875819	5.05863634122915e-05	0.0016351141542036	TPX2
CBS	429.160689013743	-2.81508525290905	0.694599055032852	-4.05282044729517	5.06038401542403e-05	0.0016351141542036	CBS
CEL	1696.93908707434	3.93834673288402	0.97166535753294	4.05319249302402	5.05233970571951e-05	0.0016351141542036	CEL
HMOX2	1355.29431852041	-1.90585381564475	0.470542328231152	-4.05033447853497	5.11444758342897e-05	0.0016496582789453	HMOX2
CPE	1175.96398483828	-2.09036528130716	0.516619902760729	-4.04623451426592	5.20480918966914e-05	0.0016728825868171	CPE
SCGN	97.5601060566825	-9.40867106525369	2.32521567261653	-4.04636489253758	5.20191255904845e-05	0.0016728825868171	SCGN
EFNA1	1065.6696753498	2.36016286359943	0.583601836502879	4.044132002295	5.2517325646669e-05	0.0016849925045508	EFNA1
NEURL1	152.509339558261	-3.77154545090948	0.93294301837659	-4.04263216147148	5.28545034166898e-05	0.0016928303519609	NEURL1
PDCD4	4229.28746547202	-1.72865991981119	0.427747701931072	-4.04130732206656	5.31540445890955e-05	0.0016994373834941	PDCD4
PRKCA	876.907928621986	2.08098279253978	0.51540067795621	4.03760196977581	5.40003746183177e-05	0.0017222839014736	PRKCA
SLC2A4	95.1955210676507	-4.57176339052219	1.13236645441556	-4.03735325494234	5.40576378206169e-05	0.0017222839014736	SLC2A4
IL1R2	422.692448250175	-3.97274841252674	0.984176520351521	-4.03662181567569	5.4226375324926e-05	0.0017246447886936	IL1R2
ANLN	351.442165995692	3.05176605548502	0.756901692650456	4.03191865617132	5.53233371205715e-05	0.0017564677625179	ANLN
ARHGAP11A	348.242157728762	2.78470715498748	0.690889966050749	4.03060876814489	5.56325773433068e-05	0.0017632140687033	ARHGAP11A
FOS	5361.23423623448	-1.76167947696654	0.437832967139032	-4.02363368952784	5.73070288915121e-05	0.0018131307196509	FOS
TFDP1	1532.97757330896	1.91876889281786	0.478343566181308	4.01127772687671	6.03910176212098e-05	0.0019073932497901	TFDP1
IL33	917.921822918674	-6.20118712474327	1.54695710781314	-4.00863546469599	6.1070603138419e-05	0.0019255201930701	IL33
CKAP2	350.387074163033	2.81455334483649	0.702297576661137	4.00763641847867	6.13294376046629e-05	0.0019277236137775	CKAP2
HENMT1	196.908195302852	3.30936751063874	0.825783347333048	4.00754934248393	6.13520465315509e-05	0.0019277236137775	HENMT1
PCDH20	78.2189652048686	-6.16083375683503	1.53828912419455	-4.00499077834984	6.20199005590396e-05	0.0019453539893079	PCDH20
IGLV2-11	1208.84545850119	-1.99051070256168	0.497336887707501	-4.00233876022557	6.27194096033723e-05	0.0019639149838691	IGLV2-11
ANKRD29	238.116972016667	-3.01723842548873	0.754364601459745	-3.99970838988226	6.34205817004168e-05	0.0019824642897228	ANKRD29
CHST3	615.382801172175	-2.6025935809199	0.651294103942004	-3.996034303347	6.44124045580808e-05	0.0020037776109746	CHST3
ISG15	732.038611598916	2.15610108413137	0.539570066248478	3.99596126434943	6.44322695363893e-05	0.0020037776109746	ISG15
SNHG14	684.943005009546	-2.30142900277736	0.575863498637437	-3.99648355595175	6.42903452986967e-05	0.0020037776109746	SNHG14
CYP2C9	178.898994090897	-3.49562997922968	0.875220863178282	-3.99399754541458	6.49685361642546e-05	0.0020170129523975	CYP2C9
TM7SF2	776.559777484804	-2.12645241377286	0.532746584392123	-3.99148953005338	6.56595876914604e-05	0.0020350005545734	TM7SF2
SLC9B2	188.208499820668	-4.13923782105732	1.03894340824944	-3.98408401092	6.77409067735134e-05	0.0020959427589821	SLC9B2
ISLR	863.830950326155	2.45010148597354	0.615340855589319	3.981698051931	6.84246711518525e-05	0.0021135105204599	ISLR
TNFRSF6B	426.760597987677	3.50693226233777	0.881382447118709	3.97889959551854	6.92349696284693e-05	0.0021338822215994	TNFRSF6B
FEZF1-AS1	56.2440663415901	10.052956763489	2.52674891660277	3.97861326759972	6.93183864786475e-05	0.0021338822215994	FEZF1-AS1
SCNN1B	180.556508571759	-6.70355626658593	1.68566877204197	-3.97679329282789	6.98508328586124e-05	0.0021466468431962	SCNN1B
CYP24A1	45.3921479172698	11.3080273821456	2.84448335489452	3.97542399490149	7.02539787599131e-05	0.0021554015301694	CYP24A1
MSLNL	33.8652155456415	11.7431554677628	2.95427178603782	3.97497465306413	7.03867520577966e-05	0.0021558456630273	MSLNL
KCNJ13	61.653279196014	-5.61653484353752	1.41313300208563	-3.97452669723807	7.05193520753672e-05	0.002156283007083	KCNJ13
TRIM2	2202.30801912461	-1.75980667354075	0.442823608367229	-3.97405793252413	7.06583647795937e-05	0.002156914639436	TRIM2
ECT2	648.469437641816	2.25392388815891	0.567441850481005	3.9720790531194	7.12480658338085e-05	0.0021712788490891	ECT2
RAPGEF4	254.695075064212	-2.87069267901358	0.724424882668421	-3.96271959687439	7.41007952344411e-05	0.0022544455631927	RAPGEF4
ARHGEF37	970.350890143319	-2.09803775459671	0.529802253006835	-3.96003932163278	7.49374231986289e-05	0.002276099333953	ARHGEF37
MYC	845.177073718376	-2.70656005952139	0.683798984980724	-3.95812237071057	7.55412556380456e-05	0.002290622034522	MYC
LMO4	1981.82555310505	-1.93149622659118	0.488170372627958	-3.95660272497364	7.60232048255387e-05	0.0023014067852834	LMO4
RAB27A	1594.67897777965	-2.00122063286769	0.506608512465835	-3.95023096459054	7.80758146865542e-05	0.002359624621638	RAB27A
MAMDC2	221.362852839049	-3.99890203749797	1.01270065554656	-3.94875031984622	7.85602384186841e-05	0.0023703340810299	MAMDC2
GJB2	419.016828856408	2.52848686491414	0.640399607236042	3.94829546480683	7.87096233356125e-05	0.00237091599284	GJB2
CLIC6	5257.98582580291	-1.98977871781025	0.504345733642703	-3.94526727417484	7.97110175032306e-05	0.0023925534644991	CLIC6
NDRG1	5191.43581145652	-1.85962274974839	0.471373287818398	-3.94511695466466	7.97610391890001e-05	0.0023925534644991	NDRG1
COL11A1	60.6889893317148	8.02211154807286	2.03352212577212	3.94493447915	7.98218012738964e-05	0.0023925534644991	COL11A1
CRNDE	402.716121462194	-2.56081616254726	0.649763015643951	-3.9411540837075	8.10905131373129e-05	0.0024265903307297	CRNDE
CYP2S1	1478.68848767134	-2.80533172557074	0.712991762613078	-3.93459205656085	8.3338122997419e-05	0.0024897605795163	CYP2S1
MMP2	6286.80618581461	1.82037871274705	0.463628941298686	3.92636988460628	8.62375081484061e-05	0.0025721642364919	MMP2
PLIN5	804.906989980179	-6.08354094807634	1.55085521089683	-3.92270078169216	8.75618695853207e-05	0.0026073978943184	PLIN5
MYEF2	247.225855959878	-3.11288656336848	0.794519795961056	-3.91794714139641	8.93062827017985e-05	0.0026506802865758	MYEF2
RYR2	104.968015160081	-4.43848103704581	1.13281030721512	-3.91811498251396	8.92441359815522e-05	0.0026506802865758	RYR2
PRKACB	1201.73413551006	-2.46222851235906	0.628608435140179	-3.91695111728812	8.96759236563035e-05	0.0026573236304267	PRKACB
IGHV3-73	408.287435350396	-3.27728480785982	0.837398279628613	-3.91365123094509	9.09109185214312e-05	0.0026895463946989	IGHV3-73
NOSTRIN	474.505240271664	-2.48705002472806	0.635618222605364	-3.91280478796499	9.12302821855415e-05	0.0026946201986212	NOSTRIN
PAK3	98.8462509482801	-4.35274223510991	1.11289118851019	-3.91120199355415	9.18379230866981e-05	0.0027081784956828	PAK3
RBM38	690.650494702559	2.13943816805284	0.547064211877249	3.91076243264271	9.20052332585038e-05	0.0027087291937043	RBM38
CELSR2	351.491581962908	2.66319844638812	0.681291421985117	3.90904444184576	9.26619179520453e-05	0.0027236625689646	CELSR2
CLUL1	44.8683428725479	-6.9342415521462	1.77427561802602	-3.90820990927043	9.29825047050643e-05	0.0027286846469325	CLUL1
LDHD	510.364433864902	-3.32295983591836	0.850368608500488	-3.90766992419671	9.31904985320381e-05	0.0027303917126171	LDHD
CKS1B	610.307731139437	2.31552449136452	0.59285496793202	3.90571828965433	9.39459075094797e-05	0.0027481062896513	CKS1B
HHIP	290.8186689	-3.61545818264503	0.926028166144899	-3.90426373065558	9.45126731170834e-05	0.0027602547353937	HHIP
HJURP	186.63800025159	3.33912816002372	0.855471319693551	3.90326137551855	9.49051160504772e-05	0.0027672813358462	HJURP
WFDC21P	91.2696412036043	4.74562606233101	1.21657633022143	3.90080420310926	9.5873669918555e-05	0.0027910571255523	WFDC21P
TBC1D2	323.026180809684	2.62003916755575	0.672028731587715	3.89870111857528	9.6710056988801e-05	0.0028109155957957	TBC1D2
C6	65.358215354922	-5.59842964659983	1.43772644087908	-3.89394636379975	9.86264658686118e-05	0.0028620520923401	C6
COX19	502.906225342149	2.32730999218746	0.598074772397562	3.89133616664308	9.96936949986579e-05	0.0028884227307719	COX19
CASC19	89.4163318160166	-4.66348445315197	1.1988277849264	-3.89003701097757	0.0001002289341713	0.002899320787839	CASC19
RACGAP1	504.406176158141	2.46989222479043	0.63521585225295	3.8882723345621	0.0001009603091854	0.0029158489296278	RACGAP1
CCL11	454.372025990455	-2.32722885713298	0.598882712053711	-3.88595097219013	0.0001019300783932	0.0029391989693637	CCL11
REP15	433.392568695367	-10.2676927397156	2.64256859294401	-3.88549715119284	0.0001021206906216	0.0029400433900297	REP15
CRISPLD1	135.69393525888	4.1631979711765	1.07177720295877	3.88438750113689	0.0001025881797951	0.0029488438305792	CRISPLD1
ADAP1	1030.22777796088	2.30971558416267	0.594740356339064	3.88356962756011	0.0001029340374706	0.0029541258249837	ADAP1
MT-ND5	72157.1021764149	-1.88691355030659	0.485988804518132	-3.88262760945184	0.0001033337563522	0.0029609345530858	MT-ND5
RBPMS2	156.413713750821	-3.80136255019586	0.979759111199739	-3.8798950749649	0.0001045015346591	0.0029896953965894	RBPMS2
MAPK15	43.2944239075117	7.48008263791102	1.93528226507953	3.86511196474155	0.0001110382509423	0.0031717258388302	MAPK15
TROAP	163.154289548566	3.38032632925116	0.874661580873219	3.8647248297752	0.0001112145074364	0.0031717890195972	TROAP
SLC4A4	1118.96701105658	-2.17325030194991	0.562875480441958	-3.8609788087474	0.0001129336990614	0.003215787080774	SLC4A4
IGKV1-17	340.095401071031	-3.45574116904263	0.895660542599364	-3.85831573981529	0.0001141710944575	0.0032459501176203	IGKV1-17
TRAF2	538.128504397139	2.23038075356115	0.578195375317524	3.85748632516527	0.0001145590863125	0.0032519077709655	TRAF2
HOXB3	457.278359865818	2.34433900719339	0.608294779774523	3.85395220399947	0.0001162262941576	0.0032941026201081	HOXB3
PDE2A	206.151357535859	-3.06349492183714	0.795545928071499	-3.85080837414809	0.000117728589903	0.0033314997242134	PDE2A
RNF112	47.6282810294042	-6.16749777040461	1.60207628181287	-3.84969045507971	0.0001182671928383	0.0033415387728415	RNF112
VANGL2	370.563546076571	-2.63479579515578	0.684484867547471	-3.84931197178445	0.0001184500684402	0.0033415387728415	VANGL2
RP11-463I20.1	135.192178589607	8.70711362932654	2.26349011347387	3.84676459485983	0.0001196878646118	0.0033712390180612	RP11-463I20.1
PCAT18	74.8046890734238	-5.29119310507165	1.37594553939297	-3.84549602697645	0.0001203088139882	0.0033834997316694	PCAT18
PRPF3	628.520624166445	2.35602479232601	0.613367870228369	3.84112847555711	0.0001224699907651	0.0034336817103142	PRPF3
CDX2	477.757213220485	8.24990682862671	2.14760027319668	3.84145361294205	0.0001223078518677	0.0034336817103142	CDX2
AKR1C2	1589.27715452455	-2.46612581365097	0.642178627673294	-3.84024897026875	0.0001229095968276	0.0034407135062793	AKR1C2
LINC01980	39.8208657188898	11.0699856421167	2.8852629232961	3.83673375231621	0.000124681518347	0.0034849631753926	LINC01980
PSAPL1	790.965135801936	-11.5888364536204	3.02258443019886	-3.83408196569646	0.0001260341131581	0.0035173746986132	PSAPL1
HPSE	158.923504204548	3.29864543138142	0.860696633726655	3.8325297231603	0.0001268322694354	0.0035342374284288	HPSE
GET4	1233.15371026301	1.84174512116542	0.480647429620342	3.83180062487839	0.0001272088107631	0.0035393181180891	GET4
TTLL7	219.465352774395	-3.2881888390583	0.85837319489524	-3.83072171709603	0.0001277679441186	0.0035494558134413	TTLL7
IGKV2D-29	274.501392997713	-3.43034539380529	0.896758208325176	-3.82527348170244	0.0001306269951934	0.0036233582350168	IGKV2D-29
F2RL3	590.572119891776	-2.46219969843809	0.644018020730765	-3.82318447493788	0.0001317391411968	0.0036486536613537	F2RL3
RIMS4	56.6029426584476	-9.47638821966174	2.48034912366445	-3.8205864365019	0.0001331347353591	0.0036817107999772	RIMS4
MLXIPL	409.32788335286	2.71023906821281	0.71085416503582	3.81265131656961	0.0001374840060028	0.0037962250384788	MLXIPL
ADH1B	930.49281123687	-2.96090284092054	0.777183939688279	-3.8097838744688	0.0001390883246669	0.0038347135079141	ADH1B
CTSB	13596.8309581851	1.57927310059722	0.414613218869027	3.80902737473042	0.0001395145127803	0.0038406532944259	CTSB
SLC38A11	169.742883036226	-3.88146062515187	1.01951724048043	-3.80715545655981	0.0001405743861596	0.0038639933836708	SLC38A11
NOXO1	110.70405906405	4.71630267660938	1.23913969294549	3.8061105648214	0.0001411692934985	0.0038706797960305	NOXO1
DUXAP9	61.1144466898181	5.85593716701252	1.53861383545795	3.80598239276171	0.0001412424310996	0.0038706797960305	DUXAP9
H2AZ2	2593.97246345124	1.85121330707462	0.486525575375875	3.80496607119663	0.0001418236296983	0.0038807715129459	H2AZ2
SLC2A1	634.587337099923	2.66460842344987	0.700731168374845	3.80261153450574	0.0001431787718842	0.0039119789187677	SLC2A1
SGK2	425.96086265367	-2.59240526864778	0.682690227761818	-3.79733759650686	0.0001462585374674	0.0039901430940213	SGK2
DKK2	48.6346872654326	7.15607778965068	1.88478999694405	3.79675072621002	0.0001466050766084	0.0039936187086871	DKK2
ACADSB	704.515761891082	-2.10511116188859	0.554743199433226	-3.7947489289447	0.0001477929364052	0.0040199678702241	ACADSB
DYNC2I2	1087.26295611927	1.93562669265923	0.510308364828549	3.79305303629414	0.0001488063581166	0.0040415008499527	DYNC2I2
IGLV1-51	1651.88390172679	-2.65614034616932	0.700950697505216	-3.78933975759337	0.0001510482089342	0.0040962835708588	IGLV1-51
CLRN3	194.292040252165	8.35967518211731	2.20766899195456	3.78665244317993	0.0001526904356104	0.0041324663951134	CLRN3
GGH	350.518474312305	2.46129917393298	0.650078158425997	3.78615885187161	0.0001529938920465	0.0041324663951134	GGH
TPD52L2	1935.69952290136	1.82884432414873	0.483048494327207	3.78604704419161	0.0001530627094327	0.0041324663951134	TPD52L2
IGHV4-31	982.106297808866	-2.41232039944747	0.637244551664978	-3.78554888095099	0.0001533696821187	0.0041346288268235	IGHV4-31
MUC1	7602.69263892731	2.0301907334544	0.53668223613158	3.78285435360796	0.0001550401434289	0.0041734882922433	MUC1
CACNA2D3	61.7643861548546	-5.23435453648603	1.38452157258329	-3.78062331431902	0.0001564362116982	0.0042048577020476	CACNA2D3
GFRA3	67.0993073032421	-6.10310097160706	1.62002352689182	-3.76729156725057	0.0001650282225495	0.0044292699966763	GFRA3
ESPN	262.58941720964	3.09456426939024	0.82359838309154	3.75737050111024	0.0001717081749417	0.0045973444303568	ESPN
TIMP1	2736.45474570446	1.6662464672472	0.443475714872701	3.75724399638319	0.0001717949713055	0.0045973444303568	TIMP1
HSPA1A	2098.22683293931	1.9686186597809	0.52422737585325	3.75527633706026	0.0001731503291299	0.0046268205250208	HSPA1A
GSTA4	469.380035132799	-2.29081384219164	0.610809141369481	-3.75045769134277	0.0001765120872551	0.0047097456488114	GSTA4
KIF23	233.233580395744	2.90393783059875	0.774960208162765	3.74720895345485	0.0001788131259007	0.00475721227214	KIF23
LMOD1	882.845219529887	-2.19033743377928	0.584472621063394	-3.74754497446631	0.0001785738252714	0.00475721227214	LMOD1
STMN1	1248.98559141865	2.18254430025541	0.582544460556357	3.74657120277305	0.000179268135695	0.0047623651675035	STMN1
KRT6B	49.2550514773218	6.76212702776979	1.80536982517064	3.74556333748995	0.0001799894278576	0.0047709291720887	KRT6B
TMPRSS5	31.9571119938349	8.24397657054829	2.20109991691183	3.74538952421327	0.000180114095171	0.0047709291720887	TMPRSS5
GPM6B	146.64352079235	-3.52718091062486	0.941911607709658	-3.74470479156905	0.0001806060089893	0.0047770158313809	GPM6B
CELSR1	767.379835856305	-2.25399275381901	0.603108298407204	-3.73729355038184	0.0001860117103004	0.0049128658094427	CELSR1
STUM	87.3146357033068	-4.53920753032658	1.21469123645899	-3.73692292665178	0.0001862859938299	0.0049129897996488	STUM
SOX21	464.392810046616	-8.94657965565024	2.39726320031518	-3.73199724355424	0.0001899675808527	0.0050028456552891	SOX21
DAZ1	1328.43158150712	-11.278128654718	3.02309697980329	-3.73065393868107	0.0001909834072495	0.0050223399909328	DAZ1
ABCA13	35.2524422945896	8.56532379633362	2.29815147203524	3.72704928311281	0.0001937345874077	0.0050873474364821	ABCA13
FCGR3A	890.415094673213	2.59401318550523	0.696127605513197	3.7263472457652	0.00019427471793	0.0050941905892898	FCGR3A
TMEM38A	318.564854989508	-2.5058066449951	0.673836841614578	-3.71871422018266	0.0002002394367375	0.0052430509987152	TMEM38A
MUC20	326.374447436677	2.62680838340645	0.706542503565469	3.71783490752592	0.0002009375085662	0.0052491681422809	MUC20
KIF18B	204.309172116559	3.22520355085407	0.86752784273126	3.71769457070113	0.0002010491309982	0.0052491681422809	KIF18B
MKI67	1245.89908887846	1.95606188204709	0.526847629539018	3.71276584039793	0.0002050065441012	0.0053448344201727	MKI67
IHH	580.203460805922	-2.25378648246762	0.607159644918227	-3.71201627336606	0.00020561476388	0.0053472338235785	IHH
SLC7A8	1447.75038811496	-1.74265564144729	0.469474356775819	-3.71192934458704	0.000205685409917	0.0053472338235785	SLC7A8
ANP32E	895.688159162374	1.92226875609709	0.518087078328608	3.71031982171509	0.0002069975772876	0.0053736806958541	ANP32E
CDC20	434.196047759005	2.34199543657887	0.632612667118009	3.70210012905414	0.0002138221955545	0.0055429526198945	CDC20
SLC43A3	461.937098597757	2.38972049850709	0.645644358419613	3.70129540720617	0.000214501573622	0.0055526657353521	SLC43A3
TOR3A	955.501853158601	1.89407939169062	0.512215377223805	3.69781829268087	0.0002174604590857	0.0056184590387343	TOR3A
TREM2	137.402810472029	4.15856289042854	1.12466979500085	3.69758564594988	0.0002176597937525	0.0056184590387343	TREM2
LLGL2	4124.64094315513	1.61019927362677	0.43553513118305	3.69705945247852	0.0002181112759839	0.0056221497786861	LLGL2
PHGR1	2677.19950177672	-5.31923147463522	1.44176636855103	-3.68938518102696	0.0002247966540753	0.0057862912766509	PHGR1
INTS3	1283.93061176827	1.81199457346172	0.491495833299006	3.68669366187561	0.0002271865650531	0.0058395598893207	INTS3
SCG3	88.5814365356348	-5.42543431516805	1.4728307456214	-3.68367806775993	0.0002298925558484	0.0058949434843744	SCG3
TRIM31	605.642775814104	2.04682927660338	0.555664236016272	3.6835720997229	0.0002299881923502	0.0058949434843744	TRIM31
COL6A5	116.737887571315	-3.71014319573914	1.00813012219436	-3.68022253681242	0.0002330304981902	0.0059645334255884	COL6A5
KIFC1	287.486662676249	2.64235622747311	0.718063103130356	3.67983846538543	0.0002333817418963	0.0059651456722571	KIFC1
H4C14	148.253117494057	3.36820132661789	0.915844900143919	3.6776984029595	0.0002353480008352	0.0060011632130995	H4C14
CUX2	46.2053507517458	-7.71132375558549	2.09684253465943	-3.67758838735975	0.0002354495005139	0.0060011632130995	CUX2
IGKV6-21	115.851294961335	-6.58879448752137	1.79215034979551	-3.67647417989969	0.0002364797782346	0.0060190048583068	IGKV6-21
MAP2K6	465.482427971423	2.49886037626954	0.681060106589454	3.66907465595524	0.0002434299899558	0.0061872637893386	MAP2K6
ECI2	1161.22720544613	-1.912193183872	0.521880025569013	-3.66404746337458	0.0002482607495488	0.0063012589133402	ECI2
CXCL3	505.570604208512	-3.1294531892654	0.854637622634376	-3.66173113186736	0.0002505167022919	0.0063496750800662	CXCL3
HOXC11	43.5271990983335	10.4907188971728	2.86529956166729	3.66129916659337	0.0002509395290879	0.0063515583029142	HOXC11
EPB41L4B	1234.85244920107	-1.78108133521753	0.487152506101043	-3.65610627660019	0.0002560752253293	0.006472558816091	EPB41L4B
C1QB	1955.49768113868	2.24911730007156	0.615733276391639	3.65274606117114	0.0002594507795169	0.0065487964070861	C1QB
PBLD	1440.31142133326	-1.7195539699419	0.470978251415022	-3.65102627302985	0.0002611945160916	0.0065836913710282	PBLD
MMP14	4548.595609446	1.57872353670726	0.432795928189663	3.64773195374291	0.0002645654340439	0.0066594481630056	MMP14
UGT2B15	605.647243097475	-7.85798467395715	2.15455850321823	-3.64714379406259	0.0002651715437833	0.00666549822608	UGT2B15
SNRPN	1227.55141509857	-1.98993853839202	0.546306431634049	-3.64253177917005	0.0002699696360775	0.0067767584681508	SNRPN
AC008268.1	56.0410418733813	-7.53726254565519	2.0700744322347	-3.64105871184473	0.0002715192031326	0.006801869791336	AC008268.1
ARID3A	292.988994879984	-2.82558032748196	0.776072471748295	-3.64087173600764	0.0002717164842017	0.006801869791336	ARID3A
INSM1	143.09011021989	-4.68280860158038	1.28696971555204	-3.63863154275679	0.0002740906179278	0.0068518894665524	INSM1
XIST	3580.91894804263	-7.71975878791549	2.12239395400069	-3.63728834289405	0.0002755234361619	0.0068782727405681	XIST
FER1L6	1047.69893337208	-9.15428549856548	2.51729066175675	-3.63656276870982	0.0002763003378112	0.006888231677528	FER1L6
CADM1	363.837788964622	2.3848980947359	0.655985908434442	3.63559348466437	0.0002773413929502	0.0068970666792274	CADM1
PIGT	2130.30552243916	1.62583764236095	0.447208095991446	3.63552819578662	0.0002774116481493	0.0068970666792274	PIGT
PCSK2	73.5657530841968	-9.1677055853057	2.52201912314549	-3.63506584909303	0.0002779096415589	0.0069000344792503	PCSK2
KLK10	95.885948427025	4.52900383310505	1.24620988526281	3.63422236227082	0.0002788203198347	0.0069073014077832	KLK10
FLRT3	512.697522464125	-2.77932501688317	0.764865101682036	-3.63374536342562	0.0002793365531136	0.0069073014077832	FLRT3
IGHV1-58	129.365337874161	-8.35980788732249	2.30060532246364	-3.63374273965874	0.0002793393951677	0.0069073014077832	IGHV1-58
CWH43	97.9297231288141	-8.58441425395662	2.36289230017775	-3.63301122666947	0.000280132824934	0.006908174021107	CWH43
PCSK9	214.072330727624	4.10933871291121	1.13107228841734	3.63313534863562	0.0002799980484331	0.006908174021107	PCSK9
CCNG1	1626.21108571632	-1.70274691881097	0.468851360740879	-3.63174144598897	0.0002815150989964	0.0069295071087995	CCNG1
RAPGEFL1	878.604568223825	2.50544318883829	0.689949870747232	3.6313409061514	0.0002819524480309	0.0069295071087995	RAPGEFL1
RP4-761J14.8	84.6153690483733	8.59983437971719	2.36833665568443	3.63117057664756	0.0002821386235035	0.0069295071087995	RP4-761J14.8
NPY4R2	41.4815547748274	-6.51792162128113	1.7964724500346	-3.62817788892648	0.0002854285750544	0.0070008753052377	NPY4R2
ARHGAP18	1364.24172185092	-1.75647353333892	0.484549864624069	-3.6249592902098	0.0002890069736758	0.0070791170541241	ARHGAP18
SLC6A14	338.875216653089	-2.68794954821537	0.742250437403052	-3.62135124853524	0.0002930682959507	0.0071689619132978	SLC6A14
GATA6	1926.1253509684	-1.70685202033172	0.471395866080182	-3.62084639079418	0.0002936408243917	0.0071733383159729	GATA6
CPZ	215.54954360551	3.69817348454848	1.02156298888532	3.62011302757136	0.0002944743535159	0.0071840704397251	CPZ
PTF1A	47.8971730068752	-9.7123676546622	2.68786508473133	-3.61341337771536	0.000302192341861	0.0073530359673469	PTF1A
SLC9A1	1979.65102059021	-1.97728408830498	0.547262616188365	-3.61304432244355	0.0003026229502445	0.0073530359673469	SLC9A1
GUSB	1655.26906983454	1.67507913850875	0.46364138963928	3.61287662391831	0.0003028188082872	0.0073530359673469	GUSB
ADH1C	5950.74124072798	-5.75843577183006	1.59393824287521	-3.61270946196934	0.0003030141577852	0.0073530359673469	ADH1C
PDLIM1	2627.26475720112	-1.76003660859661	0.487528673598699	-3.61011916613002	0.0003060563631823	0.0074169829290356	PDLIM1
FAP	209.979879982984	3.69540078931424	1.02436050610849	3.60751978163717	0.0003091379756772	0.007481713769911	FAP
ESPL1	220.540943838357	3.35758351448953	0.931125306922765	3.60594163806573	0.0003110230385362	0.0075173525918885	ESPL1
BCO1	128.255283748275	3.97753449057475	1.1036953073592	3.60383383353487	0.0003135575610253	0.0075685734995044	BCO1
EIF3L	3954.65369439168	-1.65197138288452	0.458454432476671	-3.60334913539872	0.0003141431127651	0.0075726773637985	EIF3L
TMCO1	1829.91253790606	1.70492346648207	0.473373615711766	3.60164447255587	0.0003162106147549	0.0076124468207312	TMCO1
LINC01913	28.2813101607692	11.1472714377374	3.09712823979745	3.59922824457098	0.00031916297074	0.0076733851962624	LINC01913
CXCR2	104.629331238823	-4.65569850305413	1.29387339432266	-3.59826434601923	0.0003203479291932	0.0076835111436519	CXCR2
SEMA3D	88.5392894282224	-4.11373885705841	1.14327692695601	-3.59819984123295	0.0003204273742962	0.0076835111436519	SEMA3D
GAL3ST2	29.6541130918967	10.4862367959963	2.91531332888794	3.59695017756337	0.0003219701237437	0.0077103594416642	GAL3ST2
SLC35F2	309.011558989814	-2.65307302696016	0.737753277885148	-3.59615213715552	0.0003229589645575	0.0077238899870024	SLC35F2
DUXAP8	86.2119522763561	4.56633245983817	1.27095208658591	3.59284390657436	0.0003270885409217	0.0078124004846102	DUXAP8
TTYH1	41.4394272359306	5.76717690446239	1.60553740772649	3.59205389840712	0.0003280819702855	0.007825871500633	TTYH1
SLC39A1	2081.89469192515	1.64627126848732	0.458445029762095	3.59098945699473	0.0003294249632428	0.0078476346799189	SLC39A1
PAQR4	601.621056130518	1.98426936030677	0.552889252864002	3.58890926171585	0.0003320643844191	0.0079001845191316	PAQR4
CTSH	3565.20842632693	1.56997059017253	0.437555351083029	3.58805025761099	0.0003331600798084	0.0079159182456699	CTSH
CTSZ	4752.42127959253	1.55487467666995	0.433674797481938	3.58534709809765	0.000336630185717	0.0079879537819119	CTSZ
AKR7A3	3378.63749640905	-1.95144978377401	0.544602584828976	-3.58325472213253	0.0003393394031581	0.0080417701991601	AKR7A3
KCNK2	182.909070411753	-6.0595517537842	1.69173084110815	-3.5818651564069	0.0003411498764349	0.0080741757768184	KCNK2
FAR1	2320.21892010185	-1.84798276164767	0.515977268852776	-3.58151971647215	0.0003416013525221	0.0080743749006003	FAR1
MARVELD3	382.958580933154	2.36438049809265	0.660336783064752	3.5805676114529	0.0003428486105639	0.0080901103636062	MARVELD3
GID8	1178.7475836322	1.7748350749187	0.495717699956521	3.58033428113294	0.000343154922688	0.0080901103636062	GID8
C14orf180	43.4206698287466	-9.43162462854552	2.63535139447579	-3.57888691743957	0.0003450607242649	0.0081245305413495	C14orf180
LAMC3	97.0702013843353	-3.99020416177069	1.11563353059928	-3.5766262417976	0.0003480572666715	0.0081845104875137	LAMC3
RASSF6	1115.44393564652	-1.87451465405523	0.52432697073541	-3.57508722358125	0.0003501111536697	0.0082025328635945	RASSF6
ABCC8	106.489565340042	-5.20097183737933	1.45480959171719	-3.57501893511737	0.0003502025497431	0.0082025328635945	ABCC8
EPHB4	1838.41121404804	1.60647462873808	0.449368431974042	3.57496102180779	0.0003502800773806	0.0082025328635945	EPHB4
MFAP2	316.821855054331	2.61473866342621	0.731455951688139	3.5747042011096	0.000350624072692	0.0082025328635945	MFAP2
CAMK2B	61.4882184439237	-8.95814824253338	2.50652715965872	-3.57392825687677	0.000351665322097	0.0082163446537131	CAMK2B
ROR1	276.380965424151	-2.71387573455582	0.759450147531466	-3.57347449780221	0.0003522755665652	0.0082200639245658	ROR1
BMPER	99.7000628141147	-5.85636196395482	1.63966174779362	-3.57168908272411	0.0003546863363027	0.0082446476948744	BMPER
NGFR	60.6961272830977	-5.8014630425459	1.62419443583939	-3.57190180838644	0.0003543982944011	0.0082446476948744	NGFR
PTPRN	76.3669742756251	-8.48277549037518	2.37478165178654	-3.5720233411748	0.0003542338307294	0.0082446476948744	PTPRN
RANBP3L	55.808528775835	-6.33987454900403	1.77578970088897	-3.57017193298861	0.000356746995866	0.0082819837613544	RANBP3L
VEGFD	56.5688696301326	-5.47873726150877	1.5351836188692	-3.56878303948053	0.0003586432634041	0.0083154132726172	VEGFD
KIF4A	207.26330154292	3.08093221005918	0.863968426402681	3.56602407669839	0.000362438088713	0.0083927213833628	KIF4A
SALL4	58.3968081350612	5.84863905163834	1.64031690504965	3.56555433503949	0.0003630879250782	0.0083970994246523	SALL4
CHCHD10	1189.42055950398	-1.88457074520255	0.528831563237379	-3.56365027394671	0.0003657331601159	0.0084475552724381	CHCHD10
TMEM220	277.634940579988	-2.52981341749328	0.711552564587489	-3.55534298293184	0.0003774863293171	0.0086750452275865	TMEM220
ASB4	117.917855754433	7.1896857433824	2.02214847438561	3.55546876723127	0.0003773057668138	0.0086750452275865	ASB4
STEAP3	1064.57597619794	-2.33683598886386	0.657114374639433	-3.55620890221145	0.000376244942162	0.0086750452275865	STEAP3
ETV4	450.846507490277	2.41476357502957	0.679127755707279	3.55568382345779	0.0003769972420643	0.0086750452275865	ETV4
VSTM2L	168.75705731511	-3.34123282380129	0.941517498807785	-3.5487740037038	0.0003870290964127	0.0088767394742167	VSTM2L
PHYHD1	206.784921229139	-2.81859785581134	0.794277180164789	-3.54863255070045	0.000387237043569	0.0088767394742167	PHYHD1
MAFK	1280.56837324215	1.85786361803003	0.523737513227593	3.54731821018649	0.000389174227119	0.0089099385867045	MAFK
KLF9	2188.28351123543	-1.68770367367235	0.475955860495415	-3.54592476687995	0.0003912378863949	0.0089459463508931	KLF9
CLDN23	836.924823075683	-1.92621930411321	0.543422818770811	-3.54460511700668	0.0003932016826512	0.0089795832890183	CLDN23
TP53	590.813360972299	-1.99375061263334	0.562563361225138	-3.54404632447338	0.0003940360050815	0.0089873744137744	TP53
RNASET2	2189.48574583983	1.71750314412031	0.485040201443966	3.54095008827578	0.0003986889903767	0.0090821352007833	RNASET2
EPAS1	3799.92003323424	-1.60656154080436	0.45383343296946	-3.53998058338833	0.0004001564712189	0.0091041841841368	EPAS1
FREM2	135.800470793246	-4.16826696364386	1.17798413296494	-3.53847462542004	0.0004024459592311	0.0091448568092619	FREM2
ZNF512B	435.812688351259	-2.21670594974355	0.627324602831721	-3.53358682209722	0.0004099614153965	0.0093040309267586	ZNF512B
RPL26	8063.6454014429	-1.53247600503145	0.433972861235265	-3.53127151930513	0.0004135669824032	0.0093741849344727	RPL26
EEF2	32673.8697034348	-1.74129889348822	0.493262657084893	-3.53016566017592	0.0004152995425287	0.0094017625627883	EEF2
UBE2QL1	75.4939341489397	-4.28090362220757	1.21346270518333	-3.52784111445832	0.0004189635543786	0.0094729426985078	UBE2QL1
PRSS1	403.664741151849	-7.66798892998814	2.17440479278103	-3.52647720215006	0.0004211274199018	0.0095100695170899	PRSS1
SYNGR2	3806.20658750504	1.59665039347559	0.452908109048467	3.52532966749051	0.0004229560788896	0.009539544036738	SYNGR2
WWC1	1251.22664738789	-1.70013107892383	0.482487785209473	-3.52367693243409	0.0004256028355697	0.0095873746296959	WWC1
CAPN2	5086.26495167645	-1.58357716863219	0.449481104631912	-3.5231228906252	0.0004264935561316	0.0095955784777083	CAPN2
ZNF710-AS1	241.244907033239	-2.63113835474447	0.747136369556845	-3.52163067139282	0.0004289012281678	0.009637849546401	ZNF710-AS1
IGKV1D-13	274.197656892732	-3.16682649867421	0.899721864248896	-3.51978386266953	0.0004318985970087	0.0096840671642452	IGKV1D-13
KIF2C	217.047405956991	2.78698101207098	0.791821466115389	3.51970883757886	0.0004320207750511	0.0096840671642452	KIF2C
GALNT5	892.899703066349	-2.22962922910413	0.633546282323787	-3.51928389655459	0.0004327133989005	0.0096876768815272	GALNT5
TMEM161B	732.516847197519	-1.91458327076412	0.544226411056948	-3.5179903655278	0.0004348281493164	0.0097230775375977	TMEM161B
KIF12	391.926960506917	2.36834286272352	0.673348766423191	3.51726026811349	0.0004360260168668	0.0097379143766931	KIF12
SQSTM1	6392.90490526295	1.50713858295974	0.428616370713159	3.51628795804525	0.0004376260650892	0.0097616859365802	SQSTM1
TSPAN7	340.32892797654	-2.48837849453621	0.70783107170856	-3.51549768581051	0.0004389305852266	0.0097788153852949	TSPAN7
IGHV1-46	969.783048975644	-1.86818081843721	0.531533574585509	-3.51469955570355	0.0004402517601279	0.0097962735977668	IGHV1-46
GPR27	67.4228563490061	-4.86252072294229	1.3842377717017	-3.51277852862271	0.0004434469439604	0.0098553379350427	GPR27
PLXDC2	926.064647802733	1.79128379578657	0.510450494009115	3.50922139719702	0.0004494206288363	0.0099759336661553	PLXDC2
MT1G	6576.91110351291	-6.14772954069322	1.75305522065982	-3.5068658809158	0.0004534176180638	0.0100524120092403	MT1G
MELTF	234.011156021224	2.68332403583601	0.766068055575018	3.50272278854113	0.00046052847521	0.0101945935641943	MELTF
TPO	39.1602782287555	-7.6234445441498	2.17658517407387	-3.50247931252842	0.0004609495773099	0.0101945935641943	TPO
DCAF12L1	33.849090403622	-10.2444081550913	2.92538361619391	-3.50190248498754	0.0004619486593219	0.0101980581305614	DCAF12L1
SULT1B1	1756.07897856746	-5.06369033637993	1.44604857574603	-3.50174290221719	0.0004622254179018	0.0101980581305614	SULT1B1
LINC00671	57.5135763064472	-7.13602338193367	2.0391787932088	-3.49945939301605	0.000466202607971	0.0102733691991116	LINC00671
NUCKS1	4196.34761651023	1.48767048693458	0.425503519400418	3.4962589475896	0.0004718305809019	0.0103848315294177	NUCKS1
RPS6	19960.3949452961	-1.89444788139485	0.542111823218268	-3.49457030866508	0.0004748255274437	0.0104381428373163	RPS6
ANKS4B	240.72780306183	2.85115453792345	0.816047691819922	3.49385773221771	0.0004760946557288	0.0104534325373533	ANKS4B
GLMP	770.330070387329	2.06445075453502	0.590993066844108	3.49318946423372	0.0004772877433147	0.0104670178509839	GLMP
KANK4	103.24549430746	-5.43893385610436	1.55906452284233	-3.48858804521358	0.0004855788742761	0.0106356593692181	KANK4
SH3RF2	779.392282419462	-1.99657671728722	0.572367660309096	-3.48827660215639	0.000486144877884	0.0106356593692181	SH3RF2
LINC01133	766.920429831665	-2.46448696163373	0.707226436853665	-3.48472120555593	0.0004926500600599	0.0107650535905664	LINC01133
KCP	90.8828402549167	4.4429994486417	1.27722547558821	3.47863359568172	0.0005039771577026	0.0109969575968829	KCP
IGLV3-9	434.145603352879	-3.08356283795008	0.886496051657059	-3.47837176734877	0.0005044697405067	0.0109969575968829	IGLV3-9
SCEL	35.3328659863939	10.2103070648729	2.93728755427463	3.47610061194513	0.0005087613817809	0.0110772609576768	SCEL
IQGAP2	2271.69881150226	-1.99269105250633	0.573352588497331	-3.47550720531126	0.0005098882950689	0.0110885492712841	IQGAP2
ALPI	190.245336674859	7.84153692439729	2.25669025676575	3.47479540042667	0.0005112431229586	0.0111047612309881	ALPI
NUF2	132.830721316893	3.33638048496381	0.960744127981557	3.47270452953302	0.0005152422544379	0.0111783033867579	NUF2
PELI2	554.292259745045	-2.0343686269736	0.58639707199786	-3.46926805081494	0.0005218784826903	0.0113088150636733	PELI2
ADAMTS1	1691.98490564302	-2.26195941409537	0.652460677605608	-3.46681339080278	0.0005266673874696	0.0113963041130184	ADAMTS1
RUSC1	737.889531775037	2.1239969483407	0.612753989037102	3.46631272311814	0.0005276491769475	0.0113963041130184	RUSC1
SAPCD2	403.494356465435	2.18634284749611	0.630753455711307	3.46623998283219	0.00052779195958	0.0113963041130184	SAPCD2
RPL13	20642.4306304748	-1.5396479660058	0.444643365112903	-3.462658136403	0.0005348675054429	0.0115354146972685	RPL13
CD68	2252.29421427143	1.70737453890596	0.493347290426196	3.46079642482881	0.0005385799252222	0.0116017500676716	CD68
KHDC4	1140.69832000048	1.87629681600081	0.54280852470643	3.45664581634118	0.0005469432065011	0.0117647421281417	KHDC4
SPINK4	428.391534700403	12.0587931764637	3.48882796539853	3.45640234945957	0.0005474375178151	0.0117647421281417	SPINK4
FOSL2	4201.61094353207	-1.66689642871391	0.482475620333223	-3.45488219189741	0.000550533320487	0.0118173371408188	FOSL2
SLCO4A1-AS1	48.3260837496086	5.30273446537765	1.53561489407782	3.45316686223085	0.0005540461710607	0.0118787499075415	SLCO4A1-AS1
BUD23	1344.52835996064	1.6632993709244	0.481975563153502	3.45100353229872	0.0005585062596119	0.0119603032610678	BUD23
RAPGEF3	442.111509388245	-2.11247549667249	0.613742502513263	-3.4419573160111	0.0005775213699003	0.0123529923064121	RAPGEF3
PPP1R3C	161.031099166805	-3.05929090609039	0.889526532257768	-3.43923513818683	0.0005833603042408	0.0124632569571925	PPP1R3C
PAQR5	282.814800797836	-2.63529657200953	0.766420481902672	-3.43844747659574	0.0005850600228327	0.012470331995443	PAQR5
CXCL9	768.091912951185	2.77612470966027	0.807309001882866	3.43873870251117	0.0005844310412006	0.012470331995443	CXCL9
SCUBE2	250.147468239196	-3.05703444151662	0.889317461622666	-3.43750637251482	0.0005870969046548	0.0124991284934939	SCUBE2
HOPX	353.907888109168	2.3951906567956	0.696929789284424	3.43677468465636	0.0005886850952569	0.0125141084762874	HOPX
CTD-2267D19.3	42.8184314199242	-8.77085882525821	2.55228169768339	-3.43647757738466	0.0005893311328151	0.0125141084762874	CTD-2267D19.3
MUC16	60.0501270634114	9.56350634231281	2.78319257204267	3.43616407947433	0.0005900135261623	0.0125141084762874	MUC16
SLC7A5	1248.57412642115	2.13158245425069	0.620382024416773	3.43591911170317	0.0005905472612822	0.0125141084762874	SLC7A5
SMC4	1150.84101780772	1.71193101333173	0.498686238718699	3.43288200157736	0.000597201945034	0.0126404276960514	SMC4
ATF6B	1536.25333351511	1.60094233744788	0.466670957994875	3.43055917669824	0.0006023385755014	0.0127108322665781	ATF6B
CTNND2	67.1141794452538	-8.3286961715252	2.42789897631487	-3.43041298372584	0.0006026632340598	0.0127108322665781	CTNND2
H2AC6	481.893872253495	2.0451734925488	0.596234785265334	3.4301478932308	0.0006032523501568	0.0127108322665781	H2AC6
ME3	441.460614086143	-2.43721763425816	0.710534570657989	-3.43011830093105	0.0006033181469814	0.0127108322665781	ME3
MT-ND6	31125.3939510844	-1.68926859024976	0.49298510761758	-3.42661180661905	0.0006111620985302	0.012861221805561	MT-ND6
TMEM176B	3261.5749806653	1.59582867774373	0.465861148080338	3.42554575396471	0.0006135655822848	0.0128797529231014	TMEM176B
RCN3	558.308049897843	2.26942164665969	0.662549930437412	3.42528395582418	0.0006141571666153	0.0128797529231014	RCN3
CACNA1C	314.095286984096	2.82484497810761	0.824704496936598	3.4252814051586	0.0006141629329551	0.0128797529231014	CACNA1C
SEMA3G	406.121214012545	-2.34008975953468	0.683395485581825	-3.42421015196257	0.0006165891949271	0.0129009431553994	SEMA3G
THBD	810.372090718227	-2.08427651463024	0.608634820254518	-3.42451079903486	0.0006159073660636	0.0129009431553994	THBD
DIO2	736.845272786084	1.97447753908852	0.576683340358453	3.42385049282198	0.0006174057782132	0.0129032143373384	DIO2
HK1	1767.17678245935	-1.56033207950784	0.455770337164939	-3.42350511271464	0.0006181908888937	0.012904823320961	HK1
DCBLD2	398.296046228496	-2.20264275686319	0.644299943981049	-3.4186604817212	0.0006293019568123	0.013121737827172	DCBLD2
NPY4R	41.8715519932378	-6.11021186843565	1.78878150674578	-3.41585143036926	0.0006358292682353	0.0132310267856737	NPY4R
TMEM176A	1876.14855620575	1.70115103326284	0.498045358348444	3.41565482891756	0.0006362884553636	0.0132310267856737	TMEM176A
RCAN2	551.832164900367	-2.16246332501121	0.633137923583906	-3.41546959116031	0.0006367213833974	0.0132310267856737	RCAN2
BEX1	57.0589507335799	-8.81475569622242	2.58318671010919	-3.41235717175466	0.0006440366706786	0.0133425025076444	BEX1
NEGR1	249.885816734608	-2.46928877355656	0.72358903797997	-3.41255691276091	0.0006435648712433	0.0133425025076444	NEGR1
CXCL17	4122.01164825259	-6.39437880635774	1.8739461676754	-3.41225319950885	0.0006442823862339	0.0133425025076444	CXCL17
SLC39A14	3431.2596437234	-1.7164308464909	0.503098292242939	-3.41172067756108	0.000645542252342	0.0133534188498086	SLC39A14
CES3	327.847365143915	-2.33866059802789	0.68561736408614	-3.41102883405688	0.0006471824713547	0.0133721693401015	CES3
ZNF467	239.841977521351	-2.74203705194625	0.80470947320972	-3.40748697913195	0.0006556403663331	0.0135315855447956	ZNF467
CD46	5780.2590357731	1.47168627467534	0.431992873704292	3.40673738910504	0.0006574435045567	0.0135534507093236	CD46
FEZF1	33.8691820562577	9.57211169702399	2.81351645003313	3.40218792639769	0.0006684865317453	0.0137655350898611	FEZF1
PCSK1	121.760887551829	-4.803601290836	1.4127300511766	-3.4002258866337	0.0006733020613944	0.0137976347584118	PCSK1
LGALS9	2487.60315089591	-1.50185109456616	0.441689261479382	-3.40024362271318	0.0006732583867949	0.0137976347584118	LGALS9
FCRL5	194.931309889096	-3.18187805534429	0.935843404477304	-3.40001119858451	0.0006738309336581	0.0137976347584118	FCRL5
RP3-340N1.2	33.3058239888914	7.79671359167135	2.29242293021171	3.40107991807223	0.0006712020203413	0.0137976347584118	RP3-340N1.2
FXYD1	151.941183424125	-3.46418636570833	1.01872786987749	-3.40050220293368	0.0006726219392778	0.0137976347584118	FXYD1
B3GNT7	997.940704422191	-1.88769640357065	0.555378996750287	-3.39893372744776	0.0006764910628207	0.0138365579448319	B3GNT7
HES6	809.848238128891	1.91575098483392	0.563818297961919	3.3978162676858	0.0006792602288511	0.0138701333775768	HES6
IGHV4-4	203.186489928369	-2.8937397695047	0.851686747398062	-3.39765738793658	0.0006796548016997	0.0138701333775768	IGHV4-4
RPN1	4224.17887717708	1.44442592616592	0.425527608827691	3.39443527564579	0.0006877029357887	0.0140186781899479	RPN1
HDGF	4870.67743584976	1.48384298786286	0.437340381408345	3.39287898154869	0.0006916218634115	0.0140828121104037	HDGF
RPL17	10680.1971847362	-1.44426773140416	0.426048331915173	-3.3899152354661	0.0006991423785091	0.014220056591463	RPL17
CT83	40.310976354599	9.47670469562679	2.79608769684061	3.38927305689834	0.0007007818943801	0.0142375130916204	CT83
LY6E	3495.10225774339	1.61055026313461	0.475469812817596	3.38728184149193	0.0007058883157031	0.0143252880460732	LY6E
RP11-215D10.2	40.7663663195548	-7.30843102608078	2.15878180486746	-3.38544220152415	0.0007106367332513	0.0144056104858429	RP11-215D10.2
DHRS2	72.2581752116982	-4.47333540039777	1.32172132257951	-3.3844769876811	0.0007131399660114	0.0144402919339918	DHRS2
RP4-583P15.15	199.849742955793	2.70215197310253	0.799833656502977	3.37839243339278	0.0007291095058385	0.0147376185641827	RP4-583P15.15
HOXA11	40.1635367733858	8.81494502112619	2.60930939112214	3.37826746460882	0.0007294409539559	0.0147376185641827	HOXA11
GRIK3	48.6301659944325	-5.01882705730397	1.48738230440578	-3.37426836559618	0.0007401217506505	0.0148709799160477	GRIK3
CNTD1	138.393370370714	-3.10697087086898	0.920717326548861	-3.37451113526329	0.0007394692422719	0.0148709799160477	CNTD1
LA16c-312E8.4	68.641687015942	-4.66536532404403	1.38257315116844	-3.3744075820518	0.0007397475038364	0.0148709799160477	LA16c-312E8.4
RNPEP	1480.49098453762	1.65379481786516	0.489995837465849	3.37512013656734	0.0007378347390331	0.0148709799160477	RNPEP
RPL39L	107.30711857169	3.6263555321832	1.07445943925589	3.37505111844389	0.0007380198085573	0.0148709799160477	RPL39L
LCN6	28.8327625102116	-8.93500609203241	2.65133733609795	-3.36999972443428	0.0007516825885025	0.0150866338027215	LCN6
KIF14	123.69900822731	3.29674329119028	0.978984070087584	3.3675147450513	0.0007584897028892	0.0152065086308613	KIF14
MADCAM1	105.642547232353	-3.83475946157278	1.13936361717185	-3.36570292729856	0.0007634888555814	0.0152899130814455	MADCAM1
DISP2	72.7846911619539	-4.93090538093804	1.4658641351836	-3.3638215593019	0.0007687122744419	0.0153776207348304	DISP2
PRAP1	898.583088742772	8.42872812567316	2.50974534028292	3.35839975091776	0.0007839515121605	0.0156652767079105	PRAP1
CYP2B6	52.1393080244184	8.44506960633452	2.51535955760462	3.35740056756609	0.0007867903666786	0.0157047838360914	CYP2B6
NDST3	43.2239217061869	-6.16728133312663	1.83784215857535	-3.3557187184711	0.0007915903510295	0.0157833069553204	NDST3
CST1	1833.37438900963	11.3124672879679	3.37222730448817	3.35459809393984	0.0007948036773733	0.0158127753454706	CST1
HMCN2	427.292864379739	-2.34201281146043	0.698117117421782	-3.35475631955527	0.0007943492417246	0.0158127753454706	HMCN2
HTR1B	60.0615247784921	-4.7992263351707	1.43128868683899	-3.35308060442357	0.0007991742894165	0.0158731449820803	HTR1B
CD9	4031.92636534406	1.45283022059915	0.433300379164933	3.35294010912033	0.0007995800643958	0.0158731449820803	CD9
SHISA6	93.4332840461705	-4.76964932642398	1.42337964654638	-3.35093264681481	0.0008053988890614	0.0159701455835437	SHISA6
MAP1B	397.310999414874	-2.34311792481164	0.699302330437792	-3.35065081700036	0.0008062189385897	0.0159701455835437	MAP1B
RAE1	462.994897849278	2.03505261205712	0.60774647439962	3.34852228318972	0.0008124374727796	0.0160758528815811	RAE1
CNTFR	68.8765780436534	-4.9078063125126	1.46641629485516	-3.34680290292147	0.0008174931240541	0.0161566942558187	CNTFR
DHRS7	1897.8720289415	-1.54481325091775	0.46161633730552	-3.34653071408804	0.0008182961368591	0.0161566942558187	DHRS7
HEXA	1785.12186559984	2.06028457298166	0.616335508053786	3.34279713899246	0.0008293850711185	0.0163579150823199	HEXA
ARMCX5	239.932781283593	-2.47806603780414	0.741594144563919	-3.34153937968499	0.0008331519699441	0.0164144448651492	ARMCX5
CPAMD8	178.287850984474	-2.94555039025968	0.881708543739028	-3.34073023469705	0.0008355836834235	0.0164445756443966	CPAMD8
CLCNKA	90.2479542137308	-6.07333581465583	1.82015307656747	-3.33671705574853	0.0008477420389198	0.0166541379026279	CLCNKA
COL23A1	140.064731337537	-3.35490240550142	1.00548145234676	-3.33661292077661	0.000848059700046	0.0166541379026279	COL23A1
BLK	87.1957532924454	-4.26996489384236	1.27998186769446	-3.3359573300312	0.0008500620998041	0.0166754916112283	BLK
NELFCD	1316.81485299513	1.69846408546534	0.509195164425242	3.33558565384746	0.0008511992735158	0.0166798446887658	NELFCD
LGALS9B	384.864637550602	-2.48521184779797	0.745376499812164	-3.33416984359481	0.0008555439963025	0.0167469750683329	LGALS9B
AGTRAP	465.93375806389	2.12213955449791	0.636683846670505	3.33311354700687	0.0008587988584567	0.0167926506400383	AGTRAP
LINC01436	30.577394667621	6.51650248735146	1.95576855847391	3.3319394869689	0.0008624300682651	0.0168455793827051	LINC01436
ADAM15	2163.4294068936	1.53929716076035	0.462210396855789	3.33029540493139	0.0008675389244502	0.0169272262946271	ADAM15
TRNP1	2221.97953982168	-5.79447027304743	1.74017359732846	-3.32982311761492	0.0008690117002525	0.0169378280485585	TRNP1
CRACD	443.301625028304	2.40284949230757	0.721921728969049	3.32840721630445	0.0008734409365152	0.0170059696870234	CRACD
PEAK1	988.60713366577	1.81002813976741	0.54417794519657	3.3261696026905	0.0008804833567497	0.0171247904945658	PEAK1
RAB3C	100.667323043952	-4.53834621523322	1.36476766713529	-3.32536176267966	0.0008830387707999	0.0171561818326852	RAB3C
EIF1AY	198.900895960563	-2.79868484281712	0.841966151890348	-3.32398735570739	0.0008874021927504	0.017222595911271	EIF1AY
IGHV3-15	1927.38765533115	-1.71678100990186	0.516682997351421	-3.32269693158529	0.0008915171731154	0.0172693777568428	IGHV3-15
POLQ	143.756895873013	3.06532012585941	0.922556356800714	3.32263726032898	0.0008917078835156	0.0172693777568428	POLQ
GBA	743.878466121778	1.78360602374264	0.537100822801515	3.32080300015063	0.000897588691994	0.0173648156294048	GBA
SFTA2	82.7467293621944	3.92518722487807	1.18253454122355	3.31930027246118	0.0009024333436826	0.0174395297041343	SFTA2
FKBP5	2289.49251308196	-1.66591447651439	0.501930796707606	-3.31901227707463	0.0009033645764213	0.0174395297041343	FKBP5
MGAT3	677.062712212154	-1.91012871428447	0.575604484924232	-3.31847434186672	0.0009051063751171	0.0174546651641648	MGAT3
SLC5A9	136.518936315231	-3.55019971207633	1.06996063103043	-3.31806573916396	0.0009064314831405	0.0174617413834593	SLC5A9
ARFGAP1	1733.51854931803	1.51700790683344	0.457240959754662	3.31774281037159	0.0009074800204395	0.0174634803510984	ARFGAP1
LSM14B	922.189763508701	1.66634331993354	0.502874227922958	3.31363833620209	0.0009209053956966	0.0175226854203707	LSM14B
PYGB	2416.7424710937	1.4456394823563	0.436244190837332	3.31383090645064	0.0009202714226843	0.0175226854203707	PYGB
S1PR1	660.924253000397	-2.03886739491476	0.615196350440966	-3.31417342357984	0.0009191447990902	0.0175226854203707	S1PR1
C1QC	2706.17682328984	2.01782975047041	0.608783745096564	3.31452632683277	0.0009179853498495	0.0175226854203707	C1QC
PLA2G10	308.860508341098	2.95457678104469	0.891351725575528	3.31471482723273	0.0009173665949173	0.0175226854203707	PLA2G10
PFN2	490.895364912853	2.42849868157988	0.7324784995007	3.31545387780704	0.0009149443782545	0.0175226854203707	PFN2
CDCA8	188.686171408971	2.81535480376993	0.849644198143567	3.31356915038242	0.000921133265623	0.0175226854203707	CDCA8
CHST2	320.430480179153	-2.39513396231164	0.722367646697334	-3.31567169883949	0.0009142316078053	0.0175226854203707	CHST2
KCNQ1	3285.9112886807	-1.51675085951884	0.457446407176799	-3.31569083442956	0.000914169015475	0.0175226854203707	KCNQ1
CTIF	887.147796402782	-1.83542694255742	0.553484791505118	-3.31612895372654	0.0009127370173556	0.0175226854203707	CTIF
ZNF595	132.763634994022	-3.22139968522458	0.971755339722611	-3.31503162734782	0.0009163275650522	0.0175226854203707	ZNF595
SLC26A3	299.092010355167	-7.36896178513669	2.22621237363557	-3.3100893124148	0.000932662065692	0.0177234968562787	SLC26A3
ZNF287	83.3557549872502	-4.28611109088547	1.29620691242349	-3.30665656061949	0.0009441657260655	0.0179234126998101	ZNF287
B4GALNT4	60.2712544141379	-4.99188714819696	1.50990388332415	-3.30609597294829	0.0009460567764146	0.0179406229899896	B4GALNT4
KDELR2	5422.16381933294	1.35804840645986	0.410845364588033	3.30549769697807	0.0009480788319272	0.0179602792443271	KDELR2
FAM83G	646.082176113777	-1.84493014616994	0.558242133078368	-3.3048923340778	0.0009501289140801	0.0179804250573173	FAM83G
FAM201A	50.3859848567615	-6.51766641678471	1.97440805539154	-3.30107365546187	0.0009631559393467	0.0182080434010938	FAM201A
DUSP26	32.5573560201713	-8.57274687584463	2.59757865280984	-3.30028384956558	0.0009658708417492	0.0182399733818608	DUSP26
CALML4	794.288056475722	2.07860355302024	0.629879776829148	3.3000004595862	0.0009668467014309	0.0182399733818608	CALML4
MROH7	86.9843578626312	-7.65238369084653	2.32089619924096	-3.29716757403852	0.0009766521165146	0.0184059029693517	MROH7
METTL7B	149.938876354841	3.08488936912366	0.936104823987061	3.29545291304503	0.0009826316940171	0.0184994628014141	METTL7B
CAPS	699.385781435767	1.91009533547276	0.579944185161363	3.29358476961243	0.0009891850893201	0.0185844423379067	CAPS
CYTIP	625.788443377055	-1.91152108400923	0.58035820702531	-3.29369182837432	0.000988808439774	0.0185844423379067	CYTIP
MIB2	944.98288870356	1.68125865150193	0.510545894594437	3.29306075967464	0.0009910305556397	0.0185999390792779	MIB2
TMED3	2087.22304217193	1.70497732459027	0.517920224691458	3.29196900083596	0.0009948857726782	0.0186530846926837	TMED3
CLN6	731.938014591656	1.91311060876438	0.581598939825812	3.28939837706264	0.0010040180550103	0.0188049589254966	CLN6
SAMM50	976.241554279241	-1.64337931651205	0.500149259871391	-3.28577776349131	0.0010170121513943	0.0190200568695817	SAMM50
CCN5	39.7510695883423	-9.28047133002767	2.8245741993116	-3.28561782242771	0.0010175897414312	0.0190200568695817	CCN5
PTGDR2	278.127844200889	-2.47269351548848	0.752714834898979	-3.28503358887611	0.0010197021464348	0.0190400122096605	PTGDR2
SH3GL2	146.805628823565	-3.19289763249559	0.972735415806233	-3.28239064869373	0.0010293089940452	0.0191997206831934	SH3GL2
MICALL2	1381.94232212576	1.60562727551898	0.489234740941143	3.28191590080097	0.0010310435086207	0.0192124099193301	MICALL2
NEXMIF	46.8427146495255	-6.81179780871708	2.07632189359574	-3.28070412864574	0.0010354830483069	0.019261385402406	NEXMIF
NMNAT2	79.4612976559698	3.87970632107142	1.18268383126661	3.28042560361748	0.0010365059707612	0.019261385402406	NMNAT2
TMEM100	171.085171756217	-3.12942169951815	0.954071544897497	-3.28007025914851	0.0010378123810093	0.019261385402406	TMEM100
FAHD2B	288.806078604846	-2.42638443801837	0.739740848330731	-3.28004657778957	0.0010378994987468	0.019261385402406	FAHD2B
ACO2	2969.26483088206	-1.48358264438961	0.452494758654818	-3.27867365535905	0.0010429617177947	0.0193356402289833	ACO2
CSF3	29.6035753231739	-8.13570724185076	2.48181555027548	-3.27812727297469	0.0010449826785811	0.0193534190390874	CSF3
COMP	310.826663704744	2.72976531959166	0.833114013668339	3.27658072581453	0.0010507227123069	0.0194241452653834	COMP
SYN2	34.9215928715568	-8.59667736571422	2.62371860009598	-3.27652415369535	0.001050933232642	0.0194241452653834	SYN2
AK3	1644.15459431183	-1.66982517775093	0.509751973285925	-3.27576010542348	0.0010537802907769	0.0194373401003231	AK3
ITM2A	640.81375824875	-1.92823472018072	0.588604737066775	-3.27594155933878	0.0010531034972033	0.0194373401003231	ITM2A
IGKV1-27	501.0106133817	-2.01319310058697	0.615608443958922	-3.27024932868091	0.0010745272949717	0.0197999852614415	IGKV1-27
NOP53	7756.37055818416	-1.46614272811628	0.448575407731095	-3.26844205644725	0.0010814131772671	0.0199067411540579	NOP53
A4GNT	217.544145013265	-8.53206275556735	2.61073082323868	-3.26807447157003	0.0010828186966643	0.0199125004318975	A4GNT
H2BC12	296.193167021296	2.35439361452425	0.720668360718307	3.26695848306366	0.0010870962150656	0.0199656263271699	H2BC12
H2BC19P	188.360558284919	2.89155124481272	0.885146288583029	3.26674955553574	0.0010878987567427	0.0199656263271699	H2BC19P
UGT1A6	277.701680540006	-2.40161911831082	0.735503180040969	-3.26527360245682	0.0010935838806534	0.0200497712686397	UGT1A6
BHMT	56.7053953752849	-8.07661008405122	2.47410685858966	-3.26445482983512	0.0010967494918826	0.0200876007437884	BHMT
HOXA-AS3	19.0709870612441	9.37873681333604	2.87367330738431	3.26367537647235	0.0010997709551811	0.0201025334876845	HOXA-AS3
ABCA8	710.02173323138	-2.79037331942118	0.854905382919047	-3.26395572559567	0.0010986833280288	0.0201025334876845	ABCA8
MACC1	713.723956658668	2.33962976285345	0.716995616757547	3.26310190490969	0.0011019988662794	0.0201230734860482	MACC1
TMPRSS4	1450.32370971529	1.64906533626019	0.505416805088088	3.26278295390827	0.0011032397819236	0.020125567353129	TMPRSS4
RPL21	9493.23754539056	-1.48318078478302	0.454686909970568	-3.26198259122751	0.0011063593769783	0.0201622932860538	RPL21
LCN10	75.9898028542937	-4.57840924613577	1.40577309712558	-3.2568621888535	0.0011265111103084	0.0205090294448156	LCN10
POPDC3	31.354325286233	-8.81967659617236	2.70866121806793	-3.25610177357779	0.0011295325581408	0.0205435143109368	POPDC3
N4BP3	148.876030817916	-2.89455691408066	0.889132695645718	-3.25548360582842	0.001131994315924	0.0205663196716931	N4BP3
NOTCH1	1182.69121904056	1.69890782268733	0.521902528969771	3.25522052181076	0.0011330435113246	0.0205663196716931	NOTCH1
ADRM1	1709.89406142218	1.48370090441539	0.45586836571803	3.25466958444998	0.0011352435968596	0.020579781255554	ADRM1
ARHGEF39	220.14941250914	2.72887122351026	0.838499559855115	3.25446947638444	0.0011360436755425	0.020579781255554	ARHGEF39
F5	248.35835855238	2.72603484086908	0.838330404071865	3.25174278259314	0.0011469977004465	0.0207416254244289	F5
INSIG2	691.137270810457	-1.79085240886351	0.550746943388336	-3.25167925190058	0.0011472540840553	0.0207416254244289	INSIG2
IGKV3OR2-268	47.7153920451894	-8.18355469046861	2.51745084509444	-3.25073067719089	0.0011510884446723	0.0207903229095223	IGKV3OR2-268
UBE2T	157.98554910942	2.80152781584886	0.862070554916281	3.24976627478121	0.0011549989245021	0.0208402974258685	UBE2T
PNPLA1	51.0041229193297	-6.40043611083113	1.96988184974042	-3.24914720731832	0.0011575155992802	0.0208650487450873	PNPLA1
LRRC66	203.92115631977	-3.24211171498414	0.998146392228264	-3.24813247859009	0.0011616517072244	0.0208776535625814	LRRC66
DANCR	680.640758978865	-1.87376026191885	0.576844677925351	-3.24829253631656	0.0011609983942964	0.0208776535625814	DANCR
NEUROD1	61.2130185605048	-7.93247199969592	2.44193797332862	-3.24843304225419	0.0011604251664488	0.0208776535625814	NEUROD1
B3GNT6	459.671482498439	-8.60277305902524	2.64899332983335	-3.24756312601453	0.0011639784072968	0.0208988596005696	B3GNT6
ELOVL6	640.669382304768	-2.53994172123291	0.782356963388073	-3.24652535874857	0.0011682303999995	0.0209545578834566	ELOVL6
TGIF1	988.49361026459	1.86319164225776	0.574053182620697	3.24567775019002	0.001171713909301	0.020996375892922	TGIF1
CTSA	3271.46508673308	1.42940476760535	0.44044969215847	3.24533038177505	0.0011731442981153	0.0210013572582066	CTSA
F11R	3965.63698138546	1.56476975342081	0.482354040873081	3.24402745872826	0.0011785238452259	0.0210769563840989	F11R
FAM72D	57.4271875157833	4.46267998194147	1.37586682306235	3.24354065897789	0.0011805396007589	0.021092307533559	FAM72D
CYP2E1	62.727365800686	-4.37956777069218	1.35085599592644	-3.24206857274124	0.0011866546602664	0.0211807977754118	CYP2E1
ARHGEF16	919.01257641999	1.63898360151028	0.505643492773442	3.24138177378788	0.0011895176298149	0.0211903903086485	ARHGEF16
RPS23	10375.4965765942	-1.41238118818074	0.435704604582933	-3.24160262096083	0.0011885963175303	0.0211903903086485	RPS23
SDS	150.366292740863	3.47308127087622	1.07187595348378	3.24018955699875	0.0011945026280371	0.0212584139583493	SDS
ERVE-1	59.3397157526175	-5.2915014263413	1.6332634165772	-3.23983343570543	0.0011959954120383	0.0212642150136457	ERVE-1
TM4SF5	444.765817769391	2.13489359211703	0.659008998929082	3.23955150170381	0.0011971784409685	0.0212645028345134	TM4SF5
GOT1	1215.83423496021	-1.60431726406451	0.495397008666183	-3.23844762079612	0.0012018208684702	0.0213261767351528	GOT1
H2BC20P	238.964799529391	2.44627014282555	0.755594643729922	3.23754299097432	0.001205637728083	0.0213730952885078	H2BC20P
SYTL2	2013.23768776437	-1.56987152710619	0.485048507481359	-3.23652480709163	0.0012099470934092	0.0214286451217595	SYTL2
CEACAM1	593.763442482933	1.85360858148509	0.572775492555013	3.23618696256816	0.0012113801287142	0.0214331955977565	CEACAM1
ALPP	121.330699816988	7.953525173473	2.4586749467963	3.2348827500913	0.0012169269281699	0.0215104523171384	ALPP
IGHV3-64	121.133539277753	-3.68997791661022	1.14099087607028	-3.2340117646856	0.0012206442729214	0.0215552531295732	IGHV3-64
MROH6	222.95518572954	2.85960981387929	0.8844895856129	3.23306216420598	0.0012247090938937	0.0216043606655875	MROH6
MYBPC3	48.5474028515266	-5.68529199421385	1.75862307652579	-3.23280870705125	0.0012257961439978	0.0216043606655875	MYBPC3
GCOM1	213.588027117482	-2.76792132030611	0.857103483230406	-3.22938988635756	0.001240546435661	0.0218432060323543	GCOM1
SORCS1	48.0658514468424	-5.84882249817004	1.81293713858792	-3.22615846610413	0.0012546387096811	0.022070015294622	SORCS1
CHMP1B-AS1	42.0205080803882	8.42405122671688	2.61159248137113	3.22563772365208	0.0012569234561873	0.0220888843448013	CHMP1B-AS1
PTK6	907.86644478983	2.24990071758467	0.697832148077915	3.22412878767726	0.0012635655919434	0.0221842190246414	PTK6
HSPB7	176.228969135001	-3.12020954931799	0.968131076356325	-3.22292055850667	0.0012689074023919	0.0222565625613007	HSPB7
FAM95C	36.4308737813243	-8.32004884479557	2.58240121407119	-3.22182656957433	0.0012737621120069	0.0223202314703988	FAM95C
CACNB2	83.1005051725454	3.845833819385	1.19413207542101	3.22061009711097	0.0012791804871205	0.0223936457226556	CACNB2
DST	2571.41515256595	-1.50189433206397	0.466651473819142	-3.21844977745866	0.0012888553922864	0.0225413634059772	DST
SLC9A4	1775.79939766999	-8.15416373572803	2.53444372885245	-3.21733863841597	0.001293857845799	0.0226071576048347	SLC9A4
XYLT2	2280.17265666773	-1.40987754888833	0.438581256819588	-3.2146324699605	0.0013061163389491	0.0227835345952928	XYLT2
SLC1A1	367.647490727033	-2.12391974450984	0.660718948225145	-3.21455855052321	0.0013064526806453	0.0227835345952928	SLC1A1
CTSV	124.140311807768	3.13396473017928	0.975214308542959	3.21361643561368	0.0013107464158777	0.0228365608823664	CTSV
EPS8L3	986.338029216169	1.6354171087526	0.509111843540929	3.21229437008986	0.0013167937570471	0.0229200090051829	EPS8L3
KIF13B	2527.36722232192	-1.59577466085339	0.496823986232825	-3.21195172751898	0.0013183652550226	0.0229254660377228	KIF13B
FAM20A	402.095854842937	-2.32513109152981	0.724107872134947	-3.21102860637938	0.0013226076794437	0.0229554308096972	FAM20A
ALKAL2	100.481015070877	-3.46081406593747	1.07770928686518	-3.21126866782806	0.0013215032091899	0.0229554308096972	ALKAL2
NUP210	874.336799719608	1.71934258274945	0.535883820248566	3.20842413557466	0.0013346451505381	0.02314231515072	NUP210
RBPJL	40.9794830367914	-8.63730257272651	2.69344258061967	-3.20678919791167	0.0013422531432982	0.0232521114861847	RBPJL
LRP4	381.151008037195	-2.09218511900444	0.652743014480431	-3.20522023612888	0.0013495917270231	0.0233570366887656	LRP4
NDE1	388.871669489867	2.06591626389276	0.644788032393195	3.20402389638794	0.0013552122789396	0.0234320574681184	NDE1
SLC27A3	564.375433813701	2.05645002018756	0.641903753200406	3.20367346340397	0.0013568627405289	0.0234383569510901	SLC27A3
SIDT2	1711.95780766763	-1.47924747566339	0.461794905846438	-3.20325637406508	0.0013588295553901	0.0234501039937778	SIDT2
PRELID2	291.705363347804	-2.21295782434794	0.691040167286686	-3.20235773419213	0.0013630760965796	0.0234849364120357	PRELID2
EEF1A1	134582.967275403	-1.28821833197683	0.402281106744552	-3.20228395114475	0.0013634253031131	0.0234849364120357	EEF1A1
SIVA1	889.709719638843	1.69469757158866	0.52932894001563	3.20159629197417	0.001366683884301	0.0235188357955641	SIVA1
C4BPA	27.9165788412331	6.06443885520984	1.89556060130736	3.19928513550409	0.0013776883772355	0.023685842440321	C4BPA
PTGES3L-AARSD1	19.627992211216	9.2762757072509	2.90012026516553	3.19858311349079	0.0013810471774528	0.0237189344888763	PTGES3L-AARSD1
PLEKHG4B	66.2122579854343	-4.40900247184741	1.37852875422033	-3.19833914116724	0.0013822162218605	0.0237189344888763	PLEKHG4B
IGLV8-61	456.181083123864	-2.39524251476676	0.74934727609545	-3.19643854215019	0.0013913546347031	0.0238532896169614	IGLV8-61
PDGFA	539.842183133115	1.97244765068768	0.617176628582543	3.19592084233286	0.0013938534631699	0.023873670594746	PDGFA
DAZ4	418.514534545879	-13.1623683806343	4.12103546081936	-3.19394688683832	0.0014034193528876	0.024014942992512	DAZ4
DUOX1	668.838955477453	-1.95934269683057	0.613543308897803	-3.1934871889491	0.0014056557451727	0.0240306475610025	DUOX1
CACHD1	330.340099390296	-2.12802185786236	0.666585803581431	-3.19242001019063	0.0014108601560422	0.0240970154486539	CACHD1
RB1	994.000936168629	1.69801797028806	0.532382678467138	3.1894688519489	0.0014253449845948	0.0243216170405025	RB1
PSMA7	3318.24413938604	1.4059648350802	0.441587163106225	3.18388973354733	0.0014531035405013	0.0247720850534104	PSMA7
SYNE1	1225.35782664927	-1.795253756547	0.564190230155297	-3.18200078731042	0.0014626142087815	0.0249109171409678	SYNE1
MTMR11	603.45582599224	2.06756286199034	0.650174363697116	3.18001289720724	0.0014726849769748	0.0250590205605885	MTMR11
LYST	722.71084497594	-1.68566251999416	0.53028073466361	-3.17881154227388	0.0014788020485031	0.0251396348245527	LYST
TLE2	496.840148992476	-2.19650237505893	0.691722968301413	-3.17540760638993	0.0014962616210478	0.025412741642103	TLE2
SH3YL1	1732.13068537595	-1.43676327003349	0.452659666003051	-3.17404747526988	0.0015032909992577	0.0255083567695274	SH3YL1
PI16	131.39912826946	-3.42299833054955	1.07892946585717	-3.17258767961269	0.0015108692998111	0.0255748792997133	PI16
PDZD4	86.5560616299189	-3.56059826778437	1.12232078094749	-3.17253171127993	0.001511160549944	0.0255748792997133	PDZD4
SLCO4A1	402.139667352716	2.09742242625394	0.661129899245587	3.1724815783514	0.0015114214774907	0.0255748792997133	SLCO4A1
TNIK	582.314276142621	-1.98369241152615	0.625641405864473	-3.17065397675399	0.0015209620033744	0.0257120946689454	TNIK
RPL18A	13873.8972601134	-1.49759074299381	0.472368208966551	-3.17038851168719	0.0015223524005592	0.0257120946689454	RPL18A
TCIM	1192.99472156675	-1.66498968383031	0.525445717249415	-3.16871872616289	0.0015311249292171	0.0258234096895034	TCIM
EPHX2	704.466023742103	-1.81536477481579	0.572924216505268	-3.16859494243267	0.0015317771002169	0.0258234096895034	EPHX2
PRPF6	1669.51377612198	1.60337587204023	0.50616938471707	3.1676666358169	0.0015366761668624	0.0258820577309631	PRPF6
JUN	8917.25292687126	-1.46043888130899	0.461195864253716	-3.16663481723149	0.0015421384416293	0.0259500747555432	JUN
LINC00842	23.1679994631358	-9.27090464771583	2.92873166217801	-3.16550156077506	0.0015481583126178	0.0260033521558965	LINC00842
RAB3D	1087.6868040049	-1.54953701407527	0.489475940458741	-3.16570618899682	0.0015470697267369	0.0260033521558965	RAB3D
GPX3	1536.59079894373	-1.67356013743981	0.528746147218379	-3.16514861856498	0.0015500375603705	0.0260109433703431	GPX3
PKD1	1672.33124625149	1.48885951042041	0.470526238585654	3.16424332656931	0.001554867414154	0.0260679887355498	PKD1
MS4A1	191.613936154463	-2.8117419043045	0.88876327092441	-3.16365673097628	0.0015580043752517	0.0260965732854674	MS4A1
RFX5	1003.10215437075	1.6345847043318	0.51714841610576	3.16076517577019	0.0015735530046905	0.0263328098783111	RFX5
MAPK8IP1	259.876165774259	2.24320760597253	0.709910558964861	3.15984538847176	0.0015785288072298	0.0263756072136233	MAPK8IP1
CDCA3	193.182658219058	2.5851551443864	0.818149856313094	3.15975749972765	0.0015790050192089	0.0263756072136233	CDCA3
FASN	2239.03682403612	1.66133418633657	0.526020410516724	3.1583074594094	0.0015868809625845	0.0264586630028737	FASN
IKBKGP1	57.6578231733872	8.69998818005781	2.75450883639972	3.15845353810123	0.0015860858961246	0.0264586630028737	IKBKGP1
PRODH	123.678795368025	3.21672227705652	1.01948895770261	3.15523013050118	0.0016037155380439	0.0267149103887682	PRODH
NCAPG2	466.43325061203	2.01328973337654	0.638946432467812	3.15095230378013	0.0016273906350834	0.0270845360125671	NCAPG2
CHST5	368.969914093557	-7.4650560124592	2.3694428126644	-3.15055335902574	0.0016296148632219	0.0270968077256907	CHST5
NOS3	299.096734399473	-2.34634479357128	0.744864562638844	-3.15002875859585	0.0016325439150396	0.0271207660051806	NOS3
EVPL	736.816867293452	1.9581638544466	0.622446469226983	3.14591527345065	0.0016556796163915	0.0274800594982881	EVPL
RAC1	4780.83364742102	1.32113289785468	0.420036961701446	3.14527772152041	0.0016592923180288	0.0275149619688422	RAC1
CCNB2	205.040454590865	2.5156864692432	0.799937409034986	3.14485413587299	0.0016616965838778	0.0275297804950821	CCNB2
CACNA1A	147.640456234724	-3.69640986193973	1.17571786604984	-3.14395993178097	0.0016667826017766	0.0275889610670097	CACNA1A
CENPI	106.132452143532	3.39771246789544	1.0811433539337	3.14270300560327	0.0016739559128883	0.0276574547202882	CENPI
GRIA3	39.0121714308888	-5.40790628195605	1.7206644986909	-3.14291733575631	0.0016727307198949	0.0276574547202882	GRIA3
PERCC1	32.0628398644425	-8.70921860775571	2.77164709175325	-3.14225380051778	0.0016765264195116	0.0276748346641119	PERCC1
TUSC8	84.0302002676994	-4.35211552430597	1.3855679822099	-3.14103355460379	0.0016835274292398	0.027765252371463	TUSC8
FAM72C	53.876516099882	4.51331075726514	1.43815010299538	3.13827516881918	0.0016994525474899	0.0280025526450788	FAM72C
SPC25	93.3170983050467	3.57790464160609	1.1408114735482	3.13628037985798	0.0017110553624382	0.0281682682249996	SPC25
COL4A5	668.82704306414	-1.82692737993769	0.582687604997522	-3.13534622028808	0.0017165139698882	0.0282316958232836	COL4A5
SLC13A3	107.506833524978	-3.49034583570634	1.11331554189616	-3.13509126959794	0.0017180065116341	0.0282316958232836	SLC13A3
TPBG	452.089716090534	1.87805595810371	0.599126849303084	3.1346549737978	0.0017205634598056	0.0282352969317301	TPBG
STX16	2321.43416642187	1.40075758014991	0.446880297648462	3.13452525770517	0.0017213243465294	0.0282352969317301	STX16
SEC14L2	235.545083617061	-2.33212705216134	0.744095668978403	-3.13417635579468	0.0017233724659701	0.0282434710610073	SEC14L2
CYP7B1	222.469989903074	-2.4223668267326	0.773213265627937	-3.13285730394882	0.0017311358155196	0.0283452103342589	CYP7B1
SPTBN1	6699.11053694404	-1.59056046579355	0.507808416704636	-3.13220579547561	0.0017349821563028	0.0283826883451199	SPTBN1
MNX1	203.947080611836	2.51905085921606	0.80451098556732	3.13115781438297	0.0017411856610247	0.0284455872817076	MNX1
WDR17	37.2447440796163	-5.77841949329138	1.84553361157301	-3.13102912732445	0.0017419488260747	0.0284455872817076	WDR17
SLC25A25	650.853355710612	2.11522136486783	0.675809473392903	3.12990783370994	0.0017486115671006	0.0285288247080047	SLC25A25
ASPA	106.138079937308	-3.6214322646742	1.15736460495444	-3.12903319245431	0.0017538249548811	0.0285882879944136	ASPA
SNHG8	939.19500234553	-1.77896150896563	0.568973768952613	-3.12661427650769	0.0017683176522751	0.0287987675559086	SNHG8
NOVA1	46.4496171096028	-5.2287840020418	1.67379165748113	-3.12391567891462	0.0017846159101664	0.0290382503097088	NOVA1
JAK2	574.151291941156	-1.87280957565231	0.600132326792648	-3.12066104764156	0.0018044559967313	0.0293348849994927	JAK2
CKS2	361.489208557052	2.01787174710358	0.646756561508822	3.11998650991043	0.0018085932255005	0.0293759384505536	CKS2
CDCA5	248.269440991758	2.48366888069761	0.796226877034765	3.1192979693766	0.0018128253290279	0.0293935764112548	CDCA5
MAP3K5	841.232745608886	-1.68662952595689	0.540724725221771	-3.11920178102664	0.0018134172731758	0.0293935764112548	MAP3K5
ALG1L	41.2398831810703	4.82218597104151	1.54605655178344	3.11902301728803	0.0018145178590134	0.0293935764112548	ALG1L
FCRL1	38.2674189241943	-5.91543416344006	1.89739837731205	-3.11765532962042	0.0018229585694999	0.0295040825671111	FCRL1
SPAG17	29.9255202347187	5.90459577632816	1.89477987690634	3.11624365885115	0.0018317085504291	0.0296193936317842	SPAG17
INSRR	37.6219697645221	-6.55847736724498	2.10483066127509	-3.11591687061035	0.001833739580234	0.0296259486792416	INSRR
IGFBPL1	85.9366805493419	-4.21679092228397	1.35393617257334	-3.114468028629	0.0018427692635119	0.0297454624076537	IGFBPL1
CXCR1	51.9656814082457	-4.72161489790525	1.51629319941406	-3.11391945814294	0.0018461987934213	0.0297744485055852	CXCR1
ANO7	375.663020942326	-2.20849565052123	0.709391981487431	-3.11322330693748	0.0018505594050608	0.0298183860281416	ANO7
PPP1R1A	64.9788747357199	-4.64979508080884	1.49417555342235	-3.11194696644491	0.001858578843445	0.0299206794663673	PPP1R1A
PLBD1	1118.67998935063	1.60659614180343	0.516309680489985	3.11169091441157	0.0018601914966744	0.0299206794663673	PLBD1
PLAUR	524.886422703917	2.31479177753896	0.744567514539739	3.10890783217942	0.0018778028656858	0.0301773187162784	PLAUR
IGKV2-24	370.4081456392	-2.61064732831668	0.840250475814129	-3.10698702763267	0.0018900469239178	0.0303473261158406	IGKV2-24
RPL6	15865.2174408955	-1.33539021016344	0.430377231333809	-3.10283656508697	0.0019167546070398	0.0307490633439205	RPL6
FPR3	343.465099066513	2.13911034882525	0.689730297648445	3.10137216839437	0.0019262602183596	0.0308743766221513	FPR3
UGT1A10	605.092497882441	-1.9380114106893	0.624954709596581	-3.10104297308252	0.0019284030233534	0.0308815612456889	UGT1A10
HSPA1B	3411.98728210899	1.42547876050474	0.459740608467139	3.10061529099541	0.0019311901695185	0.0308990427122963	HSPA1B
IGKV1OR2-108	43.4023753081579	-6.90842052824575	2.22844091333128	-3.10011384502828	0.0019344627354619	0.0309242534132088	IGKV1OR2-108
MYCL	300.796101723208	-2.09661580383512	0.676895338694674	-3.0974002685234	0.0019522607414069	0.031181419589307	MYCL
TK1	611.340699734313	1.78637036528335	0.576982429038467	3.09605678679039	0.0019611279969339	0.0312956187531743	TK1
DBT	998.303470175585	-1.71746206018455	0.554996757930313	-3.09454431155469	0.0019711548774382	0.0314281071622357	DBT
TOM1L2	972.280901436317	-1.60968839632339	0.520498602134691	-3.09258927828368	0.0019841854032673	0.0316082122282736	TOM1L2
ANK1	137.81954570849	-3.09398693181751	1.00130748936989	-3.08994685914565	0.0020019230997017	0.0318629227676542	ANK1
DUSP19	305.41234685856	-2.27796670928772	0.738993192090427	-3.08252732727336	0.0020525088411667	0.0326395472263731	DUSP19
PPDPF	3270.65667552322	1.45803047272625	0.473175995760943	3.08137032687278	0.0020605020389944	0.0327380899377803	PPDPF
DNAJA4	768.205262408635	1.96900826475126	0.639564127787926	3.07867214435792	0.002079253646801	0.0328641096784936	DNAJA4
SKP2	424.294649660196	1.92903328326193	0.626554888611075	3.07879376304627	0.0020784050736644	0.0328641096784936	SKP2
INCENP	384.736942926636	1.94082871654318	0.63037767007894	3.07883481389836	0.0020781187202368	0.0328641096784936	INCENP
LY6D	50.6898449774141	8.02549349154606	2.60573598634647	3.07993347507116	0.002070468355527	0.0328641096784936	LY6D
CLU	5122.30097563085	-4.46103320832115	1.44859696955931	-3.07955442546471	0.0020731048874362	0.0328641096784936	CLU
CCDC24	163.563572905034	2.69650329554194	0.875703680408288	3.07924170683481	0.0020752823631954	0.0328641096784936	CCDC24
RP11-1035H13.3	53.1194974119991	-7.75747098598617	2.52080038070334	-3.07738409013638	0.0020882603463176	0.0329493130314218	RP11-1035H13.3
SNRPA1	631.969922534112	1.73245307339319	0.562937296776868	3.07752405696418	0.0020872799002921	0.0329493130314218	SNRPA1
AOC3	718.172427944247	-1.75982146120016	0.571971928400286	-3.07676194201016	0.0020926235117923	0.0329610811399338	AOC3
PRR11	324.096308422514	2.20267128001095	0.715895548634469	3.07680538622209	0.0020923185633564	0.0329610811399338	PRR11
WDR90	577.226249686663	1.83264628948222	0.595820850541208	3.07583443549777	0.002099143701642	0.0330352286862902	WDR90
OPCML	23.3641299906783	-6.03816680893777	1.96518256100491	-3.07257296535855	0.0021222194343369	0.0333695659804626	OPCML
FAM110B	124.730759251779	-2.91171380377165	0.948214570785286	-3.0707330318287	0.0021353398372142	0.0335469251667178	FAM110B
GRB7	498.392684904862	1.82282283532888	0.594099638118038	3.06821064746502	0.0021534476248521	0.0337793680564638	GRB7
SRGAP2	520.144320053151	1.86338712355555	0.607343787515591	3.06809283614795	0.002154296804457	0.0337793680564638	SRGAP2
ARHGAP24	559.125735426761	-1.74330061148892	0.568299698631515	-3.06757264817639	0.0021580499717887	0.0337793680564638	ARHGAP24
HPCAL4	37.1983934449249	-5.49092249526148	1.79005291397186	-3.06746378970326	0.002158836146106	0.0337793680564638	HPCAL4
FAM210B	1687.9799859689	1.40096639748561	0.456729840730322	3.06738529552926	0.0021594031928106	0.0337793680564638	FAM210B
XPR1	564.24764415404	1.78368897771652	0.581717311089273	3.06624703049758	0.0021676414506338	0.0338307228786278	XPR1
FOLH1	224.822032200673	3.24234856951972	1.05748752494432	3.06608682659441	0.0021688032456515	0.0338307228786278	FOLH1
PLXNB1	1644.0952759693	1.5711645134628	0.512449401710993	3.06598955568475	0.0021695089305396	0.0338307228786278	PLXNB1
CTSK	1766.64804012771	2.05372344443251	0.669858472810501	3.06590649785436	0.0021701116684106	0.0338307228786278	CTSK
ATP5F1A	8237.02566842022	-1.23868109754753	0.404333351994693	-3.063514526904	0.0021875358389934	0.0340732078032615	ATP5F1A
TYMS	454.734023823993	2.1009461668327	0.685997687922547	3.06261406389741	0.0021941283649364	0.0341245948121468	TYMS
PCNA	1284.08089895594	1.56805698495803	0.512009834611707	3.06255247254615	0.0021945799560928	0.0341245948121468	PCNA
AEBP1	3015.04408938404	1.71950807179131	0.561607278251249	3.06176244215633	0.0022003800617332	0.0341856148721461	AEBP1
NLGN1	28.3497091158886	-9.09878602972862	2.97377029291727	-3.05968018155253	0.0022157346155552	0.034394844662589	NLGN1
VWA2	716.898328326337	-1.95703466493155	0.639795791067772	-3.05884266863557	0.0022219380640418	0.0344536626533963	VWA2
DDX3Y	646.796965144097	-2.177437694016	0.711893054453796	-3.05865843246167	0.0022233048332086	0.0344536626533963	DDX3Y
LINC01127	24.7983411574599	-8.53130935234602	2.79261778546119	-3.05495059036055	0.0022509760248516	0.0348456860399198	LINC01127
EFNA4	192.038355478646	2.59646430229419	0.849973978125314	3.05475740330416	0.0022524263693495	0.0348456860399198	EFNA4
METRN	502.918442144695	1.89217004337976	0.619509339051914	3.05430430843142	0.0022558313214753	0.0348687616646025	METRN
C1QA	2088.12201797728	1.90324944328217	0.62321364243831	3.05392776036761	0.0022586646212184	0.0348829695399027	C1QA
TFAP2C	55.5352129509512	-4.65573882162805	1.52535627051831	-3.05223042748304	0.0022714765551627	0.0350490865837784	TFAP2C
ADGRD1	336.390352034216	-2.23207460344488	0.731349625911583	-3.05199390874471	0.0022732671390488	0.0350490865837784	ADGRD1
AC013463.2	54.3655073943964	-4.7842894887161	1.56773356050403	-3.05172358954792	0.0022753151954192	0.0350510094009465	AC013463.2
COBL	827.054708376331	-1.62973162736086	0.534232446197122	-3.05060398139786	0.0022838158476664	0.0351522466282719	COBL
MYO1E	1407.42107361539	1.74343521566955	0.571898315060285	3.04850559926159	0.0022998262695189	0.0353645595472386	MYO1E
ASS1	3177.63056375376	1.3672387837662	0.448526742855854	3.04828821367647	0.0023014907607015	0.0353645595472386	ASS1
RPL5	10807.4101941146	-1.31542725428676	0.431655620042819	-3.0473998094969	0.002308304623318	0.0354393794906043	RPL5
GTF3C5	1049.88007260756	1.7885402519407	0.586957261039835	3.04713881343282	0.0023103099136808	0.0354403096522897	GTF3C5
MLF1	143.431837121251	2.95012837233078	0.968650419124223	3.04560687125707	0.0023221123657819	0.0355614922302612	MLF1
FAM20C	1237.3008537005	1.66506376169986	0.546697048619648	3.04567907564887	0.0023215548480887	0.0355614922302612	FAM20C
SNX8	649.812006481928	1.68550211117012	0.553793520448475	3.04355693762029	0.0023379919346832	0.0357689668777194	SNX8
HAGHL	205.353529474198	2.52065115151556	0.828298045147147	3.04316926290435	0.0023410061690184	0.0357689668777194	HAGHL
CPB1	139.852115201494	-7.35737564963361	2.41772425275657	-3.0430995764902	0.0023415483694644	0.0357689668777194	CPB1
CXCL14	2991.04733957295	1.83999505517435	0.604793137220795	3.04235438852642	0.0023473535550251	0.0358276140592788	CXCL14
SGPP2	1632.96179916064	-1.39964260106582	0.460209299989798	-3.04131750726648	0.0023554530260044	0.0359190529995422	SGPP2
FMO6P	49.7136621106809	-4.66470942125199	1.53389730917811	-3.04108325462246	0.0023572864018575	0.0359190529995422	FMO6P
TTTY14	74.1444491481823	-4.20516658839627	1.38325707396459	-3.0400470509388	0.002365411922469	0.0359826935518156	TTTY14
KIF15	150.265508682042	2.78367335555564	0.915632834231565	3.04016331818398	0.0023644989227767	0.0359826935518156	KIF15
CDH11	924.391393969942	1.93451151883937	0.636482060793236	3.03938105722638	0.002370647924647	0.0360322667045609	CDH11
SPEG	299.48144692034	-2.66331656383012	0.876399519434837	-3.03892974011169	0.0023742021821369	0.0360562171393858	SPEG
FCGR3B	312.848392904651	-3.0873367322763	1.01670223639958	-3.03661841367578	0.0023924811602241	0.0363035609191709	FCGR3B
CUX1	1741.00304784308	-1.40619345372909	0.463145522755228	-3.03618060553349	0.0023959580164605	0.0363260722894987	CUX1
LGALS9C	398.99518449722	-2.43466539095889	0.802665386976641	-3.0332258378917	0.002419544530421	0.0366531833103854	LGALS9C
GLTPD2	80.9630003135905	3.66489486867077	1.20894453464206	3.03148305290602	0.0024335558090603	0.0368348181597307	GLTPD2
OSBPL2	1567.71594996658	1.39595431594166	0.460948888665695	3.02843623288152	0.0024582295067057	0.0370370963793838	OSBPL2
ARRB1	1246.03322290327	-1.48137421187118	0.489140481527465	-3.02852507166288	0.002457506846105	0.0370370963793838	ARRB1
OAS1	1414.6108429522	1.63518748112844	0.539963870697011	3.02832757869089	0.0024591136204485	0.0370370963793838	OAS1
FGFR4	620.550536198877	1.72415740807188	0.569171705676566	3.02923949113458	0.0024517024523825	0.0370370963793838	FGFR4
L1CAM	164.315525693741	-2.88608571083917	0.952849128633326	-3.02890103386954	0.0024544507267037	0.0370370963793838	L1CAM
TMEM119	455.476326761218	1.90334056671474	0.628274660489586	3.02947211850236	0.0024498151504445	0.0370370963793838	TMEM119
TNFSF4	56.2209338501742	4.02786709940034	1.33061418901604	3.02707361205796	0.0024693381618187	0.0371603787456529	TNFSF4
ING1	486.02829874263	1.88642070617436	0.624209204703466	3.02209690590916	0.0025103017097708	0.0377456587119336	ING1
LHX5	31.1091933062632	-8.58336649311078	2.84175647482754	-3.02044407011748	0.0025240431986932	0.0379209919645386	LHX5
PM20D1	45.2140025643015	-4.5419212238547	1.50407711634655	-3.01973959612334	0.0025299210007477	0.0379779903769581	PM20D1
CFTR	842.767802025059	-2.09974798652222	0.695602932671837	-3.01860140016518	0.0025394440360481	0.038087255218365	CFTR
ESRP2	1141.4355328892	-1.57248291131534	0.520970799652711	-3.01837053509253	0.0025413796282666	0.038087255218365	ESRP2
GCKR	59.2073391467401	-5.06739112308395	1.6793819217147	-3.01741435796212	0.0025494106738214	0.0381448769455847	GCKR
ANKRD36BP2	155.646504449252	-2.86060140131168	0.947971432472758	-3.01760296072412	0.0025478247415479	0.0381448769455847	ANKRD36BP2
KIF26A	176.347434228803	-2.80851226503843	0.931825861012463	-3.01398832394164	0.0025783772878419	0.0385466346953503	KIF26A
NECTIN3	778.154195220379	-2.00370103934556	0.665226240655568	-3.01205953236444	0.0025948170391745	0.0387606112474733	NECTIN3
SLC37A2	218.375872465052	2.45574412384151	0.815461640823974	3.01147718163681	0.0025997994174097	0.0387896119962682	SLC37A2
FAM135A	715.270936956726	-1.71305344198217	0.568868401204301	-3.01133520222888	0.0026010154663871	0.0387896119962682	FAM135A
RAB17	862.37307021424	-1.54635667179224	0.513921208677342	-3.00893725668967	0.0026216325110216	0.039065111104545	RAB17
TMEM163	98.2295021721787	-3.27787215562537	1.08978585614371	-3.0078130828605	0.0026313492703551	0.0391778669141771	TMEM163
NCAPH	217.930490352084	2.47451623287623	0.822877351119617	3.00715073699546	0.002637089636229	0.0392312828821535	NCAPH
UGT2A3	246.831706859122	-6.65823432240582	2.21736848985273	-3.00276402089941	0.0026753979462789	0.0397687211851451	UGT2A3
TNXB	1225.5975699065	-1.71911133076663	0.572836423914714	-3.00105101386251	0.0026904948679724	0.0399279954999433	TNXB
TRPM2	221.273459228117	2.30540667857452	0.768196180973311	3.00106500875017	0.0026903712147038	0.0399279954999433	TRPM2
RPS4X	16932.4548246278	-1.33247641917637	0.444056084444815	-3.0006939795506	0.0026936512382091	0.039942310956162	RPS4X
TMEM9	1072.58366771781	1.64444287686929	0.548264253214343	2.99936183551693	0.0027054579774972	0.0400847692535847	TMEM9
RP11-466H18.1	827.305336197274	-1.59658676530376	0.532576713544916	-2.99785312556499	0.0027188867045517	0.0402509714652877	RP11-466H18.1
DQX1	173.377488766121	2.62727247600041	0.87645692999998	2.99760591316275	0.0027210928909808	0.0402509714652877	DQX1
SLC16A1	1377.36254744588	-1.74757848581911	0.583593346821609	-2.99451406589339	0.0027488238129482	0.0406281955938103	SLC16A1
SPARCL1	4558.3349115953	-1.46399951785937	0.488952898564094	-2.99415244731894	0.0027520839944184	0.0406434187311847	SPARCL1
SHROOM3	2554.29706014524	-1.89962012457836	0.634700637382062	-2.99293873788072	0.0027630520622749	0.040772356909229	SHROOM3
EMCN	282.081535594793	-2.36201416793307	0.789517044214593	-2.99172029944304	0.0027741030135665	0.0409023085107095	EMCN
CNR1	57.2378054632036	-4.69813872996821	1.57078197477766	-2.99095533651843	0.002781061661817	0.0409717604890495	CNR1
CIRBP	5776.44432055778	-1.33528140156476	0.446545901636826	-2.99024444445745	0.0027875427314752	0.0410088862455076	CIRBP
COX4I1	6696.2991550877	-1.30108629946696	0.435118948097882	-2.99018533932996	0.0027880822024903	0.0410088862455076	COX4I1
HTR1E	29.5668798417801	-8.89815501703095	2.97611302972115	-2.9898578878453	0.0027910726826518	0.0410197649747148	HTR1E
BVES	145.435675224246	-2.73700243825027	0.915958094539267	-2.98813063017583	0.0028068955558046	0.0412190689838713	BVES
ZNF626	162.609061537998	-3.08016142607233	1.03107538043414	-2.98732903968224	0.0028142664715182	0.0412940355692013	ZNF626
CCL20	426.473072049839	-5.07486620367452	1.69990053783251	-2.98539008061337	0.0028321690494698	0.0414330430249844	CCL20
XXbac-B461K10.4	111.179122027447	-3.3003329693372	1.10552131907167	-2.98531824977248	0.0028328342630119	0.0414330430249844	XXbac-B461K10.4
PCDH7	528.428796900534	-2.17769912620846	0.72942257419168	-2.98551101002284	0.0028310494643865	0.0414330430249844	PCDH7
MESP1	49.6944480848101	4.38735094698087	1.46952535426308	2.98555648206628	0.0028306285810184	0.0414330430249844	MESP1
TSPAN3	5501.78376075099	1.39013834116955	0.465849665164119	2.98409217634578	0.0028442107484497	0.0415660759260211	TSPAN3
KIF20A	137.289377441632	2.99408658958244	1.00359408033849	2.98336413918724	0.0028509857801855	0.0416317026106584	KIF20A
CARD14	87.0323715451897	3.71647629806286	1.24740587745857	2.97936410692141	0.0028884732071519	0.0421453448575959	CARD14
ZNF334	67.707376536415	-4.03869735918732	1.35573554814837	-2.97897135226945	0.0028921781715112	0.0421656439980966	ZNF334
PWWP3B	25.5109884865479	-8.26473321647088	2.77527640607989	-2.97798561554627	0.0029014960151286	0.0422676765625135	PWWP3B
IL11RA	223.04549980999	-2.37774139948867	0.798866576094681	-2.97639364399552	0.0029166022706059	0.0424538017408335	IL11RA
PTP4A2	3686.87965204107	1.26509056357799	0.425313616595899	2.97448874010535	0.0029347722641296	0.0426841897378279	PTP4A2
RAD54L	94.5786828932477	3.34810656282855	1.12571123848461	2.97421438852796	0.0029373976699201	0.0426883055315985	RAD54L
ANO1	1038.11083397777	-1.5226196984381	0.512012034318788	-2.97379670082146	0.002941398845665	0.0427050056967943	ANO1
SMC1B	19.732693156051	10.7786618172954	3.62477885835241	2.97360535318137	0.0029432334918335	0.0427050056967943	SMC1B
RPL7	18548.4675536561	-1.42893406581293	0.480616890485224	-2.97312494442361	0.0029478442665254	0.0427378790080825	RPL7
PRKCG	29.3131088635672	5.47665693382254	1.84334888381465	2.97103656389184	0.0029679644254821	0.0429417437553181	PRKCG
CREG1	1987.92703770293	1.35926665833403	0.457508440017398	2.9710198532782	0.0029681259252464	0.0429417437553181	CREG1
ATP5F1D	1441.60507677682	-1.64326000770909	0.553112622856452	-2.97093203048371	0.0029689748206596	0.0429417437553181	ATP5F1D
GIPR	206.122202993571	-2.51822465403008	0.847805094596218	-2.97028723946207	0.0029752141596643	0.0429845098231643	GIPR
LTBP2	1424.75151229337	1.52903813047117	0.514803536742147	2.9701391333623	0.0029766490011431	0.0429845098231643	LTBP2
ZNF608	379.118296471568	-1.99157296390415	0.670704462551746	-2.96937485152112	0.0029840633500473	0.0430574588212684	ZNF608
ADAR	4527.95217683519	1.27046314361412	0.427911539619459	2.96898547009025	0.0029878472404535	0.0430779494541341	ADAR
EGR1	2240.61182934817	-1.62071219231399	0.546021751030863	-2.96821910345909	0.0029953073474441	0.0431513684583574	EGR1
LRRC17	217.406294900693	-2.59450187843521	0.874221379076486	-2.96778589557716	0.0029995318731665	0.0431780954633394	LRRC17
CRACR2A	163.450914994189	2.71976270429046	0.917093567552243	2.96563273423628	0.0030206096763943	0.0434471907992196	CRACR2A
RPL10	22603.6761282951	-1.23900483633791	0.417856822965621	-2.9651420492417	0.0030254319711107	0.0434822336289608	RPL10
NEMP1	397.113591478721	1.89932892989643	0.641055001781255	2.9628174253674	0.0030483732070924	0.0437774257888521	NEMP1
TRPV3	68.0106785458669	-4.11539141908078	1.38932067700536	-2.96216092310048	0.0030548807625507	0.0438363362336413	TRPV3
QSOX1	7108.16704614307	-1.66072758686751	0.560726496977035	-2.96174266031792	0.0030590333822886	0.0438613881658756	QSOX1
DEPP1	1497.82000284787	1.40614379215926	0.475113251230909	2.95959708241407	0.0030804162773751	0.0441332596217653	DEPP1
ANKRD50	564.241878292336	-1.84792351984246	0.62463877539291	-2.95838745950423	0.0030925314116268	0.044272028629605	ANKRD50
CERS4	250.739036889929	-3.18499985622813	1.0768298375525	-2.95775594727876	0.0030988736513578	0.0443280011164413	CERS4
LYVE1	163.94897204718	-3.45989613994364	1.17104206294868	-2.9545447165507	0.0031313077120664	0.0447451808541184	LYVE1
TSC22D3	5225.16433997431	-1.22606704047445	0.414999343119093	-2.95438308711396	0.003132948352165	0.0447451808541184	TSC22D3
DUSP23	539.703522030046	1.87848305977082	0.636089380048992	2.95317469319507	0.0031452391601969	0.0448855430347917	DUSP23
C5	278.501960449885	-2.50809222729765	0.849691530250097	-2.95176795108152	0.0031596027652703	0.0450552431880182	C5
NLRP6	143.885216998131	-4.01245308471033	1.36029311020203	-2.94969742522214	0.0031808527508739	0.0453227994776602	NLRP6
KCNMB1	212.958589871561	-2.28847027747472	0.776775877704233	-2.9461139862354	0.0032179379137112	0.045815391046464	KCNMB1
F2R	1226.49618356178	1.63455243502253	0.555052188873622	2.94486260533367	0.0032309810421649	0.0459651822891605	F2R
GPAT3	351.566890179641	-2.44601910667769	0.831256402070618	-2.9425567136503	0.0032551415597	0.046272776742569	GPAT3
PDIA2	1967.41963587232	-5.45249261215828	1.8534057742258	-2.94187742802079	0.0032622902548941	0.0463382522254023	PDIA2
SCN4B	207.699574760719	-2.31629156849298	0.787642587104993	-2.94079015839733	0.003273762282414	0.0464649874102126	SCN4B
PITPNM2	336.284620563144	-2.02661666923893	0.689271382770484	-2.94023039385891	0.0032796828044892	0.0465127933299704	PITPNM2
DDN-AS1	35.94272574283	-5.04352524070754	1.71549192948254	-2.93998773997664	0.0032822523372534	0.0465130377870197	DDN-AS1
CAV1	962.468308186143	-1.94450592270337	0.661505687392955	-2.93951504841451	0.0032872630725793	0.0465478494442	CAV1
RPUSD1	415.980533691695	1.80718653559912	0.615714795958815	2.93510330994222	0.0033343665264262	0.0471781797962665	RPUSD1
RP11-114G11.5	11.1848244804619	9.9074188010079	3.37715124287796	2.93366156517318	0.0033498925641216	0.0473610877335552	RP11-114G11.5
PABPC4	3346.01196970419	-1.37774607955974	0.469718634812269	-2.93313055401855	0.003355627551463	0.0474053926340025	PABPC4
H4C15	51.6360983252938	5.9961721243884	2.04454238467515	2.93276978229097	0.0033595290306849	0.0474237467507377	H4C15
TACC3	579.53664970522	1.77719872421002	0.60667358035806	2.92941506231591	0.0033960061207476	0.0479015600189668	TACC3
PTX3	23.0866823259768	-8.19137682915925	2.79661542111676	-2.92903227498053	0.0034001911454981	0.0479234984033701	PTX3
TFF2	21432.9499543306	-8.05898111747279	2.75264114304342	-2.92772675357256	0.0034144997873752	0.0480829528746829	TFF2
GTSE1	197.679773910446	2.63613761546693	0.900468136529789	2.92751904095801	0.0034167813856845	0.0480829528746829	GTSE1
RPL31	13422.5347512431	-1.36292428003602	0.465617764325998	-2.92713118883879	0.0034210454239529	0.0480936609939898	RPL31
AC108676.1	13.1312583251382	10.0359457288453	3.42878340661738	2.9269698720183	0.0034228203637623	0.0480936609939898	AC108676.1
TDRKH	141.294650004597	2.68603353315443	0.9177775241721	2.92667172861682	0.0034261029882809	0.0481026971174365	TDRKH
KIF22	595.917377489905	1.62665923225367	0.556357688286469	2.92376517212089	0.0034582552932059	0.048516739386747	KIF22
SLC25A16	515.239432211028	-1.73308187368692	0.592878851909872	-2.92316359084838	0.0034649441863351	0.0485731868090558	SLC25A16
SCX	96.6832687294363	3.04688947338173	1.04350612775901	2.91985776827693	0.0035019117311828	0.0490536813136628	SCX
DDX11	467.360203799582	1.74627951870539	0.598207628886411	2.91918630652733	0.0035094641008482	0.0491217156481242	DDX11
STK31	78.314757654514	3.85311164892297	1.32139411643929	2.9159443053264	0.0035461379649955	0.0495930905911156	STK31
NDC80	150.6490821901	2.66305498375705	0.913359733627209	2.91566935317075	0.0035492642363733	0.0495930905911156	NDC80
SLC7A2	495.515072992891	-2.29843152697217	0.788376301459281	-2.91539905844175	0.0035523399955887	0.0495930905911156	SLC7A2
FRRS1L	36.1948940653021	-6.3959762016755	2.19397105244438	-2.91525095308323	0.0035540263560138	0.0495930905911156	FRRS1L
RPL13A	43454.7391521225	-1.26883314284912	0.435805921872217	-2.91146374835439	0.0035973964915534	0.0501598727330292	RPL13A
LSG1	765.405849097297	1.62820314752303	0.559827580834588	2.90840109216433	0.0036328207224676	0.0506150801576833	LSG1
SNCG	197.269673800323	-2.66627938039598	0.916858293539431	-2.90806049220878	0.0036367798122694	0.0506315319318556	SNCG
SCARB1	556.914978449425	1.68411339493869	0.579931714278443	2.90398568223517	0.0036844500901598	0.0512560446130324	SCARB1
HKDC1	317.462204231302	2.5213352711538	0.868315128966928	2.90370994013838	0.0036876963665473	0.0512620736719745	HKDC1
CD59	7110.49508154025	-1.20734859954511	0.416078728071979	-2.90173113424883	0.0037110689913207	0.0515283533913431	CD59
WDFY2	496.888027489563	-1.87388580165956	0.645809036822057	-2.90160975585092	0.0037125070238604	0.0515283533913431	WDFY2
FBF1	180.085341297655	2.36332428800121	0.814991471748574	2.89981474644228	0.0037338326489023	0.0517849057789925	FBF1
RPS12	9927.38034593839	-1.37597675888973	0.475387882883671	-2.89442959829592	0.003798480782805	0.0525615138844636	RPS12
TSPAN2	217.788288184411	-2.35286931337134	0.812878873013418	-2.89448943930482	0.003797756843781	0.0525615138844636	TSPAN2
PKN3	324.161693022335	1.93422127968596	0.668192175451105	2.89470806565513	0.0037951130318133	0.0525615138844636	PKN3
COMTD1	519.752672270149	-1.75721930027695	0.607379259001168	-2.8931170668664	0.0038143909772997	0.0527416245601752	COMTD1
CCDC78	64.0455867312185	3.7426965040639	1.29391017387804	2.89254739596526	0.0038213152181053	0.0527973074562179	CCDC78
ANKRD18A	42.1417954780934	-7.49821959790177	2.59328651691899	-2.8913965151873	0.0038353388090633	0.0529509200427052	ANKRD18A
MTG2	727.10400324185	1.60207821737183	0.554249572543477	2.89053577438015	0.00384585756214	0.0530559486846635	MTG2
BCHE	31.1872057273335	-5.29415973524622	1.83253766432705	-2.88897731179258	0.0038649695933992	0.0532792782678572	BCHE
B4GALT4	706.252740897954	1.56242192595082	0.540928165642876	2.88840926612488	0.0038719571860901	0.0533352590773296	B4GALT4
DMD	607.111625046104	-2.09328396948663	0.72480670207585	-2.88805824158559	0.0038762809128667	0.0533544889396397	DMD
ASCL1	21.4810229432187	-8.08249118653597	2.79895410399798	-2.88768264366718	0.0038809121778674	0.0533779196448732	ASCL1
RP11-770J1.5	35.0195063533926	-7.61879257922159	2.64063225017095	-2.88521530354269	0.0039114605880725	0.05375750962069	RP11-770J1.5
ADCY1	127.842208371194	-2.73370150680335	0.948059077903873	-2.88347168495815	0.0039331800507718	0.0540152775020843	ADCY1
TRPM3	24.8278101867488	-7.91871080643701	2.74865552602327	-2.88093969268449	0.0039649149664187	0.0544100981536252	TRPM3
ZMIZ2	1585.92453865921	1.35827993356667	0.47168189413517	2.87965247438017	0.0039811374020964	0.0545508443428724	ZMIZ2
USP9Y	336.273984531825	-2.13699767188841	0.742103048963899	-2.87965084481464	0.003981157977174	0.0545508443428724	USP9Y
FAM181B	26.0708531468614	-7.9656443438205	2.76714156359968	-2.87865443843005	0.0039937568099526	0.0546823622123046	FAM181B
EDN1	229.539845808733	-2.34424452921362	0.81459959863769	-2.87778748373319	0.0040047482594019	0.0547916909004057	EDN1
ARPC1B	3621.58120522789	1.23949199773621	0.430928623676814	2.8763278409322	0.0040233160042078	0.0550044342540762	ARPC1B
INPP5E	317.389225484547	-2.19734723274457	0.764010494328367	-2.87606943760142	0.0040266112179126	0.0550082180174217	INPP5E
UHMK1	2018.02288194203	1.35362316500091	0.47074842526812	2.87547040487697	0.0040342596346542	0.0550714214096922	UHMK1
KCNK5	910.034922286208	-1.5906222864132	0.553643550293323	-2.87300788669981	0.0040658396628935	0.0554609745633029	KCNK5
GUF1	499.26793660958	-1.68766978019066	0.58763048794911	-2.87199152324584	0.0040789390831812	0.0555980447658155	GUF1
CLEC3B	540.303274464799	-1.89500202432936	0.660075664356649	-2.87088606148864	0.0040932303273464	0.0557511431132751	CLEC3B
DIP2C-AS1	190.936222823471	2.59352866690589	0.903591288605846	2.87024531954868	0.0041015345311215	0.0558225282264066	DIP2C-AS1
HERPUD1	3292.3487860158	-1.34245918106339	0.467797444001149	-2.86974458342721	0.0041080348580403	0.0558692740693489	HERPUD1
MUSTN1	73.6073051440472	-4.71840564078715	1.64489228859705	-2.86851952161046	0.0041239774826689	0.0560442696824446	MUSTN1
TFF1	18625.95259383	-7.59434337644814	2.64875313965501	-2.86713898050812	0.0041420107406538	0.0562473947374635	TFF1
DDOST	4479.75326406276	1.19450795940111	0.416754594062183	2.86621425755148	0.0041541298764213	0.0563699649053635	DDOST
RP11-867G23.8	194.705010249183	-2.28558462239108	0.797913816956453	-2.86445048803537	0.0041773345416726	0.0566426671781564	RP11-867G23.8
NOX4	29.1506674706064	6.26973454485464	2.19096390325302	2.86163297147237	0.0042146466606425	0.0570673759383374	NOX4
MATN3	85.8321746620212	3.42321204077798	1.19625283766554	2.86161247270962	0.0042149192281059	0.0570673759383374	MATN3
RAB5IF	1619.53941132317	1.37504264143049	0.480729975583649	2.86032224173471	0.0042321073501742	0.057211051388172	RAB5IF
GLP1R	78.1237608585774	-5.50496416678474	1.92467197074412	-2.86020903845573	0.0042336184443631	0.057211051388172	GLP1R
ZBED9	20.6183199368072	-8.2789815332313	2.89463806310159	-2.86010939977774	0.0042349488763522	0.057211051388172	ZBED9
GHR	123.547084330922	-2.71214478527326	0.948597893278202	-2.85910901182852	0.0042483276540107	0.0573492764197718	GHR
LINC01819	71.7345965789723	5.94304556186088	2.07952156554469	2.85789080542871	0.0042646712006561	0.0575272893862015	LINC01819
TREH	86.2997403472098	-3.84088893590828	1.34439157417639	-2.85697188950423	0.0042770371488163	0.057651423816589	TREH
CFAP73	54.2525935985857	4.06491593789644	1.42562343502533	2.85132513820119	0.0043537425357812	0.0586419837191992	CFAP73
PLEKHG2	399.922386459136	2.08932158108174	0.732977175149128	2.85045926656128	0.0043656141758815	0.0587106065725443	PLEKHG2
NADK	1938.59622866939	1.29837856737597	0.455505555024992	2.85041214767344	0.004366261046306	0.0587106065725443	NADK
ABHD16A	1037.53390608594	1.43494670473971	0.503471655659994	2.85010424838844	0.004370490172975	0.0587106065725443	ABHD16A
LSAMP	313.609148023613	2.00899734216246	0.704907763892022	2.8500144913572	0.0043717237225056	0.0587106065725443	LSAMP
TGM2	2658.53452941085	1.62161578838404	0.569119960128952	2.84933915868389	0.0043810150849386	0.0587920610514895	TGM2
ITGB8	388.747270070188	1.95158073622802	0.685101711414114	2.84860000159652	0.0043912050706084	0.0588854460682625	ITGB8
ZFPM1	708.110316867267	-1.56126830661068	0.548200504150843	-2.84798772490928	0.0043996621515897	0.0589554728313024	ZFPM1
SLC18A2	210.425101543177	-2.2445032918414	0.788658554513189	-2.84597596640139	0.0044275536389269	0.0592856263892765	SLC18A2
C22orf23	32.973892509867	-5.07815269605997	1.78486658878293	-2.84511611566592	0.0044395236152429	0.0593948384542456	C22orf23
KCND3	175.885841904292	-2.4080087647251	0.846444583480657	-2.84485105312287	0.0044432194582631	0.0593948384542456	KCND3
ME2	1104.24074023009	-1.40884219592034	0.495253589965214	-2.84468850800112	0.0044454872504165	0.0593948384542456	ME2
SLC26A4-AS1	19.1695874874047	-8.6366476559218	3.03676525004241	-2.84402874268967	0.0044547029173589	0.0594743633450176	SLC26A4-AS1
LILRB4	200.956345423976	2.37421361480963	0.834896728927274	2.84372130414281	0.0044590031594464	0.0594881944200232	LILRB4
CDC14B	687.939497226494	-1.53936778230493	0.54140598074152	-2.8432781259575	0.0044652086551544	0.059521722622815	CDC14B
ZNF22	511.925813739441	-1.66084887328423	0.584173327647364	-2.84307549605689	0.0044680485375335	0.059521722622815	ZNF22
ST3GAL6	155.017008816104	-2.45849429721909	0.865072062814755	-2.84195317696388	0.0044838076313618	0.0596880279575883	ST3GAL6
KCNB1	34.411414133275	-5.01776200060577	1.76594371711018	-2.84140539247588	0.0044915176460814	0.0597470201329841	KCNB1
EZH2	407.034743206013	1.79808939400052	0.633061576308695	2.84030726439751	0.0045070098810006	0.0599093713138994	EZH2
CDK6	1202.36276953138	-1.45752600110884	0.513441326921709	-2.83873916002691	0.0045292164044819	0.060156432533981	CDK6
SELP	147.976416614324	-2.91027769102951	1.02527667064864	-2.83852912520514	0.0045321983027412	0.060156432533981	SELP
LDOC1	166.587121147313	-2.59647545678083	0.91511198854857	-2.83733082865521	0.0045492447545658	0.060338745565654	LDOC1
EIF3CL	49.0131815091682	13.5961369565819	4.79226884475433	2.83709812554952	0.0045525618153515	0.060338826562157	EIF3CL
PDK1	401.40664409787	-1.84625205109123	0.650883325668346	-2.83653302870441	0.0045606260963401	0.0604017805085048	PDK1
KIF1C	4061.84520667418	-1.1871308691002	0.418623855737973	-2.83579364345461	0.004571197120315	0.0604978186787376	KIF1C
CENPW	178.244704641835	2.37704064286592	0.838599657985118	2.83453566935286	0.004589233442921	0.0606924457647259	CENPW
GBGT1	344.876984501465	-1.88461126762504	0.664940799623331	-2.83425422036461	0.0045932775571042	0.0607018783181055	GBGT1
MMP3	364.524654422334	-2.46511820549128	0.870192386586036	-2.83284276384272	0.004613607364358	0.0609263627594646	MMP3
SRSF4	1696.00912569928	1.29036049134105	0.455664515888778	2.83182132105281	0.0046283704220734	0.061077061963698	SRSF4
CBX3	2548.03725052687	1.27427521350097	0.450168318724864	2.83066391058005	0.004645150328118	0.0612541386249087	CBX3
FSTL4	26.4523484712878	5.78172698117586	2.04335796255282	2.82952232899643	0.0046617546900626	0.0614286460388295	FSTL4
KITLG	952.186401023176	-1.61066891391619	0.569385851436384	-2.82878281898465	0.0046725395628467	0.0615066068260038	KITLG
KPNA2	831.274867906303	1.49380704405686	0.528098192586576	2.8286539606211	0.0046744211179771	0.0615066068260038	KPNA2
RP4-614C10.3	27.2459269155357	-9.94480644225102	3.51767905100759	-2.82709317650866	0.0046972658034673	0.0617626060623297	RP4-614C10.3
PTEN	1828.02382026965	-1.33930334604852	0.473826810289938	-2.82656725403315	0.004704986294844	0.061819517114087	PTEN
ZMYND10	34.5490751039223	5.37460840397641	1.90165947364335	2.82627277831152	0.0047093141850769	0.0618318023838921	ZMYND10
TMC6	1302.08024188122	1.44144917174924	0.51043427609606	2.8239662562903	0.0047433378429276	0.0622120571522191	TMC6
CCL18	179.021303189845	2.7954623815174	0.989948247163261	2.82384699354529	0.0047451031300254	0.0622120571522191	CCL18
PKM	7963.11544217595	1.32899316507723	0.470691152765447	2.82349297892898	0.0047503466382848	0.0622360295730431	PKM
FDPS	1538.93107535262	1.44538454748056	0.512006952967661	2.82297835820963	0.0047579783263871	0.0622912334914357	FDPS
OXCT1-AS1	19.9349594564427	-8.38469937184454	2.97077429786587	-2.82239528525203	0.004766638550657	0.0623327795984794	OXCT1-AS1
NCOR2	3450.53897744289	1.38164969513765	0.48954669289371	2.82230421570355	0.0047679924692866	0.0623327795984794	NCOR2
RPS6KA2	894.220624409986	-1.47699882110606	0.523482970853626	-2.82148398962733	0.0047802023520231	0.0624476040596916	RPS6KA2
EPHA4	131.12223932902	-2.75373047386049	0.976151564647715	-2.82100707880778	0.0047873146474989	0.0624957178624792	EPHA4
ANKRD36C	169.248944767052	-2.52482094905235	0.89556572718979	-2.81924695463172	0.0048136468070765	0.0627944877681915	ANKRD36C
COLEC12	287.784024996829	-1.95987598088793	0.695344020011336	-2.81857026807534	0.0048238051372628	0.0628819920039186	COLEC12
EIF2AK1	2139.44991169085	1.24887738904404	0.443199967158052	2.81786435376398	0.0048344228991003	0.0629471322276064	EIF2AK1
TAFA5	129.034357432071	3.04797232050508	1.08169323334663	2.81777885498555	0.0048357103335518	0.0629471322276064	TAFA5
RBBP4	1910.55693314751	1.2904637238345	0.458167761815029	2.81657469465405	0.0048538754732988	0.063138491524196	RBBP4
KIF3C	160.373954897645	2.39147088527767	0.849295923260318	2.81582758115355	0.0048651769285345	0.063240359732963	KIF3C
CDH19	71.3403500762907	-3.92135574966766	1.39289616039478	-2.81525347055035	0.0048738775685016	0.0633082999346925	CDH19
KDM5D	548.411073780389	-1.71348255613309	0.608788031588355	-2.81457989846242	0.0048841034901313	0.0633821472145648	KDM5D
NMUR2	77.8831869210933	-7.08930713757073	2.51892206084889	-2.8144209968853	0.0048865187026154	0.0633821472145648	NMUR2
MOXD1	265.670089809409	2.46590464984884	0.877170890090844	2.81120210178596	0.0049356772466863	0.0639742405004357	MOXD1
CHTF18	337.253636472346	2.09059325330387	0.743840141049037	2.81054105302183	0.0049458278878374	0.0640405588599061	CHTF18
GRK5	1133.3698384112	-1.37177849137995	0.488105948439442	-2.81041133746835	0.0049478219312306	0.0640405588599061	GRK5
PLA2G7	200.420154968551	2.40464480525359	0.855821246915851	2.80975123475759	0.0049579805836815	0.0641264997565733	PLA2G7
ADIRF	1015.88602155638	-1.98696969284316	0.707240016624382	-2.80947011783476	0.0049623125574426	0.0641370099622936	ADIRF
GOLM1	9467.21072535874	-1.13684150499528	0.404722082076785	-2.80894360683683	0.0049704352309476	0.0641964646695886	GOLM1
KNL1	216.372049267743	2.21833637787109	0.789968356588041	2.80813321112295	0.0049829609931865	0.0643126636967644	KNL1
GJB1	684.42710514801	1.82105368279521	0.648880552739497	2.80645440074747	0.0050090001363121	0.0646029854806457	GJB1
ARX	52.9885178069234	-4.92956398794133	1.75904833141318	-2.80240394758286	0.0050723318297427	0.0653735327194004	ARX
MT-CO2	166039.565694692	-1.13937754374368	0.406616197202211	-2.80209581316079	0.0050771792303378	0.0653897627517153	MT-CO2
CTSD	12691.2208141781	1.27842571074961	0.456436887790239	2.80088166611355	0.0050963203059084	0.0655899302647421	CTSD
CYYR1	362.477525763346	-1.99958826270529	0.71405264943391	-2.80033729206177	0.0051049235436193	0.0656344976906188	CYYR1
RP11-14A10.1	37.4157777786895	-4.56949933381313	1.63196203563426	-2.80000345230899	0.0051102060079507	0.0656344976906188	RP11-14A10.1
CCL21	340.747084637462	-2.26411972713003	0.808620156031538	-2.79997933546653	0.0051105878085485	0.0656344976906188	CCL21
RP11-1012E15.2	15.4567232217286	-8.40220847233635	3.00188578750717	-2.79897673232723	0.0051264831382811	0.0657504287923353	RP11-1012E15.2
SRGAP2B	399.326626948635	2.05125696856552	0.732920387965683	2.79874458706088	0.0051301699479299	0.0657504287923353	SRGAP2B
CYP2C18	568.286407206393	-2.27902622202458	0.814307955557861	-2.79872768830225	0.0051304384187171	0.0657504287923353	CYP2C18
PKHD1L1	91.5516255695955	-5.09065819764794	1.81919103781643	-2.79830874923298	0.0051370981695866	0.0657895130306028	PKHD1L1
WFIKKN1	43.9940944758735	4.03393852078842	1.44197844058004	2.79750265833777	0.0051499343422923	0.0659075866951798	WFIKKN1
TAP1	2927.44507801015	1.55397687495341	0.555547081018092	2.79720104388921	0.0051547446907462	0.0659225520181815	TAP1
NFE2L2	2676.20754549979	-1.27661867127445	0.456428201845071	-2.79697587947858	0.0051583384096755	0.0659225520181815	NFE2L2
HS3ST4	36.7176558208747	-8.52209588168278	3.04787519146135	-2.79607770867965	0.0051726961339032	0.0660597157282775	HS3ST4
ABCC2	127.121648303997	-4.12600479515979	1.47599192831995	-2.79541148972014	0.0051833693050785	0.0661496654171926	ABCC2
PFKP	1230.56212641735	1.52133072983451	0.544560343033886	2.79368622650482	0.0052111014647329	0.0664570420526894	PFKP
CIB1	2154.07198245466	1.42300489434809	0.509501651646566	2.79293480158375	0.0052232218442355	0.0665319524543537	CIB1
MYBL2	450.053772785741	1.71521945203244	0.614142363798189	2.79286946014373	0.0052242769952908	0.0665319524543537	MYBL2
DLGAP5	167.016167595461	2.42111874382811	0.866993377462792	2.79254583341038	0.0052295058458258	0.0665520352893372	DLGAP5
IGLV2-18	218.37868562004	-2.90818822186089	1.04215936807091	-2.79054078575727	0.0052620070086256	0.0668722564331893	IGLV2-18
DIDO1	1602.11575830213	1.35058104780556	0.483982861252806	2.79055552568439	0.0052617674149754	0.0668722564331893	DIDO1
EPB41L1	1402.70320056974	-1.50601199367937	0.539800119366277	-2.78994379520965	0.0052717192200983	0.0669489972592834	EPB41L1
TTC7B	314.008900826147	-2.10235094644247	0.753805186104791	-2.7889844553951	0.0052873602754244	0.0671008730218211	TTC7B
ATP5PO	2505.79452947983	-1.26959594254226	0.455268972602113	-2.78867223322032	0.0052924597725952	0.0671188496143183	ATP5PO
CACNA2D1	327.891889863527	-1.90199635954805	0.682327428911017	-2.78751267933579	0.0053114375727338	0.0673126831192636	CACNA2D1
CEP85L	308.997382615745	-2.06713052577715	0.742250249894946	-2.78495093274771	0.0053535823691952	0.0677996421794406	CEP85L
ELN	1842.71403334683	1.31438682987631	0.47202831851962	2.78455079559315	0.0053601924599217	0.0678362134650101	ELN
ATF4	6131.94619881728	-1.20103291133972	0.431499895547027	-2.78339096656588	0.0053793939901515	0.0680319750704525	ATF4
CABP1	47.4808702659621	-3.99962015985274	1.437494067864	-2.78235594098546	0.0053965817593767	0.0681075526197244	CABP1
DMTN	725.548161583467	-1.53406844649569	0.551303783486614	-2.7826191157147	0.0053922067510397	0.0681075526197244	DMTN
SLC35G1	276.121035898886	-2.17416976767832	0.781364584364774	-2.78252919467275	0.0053937012352816	0.0681075526197244	SLC35G1
HMGB2	1392.84669452538	1.5283461392374	0.549398169406704	2.78185517233861	0.0054049153737903	0.0681655209494503	HMGB2
PLCB4	668.706634604441	-1.69137686187352	0.608075751603265	-2.78152328458091	0.0054104449325881	0.0681880694685243	PLCB4
RIC3	81.8391742649785	-3.91731904234682	1.40861987979182	-2.78096248572451	0.0054197999707497	0.0682587661830987	RIC3
STAP2	745.256443267142	-1.55955001168246	0.560867327352238	-2.78060413867364	0.0054257854277957	0.0682751591536912	STAP2
PHETA1	967.50108250851	-1.59350588500743	0.573140802535407	-2.78030438237555	0.0054307968288621	0.0682751591536912	PHETA1
ST14	4759.60434608811	1.17277515778068	0.421829388095938	2.78021207359301	0.0054323409115919	0.0682751591536912	ST14
C20orf85	56.2893536185903	7.98555634448372	2.873646774945	2.77889280412223	0.0054544521650703	0.06850581409803	C20orf85
ANKRD10	1615.56895737321	1.27070181584303	0.457618328531919	2.7767721190704	0.0054901656292899	0.0688765475446852	ANKRD10
RBM20	50.562357743341	-4.22915021235398	1.52308974453466	-2.77669141134299	0.0054915289498698	0.0688765475446852	RBM20
RAB4A	1264.79004990489	-1.3868676661667	0.499616541050687	-2.77586419226661	0.0055055200187243	0.0690045370159778	RAB4A
CCDC186	1082.5359307455	-1.50422914540174	0.54201500483235	-2.77525369591385	0.0055158661984687	0.0690866980074877	CCDC186
UBAP2L	1511.81951535353	1.50912021052845	0.544102003569003	2.77359796624433	0.0055440145036164	0.0693592532349402	UBAP2L
C2CD4A	147.530120337411	2.50720683276278	0.903978084723734	2.7735261231792	0.0055452388039567	0.0693592532349402	C2CD4A
DNMBP	1246.77459343544	-1.34493263013007	0.485053436639853	-2.77275147135731	0.0055584553969682	0.0694768800784293	DNMBP
HOTAIR	17.4550410137387	9.30534836054763	3.35729178104681	2.77168294191165	0.0055767325804439	0.0696098455794593	HOTAIR
CBX7	1197.63107862588	-1.36979310583195	0.494178994733997	-2.7718561906284	0.0055737654846638	0.0696098455794593	CBX7
COMMD4	799.37355705603	1.49653249070145	0.540025233011949	2.77122697092256	0.0055845484529648	0.0696596926809254	COMMD4
VSIG1	4129.17877380356	-6.176113679436	2.2289294879708	-2.77088786916211	0.0055903674580957	0.069684580407891	VSIG1
RMI2	211.877915384792	2.25463531811023	0.813803866955003	2.7704898067717	0.0055972052108013	0.0696905136704663	RMI2
ZC4H2	149.274226953814	-2.47535043680511	0.893494465041025	-2.77041496467631	0.0055984916600945	0.0696905136704663	ZC4H2
DMXL1	745.766582605405	-1.49938974830898	0.541335518692267	-2.76979746670076	0.0056091159228036	0.0697751048308349	DMXL1
LAMA2	792.440259174939	-1.52104566615668	0.549323601424509	-2.76894286393721	0.0056238496620541	0.0698694791055596	LAMA2
IL22RA1	216.133809511733	2.30551963037712	0.832674197755906	2.76881358470167	0.0056260815325538	0.0698694791055596	IL22RA1
RP11-395B7.2	38.5674172864415	7.58279227315741	2.73876470274205	2.76869066757196	0.005628204308986	0.0698694791055596	RP11-395B7.2
NEK11	91.2758224508768	2.93272569235522	1.06004291495693	2.76661034282219	0.0056642412473844	0.0702071701667854	NEK11
GALNT12	1303.92541809045	1.3756260889471	0.497231246226691	2.76657209173042	0.0056649058056435	0.0702071701667854	GALNT12
SLC50A1	986.005615732055	1.47542807153688	0.533328314937221	2.76645366505725	0.005666963746452	0.0702071701667854	SLC50A1
ANKRD20A5P	27.4822871464668	-5.7065310908751	2.06351369503917	-2.76544376933093	0.0056845404636562	0.0703770824793959	ANKRD20A5P
PRDX1	4998.56016730671	1.23292181789227	0.445893090984758	2.7650614975203	0.0056912065272924	0.0704117771577575	PRDX1
H4C8	52.8599542378023	3.71352070318849	1.34363465016563	2.76378753906854	0.0057134727724356	0.0705987028878089	H4C8
OAS3	1626.54029696834	1.29389663967322	0.468166386375981	2.76375382198862	0.0057140631452764	0.0705987028878089	OAS3
HOTTIP	68.9208751037606	6.82597794283653	2.4704914166667	2.76300411196994	0.0057272044938007	0.070713126487144	HOTTIP
BCKDHB	582.077394827162	-1.67697308769914	0.607030067633165	-2.76258652925996	0.0057345359366351	0.0707557094849286	BCKDHB
EIF3F	2099.42465927532	-1.29934982574261	0.470503546617443	-2.76161536949919	0.0057516191971628	0.0708749168348198	EIF3F
ARHGAP21	1733.90661070792	-1.28523022792049	0.465420078829066	-2.76144130084365	0.0057546860106675	0.0708749168348198	ARHGAP21
LONRF2	289.823717581789	-2.36715796610686	0.857239041356729	-2.76137442639153	0.0057558646244256	0.0708749168348198	LONRF2
NKX6-2	310.734510881325	-9.8115301582737	3.5535671489578	-2.76103693753227	0.0057618159427963	0.0709002928707092	NKX6-2
RPS2P5	2100.85180580227	-1.29827940944315	0.47042568361087	-2.75979704058224	0.0057837281008488	0.0711219034479551	RPS2P5
SIN3A	878.100365175322	1.48630755900352	0.538640148342987	2.75937017241628	0.0057912893248173	0.0711668622086794	SIN3A
RP11-867O8.9	20.3408832491535	8.44826702465719	3.06253542547994	2.75858589401728	0.0058052046808514	0.0712897911750922	RP11-867O8.9
ZNF625-ZNF20	40.5735043170448	7.59535605913272	2.75379982186555	2.75813659323548	0.0058131901448112	0.0713397826256159	ZNF625-ZNF20
SORBS2	695.252073440109	-1.65144761097286	0.598952372928585	-2.7572269275737	0.00582938804566	0.071490422438835	SORBS2
LINC01558	38.0857339294799	7.1689136408777	2.60043067151469	2.75681782998736	0.0058366858696476	0.0715317843231059	LINC01558
RP11-417N10.4	22.2816952112177	-7.91373562174192	2.87097379570687	-2.75646389861718	0.0058430062366674	0.0715611193931638	RP11-417N10.4
AQP7	103.231239533074	2.81807671997353	1.02258509575895	2.7558359022258	0.0058542359364985	0.0716505008104427	AQP7
PRLR	444.800111874316	-1.86811855903161	0.678073495429313	-2.7550384606153	0.0058685236562253	0.0717771645040604	PRLR
TRIM16	784.760818447867	-1.60089750901032	0.58116227506132	-2.75464801778713	0.0058755306559126	0.0718146684596587	TRIM16
SLCO2B1	1947.84949998723	1.27869143160601	0.464257334600256	2.75427297816848	0.005882268325042	0.071848832409897	SLCO2B1
NAPEPLD	721.672274179245	-1.49168735929296	0.541785271052447	-2.75328149175276	0.0059001141508794	0.072018540043957	NAPEPLD
FSIP2	215.481275866955	-2.76245713361793	1.00370676775909	-2.75225516291525	0.0059186384934697	0.0721962971251619	FSIP2
RPH3AL	260.699218153268	-2.17099947112076	0.789086344871916	-2.751282524694	0.0059362421249833	0.0723625929670209	RPH3AL
IGKV2-29	216.239387932179	-2.77637440150412	1.00920161097582	-2.75106021562886	0.0059402722818739	0.0723633168882831	IGKV2-29
PIWIL1	23.6139860216116	8.62260989015782	3.13496468103177	2.75046476355197	0.0059510791570011	0.0724465374463521	PIWIL1
DTX2	593.428111907379	1.71047780891972	0.622074358234417	2.74963561233166	0.0059661569555735	0.0725476579249524	DTX2
ADAM8	463.191907260751	1.74314861788903	0.633971302232546	2.74957022778552	0.0059673474116277	0.0725476579249524	ADAM8
CDX1	563.743984538615	5.94183373304887	2.16122155729896	2.74929412626942	0.005972376750961	0.0725603959396759	CDX1
U2SURP	1509.73232520229	1.4536075268762	0.528776604526873	2.74900121229234	0.0059777165135307	0.0725768859044528	U2SURP
DFFA	922.613920487669	-1.39329715972586	0.50695318206584	-2.74837442394217	0.0059891571923098	0.072667377278731	DFFA
IGHV2-26	802.296007133037	-2.26305719490272	0.823489436836983	-2.74813141938421	0.0059935980245615	0.0726728745173721	IGHV2-26
TP73	49.5204875924323	4.17179883296078	1.51848440215445	2.74734388251981	0.0060080104094543	0.0727991899613673	TP73
C1GALT1	1328.19412817646	1.37877916464299	0.501945402311179	2.74687079171258	0.0060166832528856	0.0728212171866934	C1GALT1
FCHO1	121.196390825727	2.73326576494807	0.995069529369841	2.74680882518732	0.0060178200769951	0.0728212171866934	FCHO1
HSPA6	105.137052509076	2.82795679853093	1.02964784287494	2.74652816309975	0.0060229714648814	0.0728351904286657	HSPA6
ZNF462	131.971123289593	2.84249784401798	1.03530776479128	2.74555831674945	0.0060408030231355	0.0730023834838341	ZNF462
DIAPH3	313.238009974989	-1.83827113585852	0.669829861196124	-2.74438516756463	0.0060624360487862	0.0732152647800405	DIAPH3
CNGA1	51.8875165557887	-4.20023827565888	1.53116400329354	-2.74316681075584	0.0060849765571818	0.0734388164093253	CNGA1
KLF5	3289.33866206885	1.43607078147994	0.523931711661475	2.7409502985149	0.0061261773541516	0.0738871317684049	KLF5
VOPP1	1837.1207784091	1.30533691990965	0.476373832106156	2.74015244317359	0.0061410693699428	0.0739688355570639	VOPP1
MCC	329.138624537273	-2.02628376811866	0.739450594973127	-2.74025578164867	0.0061391387153206	0.0739688355570639	MCC
MAGED4B	303.261932682077	-1.92739621093554	0.703625959223876	-2.73923408548134	0.0061582509218104	0.074126793130168	MAGED4B
SDC1	2967.33848041897	1.18281144802551	0.432151931629871	2.73702686822319	0.0061997229240208	0.0745709944210605	SDC1
EPN1	4518.95035422157	-1.1759586603712	0.429678301105818	-2.73683510976645	0.0062033377711988	0.0745709944210605	EPN1
SKAP2	626.567407003131	1.53909105459176	0.562691678653514	2.73522981230983	0.0062336738243896	0.0748058282591916	SKAP2
DDC	450.281607060425	-1.93826952336533	0.708648044213042	-2.73516527589911	0.0062348961868358	0.0748058282591916	DDC
NTM	125.771731822434	3.16974932090818	1.15889418384681	2.73514990849862	0.0062351872874073	0.0748058282591916	NTM
TEK	318.586331089339	-1.95433560357102	0.714793582828396	-2.73412583789271	0.0062546135819272	0.0749572357228135	TEK
OGFR	1445.72702506877	1.34377979431281	0.49149768876911	2.73405109529229	0.0062560335565407	0.0749572357228135	OGFR
NCKAP5	75.1104672259233	-3.21908906722991	1.17815252219642	-2.73231946338204	0.0062890127913019	0.0753028706364567	NCKAP5
AMPD1	33.3219542534896	-7.23835223133098	2.65119981862832	-2.73021753414119	0.0063292546179444	0.0756869382457711	AMPD1
KNTC1	373.260607974672	1.74683405348015	0.639855330692471	2.73004532382292	0.0063325618657209	0.0756869382457711	KNTC1
PPARGC1B	402.764674915194	-1.89052487805666	0.692501481122838	-2.72999398498226	0.0063335481137401	0.0756869382457711	PPARGC1B
ATP2C2	537.636198669195	1.71099194206648	0.626919633462929	2.72920459136913	0.006348730223577	0.0758186497997823	ATP2C2
CTSL	1459.36023669192	1.8210566383288	0.667683300546745	2.7274257673325	0.0063830617959916	0.0761562633720369	CTSL
ELF5	24.6035913017794	6.05604458289876	2.22061759955965	2.72718931170305	0.0063876379825943	0.0761562633720369	ELF5
CFI	705.306170183795	-1.57412070353333	0.577216006550355	-2.72709122004573	0.0063895372418703	0.0761562633720369	CFI
MTUS1	2081.56244510071	-1.31173952737136	0.481096581764072	-2.72656172812849	0.0063997980880775	0.0761789159746085	MTUS1
EEF1B2	4717.98254678743	-1.30368932133936	0.478139717220842	-2.72658654862846	0.0063993167689178	0.0761789159746085	EEF1B2
MXRA8	1203.09482126386	1.42738208418653	0.523660863382556	2.72577575296813	0.0064150565770373	0.0763106991252795	MXRA8
SERF1B	205.026583698671	-2.39057104395685	0.877712247142399	-2.72363870020035	0.0064567097722708	0.0767075540484099	SERF1B
FAM30A	129.007518417129	-3.13570665813472	1.15129591900933	-2.72363221858107	0.0064568364744436	0.0767075540484099	FAM30A
SPART	588.964354271826	-1.68309616356852	0.61803266952942	-2.72331261201783	0.0064630868929699	0.0767317886237682	SPART
ULK3	779.181068983541	1.49266300675328	0.548244030996089	2.72262518579783	0.0064765490621516	0.0768415560603201	ULK3
STK17A	652.883491802637	-1.50464339163395	0.552967164818715	-2.72103569138185	0.0065077734709123	0.0771617851229063	STK17A
NECTIN4	354.389590723951	2.40251415875245	0.883220012641572	2.72017631435559	0.0065247116140916	0.077312317591161	NECTIN4
RPS24	9879.94019547148	-1.29554649930269	0.476432916668359	-2.71926320364743	0.0065427522762081	0.0774757098645988	RPS24
SLC44A4	4294.42758812789	1.27949620253538	0.47082052200494	2.7175880037828	0.0065759665020164	0.0778184503459402	SLC44A4
ATAD2	554.729379068842	1.58468374524007	0.583388071674887	2.71634581195755	0.0066006932894555	0.0780603728144304	ATAD2
RHBDL1	74.857451615247	3.17266331719437	1.16836832036875	2.71546503091853	0.0066182765401272	0.0782175562044608	RHBDL1
SMDT1	1109.17138865549	-1.43501234285532	0.528585472538804	-2.7148160844507	0.0066312585541708	0.0783201917635838	SMDT1
TLCD1	158.481412638282	2.32952080127947	0.858913549572064	2.71217144314479	0.0066844010561266	0.0788967129837125	TLCD1
ENTPD2	211.694590191195	2.08765827527103	0.769990593425581	2.71127763520244	0.0067024479717966	0.0790585189890112	ENTPD2
SUCLG2	2993.93124611735	-1.36996165115464	0.505374072598166	-2.71078736610204	0.0067123656071972	0.0791242890204153	SUCLG2
ABCA5	549.371536887933	-1.54448971153897	0.570228528971879	-2.70854514123255	0.0067578918202005	0.0793020870354728	ABCA5
TNFRSF10C	68.6527452146585	-3.65856159392973	1.3507483058532	-2.70854427732842	0.0067579094142937	0.0793020870354728	TNFRSF10C
G0S2	468.571136784366	-2.38273685235524	0.879637868896959	-2.70877020715709	0.0067533095762668	0.0793020870354728	G0S2
UICLM	16.8525945255057	6.76855625601773	2.49809592407791	2.70948612932713	0.0067387522771296	0.0793020870354728	UICLM
IGKV1D-8	26.0980303997574	-5.70607742165457	2.10616697922192	-2.70922366457504	0.0067440858613937	0.0793020870354728	IGKV1D-8
RPL9P9	7011.23766439222	-1.18482094328268	0.437284916044256	-2.70949419888696	0.0067385883545259	0.0793020870354728	RPL9P9
TIMELESS	523.678881055878	1.58851496693962	0.586350184328074	2.70915744447148	0.0067454321289823	0.0793020870354728	TIMELESS
DIPK1C	37.8283070738306	-4.98873266448615	1.84220256133248	-2.70802612546459	0.0067684694084498	0.0793748947873807	DIPK1C
CDK11A	929.403004591697	1.3903953715975	0.513735779568567	2.70644060019559	0.0068008747768779	0.0797036282532631	CDK11A
CDKN2B-AS1	82.9613931810744	3.26310896604663	1.20714948268044	2.70315235425607	0.0068685255683269	0.0804447364763429	CDKN2B-AS1
PROX1	177.234358789984	-2.42452189089168	0.897666186179296	-2.70091703154274	0.0069148585987007	0.0809353777153	PROX1
LARP1B	496.010592986667	-1.58758894018241	0.587927974899877	-2.70031195649904	0.0069274485868933	0.0810257655492058	LARP1B
RAD51AP1	146.320455622255	2.47341687241312	0.916040037872472	2.70011873952332	0.0069314732490787	0.0810257655492058	RAD51AP1
SPHK1	176.510728620281	2.43959412452251	0.903851298861384	2.6991100500666	0.0069525181264094	0.0812196732921067	SPHK1
KLHL12	615.814779179197	1.51423831080695	0.561152369831338	2.69844411645643	0.0069664433225615	0.0813302133954908	KLHL12
ARL14	451.788025647128	-2.41259323428743	0.89439755760121	-2.69745060659383	0.0069872649642559	0.0814049363290587	ARL14
EME1	54.6460424986921	3.6937109990245	1.36941741912702	2.69728641350215	0.0069907114439737	0.0814049363290587	EME1
KIF26B	191.520035006645	2.67990528182228	0.993392655395587	2.69773011433741	0.0069814014930236	0.0814049363290587	KIF26B
NFATC2IP	1020.77375971686	1.37608425703102	0.510125035415008	2.69754307571186	0.0069853246716778	0.0814049363290587	NFATC2IP
NKX2-2	30.1272371032689	-8.03457873879372	2.97924138011414	-2.69685390127264	0.0069997973605126	0.0814586890791714	NKX2-2
TMPRSS13	63.9928186540839	3.95540989448162	1.46697644801852	2.69630088460131	0.0070114301996354	0.0815419935916756	TMPRSS13
RTF2	1411.64761755437	1.28021563589708	0.474854733148435	2.6960153211675	0.0070174438900164	0.0815598835788645	RTF2
GNE	433.518692130212	1.6872198637163	0.625994660259577	2.69526238932561	0.0070333221215414	0.0816923278157876	GNE
FAM102A	3107.75981283167	-1.20409478904984	0.446855109973823	-2.69459778387759	0.0070473644780937	0.0818032931520893	FAM102A
MCM10	128.094475580271	2.61079165698829	0.969873823172663	2.69188794934978	0.007104881149519	0.0823738031429974	MCM10
RPH3AL-AS1	26.4398638224187	-5.25485326264544	1.95212989160854	-2.69185635916649	0.0071055541341523	0.0823738031429974	RPH3AL-AS1
TAGLN	6906.78178085967	-1.22676391793042	0.455782308393993	-2.69155668251601	0.0071119411728616	0.0823954328888945	TAGLN
FOSB	1212.15374439063	-1.89840021387322	0.705629866029355	-2.6903626182317	0.0071374416007031	0.0826383327390173	FOSB
FZD10	83.743314070476	3.6008583361616	1.33889675203247	2.68942196677632	0.0071575879133704	0.0828189727830239	FZD10
MINDY4	110.373075700234	2.64551152258434	0.984109122635578	2.6882298535139	0.0071831932166818	0.0830311046131306	MINDY4
ANK3	709.880092005143	-1.60432014182422	0.596813248075679	-2.68814431817168	0.0071850335807126	0.0830311046131306	ANK3
RP11-44F14.2	28.5973698127992	-7.38876080067006	2.74904657032135	-2.68775395820462	0.0071934378742276	0.0830755461469741	RP11-44F14.2
AMIGO3	25.9689366257186	9.01973255111351	3.35678822384464	2.6870126888085	0.0072094213966475	0.0832074069236887	AMIGO3
IGHV6-1	194.585532331324	-2.37639723621253	0.884478938863566	-2.68677650964293	0.0072145206700593	0.0832135599311149	IGHV6-1
BUB1	247.511302264401	2.11182282517764	0.786124303566424	2.68637264564509	0.007223247877093	0.0832602829652235	BUB1
RFC4	236.325486956804	2.01027710738044	0.74839916430298	2.68610282221882	0.0072290838433741	0.0832602829652235	RFC4
KANK3	247.695308865396	-2.04478793933033	0.761288910715721	-2.68595524057737	0.007232277652214	0.0832602829652235	KANK3
FNIP2	908.237682487585	-1.55789318255734	0.580258267821986	-2.68482720359149	0.0072567313193375	0.0834890603305603	FNIP2
NES	679.937718883778	-1.47785851049142	0.550666344558169	-2.68376399810159	0.0072798474616346	0.0837021704358549	NES
COPG1	2739.50452212367	1.27886112782567	0.476681699885542	2.68284083096276	0.0072999724700984	0.0838806420523794	COPG1
CRYL1	1227.58393676238	-1.49396137300432	0.556903591488038	-2.68262118585459	0.0073047680705606	0.083882856533017	CRYL1
COL12A1	2265.92864287288	1.69694724950757	0.632676141144892	2.68217361008235	0.0073145489230374	0.0839422793283591	COL12A1
ZFY	145.766755056177	-2.48890433348798	0.928901534893381	-2.67940598652758	0.0073752910793079	0.0845860947950337	ZFY
IRX5	93.1194796780639	-3.34455792170449	1.2486365948942	-2.6785679159018	0.0073937736037637	0.0847112752337197	IRX5
ARFRP1	950.791718037386	1.40659369257737	0.525144352010573	2.6784896137454	0.0073955025733564	0.0847112752337197	ARFRP1
TMEM45B	1178.09888335111	-1.36313159385077	0.509145879273788	-2.67729083027256	0.0074220179163206	0.0849615920270275	TMEM45B
SLC30A8	20.2591820782184	-7.88119320942638	2.94450561935108	-2.6765760464615	0.0074378684409071	0.0850895884915826	SLC30A8
HMGN3	1250.63603742446	1.36077410260106	0.508520589611566	2.67594691424488	0.0074518447323999	0.0851858506379315	HMGN3
COL15A1	1883.41030873943	-1.81442941063191	0.678094498031706	-2.675776629804	0.0074556316817109	0.0851858506379315	COL15A1
SYT4	29.5271534473667	-6.32581445651127	2.36585976852571	-2.67379095780187	0.0074999185480682	0.0856381676817018	SYT4
LIMA1	2493.40309536656	-1.45630041908041	0.544757185781741	-2.67330189869929	0.0075108622793096	0.0857094265360925	LIMA1
GLUD1	2161.55053073095	-1.20395678388637	0.45055422067333	-2.67216847305773	0.0075362801413379	0.0859456628884499	GLUD1
ABCC5	2020.38782989929	-1.25050073288645	0.468156121403171	-2.6711190470786	0.0075598829884656	0.0861609178122567	ABCC5
LINC02086	71.7607358199812	6.46506553871655	2.42078220185356	2.67065146702018	0.0075704207512086	0.0861833631571093	LINC02086
PGM5-AS1	15.8201840272167	-8.55397669086697	3.20300240571819	-2.6706120094059	0.0075713106022021	0.0861833631571093	PGM5-AS1
SLCO3A1	402.023084675889	1.74540175464323	0.653714596879201	2.66997518944151	0.0075856851881485	0.0862930879330952	SLCO3A1
PCDHGA10	134.32451687122	2.80326788984623	1.05011658246738	2.669482547604	0.00759682210027	0.0863658677201003	PCDHGA10
MATR3	185.354274050021	-2.42043977658391	0.906914210387628	-2.66887402232828	0.0076105989666011	0.0863750421001423	MATR3
TNFRSF17	73.6692015099793	-4.23543731088396	1.58698924633656	-2.66885066843466	0.0076111281391392	0.0863750421001423	TNFRSF17
TLE4	448.733468204944	-1.61015400362352	0.603327377963084	-2.6687898849537	0.0076125055779918	0.0863750421001423	TLE4
SLC26A6	705.499483387857	1.5700429809072	0.588358017487111	2.66851633570473	0.0076187073535402	0.0863750421001423	SLC26A6
PCGF5	1145.6889978056	-1.28932466918094	0.483182530643301	-2.66840083697637	0.0076213272441302	0.0863750421001423	PCGF5
FCN1	73.7907379172966	-3.09272590956875	1.15920233824692	-2.66797763214136	0.0076309338224232	0.0864149818521345	FCN1
ZSCAN31	187.608129553248	-2.21546857632251	0.830439087008178	-2.66782791294684	0.0076343349858393	0.0864149818521345	ZSCAN31
RP11-96D1.11	344.347407197537	-1.7608166782798	0.660074447070221	-2.66760315612168	0.0076394433264324	0.0864191279831808	RP11-96D1.11
SLC41A2	901.911388389545	-1.49543052999728	0.561185604755859	-2.66476993943539	0.0077041007755022	0.0870964842014596	SLC41A2
FAM110C	326.012696883648	1.87584210045558	0.704007718443387	2.66451922516305	0.0077098459324034	0.0871073975648613	FAM110C
MELK	234.465915799157	2.20050167574638	0.826306039889228	2.66305892674023	0.0077433852751942	0.08743212717171	MELK
TNFRSF10D	195.091411444919	-2.23055439370595	0.838255040306393	-2.66094957555001	0.0077920625432232	0.0876018184995069	TNFRSF10D
IFI30	3495.79167704339	1.69325639354138	0.636255208074541	2.66128492474831	0.0077843054433377	0.0876018184995069	IFI30
XKR4	31.5504056187208	-7.84146180416008	2.94630450565547	-2.66145667873375	0.007780335211389	0.0876018184995069	XKR4
SNRPB	2633.42003203617	1.17612317280672	0.441986282283647	2.66099474112623	0.0077910173963303	0.0876018184995069	SNRPB
RPL9	4345.59936303988	-1.31427844007413	0.49377747009963	-2.66168166767297	0.0077751371555929	0.0876018184995069	RPL9
TP53I13	874.434829527469	1.55088843365658	0.582706182466725	2.66152733628348	0.0077787024319172	0.0876018184995069	TP53I13
RGS5	6447.82601429921	-1.63827506956293	0.615502611743938	-2.66168662537616	0.0077750226498195	0.0876018184995069	RGS5
AQP9	57.591610431504	-4.32792186828272	1.62689152206671	-2.66023997886766	0.0078084993518157	0.0876822793419025	AQP9
CCDC33	15.8691810072427	8.17409692582711	3.07270863539734	2.66022519403962	0.007808842151663	0.0876822793419025	CCDC33
GSTP1	7221.41780430071	1.30676719480647	0.491455059013385	2.65897597519875	0.0078378551838577	0.0878895413712749	GSTP1
NCAPD2	1069.67542956323	1.4072923694312	0.529263120763421	2.65896548280426	0.0078380992774965	0.0878895413712749	NCAPD2
AC114730.3	16.9702422498177	7.36658809446544	2.77078406585561	2.65866553270749	0.0078450801564589	0.0878895413712749	AC114730.3
RFC2	348.774171599726	1.70974167088823	0.643098348366289	2.6586006249769	0.0078465915172884	0.0878895413712749	RFC2
PEAR1	192.69081944386	-2.36451024390857	0.890398808864479	-2.65556312561111	0.0079176113242835	0.0886305582148299	PEAR1
TCTN2	174.527254586828	2.19748672146089	0.827734597330562	2.65482043223489	0.0079350636055394	0.0887713929695221	TCTN2
SERINC2	2043.8823060395	1.56386675252845	0.58929527807531	2.6537914195345	0.00795930093582	0.0889466754165901	SERINC2
OLFML2B	308.95820317851	2.28638785393027	0.861571631106098	2.65374087467918	0.0079604931740813	0.0889466754165901	OLFML2B
HRAT92	27.9668214725692	5.21726398892591	1.96707788160292	2.65229152222203	0.0079947482191676	0.0892502789026547	HRAT92
KCNH6	20.7073030582035	-7.50114776323645	2.82829828561879	-2.65217703570305	0.0079974596931538	0.0892502789026547	KCNH6
EGLN3	481.56381419044	-1.60704055138606	0.606125495201958	-2.65133303929181	0.0080174741464912	0.0893742194210246	EGLN3
SV2C	43.1352083829679	-4.43010441893572	1.67092088701553	-2.6512951351326	0.0080183740536312	0.0893742194210246	SV2C
ZNF662	183.695283850526	-2.74804916762652	1.03663316714239	-2.65093695120895	0.0080268823961084	0.08940628458447	ZNF662
CSF3R	407.23791625723	-2.41452973465362	0.910881687224547	-2.65076109062054	0.0080310627669434	0.08940628458447	CSF3R
RPS9	18535.9979415266	-1.15876422277561	0.437246084250417	-2.65014202416955	0.0080457940691791	0.0895155989723565	RPS9
FAHD2CP	82.4912430359678	-3.05641758589348	1.1535047893905	-2.64967914654993	0.0080568245049975	0.0895836301275628	FAHD2CP
ADAMDEC1	315.54002586681	2.07286960105886	0.782384656938001	2.64942516788532	0.0080628826013201	0.0895963247112548	ADAMDEC1
KREMEN1	827.280008711375	-1.44896082624996	0.54711210953772	-2.64838010526628	0.0080878531834515	0.0898190349879472	KREMEN1
CUL4A	1578.03290001994	1.32506082184309	0.500564559705278	2.64713271475562	0.0081177487768161	0.0900961350235673	CUL4A
FAM225A	28.3361458729647	7.38209337254213	2.78915268056003	2.64671540715365	0.0081277722414044	0.0901524779837828	FAM225A
RP11-434E6.4	16.9047032159953	-7.99744599411504	3.02233964884267	-2.64611093500939	0.0081423109258698	0.0902588043266735	RP11-434E6.4
PEG10	249.876734343567	2.05503623846434	0.776723077040924	2.64577723928764	0.0081503468996493	0.0902733931796519	PEG10
DESI1	723.061383896627	-1.42192092397867	0.537457194341403	-2.6456449721937	0.0081535340854755	0.0902733931796519	DESI1
EIF3E	3861.21168653564	-1.2704051593861	0.480353995813225	-2.64472695232886	0.0081756859905377	0.0904636924660354	EIF3E
SNRNP200	3451.25820125811	1.14202656127833	0.431916037380098	2.64409390354106	0.0081909928794819	0.0905780668905821	SNRNP200
RRM2	650.860371216265	1.7615518046446	0.666278330022283	2.64386777307569	0.0081964668456852	0.0905836335935525	RRM2
H3C14	17.5036173061551	5.93401155657299	2.2449722078665	2.64324499687787	0.0082115593887499	0.0906954292730782	H3C14
CRYBG1	1140.43696980033	-1.30961627991463	0.495794633061487	-2.64144908513404	0.0082552214087192	0.091122443944579	CRYBG1
BRI3BP	1386.99125781089	1.24201092539558	0.470286464191869	2.6409667723051	0.0082669826791932	0.0911970292649018	BRI3BP
DPM1	766.599854091583	1.38107118601603	0.523026453779804	2.64053792314962	0.0082774528197581	0.0912572898894568	DPM1
CLDN1	288.947062969678	2.0707892842159	0.784417278976456	2.63990778851527	0.0082928587710729	0.0913718610907092	CLDN1
BRCA1	283.115406224572	2.01306660379518	0.763005407842567	2.63833857939123	0.0083313353877638	0.0916849372624443	BRCA1
PHGDH	801.713054419654	1.6553405668642	0.627395576929932	2.63843200005388	0.0083290402732729	0.0916849372624443	PHGDH
HOXB2	240.70227197434	2.02170837867756	0.766531231737619	2.63747685021865	0.0083525326347087	0.0918627367138999	HOXB2
TFCP2L1	1108.93951897656	-1.46742351490581	0.556611784898016	-2.63635006429961	0.0083803226615958	0.0920310729779771	TFCP2L1
RACK1	10734.5683890887	-1.08281966324366	0.410728796514079	-2.63633734092599	0.0083806369310059	0.0920310729779771	RACK1
SMG5	1668.9582969	1.2486356185847	0.47364223248472	2.63624215272016	0.0083829884297323	0.0920310729779771	SMG5
KCTD15	398.55078956711	-1.69970328383513	0.64499873804557	-2.63520404549232	0.0084086718368913	0.0922437528330675	KCTD15
RP11-150O12.3	66.0494982989896	6.57829835762597	2.4964603714771	2.63505018256458	0.0084124844824713	0.0922437528330675	RP11-150O12.3
TRIM15	156.474882976012	2.53119189316129	0.960743995229339	2.63461640741983	0.0084232415367134	0.0923061658238519	TRIM15
GAL3ST4	142.803078677588	2.49460571107914	0.947394397687785	2.6331227176005	0.0084603772633996	0.0926574009905023	GAL3ST4
GJB4	23.3041624131234	7.47919492126259	2.84127724383684	2.63233548837449	0.008480008009333	0.0928166161934449	GJB4
TMEM62	428.339305705854	1.69206541670884	0.643112699674928	2.63105582826171	0.0085120051907254	0.0930752629936491	TMEM62
CLCN3	1740.5831521272	-1.29852540718656	0.493551603242727	-2.63098204656819	0.0085138533478058	0.0930752629936491	CLCN3
ADAMTS12	177.994467112446	2.79959155464131	1.06437680237108	2.63026359500201	0.0085318686020258	0.0931982660871255	ADAMTS12
PSKH1	662.850153482034	-1.42858728508355	0.543192828205096	-2.62998186077698	0.0085389424177956	0.0931982660871255	PSKH1
MORF4L1	4082.70781485333	1.12419823578347	0.427464483629933	2.62992196740423	0.0085404469032868	0.0931982660871255	MORF4L1
PEBP4	25.6462408024352	-7.65148978969953	2.91146142952207	-2.62805809897181	0.0085873847640274	0.0936543985276097	PEBP4
INPP5A	604.973719634257	-1.46647607256678	0.558135628169391	-2.62745468762964	0.0086026298318508	0.0937645490763458	INPP5A
SLC46A3	427.846990870436	1.61546460685482	0.615094287857981	2.62636906039324	0.0086301189201612	0.0939517844689475	SLC46A3
CCDC180	38.9144840128858	-4.42064019640989	1.68308277887862	-2.62651383038642	0.00862644867835	0.0939517844689475	CCDC180
FHDC1	372.88416117963	-1.7892246168199	0.681545487629406	-2.62524607571432	0.0086586365240395	0.0942059653815501	FHDC1
HLA-DOA	379.712888539137	2.07012592560952	0.788898200134383	2.62407231409184	0.0086885335788192	0.0944748424465406	HLA-DOA
IGHV2-70D	118.50576943473	-3.03221959051997	1.1559817850695	-2.62306865876581	0.0087141709676242	0.0946971089528828	IGHV2-70D
TM9SF2	5197.33065553177	1.09750372381767	0.418478900473827	2.62260229267237	0.0087261068199143	0.0947623368950892	TM9SF2
C6orf141	110.283472840969	-3.54729439584158	1.3526756462305	-2.6224279306919	0.0087305730710521	0.0947623368950892	C6orf141
MMRN2	624.451819821941	-1.64926596370253	0.629059987852931	-2.62179441635082	0.0087468176277436	0.0948654301496065	MMRN2
NHLRC3	693.240400450512	1.4029228709296	0.535129399126967	2.62165164765455	0.0087504822257182	0.0948654301496065	NHLRC3
PSMA4	1914.48563867003	1.22612247916939	0.46819829452353	2.61881022103502	0.0088237021139902	0.0953755322214464	PSMA4
NUP85	542.704100016703	1.56604883108125	0.597956601002061	2.61900082456962	0.0088187734343872	0.0953755322214464	NUP85
SIK2	1939.16543688079	-1.2413571586544	0.473924692574112	-2.61931310629121	0.0088107036819846	0.0953755322214464	SIK2
NMRAL2P	22.2806814324512	5.24664021790782	2.00309701123961	2.6192641636767	0.0088119679845654	0.0953755322214464	NMRAL2P
F2RL2	225.453566779423	2.32259519811825	0.886775309297575	2.61914734630806	0.0088149863064834	0.0953755322214464	F2RL2
RPA3	365.333574721628	1.92833667709376	0.736503532081545	2.61823140432714	0.0088386844059341	0.0954808444657638	RPA3
MBOAT4	32.1433497850774	-5.15114427671853	1.96824134703778	-2.61713040652817	0.0088672457563329	0.0957326342792722	MBOAT4
PDE4DIP	1244.42952880187	1.37929513434922	0.527434447467146	2.61510248519583	0.0089200685920997	0.0962459029144026	PDE4DIP
CENPV	568.650343522044	-1.64559948210357	0.629335743907443	-2.61481966984159	0.008927457590376	0.0962686314361022	CENPV
NSA2	1535.52266916135	-1.22709442590002	0.469352352851885	-2.61444183339858	0.0089373376950865	0.0963181798670944	NSA2
RPP25	375.105565130617	1.71445661917145	0.655919995540443	2.61381972013039	0.0089536267118381	0.0963866695083379	RPP25
KCTD9	499.150481971337	-1.61436583588301	0.617632885846557	-2.61379514089552	0.0089542708229596	0.0963866695083379	KCTD9
IDO1	239.055165515489	2.43052186585834	0.930712989337503	2.61146228074933	0.0090155932665135	0.0969894756133074	IDO1
LARGE1	645.665521673335	-1.42057012733397	0.544161654215817	-2.61056639388001	0.0090392423662985	0.0971865208751767	LARGE1
CERS6	1614.1915533367	-1.31308245087609	0.503107447421162	-2.60994437193628	0.0090556947032411	0.0972473918740886	CERS6
PON3	159.763102621876	2.39351807644652	0.917100065869759	2.60987668142467	0.0090574867137635	0.0972473918740886	PON3
VWF	2034.60176163647	-1.47117000792345	0.563721247723162	-2.60974730660839	0.0090609126098662	0.0972473918740886	VWF
ZNF43	217.575634333676	-2.49289412530562	0.955580860534235	-2.60877360384962	0.0090867337849881	0.0973483345069703	ZNF43
MACIR	377.082631409621	-2.02049328608273	0.774533460220689	-2.60865848908197	0.0090897907987826	0.0973483345069703	MACIR
SUN1	2516.83128268383	1.24549884700808	0.477456798822423	2.60861055927976	0.0090910639041588	0.0973483345069703	SUN1
CA12	341.071584134564	-2.81017561622892	1.07727877938194	-2.60858718282856	0.0090916848842659	0.0973483345069703	CA12
NCOA4	3438.226178618	-1.14634185353925	0.439504068924363	-2.60826220868624	0.0091003215326864	0.0973835934302275	NCOA4
PYCARD	784.317700304048	1.37360163024918	0.527101127444276	2.60595464272535	0.0091618593138002	0.0979845798912535	PYCARD
SYNGR1	268.458179126139	-1.86127208159243	0.714294409281659	-2.60574919445926	0.0091673561396227	0.0979858640988179	SYNGR1
MIR4458HG	131.008567046249	-2.47525065846089	0.950281231644662	-2.60475591439068	0.0091939731664221	0.0982127590767163	MIR4458HG
RARG	458.271965492068	1.57121394088994	0.603472021067891	2.60362350869151	0.0092244024833243	0.0984800883749868	RARG
RP11-600F24.7	55.1441082756409	3.42480478921131	1.31560450542526	2.60321758939573	0.0092353319638143	0.0985390454968108	RP11-600F24.7
C4BPB	166.982715757199	2.2022182722454	0.846184730925265	2.60252660177096	0.0092539635645558	0.0985647177092139	C4BPB
PGC	594756.899182568	-5.24796646668136	2.01633905555483	-2.60272023805902	0.009248739028927	0.0985647177092139	PGC
TRIB1	1051.92743535742	-1.52848705299363	0.587292956506205	-2.6025972831116	0.0092520561934082	0.0985647177092139	TRIB1
KLHDC9	88.7702566052334	2.81708870984919	1.08252982897234	2.6023197093086	0.0092595486775841	0.0985665976053117	KLHDC9
AJUBA	283.882300465847	1.8227299199366	0.70092566161399	2.60046110416257	0.0093098572262978	0.0990442720910991	AJUBA
TPD52L1	550.272503093364	-1.95697788700803	0.75289408787549	-2.59927381357213	0.0093421222168725	0.0993095286442937	TPD52L1
PRDX2	2235.68825072045	-1.30538159600236	0.502235432274447	-2.59914277670682	0.0093456892902196	0.0993095286442937	PRDX2
VIPR2	96.3433271682203	-2.78146409949809	1.07025053699411	-2.5988906366822	0.0093525564412856	0.0993245854230707	VIPR2
GALE	2200.44427030306	1.33801106426056	0.515362740766227	2.59625106438862	0.0094247171232965	0.100032641150237	GALE
AKR7A2	931.938315372045	1.39640633431463	0.537952203189495	2.59578142079426	0.0094376081650367	0.100052921000366	AKR7A2
HSD17B4	2238.36806102982	-1.16771666991527	0.449831185324796	-2.59589976864794	0.0094343582051472	0.100052921000366	HSD17B4
PDE1C	163.247597416732	-2.34139192148209	0.902434751199958	-2.59452765794842	0.0094720992218115	0.100360195475752	PDE1C
PLK1	264.444207533058	1.86103005194956	0.717476561936575	2.59385483886243	0.0094906548122507	0.100498369144949	PLK1
MEF2D	1316.42226888609	1.30115182439537	0.501812218302283	2.59290582600278	0.0095168826258945	0.10071757780157	MEF2D
ADH6	117.157744075269	2.88760882803225	1.11378052951055	2.59261923828135	0.0095248157313319	0.100743030695179	ADH6
COL4A4	185.588349506457	2.218843386966	0.855990103832206	2.59213672802104	0.0095381855400543	0.100825924177465	COL4A4
RPL12	11954.6785434086	-1.19576677850454	0.461496079421709	-2.59106595228919	0.0095679153075102	0.101010590949005	RPL12
CILP	278.508815481348	-2.20254558006006	0.850012546218905	-2.59119184752932	0.0095644155828507	0.101010590949005	CILP
ALDH7A1	879.542121100484	-1.36170907738016	0.52557196716247	-2.59090888110327	0.0095722832840722	0.101010590949005	ALDH7A1
TNRC6C	384.511429930689	1.71025852694054	0.660155594547598	2.59069004499246	0.0095783718393629	0.101016347454022	TNRC6C
ZDBF2	172.646664625025	-2.36741970706603	0.913917830457359	-2.59040761452404	0.0095862348489909	0.101040800397924	ZDBF2
ALDH1A2	23.9635240845564	-5.28845557002277	2.04270076052252	-2.58895266121603	0.0096268327607517	0.101410057937537	ALDH1A2
CCNB1	420.465026361389	1.60927321678618	0.621853180666449	2.58786682583419	0.0096572308980691	0.101671505422538	CCNB1
GSTM5	81.0812345259316	-3.09118133275966	1.19473489862946	-2.58733660187352	0.0096721056739412	0.101755551719206	GSTM5
MTARC2	585.574111966433	-1.48964127005817	0.575777014418461	-2.58718433135563	0.0096763812077142	0.101755551719206	MTARC2
FAM135B	38.2134333514179	-7.32951680666287	2.83333356572926	-2.58688807252257	0.0096847045510833	0.101779867290903	FAM135B
JPT2	1481.58744680604	1.3606523909563	0.526017701883913	2.58670456542275	0.0096898633532548	0.101779867290903	JPT2
FMC1-LUC7L2	87.1735409544118	-3.43762490525836	1.32998161819426	-2.58471610301327	0.0097459208324411	0.102309712701847	FMC1-LUC7L2
CNTN3	43.2254595260675	-4.02062816433987	1.55575147517805	-2.58436403788704	0.0097558760935392	0.102355259601991	CNTN3
RPL10A	9832.5387874108	-1.15419228861335	0.446833410534424	-2.58304831599971	0.0097931607173013	0.10268731928199	RPL10A
FANCD2	230.49884904531	2.20742401557987	0.854882611064745	2.58213699402606	0.0098190599332585	0.102899682704833	FANCD2
RPS8	13829.0250887719	-1.16430509751975	0.451151470360845	-2.58074100166072	0.0098588515506504	0.103257304976467	RPS8
KCNMB2	39.3882420406779	-4.48174832835965	1.73728384119311	-2.57974443904442	0.0098873455810996	0.10349625839745	KCNMB2
ID1	2129.1160481852	-1.36839526767151	0.530562761758946	-2.57913929566964	0.0099046838125409	0.103618230654274	ID1
IGKC	66907.0184108146	-2.80156370631692	1.08639694804252	-2.57876617875703	0.0099153876452978	0.103627074915253	IGKC
LRRFIP1P1	47.2180994432679	3.71160405436421	1.43932397305965	2.57871342646663	0.0099169018136633	0.103627074915253	LRRFIP1P1
STAT1	3829.06939260805	1.3162291332744	0.510933998060765	2.5761236055344	0.0099914921631402	0.104167593353013	STAT1
KCNJ12	61.8396853534671	-3.30248649414471	1.28195568133273	-2.57613156385517	0.0099912621893654	0.104167593353013	KCNJ12
RAP1GAP2	1765.58009574985	-1.57594176345431	0.611725691323641	-2.57622294732189	0.0099886217941835	0.104167593353013	RAP1GAP2
ALS2CL	641.7801274538	1.86367528620462	0.723356005222	2.57642885764479	0.0099826745864098	0.104167593353013	ALS2CL
GPATCH2L	638.745285458425	1.56571508710753	0.607860938779398	2.57577841776037	0.0100014716872984	0.104211525743333	GPATCH2L
C1orf112	131.146387487453	2.38437393472181	0.925765242272778	2.57557080979635	0.010007477995671	0.104211525743333	C1orf112
AC068831.18	84.1426322207077	2.85557496325791	1.10879544056157	2.57538483546763	0.0100128611488463	0.104211525743333	AC068831.18
HELZ2	1412.64237081629	1.63031623886803	0.633100709579783	2.57512938178531	0.0100202596333735	0.104229002031164	HELZ2
MESD	1019.82829109261	1.28572195610005	0.499593523092114	2.57353607817489	0.010066515098522	0.104650411383608	MESD
ERBB3	4562.85756331946	1.10836860470444	0.430767024928506	2.57301172226075	0.0100817792968558	0.104749342021607	ERBB3
RFK	1029.26388960887	1.29859069902922	0.504790361066375	2.5725346583202	0.0100956847112004	0.104834050243257	RFK
ESM1	57.678231760383	4.02555179098564	1.56536300275652	2.57164107232434	0.010121776832863	0.105045137244929	ESM1
FN3K	488.93746485975	1.50592180380148	0.58594957322829	2.57005358926128	0.0101682784132578	0.105467675471378	FN3K
CD82	2304.20958045997	1.13790038542998	0.442917787913584	2.56910066942714	0.0101962832245746	0.105697989467946	CD82
NPL	231.249161294302	1.91274379341954	0.744839901264813	2.56799318910212	0.0102289165822252	0.105975995335117	NPL
LY6K	33.2158422082489	-6.93559321119013	2.70288790206023	-2.565993656601	0.0102880709627033	0.1065282984229	LY6K
CKAP2L	124.920821144919	2.56942322422438	1.00146522154576	2.56566395811378	0.0102978539853466	0.106569046580895	CKAP2L
SLC5A8	22.3535424062593	8.16039991169069	3.18165954574796	2.56482498971219	0.0103227857392782	0.106766428667767	SLC5A8
PSRC1	85.9569698527649	2.96999971762465	1.15856826175157	2.56350861289301	0.0103620129934649	0.107050637637701	PSRC1
KCNN3	186.386300447887	-2.36532843144652	0.922632317724042	-2.56367394248809	0.0103570789957175	0.107050637637701	KCNN3
WDTC1	1341.21700598329	-1.23656644560137	0.482846902408012	-2.560990739372	0.0104374138322472	0.107768515398795	WDTC1
TPSAB1	1677.18143130357	-1.6635748490598	0.650157262309233	-2.55872685810061	0.0105056249313063	0.108411386607093	TPSAB1
TNFAIP8	516.714268521564	-1.51730971347878	0.593099305903102	-2.55827261704244	0.0105193589553892	0.108491679458412	TNFAIP8
LINC02009	52.3684093612941	-3.92380747487411	1.53419975664399	-2.55755970360554	0.0105409461701297	0.108645567516106	LINC02009
LINC00665	132.621745567331	2.84573683899765	1.11275205318843	2.55738628461175	0.0105462032998239	0.108645567516106	LINC00665
ZMYND15	105.83345415541	2.56164887839267	1.00175224962323	2.55716808158517	0.0105528213534115	0.108652325618401	ZMYND15
SCN4A	30.4171966618339	-4.87264091840613	1.90619762597848	-2.55620972977812	0.0105819317307541	0.108829076671141	SCN4A
LGMN	2439.85426145138	1.19383596432029	0.467005177985895	2.55636558350183	0.0105771927444164	0.108829076671141	LGMN
STN1	436.73337569655	-1.58827028041231	0.621509909453105	-2.55550274622315	0.0106034524382991	0.108988898610019	STN1
SIX2	57.4855848951558	3.3854688751585	1.32554374464309	2.55402274639384	0.0106486299781883	0.109391562977736	SIX2
APRT	1035.74132855896	-1.32067800161712	0.517350216267509	-2.5527736533007	0.010686892116989	0.109722772923948	APRT
BTF3	4814.25294311264	-1.14070270724795	0.447819882879197	-2.54723550887012	0.0108580127528882	0.111174542545995	BTF3
TPSB2	1095.41494263228	-1.68503727478245	0.661512459205238	-2.54724949067007	0.0108575776866766	0.111174542545995	TPSB2
AKR1C4	43.6495568242454	5.50434156059708	2.16092932291633	2.54721036094256	0.0108587953101334	0.111174542545995	AKR1C4
MCM3	1389.38399000384	1.19751173419085	0.470022977339157	2.54777275138776	0.0108413067238398	0.111174542545995	MCM3
SMOX	392.573402002427	-1.67423261662053	0.657164103391299	-2.54766291704102	0.010844720260374	0.111174542545995	SMOX
GDF15	1054.48765646916	1.76177777365516	0.691764640020107	2.5467878404481	0.010871950869462	0.111184305636967	GDF15
MCTP1	219.409220069339	-2.03713831380718	0.799828041343516	-2.54697035926033	0.010866266243514	0.111184305636967	MCTP1
HSD17B7	191.352930894274	2.02113371055138	0.793690433416838	2.5465012874735	0.0108808810161414	0.111213222455503	HSD17B7
S100A11	3662.32534939731	1.33580177382076	0.524857795634537	2.5450737036416	0.0109254675014311	0.111606345149148	S100A11
TMC7	126.025491342354	2.59133231660907	1.01826011645216	2.54486282506854	0.0109320674338469	0.11161120275318	TMC7
HLA-DRB5	2712.94309156727	1.31831878962781	0.518412454301443	2.54299212661515	0.0109907705662665	0.112147705934849	HLA-DRB5
BCKDHA	863.814463182363	-1.39254954139691	0.54780477220173	-2.54205441803653	0.0110203014248224	0.112386106975917	BCKDHA
IMPA2	1336.39790100162	1.22893328507432	0.483971066636526	2.5392701543402	0.0111084009125792	0.113221195878547	IMPA2
EPB41	1451.73676374236	-1.3064555268685	0.514544578639932	-2.53905216594018	0.0111153248237633	0.113228440239387	EPB41
STRIP2	72.7936477212683	3.08784550432305	1.21650030253038	2.53830229051336	0.0111391722151502	0.113407974552456	STRIP2
ADD3	2734.89330778175	-1.13982555023461	0.449120293032692	-2.53790703274155	0.0111517604065623	0.113472742406026	ADD3
MDH1	2373.27456339917	-1.14062680322941	0.449533517831786	-2.53735652178048	0.011169314164678	0.113587936014002	MDH1
MGAM	232.758308911911	-1.99152952337908	0.785240914124325	-2.53620193186185	0.0112062094966253	0.113899588324875	MGAM
NEB	262.147548341224	2.96884825395387	1.17078145142293	2.53578347209517	0.0112196082268495	0.113962116708471	NEB
TCF19	331.847865627182	1.7425793064019	0.687240113677107	2.53561931517379	0.0112248682776396	0.113962116708471	TCF19
ZGPAT	669.586041030418	1.40252709439842	0.553494598590238	2.53394901769716	0.01127851395593	0.114443005753268	ZGPAT
CHIC1	173.643645839096	-2.16176457597164	0.853298575880379	-2.53342105222813	0.0112955181438864	0.114551765528206	CHIC1
ANGPTL1	83.5030435961394	-3.29610814497789	1.3016167579569	-2.53231846073622	0.0113311027420989	0.114819029933668	ANGPTL1
FZD2	92.6415446287063	2.8158357251745	1.11200534751816	2.53221419434633	0.011334472939567	0.114819029933668	FZD2
DLC1	420.370220816311	-1.56316355259069	0.617760682517542	-2.53037073550939	0.0113942061127156	0.115295953469255	DLC1
PLAGL1	401.41566195184	-1.61047589289167	0.636439564801321	-2.53044590870841	0.011391764838111	0.115295953469255	PLAGL1
LIMD1	673.818945125394	1.37877647350366	0.54499110568398	2.52990637667977	0.0114092966176298	0.115382063520416	LIMD1
SYT17	130.708026632162	2.66644094879781	1.05406227523906	2.52968065685972	0.0114166383551645	0.115382063520416	SYT17
RIMS3	160.495091099801	-2.39278488861937	0.945942448369281	-2.52952480644496	0.0114217099753528	0.115382063520416	RIMS3
CEACAM19	48.4451907465139	-3.7336140006721	1.47634099414349	-2.52896452478324	0.0114399589528941	0.115502388896145	CEACAM19
LRIG3	807.929778453292	-1.36965672022156	0.541696781976173	-2.52845644610421	0.0114565299940181	0.115577856611122	LRIG3
SLC4A11	103.864796127263	3.21290275762818	1.27075253443057	2.52834652741251	0.0114601178059865	0.115577856611122	SLC4A11
FAXDC2	300.745826838355	-1.78327781044747	0.705455881211291	-2.52783747069416	0.0114767467296578	0.115681544469736	FAXDC2
DAG1	3023.99722228568	1.08631513638883	0.429934905083156	2.52669677094191	0.0115140867827617	0.115993763144859	DAG1
EMSLR	74.9868508834933	-3.15856738004982	1.25074686853013	-2.52534502345927	0.0115584748970075	0.116376600288986	EMSLR
CCND1	2280.23849018435	-1.21707502914507	0.482168676788195	-2.52416859023736	0.0115972296318188	0.116702326234272	CCND1
RP5-908M14.10	26.3448724513722	5.72131348937571	2.26752684917016	2.5231513759008	0.0116308321883509	0.116975875165843	RP5-908M14.10
LINC00365	194.261612824535	-2.07545066832294	0.822839522261608	-2.52230308847888	0.0116589204564414	0.117193693545609	LINC00365
MYOM3	68.3569040364936	6.10297555810721	2.42023621777709	2.5216445871191	0.0116807660516968	0.117284041106193	MYOM3
RP1-140K8.5	100.642093661303	-4.8046945114935	1.90538164503243	-2.52164416720395	0.01168077999384	0.117284041106193	RP1-140K8.5
GKN2	11941.4006585353	-7.18977095258923	2.85216281965197	-2.52081364466653	0.0117083841478526	0.117496471756864	GKN2
TNS1	2496.06773608035	-1.13126979816595	0.448888544633487	-2.52015742368659	0.0117302359341575	0.117586259441192	TNS1
SPCS3	2559.37124332127	-1.19175209771202	0.472876388628446	-2.5202190812881	0.0117281812322971	0.117586259441192	SPCS3
IL32	2065.90542375981	1.21900993224013	0.484418760228257	2.51643832221885	0.0118547647341831	0.118663847740803	IL32
TMPO-AS1	86.9526064867491	2.77696489274066	1.10355317508124	2.51638521409376	0.0118565514415855	0.118663847740803	TMPO-AS1
EPCAM	7412.91714384206	1.06269259289001	0.422312764778994	2.51636389311165	0.0118572688068482	0.118663847740803	EPCAM
F11	27.427033177813	-6.82083377987639	2.7109831051355	-2.51600010599678	0.011869514711863	0.118721205328755	F11
GINS1	235.718972810587	1.88881477600091	0.750902412100817	2.51539313972442	0.0118899715499025	0.118857108465743	GINS1
ALDH1A3	841.583944498782	1.3662039459577	0.543214477337407	2.5150359626905	0.0119020242427593	0.118857108465743	ALDH1A3
SLC6A6	1396.52182734645	1.31281885703392	0.521992063422908	2.51501689206776	0.0119026680723212	0.118857108465743	SLC6A6
GOLGB1	2475.81544317748	1.21519640891315	0.483687469041533	2.51235867516097	0.0119927129257605	0.119690690229496	GOLGB1
C20orf204	25.5521530105358	5.1944366610945	2.06801750285894	2.5117953082667	0.0120118738767332	0.11981630516124	C20orf204
SLC12A7	2121.21577114361	1.22649841750883	0.488345157326756	2.5115400431588	0.012020564755422	0.119837402682063	SLC12A7
CCDC162P	78.6911090938955	3.20537036267075	1.27641941817995	2.51122030659898	0.0120314585234451	0.119880426534316	CCDC162P
ALDH1L2	334.209845647457	-1.94177769141205	0.773321882758947	-2.51095660772517	0.0120404496114541	0.119904455584229	ALDH1L2
CASQ2	58.411922147717	-3.27326576144179	1.30432027191559	-2.50955676448586	0.0120882785230879	0.120293108096054	CASQ2
ITGA6	4775.96263711617	-1.18854992848363	0.47363375976477	-2.50942823221453	0.012092678557505	0.120293108096054	ITGA6
CNTNAP3B	64.6638192410003	-3.57866175120673	1.42641097131208	-2.50885742130468	0.0121122362337349	0.120421927508775	CNTNAP3B
KCNK3	114.651537534705	-2.55426855740039	1.01847308332936	-2.5079391877992	0.0121437564626555	0.120603715408956	KCNK3
NNT	1804.89822274914	-1.16421802150469	0.46418255585433	-2.50810377688997	0.0121381012665669	0.120603715408956	NNT
LIG1	492.140784939931	1.73532703636261	0.692034367796434	2.50757349217816	0.012156329933394	0.120662830449985	LIG1
MMP15	2388.94969356627	-1.1688939383906	0.466499342819674	-2.50567113626662	0.0122219236613802	0.121247869790415	MMP15
RPS3	27962.6548220128	-1.15024119354731	0.459178369650794	-2.50499864447463	0.0122451862677959	0.121412554159039	RPS3
FOXA1	1104.86923295238	-1.92929256083393	0.770237089603358	-2.50480350385028	0.0122519438448997	0.121413498982845	FOXA1
RPS14	14912.028354839	-1.14621041386664	0.457851377202562	-2.50345520607561	0.012298724759009	0.121810847830532	RPS14
WDR73	520.10291527634	1.4787358478222	0.591015915334356	2.50202373481877	0.0123485646014702	0.122238045245624	WDR73
FUCA1	1410.3742569183	1.21578051911837	0.486138252356994	2.50089457726022	0.0123880048599019	0.122561889558552	FUCA1
NMU	116.809160051073	3.46346900038073	1.3856224002113	2.49957636355515	0.0124341897721108	0.122952075098724	NMU
SCGB2A1	103.177987952879	3.30027821786205	1.32049223322391	2.49927878015957	0.0124446369729497	0.122988646526592	SCGB2A1
RP13-122B23.13	411.023139215372	-1.77440083150557	0.710058988457688	-2.4989484822377	0.0124562417780036	0.123036612554113	RP13-122B23.13
TSPAN13	2328.90638983913	1.11583818644432	0.446796890814708	2.49741708007337	0.0125101719229719	0.123502368973045	TSPAN13
GATA2	191.295312286978	-2.03880173446312	0.817046984741126	-2.49532985561301	0.0125840089114212	0.124107477704474	GATA2
AURKB	152.178936274154	2.26741496200238	0.908674485127539	2.49529947094765	0.0125850866328944	0.124107477704474	AURKB
PARP14	1717.15723183774	1.20857535037638	0.484412289887859	2.49493123028766	0.0125981543528303	0.124169153556506	PARP14
TMPRSS3	835.342023319999	1.48905100017258	0.596901550289128	2.49463416446366	0.0126087050512313	0.124205968028995	TMPRSS3
LY6H	61.6153866196271	-3.45589321310944	1.38586179112756	-2.49367811078597	0.0126427137210388	0.124473697921238	LY6H
CHD7	602.075648345626	1.44811492666098	0.580858151123437	2.49306121272497	0.0126647010512523	0.124622846629602	CHD7
CNKSR2	35.8718149006563	-4.19916506293276	1.68473527544259	-2.49247767536037	0.0126855304930254	0.124746538435213	CNKSR2
SGSM2	1013.40932624674	-1.25548370273366	0.503739828343864	-2.49232566513807	0.0126909614935736	0.124746538435213	SGSM2
CCN2	2243.93225450961	-1.10198862419821	0.44235036246645	-2.49121221028002	0.0127308056454979	0.125069622601699	CCN2
LINC01503	47.0662482345604	3.55912493702479	1.42902062317986	2.49060431969486	0.0127526052459635	0.125069622601699	LINC01503
KIF11	355.040356658429	1.66934620016301	0.67028917551897	2.49048658568971	0.0127568311288687	0.125069622601699	KIF11
RP11-680C21.1	17.5172247361838	-7.91711888413203	3.17895428113712	-2.49047900157282	0.0127571033916837	0.125069622601699	RP11-680C21.1
RP11-438B23.2	17.7156263540227	-8.2118491452864	3.29733548327555	-2.49044999725925	0.0127581446672827	0.125069622601699	RP11-438B23.2
EFNA3	107.780507519435	3.18573182760719	1.27964218002954	2.48954893588585	0.0127905309034786	0.12530775277524	EFNA3
DLGAP1	30.3145162934349	4.63640466591945	1.86246706132291	2.4893888123993	0.0127962937199374	0.12530775277524	DLGAP1
LINC01224	34.5251205715011	4.78008460070875	1.92032906155719	2.48920078147054	0.0128030638535721	0.12530775277524	LINC01224
SERPINA5	521.371742613193	1.47257069170203	0.591974160412284	2.48755906959934	0.0128623091684938	0.125797373274991	SERPINA5
CDIP1	385.16451781662	-1.5687357866437	0.630664726934537	-2.48743225940165	0.0128668955105676	0.125797373274991	CDIP1
COL3A1	24086.1209025041	1.4235165536993	0.572557211474245	2.48624333982969	0.0129099655701683	0.126150784209516	COL3A1
SCNN1D	62.9203020865115	3.06611735088033	1.23379848092084	2.48510384661194	0.0129513647561444	0.12648749802571	SCNN1D
ETNK2	82.1603250604848	2.81532614803007	1.13329349299299	2.48419863471984	0.0129843358746455	0.126687178683588	ETNK2
EZR	8169.10155614644	-1.36622190894371	0.549973207656461	-2.48416084624456	0.0129857138817461	0.126687178683588	EZR
ARMC3	19.7978437187436	7.74993936057782	3.12093607537118	2.48320990030406	0.0130204340085313	0.126957939738616	ARMC3
TDRP	121.964032158737	-2.39373566704404	0.964180773375103	-2.48266272585461	0.0130404491691304	0.127019929704951	TDRP
CCDC6	1184.78350372404	-1.25788594233035	0.506669647629184	-2.48265501637264	0.0130407313695108	0.127019929704951	CCDC6
RASAL1	370.917866761549	2.24563970734469	0.904966951603094	2.48146045926503	0.0130845226368493	0.127304843963197	RASAL1
FTL	25175.4227495347	1.04759128382972	0.422195630386637	2.48129352468751	0.0130906526368465	0.127304843963197	FTL
RP11-96C23.5	44.0327473164149	-3.78056167679743	1.52363012693489	-2.48128572017858	0.0130909392881382	0.127304843963197	RP11-96C23.5
SLC44A5	64.3206022254083	4.55239494228323	1.83571569687619	2.47990195324362	0.0131418514020486	0.127459872246372	SLC44A5
GDF7	80.3124048951883	-2.77363799345036	1.11834580578512	-2.48012553818553	0.0131336133331146	0.127459872246372	GDF7
PAX5	71.8349043106677	-3.59816664962658	1.45087059590537	-2.4800052187847	0.0131380459777543	0.127459872246372	PAX5
ELL2	1651.34820784815	-1.34019130657628	0.540296840147694	-2.48047222747024	0.0131208484697751	0.127459872246372	ELL2
JPT1	1696.80003140822	1.21897365633828	0.491435608401838	2.48043413114165	0.0131222506138894	0.127459872246372	JPT1
UPK3B	40.3324412567595	3.87655087303147	1.56343973044256	2.47950131850247	0.0131566243655923	0.127535277892848	UPK3B
GM2A	1104.981326336	1.24426217307147	0.50190271226912	2.47909035487398	0.0131717934506067	0.127593994318789	GM2A
RPL18	9831.01942253754	-1.08973198400887	0.439592769206112	-2.47895793640301	0.0131766844440277	0.127593994318789	RPL18
ST6GAL2	22.9407989369869	-5.18323878693798	2.0913295244517	-2.47844193195566	0.0131957588494642	0.12769361809874	ST6GAL2
NR6A1	71.3946832627745	3.06393821899166	1.23630611316262	2.47830062989313	0.0132009864188996	0.12769361809874	NR6A1
LMLN	169.432501326427	2.12379870358292	0.857431215113659	2.47693187062404	0.0132517194841302	0.128116358556386	LMLN
ETFDH	893.296674296067	-1.29620025767223	0.523517247462522	-2.47594566168524	0.0132883800842347	0.128402671609275	ETFDH
TMEM256	625.388222299908	-1.41418388384616	0.571386315950443	-2.47500481612657	0.0133234379151118	0.128673202207206	TMEM256
ZNF682	56.3160172953238	-3.29523409806267	1.33151745244775	-2.47479602464464	0.0133312289887347	0.128680252696346	ZNF682
ATP8A2	52.0357583337705	-3.4898390728493	1.41026714229884	-2.47459432910038	0.0133387591006225	0.128684778109976	ATP8A2
CORIN	31.3385403866909	4.37964373665181	1.77013687006187	2.47418366948016	0.0133541023089236	0.128764635173452	CORIN
SCAT1	11.1898306734003	8.55155792075023	3.45702633791396	2.47367450660223	0.0133731474898081	0.128880084534248	SCAT1
CCL15	110.438044739258	3.71998020383535	1.50399619954195	2.47339734300412	0.0133835248509155	0.128911922242644	CCL15
CXCL2	428.746651022999	-2.19988381718389	0.889923579517786	-2.47199182920394	0.0134362587249036	0.129328500648633	CXCL2
SKIL	1593.13429516672	1.58092215548904	0.639582687193576	2.47180260995802	0.0134433721019114	0.129328500648633	SKIL
NEIL1	388.769010321599	1.67398559503165	0.677266895615849	2.47167786565069	0.0134480634728467	0.129328500648633	NEIL1
SMS	1274.03361855885	1.21193695333324	0.490523414774234	2.47070153397477	0.0134848312538149	0.129613694498693	SMS
MTSS1	412.498192335888	-1.77104026899401	0.71700910815942	-2.47003873289743	0.0135098423444943	0.129785644114952	MTSS1
ST6GALNAC3	63.8622370352941	-3.16860870788707	1.2829538299745	-2.46977610094516	0.0135197642101025	0.129812530539993	ST6GALNAC3
MS4A4A	356.973876011375	1.77436744812134	0.718634771686451	2.46908098248204	0.0135460558856574	0.129996483654671	MS4A4A
SGO1	78.1336219258009	2.81431505622442	1.14039025915882	2.46785259135791	0.0135926281599362	0.130374766098251	SGO1
CXCR5	29.6087327834241	-5.41739408703717	2.19609273911551	-2.46683302145931	0.0136313907169342	0.130677782443666	CXCR5
SERF1A	159.233450184088	2.10496344706951	0.853637064032758	2.46587634928271	0.0136678507582978	0.130958418622092	SERF1A
ACBD7	54.5337729331336	3.29802681003415	1.33778030365307	2.46529777798959	0.0136899426513486	0.131101163887639	ACBD7
DDX21	1577.45737780908	-1.46866163339564	0.595829051077698	-2.46490437272103	0.0137049822603731	0.131176258777857	DDX21
RHNO1	304.776299738548	1.66490809892949	0.675618040495431	2.4642741891685	0.0137291041497128	0.131269251849091	RHNO1
ATP1A2	140.719189363712	-2.24896384087461	0.912591517265563	-2.46437074893406	0.0137254056465675	0.131269251849091	ATP1A2
UNC80	23.0057435346614	-5.23233605524639	2.12350074950809	-2.46401422578187	0.0137390658336218	0.1312956139234	UNC80
BSCL2	750.850495337441	1.55420945753934	0.631290423082684	2.46195633691053	0.0138181487763634	0.131982150576754	BSCL2
DIRAS3	44.8668094090663	-3.91528192437075	1.5906975059319	-2.46136170439081	0.0138410747332182	0.132131873199669	DIRAS3
REC8	345.411648982279	-1.61218418313723	0.655076539081978	-2.461062314026	0.0138526303853451	0.132172950859962	REC8
GOT2	1273.33575114752	-1.18271838153053	0.480783162705897	-2.45998294714413	0.0138943617506901	0.132501752247292	GOT2
CNTNAP3	30.4861015176066	-5.48344013492814	2.22965353298525	-2.45932386077331	0.0139198984318224	0.132675851998709	CNTNAP3
MCF2L	1146.26542307149	1.33221721112714	0.541750632006957	2.45909673642989	0.0139287080900695	0.132690421449779	MCF2L
PAX9	27.1095122826145	4.89966300482604	1.99346400143311	2.45786379954875	0.0139766169600042	0.133077255736216	PAX9
USH1C	1108.37353487877	1.20427719610955	0.490030750978724	2.45755433450714	0.0139886648178617	0.133122416522565	USH1C
LIMS2	317.803852520138	-1.72576828052583	0.702317703177301	-2.45724730092722	0.0140006270743477	0.133166715972292	LIMS2
PTTG1	199.891746371835	2.01884347398689	0.8220783080547	2.45578000806775	0.0140579186631905	0.133641893436612	PTTG1
HOXA11-AS	24.3284133349095	7.93629025666872	3.23296970671607	2.45479883098877	0.0140963448330471	0.133937324419943	HOXA11-AS
MPZL2	1011.96318322971	-1.27345493008047	0.518820572588907	-2.45451895580384	0.0141073226572672	0.133971781191265	MPZL2
MT1A	40.1315307441707	-4.63398210330737	1.88901404614769	-2.4531220997311	0.0141622258110232	0.134423126656295	MT1A
EEF1G	20817.7350518236	-1.06975626897506	0.436149844676641	-2.45272647011526	0.0141778101791127	0.134500995681494	EEF1G
ABHD17C	905.750224707157	1.35243100241288	0.551492244784324	2.45231191409007	0.0141941563164048	0.134586006612987	ABHD17C
FKBP9P1	34.173370621712	3.95602642046524	1.61362145223965	2.45164466236763	0.0142205012859341	0.134765686653595	FKBP9P1
SNRPE	997.042537097028	1.47451805019345	0.601637440486446	2.45084157163033	0.0142522667631546	0.134996522604849	SNRPE
AMOT	271.30234501193	1.84284357979382	0.752316918023651	2.44955754103604	0.0143031854186686	0.135408442114191	AMOT
LRRN1	110.233853664028	-2.73910677114368	1.11890811739305	-2.44801760624058	0.0143644636219116	0.135863587691747	LRRN1
C1orf226	281.694603002439	1.73789828438726	0.709933096221564	2.4479747368263	0.0143661728205661	0.135863587691747	C1orf226
EPHA1-AS1	12.9146056274307	6.30994565282046	2.57829217708768	2.44733537529012	0.0143916853880776	0.136034271012618	EPHA1-AS1
MUC5B	2003.79680516275	6.580775642772	2.68961619191097	2.44673409632338	0.0144157147914541	0.136190765349642	MUC5B
RPS27A	10974.2171699218	-1.05476580920266	0.431200910444599	-2.44611220350885	0.0144406052208366	0.136355227743278	RPS27A
ZNF837	67.2055442121124	-3.09831226667578	1.26726136192255	-2.44488813418517	0.0144897076996656	0.136748023365461	ZNF837
ZC3H11A	2222.73629646904	1.12264882795652	0.45924548507768	2.44455060405574	0.014503273297986	0.13680520320005	ZC3H11A
PASK	325.891126222184	1.72547713702178	0.706042549474971	2.44387131951875	0.0145306082239238	0.136992138785715	PASK
ADPGK	986.490666703179	1.22714293470117	0.502239949582764	2.44333995278675	0.0145520224801762	0.137123090836986	ADPGK
ADCY5	262.318428353172	-1.79368512655847	0.734325454664181	-2.44262964761143	0.0145806914712102	0.13732223326684	ADCY5
PLEKHG6	461.662126038141	1.59398379180769	0.653008239628828	2.44098572586728	0.0146472337016445	0.137877679224571	PLEKHG6
MEGF9	655.622983891138	-1.32518119359491	0.542995360658784	-2.44050187093155	0.014666869978063	0.137991243407444	MEGF9
YTHDF1	1052.80649127279	1.33442749580701	0.546944298692349	2.43978682837979	0.0146959310220639	0.138193316277654	YTHDF1
NDUFS4	672.536287581425	-1.37044776936124	0.561756135939425	-2.43957774857134	0.0147044381114363	0.138202001105114	NDUFS4
TYW1	415.120614888099	1.50041394776336	0.615080503720914	2.43937816056053	0.0147125630454452	0.138207087082574	TYW1
VPS51	2479.05292963195	-1.24912902244996	0.512229495126131	-2.43861205638378	0.0147437867747462	0.13821541676079	VPS51
E2F1	304.035123066131	1.65291274964555	0.677777225743471	2.43872571527087	0.0147391507492415	0.13821541676079	E2F1
PIM2	747.276469813843	-1.53554244167523	0.629589046923646	-2.43895990436672	0.014729602475061	0.13821541676079	PIM2
AKR1C1	1484.02933389619	-3.26249344106524	1.33768723802521	-2.43890600756689	0.0147317994530394	0.13821541676079	AKR1C1
BEND3P3	20.3199747769748	-7.52373711306584	3.0880722108998	-2.4363863922967	0.0148348286027315	0.138997386352791	BEND3P3
ERBB2	3336.30065493485	1.12946041727086	0.463971859554355	2.43432956980561	0.0149194039532808	0.139717994678617	ERBB2
CCNF	166.116476066643	2.11762237278588	0.870368697975807	2.43301761392704	0.0149735724644207	0.14015325351392	CCNF
GPM6A	21.4599994375616	-6.05744685023273	2.49075088187498	-2.4319761941318	0.0150166942581526	0.14048472082165	GPM6A
RBM8A	1823.80230395738	1.19460488937148	0.491301375376816	2.43151138841256	0.0150359756266839	0.14059292961554	RBM8A
MAGOHB	232.73498810157	1.86273515682043	0.766289646823905	2.43084995933462	0.0150634510461173	0.140777606084329	MAGOHB
ATOH1	65.6783372964387	5.99616916284603	2.46701167164789	2.43053943836462	0.0150763651720122	0.140823379941856	ATOH1
ADAM33	316.453597827001	-1.88272818172166	0.7746702752751	-2.43036068610361	0.0150838036460987	0.140823379941856	ADAM33
SDC3	1227.39570621465	1.17215312158069	0.482383413104682	2.42992003816333	0.015102154274743	0.14092250870605	SDC3
SAT2	657.040602498658	-1.3952097185806	0.574466250504294	-2.42870615524553	0.0151528077281947	0.141322808617513	SAT2
PLN	198.729143361524	-2.32755846999068	0.958539952351441	-2.42823313131689	0.0151725867577908	0.141434895690015	PLN
ATP5MC3	3410.51983517342	-1.13045145053447	0.465633657765681	-2.42777005416422	0.0151919718921185	0.141470871620832	ATP5MC3
CREB5	70.4591711967809	-3.07866611857208	1.26808753630045	-2.42780252186206	0.0151906120328709	0.141470871620832	CREB5
HLA-DPA1	4959.09477584497	1.38681149874423	0.571321836548339	2.42737352229122	0.0152085886668253	0.141481020859737	HLA-DPA1
PLXNC1	479.222101869899	1.73538770866146	0.714901935692827	2.42744860801035	0.0152054409518293	0.141481020859737	PLXNC1
CUEDC1	796.363820036328	1.35589655886958	0.558660176064665	2.42705067760662	0.0152221293772469	0.14148674514552	CUEDC1
SIGLEC6	56.6809058007168	-3.44275225011824	1.41852835980869	-2.42698866491646	0.0152247315205424	0.14148674514552	SIGLEC6
ARPIN	1051.36747922842	1.27098097348882	0.523832441703015	2.42631206527945	0.0152531480916083	0.14164610088896	ARPIN
PNLIPRP2	24.5382448912594	-6.96742374497505	2.87173111093074	-2.4262103504241	0.0152574240586604	0.14164610088896	PNLIPRP2
CENPX	778.129172681668	1.32452036797843	0.546156493326695	2.42516638392532	0.0153013721642946	0.141981775113088	CENPX
SMAP2	1268.79287897006	-1.27238585366546	0.524845523125646	-2.42430543388832	0.0153376995962743	0.142246431268449	SMAP2
LINC01612	15.361692908343	-7.83708108791889	3.23362277906322	-2.42362255073836	0.0153665675405671	0.142389612764679	LINC01612
TBCEL	350.155881070018	-1.81924848623052	0.750676747265313	-2.42347787227722	0.0153726897595428	0.142389612764679	TBCEL
C21orf58	135.792789346276	2.20735787112215	0.910856900193887	2.42338601228392	0.0153765780246317	0.142389612764679	C21orf58
TGFBR2	3741.73253695494	-1.1043096870454	0.455740273217303	-2.42311191690283	0.0153881851253577	0.142424726117074	TGFBR2
NTMT1	488.006627354052	1.44383681311278	0.595974682671503	2.42264789947229	0.0154078524238929	0.14246483847824	NTMT1
PSMG3	484.402409019958	1.50957795642293	0.623112581193096	2.422640790742	0.0154081538981898	0.14246483847824	PSMG3
CHFR	561.052153520132	-1.38704016922228	0.572632116495697	-2.42221860993488	0.0154260674862098	0.142558140907043	CHFR
RBM17	1200.06077139997	1.18784420772471	0.490623730611212	2.42108999954999	0.0154740456759271	0.142929046324427	RBM17
SIGLEC1	201.488526907207	2.0231118782411	0.835733173434006	2.42076292117039	0.0154879745790265	0.142947330105873	SIGLEC1
TM9SF3	8744.39252474669	-1.03662522163526	0.428238051072524	-2.42067518063617	0.0154917129586863	0.142947330105873	TM9SF3
LDLR	1618.58357554164	-1.69727075432997	0.70121484927861	-2.42047177990608	0.0155003823513852	0.142954943305487	LDLR
SLC5A5	1122.17874735108	-4.50229501837008	1.86040506015962	-2.42006169236273	0.0155178741794066	0.143043874074611	SLC5A5
CADM3-AS1	31.4301412671418	-4.46647041083896	1.84631370103991	-2.41912867153793	0.0155577358777674	0.143338816297489	CADM3-AS1
SULT1C2	4839.615047091	-4.21471700211596	1.74300713984822	-2.41807213852433	0.0156029831776818	0.143447153252495	SULT1C2
DAPK1	1226.47771097609	1.28495853388672	0.53139918261571	2.41806644782884	0.015603227201746	0.143447153252495	DAPK1
GCNT2	659.141817312457	-1.52332296773624	0.629980610986347	-2.41804738299994	0.0156040447496685	0.143447153252495	GCNT2
EFL1	513.173424269624	-1.75431622064283	0.725511039187539	-2.418042077771	0.0156042722579624	0.143447153252495	EFL1
RP11-343C2.12	36.4080104055367	6.4518951242037	2.66846863342263	2.41782685522085	0.0156135042765608	0.143447153252495	RP11-343C2.12
RPL34	7474.79550944383	-1.10819544475463	0.458357809785443	-2.41775185476468	0.0156167225665579	0.143447153252495	RPL34
IGLV9-49	270.206939226443	-2.12038810242586	0.877332011182737	-2.41685938207971	0.0156550636305902	0.143726891488099	IGLV9-49
ASTN1	13.1487608989447	-8.12175161442783	3.36221584290112	-2.41559495104274	0.0157095259805375	0.144154280699554	ASTN1
TMEM132A	1072.21326495464	-1.78081796563312	0.737405387514153	-2.41497824098681	0.0157361497136803	0.14432591463619	TMEM132A
ACKR4	205.940960250001	-1.95456962030597	0.809825973692795	-2.41356746239338	0.0157972031430113	0.144812992997102	ACKR4
SPATC1L	109.413464649071	-2.47610420054798	1.02611706092351	-2.41308160135207	0.0158182776414881	0.144933278903208	SPATC1L
RPL23AP42	4538.38038993278	-1.08881115361706	0.451281900293584	-2.41270734081896	0.0158345282601356	0.144950797908933	RPL23AP42
IFT81	197.524251975047	1.91295295751498	0.792877595930862	2.41267122104657	0.0158360973790982	0.144950797908933	IFT81
H2BC5	203.860969866238	1.90984722500635	0.792216024696115	2.410765707168	0.0159190710554154	0.145637123952756	H2BC5
LRRK1	619.990289872132	1.40920615678654	0.584653954137264	2.41032519632236	0.0159383069696549	0.145666853668501	LRRK1
PLOD2	862.270797675756	-1.44529663753101	0.599605457323659	-2.41041274704552	0.015934482240415	0.145666853668501	PLOD2
DUSP6	801.372942339965	-1.29577759196575	0.537701405440305	-2.40984602021764	0.0159592544957736	0.14578518994034	DUSP6
ERG28	476.816268488301	1.4372534183835	0.596597758967116	2.40908283140688	0.0159926678221404	0.146017223642629	ERG28
AVPR1A	89.6575262632853	-2.97421721299985	1.23522482574796	-2.40783471235601	0.0160474445302301	0.146443980530252	AVPR1A
HADHB	2539.62474071854	-1.04520921965009	0.434415647861544	-2.40601190310534	0.0161277392241578	0.147103062873399	HADHB
S100A10	2937.77595013657	1.50353014100525	0.625020567239789	2.40556906414317	0.0161472995035495	0.147147488146257	S100A10
[truncated: 16,216 more rows]
