# Supplementary material for: scRNA-seq of gastric tumor shows complex intercellular interaction with an alternative T cell exhaustion trajectory
Source: Nat Commun. 2022 Aug 23;13:4943. doi: 10.1038/s41467-022-32627-z (PMC9399107; doi:10.1038/s41467-022-32627-z)
Supplement: Supplementary file 13 — Source Data [file 41467_2022_32627_MOESM13_ESM.zip › Source Data/Fig2/Fig2e_Bulk_DEG/Bulk_DEG_GC01.csv]

Gene_Symbol	baseMean	log2FoldChange	lfcSE	stat	pvalue	padj	Gene_Symbol
CHGA	8189.57089135327	-9.2766475307444	0.518363020071384	-17.8960442229596	1.2660132178873999e-71	2.2057748295252103e-67	CHGA
ELAPOR1	4494.86255619051	-6.76888801020601	0.46960742894654	-14.413928726363	4.2295081712123903e-47	3.68453604335167e-43	ELAPOR1
LTF	7329.39268436427	-7.55846766286032	0.53527013478534	-14.1208469736342	2.82574565801927e-45	1.64109888665566e-41	LTF
COL10A1	973.027798767656	8.94684976764955	0.687458613111814	13.0143831163177	1.01357502884241e-38	4.4148794318803103e-35	COL10A1
FCGBP	9595.24623867343	-6.41171478613269	0.515144509133354	-12.4464391495104	1.46224712823556e-35	5.09534634304962e-32	FCGBP
KRT20	3322.04383906251	-9.20777195552965	0.770086835236327	-11.9567969925157	5.98252803621572e-33	1.73722643291644e-29	KRT20
CEL	1696.93908707434	-7.14772801547331	0.603558244495339	-11.8426482956087	2.34915960943921e-32	5.847058267894199e-29	CEL
AKR1C2	1589.27715452455	-7.58002685303807	0.66015540768681	-11.4821855047716	1.62129709912338e-30	3.53098241975333e-27	AKR1C2
THBS4	775.767288620103	8.24154380215416	0.727738034992632	11.3248770929468	9.88173773386225e-30	1.9129946281898e-26	THBS4
SFRP4	1041.55173386799	8.74326807293424	0.789288773117402	11.0774007824811	1.61492817138577e-28	2.81368935300543e-25	SFRP4
THBS2	1078.42047575935	7.36637814045224	0.683111261045631	10.7835700573529	4.11594655619305e-27	6.51928516805014e-24	THBS2
SLC26A9	1111.44774288972	-6.03482350162141	0.571856710336982	-10.5530343397828	4.91825876467842e-26	7.14090187141601e-23	SLC26A9
GATA4	1444.46430729358	-5.81822282276578	0.553421375450006	-10.5131877460186	7.51109178684467e-26	1.00665963232457e-22	GATA4
FAM3D	1560.48406638916	-5.78190496952216	0.573135522700758	-10.0881985856964	6.2302331752319304e-24	7.75352518657614e-21	FAM3D
SSTR1	919.741797163443	-6.26419297910321	0.635433306367294	-9.85814390957084	6.320697174199451e-23	7.34170045773846e-20	SSTR1
CHGB	471.413139868263	-10.2042106358473	1.05094891373079	-9.70952108378242	2.7462440919337097e-22	2.8145771066918303e-19	CHGB
GCNT4	508.927650021169	-7.21031660340403	0.742590725793061	-9.70967769049858	2.74202802346974e-22	2.8145771066918303e-19	GCNT4
CLDN4	3225.20445035956	4.51948483569212	0.466193987809706	9.69442968779108	3.18411575607442e-22	3.0820471565602603e-19	CLDN4
LGALS9C	398.99518449722	-9.05008747898489	0.952135121800392	-9.50504531528265	1.9996093247815202e-21	1.8336417508246497e-18	LGALS9C
SULF1	2209.854859156	5.74150858509963	0.60553387201858	9.48172984272539	2.5010206517725002e-21	2.1787641407916197e-18	SULF1
GREM1	3263.23487583424	5.58981576727747	0.591439967820988	9.45119719905259	3.34977155349486e-21	2.7791937988829e-18	GREM1
CLDN3	1391.8783569495	5.10337581953951	0.547238410872452	9.32569007976486	1.10263698934368e-20	8.73238375697046e-18	CLDN3
ANO7	375.663020942326	-6.6037069466387	0.710497555412305	-9.29448229108478	1.4792431808366902e-20	1.12055886694425e-17	ANO7
GHRL	4170.31028152289	-5.79535526536482	0.636757028606014	-9.10136049546558	8.92072549347558e-20	6.217032010913e-17	GHRL
PRSS1	403.664741151849	-6.96198888592215	0.764790924022868	-9.10312696874262	8.77677265576413e-20	6.217032010913e-17	PRSS1
FAM3B	1287.55127450805	-4.62121749669219	0.5188194470378	-8.90717864003948	5.23476712475198e-19	3.50789798517515e-16	FAM3B
PNMA5	199.300599081502	10.3309219939242	1.20947627165083	8.54164917168931	1.32319639639457e-17	8.538537338660221e-15	PNMA5
ESRRG	1074.00997138781	-5.53427488611379	0.652912652776102	-8.47628677830451	2.32495245799564e-17	1.4467016669877802e-14	ESRRG
CAPN13	494.861664815182	-5.72626177024858	0.679147959266432	-8.4315379176486	3.41151715069588e-17	2.0496159764336e-14	CAPN13
ASPN	605.929392213339	4.81638049779311	0.581415098062072	8.28389306340118	1.19212663215204e-16	6.92347410399501e-14	ASPN
SFRP2	1081.75709266991	8.76463055357427	1.0615277437615	8.25661939132838	1.49856323596625e-16	8.42240879362581e-14	SFRP2
SERPINA1	3370.2258781267	4.52139274402629	0.553609812148116	8.16711092327353	3.15862450156243e-16	1.71977233408507e-13	SERPINA1
SMPD3	1228.51044174611	-4.44869270776417	0.545149098680737	-8.16050639821294	3.33622889197247e-16	1.76142775711625e-13	SMPD3
MLPH	2575.89319723895	-3.62390906689952	0.444590939716711	-8.15110867803253	3.60602864933836e-16	1.8478775634535999e-13	MLPH
AZGP1	4135.14551724342	-3.94285319798841	0.485038745832621	-8.12894481495509	4.3304338878896397e-16	2.15568998939146e-13	AZGP1
ATP4B	20851.8800839989	-11.9838623382673	1.50353796739378	-7.97044211596466	1.5810770783913402e-15	7.65197387133674e-13	ATP4B
CYSTM1	9521.55937014989	-4.11424369139369	0.518405296487414	-7.93634578826796	2.08224978183196e-15	9.8051453915833e-13	CYSTM1
COL8A1	967.723614837643	6.39801494023922	0.80662121100335	7.93187044050179	2.15869581303222e-15	9.89762030275275e-13	COL8A1
LINC00261	2562.65013180048	-5.27040308985716	0.664952457148589	-7.92598483274639	2.2634522084868904e-15	1.01118276483249e-12	LINC00261
CCKBR	637.209036041301	-6.32610608534484	0.801234138817187	-7.89545250116736	2.8926382307425302e-15	1.25996089735568e-12	CCKBR
RARRES1	1068.86584477657	6.36630660264069	0.808639350234844	7.87286273020451	3.4661690163700402e-15	1.47295275054184e-12	RARRES1
MMP7	733.52905708817	6.08800076971286	0.778340433703224	7.82177117633101	5.20852244643289e-15	2.16066872819524e-12	MMP7
ALDH3A1	2248.36066508301	-10.5369025504124	1.35101538356037	-7.7992469061634	6.22777086588035e-15	2.52340585572636e-12	ALDH3A1
PRSS2	474.543994689018	-4.95828846936937	0.637043442797166	-7.78328154136278	7.0667128991111505e-15	2.79825770093667e-12	PRSS2
SOSTDC1	451.073432171493	-8.25476050139654	1.06322028277113	-7.76392308833844	8.23418431657236e-15	3.18809318550311e-12	SOSTDC1
H19	738.506652662709	5.95123585597077	0.777726622929797	7.65209223975346	1.97735313146725e-14	7.48943991512042e-12	H19
TMEM238L	491.694889100994	-5.5870911990952	0.736597554595394	-7.58499829959948	3.32491425610335e-14	1.2325527890231599e-11	TMEM238L
PGA3	1232634.67001665	-19.8895663054224	2.63611177076133	-7.5450390708123	4.52151924445616e-14	1.64121728741999e-11	PGA3
CYP3A5	2178.40983054658	-3.52610052324567	0.469552145453666	-7.50949720363618	5.93548866144829e-14	2.1104901826206897e-11	CYP3A5
ID1	2129.1160481852	-4.00073716874835	0.540361665476581	-7.40381382387633	1.32327914177363e-13	4.6110984974243796e-11	ID1
FBP2	483.171693437757	-7.37688095272821	1.00604378816992	-7.33256448623115	2.2578976321969e-13	7.713598126620889e-11	FBP2
TM4SF20	820.252744802933	6.36702588602172	0.878111126447131	7.25082019149778	4.14255329394899e-13	1.38799434693218e-10	TM4SF20
C9orf152	832.982907793222	-3.94213187448495	0.544746410649671	-7.23663671282114	4.59948005861434e-13	1.5120139822875002e-10	C9orf152
PBLD	1440.31142133326	-3.45508839070539	0.477852628289917	-7.23044760278928	4.81404704860332e-13	1.55324336532992e-10	PBLD
DMBT1	6523.56669129138	3.32959426264168	0.461667928489102	7.21209782437872	5.50963677654242e-13	1.74535275559452e-10	DMBT1
PTPRN2	1569.38444799437	-3.97123029137126	0.553773509073521	-7.17121752179016	7.433368468975649e-13	2.30502003686005e-10	PTPRN2
TST	1834.64772339526	-3.75040456303365	0.523123677969172	-7.16925025759332	7.54095977162502e-13	2.30502003686005e-10	TST
PGA4	1245480.10228577	-17.8686472567376	2.50680921931952	-7.12804433581429	1.01804988351939e-12	3.05818674492384e-10	PGA4
PI3	587.476452770854	4.6129671461855	0.647697438588843	7.12210188176119	1.0629343498097399e-12	3.1388991824974703e-10	PI3
FNDC1	290.614781366173	6.57301101015505	0.925125486205743	7.10499397991209	1.20327784520571e-12	3.49411831616983e-10	FNDC1
SELENBP1	2912.21946906757	-3.24138633488048	0.456467524180194	-7.10102288372418	1.2383686821265899e-12	3.53706517191666e-10	SELENBP1
INHBA	371.906801117989	7.11687324127242	1.00334407983621	7.0931531707789	1.31090225365016e-12	3.68384676860431e-10	INHBA
FUT2	1354.2751956691	-3.456457654603	0.4881389801851	-7.08088842503898	1.43233193308484e-12	3.9611935349424e-10	FUT2
GMDS	2264.04376183373	-3.30145917225404	0.466699217651396	-7.07406193836837	1.5046307489924698e-12	4.0961221155774603e-10	GMDS
CYP2C18	568.286407206393	-6.11301159242714	0.86675529501937	-7.05275367517717	1.75411219398506e-12	4.70183027012333e-10	CYP2C18
IGKV1D-17	328.307177529205	6.90887230369871	0.981170914772855	7.04145648803516	1.90240626570961e-12	5.02206429809979e-10	IGKV1D-17
GPNMB	1899.05041236037	3.54124672857614	0.503766560806471	7.02953908434698	2.0721690402969e-12	5.38856734165565e-10	GPNMB
C6orf58	1359.65892146276	-12.8617793180778	1.83340385033341	-7.01524615852578	2.29544458287776e-12	5.88140161286459e-10	C6orf58
FGG	405.506153905954	8.72153998005652	1.25175168553868	6.96746813350867	3.22695512850343e-12	8.14829553679932e-10	FGG
GKN1	84918.4287038798	-20.5411133579457	2.96793774066717	-6.92100547679556	4.4844914918494195e-12	1.11618993232132e-09	GKN1
FOXQ1	2678.1326637047	-3.39616043697384	0.493299389637917	-6.88458268611812	5.795718244867859e-12	1.4222366053568e-09	FOXQ1
CDH17	1844.95342461624	4.0048977954121	0.583898441908217	6.85889447199729	6.93954759326859e-12	1.6792741349655401e-09	CDH17
FGA	1189.75572551789	3.70226348439449	0.540805946007175	6.8458261447173	7.60357763256677e-12	1.8147552478385102e-09	FGA
GCNT1	1630.72606854883	-3.83883736324272	0.561579808747353	-6.8357823829271	8.15586719826031e-12	1.92026586750391e-09	GCNT1
PRDM16	599.787721168785	-4.07744693959652	0.598723176811422	-6.81023734760277	9.74378546014926e-12	2.26354632096241e-09	PRDM16
ERN2	1768.79596138085	-4.33248209049738	0.636799856535845	-6.80352240351597	1.0209160499263398e-11	2.3404500444561302e-09	ERN2
FAM83E	2271.56965687806	-3.34482153271302	0.496267930511427	-6.73995099636205	1.5844005858668398e-11	3.58506641656597e-09	FAM83E
CD24	16117.9227423752	-3.07820859559868	0.456952830434871	-6.73638150499959	1.6237959891781497e-11	3.6271022460834503e-09	CD24
PGA5	195025.249575322	-10.0851595191978	1.50207518366643	-6.71415094854365	1.8916441027272398e-11	4.17191331668566e-09	PGA5
SPTSSB	471.408473029638	-4.22589036379843	0.631065243572064	-6.6964397213168	2.1355848019750697e-11	4.65103675060147e-09	SPTSSB
C13orf46	139.315259181598	-7.13537000506191	1.06707095977281	-6.68687488841522	2.27986625591935e-11	4.90396416998554e-09	C13orf46
SH3BGRL2	2538.31127457282	-3.17223474776176	0.475537705708868	-6.67083747446065	2.5434777377734496e-11	5.4042698323447405e-09	SH3BGRL2
AKR7A3	3378.63749640905	-3.65589441441553	0.548925196609908	-6.66009583271795	2.73649092855487e-11	5.744323066049581e-09	AKR7A3
CDH3	290.621992190653	5.94093610736212	0.907244371347061	6.5483306317361	5.818379266926189e-11	1.20682883294827e-08	CDH3
LIPF	643252.25662226	-18.720413754435	2.86499479175088	-6.53418770893973	6.395569261123069e-11	1.31094121454762e-08	LIPF
CKMT1B	826.18644205689	-4.65171637941427	0.714939981099697	-6.50644320137076	7.695097840862249e-11	1.55897313582957e-08	CKMT1B
KCNE2	3151.71123602324	-9.92876589936549	1.52692221610906	-6.50246999789301	7.90117830671118e-11	1.58232447859573e-08	KCNE2
PNLIP	273.853557378537	-14.2880273477292	2.20149000746331	-6.4901622534243	8.57439805943467e-11	1.69763337942648e-08	PNLIP
B3GNT7	997.940704422191	-3.62787887617586	0.559439572011963	-6.48484493710123	8.882308927128779e-11	1.73883672401533e-08	B3GNT7
VNN1	394.930042440885	4.43263538606087	0.684177292381928	6.47878179445108	9.246611035819809e-11	1.77933090684173e-08	VNN1
ALDH3A2	2063.66933823194	-2.96505567271853	0.457710184875015	-6.47801987086694	9.293411727176569e-11	1.77933090684173e-08	ALDH3A2
GATA6-AS1	839.168811577671	-3.67504243217503	0.567486193668049	-6.47600324586001	9.418402206795609e-11	1.78366110488043e-08	GATA6-AS1
PRDM16-DT	1825.28528617236	-4.2108333554945	0.650562183139213	-6.47260702301447	9.63262460814567e-11	1.80461525320131e-08	PRDM16-DT
PMEPA1	1432.00511015841	3.33135823192937	0.515533315632687	6.46196498055799	1.0335202044561701e-10	1.9156406938553e-08	PMEPA1
GOLM1	9467.21072535874	-2.6088996368535	0.404918072090924	-6.44303086642099	1.17110866017089e-10	2.14781328275342e-08	GOLM1
HGD	378.825967203893	-4.5376358802239	0.70576941382986	-6.42934617356171	1.28153973301607e-10	2.32586112170198e-08	HGD
MATR3	185.354274050021	-7.01031706559339	1.09168770043889	-6.42154076003149	1.3490188050135801e-10	2.42308810719088e-08	MATR3
FABP3	325.230478238039	5.80400399944163	0.904360225111805	6.41780104683848	1.38256772520416e-10	2.45800790573797e-08	FABP3
LINC00365	194.261612824535	-5.39382056018091	0.842080863520301	-6.40534750740227	1.50027269822524e-10	2.64032840617964e-08	LINC00365
CELA3A	120.806563230281	-7.47358390167407	1.16918032392099	-6.39215675184345	1.63562093450877e-10	2.84974235419463e-08	CELA3A
MT-CO1	705459.99024972	-2.47253711341226	0.388937401356996	-6.35715954491809	2.0551850761118801e-10	3.54529599812844e-08	MT-CO1
CBLIF	24486.6865996368	-15.1854053607467	2.39693544998339	-6.33534180524215	2.36815684207268e-10	4.04513692739532e-08	CBLIF
MYO7B	678.251605866539	3.80172938486111	0.600675752736704	6.32908747779524	2.46615275582376e-10	4.1716290742444e-08	MYO7B
MGP	2674.960497827	4.32565276689708	0.684230488800994	6.32192344202186	2.5832736655836e-10	4.32772856494838e-08	MGP
TIMP1	2736.45474570446	2.78833690857982	0.443255077339998	6.29059214688032	3.16257250927535e-10	5.22456603689954e-08	TIMP1
XK	532.676062777682	-3.74806218401068	0.59589449076226	-6.2898084176214	3.1785800373721603e-10	5.22456603689954e-08	XK
PHGR1	2677.19950177672	-8.65798702689222	1.37836182716962	-6.28136013072189	3.3562367216719003e-10	5.46501985062519e-08	PHGR1
TPH1	275.188685457618	-5.38140464880548	0.864952169783763	-6.22162107547615	4.92044231915069e-10	7.93785801171875e-08	TPH1
COL6A3	6963.97714604209	3.33437988005732	0.538327955214654	6.19395639360352	5.86724654312121e-10	9.37844371750466e-08	COL6A3
RASSF6	1115.44393564652	-3.27056936845486	0.528547561172346	-6.18784307925018	6.099299823573041e-10	9.66073643873755e-08	RASSF6
ATP8B1	3747.34783905849	-3.05666064362013	0.494357395279675	-6.1830988527862	6.28553260085142e-10	9.86602112654363e-08	ATP8B1
DEPTOR	952.681005079155	-3.17651155870439	0.514734123991019	-6.17116956240463	6.77866768036888e-10	1.05450649102738e-07	DEPTOR
SYTL2	2013.23768776437	-2.9779643811673	0.484481659151042	-6.14670199566602	7.91105584486538e-10	1.21977279632823e-07	SYTL2
MAL	252.94959187188	-7.68935406368572	1.25142843852037	-6.14446166236819	8.02351655377146e-10	1.22626077996807e-07	MAL
LGALS9B	384.864637550602	-13.199725318814	2.15374040125041	-6.12874481583322	8.85750566994198e-10	1.34195061989043e-07	LGALS9B
FAP	209.979879982984	7.47962628668868	1.22441304350761	6.10874437049573	1.0041801543606e-09	1.50826127839868e-07	FAP
APOA1	802.713212008259	3.68406971729998	0.60444773482832	6.09493510360554	1.09481857100359e-09	1.63034392842697e-07	APOA1
UNC5CL	719.606346266426	-3.32122849952158	0.545091953778367	-6.09296922565102	1.1083537581875402e-09	1.63651250244928e-07	UNC5CL
CLDN7	1899.02633929865	3.0730769059971	0.506103860305004	6.07202818833492	1.2630475454053502e-09	1.8492502003023e-07	CLDN7
RAB27A	1594.67897777965	-3.07844069652507	0.507412893147696	-6.06693432133385	1.3037484023168401e-09	1.89293403446386e-07	RAB27A
DPYSL3	1290.00118470709	3.00080303374731	0.495382695432949	6.05754512907379	1.38214572877109e-09	1.99017562251063e-07	DPYSL3
COMP	310.826663704744	7.84555891618668	1.29762875167516	6.04607358310963	1.4841833187409102e-09	2.11958409528057e-07	COMP
ANO1	1038.11083397777	-3.10082743824436	0.513885646734123	-6.03408065189391	1.59870208835645e-09	2.26456800694589e-07	ANO1
SCNN1G	145.537135044573	-8.53689181607741	1.41539667307316	-6.0314482706405	1.6249674240948601e-09	2.28321027661328e-07	SCNN1G
URI1	1270.68882612232	2.98722812498789	0.497218099761128	6.00788291179063	1.8796149968853803e-09	2.61988256725871e-07	URI1
FCGR3A	890.415094673213	4.20636447918152	0.702807450134481	5.98508806128427	2.1627281791333503e-09	2.99057246547939e-07	FCGR3A
GPT	496.26773196908	-5.66685435496314	0.949659915049932	-5.96724602687393	2.4129144639044804e-09	3.31025265390612e-07	GPT
EPB41L4B	1234.85244920107	-2.93202635273878	0.492293947105022	-5.95584481584797	2.5873175531128702e-09	3.52178388499105e-07	EPB41L4B
LINC01133	766.920429831665	-4.18129239128242	0.703045558937671	-5.94739891053506	2.7243691035233604e-09	3.67958782098353e-07	LINC01133
SDCBP2	1496.87703677596	-3.05599742597297	0.514630456696579	-5.9382366243721	2.88104020856494e-09	3.86125873490977e-07	SDCBP2
MT1F	1331.1579001558	-3.0740238339355	0.518070827994688	-5.93359762377322	2.96367642871067e-09	3.94168965018519e-07	MT1F
PTGS2	205.119500940676	6.40665179827066	1.08249107293449	5.91843384066262	3.2502169611417103e-09	4.29004016014939e-07	PTGS2
CCDC80	1650.09670439011	3.70913954680466	0.629008286405489	5.89680553812858	3.7060618917088102e-09	4.85494107813855e-07	CCDC80
ADTRP	745.117437156492	-3.36503015653398	0.57122407551737	-5.89091094153587	3.84072510587655e-09	4.99380250146919e-07	ADTRP
AQP1	2403.78952150232	2.67039468002974	0.454401981239813	5.87672323246413	4.18466974435888e-09	5.40070377451591e-07	AQP1
CLDN1	288.947062969678	4.65470558025559	0.792740455298564	5.87166398427657	4.3144253645590105e-09	5.52722302402291e-07	CLDN1
CPA2	1465.30559398443	-7.3573145855057	1.25338643141317	-5.86994912431793	4.3592888941661e-09	5.54393360606248e-07	CPA2
CYP2C9	178.898994090897	-5.23787270876023	0.89261369257084	-5.86801743279839	4.4103689117939e-09	5.56825054711487e-07	CYP2C9
GALNT6	1401.66990115399	-3.71685351761875	0.634155061251223	-5.86111149264534	4.5977912578476904e-09	5.76311633708492e-07	GALNT6
PLLP	1090.36491546861	-3.99902450306262	0.683034319525288	-5.85479292730409	4.776047136168e-09	5.94379066096107e-07	PLLP
MT-RNR2	265727.309191876	-2.40660389088101	0.411301868522052	-5.85118637931007	4.880789080104211e-09	6.03106298884082e-07	MT-RNR2
MUC17	1505.73093675183	3.44820567435306	0.591448934371246	5.83009871852886	5.5394595205615205e-09	6.79676079061573e-07	MUC17
TRIM50	632.678178232401	-4.83052257175614	0.830277095998304	-5.81796438205734	5.956859041574871e-09	7.2577870686265e-07	TRIM50
KLHDC7A	195.010081570428	-5.40347986315034	0.92992143849118	-5.81068425728265	6.221801134551211e-09	7.52794730328374e-07	KLHDC7A
CAMK2N1	876.652646328406	3.38473934415105	0.587551960159806	5.76074896121603	8.37415112774035e-09	1.006226448956e-06	CAMK2N1
TNFRSF11B	94.8754373201686	6.3677931943997	1.10571171668603	5.75899947364658	8.461396630459951e-09	1.00974598282537e-06	TNFRSF11B
CP	777.210913915313	4.63173806500416	0.804493232084257	5.75733627118825	8.54515821657602e-09	1.01280470481227e-06	CP
REG1B	86.3037533540805	9.50222024956092	1.65310365088249	5.74810916695288	9.02469675220138e-09	1.06241413184868e-06	REG1B
PROM2	1120.64676637914	-3.97492531752674	0.692399805023469	-5.74079496944978	9.42331267392816e-09	1.10189514575739e-06	PROM2
HMGCS2	2261.5277827425	-4.2308376616195	0.738677144896559	-5.72758706675833	1.01869158319529e-08	1.17617919587958e-06	HMGCS2
DUXAP10	232.87301451004	4.93976873514854	0.862468724065383	5.72747578818181	1.01935980358042e-08	1.17617919587958e-06	DUXAP10
DKK1	112.750672027255	8.16265043870767	1.42605719656764	5.72392920729563	1.04088136977631e-08	1.19311027010609e-06	DKK1
APOE	6526.81935376211	3.04439653298662	0.532576220412268	5.71635836581278	1.08831098830003e-08	1.2393230293563e-06	APOE
ITGBL1	512.654001910047	4.57524656610133	0.800942190368812	5.71233057905784	1.1143934062571e-08	1.26078417644269e-06	ITGBL1
RFLNA	2162.50911098362	-2.95671522292373	0.520449080496143	-5.68108453588794	1.33843298634335e-08	1.50302803571794e-06	RFLNA
SOWAHA	440.931947814508	-3.80226384441838	0.669394923295311	-5.68015040463785	1.34576349407105e-08	1.50302803571794e-06	SOWAHA
BHLHE41	275.057363106856	4.80938725762406	0.849800209273711	5.65943289392037	1.51874020019734e-08	1.67487638845394e-06	BHLHE41
SPP1	376.041749418195	5.22199543807839	0.92270863938693	5.65941968588049	1.51885708187868e-08	1.67487638845394e-06	SPP1
SLC9A1	1979.65102059021	-3.09470232051558	0.5484566035987	-5.64256551969597	1.67534748222556e-08	1.83582259011421e-06	SLC9A1
HMCN1	372.095784140827	4.58789320310317	0.813942388940577	5.63663137028008	1.73408760292304e-08	1.888313019108e-06	HMCN1
CTRB2	142.425318079127	-13.1549670657673	2.33493591767701	-5.63397349202413	1.76104101388055e-08	1.90575264502117e-06	CTRB2
CDKN2A	289.798404896722	4.63751941826994	0.823751867617652	5.62975284254222	1.8046803891691e-08	1.94092261854896e-06	CDKN2A
CDC42EP1	3209.87601282929	-2.56435112871956	0.456107334694853	-5.62225365315639	1.88482237427433e-08	2.01467854153261e-06	CDC42EP1
EEF1A2	112.704040997139	-6.93143602611391	1.23352358980619	-5.6192164328231	1.91825434572831e-08	2.02852760365037e-06	EEF1A2
LIFR	2188.49136258462	-2.89860605322587	0.515892774125263	-5.61862115270114	1.92487399541982e-08	2.02852760365037e-06	LIFR
ISLR	863.830950326155	3.47535068811361	0.618618834106488	5.61791930103985	1.93270723874167e-08	2.02852760365037e-06	ISLR
IGKV1-33	3554.4355672348	2.91957078792611	0.520049295359877	5.61402700470106	1.97671344802593e-08	2.05964010614846e-06	IGKV1-33
ONECUT2	343.234853908788	4.42324143188122	0.788004709612772	5.61321699974968	1.98599287053287e-08	2.05964010614846e-06	ONECUT2
LTBP2	1424.75151229337	2.89046186784133	0.516261742878373	5.5988302594839	2.15802964930744e-08	2.22481364378009e-06	LTBP2
SMIM14	2059.19538328056	-2.60585000428499	0.465644216714374	-5.59622542436389	2.19068825436789e-08	2.24519773269716e-06	SMIM14
ALDH1A1	11952.3810604059	-2.77632794148184	0.497151135722126	-5.58447470395325	2.34407631642101e-08	2.38835331350896e-06	ALDH1A1
B3GAT1-DT	231.008647930153	-4.64717395774383	0.834216906171279	-5.57070220390581	2.53714668343023e-08	2.57004108519796e-06	B3GAT1-DT
TCN1	1684.71561519897	-7.14905687123667	1.28388639018778	-5.56829399070977	2.57245530522e-08	2.5907450163496e-06	TCN1
CTHRC1	464.662318815722	5.16358560899572	0.928614843450149	5.56052452253626	2.68965054734291e-08	2.69320583254917e-06	CTHRC1
GFRA1	355.544405823757	-3.75396808785787	0.676089458464843	-5.55247244407832	2.81657126870209e-08	2.8041783551198e-06	GFRA1
MT-RNR1	40444.0040996759	-2.53517192552934	0.457853284228166	-5.53708363106547	3.0754971748879e-08	3.04456745898136e-06	MT-RNR1
FBP1	1369.04896138731	-3.02190537171844	0.546222979321985	-5.53236587642187	3.15940012691406e-08	3.10995640741377e-06	FBP1
FA2H	849.587962742236	-3.50534497900531	0.633785152998243	-5.53080955339929	3.1875625072546e-08	3.12005064965713e-06	FA2H
PRRX1	272.032471907301	4.46686879899146	0.808762020995934	5.52309416494462	3.33081103589417e-08	3.2420514345466e-06	PRRX1
ETNK1	2187.08199457107	-2.81455140313653	0.509798468831546	-5.52090987952055	3.37248726102828e-08	3.26438030827198e-06	ETNK1
KCNK10	99.1380038811553	-7.24929364433444	1.31424044827476	-5.51595688129275	3.46887308206498e-08	3.33912572976896e-06	KCNK10
FER1L4	1328.03799760443	-2.83091318926089	0.514510560135988	-5.50214788305349	3.75192035411812e-08	3.59174221592308e-06	FER1L4
HBA2	281.134944355768	-4.28083917052424	0.779841497638139	-5.48937083175154	4.0336796840999e-08	3.84037164677992e-06	HBA2
TGM2	2658.53452941085	3.11871746700061	0.570269308132422	5.46885028270961	4.52964154912796e-08	4.28912742991611e-06	TGM2
ATP4A	28033.2689666271	-8.21729330648885	1.50282926846065	-5.46788213334828	4.55444560350711e-08	4.28930301350834e-06	ATP4A
ITPKA	360.728171434955	-4.153201276182	0.76082997562137	-5.45877713715221	4.79425081606011e-08	4.49087268646318e-06	ITPKA
DGKD	3414.54762104382	-2.43135186795683	0.446681560389494	-5.44314358048889	5.23484182574777e-08	4.87736091604296e-06	DGKD
TFCP2L1	1108.93951897656	-3.04272342579416	0.55971518566295	-5.43619952385288	5.44290040440823e-08	5.04423690138322e-06	TFCP2L1
BGN	2389.12203612263	3.44575619939455	0.635024142760214	5.42618141165015	5.75724451700126e-08	5.30732651956154e-06	BGN
FOXA2	747.831879191443	-3.03718631511379	0.560107694403934	-5.42250418171091	5.87698392152677e-08	5.38919425604005e-06	FOXA2
CPB1	139.852115201494	-12.9671878726853	2.39525314621667	-5.41370246947265	6.17347151414768e-08	5.63143425083744e-06	CPB1
FBLN2	919.078590601176	3.11439197666476	0.575510397288767	5.41153034130517	6.24884037377597e-08	5.67049717876556e-06	FBLN2
FSIP2	215.481275866955	-5.39923994486081	0.998403242973719	-5.40787500727593	6.37769065165122e-08	5.75743545200618e-06	FSIP2
MRAP2	157.36217931765	-5.13672895301325	0.950093705464835	-5.40654982078857	6.42503614354791e-08	5.77027859428017e-06	MRAP2
SGSM3	2186.7232943315	-2.42993365688979	0.450347087961797	-5.39569083900888	6.82603955912832e-08	6.09897883275347e-06	SGSM3
GOLGA2P10	310.752753347994	-3.92553671265565	0.730175031905654	-5.37615851148806	7.60918089165122e-08	6.7640182997571e-06	GOLGA2P10
CELF3	79.208570676991	-8.16944608081763	1.53006273876059	-5.33928830097204	9.33121578269948e-08	8.21638335125686e-06	CELF3
TENM4	203.353619790792	5.08488338246805	0.952373481605094	5.33916943371647	9.33733515209124e-08	8.21638335125686e-06	TENM4
ELOVL6	640.669382304768	-4.19476663701488	0.786525585700124	-5.33328694359118	9.64507153833852e-08	8.44452670414432e-06	ELOVL6
GALE	2200.44427030306	-2.75491804343154	0.516995122565008	-5.32871186436605	9.89117696253739e-08	8.61669881091445e-06	GALE
CCL28	610.120558987383	-3.00846294269486	0.566846789987345	-5.30736522784582	1.11221183460301e-07	9.63030901219609e-06	CCL28
GKN2	11941.4006585353	-18.559894644579	3.49747240202754	-5.30665935600223	1.11652552399909e-07	9.63030901219609e-06	GKN2
LRRC66	203.92115631977	-4.74094484969692	0.894038397018167	-5.30284254625877	1.14013254986104e-07	9.78548247104875e-06	LRRC66
CD163	1105.95019990235	2.8812591165933	0.54458509356902	5.29074179704505	1.2182124824956e-07	1.04043706286867e-05	CD163
C19orf12	467.231332812601	3.18715238888652	0.602628778439919	5.28874906561448	1.23155708070206e-07	1.04670336668644e-05	C19orf12
IRX3	318.923145420374	-8.73431787047119	1.6601170599702	-5.26126625710838	1.43066681596817e-07	1.20623816770069e-05	IRX3
MYZAP	365.709364441104	-3.96959407196231	0.754539091643237	-5.26095217057253	1.43311313042555e-07	1.20623816770069e-05	MYZAP
PIWIL2	141.220825919605	-5.29588708495679	1.00720052345865	-5.25802654149855	1.45609508190307e-07	1.21968964480756e-05	PIWIL2
CA9	3849.17326496297	-7.37007666355001	1.40275873121887	-5.2539873746828	1.48841088153049e-07	1.24079343487587e-05	CA9
GATA5	390.308182193171	-4.29810710779519	0.818591080056558	-5.25061561567251	1.51591720613679e-07	1.25522148201541e-05	GATA5
INSM1	143.09011021989	-7.04488417307015	1.34185591418226	-5.25010479784885	1.52012703154021e-07	1.25522148201541e-05	INSM1
SCNN1B	180.556508571759	-4.89095334975309	0.933709764169723	-5.23819449837524	1.62155122860335e-07	1.33265504980925e-05	SCNN1B
RPL36A-HNRNPH2	507.489171229703	11.5056353112272	2.20090496304972	5.22768384114333	1.71646694295414e-07	1.40403772521549e-05	RPL36A-HNRNPH2
STRA6	119.060242115926	6.90439492860678	1.32116306845299	5.22599752708154	1.73218673827782e-07	1.41019542523545e-05	STRA6
MYO5B	1545.38788718985	-2.80489332448739	0.53680674541382	-5.22514545215919	1.74018261163762e-07	1.41019542523545e-05	MYO5B
RASSF8	258.383795429237	4.21276493566536	0.806765285134989	5.22179748346568	1.77194692023935e-07	1.42803842138896e-05	RASSF8
LINC02688	136.777417921784	-7.45772215013261	1.42838023284179	-5.22110428208272	1.77859345371868e-07	1.42803842138896e-05	LINC02688
FAM83F	613.874922916947	-3.12590166803178	0.599234870073971	-5.21648826552084	1.82347121753821e-07	1.45735500106277e-05	FAM83F
PRLR	444.800111874316	-3.62144668063406	0.694995824894278	-5.21074595115007	1.88082856337438e-07	1.49633224016767e-05	PRLR
GPT2	2764.79820876353	-2.45743068915722	0.471972696742864	-5.20672213904792	1.92205569144523e-07	1.52218074145683e-05	GPT2
RP4-568C11.4	327.480701711239	-3.6366299735967	0.698770854023544	-5.2043240679786	1.94703979723087e-07	1.53498979127391e-05	RP4-568C11.4
FOXA3	1011.48314826413	-2.70764036890275	0.523023121127427	-5.17690377256395	2.25598498480573e-07	1.77054172929145e-05	FOXA3
MFAP2	316.821855054331	3.84258606865812	0.742751030095435	5.17345101246698	2.29809394387432e-07	1.79550182888441e-05	MFAP2
ALB	150.797622844787	5.24798052369815	1.01685513857781	5.16099130013552	2.45645597056914e-07	1.91066215960831e-05	ALB
SIDT2	1711.95780766763	-2.37459850296244	0.460571567074193	-5.15576442993912	2.52598296015752e-07	1.95600893843665e-05	SIDT2
CLDN23	836.924823075683	-2.81501384406876	0.547002034791956	-5.14625845064618	2.65733249860317e-07	2.04861522668863e-05	CLDN23
COL4A6	193.344423958091	-4.59634217697681	0.895375725831651	-5.13342281276119	2.84519746306161e-07	2.18378305722125e-05	COL4A6
CPA1	98.6565047038388	-12.4904559525557	2.43953092979566	-5.12002360781791	3.0549741067654e-07	2.33450937991989e-05	CPA1
KAZALD1	443.129084145118	-3.47900941609598	0.680513717040035	-5.11232812650462	3.18212467744019e-07	2.42105494563495e-05	KAZALD1
ALDH2	5501.87372514821	-2.61479878609063	0.512130498989546	-5.1057275269677	3.29524224323814e-07	2.49621763495383e-05	ALDH2
COL12A1	2265.92864287288	3.22645121140805	0.633476591414756	5.09324457309835	3.51987158534734e-07	2.6548364775544e-05	COL12A1
MT-CYB	147561.538673265	-1.99415970436141	0.392164588754943	-5.08500706474426	3.67612385426153e-07	2.76016695368313e-05	MT-CYB
WDR72	208.605666013324	8.44053242908003	1.6601398069718	5.08422989053922	3.6912064524374e-07	2.76016695368313e-05	WDR72
SMIM6	199.297441138638	-4.4465217192702	0.875143495706345	-5.08090586410783	3.75639243441933e-07	2.79690706773026e-05	SMIM6
C1orf210	509.323059000635	-3.11194713524968	0.614327829420298	-5.06561315671833	4.07087869395503e-07	3.01816678658632e-05	C1orf210
IGFBP3	5699.13838174011	2.31587711022784	0.457572434474601	5.06122514326504	4.16570946341754e-07	3.07538796530186e-05	IGFBP3
PLA2G2A	536.451823531783	8.86640355625887	1.75314140844661	5.05743775917943	4.24927048802064e-07	3.12384133809214e-05	PLA2G2A
HOXA10	180.038896927033	8.47555945760405	1.67761802512395	5.05213900344081	4.36889553663541e-07	3.19828852667222e-05	HOXA10
ADAM28	2100.15884681692	-2.29261275934117	0.454094877319805	-5.04875274716335	4.44703843694658e-07	3.24187241367867e-05	ADAM28
LRP4	381.151008037195	-3.27114293157412	0.649113888699446	-5.03939753642944	4.6699956533631e-07	3.39022226118938e-05	LRP4
HOXA13	137.340778583932	7.18423437326959	1.42736223443455	5.0332243630613	4.82298098135609e-07	3.48675508872063e-05	HOXA13
IRX2	515.232365253195	-3.77885909530984	0.753987449698637	-5.01183288504368	5.39140171616718e-07	3.88158645044548e-05	IRX2
KLF2	1456.63194572248	-2.45477215812537	0.490006686375752	-5.00967073792739	5.45232368825635e-07	3.90929364693376e-05	KLF2
NQO1	5409.07479494952	-2.5421431285701	0.507579579855337	-5.00836367234202	5.48947369474993e-07	3.91979918785361e-05	NQO1
CLDN2	555.242085520724	3.76872324199524	0.753071515775836	5.00446924766845	5.60161531951524e-07	3.97795360355499e-05	CLDN2
ENTPD5	921.413980705916	-3.39057462213021	0.677578921344913	-5.00395528154908	5.61657915671542e-07	3.97795360355499e-05	ENTPD5
CTRB1	96.6307452768458	-12.5788714215956	2.51579031397298	-4.99996814191196	5.73397879385782e-07	4.04466042612894e-05	CTRB1
EPHB2	1045.83679941169	2.91954942091415	0.5842275196539	4.99728157729323	5.81441380571895e-07	4.08486015068715e-05	EPHB2
HOXB7	221.361995670848	4.70715898500566	0.942970273301261	4.99184239236544	5.98060490485858e-07	4.18474213884944e-05	HOXB7
LINC02381	780.741905500374	-2.85001903180945	0.57166802537882	-4.98544418313559	6.18196246999281e-07	4.30833328458739e-05	LINC02381
PLA2G4F	319.56359519489	-4.16515681686839	0.835764489809934	-4.98364894375401	6.23962419750954e-07	4.33119411925134e-05	PLA2G4F
TM7SF3	1934.51150787495	2.33025264659111	0.46784435030453	4.98082886984591	6.33125092585684e-07	4.37735654290491e-05	TM7SF3
TNFRSF12A	564.286024436675	3.6048185003176	0.72399238843284	4.97908342395784	6.38861026948657e-07	4.39955560178911e-05	TNFRSF12A
ATP13A4	276.851312762729	-3.86556881835693	0.776619989785536	-4.97742637222666	6.44352798930819e-07	4.41990504557939e-05	ATP13A4
LILRB4	200.956345423976	4.16287883012583	0.838660033767027	4.96372625678529	6.91533946906922e-07	4.72493959096443e-05	LILRB4
SMIM22	1167.45098936972	-2.79690137445678	0.563581959679716	-4.96272339172507	6.95115443770738e-07	4.73085795969436e-05	SMIM22
PTGDR2	278.127844200889	-3.77975413863797	0.761769532024297	-4.96180797438012	6.98400239517943e-07	4.73471882222612e-05	PTGDR2
PLA2G7	200.420154968551	4.44588191468302	0.896166770211972	4.96099840170533	7.01317690607545e-07	4.73606904009893e-05	PLA2G7
THY1-AS1	214.738582955873	5.50136480259675	1.11220001293126	4.94638081157509	7.56059842376083e-07	5.0860349937137e-05	THY1-AS1
DPT	932.61599576571	-3.25058755261048	0.658059123342407	-4.93965881986428	7.82593801001761e-07	5.24428145955911e-05	DPT
PTGES	197.112526633749	4.37259138418079	0.886645524911981	4.93161163207231	8.15539389982322e-07	5.44411601213103e-05	PTGES
GABRB3	165.511465696661	-5.28241461955235	1.07218553766994	-4.9267728708895	8.35988360522472e-07	5.55932259747444e-05	GABRB3
CWH43	97.9297231288141	-11.5786478402432	2.35276732017936	-4.92128896084824	8.59760789460306e-07	5.69567005124217e-05	CWH43
CA8	388.091672028263	-3.81676068802862	0.776052972306079	-4.91817031083192	8.7356893928449e-07	5.76522410195215e-05	CA8
SLC7A8	1447.75038811496	-2.2990344003472	0.46753213358851	-4.91738264641004	8.77090040962758e-07	5.76661878629967e-05	SLC7A8
CXCL9	768.091912951185	3.95063924745133	0.8056534508815	4.90364590771475	9.40740057814274e-07	6.15141022470406e-05	CXCL9
RETSAT	1932.79737452994	-2.39774972868436	0.489013130567068	-4.90324201704746	9.4267722550421e-07	6.15141022470406e-05	RETSAT
OGN	466.878959592826	3.53593801076863	0.721402237107881	4.90147913173141	9.5117755084428e-07	6.18371883147757e-05	OGN
HOXB9	202.711885203954	8.13492449094935	1.66048908652742	4.89911349430301	9.62700263545434e-07	6.23536308243572e-05	HOXB9
CPZ	215.54954360551	5.11318771249921	1.04403850480298	4.89750874989435	9.70593136897849e-07	6.26320156450786e-05	CPZ
RNASE1	6412.2821631397	-2.3268730692585	0.475349879883639	-4.89507448666675	9.82685005456378e-07	6.31783057198025e-05	RNASE1
CTSB	13596.8309581851	2.02838796986788	0.414742393764734	4.89071770902325	1.00468965883291e-06	6.43555438450212e-05	CTSB
CKMT1A	626.028806630788	-3.34601459279892	0.684907251439399	-4.88535431004263	1.03243024488445e-06	6.58902276799331e-05	CKMT1A
FAM177B	259.283777365335	-4.86074118163201	0.996337229862098	-4.87861041015679	1.0683585334844e-06	6.77594128584111e-05	FAM177B
CHI3L1	343.665642125533	4.56152100278776	0.935044408992261	4.87840038282665	1.06949655834604e-06	6.77594128584111e-05	CHI3L1
MYO5C	1072.73237930318	-2.95483156978814	0.6065441679288	-4.87158516399254	1.10706424066096e-06	6.98854357428835e-05	MYO5C
IRS4	72.6265631913551	-9.61496856141871	1.9750516981538	-4.86821108045242	1.12613011139229e-06	7.08323643710752e-05	IRS4
LNX1	393.14166455787	-3.09713176105397	0.638091175538463	-4.85374485619616	1.21151590021297e-06	7.59289263647861e-05	LNX1
GOLGA2P7	1242.79950456849	-2.74917629054988	0.569345654252737	-4.82865947955318	1.37455226541793e-06	8.58380792845042e-05	GOLGA2P7
NNMT	689.14424716008	2.87044006287763	0.59676471575916	4.81000298287755	1.50928043498918e-06	9.3800866859657e-05	NNMT
AHNAK2	297.258023269138	3.58395947187042	0.745178210326868	4.80953337363198	1.51283037293024e-06	9.3800866859657e-05	AHNAK2
SLCO2B1	1947.84949998723	2.2202550505328	0.462730370346312	4.79816150574069	1.60128640571855e-06	9.89333795987031e-05	SLCO2B1
ITGAX	317.22585776893	3.88971177444193	0.81097555453363	4.79633664997313	1.61593616427784e-06	9.94857095060522e-05	ITGAX
MTCO1P12	4449.60868556621	-2.0004560569323	0.417417436401938	-4.79245925655589	1.64749236919744e-06	0.0001010713364384	MTCO1P12
SERPINA4	424.796953297101	-3.10982167077214	0.649319505597276	-4.78935507706883	1.67318185264718e-06	0.0001022871839251	SERPINA4
POP4	531.49227353224	2.86055000802101	0.600295966747888	4.76523276262888	1.88635760431585e-06	0.0001149161137762	POP4
CRACR2B	1554.42379919633	-2.51748938806269	0.529174064282743	-4.75739375374522	1.96108413007293e-06	0.0001182282657379	CRACR2B
C1S	6265.37178194733	2.02294362424675	0.425199047780816	4.75763912173563	1.95870260340706e-06	0.0001182282657379	C1S
MT1E	4012.20509805699	-2.72156422462289	0.571911724446446	-4.75871381594265	1.94830438218741e-06	0.0001182282657379	MT1E
ARHGEF37	970.350890143319	-2.54145116025954	0.534535578507982	-4.75450327806682	1.98934914085265e-06	0.0001195187244175	ARHGEF37
CLPS	157.121540140576	-10.927411807467	2.2994578490037	-4.75216878282921	2.01246266934501e-06	0.0001204918800274	CLPS
HOMER2	894.377143448506	-2.49228214631361	0.525187587234115	-4.74550847524623	2.07983204474446e-06	0.0001240990195739	HOMER2
FGB	120.635308465577	6.7108732606521	1.41457447969724	4.74409326406653	2.0944234418811e-06	0.0001245431386617	FGB
CHRDL1	266.538611535464	4.21194856923178	0.890650101724978	4.72907212504016	2.25548254264029e-06	0.0001336144037067	CHRDL1
SLC1A2	243.737397707341	-4.10588989602598	0.868335866441649	-4.72845825527338	2.26231126060408e-06	0.0001336144037067	SLC1A2
VSTM2A	119.936872758053	-8.30860776894063	1.75768472332607	-4.72701825229399	2.27840791959815e-06	0.0001341104769701	VSTM2A
GPER1	552.458398388242	-3.01745060457595	0.638906007847258	-4.72283961570969	2.32574259024776e-06	0.0001364357345114	GPER1
CA4	110.25106373112	-8.58261600530262	1.81785113732979	-4.72129748638794	2.34344887687494e-06	0.0001370131200731	CA4
PAPPA2	247.969528593252	-10.5001525354797	2.22581264562958	-4.71744670698	2.38822931640819e-06	0.0001391642788621	PAPPA2
RP11-400G3.5	71.0975353114146	-11.3593328548827	2.4091222665172	-4.71513339640687	2.41552442908433e-06	0.0001402856070931	RP11-400G3.5
LRRC31	262.410251307139	-4.16131798762591	0.883066498666659	-4.71234951604334	2.4487690364014e-06	0.0001417438635256	LRRC31
GALNT7	2115.13663495471	-2.51280145345797	0.533323816101265	-4.71158680260559	2.45795360602097e-06	0.0001418043896612	GALNT7
VCAN	1481.5806529411	2.34313625404463	0.497450234310106	4.71029279400025	2.47361171046123e-06	0.000142236755219	VCAN
JUN	8917.25292687126	-2.17644152224912	0.462592973974239	-4.70487371122571	2.54023149705434e-06	0.0001455870176749	JUN
CDX1	563.743984538615	3.56341237025145	0.75793158203723	4.70149609107648	2.58262209118214e-06	0.0001470491003093	CDX1
FCGR3B	312.848392904651	4.80385549059843	1.02176042609682	4.70154780700346	2.58196794510342e-06	0.0001470491003093	FCGR3B
RGS1	1753.4009042514	2.91347864764279	0.620667181812118	4.69410778114047	2.67772833507348e-06	0.0001517782893778	RGS1
LUM	6111.77826144163	2.64587055197043	0.563707056629455	4.69369776527324	2.68310354866409e-06	0.0001517782893778	LUM
TFPI	497.442381452688	2.95029937385505	0.628681143384733	4.69283897711811	2.69439564276782e-06	0.0001519238035079	TFPI
ST3GAL2	527.142580869305	2.94511012625946	0.627785014503262	4.69127178607439	2.71512009720522e-06	0.0001525985079148	ST3GAL2
CES3	327.847365143915	-3.21100485328587	0.68470885257213	-4.6895915559199	2.73750927764789e-06	0.0001533621355127	CES3
STARD10	4268.73935871893	-2.25888677944965	0.482304919519225	-4.68352423545953	2.81984095818994e-06	0.0001574682340209	STARD10
MXRA5	1755.94316102262	2.2289393364628	0.476634981880134	4.6764073582483	2.91944397190207e-06	0.0001625094962378	MXRA5
QPRT	526.270521521956	2.95670543965838	0.632992980654854	4.67099245966293	2.99747943685452e-06	0.000166321924294	QPRT
TUBB3	215.552956342731	4.11428146724469	0.881030082997443	4.66985355738033	3.01414525292045e-06	0.0001667157229893	TUBB3
SLC44A4	4294.42758812789	-2.20181536830054	0.471561755537909	-4.66919834452846	3.02377337445328e-06	0.0001667189984275	SLC44A4
NOTCH1	1182.69121904056	2.44941536819312	0.525302076649933	4.66287014095594	3.11829536272892e-06	0.0001713882022234	NOTCH1
KALRN	936.433676399253	-2.53682565076312	0.544193576265404	-4.66162366004465	3.13724475341357e-06	0.0001718874696186	KALRN
ERO1B	1480.17877520069	-2.45001990121041	0.526126677786224	-4.65671102541183	3.21300928392036e-06	0.0001754867108267	ERO1B
PGC	594756.899182568	-9.37230639817254	2.01709837812827	-4.64642999062317	3.37728675778671e-06	0.0001838827099403	PGC
ABLIM1	3806.90187422127	-2.81952841288218	0.607281321745356	-4.64287030066842	3.43602059648396e-06	0.0001864977783568	ABLIM1
PLXDC2	926.064647802733	2.35953654179055	0.509338439241623	4.63255148247553	3.61186477800523e-06	0.0001954332920098	PLXDC2
ADGRG2	144.919723025895	-5.34018450802553	1.15293386433624	-4.63182206127663	3.62461614621603e-06	0.0001955160591811	ADGRG2
MRC1	503.577393482833	2.70560237821231	0.584456923961153	4.62925883378215	3.66976837252215e-06	0.0001973406615878	MRC1
TENT5A	1090.04005440304	-2.37375906692793	0.513130235620951	-4.62603624215476	3.72730104827767e-06	0.0001998177420435	TENT5A
PRIMA1	177.185419339453	-5.33001345023607	1.15286528446548	-4.62327517538817	3.77728103119606e-06	0.0002018759736396	PRIMA1
SLC22A23	1630.13137898365	-2.41678648509415	0.524023603213224	-4.61198020523279	3.98850984987561e-06	0.0002125131716036	SLC22A23
HTRA3	663.047463340424	3.05060372385245	0.662250240396998	4.60642146694232	4.09657672531442e-06	0.000217188247485	HTRA3
IGHA2	23510.8436981977	-2.1924324853418	0.476039213097856	-4.60557119039502	4.11335231930954e-06	0.000217188247485	IGHA2
SPHK1	176.510728620281	4.24376200494672	0.921443985670419	4.6055561389975	4.11364986914236e-06	0.000217188247485	SPHK1
APOC1	696.007035179817	3.34321457237452	0.726380268156774	4.60256799218692	4.17313261989098e-06	0.0002196631106838	APOC1
CDH1	5692.22449366476	-1.95455140650053	0.424872522046457	-4.60032434454966	4.21833604982114e-06	0.0002213737017952	CDH1
ZBTB7C	444.581235246431	-4.39736695647843	0.956019986951389	-4.5996600662095	4.23180923464604e-06	0.0002214138507364	ZBTB7C
MMP11	700.794086452814	3.68402721181718	0.801908001406285	4.59407713273418	4.34668591865915e-06	0.0002267434394035	MMP11
FBXO32	560.059538641871	2.76413414555121	0.601877363679197	4.59252052387287	4.3792442672097e-06	0.0002277599190077	FBXO32
PTK6	907.86644478983	-3.23784489715723	0.706093217829715	-4.58557710993067	4.52734142857908e-06	0.0002347615169944	PTK6
ITGA11	389.766377034709	3.15291109087103	0.688179601480264	4.58152360821094	4.61600482051861e-06	0.0002386488189551	ITGA11
SLC3A1	234.916412974154	9.98420109915615	2.17987754564222	4.58016603690218	4.64606942042206e-06	0.0002394925074319	SLC3A1
ETV4	450.846507490277	3.15095371806603	0.689088839614079	4.57263786165904	4.816221322418e-06	0.0002475310445442	ETV4
SLC5A5	1122.17874735108	-7.88534756800596	1.72498112316108	-4.57126600525102	4.84786420960974e-06	0.0002484245238942	SLC5A5
SST	1834.28865778315	-7.2750358263734	1.59339571571066	-4.56574330823321	4.97727521012259e-06	0.0002543081113957	SST
ARHGEF16	919.01257641999	-2.32677913526971	0.509970854011201	-4.56257277640146	5.05305696312403e-06	0.0002574251797324	ARHGEF16
DCHS2	134.967849850958	-4.61340153233777	1.01143855893913	-4.56122766090376	5.08554051215897e-06	0.0002583247007094	DCHS2
CPLX2	100.620965967027	-7.30347013148008	1.60153197862185	-4.5603024035554	5.10800077622239e-06	0.0002586555433865	CPLX2
MSR1	401.701277919617	3.14529018650434	0.689796233631664	4.55973812722187	5.12174496173882e-06	0.0002586555433865	MSR1
TMEM30B	1885.7498367014	-2.41909710446672	0.530706735615629	-4.55825589185434	5.15801693953837e-06	0.0002597344772762	TMEM30B
MOGAT2	358.290530061563	-3.45904294630674	0.759154847300536	-4.55643925426635	5.20280765107629e-06	0.0002612349213391	MOGAT2
CCNE1	126.97498170693	4.36417791818597	0.960042699164024	4.54581647460698	5.47227040845555e-06	0.000273975193467	CCNE1
DDC	450.281607060425	-2.91752177720802	0.641956007449852	-4.54473786887324	5.50036612403266e-06	0.0002745927764441	DDC
LGI2	128.384874400233	4.45112718795967	0.980330794861264	4.54043391403368	5.61385733526175e-06	0.0002794578181493	LGI2
GCNT3	2225.2578845082	3.08597776356865	0.680191987111976	4.53692166629512	5.70812963985156e-06	0.0002833411473365	GCNT3
FSTL1	3655.90669324139	2.56679057262546	0.565910985908981	4.53567899641073	5.74184563352273e-06	0.0002842050467979	FSTL1
SOX21-AS1	170.150694705855	-5.79303908403555	1.27780806297132	-4.53357530908426	5.79935758512446e-06	0.0002862385473247	SOX21-AS1
HOXB13	149.85895748488	10.2121154592433	2.25361973144677	4.53142795865005	5.8586316677765e-06	0.0002883472868578	HOXB13
PTGR1	1169.30778661842	-2.30694303622209	0.509600266801001	-4.52696591134822	5.9836587850931e-06	0.0002928463118333	PTGR1
PRELP	454.758731977739	3.3446956450354	0.738766307389552	4.52740685597041	5.97119066364834e-06	0.0002928463118333	PRELP
SCG3	88.5814365356348	-6.17775863056492	1.36758398601716	-4.51727915340432	6.26393033092412e-06	0.0003048773654809	SCG3
SPOCK1	147.494144710742	4.36853429640781	0.967076029410248	4.51726044649444	6.26448354716133e-06	0.0003048773654809	SPOCK1
MMP12	265.821157097562	4.02578325204222	0.893503923263203	4.50561340272518	6.61814829413202e-06	0.0003211921942302	MMP12
MS4A8	296.074724481255	-4.01984345036268	0.892754257487391	-4.50274352281032	6.70818200807044e-06	0.0003239707981619	MS4A8
SCGN	97.5601060566825	-6.77715837952314	1.50516422090375	-4.50260395869222	6.71259014730322e-06	0.0003239707981619	SCGN
F2R	1226.49618356178	2.49341407915681	0.554922727154183	4.49326357913617	7.01398822452807e-06	0.000337582090707	F2R
PCSK2	73.5657530841968	-11.2958199443635	2.51644702982647	-4.48879702631471	7.16265025535463e-06	0.0003437874804381	PCSK2
ASS1	3177.63056375376	2.02940823993303	0.452244597891421	4.48741289425036	7.20932722749e-06	0.0003450772205619	ASS1
CPVL	554.842679120343	3.1527789129522	0.706114876838932	4.46496599401256	8.00814701844729e-06	0.0003822628643901	CPVL
TRIM29	369.803691013795	4.07290562744509	0.913078610619493	4.4606297640482	8.17191601377155e-06	0.0003890144609506	TRIM29
PTPRN	76.3669742756251	-5.94975996333365	1.3346029567914	-4.45807491513269	8.26990016920993e-06	0.0003926061870521	PTPRN
CDX2	477.757213220485	3.07246112741509	0.690194898561545	4.4515848115054	8.52388542627575e-06	0.0004035642820163	CDX2
CRABP2	104.849938855198	5.27727887335948	1.18622302079543	4.44880834450572	8.63480215297102e-06	0.0004077077450168	CRABP2
LRRC2	116.002401522178	-4.56620577960943	1.02716439067583	-4.44544789622727	8.77089374939287e-06	0.0004130142751234	LRRC2
ALDH1A3	841.583944498782	2.41660272985705	0.543860455719642	4.44342423583524	8.85383432373091e-06	0.0004157961062597	ALDH1A3
MUC6	14717.7529209665	-11.4477658471039	2.57772501327594	-4.44103455106538	8.95274173101565e-06	0.0004193108042459	MUC6
JRK	707.214584992614	-2.90600332433318	0.656568290765464	-4.42604884397508	9.59748013619466e-06	0.000447104001104	JRK
KCNQ1	3285.9112886807	-2.05177309339141	0.463537667845727	-4.42633519499494	9.58475480621642e-06	0.000447104001104	KCNQ1
IL20RA	269.003014126494	-3.61261364748472	0.81681998344409	-4.42277823842197	9.74397422011575e-06	0.0004527180342322	IL20RA
TTYH3	1897.64703311202	2.02726741008037	0.458816638975582	4.4184696845492	9.9402219447117e-06	0.0004606076780391	TTYH3
EGLN3	481.56381419044	-2.69266529136486	0.609570454375021	-4.41731595099304	9.99341006198755e-06	0.0004618439880902	EGLN3
CENPV	568.650343522044	-2.79681859257229	0.633591345063368	-4.41423105660095	1.01369647618484e-05	0.0004672389868933	CENPV
TTC39A	497.397826507838	-2.92740920296651	0.663311921126602	-4.41332216371817	1.01796340675955e-05	0.0004679677159886	TTC39A
HBB	410.577677060224	-3.19390966327567	0.724022630055514	-4.41133955029939	1.02733067231715e-05	0.0004710311132574	HBB
PGGHG	893.129216652994	2.39242847773805	0.542524523308763	4.40980706853037	1.0346275456928e-05	0.00047313164642	PGGHG
CXCL17	4122.01164825259	-8.41796232832425	1.91287611437111	-4.40068348654759	1.07910433481959e-05	0.0004921789221351	CXCL17
MT-ND4	289351.989526613	-1.71077656992237	0.388890914259895	-4.39911684020228	1.08692298958509e-05	0.000494450633095	MT-ND4
HEPH	1061.49807442471	2.29959215278474	0.52281674364234	4.39846692124669	1.09018238532628e-05	0.0004946418671755	HEPH
MUC20	326.374447436677	3.1639150616232	0.719672379547283	4.39632692811344	1.10098070325865e-05	0.0004982438128019	MUC20
PLXNA3	847.992652042552	2.35811773516999	0.536861943267671	4.39240993842298	1.12101072583702e-05	0.000505994038245	PLXNA3
CTD-2231E14.8	104.471017994329	5.06030180893439	1.15225727118754	4.39164233150741	1.1249765364278e-05	0.0005064719946816	CTD-2231E14.8
SCP2	3221.1843174583	-1.94280019986966	0.442454293279475	-4.39096247765979	1.12850015556821e-05	0.0005067489229501	SCP2
IGFBP7	8964.97501458498	2.63476849200955	0.600267665697182	4.38932270148084	1.13704236711408e-05	0.0005092722149673	IGFBP7
CCN4	123.322293240556	5.04008922110973	1.15085812663091	4.37941837006826	1.18996485092459e-05	0.0005302495549273	CCN4
SIRPA	765.807878791027	2.39313205375938	0.546406464744943	4.37976526298325	1.18807219174261e-05	0.0005302495549273	SIRPA
ACKR4	205.940960250001	-3.5648574325303	0.814532335019031	-4.3765695716021	1.20561721501551e-05	0.0005358537943167	ACKR4
MANSC1	776.26114226582	-2.34422962891056	0.536189286809645	-4.3720187750465	1.23102936201418e-05	0.0005457563504929	MANSC1
CTSK	1766.64804012771	2.93328346558768	0.67141656038413	4.3687982076425	1.24932137106548e-05	0.0005523147741461	CTSK
SLC39A5	447.015087852966	2.99086596391449	0.684674729000574	4.36830196475964	1.25216286395992e-05	0.0005523147741461	SLC39A5
FCGR2A	677.077747273756	2.95120545143591	0.675959352202016	4.36595106173473	1.26570817993169e-05	0.0005568796368421	FCGR2A
CYP1B1	353.964622418868	3.08945635103391	0.708287007166097	4.36187071028597	1.2895507023599e-05	0.0005659406016931	CYP1B1
CTC-251H24.14	161.10050414613	-10.4253925046209	2.39141736303991	-4.35950355874659	1.303578340356e-05	0.0005706594327643	CTC-251H24.14
MFSD4A	4350.64031669817	-2.04352376095167	0.468938448787758	-4.35776543005663	1.31397098301251e-05	0.0005737673292487	MFSD4A
TGFBI	1941.39204485321	2.22057294730543	0.510248516554445	4.35194395527163	1.34935758988383e-05	0.0005877464322136	TGFBI
INTS13	392.268057460189	2.78344067167026	0.640167669316898	4.34798694948212	1.37392777478587e-05	0.0005969562000023	INTS13
DDX60	1639.0215126583	-2.6128200397995	0.601525353679199	-4.3436573767312	1.40130008184134e-05	0.0006073346100975	DDX60
TMEM176A	1876.14855620575	2.1627123422773	0.498541175814448	4.33808168150636	1.43731740798516e-05	0.0006213990372041	TMEM176A
ADH7	138.931156723202	-9.9455743594083	2.29397130892279	-4.33552691819785	1.45411377759474e-05	0.0006271045630453	ADH7
CCKAR	291.360424962768	-9.56678851360622	2.20861198768746	-4.33158407494798	1.4804039739686e-05	0.0006368661342828	CCKAR
SLC7A7	463.535438122362	2.59843966852895	0.600743092346758	4.32537585805329	1.52272004332769e-05	0.0006534569289383	SLC7A7
C6orf132	1343.13675109609	-2.63171480165763	0.608695792585845	-4.32353046252817	1.53551924356483e-05	0.0006573305105805	C6orf132
MUCL3	4612.37425712685	-11.331647402837	2.62640775251535	-4.31450424709739	1.59961458945348e-05	0.0006830903184325	MUCL3
AQP4	427.151761620474	-9.30382502448587	2.16262447919899	-4.30209919196508	1.69187534979013e-05	0.0007207223525524	AQP4
SLC28A2	1096.67353283844	-5.84271094743491	1.35875384994603	-4.30005107081535	1.70758753263059e-05	0.0007256414044151	SLC28A2
HKDC1	317.462204231302	3.63579551675265	0.848276991594797	4.28609469875777	1.81841496799119e-05	0.0007708575179394	HKDC1
RP11-357H14.17	98.1396347182156	6.55332642852033	1.53112315788747	4.28007792499339	1.86827886797343e-05	0.0007900733669102	RP11-357H14.17
ACO1	1462.03240385436	-2.07446003555178	0.484752833319899	-4.27941807239072	1.87382596183526e-05	0.0007905004777979	ACO1
CYBB	933.637366000604	2.95910244344061	0.693187238102542	4.26883572112572	1.96495914237852e-05	0.0008266691739214	CYBB
USP54	755.59148664506	-2.63166416037121	0.616549911061251	-4.26837164868193	1.96905072133044e-05	0.0008266691739214	USP54
RDH12	86.8078607484846	-5.35188094404435	1.25749364754489	-4.25599044137779	2.08125598516346e-05	0.000871676034363	RDH12
TSHZ2	379.870887435031	3.40655865517627	0.802207229760264	4.24648211683944	2.1715310384194e-05	0.0009073042034144	TSHZ2
IER5L	478.354900330719	2.96754101457973	0.699252614715468	4.24387546378679	2.19692304679233e-05	0.0009157174699584	IER5L
SCGB2A1	103.177987952879	-8.21276023383146	1.9385586702107	-4.23652910795772	2.27001505000254e-05	0.0009439253512218	SCGB2A1
IDO1	239.055165515489	3.94250216806021	0.933794823388244	4.22202187173727	2.4212060864593e-05	0.0010043969915328	IDO1
GATA6	1926.1253509684	-1.99421451343367	0.472564376423461	-4.21998485905054	2.44318726749608e-05	0.0010111081178523	GATA6
TM9SF3	8744.39252474669	-1.80560995096906	0.428431130769375	-4.21446954082573	2.50365936806725e-05	0.0010336790798539	TM9SF3
TIMP2	4540.08618187596	1.84966278886201	0.439598443218624	4.2076190609759	2.58075437210393e-05	0.0010629864896737	TIMP2
CYP2S1	1478.68848767134	-2.99442679169589	0.711757913248132	-4.20708605546894	2.58684653401645e-05	0.0010629864896737	CYP2S1
RASAL1	370.917866761549	-3.81666066078216	0.907612462012822	-4.20516555305765	2.60891117476739e-05	0.001069530809364	RASAL1
ANKRD22	1183.50977052328	-2.51360327047832	0.598324541682894	-4.20106998019563	2.65656452233442e-05	0.0010865099453669	ANKRD22
NFAM1	193.978306037636	3.7020244846442	0.882705814015267	4.19395049388467	2.7413783584588e-05	0.0011166892643813	NFAM1
C1QB	1955.49768113868	2.58416377291884	0.61618638417118	4.19380213406492	2.7431728471287e-05	0.0011166892643813	C1QB
LSAMP	313.609148023613	2.95236591901784	0.704274248196941	4.19206853945943	2.7642245168565e-05	0.0011226359850161	LSAMP
MT1H	495.304145943331	-3.88393070000142	0.927410966221092	-4.18792837422142	2.81512325346524e-05	0.0011406486615145	MT1H
ARFGEF3	1466.22651115471	-2.47405563372413	0.59169984552897	-4.18126800677524	2.89887929259814e-05	0.0011718601836412	ARFGEF3
PTPRZ1	431.175105794097	-3.04139032238749	0.727971673535885	-4.17789652118595	2.94217447797284e-05	0.0011866089335583	PTPRZ1
ANTXR1	1770.54420702785	2.389709670017	0.572333680218439	4.17537837211491	2.97491168997934e-05	0.0011970412557623	ANTXR1
CYP7B1	222.469989903074	3.26616525307912	0.783557587513846	4.16837933181447	3.06773094033791e-05	0.0012315455339517	CYP7B1
GFUS	2755.36659134526	-2.13965462649785	0.513373749242463	-4.16783022048778	3.07512836209549e-05	0.0012316656090503	GFUS
PRR4	145.097244679828	-4.80154774160094	1.15219389105094	-4.16730880010252	3.08216842992565e-05	0.0012316656090503	PRR4
NRG4	139.496198943317	-5.30853100972385	1.27413188324324	-4.16639052796581	3.09460392810117e-05	0.0012338051313342	NRG4
NCOR1	2312.42216533245	-1.93233503461502	0.464021114777288	-4.16432565906503	3.12274133033048e-05	0.0012412194835798	NCOR1
NPL	231.249161294302	3.16791227135836	0.760880481193809	4.16348211007853	3.13430593964443e-05	0.0012412194835798	NPL
DDR1	4642.79195151925	-1.78519131306951	0.428775623122905	-4.16346269889928	3.1345725350119e-05	0.0012412194835798	DDR1
GBP5	463.697047150881	3.58883321561285	0.862689071072267	4.16005410982216	3.18172206073574e-05	0.0012570327316144	GBP5
LLNLR-225F10.1	102.839463480345	-5.77122747859796	1.39178533210646	-4.14663622719979	3.37395470146651e-05	0.0013299640896753	LLNLR-225F10.1
PLA2G2D	46.7050218347063	6.84559235379265	1.65166589955422	4.14465925320626	3.40319379241143e-05	0.0013384615224646	PLA2G2D
NEUROD1	61.2130185605048	-10.0560394475592	2.42803880947977	-4.14163044194251	3.44845661027735e-05	0.0013532085477671	NEUROD1
STEAP3	1064.57597619794	-2.72803735128757	0.658911240801213	-4.1402197782669	3.46973230552471e-05	0.0013564946785343	STEAP3
GPRC5B	1836.50495924542	-1.9072458294055	0.460682576001268	-4.14004333734613	3.47240215018262e-05	0.0013564946785343	GPRC5B
SLC1A1	367.647490727033	2.71354709309574	0.655752942237781	4.13806316115893	3.50249963694566e-05	0.001365191301443	SLC1A1
GUCY1A1	825.884752989784	3.43171152216017	0.830987736552087	4.12967769704874	3.63272136929256e-05	0.0014127880450264	GUCY1A1
PCAT18	74.8046890734238	-9.86233479735916	2.38907808503872	-4.1280922792439	3.65785327398393e-05	0.0014193937103033	PCAT18
MST1R	1323.09721607402	-2.14768415660533	0.52094384865795	-4.12267879184708	3.74491734269832e-05	0.0014499487747073	MST1R
REP15	433.392568695367	-7.03599932504798	1.70714420210084	-4.12150263369044	3.76409167335001e-05	0.0014541412244961	REP15
PDGFA	539.842183133115	-2.59871524961628	0.631550606226525	-4.11481712470112	3.87486497493885e-05	0.0014936232844769	PDGFA
NRARP	814.262654149518	2.33769980962593	0.569011713954754	4.10835093952356	3.98494267847341e-05	0.0015326634941951	NRARP
SMIM38	708.977981196266	-3.42678539830215	0.834753297949845	-4.10514748096035	4.04057016190434e-05	0.0015506355491378	SMIM38
EPHB3	1376.41871852569	-2.84572115542184	0.693637453238248	-4.10260596819936	4.08522647864177e-05	0.0015643274931291	EPHB3
CTSC	2936.91506262915	2.09924506949974	0.512306385592621	4.09763596265035	4.17391011382727e-05	0.0015947814893248	CTSC
ZFPM1	708.110316867267	-2.27599046980744	0.555928939112454	-4.09403128651853	4.23937068806421e-05	0.0016162484791716	ZFPM1
NR5A2	171.653602657066	3.71357758128092	0.908038106652672	4.08967151716837	4.31984530264773e-05	0.0016433332905683	NR5A2
GRINA	1639.73848277756	1.93675050028625	0.474635390423491	4.08050166372591	4.49386076402066e-05	0.0017058068865257	GRINA
IMPA2	1336.39790100162	-1.98385472549282	0.486528493677133	-4.07757151179173	4.5508535239557e-05	0.0017236852379974	IMPA2
LIF	190.33001564005	3.61327120884395	0.886494547182353	4.0759091190447	4.5834918776206e-05	0.0017322815397783	LIF
LINC02009	52.3684093612941	-6.72309498445924	1.65023162557533	-4.07403111191456	4.6206304776956e-05	0.0017425377665127	LINC02009
PCSK1	121.760887551829	-4.84023974488293	1.18896432786803	-4.07097137519855	4.68175027779448e-05	0.0017617739760262	PCSK1
TMC4	1513.41486415192	-2.18899988049679	0.537997788645908	-4.06878973611826	4.72579694966992e-05	0.0017745163847866	TMC4
RBP2	258.928210723761	-8.93208194548349	2.1956847109327	-4.06801664237543	4.74149956497132e-05	0.0017765838047418	RBP2
SLC2A5	117.157620227949	4.47676961136124	1.10109991230171	4.06572515477105	4.78833402582099e-05	0.0017902820543321	SLC2A5
PLCXD2	272.895941455116	-3.39975065271057	0.837355970062518	-4.06010200471461	4.90512819874814e-05	0.0018300224541068	PLCXD2
SLC16A1	1377.36254744588	-2.36586964445375	0.582884055113111	-4.05890266460393	4.93038579457477e-05	0.0018355152072409	SLC16A1
BCL2L14	276.209890806851	-2.91247987765644	0.717647406300779	-4.0583716349917	4.94160838831897e-05	0.0018357706385859	BCL2L14
CYB5A	1968.77505873089	-1.90212016056061	0.469612530653247	-4.05040333552151	5.11294277381225e-05	0.0018953787648538	CYB5A
FAM107B	4029.14016086844	-1.86784940865273	0.461238058145	-4.04964285940501	5.12958561833574e-05	0.001897511045186	FAM107B
SH2D4A	665.470585341576	-2.44932931517442	0.604973988608688	-4.04865227479839	5.15134133881102e-05	0.0019015216132649	SH2D4A
GLIS2	392.192562229367	2.83917755010547	0.701692879985462	4.04618264070784	5.20596209610645e-05	0.0019147579664242	GLIS2
IGKV2-29	216.239387932179	-4.40474908586167	1.08865738215114	-4.04603795287557	5.2091791085639e-05	0.0019147579664242	IGKV2-29
RIMBP2	143.824139559907	-4.99529559982633	1.23576962387248	-4.04225472396123	5.29396772735909e-05	0.0019336855285907	RIMBP2
FZD5	1150.80707829905	-2.02157216556121	0.500090015303408	-4.04241657241387	5.290313807506e-05	0.0019336855285907	FZD5
MAGI3	576.674937336864	-2.39068786799681	0.591282005739009	-4.04322784186342	5.27203442478632e-05	0.0019336855285907	MAGI3
ARHGAP23	636.48839127378	2.91640988333828	0.72170968570969	4.04097373373955	5.32297207573971e-05	0.0019402121856822	ARHGAP23
COL11A1	60.6889893317148	10.8843378801265	2.69416165869864	4.03997207999166	5.34575648458319e-05	0.0019444491697472	COL11A1
CSF3R	407.23791625723	3.69244505740379	0.914108675968628	4.03939395224656	5.35894906349515e-05	0.0019451868652765	CSF3R
CHRNA7	289.389172051044	-3.64386106558254	0.902283298510324	-4.03848887771566	5.37966436797769e-05	0.0019486464092157	CHRNA7
SOD2	5179.68864267566	2.07121118924743	0.512965576086782	4.0377196556695	5.39732990800516e-05	0.0019509891906052	SOD2
FAM135A	715.270936956726	-2.29721899425426	0.569442635065622	-4.03415349114056	5.47994900548227e-05	0.0019760799903818	FAM135A
FKBP10	827.221443399926	2.49751772640822	0.619155664369145	4.0337476827462	5.48942613410339e-05	0.0019760799903818	FKBP10
RNF128	1312.03747049414	-1.97243285667828	0.489405588526432	-4.03026222609583	5.57146629773024e-05	0.0020002923558452	RNF128
SYT8	237.863148308862	-3.46800099870672	0.860563814164863	-4.02991729564211	5.57964807978407e-05	0.0020002923558452	SYT8
RFX6	59.6782263423631	-9.71953085462627	2.41364698326329	-4.02690655345353	5.65154800104082e-05	0.0020219080250951	RFX6
SH3YL1	1732.13068537595	-1.82928839210745	0.454566148945399	-4.02425124781384	5.71568719345907e-05	0.0020406643026974	SH3YL1
EHF	3102.84205795753	-1.7844864775868	0.444033982387221	-4.01880610126508	5.84937818275718e-05	0.0020836897514613	EHF
MT1M	797.683943279495	-3.0478478708305	0.758477919733506	-4.01837389267887	5.86011581367203e-05	0.0020836897514613	MT1M
TMEM176B	3261.5749806653	1.87249169958504	0.466085652332285	4.01748410450981	5.88228018348469e-05	0.002087310949834	TMEM176B
MYO10	2363.71036089196	-1.9733553989506	0.491303818124421	-4.01656841683826	5.90517257733913e-05	0.0020911752401418	MYO10
MECOM	2963.08816802838	-2.18977990312102	0.54548414181953	-4.0143786688587	5.96025935440477e-05	0.0021064015969938	MECOM
CHRDL2	165.646917513586	7.63932145254091	1.90457822423414	4.01103055539386	6.04542848543398e-05	0.0021321761235165	CHRDL2
PPIF	1712.7677973976	-1.87018698969117	0.466434331570464	-4.00953974248494	6.08372134975893e-05	0.0021413470116535	PPIF
SHANK2	418.89145289456	-2.67413381984924	0.670353141987476	-3.98914191991539	6.63127402229243e-05	0.0023293686953709	SHANK2
SILC1	179.181780649282	-8.86006913887192	2.22173269840469	-3.98790959201971	6.66580549572073e-05	0.0023367873068801	SILC1
VSIG1	4129.17877380356	-8.96157245156076	2.24823470909685	-3.98604843849278	6.71828023511783e-05	0.002350453745712	VSIG1
PLEKHG5	327.89377100847	2.69659937558997	0.676867801094488	3.98393803225623	6.77825547382679e-05	0.0023666842709515	PLEKHG5
PDILT	287.824124327832	-8.67225981543396	2.1788080939568	-3.98027703288214	6.88350020088201e-05	0.0023795877777771	PDILT
GAS7	735.525216082071	2.11421261023803	0.531119411820442	3.98067282645808	6.87204800605201e-05	0.0023795877777771	GAS7
TSPO	2495.70937084045	-1.90110762237664	0.477571944771086	-3.98077743718361	6.86902413251552e-05	0.0023795877777771	TSPO
GPRC5C	3392.61058024067	-1.80609682899952	0.453631359518876	-3.98141969487091	6.85048663084501e-05	0.0023795877777771	GPRC5C
GLS	1497.69979688705	2.0011200992875	0.502601333584817	3.98152564581249	6.84743311794093e-05	0.0023795877777771	GLS
WARS1	2149.16842052675	1.81562441982126	0.456896241838593	3.97382218009721	7.0728375360817e-05	0.0024401989780426	WARS1
NKX6-2	310.734510881325	-14.1082892870586	3.55104185268108	-3.97300000179008	7.09730486444042e-05	0.0024438012382044	NKX6-2
RGMB	1861.60064582725	-2.05424495260702	0.517547372583428	-3.96919211926997	7.21167206623594e-05	0.002478283282249	RGMB
HOPX	353.907888109168	2.81623162320054	0.709634966816617	3.96856377559015	7.2307107000413e-05	0.0024799344985594	HOPX
TM6SF2	194.328900755078	-3.41566568132659	0.861295521307196	-3.96573022479276	7.31715860746599e-05	0.0025046533284455	TM6SF2
HAS3	223.278051812272	-4.79094642305559	1.20878542091914	-3.96343829115066	7.38779666168451e-05	0.0025189350535524	HAS3
CTSZ	4752.42127959253	1.7207384398479	0.434133366031981	3.96361711511742	7.38226214179135e-05	0.0025189350535524	CTSZ
EPN1	4518.95035422157	-1.70405545722035	0.430114995821968	-3.96186013920261	7.43681016049596e-05	0.0025306942075453	EPN1
MUC5AC	39159.3434678403	-11.0813653947371	2.80047626542066	-3.95695744026331	7.59104489420379e-05	0.0025781437659203	MUC5AC
MT-ND6	31125.3939510844	-1.95380724877041	0.49385486222778	-3.95623774960275	7.61393874538358e-05	0.0025808882249186	MT-ND6
LAMA5	2236.94359005153	1.89080109163918	0.478147660230314	3.9544292462467	7.67175697957088e-05	0.002595437317574	LAMA5
SLC41A2	901.911388389545	-2.22175609099113	0.562985021492428	-3.94638579389099	7.93397389584067e-05	0.0026789462633184	SLC41A2
SYT16	46.7067322814433	-10.8733371725403	2.75657404185263	-3.944511196671	7.99629176138625e-05	0.0026947657903023	SYT16
TREM2	137.402810472029	4.5488453489616	1.15393958116437	3.94201344958776	8.08004444210282e-05	0.0027177338670802	TREM2
JCHAIN	30613.3471379813	-1.85808105289935	0.471943055848606	-3.93708738771104	8.24765780296744e-05	0.0027687657399056	JCHAIN
CXCL8	329.606346189775	4.11523145736161	1.04591205925797	3.93458648930884	8.33400546369298e-05	0.0027923726383446	CXCL8
CA2	9661.90849985534	-6.96165232815768	1.76956128681165	-3.93411201976565	8.35048343422638e-05	0.0027925234716799	CA2
SNTB1	898.796237134895	-2.13955020499649	0.543984608017657	-3.93310798405356	8.38545441116413e-05	0.0027974795880582	SNTB1
NIPAL1	312.695784652177	-3.12108759530821	0.79361142303629	-3.93276546268348	8.39741620016346e-05	0.0027974795880582	NIPAL1
F2RL2	225.453566779423	3.516694355211	0.894641250439386	3.93084306528885	8.46485139119636e-05	0.0028109381370261	F2RL2
C1R	3996.92027034935	1.82553790958252	0.464431385327885	3.93069453799662	8.47008277528962e-05	0.0028109381370261	C1R
ALDOB	3065.14710091422	2.08803324414203	0.531619804916628	3.92768144608436	8.57687095041918e-05	0.0028355753808188	ALDOB
LPCAT3	1702.76848343497	-1.92880343251064	0.491075964590468	-3.92770889147296	8.57589253180987e-05	0.0028355753808188	LPCAT3
C1QA	2088.12201797728	2.44979678087408	0.623890211296649	3.92664724741008	8.61381674218676e-05	0.002842396384453	C1QA
MEDAG	109.86192669899	4.29549087659914	1.09460161583071	3.92425044370067	8.70001925289315e-05	0.0028626199803258	MEDAG
RSPO3	172.634228474998	3.81782777929887	0.972937368638609	3.92402214403687	8.70827256938908e-05	0.0028626199803258	RSPO3
SUCLG2	2993.93124611735	-1.98770123772001	0.506604393905487	-3.92357678226305	8.72439424641583e-05	0.0028626199803258	SUCLG2
DNM1	305.812176752794	3.08499073337965	0.786643462093696	3.9217140700169	8.79212878663806e-05	0.0028794221776239	DNM1
MAP7	986.125018963962	-2.27411274568765	0.58006653279214	-3.92043432456144	8.83895226999294e-05	0.0028893258048796	MAP7
IFITM1	2181.68797682206	1.87773791158019	0.479203384471114	3.91845711534906	8.91175805654644e-05	0.0029022347779291	IFITM1
PDGFD	712.173369006258	-2.42796221683107	0.619584200732097	-3.91869614164177	8.90292650221086e-05	0.0029022347779291	PDGFD
TOX3	456.80749362353	-2.51638477663719	0.642612330327834	-3.91586755789985	9.00796915567275e-05	0.0029280941529717	TOX3
FAM174B	789.137242509384	-2.28189402786286	0.58281040716819	-3.91532820930622	9.02813091519533e-05	0.0029291829596917	FAM174B
ATP9B	500.667512003487	-2.51054571970315	0.641471990529705	-3.91372617474697	9.08826931061655e-05	0.0029432140557411	ATP9B
BMP5	77.1468017218074	-9.43002621554996	2.41013441779152	-3.9126557199208	9.12866353160489e-05	0.0029508108480733	BMP5
IFITM3	4759.85142752036	1.82959434123469	0.46784685749487	3.91066929685372	9.20407204975727e-05	0.0029696768022763	IFITM3
TYMP	1786.83989625989	2.41133529404699	0.616865338638246	3.90901407975054	9.26735632676921e-05	0.0029845683785822	TYMP
OVOL2	348.304685244242	-3.17208396528311	0.811661611913757	-3.90813599993215	9.30109475090114e-05	0.002989907266512	OVOL2
ALPP	121.330699816988	9.58712305284264	2.45645223428305	3.90283308547247	9.50732693124548e-05	0.0030505737960053	ALPP
SLC2A10	594.320469744465	-2.24870915777752	0.576613873474648	-3.89985267650065	9.62512380921112e-05	0.003082693605292	SLC2A10
RNASE4	1613.97197847965	-2.13799986732809	0.548370411928794	-3.89882426334431	9.66608935947948e-05	0.003090133484591	RNASE4
PTGER3	641.248115094674	2.40031554968047	0.615823203257987	3.8977348319805	9.70966502978342e-05	0.0030983790075808	PTGER3
C4orf19	530.025757691966	-2.28836466431548	0.587668170433938	-3.89397414977526	9.86151632763674e-05	0.0031374317258286	C4orf19
RP11-554A11.11	1157.2466150984	-2.24137740315733	0.575625294999495	-3.89381325426169	9.86806282359013e-05	0.0031374317258286	RP11-554A11.11
AEBP1	3015.04408938404	2.1880858065781	0.562289905202896	3.89138376188446	9.9674137563539e-05	0.0031632468101448	AEBP1
DUXAP9	61.1144466898181	5.52711382046735	1.42196466672206	3.88695580826811	0.0001015092251242	0.0032118994594222	DUXAP9
CDH11	924.391393969942	2.48326118323518	0.638896646869324	3.88679639407012	0.0001015758825771	0.0032118994594222	CDH11
PYCR1	1536.08046159284	-1.98583093402963	0.511217948745329	-3.88450941306621	0.0001025367204068	0.0032364081153055	PYCR1
PLCE1	579.209695496192	-2.29282475932873	0.590461489607707	-3.88310634932693	0.0001031304338371	0.003249261390134	PLCE1
ME1	462.241020913745	-2.40670548373501	0.620145855039083	-3.88087006335524	0.0001040834409444	0.0032674984816793	ME1
LYPD6B	427.541234693576	-3.48796263599311	0.898758394695733	-3.88086793578593	0.0001040843515658	0.0032674984816793	LYPD6B
UGDH	1265.90432905951	-2.21093859494694	0.570277769599042	-3.87695034386739	0.0001057739349992	0.0033096161732261	UGDH
MEST	527.07438358898	2.2626139277465	0.583617702219742	3.87687679647282	0.0001058059007339	0.0033096161732261	MEST
SLC7A9	116.482148713435	5.68607656502624	1.46694772332331	3.87612760470063	0.0001061320400327	0.0033138683395893	SLC7A9
CFAP73	54.2525935985857	-5.69008941668634	1.46844847327574	-3.87489892920328	0.0001066689633596	0.0033246750422444	CFAP73
MELTF	234.011156021224	2.93011713166927	0.756336373587698	3.8740925783725	0.0001070227254246	0.0033297445447759	MELTF
PSAPL1	790.965135801936	-8.80841672088812	2.27504212357657	-3.87175983671041	0.0001080523895435	0.0033557874920094	PSAPL1
ATP2A3	3637.3466384736	-2.03829470799601	0.527292720299851	-3.86558476824204	0.0001108233483366	0.0034357209930062	ATP2A3
SNX10	218.712126160836	3.43877545852562	0.890775061142015	3.86043077375443	0.0001131873052178	0.0035027751666266	SNX10
LAMA3	1406.18265110087	-2.510950125331	0.651142653601569	-3.85622123115811	0.0001151532804109	0.0035572971712757	LAMA3
HAP1	39.4759527001308	-6.22093919055175	1.61378894669935	-3.85486541054535	0.0001157933135834	0.0035707378806456	HAP1
RP11-523H20.5	59.2462822148196	-7.39500048319804	1.91884888491525	-3.85387329942068	0.0001162637769306	0.0035730856324015	RP11-523H20.5
DIO2	736.845272786084	2.19692620906148	0.570061605074546	3.85383998765219	0.0001162796047507	0.0035730856324015	DIO2
KRT17	743.899148762444	4.24520798571523	1.10247502272657	3.85061602140995	0.000117821098594	0.0036140792267683	KRT17
CTSL	1459.36023669192	2.57649224529571	0.669373510894834	3.84910995634022	0.0001185477873977	0.0036299790858195	CTSL
MT1X	3297.79488979079	-1.79506314170055	0.466534707377063	-3.84765187523282	0.0001192553484038	0.0036452384828763	MT1X
RASSF8-AS1	84.2734798180496	4.36601895802366	1.13544508629487	3.84520485466244	0.00012045176746	0.0036753610235649	RASSF8-AS1
C1QC	2706.17682328984	2.34171076631462	0.609225322988761	3.84375152829592	0.0001211676879481	0.003690742355105	C1QC
LRRK2	258.305578866048	3.17394697135202	0.82635001708327	3.84092322349669	0.0001225724497887	0.0037036058575534	LRRK2
DNER	246.498633104533	-3.92153639679749	1.02089167877573	-3.84128549416747	0.0001223916637373	0.0037036058575534	DNER
FBN1	1652.16832095334	1.94358496705796	0.506041464377104	3.84076227715915	0.0001226528485225	0.0037036058575534	FBN1
ACADVL	7623.30315354732	-1.56491182086918	0.407293710043204	-3.84221946541523	0.0001219267373798	0.0037036058575534	ACADVL
OTC	198.801727909084	-8.79513776695275	2.28944722884588	-3.84159881745185	0.0001222355069453	0.0037036058575534	OTC
ACY3	205.995818382336	-3.14187888386266	0.818359422625001	-3.83924079933564	0.0001234153441234	0.0037201825963012	ACY3
TNFRSF6B	426.760597987677	3.54089326932442	0.923237638954949	3.83529994870281	0.000125411149053	0.0037738142486208	TNFRSF6B
TNFAIP2	1580.82364153274	1.87228973240157	0.488363449081208	3.83380397514194	0.0001261767057786	0.0037903047323813	TNFAIP2
FMC1-LUC7L2	87.1735409544118	-9.22987228116248	2.40885393616942	-3.83164464336094	0.0001272895038002	0.0038171515055287	FMC1-LUC7L2
CKMT2	257.767360490127	-3.54561877727116	0.925820070697044	-3.8297061054225	0.0001282963906104	0.0038407354185667	CKMT2
TRIM16	784.760818447867	-2.23191924900528	0.583305124590326	-3.82633231719476	0.0001300666765423	0.0038870526679211	TRIM16
RP13-122B23.13	411.023139215372	-2.78234850523306	0.727263942007432	-3.82577540906686	0.000130361100366	0.0038891805679398	RP13-122B23.13
MAMDC2	221.362852839049	-3.79208848179694	0.991487598743465	-3.82464539808943	0.0001309604409127	0.0038898854617152	MAMDC2
TC2N	1584.07429149785	-1.97175677358702	0.515560257529515	-3.82449334445477	0.0001310412857574	0.0038898854617152	TC2N
HBEGF	479.076067343769	-2.61224332143649	0.683097173545652	-3.82411671809079	0.0001312417354167	0.0038898854617152	HBEGF
PLXNA2	1224.53326046722	-2.05937528157786	0.538532651563105	-3.82404906294999	0.0001312777737179	0.0038898854617152	PLXNA2
KCNK3	114.651537534705	-3.76304011010675	0.984542276553337	-3.82212140577682	0.0001323085178972	0.0039137713197347	KCNK3
FUT9	1408.75776452045	-8.90754658468192	2.33121962803979	-3.8209812913131	0.0001329217363576	0.0039252464619635	FUT9
EDN3	156.683027808076	-9.20944455595059	2.41248271044279	-3.81741370252568	0.0001348579344984	0.0039756849285375	EDN3
CTXND1	218.200281888801	-8.42682988718212	2.208385291868	-3.81583318735751	0.0001357241764045	0.0039944633876615	CTXND1
AGT	516.609345489467	2.37269769696373	0.621897830667041	3.81525321356854	0.0001360433585951	0.0039971052897174	AGT
SGK2	425.96086265367	-2.58743084409097	0.678299301128349	-3.81458574376648	0.0001364115684422	0.0040011763585343	SGK2
TMEM38A	318.564854989508	-2.55761956247144	0.670829480078711	-3.81262248965467	0.0001375000474103	0.004026324917698	TMEM38A
OVOL1	153.996301857506	3.68991755685337	0.968384624184351	3.81038428812447	0.0001387509437465	0.0040510702441096	OVOL1
ANGPTL2	642.20747752332	2.13138942978302	0.559378856764484	3.81027885485561	0.0001388101323384	0.0040510702441096	ANGPTL2
ANOS1	94.6894931072788	4.25791209005758	1.1185921552747	3.80649199976906	0.0001409518498779	0.0041037094031731	ANOS1
SEC14L5	77.6113154503129	-5.22820452582528	1.37358101969947	-3.80625856854747	0.0001410848839178	0.0041037094031731	SEC14L5
CLIC5	265.280417183938	2.75092967022978	0.72289534654172	3.80543281041997	0.0001415564388074	0.0041105630555705	CLIC5
BCL2L15	796.427632593696	-2.12031037995323	0.557308448620795	-3.80455452487844	0.0001420596186836	0.0041114696616712	BCL2L15
SHISA6	93.4332840461705	-5.36718594737427	1.41071450794589	-3.80458690765809	0.0001420410363459	0.0041114696616712	SHISA6
SH3RF1	801.706941732549	-2.16185189157906	0.568635060910765	-3.80182658472816	0.0001436332497086	0.0041500444100584	SH3RF1
NKX6-3	432.366196511949	-2.62451164093001	0.690402855861996	-3.80142060341451	0.0001438688413978	0.0041500444100584	NKX6-3
GSDME	111.714826138394	4.11005529750168	1.0815792847141	3.80004994140408	0.0001446669301382	0.0041661684690901	GSDME
FAR1	2320.21892010185	-1.96030382763405	0.515956126009514	-3.7993614743861	0.0001450693716892	0.0041708641302668	FAR1
CCND2	738.436955187312	2.04695826858452	0.538912454736048	3.79831315939264	0.0001456841867124	0.004181640173131	CCND2
MAFB	693.130224483423	2.26806920248901	0.597318586351449	3.79708459491084	0.0001464078368705	0.0041954995753206	MAFB
TMEM184A	692.67364191792	-2.08949775288359	0.550694010053871	-3.79429903855172	0.0001480611441614	0.0042359102048023	TMEM184A
ABCA2	1183.94295895293	1.9622776455818	0.517454198822369	3.79217648643605	0.0001493327229525	0.0042652852983646	ABCA2
SYTL1	1102.22551218244	-1.97318767073908	0.521122203306787	-3.78642026422631	0.0001528331069419	0.0043581198400151	SYTL1
SYTL4	254.103774672209	-3.44792347217961	0.911313372599809	-3.78346634192728	0.0001546592474861	0.0044026690133743	SYTL4
GATM	1963.70686249892	-1.89252468883895	0.500260535873317	-3.78307812255292	0.0001549007693966	0.0044026690133743	GATM
CHP1	2634.50626903029	-1.93902877003504	0.512697031314864	-3.78201676936222	0.0001555628795444	0.0044142867268776	CHP1
PLP1	126.759033241911	-4.93949460081596	1.30770877540226	-3.77721301082232	0.0001585930866907	0.0044929550396946	PLP1
CA3-AS1	63.7775627034097	-6.16819511104647	1.63459881402515	-3.77352232127068	0.0001609588110364	0.0045525736439745	CA3-AS1
OCIAD2	1565.76397817523	-2.08057205630141	0.552086663324126	-3.76856061650583	0.000164191615424	0.0046293923963428	OCIAD2
IGF2BP1	49.4957192222955	10.1346767119403	2.68928573816114	3.76853845172661	0.0001642061930172	0.0046293923963428	IGF2BP1
HADH	1364.5821750448	-2.00386591982605	0.531832202861837	-3.76785367460464	0.0001646571657215	0.0046346071055994	HADH
FDFT1	2342.77284570837	-1.86352685658961	0.495095459350708	-3.76397484847373	0.0001672337114622	0.0046995370238805	FDFT1
ENTPD3	76.6065287684706	-6.18331299149671	1.64324690726268	-3.76286300261285	0.0001679792303358	0.0047128858778453	ENTPD3
DHCR24	4869.41674437642	-2.19317615294034	0.583843135777152	-3.75644761160206	0.0001723423284684	0.0048248974471141	DHCR24
SLC45A3	650.97314199214	-2.68403453063861	0.714564616745863	-3.75618169125381	0.0001725254611463	0.0048248974471141	SLC45A3
OSBPL7	997.032036740907	-2.31775660104556	0.617327012451132	-3.7545037788688	0.000173685224904	0.0048447106522999	OSBPL7
SPINK1	3591.48550943249	-1.85361933611381	0.493725421743929	-3.75435263099577	0.0001737900566887	0.0048447106522999	SPINK1
C3AR1	284.94857715289	2.73238807903265	0.728578050161692	3.75030249460062	0.0001766213747672	0.0049001181728812	C3AR1
PXMP2	1066.5705244635	-1.98901396525266	0.530358990975154	-3.75031629348929	0.000176611655194	0.0049001181728812	PXMP2
HYAL1	361.193915720114	-3.22931157434467	0.861039611516526	-3.75047968891579	0.0001764966019989	0.0049001181728812	HYAL1
THEMIS2	498.53413738542	2.53953964499189	0.677679460433776	3.74740536383729	0.0001786732137494	0.0049491628031117	THEMIS2
PTPRU	834.339703656496	2.02511238757378	0.540933566621835	3.74373585322267	0.0001813042557098	0.0050140699162431	PTPRU
IGHA1	85471.5722455088	-1.83069251093736	0.489169978171412	-3.74244657814193	0.0001822372828499	0.0050293568223475	IGHA1
CPE	1175.96398483828	-1.92941164019089	0.515585615835834	-3.74217507418831	0.0001824343403388	0.0050293568223475	CPE
SYNDIG1	67.2740594444801	5.26021602647934	1.40614289604142	3.74088297945247	0.0001833748906185	0.0050408397572827	SYNDIG1
ARPC1B	3621.58120522789	1.61572608375978	0.431918993563866	3.74080813262699	0.0001834295130641	0.0050408397572827	ARPC1B
CYP2B6	52.1393080244184	9.40848207633987	2.51561419843038	3.74003377871308	0.0001839955270627	0.0050484316031711	CYP2B6
HID1	2670.51437543935	-1.88794207656417	0.504941329012717	-3.73893355145945	0.0001848025624939	0.0050626022741061	HID1
PLS1	1877.82781477768	-2.02297491126794	0.541193628309543	-3.73798730333697	0.0001854993120626	0.0050737119530107	PLS1
MYRIP	299.108597301274	-3.05237369161331	0.817136811278232	-3.73544998766918	0.0001873798182408	0.0051171137511139	MYRIP
NCS1	253.19164060849	2.90151922889476	0.777137602360174	3.73359778253274	0.0001887638604403	0.0051468430992998	NCS1
TRAK1	2434.33765910416	-1.78613204205229	0.478521870355311	-3.7326027350141	0.0001895113618435	0.005159150714688	TRAK1
COL2A1	717.946010227352	-3.98392524527227	1.06786988127375	-3.73072161237496	0.0001909321095542	0.0051897194146091	COL2A1
MPZL2	1011.96318322971	-1.93842031978593	0.52076425017365	-3.72226073341165	0.0001974469791725	0.0053584403709093	MPZL2
SCG5	214.066982041069	-2.92133750908249	0.785057036413727	-3.72117868330644	0.0001982950621873	0.0053730868872319	SCG5
UBL3	2829.34516680072	-1.62022118783544	0.435991338331074	-3.71617746819802	0.0002022595429246	0.0054720000254289	UBL3
MT-ND1	127506.41169608	-1.78126010263993	0.479579219917374	-3.71421452111045	0.000203835830273	0.0055060956137172	MT-ND1
HOTTIP	68.9208751037606	9.1256171430374	2.45936392375297	3.71055989514223	0.0002068013591851	0.0055775543050808	HOTTIP
TYROBP	973.086425222627	2.38999401761629	0.644623675875541	3.70758026281015	0.0002092491064909	0.005634848813588	TYROBP
EDARADD	181.32684531233	-3.47947199050839	0.939266483426966	-3.70445667113911	0.000211844313228	0.0056959312798959	EDARADD
MTND4P20	37.8546731127331	-7.67574469516648	2.07231408919708	-3.70394851590304	0.000212269357197	0.0056985655014546	MTND4P20
ACOX1	1740.19551916404	-1.72686034576826	0.4662729004298	-3.70354001739428	0.0002126116243161	0.0056989728160923	ACOX1
PPDPF	3270.65667552322	-1.75664359394229	0.474773225944883	-3.6999634729744	0.0002156305009714	0.0057683535263007	PPDPF
SUSD4	177.23689871035	-3.21176604759965	0.868117386538246	-3.69969096046685	0.0002158621649054	0.0057683535263007	SUSD4
RFTN1	589.34276157112	2.49154837959909	0.673527767637213	3.69925116575318	0.0002162365290654	0.0057695084929661	RFTN1
IL32	2065.90542375981	1.79302004014267	0.484773170770559	3.69867836805536	0.00021672502274	0.005773700414678	IL32
LMO3	60.3665946607461	5.36264962108009	1.45036073864552	3.69745917563117	0.0002177682270909	0.0057877807682816	LMO3
SH3RF2	779.392282419462	-2.10730328747943	0.569959708301955	-3.69728466202916	0.0002179179351427	0.0057877807682816	SH3RF2
MTND4P12	73.8170646283879	-4.53751863095015	1.2285000744455	-3.69354363531334	0.0002211505408682	0.0058646969155966	MTND4P12
TRIM2	2202.30801912461	-1.63572606502499	0.443116706662975	-3.69141140568435	0.0002230130776253	0.0059051015979723	TRIM2
ADAMTSL1	305.466850624875	-2.5324635314251	0.686179686175245	-3.6906710916218	0.0002236631904797	0.0059133289343372	ADAMTSL1
SPTBN2	360.123883615304	2.40491385086078	0.651929921920445	3.68891466704952	0.0002252127334838	0.0059452749325587	SPTBN2
RP11-867G23.8	194.705010249183	-2.94556660036328	0.799054965234424	-3.68631286772509	0.0002275266072721	0.005997270920579	RP11-867G23.8
MMP9	263.52210181847	3.79123688462243	1.02882827893607	3.68500454569836	0.0002286985586375	0.0060190558718163	MMP9
MYOM3	68.3569040364936	6.02908811705641	1.63767182171	3.68149957588025	0.0002318661750868	0.0060932192587309	MYOM3
TNC	1380.61892575389	2.40930898029552	0.654618458688464	3.68047822104283	0.0002327969431628	0.0061084655733821	TNC
ACAN	61.3758815298244	6.03029121191464	1.63972009501249	3.67763451229078	0.0002354069409522	0.0061676618529487	ACAN
ADAM12	118.832914792148	4.5551309736779	1.23914354026524	3.67603173132217	0.0002368900707593	0.0061972007550157	ADAM12
ATP1B3	1051.72746376761	1.85561358680994	0.505381946647522	3.67170532924504	0.0002409373908321	0.0062936314249907	ATP1B3
CD14	597.995154184357	2.59824596465418	0.707779318716628	3.67098316656866	0.0002416192549049	0.006298419076336	CD14
CD44	2250.47118637651	1.64781611732811	0.448904980621454	3.67074590049527	0.0002418436757199	0.006298419076336	CD44
SSPN	346.271223827085	2.53609541098831	0.691531132772195	3.66736259699787	0.000245065162314	0.0063727915268609	SSPN
ERLIN1	1016.23516826713	-1.81893817248654	0.496193573207648	-3.66578341740301	0.0002465825525044	0.0064026942060887	ERLIN1
CRYZL2P-SEC16B	314.800813393108	-2.65458459608558	0.724351412158011	-3.6647745162489	0.0002475565868376	0.0064184202566559	CRYZL2P-SEC16B
MUC13	3417.87294445137	1.98687740850121	0.542282432734207	3.6639162336189	0.0002483880477136	0.0064254413902485	MUC13
LRP8	169.545260529191	3.3710406510795	0.920110656708926	3.66373395036758	0.0002485649714186	0.0064254413902485	LRP8
CAPN9	643.488627637576	-6.88376709569425	1.87913632102212	-3.66326115816332	0.0002490244134851	0.0064277812683741	CAPN9
MYRF	3771.51443630695	-1.88058880444154	0.513491309726816	-3.66235760726319	0.0002499046674891	0.0064356572951885	MYRF
EPS8L1	1046.40744255974	-1.86845919532107	0.510202695373505	-3.66218997324822	0.0002500682998819	0.0064356572951885	EPS8L1
KANK4	103.24549430746	-5.49858609246401	1.5020039466368	-3.66083331856491	0.0002513962719118	0.006450776502975	KANK4
ACOT11	612.412693885326	-2.45941609850368	0.671792712612437	-3.66097466127552	0.0002512576094791	0.006450776502975	ACOT11
MAGI1	1422.38995770468	-2.33341929875431	0.638315049197299	-3.65559186124259	0.000256589305323	0.0065743462744756	MAGI1
ADAMTS2	577.530469861407	2.71197159242624	0.742384824714722	3.65305364838024	0.0002591400620743	0.0066299519846131	ADAMTS2
RUNX3	486.30339283069	2.21430482507361	0.606509086221919	3.65090132262818	0.0002613216336709	0.0066759630842358	RUNX3
CD36	853.908253344901	-1.90656826133629	0.522807121334238	-3.64679091683107	0.0002655358150232	0.0067736903442905	CD36
CXCR4	1298.61559453921	2.33311620766534	0.640044528019332	3.6452404567622	0.0002671419034416	0.0068046979293322	CXCR4
MSL3P1	66.9092094652543	-8.71904560226506	2.39230993190418	-3.64461372081713	0.0002677937066559	0.006811342702286	MSL3P1
IFITM2	1344.69493173237	1.97661869110507	0.542512277368429	3.64345430244101	0.0002690034293496	0.0068321381188903	IFITM2
CCL21	340.747084637462	2.96539959841073	0.814058936992639	3.64273330057127	0.0002697582949339	0.0068413373691919	CCL21
PAQR8	1217.6372788373	-1.9725365088847	0.541790282835515	-3.64077498503891	0.0002718186203698	0.0068835695097441	PAQR8
ITGB5	1544.57634589102	1.72479385775797	0.474274712678774	3.63669791293759	0.000276155478011	0.0069832465796613	ITGB5
LTK	194.385999041424	-2.90495283865408	0.799027530532433	-3.63561044851403	0.0002773231414426	0.0070026102802255	LTK
FEV	36.3669323102184	-9.40898221357259	2.59157991443112	-3.6305969810844	0.0002827664288369	0.0071297242975779	FEV
GOLGA6L9	264.799273337477	-2.63254348275927	0.726228839312689	-3.62495034657497	0.000289016975398	0.0072767958993635	GOLGA6L9
STS	571.915521069173	-2.04377034330581	0.564141498130391	-3.62279738342069	0.0002914341044153	0.0073270655140378	STS
FUT1	715.299198962473	-2.28878284126276	0.631872314732262	-3.62222364851128	0.000292081424137	0.0073327588656201	FUT1
LPGAT1	1036.08661138177	1.97868355118557	0.546407331324128	3.62126098562871	0.0002931705807967	0.0073495122722626	LPGAT1
NOS2	156.415127637383	8.30288416258107	2.29319447961757	3.6206628946559	0.0002938491756661	0.0073559399247579	NOS2
RAB31	1023.07171875741	2.42026319484834	0.668534330616883	3.62025266917118	0.0002943154684401	0.0073570421902906	RAB31
PON2	989.088752549552	1.87253526695855	0.517497605716707	3.6184423778448	0.0002963814699813	0.0073952796636216	PON2
DSP	4086.2055334682	-1.68455420631396	0.465581891632413	-3.61816951343966	0.0002966940529685	0.0073952796636216	DSP
C1QTNF1	465.612061946723	2.21176879575846	0.611569417161927	3.61654578154427	0.000298560532808	0.0074311716615933	C1QTNF1
CAMK2B	61.4882184439237	-9.05385088400048	2.50371814504771	-3.61616218738869	0.0002990030773137	0.0074315700656734	CAMK2B
PLEKHJ1	1931.10630263837	-1.92986926891637	0.534019504438612	-3.61385539830637	0.0003016773537853	0.0074790381530487	PLEKHJ1
COL8A2	193.917070264545	3.07460898415891	0.850802646468479	3.61377458911421	0.0003017714412898	0.0074790381530487	COL8A2
SULF2	1788.81176037434	1.6817042067808	0.466382883533166	3.60584460999244	0.0003111392872141	0.007700255399336	SULF2
IL1RN	469.00475384043	-3.11597911162221	0.864331026686138	-3.60507608244602	0.0003120614930743	0.0077026579681003	IL1RN
KRT8	28228.0778741073	-1.84377426237278	0.511478343797638	-3.6047943861769	0.0003124001590756	0.0077026579681003	KRT8
METTL7A	5151.44667386077	-1.90164533008646	0.527552026139012	-3.60465932432107	0.0003125626576047	0.0077026579681003	METTL7A
ELOVL5	566.18989913989	2.1310417177481	0.591361080529494	3.60362186135077	0.0003138135135069	0.0077225605167112	ELOVL5
TBX18	51.6490388136273	8.97623996102596	2.49205579653655	3.60194180784439	0.0003158490766377	0.0077347399191274	TBX18
MS4A6A	704.867756989776	2.40287077905598	0.667140095505631	3.6017484112311	0.0003160841888548	0.0077347399191274	MS4A6A
LYZ	61785.4294199072	-3.9665352891251	1.1010106022213	-3.60263132900136	0.0003150121576438	0.0077347399191274	LYZ
SLC26A7	151.859198210988	-3.5683956572037	0.990570019831135	-3.60236589616554	0.0003153340855642	0.0077347399191274	SLC26A7
KLK11	1013.17319526865	-2.653404206151	0.737371978089974	-3.59846086506318	0.0003201060069011	0.0078221696468987	KLK11
LSM14A	2049.89392006781	1.60975953284977	0.447638409760559	3.59611574375583	0.0003230041268137	0.0078792512481867	LSM14A
HS6ST3	73.6927470476032	-5.59571327237502	1.55616300144186	-3.59584006764736	0.0003233464180941	0.0078792512481867	HS6ST3
SPSB1	471.388719482257	2.18807479216802	0.608858617144227	3.59373215810085	0.0003259749336386	0.0079267450652064	SPSB1
VIPR1	370.480471667306	-2.63706547583203	0.733833355913805	-3.59354811903887	0.0003262053728837	0.0079267450652064	VIPR1
FAM189A2	357.345817016307	-2.47451393550285	0.689108220910801	-3.59089307080427	0.0003295468262217	0.0079635150530668	FAM189A2
DCN	7305.77741280912	1.77138267082426	0.49325062327614	3.59124264062526	0.0003291050589846	0.0079635150530668	DCN
CXCL10	247.755818423393	3.05835074980909	0.851610856204288	3.59125383093454	0.0003290909264418	0.0079635150530668	CXCL10
ATP6V1C2	265.4350035495	3.00517307744983	0.836796446552092	3.59128326826941	0.0003290537519511	0.0079635150530668	ATP6V1C2
ARHGAP24	559.125735426761	-2.06405924991608	0.575477720812103	-3.58668837258082	0.0003349041565606	0.0080817660938447	ARHGAP24
CEBPA	763.477669917843	2.01939056907585	0.563332838936275	3.58472013257564	0.000337439852399	0.0081316937044934	CEBPA
BMP2	587.10294396478	-2.00091983098019	0.558723940789705	-3.58123159740045	0.0003419783400134	0.0082201771674437	BMP2
MS4A7	622.134302587376	2.26239387747683	0.63174662737535	3.58117286177871	0.0003420552399929	0.0082201771674437	MS4A7
GEM	546.941373405425	2.48037043909895	0.692708726133547	3.58068311473928	0.0003426970744578	0.0082215183525246	GEM
CXCL5	2473.3625667888	4.35267348778036	1.21569117787425	3.58041052448156	0.0003430548035519	0.0082215183525246	CXCL5
FLRT2	211.725631430546	2.87529418838706	0.804158017567199	3.57553381993955	0.0003495139868252	0.008364810703924	FLRT2
LINC01559	159.439961159252	-3.21428058368356	0.899114849948319	-3.57493882329751	0.0003503097984331	0.0083723561290824	LINC01559
CCL18	179.021303189845	3.44816661971231	0.965278662956986	3.57219811442778	0.000353997444779	0.0084489006580631	CCL18
SLC4A4	1118.96701105658	-2.01100421201856	0.563245032858797	-3.57038960789684	0.0003564506538453	0.0084958136004747	SLC4A4
AGR2	19953.3799658665	-4.13360653309486	1.15857716502663	-3.56783014362263	0.0003599497071463	0.0085674914584843	AGR2
ETFA	1926.27913054586	-1.74338889518686	0.488993069998987	-3.56526299072188	0.0003634915153929	0.0086399900036708	ETFA
PIP5K1B	1032.91630304529	-1.88477364051161	0.528926061581811	-3.56339718802093	0.0003660861157356	0.008689807076923	PIP5K1B
ICAM1	726.092693697037	2.64604194772919	0.742973426982709	3.56142205310766	0.000368851615543	0.0087435397246359	ICAM1
NRP2	548.250549824024	2.26988645989912	0.638085450758563	3.55733931435147	0.0003746301184244	0.0088564186612074	NRP2
TMPRSS2	6305.92439036317	-1.60584952379727	0.451402251015519	-3.5574690205567	0.0003744452445815	0.0088564186612074	TMPRSS2
BICC1	200.460541691643	3.12691445991849	0.879921872225417	3.55362738286093	0.0003799571387694	0.0089701805268019	BICC1
ADRA2A	421.090119574554	-2.26175315045811	0.637394656689606	-3.54843443809966	0.0003875284603631	0.0091365471784952	ADRA2A
SERPINH1	2506.02614973635	1.85673542991686	0.524011787323866	3.54330851868663	0.0003951401428206	0.0093034144707627	SERPINH1
ETFDH	893.296674296067	-1.85672497864324	0.524219697915587	-3.54188327150999	0.0003972812376953	0.0093412024350428	ETFDH
PLA2G10	308.860508341098	-3.15992634346021	0.892573394463256	-3.54024258740136	0.0003997593947967	0.009386803147633	PLA2G10
ARHGEF28	973.163526187464	-1.81365433062474	0.512531822745704	-3.53861799431057	0.0004022274714906	0.0094320447318726	ARHGEF28
UPP1	269.980617028868	2.57516281201182	0.727921989987781	3.53769064189838	0.0004036426769594	0.0094512649014973	UPP1
MUC12	92.8433916620307	3.92550460277559	1.10972384588858	3.5373706866976	0.0004041320295939	0.0094512649014973	MUC12
HOXC10	50.4089466478908	8.28232184154553	2.34344190242194	3.53425524779845	0.0004089259663765	0.0095505591316056	HOXC10
STYK1	203.58463788705	-2.77071145690186	0.785549542188988	-3.52709957564367	0.000420138724473	0.0097992998614373	STYK1
SALL4	58.3968081350612	5.45713503739246	1.54905799204252	3.52287329811127	0.0004268953888238	0.0099435806944882	SALL4
SERPINE1	595.865041189638	2.40157383612623	0.682422676110395	3.5191882101786	0.0004328695038692	0.0100692728516884	SERPINE1
HACD3	1890.15090811277	-1.73147914684136	0.492262538330731	-3.51738962853608	0.0004358135514947	0.0101242393435911	HACD3
CBR1	2004.78574975213	-1.95159021766606	0.55497519998235	-3.51653590597946	0.0004372175183603	0.0101416580983835	CBR1
SLC35A3	1827.53506445307	-1.72146847972192	0.489578394615811	-3.51622640756608	0.0004377275377365	0.0101416580983835	SLC35A3
ZG16B	504.900012721377	-2.29313274161547	0.652315485541013	-3.51537376077099	0.0004391354800179	0.0101607668902428	ZG16B
NTS	26.3826499552001	10.5480280329202	3.00266352958791	3.5128904484239	0.0004432601990791	0.0102426027169173	NTS
TREH	86.2997403472098	-4.19319138683711	1.19390231792178	-3.51217291724181	0.0004444587171889	0.0102537371418665	TREH
SMIM5	178.731357189209	-3.20324242172062	0.912111519545524	-3.51189778122383	0.0004449190885181	0.0102537371418665	SMIM5
GALNT10	1538.26448385271	-1.71133640417099	0.487358654214665	-3.51145176015938	0.0004456663389307	0.0102573905194053	GALNT10
SERPING1	2468.35089239347	1.76896664260291	0.504457172935978	3.50667358401784	0.0004537453799823	0.0104295590441064	SERPING1
CASC19	89.4163318160166	4.03054231888911	1.15058462971239	3.50303855518792	0.0004599828780213	0.010559000900878	CASC19
RPS6KA6	105.609353629261	-3.73601113624472	1.06731401701405	-3.50038608758901	0.0004645847492657	0.0106506053769166	RPS6KA6
GALNT12	1303.92541809045	-1.75078991237949	0.500272577717063	-3.49967195957256	0.0004658310372796	0.0106651434461541	GALNT12
CDKN2B-AS1	82.9613931810744	4.05951294118957	1.16048691375225	3.498111777981	0.0004685647075597	0.0106996106157444	CDKN2B-AS1
TLN2	770.696781415327	-2.61403695704292	0.747264473406455	-3.49814162197041	0.0004685122763414	0.0106996106157444	TLN2
TTLL12	1323.22025860519	-1.7776874624585	0.50839676130813	-3.49665379040658	0.0004711328397559	0.0107441720773131	TTLL12
ACADL	65.2460818262144	-6.86280841346361	1.96448465454574	-3.49343956318688	0.0004768409047119	0.0108601295199947	ACADL
ROR1	276.380965424151	-2.64856906257724	0.759410604053225	-3.48766404951544	0.0004872599010798	0.0110829363662066	ROR1
GCOM1	213.588027117482	-3.01107349588663	0.8640858881886	-3.48469236339319	0.0004927031618978	0.0111921345368276	GCOM1
FPR3	343.465099066513	2.40535163187135	0.69070836717371	3.48244171663033	0.0004968633664342	0.0112719406684692	FPR3
CAMSAP3	888.918434108556	-2.27411957151679	0.653117932256041	-3.48194324363654	0.0004977891877201	0.0112722797034225	CAMSAP3
ASPHD2	212.543720986286	-2.82341403366386	0.810921053615812	-3.48173724319347	0.0004981722649162	0.0112722797034225	ASPHD2
LAMA2	792.440259174939	1.92138979811944	0.552142513322273	3.47988019715839	0.0005016380456334	0.0113359788185111	LAMA2
MT-CO3	214945.436713455	-1.40364196627743	0.403641575959242	-3.47744645219393	0.0005062141525182	0.0114142844131651	MT-CO3
IL2RG	821.826712363931	2.02130071671512	0.581277696316206	3.4773409155812	0.0005064134679088	0.0114142844131651	IL2RG
PHLPP1	358.644687137313	-2.22706018427999	0.640681614279336	-3.47607943578197	0.0005088015565502	0.0114532939531974	PHLPP1
HOXB8	71.573664651211	8.23311574660503	2.36900110825882	3.47535326931791	0.0005101810082303	0.0114695273630945	HOXB8
ECHDC2	1163.71609872509	-1.71184873909076	0.492737694030035	-3.47415827900191	0.0005124586459587	0.011505885294509	ECHDC2
RP11-150O12.3	66.0494982989896	8.63171594371985	2.48769813735283	3.46976018276272	0.0005209232577986	0.0116808827807273	RP11-150O12.3
PABPC1L	420.261950341582	2.1962392019569	0.633690863483409	3.46578959634062	0.0005286768296697	0.0118395069451623	PABPC1L
EFEMP1	1112.70849228436	1.70941258270057	0.493347486280063	3.46492610226896	0.0005303771956486	0.0118623387417026	EFEMP1
PODN	850.254657232519	1.85560517418619	0.535792941640404	3.46328783000575	0.0005336172458001	0.0119092019618252	PODN
ANK1	137.81954570849	-3.31405866033287	0.956942093393612	-3.46317575871304	0.0005338395644943	0.0119092019618252	ANK1
THY1	1683.10231882246	4.35181913401842	1.25702984302143	3.46198553533008	0.0005362059725395	0.0119369546032265	THY1
HOXB6	224.091375085808	2.75956909808236	0.797134542190254	3.46186114391682	0.0005364538514794	0.0119369546032265	HOXB6
GPR153	295.099605418695	2.52325880321184	0.729378663867319	3.45946341483721	0.0005412528004154	0.0120283769663749	GPR153
FABP4	163.576418035516	-4.09770348489734	1.1851554136752	-3.45752416739191	0.0005451633423842	0.0120998482985477	FABP4
OBSCN	552.134710739914	1.97473136859455	0.571510448976281	3.45528480210954	0.0005497118205236	0.0121703030968499	OBSCN
TUBB6	639.891357880287	1.93675978519938	0.560522850963723	3.45527355730359	0.0005497347493095	0.0121703030968499	TUBB6
WNT2B	391.085753908526	2.24508887635774	0.650654583947719	3.45050804489242	0.0005595324906862	0.0123714905903888	WNT2B
MPEG1	774.03011113949	1.96905181404085	0.57201267637843	3.44232198927385	0.0005767433103419	0.0127358665349651	MPEG1
SCG2	155.684715177784	-3.75507429853363	1.09098320263381	-3.44191761107619	0.0005776061425243	0.0127387744572164	SCG2
FCER1G	389.581120894463	2.80030407062805	0.814362340037558	3.43864632848678	0.0005846304798445	0.0128705071512181	FCER1G
ID4	597.209730137065	-2.1709378276274	0.631374129427123	-3.4384332940553	0.0005850906699757	0.0128705071512181	ID4
ROBO2	108.272238933994	3.68018674212172	1.07041064414378	3.43810738640915	0.0005857953378244	0.0128705071512181	ROBO2
A4GNT	217.544145013265	-11.1705795771744	3.2506079735134	-3.43645855427493	0.000589372519619	0.0129327927069552	A4GNT
MUC1	7602.69263892731	-1.84317806545566	0.536998328103834	-3.43237207453514	0.0005983260782162	0.013096275453219	MUC1
LDHD	510.364433864902	-2.91933417000357	0.850517348532597	-3.43242166081658	0.0005982166789688	0.013096275453219	LDHD
FLNA	9239.3839734384	1.55286778307335	0.452675280911485	3.43042319418584	0.0006026405538556	0.0131056710395941	FLNA
FGL2	1166.52799408527	1.76743703633462	0.515247332441293	3.43026916405434	0.0006029827810149	0.0131056710395941	FGL2
KDM7A-DT	227.34430286251	-2.60126293903429	0.758410330736272	-3.42988858881834	0.0006038291262275	0.0131056710395941	KDM7A-DT
MPP1	377.830123794264	2.19029287137214	0.638593095186103	3.4298724616398	0.0006038650151856	0.0131056710395941	MPP1
RP11-465B22.8	167.111641088185	-2.97561575494755	0.86756460105889	-3.42984920237146	0.000603916779187	0.0131056710395941	RP11-465B22.8
ABCA1	619.841625602782	2.20820053282944	0.643823121578863	3.42982483669461	0.0006039710099534	0.0131056710395941	ABCA1
PPFIBP2	1169.13092512568	-1.75952045233172	0.513009265524898	-3.42980248228349	0.0006040207682255	0.0131056710395941	PPFIBP2
IFI27	6179.31997109831	-1.73996538968837	0.507660340855334	-3.42742036290796	0.0006093450025428	0.0132047487304782	IFI27
SLX1B	80.5304866137812	-4.36287463999555	1.27313892699263	-3.42686453732226	0.0006105935872171	0.0132153690311606	SLX1B
TTC22	569.210290039133	-2.14867771604841	0.627357498096424	-3.42496538667043	0.000614877752089	0.0132915819784719	TTC22
LGALS2	269.437152703104	2.7178261198625	0.793823462860195	3.42371603639681	0.0006177113113326	0.0133362877042735	LGALS2
SMIM32	83.0457119398762	-6.29668342463658	1.84028575776144	-3.42157917490813	0.0006225859491463	0.0134248947920509	SMIM32
PDIA5	981.482581653065	-1.89202288688728	0.553263775955507	-3.41974835352214	0.0006267908883613	0.0134844840091511	PDIA5
MGAM2	678.308943024303	1.97810959696258	0.578444994309111	3.41970216083418	0.0006268973223562	0.0134844840091511	MGAM2
ITGB2	1113.49545405537	2.12182603268088	0.620596330601055	3.41901156686806	0.0006284905472964	0.0135020848403781	ITGB2
NWD1	132.704326012811	-4.53532564038251	1.32693945271155	-3.41788438885796	0.0006310990812929	0.0135414277011901	NWD1
SLC44A2	3960.6675400755	-1.45231802165357	0.425452560654783	-3.41358392441782	0.0006411440839029	0.0137400410502348	SLC44A2
TSPAN15	1810.67333102477	-1.66785752774342	0.489833742056233	-3.40494617774197	0.0006617709540921	0.0141646625714337	TSPAN15
RNF223	67.1275123425656	-7.02095408581007	2.0643040957093	-3.40112394312604	0.000671093929107	0.0143290067730778	RNF223
MPST	1734.76170864277	-1.71271213539291	0.50356763617886	-3.4011560957118	0.0006710149976307	0.0143290067730778	MPST
FER1L6	1047.69893337208	-8.13790772905526	2.39597324448821	-3.39649357428177	0.0006825515993117	0.014555809687649	FER1L6
CGA	64.1039718934792	-8.7369746051549	2.57320007071411	-3.39537321819295	0.0006853510668455	0.0145976425888131	CGA
KIAA0930	1076.64409963933	1.84186193107565	0.542811689925756	3.39318766574018	0.0006908429147655	0.0146897883325351	KIAA0930
ABCD3	1408.003845566	-1.68252022892714	0.495882548957098	-3.39298132685994	0.0006913635098822	0.0146897883325351	ABCD3
MICALL1	1521.69761333629	-1.76083371049472	0.519595100913455	-3.38885741493549	0.0007018449541864	0.0148900971333166	MICALL1
ACADS	1070.32977972249	-1.77472696118131	0.523734331237153	-3.38860153961856	0.000702500134511	0.0148900971333166	ACADS
RP11-492E3.2	40.2290514097151	6.3876245901358	1.88672392412275	3.38556399718405	0.0007103214431926	0.0150375826303095	RP11-492E3.2
TNFRSF25	296.989966496342	2.45110886604165	0.724841612900789	3.38157857167224	0.0007207061851341	0.015238912455816	TNFRSF25
DHRS7	1897.8720289415	-1.56522311880054	0.462977125065209	-3.38077851811811	0.0007228077945032	0.0152648244892482	DHRS7
CENPF	579.585397015074	1.93527325457971	0.572808795919911	3.37856762739079	0.0007286450835691	0.0153694712966403	CENPF
ACSS2	1526.85239135769	-1.66201749174475	0.491985150784538	-3.37818629097735	0.000729656321477	0.0153721911597266	ACSS2
HES2	45.8660380957926	9.27178399361393	2.74677230574293	3.3755196869535	0.000736764206367	0.015503191748228	HES2
FGFR1OP2	694.343274021936	1.84492691606429	0.54669638670275	3.37468284213742	0.0007390080567832	0.0155316494250109	FGFR1OP2
MIR4458HG	131.008567046249	-3.2348046489493	0.95874052068198	-3.37401474034736	0.0007408040074485	0.0155506364117779	MIR4458HG
CCND1	2280.23849018435	-1.62650641390618	0.482246882685136	-3.37276708736787	0.000744168730445	0.0156024690620266	CCND1
NCAM1	391.135073135808	-2.18954160952723	0.649372707453011	-3.37177954108222	0.0007468420441292	0.0156396982390192	NCAM1
SDS	150.366292740863	3.76355356793115	1.11694735973946	3.36949949799696	0.0007530482834317	0.0157507325837118	SDS
NCF2	249.692312316385	2.85101291633997	0.846439802043679	3.36824061138946	0.0007564954395326	0.0158038609628019	NCF2
FRK	950.397839234324	-1.77204925334788	0.526458105161269	-3.3659834200958	0.0007627129259215	0.0159146674351266	FRK
DISP2	72.7846911619539	-4.77438274138648	1.42026719045715	-3.36160883914364	0.0007748981086525	0.0161495810371454	DISP2
CTNNA1	5117.50400599063	-1.46085517899569	0.43472090421733	-3.36044382688661	0.0007781735319473	0.0161984676787551	CTNNA1
ALDOC	195.541082497544	-2.910106867905	0.866239168430167	-3.35947273450912	0.0007809135673139	0.0162361063046664	ALDOC
C11orf95	457.992287520055	2.13429670906458	0.635782094624542	3.35696259317427	0.0007880377338787	0.0163646977799394	C11orf95
TLR4	343.381335713374	2.3609510277517	0.703560071198873	3.35572060496358	0.0007915849518015	0.0164187912086182	TLR4
WTIP	331.386280619962	2.39311246460828	0.713234724712548	3.35529438162558	0.0007928056914359	0.0164245583375612	WTIP
HSDL2	903.036672340883	-1.72014371922926	0.513059860544383	-3.35271544611597	0.0008002293277479	0.0165586645811782	HSDL2
MIA2	1161.1285207729	-1.66652567481638	0.497412670778715	-3.35038846559212	0.0008069830074224	0.0166786060952797	MIA2
ZKSCAN1	2920.00705870096	-1.43444765519203	0.4281886183234	-3.35003686181267	0.0008080080674445	0.0166800054017613	ZKSCAN1
RGS7	40.9090707054424	-8.60774251526916	2.57059011363866	-3.34854727309479	0.0008123642070259	0.0167500847088908	RGS7
TRAF3IP2	731.115768524534	-1.90068474591808	0.567690658365003	-3.34809938812841	0.0008136782525929	0.0167573477481398	TRAF3IP2
XYLT2	2280.17265666773	-1.47651289876594	0.441137427555778	-3.34705877700493	0.0008167389098693	0.0168005218732631	XYLT2
KBTBD12	132.699705048229	-3.33891288621853	0.998653634747601	-3.34341434311447	0.0008275423734723	0.0170026777983589	KBTBD12
RCN3	558.308049897843	2.20779677489333	0.661142848133735	3.33936422533416	0.0008397038787927	0.0172322269495957	RCN3
TRIB3	130.612814809125	3.23609231110581	0.970113577743755	3.33578705148336	0.0008505829059621	0.0174349482006802	TRIB3
FMOD	3884.14601666842	-1.74684548052015	0.523880535798244	-3.33443478265223	0.0008547294120807	0.0174993543439278	FMOD
APOBEC1	66.9341702050766	-6.70056397397109	2.01038777417235	-3.332970912405	0.0008592392502679	0.0175710392692715	APOBEC1
CSF1R	1054.53193729104	1.86549970785034	0.559917386106568	3.3317409927601	0.0008630453893223	0.0176281826707658	CSF1R
KCTD14	280.575229330341	-2.75619851445718	0.827348822457194	-3.33136210464574	0.0008642210517954	0.0176315262124507	KCTD14
ATP5PO	2505.79452947983	-1.52201638075117	0.457146652554948	-3.32938319080927	0.0008703856484742	0.0177365253255743	ATP5PO
ABCC5	2020.38782989929	-1.55285333965485	0.467019526867555	-3.32502872004158	0.0008840942738957	0.017978323723774	ABCC5
IGKV6D-21	114.632079701655	3.46059694863316	1.04079385120772	3.32495906333184	0.0008843151828774	0.017978323723774	IGKV6D-21
RAB11A	2832.87212628478	-1.52782901671405	0.459590946863862	-3.32432356890314	0.0008863329513816	0.0179983438367401	RAB11A
ATP2C2	537.636198669195	-2.08867440739634	0.629220593081908	-3.31946288846978	0.0009019079181119	0.0182932964578165	ATP2C2
CD248	405.274848562906	2.85263122800766	0.859725871514373	3.31807070430817	0.0009064153702773	0.0183633430190026	CD248
CEACAM5	5154.73216559538	-1.71121838208603	0.516247542710028	-3.31472450813623	0.0009173348276662	0.0185629787484652	CEACAM5
GRIA3	39.0121714308888	-8.40043635758411	2.53495910589556	-3.31383505873811	0.0009202577571244	0.0185870467428648	GRIA3
QDPR	509.958451971923	-1.95308768095569	0.589395452808992	-3.31371352060402	0.000920657828106	0.0185870467428648	QDPR
RIPK4	562.802956356334	-1.9629845790519	0.592620186849079	-3.31238223505169	0.0009250506270596	0.0186541169852544	RIPK4
KIRREL1	594.206896763376	2.10503066632024	0.635905404686209	3.31028900023106	0.0009319968954267	0.0187507874238103	KIRREL1
RPRM	127.781787193246	7.51631281659358	2.27039916499112	3.31056887814834	0.0009310653475589	0.0187507874238103	RPRM
ARSD	1900.40129586719	-1.6593720348952	0.501637510453183	-3.30791059344048	0.0009399481234627	0.0188821908932834	ARSD
CES1	221.661535142125	-2.86129795883496	0.865044714921591	-3.30768792581354	0.0009406957295167	0.0188821908932834	CES1
CACFD1	1149.98801550817	-1.61240488428581	0.487650081462684	-3.30647926777635	0.0009447634153932	0.0189420172455666	CACFD1
HMGCR	1056.02297556723	-2.30419643944925	0.697021679426606	-3.30577442203055	0.000947143058388	0.0189679005819476	HMGCR
CLUL1	44.8683428725479	-6.76428418085798	2.05041026879986	-3.29899058924302	0.0009703316418168	0.0194099749659871	CLUL1
HOXC11	43.5271990983335	9.45204336311792	2.86702437708026	3.29681304375366	0.0009778857081247	0.0194939390076181	HOXC11
CAPN5	2710.0165099423	-2.14710775272262	0.651153835729723	-3.29738939542058	0.0009758810198693	0.0194939390076181	CAPN5
CDC42BPG	976.224220276563	-1.7707002714074	0.537059917879912	-3.29702555051471	0.0009771461156508	0.0194939390076181	CDC42BPG
PCBP1-AS1	394.8706053103	-2.08040530396358	0.631186261406654	-3.29602437690455	0.000980635058711	0.0194964468296356	PCBP1-AS1
C2	1348.29789760705	2.09418565083451	0.63537092447408	3.29600485349238	0.0009807032094584	0.0194964468296356	C2
ALKAL2	100.481015070877	-4.83165765247999	1.46599813552724	-3.29581432294407	0.0009813685283585	0.0194964468296356	ALKAL2
LY6K	33.2158422082489	5.91150223637654	1.79460251243283	3.29404544762543	0.0009875652951346	0.0195950304074506	LY6K
RBM47	3305.19210971845	-1.46836099042509	0.445801286062551	-3.29375673945245	0.0009885801370687	0.0195950304074506	RBM47
CYP2W1	387.107509328127	2.69129882477793	0.817475622009518	3.29220682833597	0.0009940447756285	0.01968095696111	CYP2W1
B3GNT3	1416.87829021561	-1.62990234117708	0.495196657505738	-3.29142435933788	0.0009968141965617	0.0197133867726392	B3GNT3
TMED6	447.103927006587	-7.08891940720402	2.15620396591809	-3.2876849867891	0.0010101480010901	0.019954431545345	TMED6
CEBPB	2285.95126039866	1.73179153597579	0.526917539406631	3.28664621399011	0.0010138812375478	0.0200054958117727	CEBPB
HIP1R	2747.60019681108	-1.52676330094192	0.465069177929919	-3.28287354525994	0.0010275474786081	0.0202522168775894	HIP1R
PRDX5	4854.55514482645	-1.5467270418259	0.471647435938932	-3.27941365513152	0.0010402303702266	0.0204790211756596	PRDX5
CYP4X1	264.906637280561	-3.13258017413223	0.955957843029394	-3.27690200668808	0.0010495278781025	0.0206387406548322	CYP4X1
SLC39A11	911.645764700781	-1.7646520526053	0.538631711311762	-3.27617556773205	0.001052231277735	0.02066062793411	SLC39A11
CRISPLD1	135.69393525888	3.59866605678954	1.09850532924895	3.27596595207231	0.0010530125469488	0.02066062793411	CRISPLD1
SH3GL2	146.805628823565	-7.42296496649241	2.26743485093711	-3.27372800300065	0.001061387240164	0.0207803100687578	SH3GL2
PGAP4	567.286490242107	-2.21372809389784	0.676216226362789	-3.27369857095114	0.0010614977880499	0.0207803100687578	PGAP4
CAT	1983.23504532443	-1.52941299664987	0.467717974610456	-3.26994701865724	0.0010756762934918	0.0209974819536492	CAT
LAPTM5	2470.35372192765	2.10211653482445	0.642955955922278	3.26945650858634	0.001077543007637	0.0209974819536492	LAPTM5
DOP1B	1131.20012803573	-2.1152416644618	0.646970851999998	-3.26945434701254	0.0010775512404775	0.0209974819536492	DOP1B
MS4A4A	356.973876011375	2.35200548587269	0.719440032886984	3.26921686083343	0.0010784561144998	0.0209974819536492	MS4A4A
VILL	2018.78305666536	-4.32693206269973	1.32355489253474	-3.2691746198854	0.0010786171353105	0.0209974819536492	VILL
BAIAP2L1	1972.33893462112	-1.47790507308822	0.452442596450717	-3.26650294353794	0.0010888467587941	0.0211729654893645	BAIAP2L1
ONECUT3	262.383750897175	-9.53816910626005	2.92090533236193	-3.26548382126004	0.0010927724785147	0.0212238409019872	ONECUT3
IFIT2	287.538267274751	2.6716495057455	0.818221283503776	3.26519189809509	0.0010938993933297	0.0212238409019872	IFIT2
SLC16A4	114.264697707445	3.40468706910047	1.04299689120333	3.26433098489143	0.0010972290493495	0.021241135252019	SLC16A4
ARHGAP4	766.123472025329	1.75239154760996	0.536780245866926	3.26463494344834	0.0010960523945004	0.021241135252019	ARHGAP4
CDS1	754.007417603551	-1.72907177848008	0.529888670840749	-3.26308500941649	0.0011020645677548	0.021311066552712	CDS1
BARX2	215.722517606758	-2.52777763168197	0.774961194460631	-3.26181188135658	0.0011070258119728	0.0213832713104254	BARX2
ENTPD1	1104.70370092654	2.00920260524801	0.616299495530458	3.26010749614302	0.0011136999530187	0.0214883657601828	ENTPD1
STAT1	3829.06939260805	1.66517391816768	0.51088753476091	3.25937472509867	0.001116580805087	0.0215201187688402	STAT1
CMTM4	2539.63932469083	-1.44516980528777	0.4438103944806	-3.25627750782871	0.0011288336276009	0.0217322301587758	CMTM4
LGALS9	2487.60315089591	-1.43733156687443	0.441505112881918	-3.25552643658477	0.0011318235892455	0.0217657421583057	LGALS9
ZDHHC20	2556.28616973895	-1.41650731258204	0.435453344416319	-3.25294852076683	0.0011421418689205	0.0219399534533656	ZDHHC20
FAM83A	82.3432433220716	7.75461277715314	2.38444531901983	3.25216632786564	0.0011452897998182	0.0219756425706138	FAM83A
CELA3B	67.8611758056838	-5.620936137372	1.72852923953601	-3.25186060426772	0.0011465223610565	0.0219756425706138	CELA3B
TSPAN4	455.436512740052	2.18768183798864	0.673044936072561	3.25042463101273	0.0011523280798708	0.02206265069845	TSPAN4
IGF2BP2	639.435627176232	1.94024419159801	0.597014400248533	3.24991187949621	0.001154407737467	0.0220782063774844	IGF2BP2
BHMT	56.7053953752849	-5.07910397574747	1.56358777308847	-3.24836511462032	0.0011607022609403	0.0221628093772635	BHMT
DDT	1518.87045686396	-1.67157585882193	0.514616028978338	-3.24820014281423	0.0011613754784733	0.0221628093772635	DDT
C2CD4A	147.530120337411	3.03506059499994	0.934815227676323	3.24669571605526	0.0011675314201023	0.0222559080223662	C2CD4A
MSI2	1534.01526269874	1.60555833324881	0.494604812641322	3.24614377420773	0.0011697974534515	0.0222747333677441	MSI2
CNTN3	43.2254595260675	-6.73251343908483	2.07466934270394	-3.24510190636464	0.0011740859904642	0.0223319871308491	CNTN3
STAP2	745.256443267142	-1.81787246881322	0.560606752021802	-3.24268743153225	0.0011840803584269	0.0224975268101112	STAP2
HK1	1767.17678245935	-1.47718805479598	0.455771925146052	-3.24106855489754	0.0011908254224172	0.0226010363123911	HK1
NEURL1	152.509339558261	-2.86985375960179	0.886026459864112	-3.23901586420109	0.0011994290188127	0.022739555815859	NEURL1
PPP1R36	87.8061297670532	-3.88935641769032	1.20238686821623	-3.23469635314654	0.0012177215852929	0.0230612643266945	PPP1R36
BLVRB	1419.77219038499	-1.64413215699844	0.508679147321908	-3.23215953642776	0.0012285844314723	0.0232417226379391	BLVRB
GALNT3	1842.52310842983	-1.54877398680764	0.479294119042162	-3.23136446969715	0.0012320073450883	0.023281197368193	GALNT3
NR6A1	71.3946832627745	4.03870888669503	1.25064760381657	3.22929406682603	0.0012409621946219	0.0234250100941474	NR6A1
RP11-71L14.3	63.1112350517452	-4.06735784147488	1.2614651181011	-3.22431257361878	0.001262754861065	0.0238105821908397	RP11-71L14.3
MCU	1173.57743853268	-1.90997379858606	0.592916736944603	-3.22131874439651	0.0012760214702421	0.0240347265686795	MCU
AFF3	144.347054365931	-3.04377351898423	0.945109836533016	-3.22055003696695	0.0012794485555828	0.0240732528984011	AFF3
LRRC32	680.068295770247	2.36741413680377	0.735358703523654	3.21940044424539	0.0012845895775789	0.02414390961182	LRRC32
IGFALS	172.059468066236	-3.25716603172455	1.01278328269887	-3.21605430042725	0.0012996623829682	0.0244008811405779	IGFALS
SQSTM1	6392.90490526295	1.37906691653309	0.42889676757657	3.21538193054086	0.0013027107191861	0.0244289180445853	SQSTM1
PDLIM3	845.216504176622	2.21253153956205	0.688167351241078	3.21510681314923	0.00130395992547	0.0244289180445853	PDLIM3
LYPD2	581.836583575636	-5.14751664650396	1.60136381461446	-3.21445795110792	0.0013069105476359	0.0244549636480068	LYPD2
KRAS	1265.15384223615	1.6716790216847	0.520094348563833	3.21418416927775	0.0013081573850624	0.0244549636480068	KRAS
FGF7	327.323632503365	2.33054798244691	0.725786733052036	3.21106445780102	0.0013224426808034	0.0246955185719601	FGF7
PHKB	1458.48813262739	-1.58414364819121	0.494077378273559	-3.20626630129604	0.0013446948137525	0.0250841731691754	PHKB
PTPRF	6178.16386924393	-1.34778114355378	0.420447834044635	-3.20558469902997	0.0013478837135645	0.0251167678518014	PTPRF
RAB34	528.680772226097	1.88001488494732	0.586567233183696	3.20511405784332	0.0013500896947807	0.0251309965300909	RAB34
ID3	1424.4287342692	-1.7256421756531	0.538706572170483	-3.2033063355815	0.0013585938196939	0.0252623053580877	ID3
ANG	672.544528131183	-2.18127693795073	0.681030850450761	-3.20290473846668	0.0013604897612018	0.0252689144949003	ANG
SYTL5	257.23199839135	-3.30899483174279	1.03321592293816	-3.20261695380478	0.0013618498944333	0.0252689144949003	SYTL5
LPCAT4	1018.81426455096	-2.0670182408919	0.645542000992066	-3.20198877488268	0.0013648231634178	0.0252971425279036	LPCAT4
SERPINB1	3473.77639559352	-1.42875828919952	0.446300519332471	-3.20133682868329	0.0013679152573373	0.0253057471894324	SERPINB1
PAPLN	343.567502200505	2.08038388769458	0.64986032748825	3.20127848969546	0.0013681922661106	0.0253057471894324	PAPLN
SERPINE2	375.824769190446	2.32544475597593	0.726884991842294	3.19919214466387	0.0013781328554256	0.0254356024788992	SERPINE2
FUT8	1190.86225816714	-1.58744901491652	0.496188280336024	-3.19928760478076	0.0013776765763738	0.0254356024788992	FUT8
NOTUM	262.040514419257	-3.50414679706635	1.09565216335322	-3.19822925036902	0.0013827430846545	0.0254936854644834	NOTUM
MDK	2624.81132695437	1.49911386395653	0.468798835215081	3.19777642636153	0.0013849160683427	0.0255067575673739	MDK
IL1R2	422.692448250175	-3.04757102480843	0.953524764307968	-3.1961110386265	0.0013929349450267	0.0256273553824719	IL1R2
TFEC	142.934770903641	3.09084366138338	0.967339839857655	3.19519938498367	0.0013973426890109	0.0256813308761995	TFEC
ADCY3	814.776917307947	1.69752722564381	0.531516291055847	3.19374448950888	0.0014044035946349	0.0257839028760007	ADCY3
ARL10	168.791022104172	2.65804931235023	0.83292197788032	3.1912344528531	0.0014166627028009	0.0259815939693702	ARL10
SNX8	649.812006481928	1.7869871143381	0.560087538045815	3.19054967831105	0.00142002425351	0.0260158596939063	SNX8
ADAMTS15	197.923211555542	-2.63369196503386	0.826038436915645	-3.18834069618823	0.0014309183095336	0.0261879093560972	ADAMTS15
GPX8	316.49171118396	2.34710324801649	0.73718696575912	3.18386428007386	0.0014532313166309	0.0265683622556771	GPX8
RHOU	1339.55038171371	-1.7273828259844	0.543192488659322	-3.18005653989774	0.0014724631962135	0.0268917466117693	RHOU
CYP2C19	80.1690055607548	-3.85538273380685	1.21265946211515	-3.17927897670644	0.0014764191837609	0.0269357606687619	CYP2C19
PEX11A	245.020556961055	-2.77000026478367	0.872101881440487	-3.17623470804621	0.0014920018453567	0.0271915775644888	PEX11A
GRAMD1A	1370.5115305008	1.50365209689602	0.47349216991625	3.17566412378472	0.0014949392965973	0.027216643014228	GRAMD1A
BACE2	2986.66262559802	-1.39744289396665	0.440161799767355	-3.17483910395056	0.001499196042206	0.0272656499408732	BACE2
FLVCR2	125.945795088152	3.11850621149374	0.982429809845879	3.17427889528613	0.0015020928392946	0.0272795158448127	FLVCR2
PHYH	758.734678124782	-1.84965741477986	0.58278778558866	-3.17380950754066	0.0015045239776597	0.0272795158448127	PHYH
CHMP1B-AS1	42.0205080803882	8.29343359009359	2.61327419342274	3.17357956963225	0.0015057162362274	0.0272795158448127	CHMP1B-AS1
PLXNC1	479.222101869899	2.27243140189044	0.716068738636838	3.17348220816958	0.0015062213305808	0.0272795158448127	PLXNC1
MUC15	42.433445824724	6.34681479902502	2.00187606277047	3.17043343344713	0.0015221170365319	0.027538779987015	MUC15
PLXNA1	989.576854805715	1.61615884230003	0.509818731096617	3.17006564043593	0.0015240450456886	0.0275450589533536	PLXNA1
MUC3A	1825.1276620688	1.59191664413052	0.502219861831523	3.16976042788319	0.0015256467092076	0.0275454327611655	MUC3A
SCGB3A1	165.249703085641	-7.16873242830808	2.26202491437244	-3.16916599050676	0.0015287705886351	0.0275732608341512	SCGB3A1
TINAG	36.9552095284059	7.2008092017947	2.27244869734128	3.16874445184154	0.00153098942217	0.0275847246147554	TINAG
ZCCHC24	677.28991082219	1.7322249572825	0.546717423831468	3.16841000812236	0.0015327519278355	0.0275879512796261	ZCCHC24
SEMA3A	100.831768539307	3.70292127574076	1.16942135048249	3.16645602050363	0.0015430867773312	0.0277368780871951	SEMA3A
SLAMF8	278.304179952289	2.34530259522519	0.74072065187016	3.16624437202311	0.0015442100524926	0.0277368780871951	SLAMF8
SRGN	1780.73935893385	1.84079117767909	0.581692391981647	3.16454401510751	0.0015532616656564	0.0278428659589432	SRGN
BOC	313.448314082204	2.1274303554072	0.672272542082336	3.16453554508945	0.0015533068766626	0.0278428659589432	BOC
MT-ND5	72157.1021764149	-1.5371087643338	0.486152180828917	-3.16178518774294	0.0015680519034704	0.028078281926172	MT-ND5
ASCC2	1135.79626254903	-1.53795262890786	0.486515919561466	-3.1611558164307	0.0015714441158642	0.0281101343231036	ASCC2
SFTPB	102.432569196266	6.18657409491899	1.95756164164698	3.16034701707474	0.0015758133380536	0.0281593802963163	SFTPB
PRSS12	470.902121640506	-1.92099848360851	0.608025986803937	-3.15940194218697	0.0015809329046631	0.028221920079863	PRSS12
CDC42BPA	1840.76112152403	-1.67713276490298	0.530922790300747	-3.1589014364084	0.0015836503933784	0.0282414951932773	CDC42BPA
MNDA	153.507565471557	3.36859000405361	1.06651229993144	3.15851022465485	0.0015857774654615	0.0282505120457433	MNDA
HOXB5	96.5611941338594	3.43947075631758	1.08944253676892	3.15709240298106	0.0015935084155962	0.0283592411899212	HOXB5
IGFBP4	6214.09007353748	1.41485979409781	0.448475706054569	3.15481925775853	0.0016059756217213	0.0285519523033177	IGFBP4
ANXA1	1294.21388901298	1.52255320774848	0.482771638898844	3.15377517043311	0.0016117320201504	0.0286250835750059	ANXA1
ACER2	389.573606473817	-5.3607837351568	1.7002443445055	-3.15294901728723	0.0016163003277919	0.0286769863657015	ACER2
IFI30	3495.79167704339	2.00596803273683	0.636512360431893	3.15149894555971	0.0016243474916793	0.0287904438937221	IFI30
KAT14	463.276739917465	-1.9311288637091	0.612989590378971	-3.15034528158172	0.0016307760627433	0.0288750115255862	KAT14
RP11-215D10.2	40.7663663195548	-5.68936723181223	1.8072813828989	-3.14802514187715	0.0016437755456324	0.0290756358695978	RP11-215D10.2
IL2RA	134.237751251865	3.43529527669328	1.09241756539241	3.14467231718237	0.0016627295669152	0.0293376042077434	IL2RA
OMD	82.4378144637031	3.75604994330327	1.19444568745292	3.14459668008248	0.0016631594648268	0.0293376042077434	OMD
LGALS1	3176.13022678557	1.88176258329441	0.598427421496958	3.14451262709053	0.0016636373160334	0.0293376042077434	LGALS1
ABHD2	5308.71023579477	-1.67339700190781	0.532270815741773	-3.14388268606417	0.0016672226282089	0.029350762366616	ABHD2
TMEM97	1113.44139394735	-1.55364594442244	0.494195258180522	-3.14378966350768	0.0016677526684813	0.029350762366616	TMEM97
LST1	155.924125341784	3.05374040702874	0.97158220017211	3.14305923522249	0.0016719200223248	0.029389350822859	LST1
KLB	21.8996799257953	-7.53731356307899	2.39826873817043	-3.1428144157143	0.0016733189471546	0.029389350822859	KLB
ALDH6A1	1301.89209991626	-1.74943505456592	0.556732714559922	-3.14232486939229	0.0016761194972083	0.0294088922455796	ALDH6A1
PDE2A	206.151357535859	-2.47513766077178	0.788302914678562	-3.13983065986892	0.0016904552027691	0.0296305845048769	PDE2A
CYP4F12	430.663345537856	-3.13698958601472	0.999580706272788	-3.13830545780725	0.0016992769288022	0.0297552783221322	CYP4F12
IKBKGP1	57.6578231733872	-8.65358128381681	2.75772523595748	-3.13794179745841	0.0017013865724995	0.0297623074825903	IKBKGP1
CTC-463N11.4	40.7374185372211	-8.60296779172151	2.74297784538374	-3.13636065497203	0.0017105870337402	0.0298932376016614	CTC-463N11.4
CLEC7A	183.697943615275	2.90842508809095	0.927414666479741	3.13605681817679	0.0017123602531343	0.0298942411727043	CLEC7A
SAMSN1	228.310203471897	2.83962913812353	0.905706911145692	3.13526274689842	0.0017170025115342	0.0299122134718564	SAMSN1
EPPK1	799.679172727275	2.15141960514241	0.686221581663136	3.13516750657739	0.0017175600772525	0.0299122134718564	EPPK1
CACNA1A	147.640456234724	-3.55292938128098	1.13331075015331	-3.13500015842995	0.0017185401874148	0.0299122134718564	CACNA1A
CFAP46	39.3751557294554	-8.52983219632955	2.72135311607673	-3.13440844774554	0.0017220097934357	0.0299426912485338	CFAP46
LBH	1088.26844690427	1.78911466012937	0.570946963359446	3.13359169055254	0.0017268095851933	0.0299869409595278	LBH
MT-CO2	166039.565694692	-1.27416510580982	0.406641085768933	-3.13338998542278	0.0017279968273756	0.0299869409595278	MT-CO2
SLC39A14	3431.2596437234	-1.57463180702617	0.502706707789858	-3.1323071338137	0.0017343833648069	0.0300678222537625	SLC39A14
RPH3AL	260.699218153268	-2.45392440773928	0.783604147390231	-3.131586804271	0.001738643801797	0.0301117206349	RPH3AL
CELA2A	23.2915852812895	-10.6718793620484	3.40822919254934	-3.13120942258753	0.0017408796903804	0.0301205033222422	CELA2A
AC008079.12	45.9773291754686	-8.1437112927319	2.60124827968984	-3.13069358135353	0.0017439401928957	0.0301341130580742	AC008079.12
CRB3	490.887347759805	-1.8728060260224	0.598246156348798	-3.13049403852834	0.0017451254132811	0.0301341130580742	CRB3
TAX1BP3	1889.13669382909	-1.54238466956407	0.492846192822763	-3.12954567170358	0.0017507685394864	0.0302016240232391	TAX1BP3
STK3	259.453558488912	2.24215004423663	0.716845811811049	3.12779960110534	0.0017612021951299	0.0303515587000477	STK3
SLC29A4	160.230161041218	-2.90018089834326	0.927475731401327	-3.12696149360303	0.0017662305895731	0.0304081379072463	SLC29A4
NID2	299.65032339898	2.90262400428182	0.929140043102305	3.12398978585644	0.0017841665014295	0.030683753328992	NID2
GFPT2	90.1606907503549	3.35190929217187	1.07304815243785	3.12372681930135	0.001785761687172	0.030683753328992	GFPT2
AKR1B10	7258.74612232898	-5.92418808747534	1.89775827819956	-3.12167685185687	0.0017982420444926	0.0308434126427511	AKR1B10
FAM83G	646.082176113777	-1.75883800290267	0.563437720560292	-3.12161919360609	0.0017985942286078	0.0308434126427511	FAM83G
DAB2	724.111110870005	1.81653502492044	0.582495707982143	3.11853804247452	0.0018175067717702	0.0311370899553127	DAB2
PAX5	71.8349043106677	4.64505950030492	1.48979147360355	3.11792595313311	0.001821285553417	0.0311711770109879	PAX5
PADI2	244.913488058615	2.70871138929728	0.86889929673124	3.11740543407887	0.0018245046976311	0.0311956284070928	PADI2
CHCHD10	1189.42055950398	-1.65662319984177	0.532143190227061	-3.11311547392892	0.0018512357044877	0.0316216467444019	CHCHD10
NKX2-2	30.1272371032689	-9.24340079920666	2.9699704991861	-3.11228707549107	0.0018564387728789	0.031658378833942	NKX2-2
SNHG18	167.631265157111	-2.81214544661954	0.903648514897619	-3.11199033723654	0.0018583058150795	0.031658378833942	SNHG18
NOSTRIN	474.505240271664	-1.99686564613475	0.641685737260755	-3.11190592245205	0.0018588372580567	0.031658378833942	NOSTRIN
RAB3D	1087.6868040049	-1.52462552744698	0.490407785539464	-3.10889339933672	0.0018778945947026	0.0319517163315465	RAB3D
GBP1	740.625785918038	2.09826932725552	0.675208512745291	3.10758719365709	0.00188621334616	0.0320619464684357	GBP1
CFAP65	20.4986465144967	8.71744556891158	2.80704282356262	3.10556201556186	0.0018991779149983	0.0322508545935838	CFAP65
SLPI	1310.97581274973	-1.80081022267677	0.580201001703507	-3.1037695856944	0.0019107207209686	0.0324152747044173	SLPI
FRYL	1079.35871513545	-1.52311822995655	0.491102861396919	-3.10142405935921	0.0019259226481612	0.0326413913413552	FRYL
FEZF1-AS1	56.2440663415901	7.85797918841711	2.53460675118107	3.10027549037162	0.0019334072404477	0.032729936653444	FEZF1-AS1
ARHGAP32	768.103502960774	-1.97480290585931	0.637023687309471	-3.10004627017885	0.0019349041355132	0.032729936653444	ARHGAP32
RHOBTB1	844.656034139213	-1.67263566114824	0.539705802140623	-3.09916190360396	0.0019406893638727	0.0327959561462217	RHOBTB1
POC1B-GALNT4	54.5668536825838	-4.41480542818283	1.42518501480587	-3.09770688178629	0.0019502421966609	0.0329254552252162	POC1B-GALNT4
RIPOR2	257.704046457705	2.76560036049298	0.893060858206982	3.09676584196685	0.001956443490032	0.0329981751469773	RIPOR2
MARCHF4	25.2722023343843	-8.83695612343066	2.8542992274498	-3.09601601627665	0.0019613976678389	0.0330497403933826	MARCHF4
AKR1C3	3820.59749993547	-1.74991986640411	0.565893930231016	-3.09231071923627	0.0019860484538342	0.0334327750832413	AKR1C3
ESPN	262.58941720964	2.35022622695382	0.760718776128206	3.08948102860777	0.0020050651153258	0.0337203180543654	ESPN
RAMP1	402.021226079528	2.38712169655461	0.772821669828924	3.08883897766872	0.0020094031511754	0.0337606857308877	RAMP1
C1orf116	2240.91132133608	-1.7542450838793	0.568347225929737	-3.08657279185203	0.0020247836454089	0.0339863251001542	C1orf116
SLC25A5	9161.44103073619	-1.28443600079762	0.416513017303148	-3.0837835732341	0.0020438622202607	0.0342735432758455	SLC25A5
SH3PXD2B	831.124278856745	1.7164673154889	0.557032369076236	3.08144985961127	0.0020599516701998	0.0345101326441267	SH3PXD2B
TMEM100	171.085171756217	-3.00603951172595	0.97619074434645	-3.07935670270923	0.0020744813972846	0.034720162713631	TMEM100
EFCAB14	3337.29823317205	-1.30354165224938	0.423435996164765	-3.0784856839194	0.0020805552590467	0.0347737109451779	EFCAB14
IFFO2	332.895256456	2.07480664325901	0.674011793527206	3.07829427197591	0.0020818922133378	0.0347737109451779	IFFO2
OLFML2B	308.95820317851	2.64327779158375	0.858753512342851	3.0780401519085	0.002083668382412	0.0347737109451779	OLFML2B
CMKLR1	225.610543284082	2.49033739081881	0.809188512390823	3.07757383191325	0.002086931336242	0.0347948370060724	CMKLR1
SLC46A3	427.846990870436	1.91142865590019	0.621184224506581	3.07707211563281	0.0020904471998078	0.0348201353367613	SLC46A3
COL14A1	1416.65566755349	2.09444305429068	0.681047960828702	3.07532387549058	0.0021027407850224	0.0349914543433101	COL14A1
IGFBP2	9033.58368385852	-3.36396393667068	1.09404346904093	-3.07479915731286	0.0021064435076474	0.035019623314639	IGFBP2
CPT1A	3414.24249501651	-1.3079140634381	0.425479737500933	-3.07397497027748	0.0021122715343284	0.03508303807684	CPT1A
QSOX1	7108.16704614307	-1.72266969366773	0.560745872978354	-3.07210409684857	0.0021255558566409	0.0352700568478626	QSOX1
IGHV1-69	362.059022013137	2.41402210619424	0.786438359024618	3.06956302231778	0.0021437217138415	0.0353359161970308	IGHV1-69
PARP14	1717.15723183774	1.48490415645426	0.483736582647517	3.06965445600021	0.0021430656035181	0.0353359161970308	PARP14
FMO6P	49.7136621106809	-6.23831342603115	2.03220286302554	-3.06972967095595	0.0021425260136557	0.0353359161970308	FMO6P
ANXA13	144.821403530559	3.62939848959856	1.1822369691658	3.06994163121081	0.0021410060871521	0.0353359161970308	ANXA13
CYP3A4	206.917771965827	-3.74976208715289	1.22140898225893	-3.07002989303215	0.0021403734700919	0.0353359161970308	CYP3A4
PLEKHF1	180.805420707182	2.70320591968226	0.880296019293011	3.07079193866318	0.0021349186278862	0.0353359161970308	PLEKHF1
NABP1	436.677195950615	1.98929405200646	0.648030268337316	3.06975483893752	0.0021423454871191	0.0353359161970308	NABP1
ABCA13	35.2524422945896	7.06710435568203	2.30325455598601	3.06831233105133	0.0021527149400904	0.0354506166362908	ABCA13
RASSF4	618.295083421059	1.88651794878708	0.615134888121818	3.06683620977369	0.002163373641868	0.0355925013807989	RASSF4
PTPRH	1064.19137812068	-1.61595878513289	0.527052043174713	-3.06603267373581	0.0021691960900081	0.0356546259209541	PTPRH
SPINT1	2388.07284784358	-1.47599420036615	0.481648028450404	-3.06446640114947	0.002180586662842	0.035808069205181	SPINT1
ESM1	57.678231760383	5.60953482493912	1.831574399164	3.06268466489788	0.0021936108193149	0.0359880238276121	ESM1
FSCN1	559.079072204691	2.36834491292143	0.773750704465423	3.0608630134401	0.0022070004295039	0.0361736298055002	FSCN1
DUOX2	861.630273376933	1.62894087716984	0.532293370194643	3.06023138438525	0.0022116605275663	0.0362159411388991	DUOX2
MT-ATP6	151666.52088079	-1.20953645862551	0.395317182058065	-3.05966073199382	0.0022158784980065	0.0362509399725521	MT-ATP6
PTGIS	325.547241517804	2.05691018133069	0.672451503712942	3.0588230823687	0.0022220833295701	0.0363183469522515	PTGIS
ATP11A	1948.41950384338	1.72204338693135	0.563482626498446	3.05607183957445	0.0022425751705444	0.0366189195842509	ATP11A
SLC19A3	113.536242997258	3.62417583447654	1.18683487273948	3.05364791490424	0.0022607724030505	0.0368814958598786	SLC19A3
KCNK5	910.034922286208	-1.67782736081475	0.549701119220642	-3.05225385604735	0.0022712992577083	0.0370185659186654	KCNK5
KCNJ15	606.906621690628	-1.76240372583544	0.577478940827746	-3.05189263405735	0.0022740342424203	0.037028503369803	KCNJ15
DHRS11	785.622899283521	-1.75917147571135	0.576560178935904	-3.05114980184387	0.0022796680649147	0.0370855804808685	DHRS11
SYT5	27.8740890670671	-6.23862483633427	2.0449102367192	-3.05080620376929	0.0022822783198368	0.0370934096702585	SYT5
SPON2	1652.52909501033	1.92369834008855	0.630657806477972	3.05030449211721	0.0022860946540256	0.0371208081613135	SPON2
BSG	8405.91286217961	-1.3825118434636	0.453346870782655	-3.04956741198376	0.0022917119521921	0.0371454041108608	BSG
PDIA2	1967.41963587232	-5.66566809924337	1.85800195837942	-3.04933376075936	0.0022934952489034	0.0371454041108608	PDIA2
BCAS1	2920.69950370321	-5.86576146021887	1.92366281390143	-3.04926695979653	0.0022940053276293	0.0371454041108608	BCAS1
HAVCR2	183.149618220561	2.81558418611456	0.923604015051271	3.0484754724223	0.0023000568807011	0.0372088124721036	HAVCR2
SAMM50	976.241554279241	-1.53233114513667	0.502834804580516	-3.04738480944054	0.0023084198288699	0.0373094607406322	SAMM50
C6	65.358215354922	-4.11974476989194	1.35282893220442	-3.0452813891102	0.0023246270602711	0.037536586905564	C6
SYT4	29.5271534473667	-8.42643628462271	2.767773901013	-3.04448144465075	0.0023308180795962	0.0376017068525981	SYT4
RP5-1028K7.3	44.2995885047066	8.66807896839113	2.8508669952922	3.04050626798978	0.0023618077556963	0.0380663982678056	RP5-1028K7.3
S100A10	2937.77595013657	1.89857865319345	0.625224590178553	3.03663464780112	0.0023923523256626	0.0385230633734013	S100A10
MSMB	1247.86936163946	-8.22583795582665	2.71026908882548	-3.03506319344527	0.0024048529297385	0.0386360719853351	MSMB
RARRES2	1710.80333452388	1.70886313188639	0.563067595743793	3.03491649102812	0.0024060229641329	0.0386360719853351	RARRES2
PLEKHO2	574.019560200418	1.92819171624647	0.63524127886202	3.0353690485931	0.0024024152373595	0.0386360719853351	PLEKHO2
STX12	1636.38221427382	-1.47700133301879	0.48690520533598	-3.03344740789866	0.002417768498304	0.0387889323627548	STX12
ATP5F1A	8237.02566842022	-1.22801385386158	0.404900410787177	-3.0328787552331	0.0024223290310014	0.0388186949195663	ATP5F1A
CD164	7069.49606293409	-1.28591630678642	0.42402247462412	-3.03266072848222	0.0024240796689713	0.0388186949195663	CD164
WNT11	40.1052686503743	5.69715184736058	1.87894740895195	3.032097556439	0.0024286069986387	0.0388554818524177	WNT11
MARVELD1	550.48821622695	1.75720782780617	0.579618978112844	3.031660270213	0.002432127670356	0.0388761104592787	MARVELD1
GSR	1901.58123308856	-1.46648581857268	0.483849552015224	-3.03087150223616	0.0024384900001386	0.0389420818262282	GSR
CFTR	842.767802025059	2.09737248154097	0.692282855898726	3.02964671690179	0.0024483995100542	0.0390555210933298	CFTR
C5AR1	213.874799999753	2.737090634462	0.903497260281879	3.02943988298101	0.0024500765973144	0.0390555210933298	C5AR1
MAP1A	166.215921408015	2.60596501047559	0.86133744177195	3.02548674200738	0.0024823328735122	0.0395197707395482	MAP1A
C11orf54	668.33402281085	-1.65833314026285	0.548186823943297	-3.02512404135124	0.002485311761853	0.0395197707395482	C11orf54
RP11-16N10.2	57.9782109524037	5.83254080572186	1.92814743206502	3.02494545216144	0.0024867797299355	0.0395197707395482	RP11-16N10.2
LY6E	3495.10225774339	1.43872018837914	0.475676190554508	3.02457894035434	0.0024897948699175	0.0395197707395482	LY6E
BAMBI	144.16291621605	2.816270926719	0.931156190021255	3.02448821894715	0.0024905417133687	0.0395197707395482	BAMBI
SELE	92.9239277349603	5.21665921503121	1.72550182331138	3.02327076364372	0.0025005839885864	0.0396199789520888	SELE
VTCN1	126.596888770769	-5.33254297343277	1.76399853294546	-3.0229860591373	0.0025029377338807	0.0396199789520888	VTCN1
RASL11A	188.312422735283	3.33679500606167	1.10384032184241	3.0228964643113	0.0025036788627819	0.0396199789520888	RASL11A
TSPAN12	770.13728818513	-1.65862733437145	0.548814972130332	-3.02219767790439	0.0025094661204121	0.0396755246968612	TSPAN12
PDK4	3743.54819007373	-1.43414110333256	0.474630327458808	-3.02159600927951	0.0025144588628228	0.0397184195530024	PDK4
SEMA6A	362.649853490858	2.18858831959481	0.724988494030405	3.01879041890425	0.0025378602910079	0.0399797284207912	SEMA6A
LFNG	1074.28144178449	-1.64115607369288	0.543647449536209	-3.01878740550143	0.0025378855325371	0.0399797284207912	LFNG
FBXO2	197.062960405525	2.45936708120252	0.814658425461834	3.01889356856316	0.002536996404528	0.0399797284207912	FBXO2
IRX5	93.1194796780639	-4.02248648604652	1.33457210286113	-3.01406456603049	0.0025777294114791	0.0405707132215004	IRX5
FMO5	844.807628028926	-2.21465735345141	0.735342127793704	-3.01173735291923	0.002597572407815	0.0408461227990623	FMO5
TOM1L1	990.37127882983	-1.52057819180216	0.505354860084126	-3.00893156850027	0.0026216815940228	0.041188059885176	TOM1L1
H2AJ	845.5026116145	-1.70573704742651	0.567198971004948	-3.00729926291004	0.002635801409033	0.0413725837383625	H2AJ
ADAMTS6	62.9356940128621	3.88135224130486	1.2910487499347	3.00635606633844	0.002643991928783	0.0414537443974255	ADAMTS6
ZEB2	817.836049162512	1.5811819945076	0.525981317367776	3.00615619281019	0.0026457305728024	0.0414537443974255	ZEB2
INPP5E	317.389225484547	2.28656983614783	0.761167540295538	3.00402961910334	0.002664293860472	0.0416696516436305	INPP5E
CACNA1E	35.8915979341179	5.51917377101676	1.83720378770988	3.00411625968644	0.0026635352373193	0.0416696516436305	CACNA1E
PMP22	1039.52469390315	1.55450424892973	0.517565532640803	3.00349260314553	0.002669000368078	0.0417058236888106	PMP22
RGMA	438.048637707574	1.88928894043775	0.62998341321587	2.99895029107752	0.0027091150287928	0.042257408672349	RGMA
EPHX2	704.466023742103	-1.70937285172569	0.569991145611294	-2.99894632554767	0.0027091502891014	0.042257408672349	EPHX2
NKX2-1	50.9461683474221	8.10952227318766	2.70553060926364	2.99738699884634	0.002723047903438	0.0424361928636861	NKX2-1
ACP5	1035.86704388959	1.56119772518688	0.521184426827975	2.99548038050297	0.0027401292816818	0.0426293289775099	ACP5
KCNN4	843.594427755611	-2.56575568503462	0.856548842086379	-2.99545753723158	0.0027403345264771	0.0426293289775099	KCNN4
CLTB	2217.893281642	-1.55759235668137	0.520167775349518	-2.99440378757559	0.0027498176558329	0.0427386913626923	CLTB
SLC37A2	218.375872465052	2.44976570789989	0.818359666490638	2.99350738826754	0.0027579083121341	0.0428262357596373	SLC37A2
RPS2P5	2100.85180580227	-1.42071171949575	0.475050162909707	-2.9906562094281	0.0027837870684102	0.0431511762392453	RPS2P5
VSIG2	4772.60274728629	-7.10731411423064	2.37639756550465	-2.9907933829756	0.0027825369501632	0.0431511762392453	VSIG2
NUAK2	237.585484822136	2.45329592318579	0.820897264377142	2.98855414635501	0.0028030082928135	0.0434105008761692	NUAK2
PDCD5	642.04710521697	1.75948018526926	0.588815980566331	2.98816649571393	0.0028065661715875	0.0434270003619619	PDCD5
SORBS2	695.252073440109	-1.80101307702099	0.602986881854299	-2.98681966593126	0.0028189595284612	0.0435800637660866	SORBS2
PILRA	101.920088574218	3.62117706942474	1.21259241536903	2.98631017605591	0.0028236608032335	0.0436140444811503	PILRA
ESRP2	1141.4355328892	-1.55190243016449	0.520322439939684	-2.98257832267313	0.0028583150323802	0.0441102062082909	ESRP2
RHOQ	820.133280659257	1.69457702560907	0.568553960975914	2.9805034208193	0.0028777502392776	0.0443708339990575	RHOQ
ODF2L	280.851152846097	2.32652169100241	0.781115843612593	2.97845922602524	0.0028970157172428	0.0446283862436092	ODF2L
PLSCR4	349.848688708319	1.92920299783713	0.647831261692125	2.97794057174407	0.0029019224532331	0.044664483129577	PLSCR4
MARVELD3	382.958580933154	1.97149885852332	0.662385180022364	2.97636317656859	0.0029168920754803	0.0448250018769727	MARVELD3
MIA3	1590.42358920573	-1.39745789013571	0.469528639037681	-2.97629957780607	0.002917497108907	0.0448250018769727	MIA3
CERCAM	659.291657378038	1.84808842927411	0.62101123183614	2.97593398401165	0.0029209773306466	0.0448389321866581	CERCAM
CLSTN3	695.786823619943	1.60096540498792	0.538155052936493	2.97491475040901	0.0029306998050923	0.0449485763240533	CLSTN3
HAPLN3	279.353151960841	2.39472280017529	0.806345589274064	2.96984671588669	0.0029794837750441	0.0456565926232146	HAPLN3
COL5A2	2771.36427834997	1.92732560531216	0.649366469643476	2.96800912182966	0.0029973543529918	0.0458900745976953	COL5A2
NTN4	1461.66471602949	-1.40755588970906	0.474438586687881	-2.96678206453525	0.0030093418593685	0.0459122269840432	NTN4
ELN	1842.71403334683	1.40179803324179	0.472485780106264	2.96685761194023	0.0030086025516064	0.0459122269840432	ELN
SLC25A29	839.748631816727	1.53061497434973	0.515864643501727	2.96708641235771	0.0030063645187564	0.0459122269840432	SLC25A29
MYH14	3988.78341132771	-1.48117987636173	0.499146837693676	-2.96742313986314	0.0030030735491153	0.0459122269840432	MYH14
DEGS2	670.238576406678	-1.65107899214574	0.556585839466136	-2.96644088848795	0.0030126826766453	0.0459229836178399	DEGS2
KIAA1755	138.941108199599	2.7353502544709	0.922318499113751	2.96573283209573	0.00301962680818	0.0459589084431497	KIAA1755
RGS2	1149.32982870885	1.51385492950853	0.510460921244742	2.96566273049277	0.0030203151103372	0.0459589084431497	RGS2
IGKV1-8	183.278995904615	2.91546615550194	0.983398759462741	2.96468358074271	0.0030299439972171	0.0460257511188097	IGKV1-8
MYO7A	168.873480570783	2.51078858883502	0.847010569811018	2.96429428194175	0.0030337801061692	0.0460257511188097	MYO7A
KLK10	95.885948427025	3.68477540084913	1.24313581880136	2.96409720090121	0.0030357238102656	0.0460257511188097	KLK10
UGT1A10	605.092497882441	-1.75447894443142	0.591910267603967	-2.96409614844746	0.0030357341930981	0.0460257511188097	UGT1A10
ACHE	240.932571887507	2.72691855535703	0.920051795472862	2.96387504353005	0.0030379161904741	0.0460257511188097	ACHE
GLI2	89.6839494442631	3.41676800444162	1.15326337665212	2.96269531627751	0.0030495826511777	0.0461623618865941	GLI2
RALGAPA2	1870.38368632644	-1.41565755421939	0.478032389174985	-2.96142601689106	0.0030621805222349	0.0463128222559893	RALGAPA2
PLXNA4	95.4130767741636	3.23898071924134	1.09390408257328	2.9609366770275	0.0030670499114221	0.0463462364325304	PLXNA4
SOX21	464.392810046616	-6.75040410589278	2.28060813058258	-2.95991407527271	0.003077248559605	0.0464600534263417	SOX21
FAM53B	950.104309177504	1.48867206024901	0.50338527071228	2.9573214530941	0.0031032441350486	0.0466504077350762	FAM53B
RP11-363E7.4	416.144277866319	-5.13946925373614	1.73775757210037	-2.95752948296709	0.003101150906464	0.0466504077350762	RP11-363E7.4
IER3	1351.16778403463	-2.06980797902372	0.699802111607199	-2.95770467778398	0.0030993890679849	0.0466504077350762	IER3
FZD2	92.6415446287063	3.25981402177726	1.10211736546528	2.9577739394398	0.0030986927931466	0.0466504077350762	FZD2
SLCO2A1	1022.12537255026	-1.50698770908415	0.509424276994893	-2.95821729968174	0.003094239150672	0.0466504077350762	SLCO2A1
GDPD2	77.9866002628974	-4.70478336794115	1.59297769631037	-2.95345212857549	0.0031424134304086	0.0471975980346066	GDPD2
FOXJ1	311.990837155014	2.89579871713231	0.980565644453943	2.95319210244707	0.003145061775709	0.0471975980346066	FOXJ1
CYP2AB1P	20.0036659628975	-9.58849002109636	3.24759450201177	-2.95248991681585	0.0031522236490952	0.0472643654373377	CYP2AB1P
FAHD2B	288.806078604846	-2.19247621426344	0.742769219493144	-2.95175965390644	0.0031596876610395	0.0473355443837417	FAHD2B
RGL1	346.151604387972	2.08271469637134	0.706417178323195	2.94827866631871	0.0031954887150949	0.0478307559133159	RGL1
SLC14A1	120.362563437505	-3.18345031259561	1.08094490486825	-2.94506250805041	0.0032288942307507	0.048289291143665	SLC14A1
SPDEF	703.099949429396	-5.92521036077427	2.01321260654973	-2.94316176120562	0.0032487861550472	0.048537568868131	SPDEF
CYP51A1	1349.44959741383	-1.54793226099268	0.52598078906926	-2.94294448231046	0.0032510671451018	0.048537568868131	CYP51A1
SHISA3	66.5804426923834	5.9491365995347	2.02267742856873	2.94121866171433	0.0032692366663489	0.0487670466077034	SHISA3
LRIG1	3620.25131451106	-1.24440092112673	0.423148903130415	-2.94081093421433	0.0032735427280956	0.0487895080852105	LRIG1
KCNJ16	509.163020218988	-1.93642639956177	0.658658470513653	-2.93995520630238	0.0032825969852097	0.0488826386951367	KCNJ16
UQCR10	1097.65681609996	-1.57372457137734	0.535535037845882	-2.93860244458969	0.0032969567863865	0.0489329248251972	UQCR10
LTB	296.098764585012	2.44368231530487	0.83158644151304	2.93857883355901	0.0032972079288745	0.0489329248251972	LTB
UCN3	40.0074217800424	-8.39303893139956	2.85551343256946	-2.93923987037501	0.0032901832870183	0.0489329248251972	UCN3
RP11-903H12.5	251.163556422734	-2.3357436313879	0.794792318627532	-2.93881002199584	0.0032947496061053	0.0489329248251972	RP11-903H12.5
SELL	218.585928835025	3.20887299636556	1.09260707126019	2.93689568809445	0.0033151559356097	0.0491574143541521	SELL
MS4A1	191.613936154463	2.64910090567001	0.902394819782402	2.93563399035114	0.0033286681907008	0.049267630452871	MS4A1
OTUD1	630.266104656018	-1.73259022239645	0.590215161667309	-2.93552306840446	0.0033298585137868	0.049267630452871	OTUD1
HSPA6	105.137052509076	3.15113798190342	1.07352915483803	2.93530731578393	0.003332174903842	0.049267630452871	HSPA6
ITPRID2	3365.66563935514	-1.26036185486886	0.429432979679961	-2.93494425092399	0.0033360761986611	0.049267630452871	ITPRID2
MCM3AP	1254.21352342114	-1.426519650857	0.486056624313384	-2.93488367301266	0.0033367275402851	0.049267630452871	MCM3AP
ZNF429	254.691453024875	-2.15096150852023	0.73328185640834	-2.93333523763396	0.0033534158845344	0.0494721125793767	ZNF429
VWA5B2	86.3990159290598	-3.31339096783046	1.13017519639934	-2.93174985470101	0.0033705811485171	0.0496832786384222	VWA5B2
SPIRE1	323.567092037598	2.10040771100794	0.716622582709571	2.93098174923016	0.0033789263204258	0.0497641870505316	SPIRE1
IFIT3	605.398853929278	1.88415443867519	0.643126608321996	2.92967887550353	0.0033931245741074	0.0499310890664476	IFIT3
PDE3A	214.721388394754	2.68296962320948	0.916342155947235	2.92791246784457	0.0034124610021709	0.0501685111815691	PDE3A
MFGE8	1299.96691686006	1.65848251204097	0.566483613435928	2.92767958808496	0.0034150177501774	0.0501685111815691	MFGE8
SREBF2	2902.74558140836	-1.57832351066403	0.539256472649614	-2.92685130492547	0.0034241254705145	0.0502554583894068	SREBF2
GIPR	206.122202993571	-2.30243594417813	0.786788167011604	-2.92637337559777	0.0034293907893211	0.0502554583894068	GIPR
PKIB	304.913448871616	-2.08102003032337	0.711152989443695	-2.92626208595602	0.0034306179180926	0.0502554583894068	PKIB
SYT12	34.681116178203	5.09243036441955	1.74035102029338	2.9260938196026	0.0034324740563275	0.0502554583894068	SYT12
TRAF3	520.083273664196	1.87242024690754	0.640285581755595	2.92435172719891	0.0034517447921495	0.0504951717158878	TRAF3
NLRP2	136.841958547741	-2.85629303425105	0.977413846695607	-2.92229647033083	0.0034746062904343	0.0507869676159719	NLRP2
RECQL5	548.625929598207	-1.74382681661421	0.596876164856114	-2.9215889648309	0.0034825080035449	0.0508597962663561	RECQL5
EPHA3	270.467785455002	2.50333973152531	0.857268939558067	2.92013347971736	0.0034988149096849	0.0510551525723961	EPHA3
RP11-1143G9.4	131.108693863688	-3.5584438934567	1.21900305160977	-2.91914272795096	0.0035099547693984	0.0511748468177651	RP11-1143G9.4
SAMD4A	272.525330384612	2.09090453523621	0.716608659698606	2.91777737672834	0.0035253594542328	0.0513564697082773	SAMD4A
JAG2	480.052137236351	1.74282629820686	0.597875085689383	2.91503416001569	0.0035564961232066	0.0516984479226254	JAG2
SMDT1	1109.17138865549	-1.54973044087989	0.531649463542999	-2.91494781270394	0.0035574802506217	0.0516984479226254	SMDT1
GRIA4	150.386877864299	-5.48192787197922	1.88064091121348	-2.91492535299681	0.0035577362715507	0.0516984479226254	GRIA4
HOXA11	40.1635367733858	7.62608600997696	2.61692997795977	2.9141345294697	0.0035667616577489	0.0517432875628311	HOXA11
CADM2	126.706207641269	-5.32165568796787	1.82613590128462	-2.9141619110737	0.0035664488135178	0.0517432875628311	CADM2
IGSF9	373.547763145458	-2.57914288645914	0.885215433739921	-2.91357650144281	0.0035731427606479	0.051792734042237	IGSF9
HMGCS1	1495.35257967686	-1.73539056714557	0.595978457810444	-2.91183438663404	0.0035931308817741	0.0520391682071085	HMGCS1
ENHO	62.7810367824218	-4.23616095151488	1.45502598853787	-2.91139882372255	0.0035981441714554	0.0520684932718181	ENHO
TSPAN13	2328.90638983913	-1.30601462523764	0.448825008631196	-2.90985261543393	0.0036159923114252	0.0522833477526662	TSPAN13
BTBD3	1414.48040556039	-1.38750313008656	0.477419361948579	-2.90625651298157	0.0036578145355942	0.052844197888606	BTBD3
EPN3	1270.24250807461	-4.42860304716705	1.5249495564382	-2.90409805915867	0.0036831278364093	0.0530339969369917	EPN3
SLC6A14	338.875216653089	-2.18444242312178	0.752188268681185	-2.90411658101472	0.003682909945242	0.0530339969369917	SLC6A14
MEIS2	322.359364142055	-1.98444616077205	0.683232921525144	-2.90449435068539	0.0036784684182025	0.0530339969369917	MEIS2
RAB15	715.285139865791	1.57030826888316	0.540603373270789	2.90473264971026	0.0036756691860053	0.0530339969369917	RAB15
GASK1B	969.896148162237	1.67939744995519	0.578379197867422	2.90362699099034	0.0036886734249182	0.0530699893330724	GASK1B
AXIN2	775.819904027961	-1.53384583380158	0.528691965526558	-2.90120889632572	0.0037172598133801	0.0534371433403644	AXIN2
MGAM	232.758308911911	-2.27345254601645	0.783946011577319	-2.90001162381349	0.0037314882208471	0.0535974602405765	MGAM
SPATA18	239.910392602464	-2.29491729779439	0.791535520361832	-2.89932319998138	0.0037396918605921	0.0536285314693836	SPATA18
HEYL	267.486181486723	2.83739207976349	0.978642727872987	2.89931350732086	0.0037398074806463	0.0536285314693836	HEYL
IFI16	1202.20182065928	1.63607458653396	0.564442205255322	2.89856883716535	0.0037487000874422	0.0536884223650045	IFI16
PELATON	80.0136754631767	3.72556436118958	1.28536533349238	2.89844782966653	0.0037501469332612	0.0536884223650045	PELATON
PRUNE2	363.806446704161	-1.86769191037698	0.644637364935732	-2.8972752930063	0.0037641928681666	0.0538452646486602	PRUNE2
RBPJL	40.9794830367914	-7.7950811466031	2.69346424038085	-2.89407263320522	0.0038028018478836	0.0543157136661522	RBPJL
FCGR1A	87.9350771036264	3.98808016929755	1.37803681733067	2.89403020234442	0.0038033157706885	0.0543157136661522	FCGR1A
IGFBP6	468.383779550187	1.92906958084623	0.666814469062314	2.89296299097847	0.003816262614601	0.054455973410479	IGFBP6
NLRP6	143.885216998131	3.42433814434855	1.18387161899422	2.89249111931389	0.0038219998695237	0.0544612431603653	NLRP6
DUXAP8	86.2119522763561	3.62243450731984	1.25238948424257	2.89241849512226	0.0038228835668442	0.0544612431603653	DUXAP8
VPS37B	1145.84978575007	-1.50345672806667	0.520146998756171	-2.89044583869923	0.0038469581394363	0.0547594376334957	VPS37B
COLCA1	1240.99704037272	-1.84192299957662	0.637313861426109	-2.89013484730267	0.003850766065846	0.0547688956450904	COLCA1
SDC3	1227.39570621465	1.40105410382604	0.485166524441473	2.88777983072708	0.0038797133427197	0.055135599975698	SDC3
MT-ND4L	19928.9822179387	-1.35398263112626	0.468976063398685	-2.88710392021695	0.0038880578973056	0.0552053305085964	MT-ND4L
CXADR	1135.00387664574	-1.46152338273017	0.506265848803453	-2.88686939121895	0.0038909571178646	0.0552053305085964	CXADR
FAM102A	3107.75981283167	-1.28861404249948	0.446479597912952	-2.88616556842248	0.0038996694876735	0.0552839230949841	FAM102A
ACO2	2969.26483088206	-1.30866695120897	0.453676317509973	-2.88458290790152	0.0039193254309358	0.0555174040513788	ACO2
PCSK7	2015.74835566465	-1.51472242401784	0.525171854253399	-2.88424143782651	0.0039235781218486	0.055522889189464	PCSK7
RNF157	135.16208576135	2.67274006519591	0.926734674207511	2.88404021084188	0.003926086178122	0.055522889189464	RNF157
HPCAL1	1569.23491036859	-1.36668825663817	0.473941552896367	-2.88366413176059	0.00393077746279	0.0555441490139419	HPCAL1
CLEC4E	73.7934567993077	3.8343530801372	1.32989500137876	2.88319985875724	0.0039365759173443	0.0555785130084846	CLEC4E
VCAM1	405.794583089312	2.14590448155824	0.744341007767842	2.88295883091738	0.0039395892536003	0.0555785130084846	VCAM1
TNFAIP6	72.6676361652244	4.04305672317867	1.40280867288404	2.88211557379847	0.0039501481674575	0.0556691568767559	TNFAIP6
BLNK	487.216724890514	-1.73545223587138	0.602182858982021	-2.88193562800032	0.003952404698189	0.0556691568767559	BLNK
HBA1	150.755593228263	-2.73166207268259	0.947984628964851	-2.8815467985651	0.003957284639829	0.0556928677542336	HBA1
SRPX2	266.292100127186	2.19049548604559	0.760635995557248	2.87982096408784	0.003979010553109	0.055953430885245	SRPX2
P3H2	305.463713747189	-2.09731848853713	0.728386784001175	-2.87940217286225	0.003984298868986	0.0559826122535036	P3H2
EFNA2	106.623877216981	4.23971298574678	1.47263551368765	2.87899683685478	0.0039894233547132	0.0560094465021507	EFNA2
HRAT92	27.9668214725692	-7.81584338581701	2.71594301031453	-2.87776413427462	0.004005044668598	0.0561834889379906	HRAT92
GFPT1	3417.80031046423	-1.46001194714384	0.507469966349752	-2.87704109397005	0.004014233151772	0.0562670830276136	GFPT1
LILRB2	142.747594131272	2.73667481838446	0.952047692116064	2.87451441881215	0.0040464929326325	0.0566736707116219	LILRB2
FCGR1B	24.9164802832448	7.91852201336732	2.7556184918782	2.8735915500299	0.0040583343778744	0.0567938633459495	FCGR1B
ADAMTS13	213.355026447001	-2.30179802531435	0.801151441479772	-2.87311225585865	0.004064496663075	0.0568344505303021	ADAMTS13
SLC35D1	695.507737107149	-1.61975294363279	0.563868994266265	-2.87256962185073	0.0040714835582772	0.0568864940143252	SLC35D1
SLC25A25-AS1	691.706115680744	-1.76599591968157	0.615648090614724	-2.86851522258149	0.0041240335277924	0.0575745482009035	SLC25A25-AS1
ADAMTS12	177.994467112446	3.0840825668366	1.07536433462357	2.8679420244267	0.00413151232894	0.0575908216294179	ADAMTS12
ABCC8	106.489565340042	-3.27985149492528	1.14363454460758	-2.86791922331335	0.0041318100807422	0.0575908216294179	ABCC8
CDH13	139.335705816522	2.89955924808653	1.01117887428524	2.86750378377525	0.0041372385715167	0.0576203897933939	CDH13
CXCL11	121.152654482013	2.96925251086253	1.0364843221539	2.86473461044947	0.0041735886165475	0.0580802192221314	CXCL11
GDA	693.622287791345	1.68350731684123	0.587734070991932	2.86440313728951	0.0041779591195442	0.0580896436442289	GDA
LRG1	479.095063758818	-1.98943882630874	0.694608028214367	-2.86411723662768	0.0041817320796857	0.0580896436442289	LRG1
SULT1C3	39.332753593393	-7.09133753603525	2.47609034524545	-2.86392519951944	0.0041842680808992	0.0580896436442289	SULT1C3
ABCC6	233.03275458868	-2.16568545521429	0.75639156299112	-2.86318034359106	0.0041941176961246	0.0581800259710035	ABCC6
SERPINF1	1610.33624458007	1.70845877991299	0.596843684388088	2.86248950035315	0.0042032718690304	0.0582226267713299	SERPINF1
ACP3	114.539451639758	-2.86667040143158	1.00147641484157	-2.86244424626323	0.0042038721505098	0.0582226267713299	ACP3
TWIST1	54.2405385760859	5.9073954645108	2.06416043016951	2.86188775744803	0.004211260162617	0.0582786225681314	TWIST1
AK5	19.9274871448694	-6.95996916082502	2.43217746385476	-2.86162061126664	0.0042148110096197	0.0582814700163525	AK5
PEG10	249.876734343567	2.23282068967795	0.780401303868844	2.8611186047598	0.0042214909147637	0.0583062629978912	PEG10
TLCD2	397.562181112723	-1.90257908471385	0.665008875197637	-2.86098299687867	0.0042232970156309	0.0583062629978912	TLCD2
C4A	1352.81305601867	1.62474128349559	0.56824073838987	2.85924815615886	0.0042464645026989	0.0585369568023551	C4A
PLCB4	668.706634604441	-1.74054910874196	0.608747796804226	-2.8592285966034	0.0042467263616011	0.0585369568023551	PLCB4
DCDC2	108.139774168194	3.20786416970704	1.12216081421213	2.85864924980408	0.0042544891696072	0.0585976006340455	DCDC2
ANXA3	1218.83625121532	-1.53649629775646	0.537602613410795	-2.85805213633212	0.0042625035027159	0.0586616102115487	ANXA3
GPM6B	146.64352079235	-2.67961936984744	0.937685132061325	-2.85769633987563	0.0042672854360154	0.0586810687858695	GPM6B
GPX2	3566.10163960855	-1.3471129278353	0.471484355461062	-2.85717418241369	0.0042743120840723	0.0587313402529903	GPX2
PPARG	493.577468799896	-2.1249558157556	0.744097010108294	-2.85575104709309	0.0042935164492393	0.0589487289953481	PPARG
COL4A2	4829.7795483459	1.73220729533529	0.606698236321264	2.85513817518011	0.0043018108672413	0.0590161029448394	COL4A2
PTAFR	361.580989747366	1.95167155461847	0.684115478625034	2.85283934598443	0.0043330521231115	0.0593979285137471	PTAFR
NECTIN3	778.154195220379	-1.89905648541182	0.666046322638167	-2.85123785067948	0.0043549379743081	0.0596510096905425	NECTIN3
HPGD	2422.46627954744	-3.47495343163497	1.21921343606001	-2.85016005307862	0.0043697233965944	0.0597620578140381	HPGD
PSCA	12083.6016834426	-7.83689824189976	2.74964721918481	-2.85014680691408	0.0043699053925893	0.0597620578140381	PSCA
SLC16A3	1020.99674823892	1.77555898387879	0.623163268004772	2.84926772010123	0.0043819989974479	0.0598804459078714	SLC16A3
STK32B	136.65242459305	-2.91314288130332	1.02320590875346	-2.84707394316391	0.0044123112345791	0.0602002338606672	STK32B
TM4SF5	444.765817769391	-1.84570285530416	0.648278088844765	-2.84708505048074	0.0044121572831494	0.0602002338606672	TM4SF5
TJP2	2829.7951756183	-1.53553316436753	0.539540321528908	-2.84600261203139	0.0044271831729653	0.0603558782649262	TJP2
CABLES1	584.4424133225	-1.61348243888608	0.567239955164247	-2.84444426771539	0.004448896806888	0.0606044793326113	CABLES1
GPR176	106.767919763444	3.1382313662639	1.10343259294479	2.84406259732526	0.0044542296114245	0.0606297207186327	GPR176
TMED2	5153.96451380159	-1.25872171687964	0.442740306652608	-2.84302490188066	0.0044687578762747	0.0607799910057263	TMED2
FUT3	772.634049641875	-1.74060169306215	0.612395136521924	-2.84228529793334	0.0044791389014446	0.0608736638688536	FUT3
ITGA8	465.610527548542	-1.71721576375529	0.60484318311942	-2.83910906443372	0.0045239691329024	0.061435007172688	ITGA8
ANKRD29	238.116972016667	-2.10042649172887	0.739953634944556	-2.83859203135917	0.0045313050274174	0.0614867036547468	ANKRD29
CLSTN2	119.79308688266	-2.81313650389523	0.991280987359203	-2.83788001562452	0.0045414250606153	0.0615760691292612	CLSTN2
IGHV1-46	969.783048975644	1.45813300850539	0.514370873422337	2.83478922281074	0.0045855929184576	0.0620973151285539	IGHV1-46
GPR157	298.730524777658	2.40523461331877	0.848513978901693	2.8346434745036	0.0045876852551482	0.0620973151285539	GPR157
HTR1B	60.0615247784921	-4.08873990087976	1.44251957830008	-2.83444326329219	0.004590560861251	0.0620973151285539	HTR1B
DOK5	27.8098994530007	7.58472275691205	2.67631190156907	2.83402048635111	0.0045966385121348	0.0621312899898566	DOK5
C3orf85	106.763335669626	-4.96328759476583	1.75271798076121	-2.83176623349882	0.0046291678247081	0.0625224736510771	C3orf85
COPZ1	2367.19841171786	-1.31375329458488	0.464076214373936	-2.83089986923204	0.0046417249831209	0.0626435123012514	COPZ1
CDK5R2	18.2814568226276	-8.43682577672431	2.98077399588361	-2.83041444550153	0.0046487742309877	0.0626900877914084	CDK5R2
LONRF2	289.823717581789	-2.43196047231741	0.859482351784325	-2.82956417577225	0.0046611450789881	0.0627597609823888	LONRF2
RAVER2	610.083926644913	-1.57237726876022	0.555691813162674	-2.82958508928027	0.0046608404444286	0.0627597609823888	RAVER2
ZNF117	353.630881558365	2.0079762272874	0.709854004380112	2.82871719381352	0.0046734977182266	0.06287749092252	ZNF117
LOXL1	532.344138851713	1.69063126059846	0.597992967892545	2.82717582207798	0.0046960536177283	0.0631322084735191	LOXL1
TMEM220-AS1	87.1745158850459	-3.23270710494473	1.1440698017583	-2.8256205171891	0.0047189132579634	0.0633906134876612	TMEM220-AS1
TFAP2A	113.892152607876	3.47010710592126	1.22929820703466	2.82283589617521	0.0047600929606409	0.0638945297790815	TFAP2A
ATF7IP2	315.863540797951	-1.89695803122862	0.672209777123174	-2.82197328242821	0.0047729153402508	0.06401732407482	ATF7IP2
HTRA1	1211.87088119712	1.62799874273948	0.577033654178201	2.82132373207598	0.0047825912472211	0.0640764909973333	HTRA1
SMAGP	562.078437118423	-1.93341450260445	0.685320355676303	-2.82118353349723	0.0047846820173064	0.0640764909973333	SMAGP
TDGF1	89.6486087189839	-3.82811590318521	1.35830201500994	-2.81830981687618	0.0048277201635301	0.0646032015431533	TDGF1
FGFRL1	680.162926725024	-1.78773080585618	0.634454343105746	-2.81774539851832	0.0048362142030657	0.0646671988181226	FGFRL1
PARVG	348.359251358066	1.92451690996708	0.683491476002233	2.81571457368225	0.0048668884439827	0.065020392183002	PARVG
NPDC1	1643.24704500857	-1.30142395880206	0.462234950205586	-2.81550315099114	0.0048700919358788	0.065020392183002	NPDC1
ADAMTS14	185.367919707818	2.65192152169308	0.943412315467223	2.81098887327936	0.0049389493864472	0.0658679228089825	ADAMTS14
IL1B	287.748220802993	-2.73518810821458	0.973083381380746	-2.81084659398202	0.0049411338524559	0.0658679228089825	IL1B
IGHV4-4	203.186489928369	-2.45005452572487	0.871894307922456	-2.81003615170151	0.004953593542102	0.0659451597907275	IGHV4-4
ESPNL	42.7426965138952	4.61012487773766	1.64062702494489	2.80997740963856	0.004954497742413	0.0659451597907275	ESPNL
TRPA1	422.034773934083	-1.93523813781853	0.689429850289833	-2.80701239873058	0.0050003317045293	0.0665044116702407	TRPA1
SPI1	413.352570768625	2.19680838525589	0.783541088203301	2.80369264398538	0.0050521040742955	0.0670483818244308	SPI1
C4BPA	27.9165788412331	6.44038684308562	2.29720303459792	2.80357754455643	0.005053907738265	0.0670483818244308	C4BPA
CST1	1833.37438900963	9.23596773065601	3.29450873637861	2.80344308353796	0.0050560155449974	0.0670483818244308	CST1
ENAM	33.1721293178593	-6.27932679962247	2.23989346122286	-2.80340422807177	0.0050566247900649	0.0670483818244308	ENAM
ECM2	221.150796905295	2.17806385764072	0.777088395663601	2.80285212055026	0.0050652888875928	0.0671121888125701	ECM2
TNFRSF1B	1521.16873157015	1.30749307830314	0.466609039154725	2.80211690856161	0.0050768472356581	0.0672142168593253	TNFRSF1B
LIMA1	2493.40309536656	-1.52594150790145	0.544844893835947	-2.80068974705471	0.0050993518802987	0.0674609019061845	LIMA1
COL18A1	4135.04444574081	1.64526596775255	0.587677154902135	2.79960851639116	0.0051164615977703	0.0674773453953569	COL18A1
ITPR2	884.078519478765	1.6469402903625	0.588294528606288	2.79951658612943	0.0051179187203796	0.0674773453953569	ITPR2
MOXD1	265.670089809409	2.45633938165463	0.877416624879172	2.79951315259486	0.005117973150212	0.0674773453953569	MOXD1
TP73	49.5204875924323	4.25886911656631	1.5214837941584	2.799155096438	0.005123652079733	0.0674773453953569	TP73
HHEX	156.742491978648	2.71756847312698	0.970900513810541	2.79901847251188	0.0051258204965537	0.0674773453953569	HHEX
FSTL3	471.428283139408	1.6766077121156	0.599066488634896	2.79870055147988	0.0051308695683167	0.0674773453953569	FSTL3
IL10RA	590.943942204788	1.87080722537965	0.668465925976998	2.79865757203012	0.0051315524924471	0.0674773453953569	IL10RA
TMC5	2208.07876893312	-1.26877732944089	0.453352374531278	-2.79865596987925	0.0051315779514921	0.0674773453953569	TMC5
ALOX5AP	257.517246609947	2.42806385626179	0.868797359737697	2.79474129271624	0.0051941262809599	0.0682483123628696	ALOX5AP
PGRMC2	1754.49198520079	-1.34127909260218	0.479990513745799	-2.79438666846761	0.005199826322922	0.0682717211938741	PGRMC2
ADGRG7	146.127557255159	2.95847774927385	1.05884482559297	2.79406167718397	0.0052050550228932	0.0682889108914676	ADGRG7
DNMBP	1246.77459343544	-1.35521476804392	0.48550593044244	-2.79134544620065	0.005248941870499	0.0688128775091829	DNMBP
ABHD17C	905.750224707157	-1.55060519719199	0.555582957148594	-2.7909516972049	0.0052553314416666	0.0688448418858334	ABHD17C
SERINC2	2043.8823060395	-1.64784057622262	0.590540944794922	-2.7903917429381	0.0052644302142675	0.0689122221060734	SERINC2
NT5DC1	710.597005367433	-1.53298352700721	0.549520559147656	-2.78967456537927	0.0052761045130859	0.0690131898885109	NT5DC1
ATP6V1C1	809.621867479533	1.44179729898233	0.516962705718831	2.78897739243593	0.0052874755850306	0.0691100428492039	ATP6V1C1
PTF1A	47.8971730068752	-7.51559847365853	2.6958979861426	-2.78779038090093	0.0053068869905702	0.0693117631459558	PTF1A
FLNB	4521.01961093357	-1.60341621669687	0.575208980557053	-2.78753682730068	0.0053110417300344	0.0693140674624648	FLNB
LRATD1	932.978457507457	1.60569321223768	0.576263009914054	2.78638952112709	0.0053298782807069	0.0695078362909862	LRATD1
COX5A	1751.95405299656	-1.32278452589401	0.474937760894897	-2.78517446875894	0.0053498928577006	0.0697166666116071	COX5A
PPP1R18	754.942131864345	1.70079751736211	0.610903007303981	2.78407127977323	0.0053681235589804	0.0698406730298573	PPP1R18
RP11-462G2.1	40.9156688953942	7.87228307831251	2.82763935218444	2.78404778609087	0.0053685124121181	0.0698406730298573	RP11-462G2.1
PAIP2B	722.256586057234	-1.51477406437085	0.544132804070267	-2.78383154450516	0.0053720927059234	0.0698406730298573	PAIP2B
TRIO	1118.65175148908	1.43475372480469	0.515425569411712	2.78362931517399	0.0053754429508717	0.0698406730298573	TRIO
C3	5741.89495474051	3.49349544379969	1.25546347993664	2.78263406274151	0.0053919583682746	0.0700030481747019	C3
RAPGEFL1	878.604568223825	-1.91168831409914	0.687142744434493	-2.78208324192149	0.0054011184808017	0.0700697597103572	RAPGEFL1
IL18BP	205.794944336249	2.26199234653499	0.813443237083207	2.78076237334752	0.0054231417047242	0.0703031234534303	IL18BP
CREG1	1987.92703770293	1.27234137351808	0.458042743429488	2.7777786937344	0.0054731881449874	0.0708991502231343	CREG1
FGD4	2135.23721659119	-1.62665780325463	0.586153445734669	-2.77513988033598	0.0055177969888537	0.0713859433847265	FGD4
BCKDHB	582.077394827162	-1.70488262173152	0.614356341015185	-2.77507125411012	0.0055189614727215	0.0713859433847265	BCKDHB
PRDX2	2235.68825072045	-1.39774340578751	0.503755818242775	-2.77464468929249	0.0055262046115165	0.0714266045596829	PRDX2
PART1	59.9762454801954	-4.12192443415354	1.48628540604435	-2.77330613446832	0.0055489892185042	0.0716297373673438	PART1
TGFB1	847.338096893194	1.75641315051962	0.633343713190057	2.77323847058154	0.0055501432271086	0.0716297373673438	TGFB1
GPR183	225.230981148585	2.22385119747036	0.802012849673334	2.77283736585536	0.0055569885224169	0.0716649970585268	GPR183
EMP2	1846.70607616659	-1.24538324220243	0.449493101618354	-2.77063927726267	0.0055946367836676	0.07208561448966	EMP2
LINC00643	16.2815831270591	-8.73146018654345	3.15172133419957	-2.77037823483875	0.0055991231012176	0.07208561448966	LINC00643
CCDC32	367.973789577933	-1.9004525530935	0.686031940367312	-2.77021001686302	0.00560201584222	0.07208561448966	CCDC32
ALAS1	933.860970855378	-1.41138440298748	0.509569337839388	-2.76975928138034	0.0056097735110471	0.0721321652272877	ALAS1
ABCA10	83.1645832305247	3.13413627609939	1.13217936602804	2.76823299394219	0.0056361146791897	0.0722834870445848	ABCA10
TMPRSS15	1618.87535582722	-5.11081972186924	1.8462655878276	-2.76819313297328	0.005636804105465	0.0722834870445848	TMPRSS15
PAFAH2	625.171724561204	-1.5696347344414	0.567029494457482	-2.76817123233279	0.0056371829263564	0.0722834870445848	PAFAH2
FMNL2	710.44034372417	1.55849993757394	0.563020850930713	2.76810341037571	0.0056383562055134	0.0722834870445848	FMNL2
BMP1	501.423322639823	1.65609490949446	0.598326909626348	2.76787636131672	0.0056422856213416	0.0722834870445848	BMP1
RENBP	201.959786456531	2.3429025365253	0.846553560841215	2.76757743975133	0.0056474626630277	0.0722966509757032	RENBP
SEC23IP	1030.60827271143	-1.66184979036795	0.600982457241881	-2.76522179698017	0.0056884103641255	0.072735683510157	SEC23IP
MUC16	60.0501270634114	6.61248366018609	2.39200931255438	2.76440548349067	0.0057026625467085	0.072735683510157	MUC16
MTND2P28	585.808710730412	-1.62536978634146	0.587993825084766	-2.76426335958059	0.0057051472059879	0.072735683510157	MTND2P28
ANKRD27	541.165311376902	1.60221912926867	0.579620563586044	2.76425515229467	0.0057052907184098	0.072735683510157	ANKRD27
HSPA1A	2098.22683293931	1.44957011119923	0.524454951653899	2.76395542959015	0.005710533894147	0.072735683510157	HSPA1A
LIMCH1	497.977441044837	-1.80262347865342	0.65219156420969	-2.76394786068384	0.0057106663564577	0.072735683510157	LIMCH1
CXCL13	301.457584629683	2.93815905165831	1.06303674563768	2.76392990526006	0.0057109806027604	0.072735683510157	CXCL13
RAB26	207.340778569622	-2.58415515185222	0.935279533793997	-2.76297626375881	0.0057276931578655	0.0728952504671231	RAB26
NCF1	213.745655329643	2.53574546721512	0.918332022782769	2.76125127329351	0.0057580356780804	0.0732177993923959	NCF1
SLC5A8	22.3535424062593	9.64784408837468	3.49481352822975	2.76061770118581	0.0057692165332331	0.0732177993923959	SLC5A8
BCAM	1037.84506769076	1.4135678713703	0.512076003357486	2.76046497414852	0.0057719146840974	0.0732177993923959	BCAM
FOXP3	56.5772874096082	3.89793139553152	1.4121146345579	2.76035054105354	0.0057739370609628	0.0732177993923959	FOXP3
GRIN1	28.6405542898823	5.240515551816	1.89850075224771	2.76034420613821	0.0057740490366269	0.0732177993923959	GRIN1
NRCAM	141.041182715744	3.01039112335406	1.09091037728074	2.75952194245133	0.0057885999632504	0.0733489288434273	NRCAM
MAPK3	1557.62078795007	-1.41276014672346	0.512144000967252	-2.75852132223607	0.0058063517121624	0.0734670049971001	MAPK3
SLC35C1	908.871328077011	-1.61135288047339	0.584088430133362	-2.75874815754436	0.0058023231880347	0.0734670049971001	SLC35C1
RP11-680C21.1	17.5172247361838	-8.74208455636258	3.17072408337531	-2.75712560490487	0.0058311947571456	0.0737277984424884	RP11-680C21.1
NAB2	359.297276626687	1.88444494511095	0.683634261689448	2.75651038971331	0.0058421756651391	0.0738130722361992	NAB2
PDX1	244.283952004191	-2.1023218042993	0.762858696658439	-2.75584693929313	0.0058540384061327	0.0739093559058337	PDX1
MGST3	2189.25420781438	-1.50557738761596	0.546381095120629	-2.75554443786815	0.0058594544481664	0.0739241671617702	MGST3
CFC1	120.777086023179	-6.46863868139954	2.34782249157704	-2.75516513901975	0.0058662518679347	0.0739563721382254	CFC1
SLC37A1	1242.48609378248	-1.3464806480094	0.488762044507174	-2.75487972755142	0.0058713714164439	0.0739673927611729	SLC37A1
LRRC15	98.1577636928054	3.06972532870762	1.11449112155833	2.75437396433935	0.0058804534014959	0.0739748300464005	LRRC15
AIF1	343.528826807424	2.29040508057278	0.831518571975212	2.75448457528986	0.0058784660806089	0.0739748300464005	AIF1
CSF2RA	141.257366441716	2.68180441010305	0.974203412299247	2.75281771367813	0.0059084784605006	0.0742737519605361	CSF2RA
AXDND1	58.6967498410427	-4.74929855362476	1.7254480689149	-2.75250159027475	0.0059141859185501	0.0742918970864451	AXDND1
ABO	725.286692362283	-1.81724790123101	0.660424180188532	-2.75163744112494	0.00592981308632	0.0744345341519847	ABO
NCKAP1L	571.664090012554	1.95443560988108	0.710716856963967	2.74994970321939	0.0059604412872104	0.0747651321433175	NCKAP1L
BICDL2	1058.41616995615	-1.45874881285562	0.530789585506998	-2.74826193408119	0.0059912125406398	0.0750970475507679	BICDL2
CCNG1	1626.21108571632	-1.28814182362563	0.468985739720017	-2.74665456650056	0.0060206509131432	0.0753576155601253	CCNG1
PLEKHA4	425.921160506285	1.78524037927462	0.649921896702202	2.74685371939797	0.0060169964384661	0.0753576155601253	PLEKHA4
TPD52	2586.25569200398	-1.41302084455963	0.514555908557018	-2.74609779240938	0.0060308783832563	0.07543143867299	TPD52
HMOX2	1355.29431852041	-1.30059227077602	0.473781195529151	-2.74513273859134	0.0060486426895165	0.0755451624225427	HMOX2
ADGRF4	23.4712983086901	8.99745853143713	3.27739199242857	2.74531046399791	0.0060453676578595	0.0755451624225427	ADGRF4
PCDH9	134.064488576609	-3.1308699865179	1.14097847793549	-2.74402194876012	0.0060691479853561	0.0757469665822781	PCDH9
EIF2AK3	1046.10215365045	-1.36559471227219	0.498108030513818	-2.74156333288489	0.0061147571362195	0.0762403052017374	EIF2AK3
SLC45A4	762.989932265498	-1.90858430418204	0.696202840953097	-2.74141987350871	0.0061174279212551	0.0762403052017374	SLC45A4
GRIK3	48.6301659944325	-4.39977644571372	1.60520038231948	-2.74095153114538	0.0061261543722169	0.0762944872245429	GRIK3
PKP2	1111.39001357153	-1.60715459803477	0.586843705644038	-2.7386416222544	0.0061693582741903	0.0767776637222993	PKP2
GNB4	634.410990434752	1.87401386100551	0.684447904628519	2.73799342262961	0.0061815312213803	0.0768742458744534	GNB4
CASP7	1183.74888895053	-1.49029769900194	0.54440413953802	-2.73748414232596	0.0061911104824535	0.0768836193412607	CASP7
TMEM132C	32.9439138377609	-7.23176244044181	2.64159809680423	-2.7376467484553	0.0061880505058721	0.0768836193412607	TMEM132C
GJA3	23.7221513038918	8.52668219741947	3.11914994284605	2.73365575674741	0.0062635491041207	0.0777277892030596	GJA3
BAG2	192.342510556773	2.47739070983467	0.906570071282262	2.73270736406577	0.0062816115831777	0.0778964545293278	BAG2
SLC9A3-AS1	133.833095837921	-2.62775808456264	0.961691961431244	-2.73243220277297	0.0062868608966566	0.0779061005707315	SLC9A3-AS1
ISYNA1	385.539062110566	1.89816413730719	0.694973292886781	2.73127637671168	0.0063089540034225	0.0781214406201144	ISYNA1
GAS1	151.668712138187	2.4663469554613	0.903075019009317	2.73105434603529	0.0063132060146427	0.0781214406201144	GAS1
LRP3	623.996606879203	1.54452808439397	0.56563246022568	2.73062137165489	0.0063215051351876	0.0781686188576111	LRP3
ZNF334	67.707376536415	-3.62423262379287	1.32800677613072	-2.72907690603238	0.006351189022454	0.078368814687123	ZNF334
TPCN1	918.382104956469	1.5489300657718	0.567538365651908	2.72920767918942	0.0063486707729426	0.078368814687123	TPCN1
PRR15	837.978186076465	-1.63821238339152	0.600224886680902	-2.72933098867399	0.0063462970717235	0.078368814687123	PRR15
PSMC1P1	45.5354488933663	-8.15425709475271	2.98886863599698	-2.72820859255754	0.0063679326211662	0.0785198089586555	PSMC1P1
ENTR1	465.100010214854	1.62478183318981	0.595640956405665	2.72778729487373	0.0063760707637958	0.0785645551043957	ENTR1
LINC02826	27.4853658620958	7.86496759493135	2.88468098751114	2.7264600935014	0.0064017693266685	0.0788254607622232	LINC02826
NEMP1	397.113591478721	1.75391128782876	0.643597656268003	2.72516730094866	0.0064268911987994	0.0790789020880523	NEMP1
PTGER2	342.011272588605	-1.81239772713786	0.665154764749057	-2.72477598175459	0.0064345128805334	0.0791168086926846	PTGER2
CHRM3	377.571594341989	-2.12765430566214	0.781098372503514	-2.72392617954477	0.0064510923982886	0.0792647269784082	CHRM3
RDH13	643.915313863233	-1.57520613326913	0.578363224684943	-2.7235585978469	0.0064582757636361	0.0792970673924119	RDH13
TMEM54	2178.95544074283	-1.52209620548633	0.558958458071465	-2.72309361010103	0.0064673729686329	0.0793174848813068	TMEM54
WNT10A	106.720413952527	3.27452704346418	1.20254024275939	2.72300828448813	0.0064690435640439	0.0793174848813068	WNT10A
CHRM1	20.1919021699194	-7.7603806558606	2.85057583862978	-2.72239052569494	0.0064811502856509	0.0793675393330114	CHRM1
FOXK1	764.099445103302	1.52193469572034	0.55905486075991	2.72233514551973	0.006482236610852	0.0793675393330114	FOXK1
RP13-452N2.1	27.4457392763702	-6.29156382958009	2.31132552324208	-2.7220587348315	0.006487661070757	0.0793781733397472	RP13-452N2.1
RP11-167J8.5	54.0055370907869	-4.33826689966636	1.59459885691497	-2.72060078360992	0.0065163404634945	0.0795668119736192	RP11-167J8.5
KIAA1671	1147.24751205365	-1.42161667344744	0.522542045913605	-2.7205785344257	0.0065167790097201	0.0795668119736192	KIAA1671
ST6GALNAC2	109.776229048276	-3.09011899532222	1.13577383235039	-2.72071684283082	0.0065140532893723	0.0795668119736192	ST6GALNAC2
PNPLA4	356.446930607575	-1.76234168202617	0.647920882342528	-2.71999518776815	0.0065282866369658	0.0796514972519997	PNPLA4
DENND2B	1703.08059462478	-1.35736864630244	0.499542536479924	-2.71722335372534	0.0065832164914997	0.0802654870058784	DENND2B
WIPF1	1028.6889146923	1.67956461072547	0.618187974776039	2.71691569434678	0.0065893389793813	0.08028395317326	WIPF1
TMPRSS4	1450.32370971529	-1.37445806440493	0.506025209424585	-2.71618496234182	0.0066039012317192	0.0804051510553766	TMPRSS4
RP11-434E6.4	16.9047032159953	-8.19227683978219	3.0166223153537	-2.71571180723751	0.0066133458411037	0.0804639138195185	RP11-434E6.4
SRMS	501.736124847828	-2.19171309793634	0.807490306877078	-2.71422836815548	0.0066430354263198	0.0807687412650185	SRMS
TNK1	290.407283962056	-1.97988743067588	0.729511093834924	-2.71399221671589	0.006647772808094	0.0807699760358599	TNK1
CEP89	331.019713252253	1.79371601360499	0.661218123036503	2.71274478286791	0.006672847738304	0.0810181366860423	CEP89
SLC30A9	1237.57326341496	-1.33447792104505	0.492021867293901	-2.71223295091461	0.0066831607580004	0.0810868453249596	SLC30A9
CD53	747.487339600969	1.84499151678207	0.680444095892945	2.71145201776039	0.0066989235706336	0.0812215347050447	CD53
PRODH	123.678795368025	2.66410414294107	0.982937184759446	2.71035035020377	0.006721217103384	0.0814351638332822	PRODH
CRYBA2	27.6656729918739	-7.541216915805	2.78268725082394	-2.71004832238049	0.0067273406264388	0.081441675919794	CRYBA2
SLC25A4	1548.44741498809	-1.30585476696667	0.481957976658804	-2.70947848196137	0.0067389076267183	0.081441675919794	SLC25A4
FIBIN	166.690221712484	2.42508649688496	0.895054146273637	2.70942993446964	0.0067398939018989	0.081441675919794	FIBIN
NOX1	76.8446535484924	5.30302789370389	1.95726842668881	2.70940246181524	0.0067404520849648	0.081441675919794	NOX1
COL27A1	1133.46643548377	-1.4644599958833	0.540562579494968	-2.70914053512824	0.0067457759379325	0.0814495177869704	COL27A1
CHRD	206.229154521008	2.23308497261155	0.824752116460427	2.70758319747664	0.0067775080858479	0.0817611483221243	CHRD
IL17RD	87.4736218071482	3.3645450694007	1.24271556507595	2.70741363828904	0.0067809710914004	0.0817611483221243	IL17RD
SLC6A9	205.925089922076	2.25804595409327	0.835027698610434	2.70415694934536	0.0068477936488222	0.0823957933310975	SLC6A9
CSPG4P10	106.889550073578	-2.70552678643837	1.00042892480301	-2.70436681643438	0.0068434697092954	0.0823957933310975	CSPG4P10
HMCN2	427.292864379739	1.88600180679454	0.697397976907284	2.70434080574523	0.006844005480243	0.0823957933310975	HMCN2
ELOVL7	254.789605448046	2.09612947282897	0.77565085479274	2.70241366960018	0.0068838058298421	0.0827719454612425	ELOVL7
TMEM181	1654.71877659559	-1.32631387381313	0.491082998111738	-2.70079371290177	0.006917422859791	0.0831187989559577	TMEM181
ZNF252P	428.868002369782	-1.8042128486007	0.668154182125735	-2.70029417889834	0.0069278188022477	0.0831863452733027	ZNF252P
SNHG29	4985.68104319053	-1.31871995601952	0.48852303827184	-2.69940177373112	0.006946425834014	0.0833393482820815	SNHG29
MPDU1	997.804961185236	-1.34231866160554	0.497297896497371	-2.69922449111472	0.0069501275930588	0.0833393482820815	MPDU1
PDE4B	311.692302141267	2.37054522082961	0.878492464260899	2.69842408133122	0.0069668626607081	0.0834615584186906	PDE4B
OPCML	23.3641299906783	-7.41120133570506	2.74685048355721	-2.69807234870224	0.0069742281705687	0.0834615584186906	OPCML
F5	248.35835855238	2.23970330686	0.830119184211552	2.69805029140156	0.0069746902977451	0.0834615584186906	F5
IVD	1642.52765894385	-1.25969141670176	0.467532800925173	-2.6943380533067	0.0070528591276493	0.0842549098536567	IVD
SLC39A1	2081.89469192515	1.23753433522918	0.45932007161247	2.69427445416165	0.0070542051658095	0.0842549098536567	SLC39A1
PELI2	554.292259745045	-1.57772352882353	0.585639082656299	-2.69402021748174	0.0070595882386682	0.0842549098536567	PELI2
BCAR1	1659.9923012316	-1.25535949028899	0.465986056623674	-2.69398509342695	0.0070603322267312	0.0842549098536567	BCAR1
QTRT1	672.521509341065	1.47813391064137	0.548830847899384	2.69324130795277	0.0070761034253789	0.0843853182617229	QTRT1
GSN	9326.84379067764	-1.21354472320036	0.450729868230149	-2.6923991701848	0.0070939982587535	0.0845408561301384	GSN
PYROXD1	491.842557696491	-1.73052808043103	0.643025337926823	-2.69122844522802	0.0071189428414803	0.0847801374758118	PYROXD1
PDLIM2	417.460056882095	1.7663611540463	0.656544270096229	2.69039154631172	0.0071368228439334	0.0849253582498193	PDLIM2
DKK2	48.6346872654326	7.15602462707327	2.66017802436084	2.69005478638696	0.007144028949208	0.0849253582498193	DKK2
SLC38A1	1611.32550962228	1.42296365393949	0.528987895914052	2.68997393878118	0.007145759926203	0.0849253582498193	SLC38A1
WDFY4	228.593003360457	2.36576723916529	0.879822622895572	2.68891385331665	0.0071684916054921	0.0851374432464138	WDFY4
ITGAM	223.959007256059	2.2772174817462	0.847231824722288	2.68783279298159	0.0071917398824159	0.0853389951814744	ITGAM
SCARA5	412.020759684511	-2.05001380244974	0.762747738097214	-2.68766946141827	0.00719525821739	0.0853389951814744	SCARA5
DPP4	668.503124595876	1.61799524408181	0.602260683320562	2.68653639344511	0.0072197082649716	0.0855707327214969	DPP4
CYRIB	789.620320802969	1.4022644831115	0.522074372204822	2.68594774570042	0.0072324398823513	0.0856633583074153	CYRIB
UBB	14954.9949551979	-1.10809534751057	0.41294543236213	-2.68339412588256	0.0072879046767992	0.086261659771653	UBB
CLTRN	32.3808449512294	-4.52827003996838	1.68800338873927	-2.68261904577718	0.0073048148096376	0.0864031150226183	CLTRN
CD68	2252.29421427143	1.32099746751512	0.49255690698244	2.68191847234051	0.0073201296929495	0.0865173719327277	CD68
ENOX1	53.0233171706923	3.98105982976214	1.48451562261882	2.68172309479585	0.007324405877333	0.0865173719327277	ENOX1
C4BPB	166.982715757199	2.29118171570657	0.854607627395647	2.68097503726801	0.007340799170019	0.0866522655414912	C4BPB
NEURL1B	662.136266183838	1.68349191302357	0.628226251397636	2.6797541638514	0.0073676246889211	0.0869100372072263	NEURL1B
IGKV1-16	710.333764586478	1.52577666586409	0.569587768961261	2.67873846491928	0.0073900090100445	0.0871151062124533	IGKV1-16
ITGB4	3983.71734410055	-1.41520036024445	0.52858927988467	-2.67731566662349	0.0074214677085742	0.0874267964073625	ITGB4
MRC2	1276.46852183601	1.70626662451734	0.637644016532564	2.67589215969723	0.0074530622285227	0.0877396643294264	MRC2
CDC42EP5	1580.71673805596	-1.69269470761708	0.632860548119511	-2.6746725050989	0.0074802281752795	0.0880000104644805	CDC42EP5
CCDC25	941.643954072016	-1.40154214032045	0.524065137018662	-2.67436629784924	0.0074870624053325	0.0880209772524348	CCDC25
C5orf38	265.818100783662	-2.885180456555	1.0791251101565	-2.67362924780482	0.0075035355677212	0.0881551585950152	C5orf38
HIGD1A	1766.61350325346	-1.37555622715736	0.514590305136521	-2.67310948812459	0.0075151717962367	0.0881808255286508	HIGD1A
ZC3H12D	148.261189321945	2.9434167709578	1.10120061175998	2.67291603321353	0.0075195069388817	0.0881808255286508	ZC3H12D
FHL2	1347.80243354765	-1.60923017431651	0.602064438504997	-2.67285372029684	0.007520903790138	0.0881808255286508	FHL2
SYNPR	19.3362178890221	-7.92034978660564	2.9642502600659	-2.67195718705261	0.0075410268974695	0.088357304394493	SYNPR
VASP	2242.85477333906	-1.31274901445886	0.491668102936789	-2.66999019586112	0.0075853461752279	0.0888168591471755	VASP
TXN2	1188.82746259973	-1.39325573555365	0.521915565106763	-2.66950408974418	0.0075963348013845	0.0888857899560265	TXN2
GK	359.461098774255	1.80396887650107	0.675865908536745	2.66912246011443	0.0076049716915834	0.0889271287130594	GK
PHETA1	967.50108250851	-1.52994827351704	0.573308138488642	-2.66863170222963	0.0076160912677264	0.0889974233116012	PHETA1
FGFR4	620.550536198877	1.52491802352861	0.571520428413808	2.66817763235664	0.0076263925466739	0.0890580679227208	FGFR4
TUSC8	84.0302002676994	-3.99911593894437	1.49936436698259	-2.66720753607905	0.007648442541055	0.0892557363649045	TUSC8
CCR1	159.508181423038	2.57076998303567	0.964151478310724	2.66635486317967	0.0076678707067335	0.0894225644735065	CCR1
RP11-326C3.2	79.7425445454454	3.14581682863335	1.18015805402026	2.66558942500708	0.0076853488912531	0.0895664439680965	RP11-326C3.2
MXRA8	1203.09482126386	1.39416155912944	0.523202649563879	2.66466838478658	0.007706427453758	0.0897520625179316	MXRA8
TRIM54	69.7194316160968	6.87489805450585	2.58039630584754	2.66427991658737	0.0077153333071674	0.0897957596598385	TRIM54
AC106876.2	71.3501553647686	-3.38322306298389	1.27008667035748	-2.66377338015181	0.0077269597955709	0.0898293057723562	AC106876.2
PLPP2	1036.42946838459	-1.37870488474849	0.517589151140905	-2.66370514472619	0.0077285271969673	0.0898293057723562	PLPP2
POU2AF1	984.514320243259	-1.4060626146928	0.527926391113392	-2.66336867859064	0.0077362601571992	0.0898592404792549	POU2AF1
TMBIM6	14458.9496053853	-1.09564723764069	0.411574398414597	-2.66208792835796	0.0077657589505463	0.0900925943569879	TMBIM6
PLA2G1B	36.3998057713969	-4.61274926123408	1.73278248733731	-2.66204748428771	0.0077666921152612	0.0900925943569879	PLA2G1B
PLEKHO1	506.156937854421	1.81683511441253	0.682585723630238	2.66169515639727	0.0077748256163147	0.0901269372674997	PLEKHO1
TAGLN2	10024.3538925806	-1.29110641990153	0.485530053687438	-2.65916890230792	0.007833368167447	0.0907451952004192	TAGLN2
FABP5	1188.68465455544	-1.54747459257465	0.582161216706008	-2.65815473131411	0.0078569810960035	0.0909179708745533	FABP5
DDR2	849.769503442524	1.39902209417824	0.526328024214392	2.65808018918705	0.0078587191721906	0.0909179708745533	DDR2
IRAK1	2331.40233321492	1.2627555645043	0.475189644340002	2.65737180838222	0.0078752534693757	0.0910096116315151	IRAK1
CR1	83.8320689728735	3.08402874782532	1.16059026197496	2.6572933177789	0.0078770874327225	0.0910096116315151	CR1
BICDL1	427.644942694772	-1.7899893305753	0.673816036470993	-2.65649559180884	0.0078957483225122	0.0911647601213587	BICDL1
TRIM74	157.956314406641	-3.32849179613806	1.25311347065833	-2.65617749236181	0.0079032005339145	0.0911903727830416	TRIM74
BCAR3	375.656431231124	-1.80894030859793	0.681259833669099	-2.65528689524438	0.0079240983416622	0.0913709896801993	BCAR3
NDRG2	1627.58290159629	-1.37240431737741	0.516994359780156	-2.65458276558569	0.0079406557197588	0.0915013522522208	NDRG2
DENND4B	864.845487312482	1.41365111501243	0.532605334697761	2.65421884257813	0.0079492253894886	0.0915395597892011	DENND4B
NET1	2191.70675193261	-1.40384338388826	0.528954863669766	-2.65399466061947	0.007954508554611	0.0915398960019742	NET1
LILRB3	95.1288695542469	3.05294031793865	1.15084702223791	2.65277683214748	0.0079832633822733	0.0918101636365331	LILRB3
SNCAIP	78.3126049411154	3.05241939916511	1.15088045143091	2.65224715162204	0.0079957989851632	0.0918936713182718	SNCAIP
NAA60	1269.5063019262	-1.28520823591488	0.484721399366452	-2.65143696481049	0.0080150072474536	0.0920537055190407	NAA60
C4B	857.168971050106	1.52640298039243	0.575835149496408	2.65076381969273	0.008030997879455	0.0921765981908727	C4B
CCDC198	16.3378036699024	7.97320347978039	3.00874739688077	2.65000760384417	0.0080489959296535	0.0922860889721053	CCDC198
MAGIX	225.026046192182	-2.59476741502739	0.979187815806728	-2.64991799646693	0.0080511309899328	0.0922860889721053	MAGIX
CYB5D2	324.295884962551	-1.7801286275207	0.672006418601534	-2.64897563214531	0.0080736152747429	0.0924829710268553	CYB5D2
HOXB2	240.70227197434	2.0529765010082	0.775133807537106	2.64854465260815	0.0080839169255958	0.0925401344248732	HOXB2
PFKL	3938.88831406668	-1.11769779430746	0.422125102376376	-2.64778803254134	0.0081020307882207	0.092627806779362	PFKL
HCK	240.014331355156	2.23371650581471	0.843686507847574	2.64756693989738	0.0081073307120107	0.092627806779362	HCK
CD4	665.502903911978	1.85813476643822	0.70185800973956	2.64745110927453	0.0081101085852393	0.092627806779362	CD4
LRBA	1431.57295396419	-1.24851284535443	0.471610811863888	-2.64733719827178	0.0081128412526721	0.092627806779362	LRBA
RP11-386G11.10	45.8044200740003	4.64416695467504	1.75532607839675	2.64575739620804	0.0081508249790784	0.0929488842901114	RP11-386G11.10
LINC00342	593.053198530181	-1.64116304878189	0.62034774291973	-2.64555334892908	0.0081557425476184	0.0929488842901114	LINC00342
TFF2	21432.9499543306	-7.27546570495275	2.75012614608046	-2.64550254006418	0.0081569674613775	0.0929488842901114	TFF2
MMP3	364.524654422334	2.41588328497489	0.913288883645761	2.64525642240483	0.0081629032629306	0.0929557278104844	MMP3
CRY2	755.329296149677	-1.46320270620168	0.55357234038808	-2.6432005348676	0.0082126378448436	0.0934609988051674	CRY2
GPC6	330.411266161753	1.90509671715548	0.720932399914858	2.64254556651978	0.0082285392373406	0.0935808349426798	GPC6
PLCXD3	167.253987522973	-2.68471606273761	1.0160657600582	-2.64226605036257	0.0082353337446495	0.0935970122850809	PLCXD3
CDC14B	687.939497226494	-1.43421786904988	0.542883058727014	-2.6418541636074	0.0082453550797529	0.0936062211572407	CDC14B
ABCF3	966.845461023183	1.38776764114146	0.525343261596815	2.64163974793025	0.0082505761985988	0.0936062211572407	ABCF3
UQCRC1	3446.40086247999	-1.20496565983507	0.456155016374894	-2.64157055513943	0.0082522617056489	0.0936062211572407	UQCRC1
FCGR2B	199.167840901235	2.17788724742057	0.824537634391464	2.64134365319531	0.0082577911028454	0.093607998949171	FCGR2B
NT5DC2	410.165177585518	1.64849492890856	0.624236269355192	2.64081888514966	0.0082705919317612	0.0936921477419222	NT5DC2
AXL	593.05157841628	1.63338914958563	0.618658545692277	2.64021108406071	0.0082854404001249	0.0937993684804272	AXL
CARD6	395.899868651696	-1.67469773977387	0.634554646889009	-2.63917024007989	0.0083109234291988	0.0940267655239817	CARD6
ANKFN1	25.8915337649912	-8.04175046658387	3.04821241082964	-2.63818572420126	0.008335091881723	0.0942390044485792	ANKFN1
CPT2	649.171437855539	-1.4733801650063	0.55853835548663	-2.63792119293689	0.0083415964522363	0.0942513845572723	CPT2
MGLL	2115.65101335034	-1.67453045641656	0.635430821182053	-2.63526791681513	0.0084070895917901	0.094869778056716	MGLL
GJB5	35.2520226155332	7.36052567720211	2.79326404452428	2.63509842244637	0.0084112889562272	0.094869778056716	GJB5
CDC25B	734.598604981731	1.66785081193311	0.632950124479099	2.63504302697738	0.0084126618319248	0.094869778056716	CDC25B
MLF1	143.431837121251	2.58783114950027	0.982270096790394	2.63454131196308	0.0084251050542039	0.0949486451225067	MLF1
ABHD14B	955.445395304204	-1.39599248570156	0.530113335590457	-2.6333849612492	0.0084538468529229	0.0952109720222861	ABHD14B
SLC44A1	2277.64317463335	-1.158619468249	0.440079062399287	-2.63275299200164	0.0084695918609174	0.0952651381489761	SLC44A1
VAV3	489.57451216839	1.77194285605307	0.673004240872211	2.63288512678113	0.0084662976620243	0.0952651381489761	VAV3
TREM1	62.0878490476362	3.646068069415	1.38590262520705	2.63082557396145	0.0085177740163327	0.0957452752816549	TREM1
AKR1C1	1484.02933389619	-3.49403083172844	1.32854210620475	-2.62997372488995	0.0085391467724742	0.0959236326349576	AKR1C1
TTN	191.529363601479	2.30248333173024	0.875638293817703	2.62949136417005	0.0085512703764298	0.0959979276859133	TTN
IMPDH1	1087.52615945296	-1.51122224719508	0.575617263556786	-2.62539423827755	0.0086548691969298	0.0970983812093427	IMPDH1
PDIA3	9350.53356919346	-1.07498334823887	0.409700818510806	-2.62382523946682	0.0086948385946946	0.0974840237035804	PDIA3
DDAH1	1345.8255941065	-1.34026597759273	0.511455186965466	-2.62049542511185	0.0087802108176627	0.0983778862225968	DDAH1
SCAMP2	1811.22416497603	-1.39452363511452	0.532211351837253	-2.62024406337909	0.0087866857161675	0.0983871627460072	SCAMP2
GPD1L	955.958269725194	-1.65975407665597	0.633568182978164	-2.61969290953675	0.0088008979802899	0.0984830093195841	GPD1L
RHBDF2	498.019482156274	1.55326368028846	0.59307683184916	2.61899234108594	0.0088189927503742	0.0985782339772722	RHBDF2
CST2	62.8646522201453	4.11148357580467	1.56991244603795	2.61892539687865	0.0088207235706002	0.0985782339772722	CST2
SLC22A31	41.6705130221536	7.24867860555045	2.76838132633272	2.61838155625504	0.0088347956399691	0.0986722079712712	SLC22A31
SIAE	1224.37189208259	-1.25799521642331	0.480494788970827	-2.61812457762095	0.0088414520283199	0.0986832919214721	SIAE
SMIM24	2263.89027921633	-3.63290399996967	1.38787019446873	-2.61761079274444	0.0088547737745228	0.0987687090099302	SMIM24
PIK3AP1	393.87165960941	1.6493980240517	0.630303157554985	2.61683287523086	0.0088749782517669	0.0988705047730143	PIK3AP1
RP11-867O8.9	20.3408832491535	8.02295769501334	3.0659159550922	2.61682244801524	0.0088752493522926	0.0988705047730143	RP11-867O8.9
IGF2	556.398616002903	1.90184572992393	0.726925933973483	2.61628543024757	0.0088892214544749	0.0989628788506823	IGF2
DEPP1	1497.82000284787	1.24148998107914	0.474660683441583	2.61553152470429	0.0089088696851141	0.0991136627342011	DEPP1
RAP1GAP	2455.92305876503	-1.26802802773353	0.484844472851598	-2.61532944838097	0.0089141427713076	0.0991136627342011	RAP1GAP
SULT2A1	378.299521424032	-5.98402981082634	2.28865275526611	-2.61465169718617	0.0089318487287654	0.0992471941334694	SULT2A1
EPS8L3	986.338029216169	-1.32957157101633	0.508675426785044	-2.61379162626265	0.0089543629290503	0.0994339485741521	EPS8L3
COL4A4	185.588349506457	2.26171548918772	0.865716360759931	2.6125363822423	0.0089873125990148	0.0997362722373479	COL4A4
SGK1	3381.58515900931	-1.32590854620792	0.507775771920402	-2.61120876483206	0.0090222798206704	0.100012846270241	SGK1
VGLL3	120.793234799537	2.62132690555412	1.00389580562048	2.61115435573908	0.009023715452954	0.100012846270241	VGLL3
TMEM98	1617.50097133249	-1.27621876604358	0.488930463385629	-2.61022550570141	0.0090482554716621	0.100138409953942	TMEM98
NOTCH3	1566.1915269159	1.67163489064537	0.640424740362846	2.61019724144053	0.0090490031406564	0.100138409953942	NOTCH3
WNT4	199.127619591156	-2.18457216308422	0.83697737820415	-2.61007312739027	0.009052286958472	0.100138409953942	WNT4
UAP1L1	390.247995640783	1.66672337423998	0.639061731900166	2.60807883032551	0.0091051983045102	0.10065981602759	UAP1L1
COL3A1	24086.1209025041	1.49248631828166	0.572477707061615	2.60706451949407	0.0091322150952812	0.100894472799674	COL3A1
TOP2A	1765.64033162215	1.27843289507855	0.490548297492957	2.60613053110617	0.0091571557086572	0.101105908689439	TOP2A
S100A9	406.590642071445	2.02959479237806	0.77922904710544	2.60461901403354	0.0091976471025431	0.101448046106863	S100A9
SFRP5	69.9637739489368	-3.26787912550892	1.25468607509063	-2.60453924721598	0.0091997883744959	0.101448046106863	SFRP5
UQCRQ	2885.53820100634	-1.19880118832601	0.460467590616556	-2.60344313640149	0.0092292576273522	0.101644346170265	UQCRQ
IDH1	2951.53311444072	-1.16346736145523	0.446894175173324	-2.60345161358165	0.0092290293930653	0.101644346170265	IDH1
IFI44L	605.269735551371	1.61438149347026	0.620229482027912	2.6028777093792	0.0092444922077184	0.101747812845912	IFI44L
CRYL1	1227.58393676238	-1.4548635625539	0.559226076698701	-2.60156602700368	0.0092799199638285	0.102056170048714	CRYL1
SERPINB9	244.73862875303	2.08355301029463	0.800933117661368	2.60140698936057	0.0092842237001211	0.102056170048714	SERPINB9
ATXN7L3B	3209.628070724	-1.12783896331487	0.433792529624305	-2.59995017501029	0.0093237296777175	0.102372333827667	ATXN7L3B
HMGCL	918.807841491656	-1.35295054298174	0.520382986440138	-2.5999130990755	0.0093247370593186	0.102372333827667	HMGCL
HLA-G	41.5894298209988	-5.53191852808475	2.129509140961	-2.5977434995129	0.0093838561211373	0.102956502014217	HLA-G
IGHV3-73	408.287435350396	2.06484448717756	0.795407477922691	2.59595810259437	0.0094327566592889	0.103297375680153	IGHV3-73
LIMK1	566.622092862546	1.59083445797183	0.612728512078427	2.59631211313407	0.00942304257701	0.103297375680153	LIMK1
CCDC71L	594.698561850676	1.49637132902053	0.57643961320384	2.59588566563587	0.009434745436693	0.103297375680153	CCDC71L
SERPINA5	521.371742613193	1.61641275687503	0.622716586995001	2.59574385945818	0.0094386398486371	0.103297375680153	SERPINA5
TLR2	266.994014324525	2.35893737990177	0.909603586231587	2.59336860101295	0.0095040848756772	0.103948318134918	TLR2
PLEK2	474.525286057033	-1.80981402047653	0.69803138504478	-2.592740182249	0.0095214671325913	0.104073100283023	PLEK2
OSR2	76.0502530060343	4.21628975717376	1.62737400431829	2.59085480411122	0.0095737875170166	0.104579372983687	OSR2
IGSF6	223.657061539278	2.50184594352189	0.966157921874463	2.58947930444746	0.0096121200418736	0.104866604564536	IGSF6
MMP2	6286.80618581461	1.20066435294071	0.463641059831088	2.58964198161856	0.009607579419074	0.104866604564536	MMP2
PLCH1	223.712042928021	-2.12023250466612	0.818966509404035	-2.58891234295896	0.0096279599501687	0.104973683486727	PLCH1
RASSF2	517.423946799157	1.71915946467725	0.664139482229316	2.58855181882359	0.0096380444612367	0.105017916602957	RASSF2
ADAMDEC1	315.54002586681	2.01585668930463	0.778990246121439	2.58778168191643	0.0096596181298392	0.105187204172619	ADAMDEC1
SOX9-AS1	59.1975017096551	-3.80864502627581	1.47238531864188	-2.5867176058159	0.0096894966772962	0.105394562951854	SOX9-AS1
SERP1	5144.12179644333	-1.24535638471274	0.481483851313786	-2.58649668377172	0.0096957103385508	0.105394562951854	SERP1
PHLDA3	661.321074411617	1.50656459264113	0.582556578415243	2.58612579183212	0.0097061500456122	0.105394562951854	PHLDA3
SFXN3	762.742874507722	1.3704697488478	0.529939536790425	2.58608700371375	0.0097072424154175	0.105394562951854	SFXN3
UGT8	511.525412554535	-1.54095322112423	0.595957973345091	-2.58567430933915	0.0097188717018485	0.105394562951854	UGT8
PEX7	374.46588477732	-1.72566123900161	0.667398041974272	-2.58565523191651	0.0097194095833877	0.105394562951854	PEX7
TRIM16L	167.985937254605	-2.23426975580447	0.864120864713491	-2.58559866685463	0.0097210045723256	0.105394562951854	TRIM16L
MIR100HG	134.741734110219	2.40086268145524	0.928642954747767	2.58534528171524	0.0097281522436799	0.105406465510968	MIR100HG
SHFL	643.103559447209	1.44269117958471	0.558241383861431	2.58435010605166	0.0097562702270553	0.105645429562452	SHFL
PRKCD	1438.00883277602	-1.36102233084593	0.52668455312632	-2.58413185419452	0.0097624464545098	0.105646648805544	PRKCD
DDX54	1324.701961064	1.35087369746062	0.522895068950046	2.58345082536948	0.0097817410406572	0.105789741869256	DDX54
C16orf89	1730.95562957642	-5.67757019959555	2.19811033147631	-2.58293231158344	0.0097964541073086	0.105883138903002	C16orf89
HSD11B1	60.5703399499217	3.43463158459008	1.33010452305855	2.58222682883012	0.0098165041738328	0.106034068332728	HSD11B1
CNDP2	3438.70384636153	-1.10489528324568	0.427949269327732	-2.58183705975563	0.0098275972223188	0.10608812044886	CNDP2
SMOC1	269.502021074293	1.86362615053734	0.7219235488897	2.58147300140513	0.0098379686168279	0.106134320254485	SMOC1
GUCY1A2	114.469797488662	2.9187930782819	1.13101674107686	2.58068070283634	0.0098605735516805	0.106312359524091	GUCY1A2
SORD	1301.17953937113	-1.23600190330962	0.478985372666984	-2.58045855644312	0.0098669198737645	0.106314993791341	SORD
KRT18	8131.43681081467	-1.22644100999153	0.475398349121501	-2.57981756196229	0.0098852523361385	0.106446694346442	KRT18
AIFM1	1257.358178217	-1.23941701720672	0.480659084801704	-2.57857815736082	0.0099207854338726	0.106657624328321	AIFM1
LIMD2	449.493201700209	1.77443716297975	0.688150889507938	2.57855826394203	0.0099213566946915	0.106657624328321	LIMD2
GMPPB	966.19016894028	-1.39108670581488	0.539504084832248	-2.57845444534015	0.0099243384325454	0.106657624328321	GMPPB
FOLR1	667.105802113368	-3.82531841507255	1.48367020384612	-2.57828081008581	0.0099293271342786	0.106657624328321	FOLR1
TNFSF4	56.2209338501742	3.4924246521233	1.35495726675305	2.57751645591921	0.0099513143098402	0.106827398103608	TNFSF4
SLC44A3	585.957177378139	-1.53347152877147	0.594990244226918	-2.57730533172681	0.0099573950823772	0.106827398103608	SLC44A3
DNMT1	1121.01349667489	1.37565234122217	0.534082935169952	2.57572794529452	0.0100029316112971	0.107243372559857	DNMT1
MBNL3	665.731831738309	-1.54223854580374	0.598802892527223	-2.5755362324567	0.0100084786651166	0.107243372559857	MBNL3
MKX	28.152248947918	6.091603313163	2.36537807899895	2.57531908630058	0.0100147649201008	0.107244775170815	MKX
SIRPB1	56.8434155666599	4.19953796868467	1.6311987584948	2.57451027768058	0.0100382104139498	0.107429815750766	SIRPB1
PTER	541.383803919927	-1.48534100907522	0.577045950692659	-2.57404285965838	0.0100517820597988	0.107509023221531	PTER
ACSS3	108.604709103855	2.79225569886672	1.08511166808011	2.57324271870293	0.0100750523651817	0.107605204398088	ACSS3
NEDD4L	1914.01407301573	-1.19904459778608	0.465983466477325	-2.57314837122966	0.0100777994093456	0.107605204398088	NEDD4L
CILP	278.508815481348	2.12587762538084	0.826194207211499	2.57309674508119	0.0100793028512702	0.107605204398088	CILP
TMEM158	151.016688669462	2.35698980243976	0.916573730427479	2.57152231642128	0.0101252489432748	0.108029523783636	TMEM158
IL4I1	81.7563624431377	3.20035347431698	1.24476580418121	2.57104867724266	0.010139107459755	0.108111180704597	IL4I1
PLOD2	862.270797675756	1.54682707879118	0.60200363379202	2.56946468752642	0.0101855772117804	0.108540251841498	PLOD2
FAM110C	326.012696883648	-1.82255139050917	0.709507007290374	-2.56875742139537	0.0102063875517488	0.108695531976846	FAM110C
SLC9A4	1775.79939766999	-6.5160297606471	2.53827670903843	-2.56710772999826	0.0102550746436894	0.109147321635309	SLC9A4
GFRA3	67.0993073032421	-3.43348986572481	1.33815850099357	-2.5658319722032	0.0102928675306029	0.109482680699448	GFRA3
PDPN	496.429021717067	1.74767424118922	0.681299877471094	2.56520557096881	0.0103114692974915	0.109613623898837	PDPN
MIR99AHG	62.168614495369	3.86506724932961	1.50704300188779	2.56466951804829	0.0103274118102427	0.109706788228597	MIR99AHG
KIF3C	160.373954897645	2.17938221305827	0.849869112136204	2.56437395116084	0.0103362115132236	0.109706788228597	KIF3C
RAB27B	1297.91772584424	-4.15732836682971	1.6212482775199	-2.56427619660412	0.0103391233582825	0.109706788228597	RAB27B
LAMC1	2870.94590021633	1.19740918063744	0.467066688350216	2.56367925716766	0.0103569204222832	0.109828742859063	LAMC1
HOXB3	457.278359865818	1.57019545412701	0.612758004394357	2.56250500665262	0.0103920089310927	0.110133802680309	HOXB3
ALCAM	1396.83114541962	-1.20720336962021	0.471340548080062	-2.56121264028223	0.0104307491741249	0.110477168912327	ALCAM
STMN3	351.362207087491	1.90408481022899	0.743529557977311	2.56087305447391	0.0104409499634811	0.110518026253786	STMN3
TRIOBP	1880.32893495796	-1.21192470614602	0.473496567484652	-2.55952162986969	0.0104816332937172	0.110881297435601	TRIOBP
FOXC1	173.312177267882	2.32414950403307	0.908828487199017	2.55730265585758	0.010548739306552	0.111523473870179	FOXC1
NUMB	1331.1099741824	-1.27926161145895	0.500350759651978	-2.55672962772905	0.0105661307399906	0.111639597260677	NUMB
AAMDC	573.725188531571	-1.58618872259219	0.620571236223997	-2.55601392717411	0.0105878881043907	0.111801681480485	AAMDC
PLA2G4C	106.211821817069	2.93062269156731	1.14774868731576	2.55336618891819	0.0106687263897117	0.112587050204692	PLA2G4C
TNNC1	26.1873941566079	5.35201685269165	2.0974821403666	2.55163881955925	0.0107217602055301	0.113078225218493	TNNC1
TMTC2	688.430927475179	-1.49817566204994	0.587724593411534	-2.549111741868	0.0107997690278652	0.113832048259223	TMTC2
DPM3	649.207514971234	-1.51616362075146	0.595144916944524	-2.54755367572565	0.0108481163137031	0.114239663998238	DPM3
SULT1B1	1756.07897856746	-3.6644133065637	1.43846719020196	-2.54744309187143	0.0108515550661243	0.114239663998238	SULT1B1
PLXNB2	6980.12549359281	-1.10972013662291	0.435765915885929	-2.54659691400326	0.0108779001831831	0.114447859234058	PLXNB2
CALCRL	441.794701980974	1.86403045833528	0.732783338177171	2.54376752475314	0.0109664044146742	0.114655362575907	CALCRL
IER5	642.001551422413	1.47472523922975	0.579703103873311	2.543931935807	0.0109612441253611	0.114655362575907	IER5
P4HB	16691.060937236	-1.01964302959762	0.400793421262534	-2.54406129318604	0.0109571855654134	0.114655362575907	P4HB
SSC5D	204.100493248253	2.05167779019696	0.80634082708233	2.54442999943432	0.0109456248126872	0.114655362575907	SSC5D
MFSD6L	119.811073141683	-2.59276984376959	1.01890015713368	-2.54467508481248	0.0109379461801722	0.114655362575907	MFSD6L
FAAH	665.009687344239	-1.42770394030893	0.56128100821483	-2.54365267916295	0.0109700102975399	0.114655362575907	FAAH
CPNE7	95.9567712005733	2.82581977631753	1.11044573436926	2.54476170141049	0.0109352335891928	0.114655362575907	CPNE7
BEX5	124.640276557445	-2.61037007128669	1.0254231948858	-2.54565147765884	0.0109074028660043	0.114655362575907	BEX5
LAMP3	148.70134637055	2.5533373546142	1.00339199460924	2.54470572650778	0.0109369864991418	0.114655362575907	LAMP3
IL34	100.518114500351	2.87191366072321	1.12832822781307	2.54528211732286	0.0109189481929052	0.114655362575907	IL34
PAX6	48.9043399060307	-3.59793014789485	1.41352772401355	-2.54535520370194	0.010916662824764	0.114655362575907	PAX6
LIPG	192.018076586796	2.20279946474009	0.866250628587646	2.54291239976539	0.0109932786323129	0.11482967242853	LIPG
NUP50	1330.1993792191	-1.31149073816444	0.516217413052779	-2.54057826218728	0.0110669322292136	0.115529754481479	NUP50
LY6H	61.6153866196271	-3.50742093541033	1.38074543768857	-2.54023720786789	0.0110777308098475	0.115544850486514	LY6H
ETFBKMT	102.180174452406	-2.60420023122088	1.02522976470026	-2.54011375877508	0.0110816418046814	0.115544850486514	ETFBKMT
GAREM1	377.519226776733	-1.60500982766654	0.632434880365082	-2.53782622922383	0.0111543353965124	0.11618103965085	GAREM1
ANTXR2	945.772046644023	1.30752139612029	0.515230313227773	2.53774159351967	0.0111570330741566	0.11618103965085	ANTXR2
SPPL2B	1514.48990816962	-1.38870019262062	0.547256982236596	-2.53756505206222	0.011162662020061	0.11618103965085	SPPL2B
ASPG	28.1429779836054	-5.56936885337051	2.19588960000405	-2.5362699715688	0.0112040322660135	0.116542002490002	ASPG
GGH	350.518474312305	1.65067933570624	0.651125160380191	2.53511833998613	0.0112409344783801	0.11685608676421	GGH
SNCG	197.269673800323	2.31949917441878	0.915067659193571	2.53478434202658	0.0112516570863386	0.116897806449181	SNCG
MAPKAPK2	2266.13578586242	1.13876910994079	0.449298141733774	2.53455112355117	0.0112591496729417	0.116905938469406	MAPKAPK2
BTD	821.882697088291	-1.33385496933839	0.526386151432783	-2.5339856789692	0.0112773340504582	0.117025009625451	BTD
PPT1	1512.19578690511	1.30478127094699	0.515162351973234	2.53275742287702	0.0113169239455597	0.117226376874844	PPT1
LINC02482	27.6869402686776	-4.72537095153815	1.86568747331688	-2.53277733764124	0.011316281057896	0.117226376874844	LINC02482
BDKRB2	230.78994703989	1.93212904768724	0.762846853718269	2.53278759461306	0.0113159499553719	0.117226376874844	BDKRB2
RERG	149.717406875086	2.24785347844604	0.887724430905278	2.53215232136142	0.011336473277786	0.117346987480976	RERG
NEB	262.147548341224	2.94994699105667	1.16511950625939	2.53188361812554	0.0113451640232727	0.117346987480976	NEB
CCDC9B	356.637765847634	-1.7402279657899	0.687355696888606	-2.53177208491504	0.0113487731105691	0.117346987480976	CCDC9B
RNF152	516.521511374245	-1.54843014319138	0.61198616786827	-2.53017179879248	0.0114006688895904	0.117813673821668	RNF152
AC008268.1	56.0410418733813	-6.4531599889176	2.55123356627974	-2.5294273618106	0.0114248819946374	0.117925098652322	AC008268.1
ARX	52.9885178069234	-3.81581501837106	1.50857067081787	-2.52942410467407	0.0114249880345015	0.117925098652322	ARX
ADH1C	5950.74124072798	-4.02495244667182	1.59146385341978	-2.5290881963941	0.0114359286108868	0.117968137470385	ADH1C
PDLIM7	698.430539793467	1.44024149464012	0.569798945895188	2.52763102672542	0.0114834965607327	0.11831872299092	PDLIM7
CLCNKA	90.2479542137308	-3.20714376363229	1.2687620434277	-2.52777404576814	0.0114788200774913	0.11831872299092	CLCNKA
AJUBA	283.882300465847	1.77776692626608	0.703489091951716	2.52707106137772	0.0115018227651415	0.118432547055512	AJUBA
VASH1	596.164404151796	1.80638088332613	0.714866606314857	2.52687825584417	0.0115081387915389	0.118432547055512	VASH1
WLS	1429.58492096982	-1.22350326725804	0.484343589816312	-2.5261060391489	0.0115334663406105	0.118623131081733	WLS
SULT1C2	4839.615047091	-4.39952421155841	1.74186156099895	-2.52575997430892	0.0115448327908308	0.118633000175892	SULT1C2
PAQR5	282.814800797836	1.93986076558008	0.768060240334162	2.52566226411629	0.011548043867205	0.118633000175892	PAQR5
GSTZ1	274.05238153546	-1.8445811475405	0.730578981811974	-2.52482098919078	0.0115757237163033	0.1187972967704	GSTZ1
RSPO2	71.8693049751388	3.55786583874164	1.40918872211154	2.52476178876205	0.0115776737597509	0.1187972967704	RSPO2
ERVE-1	59.3397157526175	-4.04517096667611	1.60303387523208	-2.52344696464413	0.0116210588468589	0.119172282689124	ERVE-1
HGF	187.950715737575	2.19051255363868	0.868358530883229	2.52259000831218	0.0116494133152435	0.119322591529387	HGF
FABP6	19.5545874197285	7.67963943918146	3.04412040307382	2.5227778216088	0.0116431938125291	0.119322591529387	FABP6
H3-2	283.958517393096	-2.18197885786333	0.865091258603741	-2.52225280993482	0.0116605871538156	0.119366868378924	H3-2
LUCAT1	22.5785226137968	5.09097470330025	2.01911455907512	2.52138972522304	0.0116892307645369	0.119585688323823	LUCAT1
FAM241A	391.368158014636	-1.65287861015257	0.65561175923362	-2.52112410565166	0.0116980585620264	0.119585688323823	FAM241A
WNT7B	40.5652338275153	6.75885321540422	2.68103250582474	2.52098891032471	0.0117025540143556	0.119585688323823	WNT7B
NBPF26	278.968661680542	1.85462850153884	0.735912903831519	2.52017391172616	0.0117296864490488	0.119792688746646	NBPF26
LINC01134	16.2654171908232	-7.41515676061433	2.94393409506361	-2.51879169885225	0.0117758298193728	0.120193487371372	LINC01134
AMIGO3	25.9689366257186	-8.46013185114166	3.36074900217047	-2.51733522666461	0.0118246263784198	0.120620881376586	AMIGO3
GAL3ST4	142.803078677588	2.41068644845061	0.957855707394376	2.51675323312352	0.0118441751459973	0.120749598343306	GAL3ST4
CPM	1016.07789412581	1.42408449561914	0.565893485021381	2.51652392775883	0.0118518852245216	0.120757541676515	CPM
GLA	271.807697898678	1.81738274086758	0.72252592653774	2.51531837698373	0.0118924934711094	0.121043511338782	GLA
DBN1	936.495164841756	1.61170257584508	0.640765118498571	2.51527826549234	0.0118938467205415	0.121043511338782	DBN1
PDZD3	248.949095195925	-1.8309216835238	0.728127409397492	-2.51456223168256	0.0119180266812187	0.121218785094497	PDZD3
PTPRT	60.0459980339066	-3.42227759569361	1.36126278176265	-2.51404625289339	0.0119354779342563	0.121325456271031	PTPRT
SH3BP4	1642.57760035064	-1.16015307349432	0.461717032956872	-2.51269281980917	0.0119813609723721	0.121437610367445	SH3BP4
SNRPD1	712.391819459198	1.45928568135901	0.580744099049296	2.5127860683353	0.0119781947248325	0.121437610367445	SNRPD1
MYO1A	1184.22216571572	-1.60842526605797	0.64005454358402	-2.51295031365843	0.0119726195896584	0.121437610367445	MYO1A
CAD	659.361047387252	1.41288390337343	0.562175506888094	2.51324343743541	0.0119626755267518	0.121437610367445	CAD
SYP	167.959527472475	-2.47760169733843	0.985755194977537	-2.51340465661445	0.0119572093765296	0.121437610367445	SYP
FMNL1	605.420777655776	1.71370322928891	0.68208648461634	2.51244272968235	0.0119898564298818	0.121453063126646	FMNL1
CLIC6	5257.98582580291	-1.27802977538342	0.50876180684101	-2.51203954030852	0.0120035638497846	0.121521262611736	CLIC6
SIGLEC1	201.488526907207	2.07085942550138	0.82464177251337	2.51122304802695	0.0120313650828664	0.121731982484775	SIGLEC1
IGKV6-21	115.851294961335	-2.692177526596	1.07227100533581	-2.51072491301104	0.0120483543991631	0.121830940773159	IGKV6-21
CALU	2526.15680517637	1.1300943934023	0.450142405260579	2.51052640274606	0.0120551306831732	0.121830940773159	CALU
MT1G	6576.91110351291	-4.39584268669319	1.75231600637252	-2.5085901576583	0.0121214031115303	0.122416181915719	MT1G
REPS2	514.637179336194	-1.59918632493206	0.637526225727723	-2.50842437596448	0.0121270923484206	0.122416181915719	REPS2
CPD	3234.54480345121	-1.13419601445451	0.452497673635339	-2.50652341556245	0.0121924981711271	0.123005150918094	CPD
KRI1	467.862132614542	1.49514137325647	0.59669763840111	2.50569346522436	0.0122211519378074	0.123222876280335	KRI1
PLEKHH3	863.826152279103	-1.34132790739911	0.535411295497964	-2.50522900558458	0.0122372132812841	0.123289043782633	PLEKHH3
SERPINF2	74.5265094647079	3.08936471611733	1.23323278696293	2.50509453590306	0.0122418668279834	0.123289043782633	SERPINF2
MISP3	592.420949265069	-1.54576238527495	0.617278931841288	-2.50415542397353	0.0122744100908404	0.123545376668234	MISP3
LAMP5	83.6578004170865	3.01989505481824	1.20606900476256	2.50391564901609	0.0122827313408248	0.123557752974128	LAMP5
B3GAT1	594.999164438489	-1.54235783112724	0.616152000648045	-2.50320997011297	0.0123072505218084	0.123732963555377	B3GAT1
ACTG2	1619.61320801071	-1.46270670594521	0.584441570022832	-2.50274241424693	0.0123235198662366	0.123825078794372	ACTG2
TMBIM1	5487.21229167892	-1.04391570641925	0.417226325766817	-2.50203700473752	0.0123481017595058	0.12396270905898	TMBIM1
MPI	464.082555624079	-1.67515427481803	0.669541850360537	-2.5019411018385	0.0123514471059168	0.12396270905898	MPI
SMIM31	122.257790474826	4.48592998649776	1.79355492414798	2.50113889800659	0.0123794615526762	0.124172342332918	SMIM31
FAM107A	447.822378851218	-1.64207194168726	0.65722625543528	-2.498488044425	0.0124724349555997	0.12503293108827	FAM107A
HOTAIR	17.4550410137387	8.39200073718153	3.35923510320884	2.4981879741508	0.0124829981840632	0.125053409153808	HOTAIR
SPINK4	428.391534700403	8.72258588184384	3.49206594564847	2.49782965660005	0.0124956222408327	0.125053409153808	SPINK4
PTP4A3	812.378511449971	1.58406065327413	0.634182574984713	2.49779908145902	0.0124966999715369	0.125053409153808	PTP4A3
CT83	40.310976354599	7.0121757532985	2.80754861814346	2.49761507529491	0.0125031876683656	0.125053409153808	CT83
PLEK	300.110457535299	2.02711009539155	0.812063405611499	2.49624608298301	0.012551549364926	0.125465085820485	PLEK
KCNJ2	106.675663024043	2.57452079243166	1.03213366965219	2.49436760773362	0.0126181788353649	0.126058790050781	KCNJ2
HPSE	158.923504204548	2.15384424376117	0.864136768908783	2.49248072904132	0.0126854214126095	0.126657935399367	HPSE
SLC7A11	259.448340150026	-1.96637879353639	0.78930862845937	-2.49126732261183	0.0127288308904586	0.126964343520886	SLC7A11
PRSS16	332.527717442698	-1.65824872564433	0.66563838279182	-2.49121560371761	0.0127306840458583	0.126964343520886	PRSS16
DHTKD1	966.310244396119	-1.30236222298787	0.522913603712695	-2.49058776390798	0.0127531994158635	0.127027286609433	DHTKD1
CD86	158.984813783166	2.46887492214333	0.99133912020304	2.49044436139842	0.0127583470074445	0.127027286609433	CD86
CORO1C	1218.78696878058	1.19835562351881	0.481184249797155	2.49042985929813	0.0127588676787297	0.127027286609433	CORO1C
CCL24	260.13281869959	1.9885452132165	0.798697282750022	2.4897357937286	0.0127838088261627	0.127202913294251	CCL24
LYVE1	163.94897204718	2.89669408852483	1.16392420522863	2.48873086023315	0.012819997429074	0.127490191328057	LYVE1
BLVRA	402.491252939012	1.66930972564744	0.670918543665576	2.4880959714232	0.012842907072945	0.12763143344634	BLVRA
GRHPR	1351.2718171555	-1.20583247808106	0.484701800125845	-2.48778213278347	0.0128542451563575	0.12763143344634	GRHPR
ASAP2	1071.81028917625	-1.54848170045406	0.622447980161206	-2.48772869349342	0.012856176645717	0.12763143344634	ASAP2
MPC1	1023.10202492962	-1.24927529642527	0.502345290667163	-2.48688565342398	0.0128866811636691	0.12786141566891	MPC1
PDZK1	132.062078479289	2.32243932717258	0.934039804650515	2.48644577630345	0.0129026230645224	0.127946728317117	PDZK1
GLOD4	1753.01513416065	-1.14655444436791	0.461187237674587	-2.48609317584134	0.012915414505849	0.127968488058269	GLOD4
IQCJ-SCHIP1	82.8786261839319	3.15083316903876	1.26744085793668	2.48598043002033	0.0129195070019224	0.127968488058269	IQCJ-SCHIP1
ACVR1C	130.102234048478	-2.42682894853838	0.976332110710757	-2.4856592566352	0.0129311713806063	0.128011249411537	ACVR1C
RP11-111K18.1	55.6654930215957	-6.20391574850225	2.49824890763075	-2.48330569846453	0.0130169325924432	0.128681406903655	RP11-111K18.1
H2BP2	46.26228881491	-3.96391584047292	1.59627127527208	-2.48323446138394	0.0130195362233704	0.128681406903655	H2BP2
HOXC6	26.7034843701337	8.21523273637452	3.30833339184141	2.48319373030356	0.0130210251030904	0.128681406903655	HOXC6
HECW2	190.541702094313	2.47837216178771	0.998814069647473	2.48131482835683	0.013089870204043	0.129288440229616	HECW2
ABCD1	317.831967339202	1.73564539349238	0.699693275902241	2.48058035323306	0.0131168695978967	0.12948171048394	ABCD1
USH1C	1108.37353487877	-1.21563038735244	0.490172536762013	-2.48000509245717	0.0131380506324375	0.129617359099071	USH1C
FTL	25175.4227495347	1.047104762753	0.42231982550354	2.47941180953208	0.013159926916165	0.129759709485197	FTL
UNC80	23.0057435346614	-6.00302341770089	2.42167371032289	-2.47887376078443	0.0131797943797888	0.129882102646528	UNC80
BMF	501.630247788569	1.52804395350849	0.616626210898457	2.47807168508462	0.0132094602803885	0.130100862897235	BMF
RP11-666O2.7	275.808201083972	2.23827071259872	0.903437689379614	2.47750424728874	0.0132304834100943	0.130234300821511	RP11-666O2.7
IRAK2	191.080014049746	2.01413870615199	0.813050267949505	2.47726221311211	0.0132394595843957	0.130249070772968	IRAK2
TEX9	119.999817411572	-2.38015330233186	0.961114029573567	-2.47645256347772	0.0132695257096324	0.130394082451271	TEX9
VSIG4	272.595772981098	1.888500409102	0.762664971621457	2.47618610972386	0.0132794335919216	0.130394082451271	VSIG4
CCDC170	95.7117606130886	-2.7145318117161	1.09630506384566	-2.47607340441717	0.0132836264216967	0.130394082451271	CCDC170
TVP23B	926.092636653903	-1.25402092195197	0.506484657512987	-2.47593071843407	0.0132889362624292	0.130394082451271	TVP23B
ALG3	523.208531288628	1.50221722589331	0.606745962430053	2.47585862768141	0.0132916197229787	0.130394082451271	ALG3
SPATA6	189.392513847147	-2.09036681277359	0.844443260040028	-2.47543785555764	0.0133072918375394	0.130425299906083	SPATA6
SULT4A1	29.5526661375226	-7.51246062647294	3.03488237288618	-2.47537126762793	0.0133097734737425	0.130425299906083	SULT4A1
RPL3	32902.8713597856	-1.14933575786986	0.464443810421108	-2.47464974681818	0.0133366897581905	0.130615596209642	RPL3
CLDN10	42.4086837456316	-6.52592196341905	2.63791648470783	-2.47389255924144	0.0133649883179851	0.130819208687783	CLDN10
H1-2	363.65622512325	1.60966626612763	0.650913251362964	2.47293516110957	0.0134008453646229	0.131096534973512	H1-2
GBP2	1110.20124904268	1.4493021383533	0.586343925456328	2.47176115489789	0.0134449309790242	0.131454002495813	GBP2
SLC15A3	614.590096264545	1.64318085841843	0.665049974479903	2.47076298244124	0.0134825145426417	0.131747532740576	SLC15A3
NEIL1	388.769010321599	-1.67351967178936	0.677536542309486	-2.47000651224643	0.0135110592490094	0.131804695014273	NEIL1
RP5-1159O4.2	24.3586537950536	-6.83125793167708	2.7656644497914	-2.47002413188351	0.013510393781308	0.131804695014273	RP5-1159O4.2
ABAT	418.216038263713	-1.69671092271142	0.686843052682672	-2.47030368303851	0.013499839420743	0.131804695014273	ABAT
TLE1	1052.85499172911	-1.25459192026758	0.508018441876158	-2.46957948147367	0.0135271964308498	0.131888272755846	TLE1
ANKS4B	240.72780306183	-1.94262987943587	0.786718918406345	-2.46928074816231	0.0135384954662633	0.131924612141334	ANKS4B
H2AW	131.66954214345	2.32885522201999	0.943353250150187	2.46869899653096	0.0135605230798808	0.132065396098806	H2AW
CTNND1	6355.61529773758	-1.07166780701241	0.434165544184189	-2.46833914244879	0.0135741645455258	0.132078010554246	CTNND1
BMP8A	143.241161832117	2.66404845958176	1.07932031009667	2.46826492067323	0.0135769796764423	0.132078010554246	BMP8A
LINC01558	38.0857339294799	4.34239199804545	1.75952273701861	2.46793741659931	0.0135894076203138	0.132125138933442	LINC01558
HMOX1	440.280262884662	1.82056420435832	0.738188231480135	2.46626013084485	0.0136532140017262	0.132523647661324	HMOX1
ARL4C	810.275950056707	1.5992800060275	0.648422795686813	2.46641545711473	0.0136472940667387	0.132523647661324	ARL4C
PSMD2	2569.77996802527	1.10490983979367	0.447954678208456	2.46656613613822	0.0136415534185469	0.132523647661324	PSMD2
ZSCAN31	187.608129553248	-2.08415374445468	0.845520885083238	-2.46493467071425	0.0137038234707834	0.132940822010835	ZSCAN31
GPR161	233.91743449259	1.95597579447688	0.793766901994708	2.46416900170765	0.0137331341188341	0.133151027129909	GPR161
HSD17B4	2238.36806102982	-1.10885140428039	0.450176647089242	-2.46314732549992	0.0137723312277795	0.133423996848715	HSD17B4
CARM1	833.760319509808	1.27731839921279	0.518598049965035	2.46302198648628	0.0137771467178243	0.133423996848715	CARM1
BNIPL	36.9199814638213	-3.94770784931339	1.60303185099199	-2.46265091168991	0.0137914120267221	0.133423996848715	BNIPL
PI4K2B	907.526296737366	-1.2687007625238	0.515179621159366	-2.46263771006451	0.013791919779862	0.133423996848715	PI4K2B
CAVIN1	2713.21613873539	1.21842332594208	0.49497377856066	2.46159166145153	0.0138322047976951	0.133591188575522	CAVIN1
ISM1	53.0730320195697	3.9552349304	1.60654651048947	2.46194859879591	0.0138184469026023	0.133591188575522	ISM1
TMEM139	276.448137522332	-1.81982686393385	0.739261720412	-2.46168145013601	0.0138287428188643	0.133591188575522	TMEM139
FAM225B	19.4521412210685	7.67224334692466	3.11808089876423	2.4605658403428	0.0138718116924303	0.133899487599564	FAM225B
PDXDC1	2946.86496365035	-1.09533107571587	0.445244237390105	-2.46006794413868	0.0138910715059539	0.134011151078757	PDXDC1
MYMX	22.2188670384356	-7.01147875061947	2.8505495437682	-2.45969369869322	0.0139055637512978	0.134056026513581	MYMX
LSM12P1	28.2750212654466	-7.62950749573163	3.10213270886528	-2.45943942821273	0.0139154177113012	0.134056026513581	LSM12P1
NOMO3	905.392141801442	-1.5319851972338	0.622922286650729	-2.45935204128084	0.0139188057144618	0.134056026513581	NOMO3
TJP3	1228.40827981147	-1.78774358133724	0.727036557628932	-2.45894592586591	0.0139345604220134	0.134133616703171	TJP3
IGHV4-61	1555.11651367832	-1.507067007265	0.612994934208468	-2.45853093257778	0.0139506757956202	0.134214591047538	IGHV4-61
COL23A1	140.064731337537	-2.39701021852838	0.975297828405653	-2.45772127109812	0.0139821646310682	0.134369645296704	COL23A1
GUCY1B1	279.547642864462	2.22527921372198	0.905448164841186	2.45765500459355	0.0139847446009273	0.134369645296704	GUCY1B1
RASEF	920.614875237595	-1.73723652982652	0.706905826786348	-2.45752187066294	0.0139899292066935	0.134369645296704	RASEF
SSBP3	1831.42544343498	-1.11614653269288	0.454297691268055	-2.45686155608109	0.0140156687778483	0.134542698135785	SSBP3
FPR1	155.720418446043	2.64208817045164	1.07560376938228	2.45637682356673	0.0140345906213732	0.1346501499979	FPR1
ITGB6	658.512479336131	-1.49782459116135	0.609932444313795	-2.45572211336697	0.0140601834437448	0.134673213930932	ITGB6
FOXD1	44.0001926176913	3.8700481015743	1.57587066485775	2.45581581526783	0.0140565180838735	0.134673213930932	FOXD1
CXCR2	104.629331238823	3.18449415139592	1.29664703603726	2.45594526720872	0.0140514556684091	0.134673213930932	CXCR2
STXBP5L	16.2890395760863	-7.64544132950756	3.11401592096956	-2.45517091869174	0.0140817617392937	0.1348057883427	STXBP5L
IGKV1-27	501.0106133817	1.45260349648625	0.591855159158334	2.45432260580776	0.0141150287920128	0.13505005307152	IGKV1-27
XPR1	564.24764415404	1.42938615395917	0.582555254483431	2.4536490623995	0.0141414915384954	0.135228983027006	XPR1
LOXL2	868.135062043464	1.79228993562772	0.730928298134893	2.45207353471073	0.0142035632545337	0.135682377836715	LOXL2
CRPPA	87.8318765466394	-2.73989515088789	1.1173894523942	-2.45205030798993	0.0142044801224914	0.135682377836715	CRPPA
PEA15	2085.70849313473	1.11627954922778	0.455384051216495	2.45129258753308	0.0142344195677544	0.135886768938237	PEA15
GPR39	216.79315890057	-2.00389353190331	0.817574345269687	-2.45102300909687	0.0142450847109429	0.135886768938237	GPR39
IRF6	1506.58892286416	-1.59510320879588	0.650818907649855	-2.4509171292455	0.0142492754893049	0.135886768938237	IRF6
CAPN8	2244.90236335065	-4.38613850779851	1.79032193048547	-2.44991609224669	0.0142889508284192	0.136190585494282	CAPN8
CPTP	709.533698803525	-1.33452508266082	0.54483324454176	-2.44941933340217	0.0143086756423435	0.136244187678004	CPTP
ADGRL3	172.21005719436	-2.08766232795277	0.852322550569515	-2.44938060896994	0.0143102142828874	0.136244187678004	ADGRL3
ADIPOR2	2020.82912246637	-1.16936288758741	0.477586768441638	-2.44848258967272	0.0143459363056742	0.136509693202491	ADIPOR2
NDRG1	5191.43581145652	-1.15304221527277	0.471265558887119	-2.44669315108799	0.0144173524054814	0.137053037623111	NDRG1
TFF1	18625.95259383	-6.47422007319456	2.64614866285363	-2.44665772716363	0.0144187693257856	0.137053037623111	TFF1
PDZD2	272.491413310168	-1.87655415602208	0.767448408235757	-2.44518606838469	0.0144777427907641	0.137538556512259	PDZD2
BCAT1	208.283648926981	2.32528527312217	0.951416632627749	2.44402419863093	0.0145244522940754	0.137756958257853	BCAT1
SCARF2	238.56740719118	1.9613733254069	0.802438650373802	2.44426576971739	0.0145147297230601	0.137756958257853	SCARF2
MYLIP	531.766680084014	1.45107064749816	0.593713373410513	2.44405922535089	0.0145230422091966	0.137756958257853	MYLIP
SOCS2	348.471311131672	-1.69206336930667	0.692574136882278	-2.44315125153783	0.0145596338959013	0.137960430683102	SOCS2
PLIN4	174.514519460095	-2.16346101112684	0.885539640378584	-2.4430990014201	0.0145617420665916	0.137960430683102	PLIN4
PLPP5	1287.18761791905	-1.17496359613889	0.481135418669746	-2.44206423087176	0.0146035481298005	0.138281314709519	PLPP5
ZNF782	100.637874922138	-2.53801153299335	1.04078596355331	-2.43855280708092	0.0147462040005581	0.139502641320505	ZNF782
ARRB2	1063.2623318899	1.25472861320706	0.514550312773983	2.43849548247812	0.0147485430357785	0.139502641320505	ARRB2
TESC	1665.22035579552	-1.54139948980373	0.632317996607476	-2.43769669386871	0.0147811703191972	0.139673210738369	TESC
COLGALT1	1566.11350526965	1.25765626540193	0.515927360876398	2.43766150193231	0.0147826092292689	0.139673210738369	COLGALT1
NUDT12	459.013717983504	-1.44991382956772	0.595056345719971	-2.43659922290794	0.0148261012974148	0.140008218376616	NUDT12
PPM1L	414.434446809297	-1.57506912505127	0.646531776994687	-2.43618207348254	0.01484321113302	0.140031308060299	PPM1L
HUS1	235.027380555329	1.91449372138663	0.785869305174239	2.4361477268312	0.0148446206730972	0.140031308060299	HUS1
FGR	166.392129133719	2.3531868380416	0.96620897888663	2.43548434082366	0.0148718682854375	0.140156455409565	FGR
TSPAN9	655.950414582298	1.40375528450912	0.576388365449711	2.43543306675505	0.0148739761265158	0.140156455409565	TSPAN9
OLR1	72.8161943222689	3.21918161673673	1.32353716456522	2.4322563075093	0.0150050849363908	0.141010568957248	OLR1
CALHM6	180.930545410357	2.92082392892902	1.20086771347436	2.43226118593736	0.0150048828196069	0.141010568957248	CALHM6
SESTD1	553.586595197735	1.52742834119796	0.627962638818571	2.43235544087721	0.0150009782403976	0.141010568957248	SESTD1
IDH2	5151.2599703835	-1.02976673556957	0.423285853337583	-2.43279270367749	0.0149828760170797	0.141010568957248	IDH2
GCAT	192.582776276983	-2.13822596318283	0.878864451119814	-2.43294169022127	0.0149767125266543	0.141010568957248	GCAT
SOBP	173.047694449471	-2.21618956016081	0.91175337791287	-2.43068971703069	0.0150701140786671	0.141545335629443	SOBP
LINC02767	61.9277870752604	-3.18666111863547	1.31164202498689	-2.42952044683633	0.0151188121117019	0.141924263860628	LINC02767
SEM1	1465.68616506268	1.24000303531022	0.510430013472241	2.42933017765746	0.0151267495832628	0.141924263860628	SEM1
ELOA	1112.37912147682	-1.19761665733088	0.493211316829831	-2.42820190142572	0.0151738934046168	0.142289959520257	ELOA
LAMB3	2284.07458234618	-1.2832900468862	0.528552308085538	-2.42793386246744	0.0151851121287384	0.14231856300108	LAMB3
ZNF664	2643.10496445841	-1.12226447457282	0.462295570478582	-2.42759080172674	0.0151994815326654	0.142343839197809	ZNF664
RIMS1	40.8110684006049	-4.69682522909453	1.93485685682421	-2.42747943473385	0.0152041488117502	0.142343839197809	RIMS1
BEX1	57.0589507335799	-4.21632821309162	1.73706842805255	-2.42726662058938	0.0152130711493275	0.142350880040136	BEX1
MYORG	1406.06496380105	-1.1512132185131	0.474368548356568	-2.4268329392862	0.0152312677228508	0.142444647093521	MYORG
MLXIPL	409.32788335286	1.54333935225266	0.63641710439783	2.42504379845816	0.0153065399783021	0.143071805816501	MLXIPL
TMEM119	455.476326761218	1.52250055987863	0.628144887848321	2.42380474526168	0.015358860843837	0.143451898070597	TMEM119
HS6ST2	20.1451527181749	5.01939436917588	2.07097123196247	2.42369101593915	0.0153636711128815	0.143451898070597	HS6ST2
FJX1	93.988284041907	2.97274889540623	1.22675905119425	2.42325409583264	0.0153821633203848	0.14354763338568	FJX1
KRTCAP3	730.919462626703	-1.34909251076948	0.557515347110932	-2.41983026612726	0.0155277530735081	0.144751226217084	KRTCAP3
IZUMO1	64.6897223189006	-3.85042243396319	1.59107716009355	-2.4200098716374	0.0155200857705414	0.144751226217084	IZUMO1
SLC25A46	896.270378062144	-1.22896578182598	0.508265970106145	-2.41795802612818	0.0156078770999146	0.145420343696156	SLC25A46
CDHR3	132.337783091223	-2.31329926233234	0.956918584992147	-2.41744626827508	0.0156298414004835	0.145547154848008	CDHR3
CTSA	3271.46508673308	1.06453584935718	0.440464594465559	2.41684771655449	0.0156555653350984	0.1457088220264	CTSA
SLC12A2	5062.9137846399	-1.1050240254156	0.457344499689228	-2.41617429785748	0.0156845513447059	0.14590066101378	SLC12A2
VAT1	1470.83542235009	1.16473321359015	0.482110587121757	2.41590465901964	0.0156961706586329	0.145920035369789	VAT1
TMEM51-AS1	261.866987431678	-1.79659701183155	0.743705442872561	-2.41573734473717	0.015703384395245	0.145920035369789	TMEM51-AS1
USP53	1046.10356381831	-1.2565723663347	0.520309560518327	-2.41504762104104	0.0157331525561694	0.146118719075768	USP53
CCL15	110.438044739258	2.7877786341193	1.15452478335018	2.41465464780217	0.0157501352903722	0.14619851207467	CCL15
EMB	767.67987792064	1.26812388825346	0.525458241556441	2.4133675865416	0.015805869879817	0.146637737441987	EMB
SLC2A12	627.419680769336	-1.43784674196052	0.596188248581807	-2.4117327796729	0.0158769132078128	0.147218445353764	SLC2A12
EPSTI1	647.953730344854	1.41767920186938	0.588295848551486	2.40980657157453	0.0159609800993886	0.147919232059387	EPSTI1
PALM	257.21915808627	1.8331348017354	0.760806391417459	2.40946293618812	0.0159760186962364	0.147979890347967	PALM
HTR1D	79.4778623712981	3.59388902401462	1.49180949955182	2.40908039873344	0.0159927744257795	0.148056380882229	HTR1D
S100P	7003.06747739688	-4.62642926003497	1.9210670576987	-2.40826016015136	0.0160287542296023	0.148310666459034	S100P
ADGRG6	844.932809219227	-1.783984527053	0.741105655322822	-2.40719324463379	0.0160756609993251	0.148665733328684	ADGRG6
C1orf198	804.752714077492	1.33000445827617	0.552671734657413	2.40649987121307	0.0161062097034753	0.148869226346764	C1orf198
CYP26B1	49.0364713936369	4.02430525196801	1.67259169427696	2.40602967582454	0.0161269546347298	0.148972385240593	CYP26B1
GPAT2	123.55152773896	-2.57423490602521	1.06998557865002	-2.405859440903	0.0161344711558859	0.148972385240593	GPAT2
MDFI	136.846251294799	2.52718478364113	1.05072792070921	2.40517524454414	0.0161647121023255	0.149172552414628	MDFI
HAGLR	76.0279794909427	2.92373330471776	1.21610058229206	2.40418707736099	0.0162084762526352	0.149414154970868	HAGLR
S100A1	205.440584499336	-1.99901598116499	0.831486645907154	-2.40414682665656	0.0162102610890849	0.149414154970868	S100A1
PPP2R3A	374.968742250876	-1.62930790010336	0.677747735176654	-2.40400345960386	0.0162166198157557	0.149414154970868	PPP2R3A
RN7SL2	4428.32307544589	1.02352259912016	0.426101572472089	2.40206247815996	0.0163029237077179	0.150129936447976	RN7SL2
MOGS	1881.78651026164	-1.08120992410751	0.450243091222168	-2.4013914820383	0.0163328526460746	0.150267062221548	MOGS
PLA2G12A	614.616096409579	-1.37925350645936	0.574367805043631	-2.40134195257443	0.0163350637575396	0.150267062221548	PLA2G12A
EFEMP2	511.883292096994	1.63961946804921	0.683320296456001	2.39948890228052	0.0164179774804673	0.150950090576349	EFEMP2
MCM8	334.54726645675	1.6175497447387	0.67427056861822	2.39896240474138	0.0164416026698993	0.151065993426517	MCM8
NIFK	466.761446591289	1.50532263517772	0.627525871621946	2.39882163150813	0.0164479245554786	0.151065993426517	NIFK
CSGALNACT2	534.712559406356	1.41896076313098	0.591679304092544	2.39819232025909	0.0164762119656376	0.151246070114491	CSGALNACT2
AACS	747.644770674761	-1.31813848940954	0.549799582042667	-2.39748907140356	0.0165078734064999	0.1514569133025	AACS
ARRDC3	958.389900740694	1.20402085790677	0.502662800051372	2.39528538372787	0.0166074334771447	0.151740272387237	ARRDC3
MSN	3008.32022175985	1.2670968966311	0.529001077824204	2.39526335530867	0.0166084313518028	0.151740272387237	MSN
VPS35	2288.41475294797	-1.06072217040752	0.442741624683272	-2.39580403393591	0.0165839541307599	0.151740272387237	VPS35
ADAM8	463.191907260751	1.52183176508847	0.635312985374375	2.39540478492138	0.0166020255881601	0.151740272387237	ADAM8
CD320	878.76576700846	-1.53713020069952	0.641486689983082	-2.3961996791236	0.016566062839924	0.151740272387237	CD320
IRF5	175.12341374472	2.00843225756095	0.838266242699331	2.39593598698849	0.0165779852567933	0.151740272387237	IRF5
ACSM6	20.9269551593612	-7.46892431692943	3.11692971412262	-2.39624406129153	0.016564056911942	0.151740272387237	ACSM6
LRATD2	1328.24259235217	-1.22313992493407	0.510384028636617	-2.39650901342157	0.0165520863845849	0.151740272387237	LRATD2
ALOX5	416.212986589852	1.47333330966738	0.615567639056253	2.39345478252593	0.0166905384862649	0.152410509458173	ALOX5
MPRIP	3669.0594580553	-1.02662593694367	0.42906980378896	-2.39267813273717	0.016725906744479	0.152653469465195	MPRIP
GABRD	17.2858458707247	7.20774803645268	3.01308981659972	2.39214509861065	0.0167502189250597	0.152795321639432	GABRD
GPC4	590.045793987004	-1.37258517140474	0.573839096417842	-2.39193387131171	0.0167598617779433	0.152803281924179	GPC4
TNFRSF14-AS1	346.026000041026	-1.61447846294557	0.675390857878521	-2.39043576636028	0.0168283925514238	0.153267686055126	TNFRSF14-AS1
RP11-95J9.3	21.3299865364592	-6.72400241594852	2.81278907800526	-2.3905107100021	0.0168249584205053	0.153267686055126	RP11-95J9.3
TNFAIP3	1191.34131029313	1.51288320949152	0.633052496619805	2.38982267279504	0.0168565093563392	0.153443554083333	TNFAIP3
ZNF469	109.651871772466	2.87684618570086	1.20439150737812	2.38863041467601	0.0169113050470705	0.153861967537916	ZNF469
GM2A	1104.981326336	1.19948250153737	0.50224387644859	2.38824714005278	0.0169289533661707	0.153881582472415	GM2A
COG7	396.243345187202	-1.51663031683157	0.635072292955792	-2.38812231875647	0.0169347043939576	0.153881582472415	COG7
TMEM50B	892.549289689572	-1.21389578430758	0.508329792145113	-2.38800834235002	0.0169399572508806	0.153881582472415	TMEM50B
BCAR3-AS1	57.71860722364	-3.26939265669128	1.3697291234332	-2.38688993375319	0.0169915775122231	0.154029268988275	BCAR3-AS1
CLCN3	1740.5831521272	-1.17992303766375	0.494328013620181	-2.38692326785742	0.0169900369797611	0.154029268988275	CLCN3
FAM20A	402.095854842937	-1.72861936591628	0.724177314918777	-2.38701120610241	0.0169859735102814	0.154029268988275	FAM20A
MYEOV	517.052279216315	-2.03305953796342	0.851560166119269	-2.38745260623037	0.0169655900789276	0.154029268988275	MYEOV
PIPOX	43.4502912067828	3.66897357631656	1.5377631365702	2.38591593793813	0.0170366447863415	0.154357494598247	PIPOX
HOXA11-AS	24.3284133349095	7.72002267405386	3.23687703171827	2.38502192032786	0.0170781037151902	0.154631102528439	HOXA11-AS
TBC1D16	955.181361632925	1.40081295987261	0.587374514583542	2.3848718749158	0.0170850705485331	0.154631102528439	TBC1D16
NTM	125.771731822434	2.751875571936	1.15397570740672	2.38469107648737	0.0170934686029831	0.154631102528439	NTM
UBE2L6	1204.42217794321	1.44929640842766	0.60858587054257	2.38141645834724	0.0172462021150414	0.155878472898199	UBE2L6
TRPM3	24.8278101867488	-4.70284854669987	1.97486546332977	-2.38135135482622	0.0172492507460098	0.155878472898199	TRPM3
GDPD3	166.563806813951	-2.22661627994854	0.93529969560725	-2.38064471784404	0.0172823711653855	0.156096813278648	GDPD3
ROBO1	504.269341422144	2.02890742764656	0.852581292501652	2.37972313665636	0.0173256499228869	0.15640663140231	ROBO1
ALOX15B	93.0680935154112	2.59667259509157	1.09127315849482	2.37948910855016	0.0173366553357333	0.156424933150948	ALOX15B
DUSP10	109.50362770226	2.44148307271017	1.02625091579259	2.37903132181332	0.0173582009555231	0.156472053633454	DUSP10
SMIM15	1090.9153740427	-1.20679023505327	0.507268597771864	-2.37899653231838	0.0173598392741472	0.156472053633454	SMIM15
MMP24OS	793.251851047886	-1.29937596641344	0.54624296816514	-2.37875092612747	0.0173714093020461	0.156495379663676	MMP24OS
VWA2	716.898328326337	-1.52344206712767	0.640791777290217	-2.37743697893567	0.0174334217146347	0.15697287159384	VWA2
TAAR1	28.9860860922999	-4.61814432034569	1.94392635708172	-2.37567863799048	0.017516711151795	0.157641352478163	TAAR1
LGALS3BP	7848.626109041	-1.03275694228865	0.435526975620964	-2.37128122963261	0.0177265373413562	0.15928285719363	LGALS3BP
HDAC1	2906.11844440186	-1.06140493657604	0.447599433682539	-2.37132770219017	0.017724308396776	0.15928285719363	HDAC1
RTF1	1070.03758661566	-1.24382164715469	0.524528432195564	-2.37131406194383	0.017724962592956	0.15928285719363	RTF1
TDO2	57.208967644025	3.74753002686405	1.581026747978	2.37031412128658	0.0177729781491529	0.15961783417149	TDO2
LEF1	179.727169574319	2.25092364322575	0.949802739122587	2.36988539884094	0.0177935996028619	0.159720703699466	LEF1
TLR8	54.1238378214074	3.22321577950501	1.36034957135584	2.36940257664248	0.0178168483407138	0.159847038434736	TLR8
AFAP1L1	167.058930911003	2.23807824172537	0.944678467904978	2.36914285417003	0.0178293654406908	0.159877011875016	AFAP1L1
CAPN6	456.231425925285	-2.07651439626635	0.876579301668872	-2.36888367351703	0.0178418641084406	0.159906789280535	CAPN6
LHX5	31.1091933062632	-5.26486217515841	2.22277085294372	-2.36860320900191	0.0178553978119214	0.159945807751726	LHX5
NFE2L2	2676.20754549979	-1.08238709861794	0.457235701432038	-2.36724099895954	0.0179212587255578	0.160389044737219	NFE2L2
GRIN2B	33.3630964571396	-5.15410198874019	2.1773922629125	-2.36709851345114	0.0179281599760297	0.160389044737219	GRIN2B
GPC3	231.073606019941	2.3449569757344	0.990683575322134	2.36700903714075	0.0179324949290078	0.160389044737219	GPC3
EXT1	987.513436432308	1.21182419938018	0.512113988809443	2.36631731579412	0.0179660384805286	0.160606612850821	EXT1
ATP5IF1	1972.38263745518	-1.15167669179474	0.48676605070074	-2.36597579090984	0.0179826202597904	0.160610255182749	ATP5IF1
SHROOM1	492.21644620667	-1.40632504079215	0.594407064234231	-2.36592921822675	0.0179848825036758	0.160610255182749	SHROOM1
SLC43A3	461.937098597757	1.53676951259749	0.649597397377459	2.36572609250237	0.0179947521451406	0.160616068967615	SLC43A3
VPS28	1446.67121380205	-1.17872998841617	0.498370284607614	-2.36516908174858	0.0180218409925755	0.160775491865665	VPS28
DIRAS3	44.8668094090663	-3.58324243117969	1.51543252847725	-2.36450146334145	0.0180543560264459	0.160983134620658	DIRAS3
SEZ6L	16.1234439881347	-5.20418554038424	2.20305371469147	-2.3622599420428	0.0181639010347922	0.161863840999065	SEZ6L
RTCB	1371.77913495137	-1.11403940584765	0.47163079590208	-2.36210064212802	0.018171708258863	0.161863840999065	RTCB
COX10	340.892699165152	-1.55745832289665	0.659488825843308	-2.36161442296628	0.0181955558369098	0.161993443713071	COX10
CYFIP1	2035.46674079846	-1.04824202188711	0.444204382031465	-2.35981918299234	0.0182838444667304	0.162696334087765	CYFIP1
DAP	2673.10962191274	-1.02497662068457	0.434435886032356	-2.35932770205875	0.0183080804496065	0.16282883393236	DAP
PAPSS1	1449.69361990771	-1.12208387722107	0.475668463015192	-2.35896210168812	0.0183261272281014	0.162906180966944	PAPSS1
PTPRC	1397.41523160879	1.48233678188984	0.628473483660968	2.35863058733197	0.0183425049122594	0.162968619625852	PTPRC
PIK3C2G	740.563760041132	-4.18366938510252	1.77489683644709	-2.35713383403015	0.0184166080880119	0.163543609947722	PIK3C2G
SVOP	18.2773161198724	-6.0635757374564	2.57266219595989	-2.35692651253579	0.0184268930593663	0.163551583175414	SVOP
RP11-70C1.3	197.171420674286	-2.07157422230833	0.879229203882936	-2.35612535748318	0.0184666846671389	0.16382130700385	RP11-70C1.3
HK3	95.6266053624815	2.63341534918191	1.11784710472174	2.35579207394149	0.0184832602638745	0.163884907673021	HK3
TADA2B	694.909918319033	-1.29314956339089	0.549129574653042	-2.35490788163784	0.018527297987142	0.164191817309245	TADA2B
RBBP8NL	132.527007945382	-2.28068591919303	0.968839908043659	-2.35403795844695	0.0185707146084154	0.164492913382014	RBBP8NL
TMEM63C	30.8835346125707	-4.44174649080563	1.88711720862007	-2.35372051641328	0.0185865798422628	0.164549786886049	TMEM63C
IGKV2-30	1075.63642537128	1.23021188187988	0.522974081747476	2.35233814603054	0.0186558068080058	0.165078782130972	IGKV2-30
DEPDC7	60.7939427841245	3.2010254728043	1.3609709223012	2.3520160646723	0.0186719685085374	0.165137922499618	DEPDC7
PCAT7	143.744405852539	-2.09423447748705	0.89124097881712	-2.34979598925823	0.0187837031120432	0.166041836286722	PCAT7
ZADH2	722.037306809717	-1.26146900393989	0.537102303588331	-2.34865684900647	0.0188412618294609	0.166459755943134	ZADH2
CD47	2462.50755082328	1.022578081394	0.435420794058447	2.34848242285997	0.0188500888753833	0.166459755943134	CD47
TMC8	430.255192938704	1.55033136034447	0.660488714099774	2.34724882840356	0.0189126197197225	0.16684704280353	TMC8
ME2	1104.24074023009	-1.16462755365591	0.49616905375547	-2.34723940326572	0.0189130981769484	0.16684704280353	ME2
IL6R	459.872475399492	1.4184030888292	0.604639924196099	2.34586409542017	0.0189830277977421	0.167379197024322	IL6R
ITLN1	1053.21300588346	4.16633887420679	1.77662448632039	2.34508693665244	0.0190226435065329	0.167590212142826	ITLN1
CORO1B	2371.80308278764	-1.07260511215166	0.457399488753092	-2.34500723880489	0.0190267101920778	0.167590212142826	CORO1B
SLC26A11	250.791459083325	1.81314281427913	0.77326008059883	2.34480333301958	0.0190371182083603	0.167590212142826	SLC26A11
NR3C2	385.763514420193	-1.69880944201496	0.724550083856755	-2.34464046014908	0.0190454353465416	0.167590212142826	NR3C2
FAM221A	368.888870014593	-1.60570492455763	0.685202970172389	-2.34340041484884	0.0191088627640008	0.168013831261657	FAM221A
FAM166C	58.4724496438007	-3.2438385445355	1.38429037589287	-2.34332232675043	0.0191128630867591	0.168013831261657	FAM166C
CH25H	71.5972868205726	3.13182652392704	1.33714808295605	2.34216880227916	0.0191720415570587	0.168449057008893	CH25H
SLC39A13	639.605351960538	1.30042976852164	0.555403486378925	2.34141448589039	0.0192108262863913	0.168704751203526	SLC39A13
GSTA2	180.398848474307	2.11092201969889	0.901916492203318	2.34048499827524	0.019258712107197	0.168968274667553	GSTA2
PLBD2	800.718489118321	1.2636988533409	0.539937127712239	2.34045556136379	0.0192602303558377	0.168968274667553	PLBD2
STING1	620.626051489115	1.28700659717312	0.550476499681501	2.33798644977172	0.0193879510767723	0.169917641655233	STING1
PDSS2	317.392673605957	-1.56916173566407	0.67113724113801	-2.33806387051824	0.019383935091917	0.169917641655233	PDSS2
MST1L	592.186605649489	1.69731289983673	0.726196127210399	2.33726514950826	0.0194254014643585	0.170106936308066	MST1L
RAB1B	3200.74171660632	-1.02468180040162	0.438423858740208	-2.33719442948657	0.0194290766947742	0.170106936308066	RAB1B
NIM1K	24.0071169905089	-4.52627049196123	1.93727196891506	-2.33641458947867	0.0194696443014565	0.17037650058477	NIM1K
FASTK	1375.76055888875	-1.13278974195708	0.484887587588784	-2.33619043042562	0.0194813188344924	0.170393081352089	FASTK
SLC1A3	180.43795808722	2.11648693901994	0.906308531361864	2.33528303638453	0.0195286397580653	0.170721269696323	SLC1A3
CALD1	4169.01641847524	1.3780802656307	0.590256221465207	2.33471535837414	0.0195582954019072	0.170723537468652	CALD1
TUFT1	479.534840718028	-1.52400040969565	0.652715691649769	-2.33486099567128	0.0195506835233122	0.170723537468652	TUFT1
NAV3	41.6452691764867	4.00557327848121	1.71558391729012	2.33481629089195	0.0195530197878877	0.170723537468652	NAV3
ARHGDIG	218.201921348052	-5.45296262701227	2.33580884324116	-2.3345072276744	0.0195691780538572	0.170732994107338	ARHGDIG
BAG1	2620.54272398136	-1.08480854502379	0.464825042042058	-2.33379970291194	0.0196062123782613	0.170970489622846	BAG1
CPXM1	322.999189569997	2.33674732214723	1.00150382148837	2.33323854788143	0.0196356287142367	0.171131218321236	CPXM1
[truncated: 15,415 more rows]
