# Supplementary material for: scRNA-seq of gastric tumor shows complex intercellular interaction with an alternative T cell exhaustion trajectory
Source: Nat Commun. 2022 Aug 23;13:4943. doi: 10.1038/s41467-022-32627-z (PMC9399107; doi:10.1038/s41467-022-32627-z)
Supplement: Supplementary file 13 — Source Data [file 41467_2022_32627_MOESM13_ESM.zip › Source Data/Fig2/Fig2e_Bulk_DEG/Bulk_DEG_GC03.csv]

Gene_Symbol	baseMean	log2FoldChange	lfcSE	stat	pvalue	padj	Gene_Symbol
THBS4	775.767288620103	5.93306645436762	0.652475068905941	9.09316958932405	9.61930427502418e-20	1.5990169496372702e-15	THBS4
GHRL	4170.31028152289	-4.99245162166636	0.560379974301466	-8.90904716552306	5.147301253292671e-19	4.2781794366742e-15	GHRL
CALML4	794.288056475722	5.96049462331095	0.809334276932435	7.36468822981601	1.77561350649848e-13	7.28033552655805e-10	CALML4
APOE	6526.81935376211	3.9740988764842	0.54005775380097	7.35865534475557	1.85771983684464e-13	7.28033552655805e-10	APOE
TMPRSS4	1450.32370971529	4.51317816117646	0.615154012482677	7.33666377784304	2.18983803361549e-13	7.28033552655805e-10	TMPRSS4
ANPEP	6459.73993375481	4.76371499431549	0.659359686705319	7.22475924804983	5.01990355499038e-13	1.3907642799100802e-09	ANPEP
FER1L4	1328.03799760443	4.01780399449574	0.558403680481676	7.19516030236406	6.23874243823254e-13	1.4815230792962802e-09	FER1L4
OLFM4	19976.0555297748	10.7146331478596	1.51828117494957	7.05708094432213	1.7003658657599699e-12	3.2194405661863e-09	OLFM4
APOA1	802.713212008259	-5.5536685362134	0.78734873160059	-7.05363241637974	1.74306473534721e-12	3.2194405661863e-09	APOA1
FAM83E	2271.56965687806	3.55437607198942	0.511161669678233	6.95352621847963	3.5626670183560297e-12	5.922221384613221e-09	FAM83E
CENPF	579.585397015074	5.13002041340069	0.752739490826204	6.81513388884381	9.41760148907749e-12	1.42317081411759e-08	CENPF
COL3A1	24086.1209025041	3.88307605855562	0.573460728365173	6.7713024911497	1.2762810934564699e-11	1.76796838471057e-08	COL3A1
TOP2A	1765.64033162215	4.53960741579868	0.689646725884972	6.58251137199751	4.6256741143520395e-11	5.91481390791338e-08	TOP2A
SCIN	628.730936450833	6.50519581113009	1.02351947752154	6.35571276756008	2.07462368585187e-10	2.46331925213683e-07	SCIN
CHIA	13252.0789813307	-2.72786448684914	0.440987859935541	-6.18580404287743	6.17867220581684e-10	6.48510089682976e-07	CHIA
MYO1A	1184.22216571572	4.71658388735556	0.762683670617186	6.18419414111588	6.242051034667401e-10	6.48510089682976e-07	MYO1A
SFRP2	1081.75709266991	4.16334113213172	0.684610667344546	6.08132670248976	1.19192146100881e-09	1.16548884978526e-06	SFRP2
SYTL2	2013.23768776437	2.96948361035735	0.491199108539846	6.04537662778855	1.4906137731536202e-09	1.37658181950737e-06	SYTL2
SDCBP2	1496.87703677596	3.26155648570335	0.552475473265111	5.90353172861714	3.55801157344122e-09	3.11288559922702e-06	SDCBP2
LGALS9B	384.864637550602	7.2547651826416	1.23272783759948	5.88513130097636	3.9773810591273504e-09	3.20553390725999e-06	LGALS9B
ANO7	375.663020942326	4.08880422765869	0.695120082306209	5.88215523006214	4.04958262963723e-09	3.20553390725999e-06	ANO7
NKX6-3	432.366196511949	5.30958752656362	0.905832563799369	5.86155514689537	4.585521336125681e-09	3.33981356000322e-06	NKX6-3
FOXQ1	2678.1326637047	2.93059389619554	0.50051441212042	5.85516385788001	4.7653993891148705e-09	3.33981356000322e-06	FOXQ1
PPP1R1B	1362.91213991228	3.98076927683275	0.680101072551379	5.85320246871397	4.821965074900881e-09	3.33981356000322e-06	PPP1R1B
GALNT6	1401.66990115399	3.61546076655165	0.650476142146987	5.55817582274167	2.72608704628324e-08	1.81262979881465e-05	GALNT6
SPTSSB	471.408473029638	3.74601092279679	0.682730793638584	5.48680527918271	4.09267841932817e-08	2.56630538257754e-05	SPTSSB
THBS2	1078.42047575935	3.54177245704355	0.645888389361507	5.4835673088113	4.16833575946542e-08	2.56630538257754e-05	THBS2
MSR1	401.701277919617	5.12599100202396	0.937598977068497	5.46714653854563	4.57337957390195e-08	2.71511745203472e-05	MSR1
ATP10B	773.098586219193	6.30789331094093	1.15564223320267	5.458344399079	4.80594771946616e-08	2.75480237726503e-05	ATP10B
DMBT1	6523.56669129138	6.0946842826575	1.1197506416091	5.44289420892793	5.24217824467729e-08	2.90469096537568e-05	DMBT1
COL6A3	6963.97714604209	2.92473093762795	0.539918031832157	5.41699066375532	6.06105043036963e-08	3.25009165496885e-05	COL6A3
HLA-DOA	379.712888539137	4.55628195132551	0.845297342901792	5.3901529320847	7.03977492969694e-08	3.65694308301101e-05	HLA-DOA
CYP2C9	178.898994090897	5.16719732760192	0.960603279639233	5.37911689156685	7.48520987571587e-08	3.7705043564856e-05	CYP2C9
CYP2S1	1478.68848767134	3.94806769310073	0.735065344308643	5.37104316462374	7.82824666293539e-08	3.82732189052868e-05	CYP2S1
KCNE3	3460.50185453644	2.80326586128365	0.53119960481767	5.27723634554632	1.31146695751899e-07	6.2287186385252e-05	KCNE3
AMN	841.907976077332	3.77064558454738	0.716542770468072	5.26227566581162	1.42283218853624e-07	6.55247096227008e-05	AMN
EPHB2	1045.83679941169	4.16063305629011	0.791336868409142	5.25772679422154	1.45846974435416e-07	6.55247096227008e-05	EPHB2
CD68	2252.29421427143	2.68674216336078	0.513061532476218	5.23668603723535	1.63485445435232e-07	7.1516277880786e-05	CD68
LILRB4	200.956345423976	6.06028506206914	1.16757227165056	5.19050101584026	2.0972897816564e-07	8.93929436935238e-05	LILRB4
FGD2	298.602023304012	4.27590499439267	0.830083740529283	5.15117305112644	2.58862189779381e-07	0.0001067144978567	FGD2
ME1	462.241020913745	3.58773939188821	0.696912201495151	5.1480507647751	2.63207267769217e-07	0.0001067144978567	ME1
CPXM1	322.999189569997	5.79245836864969	1.12788056657195	5.13570189994064	2.81092920533533e-07	0.000111252562334	CPXM1
LUM	6111.77826144163	2.90587232111562	0.566396660454716	5.13045454537587	2.89043352989436e-07	0.0001117387827149	LUM
CAPG	1708.622048861	2.87916063681108	0.56366210971601	5.10795490273719	3.25664348934424e-07	0.0001230345107349	CAPG
MUC3A	1825.1276620688	5.91228893683854	1.16932405055051	5.05615952571492	4.27783538926098e-07	0.0001580232392793	MUC3A
CILP	278.508815481348	4.25388073786754	0.842256251623817	5.05057781365983	4.4047563128243e-07	0.0001591744873653	CILP
B3GNT7	997.940704422191	3.08627751585734	0.612059028113972	5.04245076715484	4.59607029508066e-07	0.0001612843554733	B3GNT7
INAVA	2012.25930262883	2.90133804536391	0.575671102887528	5.03992302342603	4.65719127878196e-07	0.0001612843554733	INAVA
TIMP1	2736.45474570446	2.28634123825106	0.455247519460626	5.02219373091785	5.10846167115077e-07	0.0001733019558357	TIMP1
ADRA2A	421.090119574554	3.42956743599764	0.684396364149656	5.01108365801853	5.41243770282844e-07	0.0001776190618654	ADRA2A
SOSTDC1	451.073432171493	4.48518142603156	0.895286316703433	5.00977323382604	5.44942077551475e-07	0.0001776190618654	SOSTDC1
LAMC2	930.83366176558	5.62856092766308	1.12666617117669	4.99576633403716	5.86025837573205e-07	0.0001873366826534	LAMC2
FBLIM1	1813.65439025479	2.53203262531284	0.508677373337975	4.9776788943795	6.43512965866839e-07	0.0001959739018302	FBLIM1
MMP2	6286.80618581461	2.31929278117635	0.46597225848246	4.97731944113933	6.44708746440002e-07	0.0001959739018302	MMP2
JPT1	1696.80003140822	2.54755002207286	0.511945833876095	4.97621008610344	6.48412717359312e-07	0.0001959739018302	JPT1
VCAN	1481.5806529411	2.52658562943133	0.511929070414674	4.9354212828444	7.99779335752541e-07	0.0002257975165992	VCAN
FERMT1	753.155117831042	2.98303667418062	0.604462859601933	4.93502061672589	8.01422936855832e-07	0.0002257975165992	FERMT1
LAMB3	2284.07458234618	2.69032214686664	0.544069638533801	4.9448121275738	7.62173324049024e-07	0.0002257975165992	LAMB3
SFRP4	1041.55173386799	3.6022475578186	0.729570584079684	4.93749012970781	7.91344103212688e-07	0.0002257975165992	SFRP4
GPX2	3566.10163960855	2.36988501720807	0.481064093751503	4.92633943790502	8.37843989165533e-07	0.0002321246771983	GPX2
MPEG1	774.03011113949	2.99059850117714	0.609748731423991	4.90464079227025	9.35984658909398e-07	0.0002519165261932	MPEG1
UHRF1	402.20675022011	5.23374505504918	1.06726486932296	4.90388581643215	9.39591206399585e-07	0.0002519165261932	UHRF1
COL8A1	967.723614837643	3.86831542290132	0.802771541251733	4.81870024548901	1.44496454617305e-06	0.000381264216683	COL8A1
LINC01133	766.920429831665	3.53058172119348	0.734948235941644	4.80385086804102	1.55642773448626e-06	0.0004042577848494	LINC01133
AC021218.2	377.362036327185	5.04500465507108	1.05594093358403	4.7777337676905	1.77281890900168e-06	0.0004480334131237	AC021218.2
SLCO2B1	1947.84949998723	2.27561938293279	0.476365188043143	4.77704802964464	1.77887296313351e-06	0.0004480334131237	SLCO2B1
MKI67	1245.89908887846	7.32350515154317	1.53670613407972	4.76571609179457	1.88184087195474e-06	0.0004603771740407	MKI67
LYZ	61785.4294199072	5.25773403057106	1.10327664192162	4.76556271635866	1.88327304546551e-06	0.0004603771740407	LYZ
GOLM1	9467.21072535874	1.92684693637714	0.407108505529068	4.73300584539018	2.21219115635563e-06	0.0005329457042333	GOLM1
VSIG4	272.595772981098	4.13225043829233	0.873755146319751	4.72930025728299	2.25294983630047e-06	0.000535011216126	VSIG4
GKN1	84918.4287038798	10.1978940209441	2.17204619625826	4.69506313379146	2.66524394639463e-06	0.0006240049312805	GKN1
DIO2	736.845272786084	2.75650835593802	0.589605095236818	4.67517729783332	2.93699770885727e-06	0.0006780793460324	DIO2
MATR3	185.354274050021	-4.41299174541647	0.946247078924572	-4.66367806432958	3.10607175634274e-06	0.0007072908329545	MATR3
ANO1	1038.11083397777	2.47044014431399	0.531287128430172	4.64991529460455	3.32071383680532e-06	0.0007459490014758	ANO1
TK1	611.340699734313	4.03559525881485	0.871405312338489	4.63113456123534	3.63667417280166e-06	0.0008060324636597	TK1
GPNMB	1899.05041236037	2.35072446140363	0.508875091937062	4.61945278644993	3.84753414836566e-06	0.0008415468440563	GPNMB
ITGAX	317.22585776893	4.25271508762088	0.92344080520954	4.60529257926379	4.11886350386832e-06	0.0008891930912312	ITGAX
C1QB	1955.49768113868	2.91750065502443	0.63779346954773	4.5743658320824	4.77664584514409e-06	0.0010179767164593	C1QB
MUC12	92.8433916620307	8.24617913406761	1.80489855879228	4.56877706167897	4.90578256088075e-06	0.0010322635887281	MUC12
TSKU	963.741127257532	2.69859010138464	0.591397025841331	4.56307688992108	5.04093425513417e-06	0.0010474431265386	TSKU
FUT3	772.634049641875	7.11054315737882	1.56405120047806	4.54623426343426	5.46142472840758e-06	0.0011208057192632	FUT3
CFC1	120.777086023179	-10.5320076593131	2.31891907997604	-4.54177454929642	5.57826784305305e-06	0.0011308237360374	CFC1
HLA-DRA	9489.3183695532	2.53765634989013	0.560200999999895	4.52990328451861	5.90106933357988e-06	0.0011818491027963	HLA-DRA
HLA-DQA1	957.641443288148	4.07206616783754	0.900738110820916	4.52081034311553	6.16033612297892e-06	0.0012190865163366	HLA-DQA1
ITGB2	1113.49545405537	2.84323873937719	0.634521004491586	4.4809213867638	7.43214851857169e-06	0.0014534659391084	ITGB2
RGS1	1753.4009042514	2.81134220340472	0.628989222173196	4.46961904003913	7.83590386614158e-06	0.0015146073251961	RGS1
PLA2G10	308.860508341098	5.42469392942477	1.21533725148873	4.46352970978203	8.06204137520048e-06	0.0015404059055167	PLA2G10
TUBB3	215.552956342731	7.41152323697764	1.66291777923211	4.45693907993458	8.31382167760646e-06	0.0015704620198505	TUBB3
C1S	6265.37178194733	1.89601842187888	0.42713750881277	4.43889469493998	9.04220413273857e-06	0.0016888602168372	C1S
C6orf58	1359.65892146276	5.92306360036929	1.34344052038919	4.40887669418621	1.03908161714477e-05	0.0019191837468663	C6orf58
SERPINF1	1610.33624458007	2.62334870946084	0.599428825878105	4.37641400648007	1.20647758144214e-05	0.0022038765754189	SERPINF1
HMOX1	440.280262884662	3.88955263260351	0.892598240403937	4.35756251417584	1.31518940032303e-05	0.0023763471088662	HMOX1
PLEK2	474.525286057033	3.36622477438834	0.773064573663608	4.35439016230631	1.33437864496765e-05	0.0023850942166986	PLEK2
PGA5	195025.249575322	-1.81513033514695	0.417480377486653	-4.34782191698334	1.37496172310178e-05	0.0024314881620341	PGA5
IL1RN	469.00475384043	4.40218837869296	1.01714117596304	4.328001346052	1.5046855024755e-05	0.0026328828534368	IL1RN
C1R	3996.92027034935	2.01867495121667	0.467034789009942	4.32232244517805	1.54395322612222e-05	0.0026603613169823	C1R
EMILIN1	2555.07283763435	2.31232772992317	0.535251874647751	4.32007404260829	1.5597685715522e-05	0.0026603613169823	EMILIN1
ASPN	605.929392213339	2.53006263459823	0.585817798544768	4.31885586420072	1.56840166675252e-05	0.0026603613169823	ASPN
CRYBG1	1140.43696980033	2.24603559176786	0.524564891567888	4.28171162018606	1.85461232878184e-05	0.0031140627011455	CRYBG1
ADAMTS2	577.530469861407	3.30378392646415	0.773037913779945	4.27376700103822	1.92197881546743e-05	0.0031949053849515	ADAMTS2
SLC45A3	650.97314199214	3.2055826432631	0.751215223699621	4.26719606063904	1.97945184736627e-05	0.0032578641642346	SLC45A3
FPR3	343.465099066513	3.29434521453866	0.773909874538596	4.25675562868705	2.0741485304219e-05	0.0033802520609022	FPR3
CD163	1105.95019990235	2.46372896530885	0.579295146887272	4.25297705072658	2.10947202251452e-05	0.0034044420806076	CD163
CYP2C18	568.286407206393	3.72125932005741	0.877490923706815	4.24079522593529	2.22729267573974e-05	0.0035600275143097	CYP2C18
IQGAP3	473.358544104541	9.02409186348917	2.13469734803111	4.22734017626074	2.36470026630364e-05	0.0037436583358824	IQGAP3
CPS1	1747.97549245008	2.85126388388134	0.678069252249295	4.20497445419198	2.61111647333929e-05	0.0040947725600301	CPS1
HLA-DPB1	3276.57098329138	2.1705350668291	0.520174342981158	4.17270689359572	3.01002060604103e-05	0.0046762217321701	HLA-DPB1
SYK	1223.84960503917	2.13328253875703	0.512540484886208	4.16217372415108	3.15232376209862e-05	0.0048519516571634	SYK
CLDN4	3225.20445035956	2.23405534649769	0.538851624675195	4.1459564083978	3.38398207656454e-05	0.0051231659748011	CLDN4
CLDN7	1899.02633929865	2.45611141865771	0.592471129866478	4.14553772301315	3.39017179346763e-05	0.0051231659748011	CLDN7
EPS8L3	986.338029216169	2.28858364371572	0.552495807928398	4.14226426856855	3.43893760254606e-05	0.0051500414204615	EPS8L3
FCGR2B	199.167840901235	3.53679495792484	0.857087906072003	4.12652533406267	3.68285449687999e-05	0.0054660794912175	FCGR2B
ELOVL6	640.669382304768	3.36680624776681	0.817584138864729	4.11799359567059	3.82185314507684e-05	0.0056221827283727	ELOVL6
MS4A6A	704.867756989776	2.83707322219554	0.689682839117435	4.11359114839808	3.89551124713238e-05	0.0056802704790422	MS4A6A
CHD2	2002.72601453302	-1.9311987470852	0.472152092385412	-4.09020478407365	4.30992479552772e-05	0.006229902597918	CHD2
IGKV1-5	4468.3467054034	2.15289974854335	0.527750361711459	4.07939037987893	4.51539558300564e-05	0.0064305291240028	IGKV1-5
SPP1	376.041749418195	4.37373868619085	1.07229954523198	4.07884038153224	4.52608980032685e-05	0.0064305291240028	SPP1
CXCL14	2991.04733957295	2.50414641259357	0.615350786603901	4.06946162596762	4.71218998684213e-05	0.0065036822060647	CXCL14
ALDOB	3065.14710091422	-2.18150265356232	0.536208930523059	-4.06838179930035	4.73407656219598e-05	0.0065036822060647	ALDOB
C4A	1352.81305601867	2.34360261601854	0.575726161988881	4.07068980141952	4.68741321416534e-05	0.0065036822060647	C4A
FANCA	293.818558382284	3.35514342357314	0.824256292408081	4.07050993055937	4.69103412776519e-05	0.0065036822060647	FANCA
TYROBP	973.086425222627	2.71995698898644	0.669274774463492	4.06403631627506	4.82313165551678e-05	0.0065717145499717	TYROBP
PRR11	324.096308422514	4.09727007554176	1.01515931321992	4.03608578691542	5.43503498276958e-05	0.0073452509364698	PRR11
C1QC	2706.17682328984	2.49974691213587	0.619974088943775	4.03201836450067	5.52998646535995e-05	0.0073781915772483	C1QC
CPA3	523.73805832018	2.97533512956351	0.738068256211112	4.03124657445295	5.54817991431179e-05	0.0073781915772483	CPA3
PRR15	837.978186076465	2.56894396216421	0.638104583561761	4.02589799281009	5.67582917542575e-05	0.0074880403478652	PRR15
HLA-DRB5	2712.94309156727	2.11772598445053	0.526690379348294	4.02081767104029	5.79964818796307e-05	0.0075911458132685	HLA-DRB5
MMP7	733.52905708817	4.06178946587125	1.01075623902438	4.01856482210968	5.85537013355246e-05	0.0076042045101595	MMP7
H3P6	201.807264989658	-8.98702150875051	2.24019762670806	-4.01170923565205	6.0280716739998e-05	0.0077678011966588	H3P6
LGALS9C	398.99518449722	4.16783286430462	1.04070675620714	4.00481003841493	6.20673378894715e-05	0.0079365027518206	LGALS9C
CDC20	434.196047759005	3.46834640820434	0.866490034899871	4.00275394812259	6.26094067222741e-05	0.0079447035720943	CDC20
FCGR3A	890.415094673213	3.01055991484603	0.754022127675433	3.99266785993039	6.53340520369261e-05	0.0082276359621956	FCGR3A
SLC5A1	1184.60539207052	2.44117862920849	0.611729096366425	3.99062042938403	6.59006760343198e-05	0.0082365935166804	SLC5A1
TM4SF5	444.765817769391	2.94222569536782	0.739841488121422	3.97683252778728	6.98393136997647e-05	0.0086637232211282	TM4SF5
GLIPR1	504.754240840103	2.72443184906129	0.685513151265787	3.97429552449969	7.0587874244951e-05	0.0086917202486949	GLIPR1
APOC1	696.007035179817	3.02193232697613	0.760972109823174	3.97114728380562	7.1527340048489e-05	0.0087426395119561	APOC1
CDCA3	193.182658219058	4.10896491206593	1.03898235197141	3.95479760004529	7.65994706804904e-05	0.0092942554826408	CDCA3
PLXNA3	847.992652042552	2.16196607607754	0.547993842836954	3.94523789699001	7.97207909900381e-05	0.0096028891929522	PLXNA3
HLA-DRB1	4166.08693383729	2.09493959970908	0.531303791635274	3.94301646758659	8.04631280860821e-05	0.0096225796991003	HLA-DRB1
KRT20	3322.04383906251	8.38155117150316	2.13141547018989	3.93238732134962	8.41064066359757e-05	0.0099864342679273	KRT20
IGLV3-1	2818.66300902697	2.46928883505051	0.628945795252258	3.92607575039137	8.63429740136568e-05	0.0101792855108441	IGLV3-1
CRNDE	402.716121462194	-2.57097616776474	0.655941809240273	-3.91951867002121	8.87259882318211e-05	0.0103865641012504	CRNDE
PCSK1N	625.14957212696	-2.41954734680334	0.618303350985897	-3.91320432429378	9.10794049660503e-05	0.0105875031381165	PCSK1N
GBP3	1157.08999237284	2.06968275126042	0.529715634864385	3.90715813360934	9.33880378055394e-05	0.010780481614177	GBP3
PLBD1	1118.67998935063	2.12923287657521	0.546192848404184	3.89831701897271	9.68635537450082e-05	0.0111045714062295	PLBD1
ETNK1	2187.08199457107	1.99471465331051	0.512461521861814	3.89241839282596	9.9249889803954e-05	0.0113002117685694	ETNK1
CSF2RA	141.257366441716	4.12413779679087	1.06360917178901	3.87749363786889	0.0001055380865279	0.0119344191316556	CSF2RA
KCNN4	843.594427755611	3.42109731214215	0.883691017323822	3.87137273670907	0.0001082241557553	0.0121554739264951	KCNN4
ARHGAP11A	348.242157728762	3.16571781307817	0.818339885645102	3.86846329820844	0.0001095234175232	0.0122188440905288	ARHGAP11A
FAM177B	259.283777365335	3.86701897550418	1.00307525952643	3.85516334769326	0.0001156523814294	0.0128165969100155	FAM177B
CTSS	4163.80728119413	1.71453846209805	0.447014972515657	3.8355280415982	0.000125294809083	0.0137932159694519	CTSS
GDA	693.622287791345	5.98754065413974	1.56218270958242	3.83280433038478	0.0001266907216308	0.0138551306951894	GDA
TPSAB1	1677.18143130357	2.51465347843442	0.658559219197694	3.81841663608925	0.0001343109552178	0.014592490252198	TPSAB1
TNFRSF6B	426.760597987677	8.47814808328182	2.224904808107	3.81056665992611	0.0001386486191841	0.0149659480305064	TNFRSF6B
NCAPH	217.930490352084	3.83807705170708	1.01481508201369	3.78204573397865	0.0001555447750776	0.0165082629408643	NCAPH
HK3	95.6266053624815	5.71334575405038	1.51072111212586	3.78186662527715	0.0001556567595882	0.0165082629408643	HK3
EMILIN2	328.408679301499	2.72848402501208	0.721544021301664	3.78145192041076	0.0001559163377077	0.0165082629408643	EMILIN2
F5	248.35835855238	4.05054149022809	1.07162558225419	3.77981037155505	0.0001569478435405	0.0165123038175652	F5
IL1B	287.748220802993	6.44023162344018	1.70633588431561	3.77430474424047	0.0001604545227688	0.0167750662389065	IL1B
ADA2	726.607811626638	2.16918751224772	0.576491090469931	3.76274247444048	0.0001680602348781	0.0174604080273748	ADA2
HLA-DPA1	4959.09477584497	2.14956974746191	0.574017579913665	3.74478033893181	0.0001805516736261	0.0186416799421588	HLA-DPA1
KRT8	28228.0778741073	1.91788315363072	0.512529009633904	3.74199921873817	0.0001825620830521	0.0187328981887401	KRT8
CYBB	933.637366000604	2.66573144746768	0.715092742188126	3.72781219861183	0.0001931492189145	0.0196976654356808	CYBB
SDR16C5	265.981830270735	6.13262797638033	1.65251808051501	3.71108071293785	0.0002063762820417	0.0209182496120705	SDR16C5
MT2A	5071.1529311419	-1.7057545281179	0.459947803694917	-3.70858283138868	0.0002084224819053	0.0209976176770429	MT2A
SPON1	1017.71480672062	1.9407633270157	0.523655089533989	3.7061863157729	0.0002104035430714	0.021069506605285	SPON1
F13A1	644.089150274195	2.18039628962517	0.589415257697427	3.69925321944154	0.0002162347794991	0.0215237768839188	F13A1
C1QA	2088.12201797728	2.34445900100773	0.634235861662721	3.69650967837338	0.0002185839299274	0.0216280992094253	C1QA
INHBA	371.906801117989	3.6687567083629	0.993560186312925	3.69253595192613	0.0002220289410711	0.0218389768486696	INHBA
NQO1	5409.07479494952	1.87607526575931	0.509051915939267	3.68543012415091	0.0002283167193042	0.0223253460293773	NQO1
IGHV1-69D	1673.49479115066	2.83227757609325	0.770584095468109	3.67549446290183	0.0002373891898496	0.0230767280869589	IGHV1-69D
UBE2C	435.429714049885	3.34686553140186	0.913184453330147	3.66504874146369	0.0002472914820793	0.0238995715500323	UBE2C
ADAM12	118.832914792148	8.6410304854756	2.35958587189465	3.6620962128991	0.0002501598658763	0.0240370372859132	ADAM12
PDK4	3743.54819007373	-1.73796096102138	0.47481865421936	-3.660262598315	0.0002519568999074	0.0240705721101224	PDK4
DUOX2	861.630273376933	-2.13502668002039	0.583690703487141	-3.65780483955818	0.0002543846210755	0.0241636317493651	DUOX2
TPSB2	1095.41494263228	2.47092496381062	0.676016053680715	3.65512764135871	0.0002570540531306	0.0242784632113131	TPSB2
IL1R2	422.692448250175	3.85668287121446	1.05561213896066	3.65350371492667	0.00025868604404	0.0242945655936597	IL1R2
GJB2	419.016828856408	3.33978545172491	0.914778213378622	3.65092369153592	0.0002612988725284	0.0244020851575274	GJB2
UGT1A10	605.092497882441	4.32873352273404	1.18669095139996	3.64773449871455	0.0002645628142265	0.0245688696139033	UGT1A10
CTC-251H24.14	161.10050414613	8.72259044325444	2.3924783777714	3.6458387771845	0.0002665210401012	0.0246132180533504	CTC-251H24.14
MACC1	713.723956658668	2.71145709294378	0.744634121809465	3.6413280207398	0.0002712352871304	0.0249101888285625	MACC1
NNMT	689.14424716008	2.21508236580225	0.608616925489703	3.63953461205496	0.0002731312249085	0.0249464854486573	NNMT
POF1B	1044.89366954917	1.96095479169073	0.539840174976992	3.63247287361357	0.0002807180937492	0.0254993271715509	POF1B
IGHV3-7	2656.31433833774	1.76133305304844	0.485499051793207	3.62788155104094	0.0002857562966502	0.0257832669003535	IGHV3-7
TYMS	454.734023823993	3.19473111738024	0.8810020533555	3.62624707310542	0.000287570217949	0.0257832669003535	TYMS
MAB21L4	89.7145072537129	-4.42581479045059	1.22077446869094	-3.62541558982347	0.0002884971210651	0.0257832669003535	MAB21L4
TPM4	7434.81722027653	1.50696228566212	0.415870991944526	3.62362923803816	0.0002904979460878	0.025823247902775	TPM4
KIF2C	217.047405956991	4.66328064860645	1.28906500281702	3.61756826724461	0.0002973839076353	0.0262089798171947	KIF2C
LGALS4	8088.57748856217	4.01646745734757	1.11063869407216	3.61635829796381	0.000298776751971	0.0262089798171947	LGALS4
AGMAT	325.529804337881	3.26330770084268	0.902544794331339	3.61567394919201	0.0002995672360745	0.0262089798171947	AGMAT
CRYBG2	87.0760275138258	4.62485263353996	1.28459562323234	3.60024006768975	0.0003179235114714	0.0276547806359116	CRYBG2
MUC13	3417.87294445137	4.16565674056158	1.15744230133879	3.59901891933901	0.000319419953203	0.0276547806359116	MUC13
CLC	192.481696272801	6.29452935588407	1.7534287658064	3.5898403622854	0.0003308805358854	0.0284985862591879	CLC
PLXDC2	926.064647802733	1.85924755581153	0.51948048600805	3.57905177555163	0.0003448431504166	0.0292465698437584	PLXDC2
MGP	2674.960497827	2.43167737857998	0.679250814435924	3.57994032086562	0.0003436726882287	0.0292465698437584	MGP
CH507-513H4.1	137.603132138548	8.15795787429767	2.27793578428248	3.5812940516527	0.0003418965891358	0.0292465698437584	CH507-513H4.1
HEPH	1061.49807442471	1.96402879077162	0.549183717635843	3.57626915675229	0.0003485328056688	0.0293357878135073	HEPH
TGFBI	1941.39204485321	1.86523521861038	0.521656465491306	3.57560069125888	0.0003494246518122	0.0293357878135073	TGFBI
TREM2	137.402810472029	6.43131972710795	1.80130778805478	3.57036136175989	0.0003564890950559	0.0297784835533456	TREM2
RAC2	601.649251858133	2.17857417033766	0.610780550260172	3.56686893420175	0.0003612720565917	0.0299174448788068	RAC2
CCDC80	1650.09670439011	2.22403892418289	0.623587826630292	3.56652075169752	0.0003617521759393	0.0299174448788068	CCDC80
LMNB1	734.901311333723	2.12900875365749	0.597455367841511	3.56346075079915	0.0003659974406497	0.0301186903758431	LMNB1
CORO2A	1098.60187206952	1.97919021927089	0.555786821966861	3.56105999826837	0.0003693606628019	0.0302457256047138	CORO2A
IGSF9	373.547763145458	3.35932800058986	0.944858809384328	3.55537564684273	0.0003774394327337	0.0306328138146442	IGSF9
CLDN2	555.242085520724	7.73023922423874	2.17438199568562	3.55514313472839	0.0003777733761656	0.0306328138146442	CLDN2
IGKV2-24	370.4081456392	3.33767293998744	0.939816234479039	3.5514101773711	0.0003831727552145	0.0309198092715104	IGKV2-24
SLC28A2	1096.67353283844	4.82555257198059	1.36532429665858	3.53436365542632	0.0004087582640173	0.032825065810437	SLC28A2
ELN	1842.71403334683	1.67309022883305	0.47419740346327	3.52825683273199	0.0004183060791865	0.0333267064921072	ELN
SPIB	127.287449776917	8.00057944684298	2.26786085192296	3.52780878952919	0.0004190147179721	0.0333267064921072	SPIB
PTTG1	199.891746371835	4.1076106495693	1.16495013895916	3.52599696089937	0.000421891810293	0.0333957502976266	PTTG1
TFEC	142.934770903641	3.88556047898864	1.10284553043136	3.52321369745125	0.0004263474488766	0.0335885006761892	TFEC
FAM30A	129.007518417129	6.33566196715848	1.80211080625082	3.51568945992808	0.0004386136862405	0.03439186465272	FAM30A
HSPA7	118.937532270767	4.05205762015165	1.15415789098572	3.51083474089576	0.0004467020058742	0.0347447104172082	HSPA7
TPX2	531.291826223794	2.5096209294173	0.7150728564703	3.50960172338962	0.0004487783589938	0.0347447104172082	TPX2
CPVL	554.842679120343	2.52689595217306	0.720068676753033	3.5092429843879	0.0004493841508572	0.0347447104172082	CPVL
BCL2L15	796.427632593696	1.96268126683976	0.56001001683598	3.50472528675251	0.0004570786614356	0.0351760119863172	BCL2L15
GPR35	610.655014313384	2.19130196421574	0.625545758746186	3.50302425294655	0.0004600075770936	0.0352382762858395	GPR35
OGN	466.878959592826	2.39498737036818	0.684165687685421	3.50059556256115	0.0004642197664741	0.035363653279947	OGN
VIL1	3137.13473381792	2.00695684923072	0.573476370191026	3.49963303381131	0.0004658990596347	0.035363653279947	VIL1
VDR	713.397020245032	2.23615523197446	0.639270026022218	3.49798229378698	0.0004687922544256	0.0354215165696273	VDR
TMEM158	151.016688669462	3.34958140439361	0.958159933531803	3.49584791345529	0.0004725579583101	0.035460460512022	TMEM158
KCNK5	910.034922286208	2.00165814054807	0.572675488594581	3.49527468944131	0.0004735740981573	0.035460460512022	KCNK5
MS4A2	154.528894438862	3.60607295381073	1.03477971604081	3.48487015923348	0.0004923759036366	0.0367029804760196	MS4A2
SLC5A5	1122.17874735108	6.60397719656714	1.89722896380612	3.4808540890703	0.0004998176903637	0.0370724735281065	SLC5A5
RP5-864K19.6	49.6975828033437	-5.4708808724326	1.57218373458206	-3.47979740032544	0.0005017930905266	0.0370724735281065	RP5-864K19.6
CEACAM5	5154.73216559538	7.34538210136204	2.11231531940066	3.47740795793982	0.000506286843907	0.037238965514457	CEACAM5
CCL19	218.429029141367	4.23299991358068	1.21786672883123	3.47574969688435	0.0005094275087827	0.0373049051916082	CCL19
MT1F	1331.1579001558	-1.71712487054746	0.495400544306531	-3.46613440433561	0.0005279992647214	0.0384784779742597	MT1F
AGT	516.609345489467	2.38944307910526	0.689578983510478	3.46507526511494	0.0005300831051016	0.0384784779742597	AGT
RUNX1	1081.24651853071	1.94588934854522	0.56195401734388	3.4627198818555	0.0005347447889609	0.0386480983778173	RUNX1
HLA-DQA2	234.549226039068	3.34923172539422	0.968142862799434	3.45943956629474	0.0005413007324816	0.0386499444467346	HLA-DQA2
CDK1	397.236706387356	2.60382439744378	0.752806795742833	3.45882158897683	0.0005425441559035	0.0386499444467346	CDK1
BIRC5	358.007586234361	3.73089415527764	1.078982517737	3.45778925417868	0.0005446272394075	0.0386499444467346	BIRC5
HLA-DQB1	718.185126529772	3.4582024802443	1.00033966410879	3.45702825182409	0.0005461675864155	0.0386499444467346	HLA-DQB1
NCAPG	195.939379037697	7.62219741547891	2.20555927392985	3.4559023217262	0.0005484540305088	0.0386499444467346	NCAPG
BHLHA15	934.49673359172	-1.96319391710605	0.568091403732609	-3.45577120901145	0.0005487208620242	0.0386499444467346	BHLHA15
IL12RB1	138.839341221789	5.17226435775494	1.49748642380361	3.45396410647745	0.000552410893178	0.0386879850502018	IL12RB1
LOXL1	532.344138851713	2.12355441465556	0.614947214777966	3.45323039705497	0.0005539156856131	0.0386879850502018	LOXL1
IGKV1-6	469.862466914566	2.79816051971667	0.811150211284449	3.44962065076184	0.0005613748117562	0.0390449100243704	IGKV1-6
FGF7	327.323632503365	2.50342125795652	0.726349619284066	3.44657888087564	0.0005677327978307	0.0393225929097535	FGF7
PLEKHS1	475.237077450794	4.16282740539999	1.20857160812092	3.44441932726877	0.0005722873879308	0.0394735819484392	PLEKHS1
GALNT5	892.899703066349	2.18857816331422	0.638697042481539	3.42662955634005	0.0006111221549056	0.0419780313264291	GALNT5
FCGR2C	135.290287725747	3.55690830464062	1.03836014909762	3.42550540651211	0.0006136567207036	0.0419786653014714	FCGR2C
C3AR1	284.94857715289	2.72703013806941	0.796598591189189	3.42334290850102	0.0006185599285393	0.0420711198505089	C3AR1
PLAUR	524.886422703917	2.906288665284	0.849126584452134	3.42268010270715	0.0006200700453212	0.0420711198505089	PLAUR
MCM4	994.871104708373	2.15180766438903	0.631100773690436	3.40961024624654	0.0006505577808139	0.0438445088232903	MCM4
CD79A	586.256583272208	2.94778985598551	0.864651574239117	3.40922279425621	0.000651482504924	0.0438445088232903	CD79A
MRC2	1276.46852183601	2.18543747328725	0.641479943053383	3.40686797296385	0.0006571290538599	0.0440461946061065	MRC2
MXRA5	1755.94316102262	1.63657072269445	0.481264424556702	3.40056451129109	0.0006724686624013	0.0448933597393448	MXRA5
TPSD1	139.004021327683	3.69167819882583	1.08881773034605	3.39053828380673	0.0006975551106902	0.0463818344200146	TPSD1
LAPTM5	2470.35372192765	2.19837477116506	0.650429188757865	3.3798833280581	0.0007251660601984	0.0480256391182443	LAPTM5
CARD11	517.330244592713	2.45693643036495	0.727230446871974	3.37848400178092	0.0007288667326469	0.0480791733999635	CARD11
COL14A1	1416.65566755349	2.29195311473501	0.6796652448037	3.37217936661888	0.000745758633244	0.0489587141274348	COL14A1
IGLV8-61	456.181083123864	2.85706544084465	0.847462115846965	3.37131936333137	0.0007480908012012	0.0489587141274348	IGLV8-61
FBN1	1652.16832095334	1.71722942081425	0.510216503465427	3.36568772109625	0.0007635309415673	0.0491944761305196	FBN1
MYBL2	450.053772785741	5.3005528510962	1.57465234489175	3.36617340855679	0.0007621877751869	0.0491944761305196	MYBL2
TSPAN15	1810.67333102477	1.67010751461892	0.49582684832517	3.36832811748758	0.0007562553522263	0.0491944761305196	TSPAN15
P3H2	305.463713747189	2.57514912988311	0.764916099577404	3.36657723808639	0.0007610726572846	0.0491944761305196	P3H2
IGHV3-21	2531.27115764591	1.70715115501057	0.508740957434328	3.35563930928628	0.0007918176547608	0.0508200188227393	IGHV3-21
FCER1G	389.581120894463	2.91392999252397	0.869157909166313	3.35258985944106	0.0008005924792778	0.051185572242443	FCER1G
MMP14	4548.595609446	1.46156048341733	0.436523822338288	3.34818034806971	0.0008134405790362	0.0514449012981475	MMP14
ADCY3	814.776917307947	1.80299132447859	0.538514788882097	3.34808135579974	0.0008137311987525	0.0514449012981475	ADCY3
FAM81A	68.2450444103416	5.49954009830872	1.64262824593967	3.34801262056876	0.000813933047068	0.0514449012981475	FAM81A
BGN	2389.12203612263	2.1281934927376	0.636174066137184	3.34530061192196	0.0008219343256938	0.0517538420303377	BGN
CMTM7	220.163467965494	2.9475131428548	0.881444350209223	3.34395829090648	0.0008259215360367	0.051808655447314	CMTM7
MS4A7	622.134302587376	2.17590556649608	0.652705170663323	3.33367294192686	0.0008570737167126	0.0535606631312543	MS4A7
CLDN3	1391.8783569495	3.82729963345189	1.1489272378628	3.33119409769702	0.0008647428403221	0.0538375289688228	CLDN3
GPT2	2764.79820876353	-1.5495471829565	0.465868327014519	-3.32614838378615	0.0008805503900558	0.0546171236339501	GPT2
LCP1	1634.64408567253	2.23905173015233	0.673444972044444	3.32477310411126	0.0008849051838049	0.0546831928267292	LCP1
C2	1348.29789760705	2.30446019615151	0.694332494206496	3.31895772613252	0.0009035410671224	0.0556280116991712	C2
MFAP2	316.821855054331	2.51182810787744	0.757807179489934	3.31460056840331	0.0009177416048127	0.056086833444128	MFAP2
CEP55	254.965035120034	5.40006163683526	1.62888329245324	3.31519247686695	0.0009158004339743	0.056086833444128	CEP55
AKR1C3	3820.59749993547	1.89323865065171	0.571477016523241	3.31288677569191	0.0009233835306071	0.0562249246493847	AKR1C3
LGMN	2439.85426145138	1.56061768840815	0.472812653663165	3.30071049562043	0.0009644033969047	0.0585083126523626	LGMN
SLC19A3	113.536242997258	4.49587041667746	1.36303110069061	3.29843568088763	0.0009722515120082	0.0587699523058642	SLC19A3
SSC5D	204.100493248253	2.70112487219998	0.819363528720011	3.29661350245794	0.0009785806484307	0.0589382105755946	SSC5D
HAVCR2	183.149618220561	3.37008963128028	1.02273298836483	3.29518033506327	0.0009835853784897	0.0590257752586118	HAVCR2
LRP1	4233.67116596323	1.45132363044617	0.440871913606409	3.29193941744686	0.0009949904304482	0.0594954169976314	LRP1
PTGDS	983.503482969578	1.85413413585582	0.563458941228304	3.29062865133336	0.0009996377988228	0.0595590649814802	PTGDS
FAM102B	644.376290429334	1.87334192237865	0.569512872576104	3.28937590805433	0.0010040982184054	0.059611159587692	FAM102B
CWH43	97.9297231288141	4.19919085450909	1.27930440964707	3.28240161047169	0.0010292689765698	0.0606778903104305	CWH43
FGFR2	642.967715524287	2.07741062095223	0.632898662075718	3.28237480252991	0.0010293668451868	0.0606778903104305	FGFR2
SIGLEC10	216.430749347868	5.89003888611929	1.79997338052427	3.27229221823476	0.0010667925336219	0.0626618101992855	SIGLEC10
CFTR	842.767802025059	2.61302440523253	0.799376501267756	3.26882814429553	0.0010799387259568	0.0628052436261273	CFTR
GABRP	411.046926987727	3.26939293637329	1.00022330503011	3.26866302747752	0.0010805690715919	0.0628052436261273	GABRP
PEDS1-UBE2V1	106.046815146626	-7.5382662637794	2.30493983686131	-3.27048287474802	0.0010736404270419	0.0628052436261273	PEDS1-UBE2V1
CPZ	215.54954360551	3.31209941717768	1.01367788554547	3.26740818203348	0.0010853706688147	0.062842469180521	CPZ
SYTL5	257.23199839135	3.80792887836774	1.16574385834589	3.26652278809423	0.0010887704460079	0.062842469180521	SYTL5
SLC39A5	447.015087852966	7.00429312252722	2.14593067909349	3.26398852990258	0.0010985561272572	0.0631878840948007	SLC39A5
CKMT1A	626.028806630788	2.3130347751289	0.709329634954177	3.26087429757298	0.0011106926721185	0.0636656699607824	CKMT1A
ECM1	319.972051530864	2.34625395197955	0.719891812806283	3.25917576813853	0.0011173641827409	0.0638279890367765	ECM1
CTD-2021K4.1	71.6561608694349	-8.76219811679932	2.69042520999503	-3.25680791432053	0.0011267265178468	0.0641423798156453	CTD-2021K4.1
CORO1A	1256.47440644547	2.20162836534464	0.677204952466046	3.25105177882618	0.0011497891526808	0.0650634263777597	CORO1A
LIPG	192.018076586796	2.96689487151177	0.912660936189334	3.25081829830425	0.0011507337637647	0.0650634263777597	LIPG
TRIM31	605.642775814104	2.96254396753835	0.912398514245569	3.24698464682176	0.0011663468141426	0.0657226545474369	TRIM31
COL10A1	973.027798767656	2.30657686707607	0.711177939772437	3.24331891933281	0.0011814588428081	0.0661938267625772	COL10A1
MYOC	216.236121307977	-3.04334571534	0.938427677386336	-3.24302638197562	0.0011826725951083	0.0661938267625772	MYOC
NUSAP1	431.845812503297	2.54474031392974	0.786451419899412	3.23572473714296	0.0012133432904538	0.0674562057431921	NUSAP1
KCNK10	99.1380038811553	4.27526608701798	1.3209409562954	3.23653079771863	0.0012099216970989	0.0674562057431921	KCNK10
VASP	2242.85477333906	1.60769932964394	0.497293183967341	3.2329003925168	0.0012254028121995	0.0678995698239769	VASP
CHST5	368.969914093557	7.20906067026868	2.23284130192507	3.22864892549833	0.0012437648007794	0.0684606035872743	CHST5
SDS	150.366292740863	7.43367990962428	2.30223373860796	3.22889886676713	0.0012426783195969	0.0684606035872743	SDS
PRRX1	272.032471907301	2.61239109911118	0.81018716161815	3.22442914782008	0.001262240868809	0.0692482837036702	PRRX1
DUXAP10	232.87301451004	3.14637425856	0.977166928391586	3.21989433651723	0.0012823785408722	0.0701216397530257	DUXAP10
SLC6A20	345.560451079337	7.274134005778	2.26304820418769	3.21430802592604	0.0013075931901512	0.0712659724586347	SLC6A20
CRISPLD1	135.69393525888	3.47805989356233	1.08344373539961	3.21018967568214	0.0013264741090293	0.0720587552758017	CRISPLD1
CCNB2	205.040454590865	3.04759946358336	0.950491223631796	3.20634150827672	0.0013443433819694	0.0727915962165433	CCNB2
CES3	327.847365143915	2.546575603966	0.795727193989374	3.20031239751749	0.0013727870536756	0.0740903869910718	CES3
ADH4	313.939093644577	7.13293119785196	2.23000787012548	3.19861256698193	0.0013809061065949	0.0742873857926466	ADH4
MARCKSL1	2934.72291805724	1.51032627387606	0.472788740214813	3.19450559078425	0.001400705721173	0.0751094554937417	MARCKSL1
FOS	5361.23423623448	1.4320201587631	0.448757124949095	3.19108060718934	0.0014174172898625	0.0757611820237455	FOS
BASP1	614.64533697019	2.23827100621245	0.702363739200197	3.18676902193334	0.0014387162007085	0.0766417670583545	BASP1
LILRB3	95.1288695542469	4.13763047387022	1.29873767390481	3.18588623168984	0.0014431133423127	0.0766417670583545	LILRB3
IL10RA	590.943942204788	2.18763609820776	0.687363060496242	3.18265007815286	0.0014593386385073	0.0772566439105357	IL10RA
CTHRC1	464.662318815722	3.04656008741852	0.958136478728795	3.17967236928557	0.0014744165083925	0.0775608405664855	CTHRC1
CSTA	146.610911081342	3.70392636412944	1.16476188413176	3.17998589633659	0.0014728222037646	0.0775608405664855	CSTA
NEUROD1	61.2130185605048	-4.46102735428481	1.4036429036251	-3.1781782551414	0.001482036042206	0.0777157259608568	NEUROD1
RP11-400G3.5	71.0975353114146	7.66834669122605	2.41452768038258	3.1759199753763	0.0014936214768598	0.0780769490875521	RP11-400G3.5
AKR1C2	1589.27715452455	2.05581649909444	0.64946631382958	3.16539357826322	0.001548733044741	0.0807040420148308	AKR1C2
AZGP1	4135.14551724342	-1.48196120220972	0.46848941064118	-3.16327577219193	0.0015600447643642	0.0810394503688344	AZGP1
IKBKGP1	57.6578231733872	-8.72394278776405	2.76050989384805	-3.1602649956828	0.0015762570506256	0.0816265450235197	IKBKGP1
RP11-388F6.5	96.3375235118697	-8.14475782621006	2.58098779545918	-3.15567467639305	0.0016012735265576	0.0826645025837487	RP11-388F6.5
TMPRSS3	835.342023319999	2.08047392120637	0.659890983790241	3.15275397347706	0.0016173805822108	0.0832255717524911	TMPRSS3
PRC1	519.526942721728	2.04248855415771	0.64801956603948	3.15189333964227	0.0016221551613912	0.0832255717524911	PRC1
CYP2B7P	101.060073800105	4.68545329286715	1.48834125477027	3.14810415813568	0.0016433312625004	0.0840526017739838	CYP2B7P
SPATS2L	1582.31367756863	1.47006005092067	0.467546016701133	3.14420398935912	0.0016653930417693	0.0849197194274003	SPATS2L
LDHA	4534.81918762247	1.37349872959385	0.437033509516879	3.14277669717407	0.0016735345706326	0.0850738995951875	LDHA
RP5-931K24.3	80.0818111123998	7.31238442017666	2.3285485862125	3.14031859308146	0.0016876419174806	0.0855294865679282	RP5-931K24.3
ERO1B	1480.17877520069	-1.63239027100415	0.520128739198906	-3.13843506036282	0.0016985256682788	0.0858194291300894	ERO1B
QPRT	526.270521521956	-1.97899373904283	0.631606292832148	-3.13327109229539	0.0017286969873187	0.0870791818793935	QPRT
IGKV2-30	1075.63642537128	1.73553234856859	0.554521791589175	3.12978204805048	0.0017493604469816	0.0878538329612542	IGKV2-30
BUB1B	205.362553601796	3.7241485553708	1.1918999698035	3.12454790646967	0.0017807852160017	0.0891626284505925	BUB1B
GREM1	3263.23487583424	1.81865290460249	0.582974176137824	3.11961143227814	0.0018108975069966	0.0898588596638496	GREM1
GZMA	161.329597553185	3.28796816191684	1.05401298887067	3.11947594254959	0.0018117305484105	0.0898588596638496	GZMA
MOGAT2	358.290530061563	5.03834791816901	1.61567943962423	3.11840814124663	0.0018183081244074	0.0898588596638496	MOGAT2
AFAP1-AS1	272.455085127219	3.16688387521397	1.01585269844343	3.11746366384271	0.0018241443167503	0.0898588596638496	AFAP1-AS1
TYRP1	80.283655328476	5.08726769368861	1.63194282398795	3.11730755447483	0.0018251106166633	0.0898588596638496	TYRP1
ZWINT	513.862793954254	1.97045129649435	0.632166319160271	3.11698240917323	0.0018271247408037	0.0898588596638496	ZWINT
OASL	376.439758190335	3.17253082286297	1.01837758267824	3.11527951599201	0.0018377067738422	0.0901126834854865	OASL
SAMD11	167.296696525025	2.7181042908465	0.873238570877355	3.11267090288463	0.0018540263322908	0.0906455285931496	SAMD11
KIF20A	137.289377441632	7.06202014742691	2.27251330346109	3.1075814327121	0.0018862501103884	0.0911093731114053	KIF20A
GPER1	552.458398388242	-1.83804931161598	0.59137984704939	-3.10806890154725	0.0018831415912271	0.0911093731114053	GPER1
LINC01559	159.439961159252	6.93253259126242	2.2313696699153	3.10685077633307	0.0018909182291665	0.0911093731114053	LINC01559
TUBA1B	7739.18570666161	1.26959687742614	0.408411127220351	3.10862460106566	0.0018796037146533	0.0911093731114053	TUBA1B
CTD-2116N17.1	127.409068811101	4.37852114484685	1.40854411951241	3.10854383912557	0.0018801175083507	0.0911093731114053	CTD-2116N17.1
CDH17	1844.95342461624	6.59899250346629	2.12491385650858	3.10553412942067	0.0018993570033637	0.091251478228078	CDH17
NPNT	901.088645433297	1.72714867884714	0.557329398312142	3.09897285891927	0.0019419280890369	0.0926633230877276	NPNT
TBXAS1	309.58770225782	2.48150625292094	0.80077686368276	3.09887356324024	0.0019425790199105	0.0926633230877276	TBXAS1
RMI2	211.877915384792	3.1247348135414	1.00857243692545	3.09817589608823	0.0019471582148307	0.0926633230877276	RMI2
HHLA2	273.247533780425	5.03332151134739	1.62513269431229	3.09717571307453	0.0019537402868113	0.0926633230877276	HHLA2
ATAD2	554.729379068842	-1.82651164880196	0.589937310971699	-3.09611142545548	0.00196076665044	0.0926633230877276	ATAD2
FUT6	231.064904254859	6.80444300880225	2.19846163997123	3.0950928981828	0.0019675126229311	0.0926633230877276	FUT6
SPI1	413.352570768625	2.52016636386308	0.814255787939559	3.0950548969879	0.0019677647265817	0.0926633230877276	SPI1
ABI3BP	523.999514237278	1.897558717668	0.614607660114068	3.08743095931446	0.0020189466400911	0.094559995588221	ABI3BP
RAPGEFL1	878.604568223825	2.17407259114273	0.704184663750802	3.08736145936869	0.0020194187832412	0.094559995588221	RAPGEFL1
PAQR8	1217.6372788373	1.70773888117532	0.553978964726784	3.08267820605348	0.0020514685865774	0.0956622696656751	PAQR8
IGHV3-43	647.795143218505	2.16806671188887	0.703405445803557	3.08224328489825	0.002054468523771	0.0956622696656751	IGHV3-43
CLSPN	130.160219859996	7.12162808250874	2.31196170221111	3.0803399882004	0.00206764421582	0.0960068430155759	CLSPN
IGKV1-16	710.333764586478	2.57381065365084	0.835837582138439	3.07931912688815	0.0020747430881011	0.0960681179763357	IGKV1-16
MT1M	797.683943279495	-2.2618572755652	0.734859199909239	-3.07794646354643	0.0020843235666698	0.0962334216688066	MT1M
CTD-2267D19.3	42.8184314199242	-7.878160046433	2.56021205700532	-3.07715137301872	0.00208989142889	0.0962334216688066	CTD-2267D19.3
SHCBP1	133.228348622694	4.59131798998889	1.49476289669381	3.07160286099167	0.0021291279207133	0.0974999818898584	SHCBP1
VWA5B2	86.3990159290598	-3.42360228171683	1.11450682781488	-3.07185402213211	0.0021273373299745	0.0974999818898584	VWA5B2
ADAM8	463.191907260751	2.05967195074137	0.6707875048653	3.07052820125946	0.0021368050575285	0.0975827210749922	ADAM8
GCNT1	1630.72606854883	1.72570332154026	0.562936288792037	3.06553930861931	0.0021727781439477	0.0989536742105287	GCNT1
DNAH12	27.5705397291016	-7.08155598315399	2.31364804103128	-3.06077495693661	0.0022076495615731	0.10014705875829	DNAH12
ZNF292	861.496678022913	-1.80783514192998	0.590818330603201	-3.05988329794077	0.0022142325282613	0.10014705875829	ZNF292
CKAP2	350.387074163033	2.40410312731972	0.785782591667802	3.05950163927287	0.0022170557434308	0.10014705875829	CKAP2
SPINK1	3591.48550943249	1.533819448301	0.501960475343282	3.05565781300219	0.002245673874498	0.101164869419463	SPINK1
LGALS9	2487.60315089591	1.35667965784385	0.444332134603931	3.05330079052951	0.0022633894302638	0.101687358106152	LGALS9
RAB31	1023.07171875741	2.06357365423642	0.678346584727747	3.04206389579545	0.0023496201280216	0.105276914792735	RAB31
SIRPB1	56.8434155666599	7.88773277801691	2.5961668268529	3.03822261976073	0.0023797807779444	0.106341655569273	SIRPB1
MRAP2	157.36217931765	2.96216379932155	0.975606110424883	3.03622924013002	0.0023955715562553	0.106621674317802	MRAP2
COL5A2	2771.36427834997	1.98243116430372	0.653014764902557	3.03581369189951	0.0023988754253057	0.106621674317802	COL5A2
PLK1	264.444207533058	2.58424252409163	0.852289772795647	3.03211725234587	0.0024284485331057	0.107648266575513	PLK1
SCGB2A1	103.177987952879	7.32633170570825	2.42286302053476	3.02383240142533	0.0024959466816613	0.110346068322492	SCGB2A1
PRRG4	407.377381073349	2.04877049685554	0.677933386929291	3.02208231126582	0.0025104227479096	0.110691664027855	PRRG4
MUC17	1505.73093675183	6.43997145331996	2.13358841938961	3.01837570676464	0.0025413362537611	0.11149510002975	MUC17
MCM6	658.815517334937	1.72103458489056	0.570498435787344	3.016720952995	0.0025552491765826	0.11149510002975	MCM6
BMP1	501.423322639823	1.836281788343	0.608929173888136	3.01559174216924	0.0025647833619987	0.11149510002975	BMP1
OLFML2B	308.95820317851	2.75053182076498	0.91220134340573	3.01526832935346	0.0025675199971177	0.11149510002975	OLFML2B
FSTL1	3655.90669324139	1.71101219801418	0.567468663070589	3.01516596309626	0.0025683867499473	0.11149510002975	FSTL1
RP11-284F21.10	132.023954047155	6.77047807258785	2.24578323307596	3.01475136730564	0.0025718999414203	0.11149510002975	RP11-284F21.10
LGI2	128.384874400233	2.96701006226388	0.984306294236867	3.01431584826368	0.0025755951640151	0.11149510002975	LGI2
PLCB2	376.861431275266	2.24021317887438	0.744213139453553	3.01017687018975	0.0026109559880003	0.11273226334683	PLCB2
MGAM	232.758308911911	6.59412079336027	2.19276100689226	3.00722275370353	0.0026364649334293	0.113538747638334	MGAM
EPSTI1	647.953730344854	1.84378808385011	0.614328121958177	3.00130828778116	0.0026882225274447	0.115318322697271	EPSTI1
DAPP1	222.33286422046	3.06970772687193	1.02318300762412	3.00015510812668	0.0026984215516775	0.115318322697271	DAPP1
S100P	7003.06747739688	5.80661189832473	1.93570688000538	2.99973718040853	0.0027021265350312	0.115318322697271	S100P
MT1X	3297.79488979079	-1.39000638199789	0.463435422411569	-2.99935290825364	0.002705537258734	0.115318322697271	MT1X
FAP	209.979879982984	3.35299742318268	1.11879260795455	2.99697852787287	0.0027266991816441	0.115923070323455	FAP
SERPINA1	3370.2258781267	-1.67890720483219	0.560683564967387	-2.99439346849742	0.0027499106695322	0.116314923815863	SERPINA1
NBPF12	1181.69987888593	-1.74808108800069	0.583676869374623	-2.99494665579889	0.0027449284224866	0.116314923815863	NBPF12
A1CF	246.956683514861	-2.58221394236343	0.862764721614317	-2.99295262969476	0.0027629262989531	0.116568842303297	A1CF
ADH7	138.931156723202	6.88068697720498	2.30025597027019	2.99127013086146	0.0027781961398137	0.116916340334489	ADH7
CLEC10A	109.296420232365	3.24933043906142	1.089440964111	2.98256678985164	0.0028584227261153	0.119988790343976	CLEC10A
PARVG	348.359251358066	2.09712686583945	0.7038143655653	2.97965908120538	0.0028856934816406	0.12082842001338	PARVG
MTCO1P12	4449.60868556621	-1.2368529554117	0.415266817266258	-2.97845362062403	0.0028970687067135	0.120914242142442	MTCO1P12
FAM72B	49.7242182864037	7.41773159649775	2.49092564603626	2.97790165206311	0.0029022909592031	0.120914242142442	FAM72B
LCN2	8154.34793491776	8.09710720382859	2.72173635052449	2.97497852878668	0.0029300905577085	0.121767238351974	LCN2
GAS7	735.525216082071	1.59034634800438	0.534910429581461	2.97310775796378	0.0029480093374722	0.122206382086787	GAS7
FGL2	1166.52799408527	1.5407106949667	0.518825237638749	2.9696140110275	0.0029817414384811	0.123113540317242	FGL2
LILRB1	167.152686303062	3.0309450804052	1.02075780221193	2.96930875653097	0.0029847053328429	0.123113540317242	LILRB1
RASAL1	370.917866761549	2.88456117264111	0.971852156612532	2.96810698316035	0.0029964001932405	0.123290001020388	RASAL1
PDILT	287.824124327832	-2.2231728925518	0.74943254692998	-2.96647497050794	0.0030123487913271	0.123640182612917	PDILT
RACGAP1	504.406176158141	1.98011276345396	0.668165445856147	2.96350668196672	0.0030415545827124	0.124319530216531	RACGAP1
ALDH1A3	841.583944498782	1.67225858314007	0.5643280883113	2.96327370155215	0.0030438578354164	0.124319530216531	ALDH1A3
KIAA1958	512.388080464576	-1.86345421213229	0.629421990818178	-2.96058008667604	0.0030706027654736	0.12510448473154	KIAA1958
RUBCNL	181.816226997392	4.28297552275529	1.44896413079537	2.95588788688942	0.0031177039611598	0.126712941189146	RUBCNL
PLA2G2A	536.451823531783	5.26485700560065	1.78437060476971	2.95054009045398	0.0031721887353933	0.128612910605959	PLA2G2A
CD4	665.502903911978	2.14149241908316	0.727082689138669	2.94532169596838	0.0032261903616146	0.13048409338472	CD4
AC104530.1	55.5001895165691	7.30179799696849	2.48006275156921	2.94419888865652	0.0032379184867792	0.130640580111	AC104530.1
DOCK10	329.229027370356	2.44059747280992	0.830073471786481	2.94021861409121	0.0032798075015544	0.132010266581936	DOCK10
SIX1	45.5439318154629	-5.07073152404543	1.72530186609237	-2.93904018983652	0.0032923037943844	0.132144832852923	SIX1
FBLN1	3923.6164594657	1.75519900038301	0.597426113838695	2.93793485039542	0.0033040644811167	0.132144832852923	FBLN1
CD74	22872.7192749081	1.5689298975302	0.534074782837707	2.93765957118212	0.0033069993663487	0.132144832852923	CD74
GPR171	105.167849341756	3.7142033766371	1.26578242807064	2.93431421883336	0.0033428560498675	0.133076090294798	GPR171
B3GAT1	594.999164438489	-1.70414006260386	0.580874247998507	-2.93375040893229	0.0033489339124092	0.133076090294798	B3GAT1
CD14	597.995154184357	2.1376618881996	0.728768718011622	2.93325143542386	0.0033543212316381	0.133076090294798	CD14
ACE2	857.876316519657	6.36544068117655	2.17606306739389	2.92520964881775	0.0034422423333651	0.134636221900066	ACE2
THEMIS2	498.53413738542	2.09240780340019	0.715295390582784	2.92523596677369	0.0034419512088302	0.134636221900066	THEMIS2
DOK2	184.260877878979	2.70503849367546	0.92453519108687	2.92583616043372	0.0034353180542106	0.134636221900066	DOK2
SCARA3	302.233500802941	2.00384869577984	0.684724308890383	2.92650438981367	0.003427946680756	0.134636221900066	SCARA3
IGKV3-15	10197.9971095907	1.45319420536604	0.496620162890097	2.92616835552775	0.0034316517412865	0.134636221900066	IGKV3-15
ADAMTS12	177.994467112446	3.35885173143	1.14737257841475	2.92742897522505	0.0034177711349707	0.134636221900066	ADAMTS12
LEPR	838.947895767304	-1.59178882165537	0.544547817896362	-2.92313873886153	0.0034652207649946	0.135216818724192	LEPR
A2M	8451.57546659422	1.26797361863648	0.434106829510164	2.92087922244217	0.0034904511268556	0.135882363189044	A2M
ADORA3	87.1575339535444	4.53359859124293	1.55389082585282	2.91757858133615	0.0035276075024503	0.136735569760369	ADORA3
CDC45	131.85362419202	6.60066982026977	2.26246249306088	2.91747148981009	0.0035288190715994	0.136735569760369	CDC45
MST1R	1323.09721607402	1.52502193143051	0.523128482837123	2.91519575298164	0.0035546550628833	0.137416351419326	MST1R
HTRA1	1211.87088119712	1.69033921775167	0.580674120285514	2.91099458147117	0.0036028026546853	0.138954497746718	HTRA1
FOXL1	131.13762048428	2.84673079293734	0.978607070683022	2.90896201163808	0.0036263092089874	0.139537356437495	FOXL1
DAB2	724.111110870005	1.70880904204274	0.587932158821069	2.90647316430057	0.0036552825100049	0.140327392988018	DAB2
TFF1	18625.95259383	7.69971943714486	2.65315030917941	2.90210449460977	0.0037066487722518	0.141666033467517	TFF1
MCM2	658.901022912251	1.81180954741904	0.624398173268318	2.90168937864664	0.003711563634349	0.141666033467517	MCM2
SPIRE2	794.888945020028	1.61071782903493	0.555163640630005	2.90133883264954	0.0037157186182901	0.141666033467517	SPIRE2
PKMYT1	142.418512265964	4.02367493730118	1.38866744109221	2.89750794051633	0.0037614021637329	0.14307960679115	PKMYT1
TSC22D3	5225.16433997431	-1.20027362248555	0.414439893589574	-2.89613437569838	0.0037779059118483	0.143379292175013	TSC22D3
SMOC1	269.502021074293	-2.13949930738261	0.739126672191331	-2.8946314452968	0.0037960393985938	0.143518797651825	SMOC1
SERPINH1	2506.02614973635	1.52737511137503	0.527700235775357	2.89439914524738	0.0037988492430249	0.143518797651825	SERPINH1
COLGALT1	1566.11350526965	1.50913398840316	0.521779237317935	2.89228447678458	0.0038245148007612	0.144160792591958	COLGALT1
SLC37A2	218.375872465052	2.58377653936536	0.894327824402412	2.88907095235669	0.003863818810953	0.145171275476052	SLC37A2
CDCA7	838.144583248929	1.83288207288071	0.634507974450236	2.88866672553453	0.0038687887286224	0.145171275476052	CDCA7
MS4A4A	356.973876011375	2.21462796735707	0.767386082653898	2.88593710182765	0.0039025014008438	0.146106488257267	MS4A4A
NGEF	281.095688504285	2.06973517660723	0.717620514799466	2.884163891532	0.0039245444722755	0.146424659994318	NGEF
FMN1	475.37224811098	2.01030345190519	0.697203552507534	2.88338096482013	0.0039343131021474	0.146424659994318	FMN1
ADAMTS17	69.3891893652202	-3.84404218791983	1.33328697152485	-2.8831318913463	0.0039374254356891	0.146424659994318	ADAMTS17
ZBTB16	817.664112069663	-1.6574419766288	0.57505988234798	-2.88220762307646	0.0039489943165377	0.146527081526355	ZBTB16
GPR34	193.434090789679	2.72113790918925	0.945745523696544	2.87724111931654	0.0040116892926263	0.148393678469079	GPR34
NBL1	4455.05434169181	1.38254573112206	0.480582654984794	2.87681154694566	0.0040171542628337	0.148393678469079	NBL1
IGHV3-48	1558.10280323324	1.50734193512712	0.524265878945869	2.87514788900225	0.0040383829588948	0.148847095178957	IGHV3-48
PSORS1C1	42.4627684164655	4.56430226807351	1.59198312907408	2.86705442081423	0.0041431176199662	0.152369566806855	PSORS1C1
AOC1	1656.63635506183	2.34461893044507	0.818539970771717	2.86439149481555	0.0041781127020459	0.153317367430707	AOC1
IGHV1-69	362.059022013137	2.69586842500286	0.942100560938426	2.86155059956392	0.0042157420384549	0.15435744472519	IGHV1-69
MELK	234.465915799157	4.77604041458112	1.67038106799916	2.85925200307858	0.0042464130027317	0.155138732625076	MELK
ANKS4B	240.72780306183	3.29772497953471	1.15452031504026	2.85635942180863	0.0042852972399806	0.156035850706461	ANKS4B
PIEZO2	205.814911656798	2.55413334295831	0.894294908918074	2.85603028429215	0.0042897421508062	0.156035850706461	PIEZO2
RAP2B	865.290640644184	1.89710069436416	0.664549074400888	2.85471873702398	0.004307495784355	0.156087393410758	RAP2B
CBSL	43.7036510276717	-7.98662585222387	2.79786923956287	-2.85453863936532	0.0043099388543306	0.156087393410758	CBSL
CCNB1	420.465026361389	1.93954776855681	0.680328994156543	2.85089682376601	0.0043596113310436	0.157245693920106	CCNB1
TNFRSF1B	1521.16873157015	1.37020680931943	0.480638201479948	2.85080712498587	0.0043608412980309	0.157245693920106	TNFRSF1B
PSAPL1	790.965135801936	6.98763324651887	2.45201292436386	2.84975383983007	0.0043753076997971	0.157362880004942	PSAPL1
WIF1	44.4899192290239	-7.25024853648442	2.54466713892556	-2.84919328959688	0.0043830243302826	0.157362880004942	WIF1
ATP5MF-PTCD1	63.6621983971278	7.33280523380513	2.57541191532473	2.84723588881918	0.0044100670911217	0.157992554430423	ATP5MF-PTCD1
GKN2	11941.4006585353	8.12951746661178	2.8559654495276	2.84650413679076	0.0044202154912328	0.158015574431751	GKN2
FOLR2	196.030137277932	2.59007133872627	0.910420260694959	2.84491838609695	0.0044422803512225	0.15825214912777	FOLR2
JAML	402.018111249164	2.18480974662554	0.76803874746645	2.84466083753278	0.0044458734068861	0.15825214912777	JAML
IDO1	239.055165515489	3.37427189779795	1.18659382613515	2.84366210532907	0.0044598316241019	0.15840978864839	IDO1
E2F2	127.923319717612	6.43357753693793	2.26477079921129	2.84071904281812	0.0045011949053418	0.15953808723134	E2F2
AC011558.5	38.7875117816343	-7.33795658085438	2.584304571956	-2.83943179936428	0.0045193954822165	0.159842364044438	AC011558.5
SPC24	92.3905685522212	5.09239689432903	1.79415849912263	2.83832052564993	0.0045351615844085	0.160059428912151	SPC24
TMC5	2208.07876893312	1.32138192769711	0.465683263017178	2.83751217326522	0.0045466613001771	0.160125319476365	TMC5
HLA-DMB	983.479629701048	1.75843595081533	0.620580773517264	2.83353275811148	0.0046036589255644	0.161617533089235	HLA-DMB
ALDH3A1	2248.36066508301	3.45927044124181	1.22110290531321	2.83290656847183	0.0046126866036041	0.161617533089235	ALDH3A1
CENPA	83.4611753983836	6.64784997182195	2.34715746739254	2.83229824337565	0.0046214720804292	0.161617533089235	CENPA
DPEP1	633.047555186696	-2.69662554269329	0.952247944854582	-2.83185231038234	0.0046279219004076	0.161617533089235	DPEP1
IGHV3-33	1818.95226531586	1.5990710936619	0.565441548368826	2.8280042354066	0.0046839186839626	0.163230147344887	IGHV3-33
IGHV3-23	5341.22913515503	1.31168939584945	0.46422302713342	2.82555866293222	0.0047198244617649	0.164137326418238	IGHV3-23
CDT1	207.055613611514	2.48805806645098	0.881352953742224	2.82299850007501	0.0047576794193552	0.165108361143928	CDT1
MAFB	693.130224483423	1.7125576428976	0.607063945945863	2.82104983228623	0.0047866766631747	0.165768596191569	MAFB
TNFSF13B	194.857138487126	2.94010657550351	1.04397142423733	2.81627112317887	0.0048584646780805	0.166443423461073	TNFSF13B
MCM10	128.094475580271	6.38685060296869	2.26825315423268	2.81575739949947	0.0048662397763388	0.166443423461073	MCM10
PDPN	496.429021717067	2.00575811138057	0.712061840525967	2.8168313441695	0.0048499986653648	0.166443423461073	PDPN
TLCD2	397.562181112723	1.98547852632064	0.704588173465377	2.8179276932161	0.0048334693381752	0.166443423461073	TLCD2
CHGA	8189.57089135327	-1.2284063236092	0.436064373357584	-2.81702977510129	0.0048470031962297	0.166443423461073	CHGA
ZBTB7C	444.581235246431	2.70961121091201	0.961415285275704	2.81835670017975	0.0048270152153051	0.166443423461073	ZBTB7C
ACTB	34473.6727289582	1.25237127169985	0.444903682845739	2.81492673580336	0.0048788355128259	0.166531586713975	ACTB
ARL4C	810.275950056707	1.88982243026294	0.671672580693593	2.81360663600625	0.004898913484485	0.166874259943843	ARL4C
RASSF2	517.423946799157	1.92797467995198	0.685823886891519	2.81118041643385	0.0049360099339144	0.167794055483559	RASSF2
STEAP1	279.064256044453	2.3978710188157	0.853758412652167	2.80860602165758	0.0049756496024448	0.168622031208519	STEAP1
LAMC3	97.0702013843353	3.55149069105875	1.26464874294859	2.8082823083177	0.0049806543538099	0.168622031208519	LAMC3
FCER1A	38.4625845843325	4.6306417452047	1.65015078800914	2.80619309389987	0.0050130641763317	0.169374320738136	FCER1A
FGD3	223.531167989983	2.39619592695587	0.854542371927871	2.80406917862948	0.005046207658555	0.170148295959756	FGD3
CFH	2039.75814176721	1.36941430143758	0.488711552738108	2.80209111850364	0.0050772531164672	0.170848539585093	CFH
PEAK1	988.60713366577	1.53962227114446	0.549658990432384	2.80104991993915	0.0050936638903638	0.171054494645491	PEAK1
RP11-343C2.12	36.4080104055367	7.44453995338778	2.66050530079958	2.79816768309028	0.0051393424141638	0.171938585620871	RP11-343C2.12
COL17A1	1089.54461477269	5.80120326082453	2.07361063684466	2.79763382659534	0.0051478436494289	0.171938585620871	COL17A1
PRSS3	760.85782201461	3.39122119095661	1.21226114849568	2.79743452569181	0.005151020612356	0.171938585620871	PRSS3
TAGLN2	10024.3538925806	1.35804560419749	0.486273617330186	2.792760198782	0.005226041807241	0.174093172268074	TAGLN2
IFI27	6179.31997109831	1.42649859421219	0.511124053406613	2.79090483945073	0.0052560922946368	0.174487202311637	IFI27
CKS2	361.489208557052	2.0738852987799	0.743132499623141	2.790734222809	0.0052588635239204	0.174487202311637	CKS2
POLD3	611.447156822905	1.63004301069693	0.584304402339249	2.78971543628817	0.0052754385838822	0.174688477250747	POLD3
AHR	1786.91737282433	1.3286691005091	0.476434988405922	2.78877314395953	0.005290811120752	0.174849211253004	AHR
COL1A2	15147.3339137242	3.11007678597322	1.11591364667329	2.78702280883905	0.0053194734730338	0.175447634012385	COL1A2
CAPN6	456.231425925285	2.43917944710387	0.876196505360736	2.78382695226529	0.0053721687626282	0.176834774933008	CAPN6
PLD4	92.2244121388528	4.0347380994861	1.45285916744474	2.77710199990156	0.0054845964347695	0.180178748093228	PLD4
C6orf141	110.283472840969	4.0679944132187	1.46576034934362	2.77534756281297	0.0055142742803228	0.180796412942419	C6orf141
SLC9A1	1979.65102059021	1.5262640618671	0.550222590058347	2.77390294299849	0.005538820013666	0.181243710801517	SLC9A1
FNDC1	290.614781366173	2.69080940335558	0.970523102110787	2.77253513852823	0.0055621513975431	0.181649592694222	FNDC1
NFAM1	193.978306037636	2.9096464005254	1.04996536980405	2.77118320680271	0.0055852991404283	0.181871213864921	NFAM1
CD53	747.487339600969	1.93573586671958	0.69860432698128	2.77086154774339	0.0055908193638317	0.181871213864921	CD53
KIF4A	207.26330154292	3.70935255963751	1.34059295151884	2.76694917382265	0.0056583576108851	0.183708747198718	KIF4A
COMP	310.826663704744	3.24225942749563	1.17221595250845	2.76592331008415	0.005676188181013	0.183928413514579	COMP
ALOX15	46.4739644213749	6.94005327893695	2.51005861454628	2.76489689870905	0.0056940789756086	0.184149172785102	ALOX15
TRIM29	369.803691013795	3.72513212668266	1.34822178080288	2.76299654828623	0.005727337213164	0.184771765316466	TRIM29
PODN	850.254657232519	1.48001258676687	0.535811396645676	2.7621894495566	0.0057415152602836	0.184771765316466	PODN
CXCL1	349.159779713542	4.09795688593166	1.48374766914091	2.76189608998973	0.0057466764524221	0.184771765316466	CXCL1
THY1-AS1	214.738582955873	3.00048256100672	1.087921533142	2.75799537889567	0.0058157020048693	0.186630143681356	THY1-AS1
HHIP	290.8186689	2.5504905699017	0.925385279328552	2.75613912051022	0.0058488114239206	0.187331006358059	HHIP
C4B	857.168971050106	1.62033360846384	0.588046726167011	2.75545043677983	0.0058611383808591	0.187364814048118	C4B
SDC3	1227.39570621465	1.35090928058641	0.490696774729243	2.75304291806649	0.0059044155305267	0.188385987262851	SDC3
CDC6	259.735179765018	2.31254608162675	0.841050953059375	2.7495909412084	0.0059669702592957	0.189851725309765	CDC6
TNFRSF9	48.4434679112943	6.95446160923968	2.52958582661631	2.74924912057334	0.0059731969161407	0.189851725309765	TNFRSF9
CDX1	563.743984538615	5.94971355890271	2.16561695347265	2.74735268827764	0.006007849086476	0.190588693443686	CDX1
HOXB8	71.573664651211	-5.23903767136322	1.90760602077028	-2.74639396936257	0.0060254359157559	0.190782516624021	HOXB8
NEK2	207.242596922818	3.29818796938766	1.20187416558535	2.74420406381007	0.0060657818369293	0.191672833128136	NEK2
POU2AF1	984.514320243259	-1.44594195746097	0.527020096510481	-2.74361825485381	0.0060766157166893	0.191672833128136	POU2AF1
MSX2	69.7339345479357	6.48101538808105	2.3670634647211	2.73799815031351	0.0061814423590002	0.194610068813751	MSX2
MDK	2624.81132695437	1.31414297045116	0.480241612028576	2.7364204549042	0.0062111609377413	0.195176045875377	MDK
ARPC1B	3621.58120522789	1.19238390295566	0.436784943244013	2.72991072929346	0.0063351477962427	0.198696531730082	ARPC1B
SYT8	237.863148308862	2.64772556119313	0.970153588438443	2.72918184578888	0.0063491681657893	0.198761247495135	SYT8
SNX10	218.712126160836	2.66882148957783	0.978985582164083	2.72610908495537	0.0064085814605779	0.200244078231555	SNX10
IL1RL1	136.831581168386	3.13405212049333	1.15032851220982	2.72448442964584	0.0064401966948487	0.200854389603133	IL1RL1
MCU	1173.57743853268	1.63553209052938	0.600575831536565	2.72327323985865	0.0064638572550924	0.201214792418354	MCU
DLGAP5	167.016167595461	3.06167695448745	1.12721293501867	2.71614781854571	0.0066046422169976	0.204719770146853	DLGAP5
ECT2	648.469437641816	1.62846636518532	0.599583189332882	2.71599736976817	0.0066076442993421	0.204719770146853	ECT2
ANGPTL2	642.20747752332	1.53699356494125	0.566062388157357	2.71523704294232	0.006622834777127	0.204719770146853	ANGPTL2
CCL24	260.13281869959	6.00108598465351	2.21034575578106	2.71499875933797	0.0066276018746458	0.204719770146853	CCL24
S100A1	205.440584499336	-2.15879504720134	0.795289175749004	-2.71447809555334	0.0066380290025358	0.204719770146853	S100A1
RP11-205M20.8	46.6201341841542	7.2219703305742	2.66132655652089	2.71367311646842	0.0066541790326979	0.204837811223218	RP11-205M20.8
TSPO	2495.70937084045	1.29818599873806	0.478739749445751	2.71167372302174	0.0066944451479338	0.20569641717949	TSPO
IGKV2-28	3355.75197894133	1.42365941398368	0.525517818162352	2.70906021600178	0.0067474092403802	0.205802172115305	IGKV2-28
RP11-1149O23.3	70.6086780506247	6.56723090980222	2.42369493736508	2.70959468064977	0.0067365474984579	0.205802172115305	RP11-1149O23.3
ASF1B	324.307669492743	3.02283726118253	1.11557359195666	2.70967086616009	0.0067350004868782	0.205802172115305	ASF1B
SFTPB	102.432569196266	-6.95422994884991	2.56549873740748	-2.71067369765202	0.006714666884966	0.205802172115305	SFTPB
HKDC1	317.462204231302	5.97248617868162	2.20521382874919	2.70834787122174	0.0067619104492927	0.205866735162259	HKDC1
CRACD	443.301625028304	2.19460339399284	0.810718465318376	2.70698582538268	0.0067897156310623	0.206242513543459	CRACD
DKK1	112.750672027255	6.54061604152335	2.41660680474821	2.70652885222047	0.0067990674019019	0.206242513543459	DKK1
FAM3D	1560.48406638916	1.49570340571917	0.552951718140505	2.70494395197649	0.0068315915007275	0.206804840096012	FAM3D
CD180	86.7804375461844	4.0616462319414	1.50185786604815	2.70441452800645	0.0068424870392111	0.206804840096012	CD180
TROAP	163.154289548566	2.58623742505365	0.957034043467086	2.7023463195566	0.0068852005354803	0.207718127951525	TROAP
CKAP2L	124.920821144919	6.13303652008577	2.27547857273309	2.69527324650627	0.0070330929304091	0.211795477866289	CKAP2L
SKA1	57.638836817683	6.59681422137212	2.44982505467178	2.69276951380349	0.0070861237190117	0.212870244735001	SKA1
SYBU	600.548763205028	-1.63457226765572	0.607110411562684	-2.69238055636104	0.0070943942479209	0.212870244735001	SYBU
CHI3L1	343.665642125533	6.06781336378466	2.25555254175229	2.6901671548164	0.0071416237249285	0.21378175186235	CHI3L1
SLC16A1	1377.36254744588	1.612504045233	0.599539652236093	2.68957030484784	0.0071544075105666	0.21378175186235	SLC16A1
VAV1	224.347318033755	2.23764627674387	0.832100714346167	2.68915317360607	0.0071633541350736	0.21378175186235	VAV1
SIGLEC1	201.488526907207	2.37609447707403	0.884072798629544	2.68766834672141	0.0071952822344486	0.214349778823009	SIGLEC1
WDFY4	228.593003360457	2.54240364625023	0.947198358158066	2.68413012369893	0.0072718797350475	0.216244108829509	WDFY4
UPK1B	267.622544542447	8.50908330490025	3.17112654557854	2.68329982503043	0.0072899601855411	0.216394657436161	UPK1B
PLEK	300.110457535299	2.28430500770435	0.851537494428313	2.68256538631682	0.0073059868146144	0.216483812512186	PLEK
TGFB1	847.338096893194	1.71730532863659	0.640701040627647	2.6803535810622	0.00735444308483	0.217200774660715	TGFB1
LHFPL4	25.2358497675632	-5.43467852034637	2.02769419554098	-2.68022590995109	0.0073572488873584	0.217200774660715	LHFPL4
NCKAP1L	571.664090012554	1.96643005735282	0.733831734275173	2.67967432519816	0.0073693819953464	0.217200774660715	NCKAP1L
PLP2	1359.80929701055	1.44719750161813	0.540275385733499	2.67862934316979	0.0073924174980047	0.217494081538641	PLP2
SNRNP70	4576.28433322753	-1.16031308851584	0.433415389678338	-2.67713864377769	0.0074253901521928	0.217612924538699	SNRNP70
FHL2	1347.80243354765	1.63273160722671	0.609982371761272	2.67668654507562	0.0074354161219679	0.217612924538699	FHL2
EVI2A	202.51756187787	2.47094886793634	0.923142059168368	2.67667239662154	0.0074357300810913	0.217612924538699	EVI2A
GPR161	233.91743449259	2.15722869886974	0.806738588537697	2.67401203998429	0.0074949760615637	0.218874132540569	GPR161
KRT19	13666.4024465188	3.00387860009093	1.1235514862111	2.67355669673916	0.007505158849072	0.218874132540569	KRT19
GZMK	129.604456486735	3.03259144251395	1.13465222225085	2.6727056828903	0.0075242232363821	0.219045819366691	GZMK
GABRE	106.974748389109	-2.6820427093754	1.00471934455501	-2.66944468015919	0.0075976787573518	0.220028247357944	GABRE
FGG	405.506153905954	-1.95677688328487	0.732961190547106	-2.66968689273202	0.007592200792476	0.220028247357944	FGG
TRIM47	516.260443573821	1.76715935560544	0.661785463413422	2.67029037853235	0.007578567543394	0.220028247357944	TRIM47
DUOX1	668.838955477453	-1.62940252030264	0.610893756724745	-2.6672436939584	0.0076476196592516	0.22108935929694	DUOX1
TEDC2	69.2234629584731	3.57395950573254	1.34074180766208	2.66565828357708	0.0076837750991282	0.221748947001404	TEDC2
UGT1A1	142.335753138683	6.18582035016331	2.32697518656154	2.65830954532171	0.0078533724448954	0.225635253072235	UGT1A1
IGHV4-61	1555.11651367832	1.94838279373258	0.733047099930383	2.65792306376714	0.0078623839461933	0.225635253072235	IGHV4-61
TRHDE	58.532383288854	3.76689955599996	1.41748750545946	2.65744815491617	0.0078734699699973	0.225635253072235	TRHDE
KYNU	159.562297968504	2.8997524847302	1.09120407015133	2.65738789292462	0.0078748776950362	0.225635253072235	KYNU
PYCARD	784.317700304048	1.4688488403658	0.552843314962185	2.65689898134387	0.00788630704656	0.225635253072235	PYCARD
KCNJ15	606.906621690628	1.50558757464731	0.567323565006025	2.65384282888253	0.0079580884701768	0.226978155169594	KCNJ15
RBM33	1259.67032654077	-1.26795716975064	0.477800369961157	-2.6537383590844	0.0079605525154227	0.226978155169594	RBM33
PPARG	493.577468799896	2.02595943116115	0.763820794832936	2.65240151206446	0.0079921440188538	0.227015590321753	PPARG
PTGFRN	1266.84492600161	1.60079297164198	0.603584207849304	2.65214521987899	0.0079982133584616	0.227015590321753	PTGFRN
SNX20	117.64450490542	2.93993271371015	1.10859275059038	2.65195015224887	0.0080028355849454	0.227015590321753	SNX20
CTSC	2936.91506262915	1.36809628773896	0.516118254766339	2.6507419086704	0.0080315188577423	0.227054316279339	CTSC
RCC1	565.131307588813	1.57793862354081	0.595171570467291	2.65123319365189	0.0080198448410161	0.227054316279339	RCC1
CELSR1	767.379835856305	-1.58929600610989	0.59989462123176	-2.6492919753916	0.0080660612419618	0.227643694439953	CELSR1
PLA2G7	200.420154968551	4.44378911333212	1.68110383922718	2.64337574493612	0.0082083887405543	0.231267874634297	PLA2G7
NR2F2	2621.82639702398	-1.15564504898583	0.437355108874801	-2.64234949023231	0.0082333049543128	0.231577374374861	NR2F2
SCNN1G	145.537135044573	2.7792683179958	1.05329709857288	2.63863664085039	0.0083240147317811	0.233272279978171	SCNN1G
PAPLN	343.567502200505	1.78872294515859	0.678013878041352	2.63818043124111	0.0083352219860461	0.233272279978171	PAPLN
CIITA	1097.63201380116	1.5974647196852	0.605521736365116	2.63816247006196	0.0083356634967835	0.233272279978171	CIITA
FAM171A1	919.9866687221	1.63817713469201	0.621414457780485	2.63620698582249	0.0083838573307107	0.234226656148578	FAM171A1
KIF1A	97.504713377776	-2.93144937212756	1.1133647664497	-2.63296402083512	0.0084643313325242	0.2360781539271	KIF1A
IGHV1-58	129.365337874161	6.06744739095304	2.30539224015988	2.63185035728769	0.0084921257586657	0.236456627280236	IGHV1-58
HPDL	113.503225815441	3.38089134244883	1.28574691469799	2.62951542313673	0.0085506653164217	0.237678952577926	HPDL
PIK3AP1	393.87165960941	1.76549128587905	0.671554791193331	2.62896089646212	0.0085646208623099	0.237678952577926	PIK3AP1
CENPW	178.244704641835	2.52731930144824	0.961960278521845	2.62725952191263	0.0086075658304718	0.238472611333221	CENPW
MRAS	284.043405724642	1.87791674682026	0.715032689608877	2.62633691313816	0.0086309341140533	0.238722159364242	MRAS
KIAA1755	138.941108199599	2.54397391369089	0.96900367618272	2.62535011602081	0.0086559909396282	0.239017503969171	KIAA1755
BICDL1	427.644942694772	1.81998336256481	0.693952504787481	2.62263389786621	0.0087252974771155	0.240133476758429	BICDL1
IGKV4-1	5692.68646024238	1.22641005208091	0.467586106497574	2.62285391939307	0.0087196650455404	0.240133476758429	IGKV4-1
SLC6A14	338.875216653089	4.28403288826103	1.63569844379118	2.61908477355496	0.0088166034383217	0.242245287529293	SLC6A14
CDX2	477.757213220485	3.30446197200172	1.26234927094362	2.61770814786593	0.0088522481119385	0.242823300931938	CDX2
CCND1	2280.23849018435	1.26775739176159	0.484472306541971	2.61677989565697	0.0088763557614059	0.243083462638964	CCND1
SIGLEC8	50.1208772774633	6.50657799183021	2.4872748736098	2.61594649665205	0.0088980499225885	0.243276782669719	SIGLEC8
CD27	205.442846199162	3.12358827444814	1.19491202770128	2.6140738414502	0.0089469697608732	0.24421260810344	CD27
STXBP1	417.784209955717	-1.61546779800355	0.618388463176323	-2.61238346799967	0.0089913339281612	0.245021219488235	STXBP1
CBS	429.160689013743	-1.7463327481875	0.668868479304765	-2.61087613218472	0.009031059817619	0.245700994023375	CBS
DEPDC1B	115.580035721862	3.71619310384294	1.42424095269037	2.609244662445	0.0090742338072266	0.246376965964567	DEPDC1B
GASK1B	969.896148162237	1.51884258130415	0.582195633334505	2.60881822937255	0.0090855489464164	0.246376965964567	GASK1B
H3-2	283.958517393096	-2.19769816362442	0.843472756308391	-2.6055354452028	0.0091730781850758	0.24834540500084	H3-2
FAM111B	174.005971443973	2.55914091535527	0.982817868569055	2.60388114339158	0.0092174715930888	0.249141512669782	FAM111B
PROM1	1416.13803771606	1.24942736501853	0.480687418587037	2.59925123210252	0.0093427368408956	0.25211739367891	PROM1
CCL2	260.533293061013	2.59673123989416	1.00000566768283	2.59671652252852	0.0094119564655772	0.253163353280406	CCL2
NAPSB	125.814590446919	3.40727412533796	1.31189719698238	2.59721122445826	0.0093984109783641	0.253163353280406	NAPSB
IGLV1-40	2083.18759820692	1.51590958251236	0.583991240177233	2.59577452232384	0.0094377976352822	0.25344832001825	IGLV1-40
IRX2	515.232365253195	-1.6112739413145	0.621224652333643	-2.59370573151228	0.0094947714102175	0.254567072825881	IRX2
SKA3	110.153523525424	5.98352351516681	2.30972308383023	2.59058047133697	0.0095814217433356	0.256476608115086	SKA3
OAS1	1414.6108429522	1.47826921459513	0.570784774262084	2.58988901115355	0.0096006880215159	0.2565791591345	OAS1
HDC	460.283133749679	-1.74398441801732	0.673867389108085	-2.58802317222327	0.0096528486888607	0.256936924624605	HDC
TMEM54	2178.95544074283	1.46372920066405	0.565642681135034	2.58772764057849	0.0096611335925709	0.256936924624605	TMEM54
RFLNA	2162.50911098362	1.34410163849968	0.519425047279339	2.58767197604325	0.009662694795657	0.256936924624605	RFLNA
UBD	1371.05942594074	6.08565204841182	2.35285779851162	2.58649377461804	0.0096957921851985	0.256936924624605	UBD
CLIC1	5672.86811079305	1.11759615666009	0.432113906369605	2.58634619295072	0.0096999450822923	0.256936924624605	CLIC1
GLCCI1	362.640609356693	-1.70931614872343	0.661045157730682	-2.58577818585251	0.0097159434038736	0.256936924624605	GLCCI1
VCAM1	405.794583089312	1.96448444255079	0.759792543077167	2.58555372838303	0.0097222718876783	0.256936924624605	VCAM1
ADIPOQ	45.8880993219594	-6.36877913358706	2.46517788021372	-2.58349678727237	0.0097804378012076	0.257247179698535	ADIPOQ
GAPT	70.7882941230616	4.08165200624339	1.57931041352114	2.58445203127811	0.0097533870763865	0.257247179698535	GAPT
INPP5D	660.776064700298	1.45245592856392	0.562172582144187	2.58364775283791	0.0097761582952027	0.257247179698535	INPP5D
NCF2	249.692312316385	2.29827687570501	0.891683297953272	2.57745870196331	0.0099529774032793	0.260959532136771	NCF2
CD86	158.984813783166	2.95248856036081	1.14535332290409	2.57779717517618	0.0099432341922883	0.260959532136771	CD86
AC069368.3	29.5498762419579	6.96259810687758	2.70224702649636	2.57659571408801	0.0099778576665259	0.261199886599467	AC069368.3
GTSE1	197.679773910446	2.96213938698925	1.15092533406575	2.57370248035572	0.010061675372119	0.262979920928826	GTSE1
LAT2	207.599734380293	2.54290486544177	0.98833629026058	2.57291459445582	0.0100846089853427	0.263165549706988	LAT2
ARHGAP4	766.123472025329	1.40898641468733	0.547882217941516	2.57169582904356	0.0101201762474833	0.263679764517108	ARHGAP4
IGKV1D-39	5534.07975543419	1.44240127822103	0.561598471603574	2.56838533428062	0.0102173508944326	0.265443721758253	IGKV1D-39
WDR70	371.215989358527	1.67162410301119	0.650867483557519	2.56830175917593	0.0102198148303725	0.265443721758253	WDR70
RP11-21L23.2	34.2624292634642	6.6441697096253	2.58858485439371	2.56671891529764	0.0102665797338684	0.266242363363642	RP11-21L23.2
IL32	2065.90542375981	1.27109271166828	0.495556244320898	2.56498172757396	0.0103181238594045	0.267162263107291	IL32
RAD54L	94.5786828932477	5.98769767323565	2.33722110492309	2.56188755981334	0.0104105016450324	0.268852970331261	RAD54L
GJD3	175.422322400545	2.42254316784081	0.945673543073903	2.5617118989777	0.0104157680859852	0.268852970331261	GJD3
LINC02747	118.248311773622	6.02666846208702	2.35342446344077	2.56080811417923	0.0104429017101585	0.269135434306923	LINC02747
SERPINB8	161.137045762577	2.88484724499905	1.12706524229482	2.55960980495255	0.0104789745739028	0.269611795504319	SERPINB8
CYP4F12	430.663345537856	2.60146861298757	1.0165490706034	2.55911759522183	0.0104938237196231	0.269611795504319	CYP4F12
PRKCB	221.565107473989	2.36557133208378	0.924955188468573	2.55749831081049	0.0105428070023552	0.270452285185416	PRKCB
GJB3	136.594415292709	4.72739070493813	1.84914394164594	2.55652932065971	0.0105722160827793	0.270788825799755	GJB3
SMPD3	1228.51044174611	1.380461001715	0.540240454418904	2.55527143593839	0.0106105020116705	0.271171419647829	SMPD3
NCF1	213.745655329643	2.58747114864772	1.01272185245917	2.55496723247811	0.0106197794736652	0.271171419647829	NCF1
IGFBP3	5699.13838174011	1.17895356521962	0.461538783730194	2.55439760812997	0.0106371710277854	0.271198917170057	IGFBP3
SNRPD3	1744.1676522878	1.16196552821718	0.455151374267142	2.5529210585997	0.0106823704543358	0.271903215955242	SNRPD3
PCLAF	256.864190234039	2.23461762341111	0.875487124447886	2.55242774109367	0.0106975096694176	0.271903215955242	PCLAF
DDC	450.281607060425	1.88272195866035	0.73778705416694	2.55185008740252	0.0107152612887908	0.271938608249725	DDC
IGHV3-30	3382.96208502923	1.45931906837603	0.572123044227908	2.55070842382414	0.0107504222982707	0.272415045524624	IGHV3-30
PTPRC	1397.41523160879	1.62257913583869	0.636321963252555	2.54993419926115	0.0107743252356273	0.272605187811009	PTPRC
EPHA3	270.467785455002	2.21414759913949	0.868703114003005	2.54879666418674	0.0108095305087716	0.272863208534755	EPHA3
USP53	1046.10356381831	-1.3197741760357	0.51785411107693	-2.54854436376124	0.0108173527296158	0.272863208534755	USP53
LRRC66	203.92115631977	2.35355853931068	0.924129034315046	2.5467856239958	0.0108720199180515	0.273826647117834	LRRC66
LOX	286.584507222853	2.20300779853656	0.86551597906031	2.54531152726765	0.0109180285100893	0.274569421971581	LOX
HCLS1	885.389421975316	1.72200695975118	0.677185325708903	2.54288876970056	0.0109940220901604	0.276062883995069	HCLS1
FMO6P	49.7136621106809	-3.70768946071184	1.46024261169477	-2.5390914023586	0.011114078284351	0.278236932711998	FMO6P
COLEC12	287.784024996829	1.75852057427088	0.692479908334877	2.53945356840661	0.0111025781455789	0.278236932711998	COLEC12
PRSS1	403.664741151849	-1.84194537750326	0.725961107439211	-2.5372507681584	0.0111726890651199	0.279283624555621	PRSS1
PKIB	304.913448871616	-1.78628615348632	0.704185070115553	-2.53667143666252	0.011191193265452	0.279326134612025	PKIB
TBL1X	396.556654792017	-1.60049201715417	0.63156231838326	-2.53417908346919	0.0112711113389291	0.280666206639209	TBL1X
NKX6-2	310.734510881325	8.2234020855289	3.24544360375759	2.53382991342318	0.0112823479615103	0.280666206639209	NKX6-2
CELA3A	120.806563230281	-2.71870948897221	1.07313787250949	-2.53342050319649	0.0112955358383944	0.280666206639209	CELA3A
IGHV4-34	1504.35097157041	2.52636520499902	0.998327396605145	2.53059789162356	0.0113868305607876	0.282410947083746	IGHV4-34
ONECUT2	343.234853908788	2.32466809586909	0.918913136375656	2.52980178848891	0.0114126979201669	0.282410947083746	ONECUT2
ITGB4	3983.71734410055	1.34601926456246	0.532091122139859	2.52967811067644	0.01141672119595	0.282410947083746	ITGB4
ADCYAP1	65.3180357406382	3.43276253077695	1.35773198368575	2.52830644930249	0.0114614262275955	0.283095524786509	ADCYAP1
MISP	2186.25478230005	3.15478616001333	1.24820312399097	2.52746215690144	0.0114890204981855	0.283356064898126	MISP
EFNA2	106.623877216981	6.12394524820254	2.424427357956	2.52593472355697	0.0115390919348933	0.284169370716639	EFNA2
SVEP1	289.073939554038	1.87203958514508	0.742637590625465	2.52079831236176	0.011708894292629	0.287924481991674	SVEP1
PYGB	2416.7424710937	1.11134449032431	0.441235049293485	2.51871308071246	0.0117784592157542	0.289207278498497	PYGB
RIMBP2	143.824139559907	-2.35973358686612	0.937430132731045	-2.51723675661186	0.0118279319081325	0.289993675676825	RIMBP2
CDK18	760.320740942757	-1.3715756832082	0.545481411997512	-2.51443157006137	0.0119224437321174	0.291629583110941	CDK18
TEP1	1142.41942029821	1.27295550001821	0.506303208978845	2.51421574551268	0.0119297429173699	0.291629583110941	TEP1
NWD1	132.704326012811	-2.59353946677342	1.03201985734662	-2.51307128279639	0.0119685148904347	0.292147757744047	NWD1
LIME1	357.45435966319	1.79005612231344	0.712792616069651	2.51132809453587	0.0120277850952314	0.293164034659871	LIME1
CD163L1	283.304957176861	2.02282381970626	0.806602652975841	2.50783184538676	0.0121474459503381	0.295647136211522	CD163L1
TCF21	425.699485788742	1.60962184885144	0.641983078682932	2.50726522598334	0.0121669378060172	0.295688606943603	TCF21
SLC43A1	622.470053931445	-1.48005238909737	0.590758150378522	-2.50534400270067	0.0122332348584537	0.296590249255344	SLC43A1
PAX8-AS1	681.3080313845	-1.4819594118325	0.591563608848249	-2.50515648641373	0.0122397227329102	0.296590249255344	PAX8-AS1
MMP11	700.794086452814	2.08857437004196	0.833914601491079	2.50454227124394	0.0122609953110305	0.296673253355545	MMP11
CDH11	924.391393969942	1.61812253309822	0.646278007175086	2.50375614694226	0.0122882695349372	0.296901023952415	CDH11
TLN2	770.696781415327	1.88402728151336	0.753410433519975	2.50066523861513	0.0123960290303733	0.298814620795236	TLN2
MYO1F	509.545862518708	1.77912972169355	0.711633295081201	2.50006532014574	0.0124170409362291	0.298814620795236	MYO1F
CKMT1B	826.18644205689	1.79913366868686	0.719670444291581	2.49994102572584	0.0124213982415634	0.298814620795236	CKMT1B
IFI16	1202.20182065928	1.42273228010381	0.569773899762919	2.49701202651754	0.0125244708959579	0.300858785698712	IFI16
MT1H	495.304145943331	-2.20004258597796	0.881663911784659	-2.49533020073902	0.012583996670528	0.301852491564482	MT1H
MT-ND6	31125.3939510844	-1.22937085912422	0.49310886073412	-2.49310234923376	0.012663233821232	0.303315469467348	MT-ND6
FN3K	488.93746485975	-1.46247608098093	0.587400031233175	-2.48974464286398	0.012783490562392	0.305755343336176	FN3K
PHLDA3	661.321074411617	1.46816185798562	0.590220641615551	2.48747968889561	0.0128651799595761	0.307267078258669	PHLDA3
IGLV3-21	4494.29966810901	1.29395448290371	0.520612745770573	2.48544526313603	0.0129389483698434	0.308585564923826	IGLV3-21
ARL14	451.788025647128	2.27825513179629	0.917539528176546	2.48300488625698	0.0130279300568606	0.310262580709447	ARL14
PCOLCE	671.046693898905	1.78723154571496	0.720022661012519	2.48218791225501	0.0130578394811143	0.310529993840576	PCOLCE
IL7	94.5596711496731	2.9930278905634	1.20708697514285	2.47954617372058	0.0131549696492967	0.312392943543228	IL7
SERPINB5	597.653592563671	7.05662609634721	2.84710530405355	2.47852655337348	0.0131926290968055	0.312840333061624	SERPINB5
ZNF367	172.733692437525	2.39578294498597	0.967113282451401	2.47725161928624	0.0132398525941291	0.313169554502099	ZNF367
PPP1R18	754.942131864345	1.53992244759162	0.621654713272422	2.47713467736035	0.0132441915908666	0.313169554502099	PPP1R18
PTK2B	1058.03408494061	1.26671863785679	0.511734181821845	2.475344979589	0.0133107533037047	0.31429638091972	PTK2B
ANTXR1	1770.54420702785	1.42294692776445	0.575833528140921	2.47110815578668	0.0134695074587897	0.317593790762356	ANTXR1
REP15	433.392568695367	4.23437426297285	1.71398229337404	2.47048891890087	0.0134928499163083	0.31769354696713	REP15
FYB1	458.710847626677	1.97629932697988	0.800319929870345	2.46938662054818	0.0135344900853347	0.318223237183195	FYB1
NEUROG3	45.1271797817477	6.36150509923757	2.57845592180195	2.4671762062901	0.013618332442917	0.319291311986755	NEUROG3
SLA	615.120555900049	1.76540732169513	0.715466427574577	2.46749149038319	0.0136063455400733	0.319291311986755	SLA
GOLGA8A	1359.15195203318	-1.36165074232011	0.552075597465645	-2.46642081006821	0.0136470900905667	0.319514899402099	GOLGA8A
NIBAN3	45.1575235761117	5.02883635186949	2.03991070688555	2.4652237644006	0.0136927710254524	0.320133520050766	NIBAN3
C7	1160.93259455075	1.47771439901212	0.599891854360481	2.46330132384852	0.0137664166891487	0.321403293010842	C7
HTR1B	60.0615247784921	6.06085349600667	2.46174726957078	2.46201288447592	0.013815970341458	0.321715008110154	HTR1B
PSMC1P1	45.5354488933663	7.35431548857265	2.98757879407371	2.46163063654119	0.0138307019426854	0.321715008110154	PSMC1P1
HPCAL4	37.1983934449249	-4.49269066960851	1.8252242650645	-2.46144583742412	0.0138378289598003	0.321715008110154	HPCAL4
PTK6	907.86644478983	1.75371395409788	0.712903366964407	2.45996026300916	0.0138952399728208	0.322477323182198	PTK6
FNDC4	81.1795763877806	3.18277326390124	1.29402370595728	2.45959424796373	0.0139094171161425	0.322477323182198	FNDC4
CXCR4	1298.61559453921	1.58245077875634	0.643756592768736	2.45815079260061	0.0139654521514657	0.32327288400978	CXCR4
IGKV1-17	340.095401071031	1.86448973736027	0.758825922006064	2.45707175162286	0.014007470662139	0.32327288400978	IGKV1-17
HOXB13	149.85895748488	5.60300612210297	2.28048135486086	2.45694011492799	0.0140126043043471	0.32327288400978	HOXB13
RP11-1035H13.3	53.1194974119991	-4.01494485817856	1.63427604385248	-2.45671156551628	0.0140215213481953	0.32327288400978	RP11-1035H13.3
RP11-334J6.7	69.6996936552265	-22.9636015043347	9.35488919284398	-2.45471656916051	0.0140995706884415	0.324622110185544	RP11-334J6.7
RP11-156E6.1	33.8390948971211	7.68439464676786	3.13159364858711	2.4538287878553	0.0141344260529534	0.324974501076411	RP11-156E6.1
PAIP2B	722.256586057234	-1.30364802750717	0.53197054457121	-2.45060190044537	0.014261758846004	0.326997541099482	PAIP2B
LST1	155.924125341784	2.62231721637759	1.06995484553843	2.45086718127622	0.014251252832887	0.326997541099482	LST1
SAA1	317.952881893309	-7.66736334445717	3.1324718632905	-2.44770381956536	0.0143769784102197	0.329185278392675	SAA1
SLCO2A1	1022.12537255026	-1.25006700098743	0.511200416413682	-2.44535599121232	0.0144709226655764	0.330738196616594	SLCO2A1
SLC28A3	101.51172934355	3.35767293934615	1.37327269336022	2.44501544054616	0.0144845940646622	0.330738196616594	SLC28A3
CORO1C	1218.78696878058	1.18989727264496	0.486793960306126	2.44435504478461	0.0145111380999794	0.330889778650147	CORO1C
IGHG2	10278.2502875476	3.10567958374838	1.27203647064565	2.44150199732247	0.0146263074253212	0.332473390119721	IGHG2
STK38	943.293386208933	1.32244289854115	0.541740617857056	2.44109977164401	0.0146426087601664	0.332473390119721	STK38
HCK	240.014331355156	2.1864166398358	0.895961932409083	2.44030082166204	0.0146750359788571	0.332473390119721	HCK
CYP2C19	80.1690055607548	3.1145573957665	1.27633839524615	2.44022855331076	0.0146779722752815	0.332473390119721	CYP2C19
GPRC5A	3283.50640170318	3.36247957867007	1.37797272358582	2.44016410565813	0.0146805912499474	0.332473390119721	GPRC5A
TWF2	768.022815523395	1.39008344253995	0.570292098533779	2.43749377926479	0.0147894686850262	0.334483452994817	TWF2
LSM12P1	28.2750212654466	7.54483902892233	3.09644467584276	2.43661354190637	0.0148255142968326	0.334843103473163	LSM12P1
LRRK1	619.990289872132	1.47261034854209	0.604604170335526	2.43566025640357	0.0148646385194905	0.33501796096466	LRRK1
IL4I1	81.7563624431377	3.86623615308991	1.58748778350003	2.43544309019235	0.0148735640493244	0.33501796096466	IL4I1
C9orf147	92.8898993970268	-2.85978178510641	1.17548370242389	-2.43285532518182	0.0149802851281208	0.336965195784509	C9orf147
RASGEF1B	354.017285252288	1.8551501010541	0.762871866996428	2.43179776488309	0.0150240933973605	0.337493925059897	RASGEF1B
APOC2	56.4716190569167	6.13518440276137	2.52504501542649	2.42973268408251	0.0151099625249123	0.338635152093696	APOC2
CASP8	547.900206017985	1.41288370857204	0.581530184926802	2.42959651140015	0.0151156399478748	0.338635152093696	CASP8
TUBA1A	1160.8971990003	1.25103650051898	0.515032730735141	2.4290427110007	0.0151387488092972	0.338696394962245	TUBA1A
PRAP1	898.583088742772	6.12161775832483	2.52294590802001	2.42637693454515	0.0152504216187524	0.339709980931961	PRAP1
COL5A1	3225.21185438469	1.37928610786298	0.568504070052163	2.4261675166836	0.015259225052055	0.339709980931961	COL5A1
PTN	217.988920524863	1.90929897114082	0.78700553459421	2.42602991620037	0.0152650118875617	0.339709980931961	PTN
GDPD2	77.9866002628974	6.11792929827863	2.52180584050523	2.42601123370106	0.0152657977354373	0.339709980931961	GDPD2
KIF15	150.265508682042	4.15339790940493	1.71268507032386	2.42507976590205	0.0153050235458322	0.340127548666268	KIF15
MFAP4	2447.2748868795	1.21018834747236	0.499522890908849	2.42268846833125	0.0154061320376341	0.341917400349254	MFAP4
GPA33	908.957806225911	5.28417228027162	2.18491023400255	2.41848484117881	0.0155852949268694	0.345432476759133	GPA33
UGT2A3	246.831706859122	5.33760127085	2.20821067409341	2.4171612489109	0.0156420860253655	0.346229555259189	UGT2A3
PHYHIPL	68.4357414216456	5.90109034494762	2.44348462416977	2.41503068469385	0.0157338841451873	0.347797767183095	PHYHIPL
TMEM119	455.476326761218	1.53353805329489	0.635124482080167	2.41454722115612	0.0157547806466264	0.347797767183095	TMEM119
SELPLG	353.944694102357	1.75457561593673	0.727007802560079	2.41342061221102	0.0158035702475335	0.348412132924071	SELPLG
RHBDL2	264.039393125289	2.35800986612648	0.978010931777643	2.41102608315486	0.0159077107438208	0.350243543966269	RHBDL2
IGHV3-20	340.023703628706	2.3892633931861	0.991866157699985	2.40885665332761	0.0160025819787684	0.351866296604586	IGHV3-20
HSPA6	105.137052509076	3.51234804223773	1.4593771177786	2.40674463060246	0.0160954202516516	0.353440120004233	HSPA6
LTB	296.098764585012	2.11616751225756	0.880753351827826	2.40267892011524	0.0162754705718412	0.356922357936302	LTB
RCC2	1995.42026829758	1.09283353077096	0.455338977896056	2.40004388778777	0.0163931062599278	0.359028465558339	RCC2
TEDC1	249.563892166855	1.91955010691194	0.800783557312923	2.39708981207494	0.0165258725018322	0.361459971839417	TEDC1
CDH3	290.621992190653	2.14114739733611	0.893570407022557	2.39617088984692	0.0165673641345943	0.36189131932899	CDH3
ZBP1	167.595504983499	2.89941646327192	1.21048592909872	2.39525003436489	0.0166090348084041	0.362325440446328	ZBP1
FCRL3	66.4863690572807	3.6675427073729	1.53393738518207	2.39093377787228	0.0168055837828294	0.366132659530764	FCRL3
DCLK1	129.785207354251	2.42451643693592	1.01464489115867	2.38952214519826	0.0168703067697401	0.367061661562029	DCLK1
DTX1	118.866231815144	2.59499033264951	1.08643129345329	2.38854527505478	0.016915224002766	0.367137796678066	DTX1
GMDS	2264.04376183373	1.12000466027293	0.468918351811887	2.38848544942901	0.0169179782383083	0.367137796678066	GMDS
NOXO1	110.70405906405	4.50707400517842	1.88743666539695	2.38793390411886	0.0169433886746745	0.367209843466903	NOXO1
KIAA0895	508.958517506589	-1.40712813858458	0.589776569503612	-2.38586646425933	0.0170389367547669	0.368093669257784	KIAA0895
LILRB2	142.747594131272	2.43872125851623	1.02226112318704	2.38561479371649	0.0170506000919505	0.368093669257784	LILRB2
PRKAR2A	1149.68307268135	-1.27783904719653	0.535525061736922	-2.38614238342458	0.0170261576927683	0.368093669257784	PRKAR2A
MRC1	503.577393482833	1.43594519575042	0.602315655984537	2.38404096171674	0.0171236962506382	0.368841175970005	MRC1
IGSF6	223.657061539278	2.43999503343653	1.02352475281399	2.38391404480275	0.0171296028303461	0.368841175970005	IGSF6
TSPYL2	566.034226511996	-1.43102558502685	0.60060628599799	-2.38263504460165	0.0171892259938193	0.369646188480282	TSPYL2
LTBP2	1424.75151229337	1.24344791034636	0.521997071335501	2.3820974841201	0.0172143397430015	0.369707970992137	LTBP2
TUBA1C	2214.21107342912	1.21752443297647	0.511387567374482	2.38082525006888	0.0172739042317672	0.370205572968208	TUBA1C
LINC00365	194.261612824535	1.95077960138661	0.819430965233082	2.3806515547429	0.0172820504495777	0.370205572968208	LINC00365
C2CD4B	460.956778269772	-1.42816321432237	0.600031026084716	-2.38014894603256	0.0173056415130991	0.370233820942402	C2CD4B
MIR29B2CHG	236.585665721004	-1.81889562258454	0.764485159484917	-2.37924255300135	0.0173482564958027	0.370668467518931	MIR29B2CHG
NOD2	61.5436296680808	4.0843858200494	1.71770406555904	2.37781693712188	0.0174154694744246	0.37162689226362	NOD2
LINC00900	21.652670944368	5.70647948455332	2.40072537579321	2.37698136658712	0.0174549698502234	0.371767816844974	LINC00900
TMEM176A	1876.14855620575	1.20213978434048	0.505795394102879	2.37673137864905	0.0174668029210085	0.371767816844974	TMEM176A
GALE	2200.44427030306	1.23238216788045	0.518647535398672	2.37614580956824	0.0174945481162309	0.371882190966889	GALE
NCOR2	3450.53897744289	-1.16491730820475	0.49036310132972	-2.37562187090716	0.0175194059093006	0.371933588182319	NCOR2
SH3PXD2B	831.124278856745	1.35401781130127	0.570076229513283	2.37515220106142	0.0175417152821355	0.371933588182319	SH3PXD2B
FAM225A	28.3361458729647	6.63309217723109	2.79385699421913	2.37417025672962	0.0175884382320056	0.372449183096343	FAM225A
S100A11	3662.32534939731	1.25425601587326	0.529301814602647	2.36964238789705	0.0178052976823552	0.376561658236375	S100A11
BATF3	32.6349874302869	4.80284862954678	2.02799776878665	2.36827116058432	0.0178714323033094	0.377289015245626	BATF3
COL6A2	6780.03922347804	1.17679274578078	0.496958773627016	2.3679886707544	0.0178850835597397	0.377289015245626	COL6A2
PKDCC	1701.59214297523	1.22847838679485	0.518988733837358	2.36706176203785	0.0179299403993211	0.377755892595583	PKDCC
TRPM2	221.273459228117	1.90701957725322	0.805997530604991	2.36603650115627	0.0179796716653533	0.377860101130462	TRPM2
CLIC3	116.315663645795	2.44686721525495	1.0341690145364	2.36602255614074	0.0179803489138059	0.377860101130462	CLIC3
OBSCN	552.134710739914	-1.36036018768316	0.575309035305768	-2.36457295853202	0.0180508715398329	0.378863178796266	OBSCN
CENPE	153.807110115638	2.87125496090726	1.2149086720933	2.36335045329791	0.0181105343548544	0.379636081438517	CENPE
KRT17	743.899148762444	3.95380714081077	1.67353082120107	2.36255412253069	0.0181494910889143	0.379973539510103	KRT17
ITGAM	223.959007256059	2.13401577080498	0.903699944916589	2.36142071581287	0.0182050642171406	0.380657588027079	ITGAM
KIAA0930	1076.64409963933	1.29842460909851	0.550264597779906	2.35963682624165	0.0182928335912766	0.381653106196496	KIAA0930
LDLRAD4	437.119759410882	1.45451598532551	0.616445708255044	2.35952001262653	0.0182985938542145	0.381653106196496	LDLRAD4
EXO1	88.6487505178798	5.64583937528214	2.39523031605803	2.3571175337217	0.0184174165447855	0.383380669209492	EXO1
SLC7A7	463.535438122362	1.5459636669428	0.655927257557297	2.35691328440906	0.0184275494614921	0.383380669209492	SLC7A7
MICB	97.562665913	3.18231819938988	1.35064752462882	2.35614262149144	0.0184658264096782	0.383696790510101	MICB
IGHV4-31	982.106297808866	3.74111017031943	1.58838838254934	2.35528678717418	0.0185084151414076	0.384101604114379	IGHV4-31
GSDMB	971.847956973545	1.38817170105848	0.589607638629202	2.35439911240954	0.0185526791348463	0.384540131245074	GSDMB
ANXA2	10451.1603474697	1.27094957308337	0.540402096479856	2.35185907190637	0.018679850678302	0.386693845361661	ANXA2
ABCC8	106.489565340042	-2.42990027200571	1.03453695957763	-2.34878053365804	0.0188350048090537	0.388986965594976	ABCC8
TRIM54	69.7194316160968	4.98770584367798	2.12357321306482	2.34873269873259	0.0188374244904022	0.388986965594976	TRIM54
CTSK	1766.64804012771	1.58123447572406	0.673807049236823	2.34671702754524	0.0189396325881579	0.390167420877687	CTSK
SPINK5	45.674708282275	4.07478145592179	1.73652846580125	2.34651002627916	0.018950156353259	0.390167420877687	SPINK5
MT1E	4012.20509805699	-1.33497345087225	0.569033302712032	-2.34603747181355	0.0189741997753152	0.390167420877687	MT1E
NABP1	436.677195950615	1.57498377293384	0.671418092363197	2.34575712338992	0.0189884764176171	0.390167420877687	NABP1
ASPM	272.965677720934	2.11976675465533	0.90435710014532	2.3439488165844	0.0190807896740656	0.391031519094809	ASPM
SMIM31	122.257790474826	5.40056534315593	2.30404842476069	2.34394611029795	0.0190809281222942	0.391031519094809	SMIM31
SHMT2	1390.30280334492	-1.10137960599851	0.469961671872317	-2.343551978634	0.0191011004935923	0.391031519094809	SHMT2
MGST3	2189.25420781438	1.28742130338643	0.549605601186151	2.34244574765601	0.0191578190279005	0.391710240714379	MGST3
TIMP2	4540.08618187596	1.03118038579714	0.440355353578084	2.34170057754115	0.0191961082303498	0.392010942399392	TIMP2
ABCC1	1163.5332187406	1.22663277136098	0.524051598154407	2.34067175003551	0.0192490825683183	0.392610428875037	ABCC1
RP11-357H14.17	98.1396347182156	5.51985205618757	2.36171745092049	2.33721949000977	0.0194277742614684	0.395769474936751	RP11-357H14.17
NMU	116.809160051073	3.97761286617351	1.70236480975098	2.3365220212437	0.0194640512641802	0.39595285693223	NMU
CD1C	39.3775665802344	3.98661724338333	1.70677551537896	2.33575956970426	0.0195037758703643	0.39595285693223	CD1C
BRWD3	508.246785970893	1.63613947581565	0.700499910272491	2.33567406907904	0.0195082349652588	0.39595285693223	BRWD3
CCL11	454.372025990455	1.4149091561727	0.605990788272617	2.33486908308608	0.0195502609023633	0.396321935341445	CCL11
ESPL1	220.540943838357	2.74011160946078	1.17559926972317	2.33082112249527	0.0197627938489012	0.400142414312162	ESPL1
SCNN1B	180.556508571759	2.10142352056851	0.901978651151802	2.32979297002767	0.0198170959069335	0.400753753358826	SCNN1B
ACSL1	1259.25110858753	-1.22435316193177	0.525897828891314	-2.3281198260752	0.019905741822093	0.401851819456957	ACSL1
SCARF2	238.56740719118	1.87917074615837	0.807253812187188	2.32785614361723	0.0199197436823999	0.401851819456957	SCARF2
CIT	431.881061464512	-1.59427914198855	0.685126446715585	-2.32698525889832	0.0199660498350944	0.402297753222758	CIT
TP53I11	1333.80661258694	1.23042026502876	0.529148719370378	2.32528251507972	0.0200568586162767	0.403638209174779	TP53I11
MIR223HG	60.5012168276848	3.87291009512156	1.66643719817556	2.32406603702898	0.0201219549866573	0.404458594610888	MIR223HG
KIF18B	204.309172116559	3.14381638717691	1.35316345105679	2.32330867695375	0.0201625760237389	0.404785629520062	KIF18B
CLEC11A	316.398371581264	1.912885697321	0.823703446106887	2.32229900987057	0.0202168408321599	0.405385458568147	CLEC11A
IGLC3	9051.77524454543	1.16684956292058	0.502984294081208	2.31985287940658	0.0203488373607023	0.407540630658982	IGLC3
RAB23	269.477094901645	1.70361457862927	0.734541937808156	2.31928837679818	0.0203794052399682	0.407661676659436	RAB23
IGFBP4	6214.09007353748	1.04059919302929	0.449092787338358	2.31711401823355	0.020497521583416	0.409182260105344	IGFBP4
DACT1	412.933100517081	1.668883107017	0.720282809076004	2.31698311550415	0.0205046515471185	0.409182260105344	DACT1
ACTA2	3747.64456492542	1.15834625467041	0.50109281340088	2.31164012672384	0.0207975234028862	0.414529054587742	ACTA2
LANCL3	40.1550333780872	3.62845715901207	1.57032821406201	2.31063616288612	0.0208529600208171	0.414986118826752	LANCL3
SPON2	1652.52909501033	1.46659665977864	0.634939154509382	2.3098223654389	0.0208979905478929	0.414986118826752	SPON2
LENG8	3628.51230929897	-1.28984242733958	0.558458773538401	-2.30964663544836	0.0209077254793123	0.414986118826752	LENG8
DEPDC1	117.942942409246	4.05536208648599	1.75600927600749	2.3094195126955	0.0209203132753906	0.414986118826752	DEPDC1
NLRP3	58.7336522901545	3.32192759464788	1.43898999811627	2.30851333157041	0.020970602208222	0.415487867112365	NLRP3
SERPING1	2468.35089239347	1.16921542398473	0.506820042103659	2.30696366925755	0.0210568455546902	0.416699932923352	SERPING1
KCNAB2	439.587668096743	1.54648535533973	0.670910724880043	2.3050538588666	0.0211635572047912	0.418313687770802	KCNAB2
CD84	403.033053044418	1.62728488566841	0.706286817498946	2.30400008233318	0.0212226389653446	0.418983286841952	CD84
GPR68	279.143655324116	1.76781012078837	0.76793620271497	2.30202732276253	0.021333631387156	0.419183161405075	GPR68
ALB	150.797622844787	2.31433905251714	1.0052255546556	2.30230821510508	0.0213177968742861	0.419183161405075	ALB
ACTG2	1619.61320801071	1.34018312717893	0.581916112203038	2.30305210506239	0.0212759116172711	0.419183161405075	ACTG2
GEM	546.941373405425	1.60747739749713	0.698051567597131	2.30280608498664	0.021289756014121	0.419183161405075	GEM
INSRR	37.6219697645221	-3.59417023831527	1.56311969592074	-2.2993570151377	0.0214846747028831	0.42165259455257	INSRR
SEPTIN11	1663.58746097195	1.10861917093144	0.482246819906014	2.29886258482224	0.0215127435965655	0.421705585855787	SEPTIN11
TLR2	266.994014324525	2.18022891206763	0.948772482262148	2.29794703454018	0.0215648038489761	0.422075746372184	TLR2
CASC19	89.4163318160166	3.50288009286904	1.52456444095755	2.29762678360054	0.0215830399135027	0.422075746372184	CASC19
NEK6	876.716219426365	1.2957105206724	0.564092932198647	2.29698059789926	0.021619876572722	0.422075746372184	NEK6
CCN2	2243.93225450961	1.01945138073155	0.443867461419334	2.29674727106983	0.021633191115268	0.422075746372184	CCN2
LA16c-312E8.4	68.641687015942	-2.85641536149122	1.24415674092592	-2.29586455430481	0.0216836269913309	0.422563811813474	LA16c-312E8.4
C3	5741.89495474051	2.88476698448804	1.25696867348517	2.29501899716364	0.0217320356187548	0.422901423354522	C3
C15orf48	734.333092659474	1.65989639001708	0.723509233493813	2.29422972530906	0.0217773067294405	0.422901423354522	C15orf48
CD44	2250.47118637651	1.04238022686534	0.454385881878597	2.294041845129	0.0217880952598712	0.422901423354522	CD44
HRH1	109.830768231719	2.73972771383755	1.19448759906233	2.29364265982186	0.0218110328779584	0.422901423354522	HRH1
ZYX	1619.53451555629	1.12258713449327	0.489497731011314	2.29334491944217	0.0218281550404969	0.422901423354522	ZYX
CRIP1	1504.42439540007	1.49268818393171	0.651244686773052	2.29205429886584	0.0219025100942057	0.423847992195555	CRIP1
MYB	268.260281298175	2.20678126040643	0.96367386637247	2.28996690416993	0.0220232352643317	0.425688650929053	MYB
HMGB2	1392.84669452538	1.27693104146943	0.558305734478161	2.28715372709356	0.0221868518242974	0.427663160934265	HMGB2
LLNLR-225F10.1	102.839463480345	2.63049146832436	1.15027981637591	2.28682745787196	0.0222058961378289	0.427663160934265	LLNLR-225F10.1
ELOVL5	566.18989913989	1.39089306683919	0.608469956089634	2.28588618537197	0.0222609178420025	0.427663160934265	ELOVL5
TAX1BP3	1889.13669382909	1.13192006368309	0.495216266278326	2.28570856969169	0.0222713135803082	0.427663160934265	TAX1BP3
ABCB4	24.3168966997083	6.3108283420962	2.76209700149154	2.28479605846151	0.02232478889377	0.427663160934265	ABCB4
TLR7	74.842818163975	3.04553284980741	1.33318075086318	2.28441105816713	0.0223473842873809	0.427663160934265	TLR7
FAM241A	391.368158014636	1.52638179892889	0.668218545980534	2.28425536541955	0.0223565274289109	0.427663160934265	FAM241A
CARMIL2	137.577321029954	2.21631416270236	0.970350259849636	2.2840352132701	0.0223694615349333	0.427663160934265	CARMIL2
PDE11A	41.3636808628572	5.76821175713732	2.52653972220386	2.28304811772593	0.0224275341601865	0.427663160934265	PDE11A
SLC25A45	160.098792992514	2.04746224519276	0.896896858246762	2.28282909719977	0.0224404372882205	0.427663160934265	SLC25A45
KLHL6	440.542307692088	1.66113712335787	0.727696919923044	2.28273210711616	0.0224461533139001	0.427663160934265	KLHL6
PRSS2	474.543994689018	1.81790814305833	0.796415025737437	2.2826140696869	0.0224531114539665	0.427663160934265	PRSS2
PNPLA7	467.109392497191	-1.41845396690389	0.62144753804473	-2.28249993775307	0.0224598411535591	0.427663160934265	PNPLA7
LOXL3	114.872253078932	2.37784169659439	1.04265881846605	2.28055587741793	0.0225747407340968	0.428868474540448	LOXL3
CCKAR	291.360424962768	-1.91364829798376	0.839061099810057	-2.28070196367936	0.0225660888960146	0.428868474540448	CCKAR
CRY2	755.329296149677	-1.25726868825758	0.551438547177982	-2.27997969074111	0.0226088930302755	0.429026973564234	CRY2
AIF1	343.528826807424	1.94730168264525	0.854385717907783	2.27918332648841	0.0226561698221058	0.429433877939412	AIF1
XYLT2	2280.17265666773	-0.998720506414027	0.438285272888783	-2.27869966935315	0.0226849244225593	0.429489178446701	XYLT2
MESP1	49.6944480848101	-4.65254106595073	2.04345580274162	-2.27680043762562	0.0227981453877155	0.430942570956641	MESP1
MVP	3833.09930348058	1.03038198886478	0.452608212769134	2.27654284609801	0.0228135392192651	0.430942570956641	MVP
SPIDR	759.962115841338	-1.21780529568057	0.53512913774251	-2.27572226924138	0.0228626376282759	0.431379824398219	SPIDR
HMGN4	742.515689130403	1.27820168816341	0.561809726611867	2.27515051380816	0.022896902293472	0.431536515673906	HMGN4
AGR3	678.241217250993	3.49344095249878	1.53658749883768	2.2735060353812	0.0229957028378314	0.432907778338926	AGR3
B4GALT5	1821.73854604542	1.07931435748741	0.475184473907363	2.27135863386357	0.0231252764150211	0.434854603899203	B4GALT5
CDC42EP5	1580.71673805596	1.46635117472965	0.64583097486883	2.27048752969376	0.0231780190702216	0.435353910739315	CDC42EP5
SLC17A9	796.253366444021	1.46612822266013	0.645993664797982	2.26957058954847	0.0232336497600834	0.435467822598678	SLC17A9
RP5-1180E21.5	33.8164479495409	-6.30460588205657	2.77794188326308	-2.26952403865661	0.0232364770886739	0.435467822598678	RP5-1180E21.5
THY1	1683.10231882246	2.85728386123716	1.25933031310136	2.26889151441173	0.0232749238822977	0.435697139296661	THY1
CCR1	159.508181423038	2.32471800224755	1.0254049467101	2.26712189141095	0.0233827806147169	0.437223804452688	CCR1
PLA2G4A	291.747891089801	1.73975101781189	0.767886333070253	2.26563612723229	0.023473671219505	0.438430153575093	PLA2G4A
COL1A1	16719.7558138238	2.63840165678132	1.16545082682681	2.26384639836322	0.0235835636653357	0.439988303938133	COL1A1
ICOSLG	450.543569101223	1.59630196361684	0.706088585238631	2.26076727055055	0.02377367232957	0.443037842078971	ICOSLG
RP1-140K8.5	100.642093661303	5.4061363981441	2.3938365741422	2.25835650459193	0.0239234421343926	0.445329651287804	RP1-140K8.5
KPNA2	831.274867906303	1.25577951234596	0.556166295476249	2.25792091782661	0.0239505902454104	0.445336310569862	KPNA2
VSTM2L	168.75705731511	-1.98984467556429	0.881654450037413	-2.25694394836872	0.024011577420991	0.445971454155456	VSTM2L
WDR86	85.8779757074573	-2.70114271533393	1.1971642812553	-2.25628408534008	0.0240528454296966	0.446239341046703	WDR86
DNMBP-AS1	30.7132777607892	5.96356727196271	2.6454910530662	2.25423830674111	0.0241811801120932	0.448120130438489	DNMBP-AS1
PFKFB2	1261.70601668175	-1.27916683503181	0.568089301946559	-2.25170027080029	0.0243412195453153	0.4498167498621	PFKFB2
SMAP2	1268.79287897006	1.19437606417862	0.530484721182858	2.25148061100693	0.0243551135697979	0.4498167498621	SMAP2
FZD2	92.6415446287063	2.90966040867198	1.2924429919085	2.2512872342442	0.0243673508163227	0.4498167498621	FZD2
C5orf66	32.3653175541754	4.89675163804471	2.17534649409935	2.25102145857094	0.0243841782974777	0.4498167498621	C5orf66
TESPA1	70.0053856536025	3.25182922605235	1.44484325236578	2.25064498915562	0.0244080315451853	0.4498167498621	TESPA1
WEE1	554.291988725036	1.55186210642269	0.689951983005971	2.24923204026687	0.0244977369960693	0.45096996908711	WEE1
TRIM15	156.474882976012	5.22801515359637	2.32499537720286	2.24861313913065	0.0245371197439549	0.451195289274073	TRIM15
LTBP1	1811.43230788012	1.24913900397069	0.555844853683765	2.24727996614925	0.0246221403946225	0.452258386497028	LTBP1
VAT1L	73.158531644028	2.67047306947784	1.18908096123516	2.24582947380124	0.024714932658724	0.452995580501196	VAT1L
MXD1	988.26669249176	1.3056586013763	0.581377773328874	2.24580068463972	0.0247167774477883	0.452995580501196	MXD1
IGHV1-2	1810.40120266142	2.06348888166278	0.919167528028471	2.24495406848061	0.0247710813670057	0.453490843131868	IGHV1-2
CSF3R	407.23791625723	2.27238805302452	1.01305144869642	2.24311218936472	0.0248895808341717	0.45424893131862	CSF3R
MNDA	153.507565471557	2.54096282827067	1.13280846397561	2.24306483317853	0.0248926340123456	0.45424893131862	MNDA
STON2	95.4378222654593	2.60496834423439	1.16135805646216	2.24303635708171	0.0248944700975313	0.45424893131862	STON2
IL2RG	821.826712363931	1.35057471502577	0.602245965636289	2.24256332476856	0.0249249874917465	0.454307091091341	IL2RG
SNAI2	268.384826326992	1.72086735340505	0.768195847980953	2.24014144039961	0.0250817419404937	0.455246003394604	SNAI2
SORCS2	118.802602857359	2.45475582110728	1.09583637975256	2.24007513025034	0.0250860457865281	0.455246003394604	SORCS2
MT-ND2	160106.716339142	-0.878644220970107	0.392064363028975	-2.24107137456197	0.025021452073519	0.455246003394604	MT-ND2
AMOT	271.30234501193	1.74018355922809	0.776810266300881	2.24016550079176	0.0250801804639578	0.455246003394604	AMOT
P2RY13	63.7648630411338	3.73974618055422	1.67389593221893	2.23415692013588	0.0254727498757646	0.461759565087061	P2RY13
MIR23AHG	447.526979138627	1.6350070771339	0.73335109024725	2.22950112010149	0.0257805808649694	0.466830714290181	MIR23AHG
ARRDC3	958.389900740694	1.12801823362622	0.506345912853656	2.22776209897489	0.0258963835075021	0.468417391779333	ARRDC3
RP11-77K12.7	146.657327445003	5.3031226380949	2.38167326720283	2.22663734405651	0.0259715210246757	0.46926586303607	RP11-77K12.7
SOX21-AS1	170.150694705855	2.72325407645084	1.22444348827153	2.22407493897093	0.0261434027047071	0.471119335931232	SOX21-AS1
FAM156A	410.21009369786	1.63697581899142	0.736077858967652	2.22391666730375	0.0261540514593921	0.471119335931232	FAM156A
SAMHD1	1996.22636433263	1.13701552483513	0.511284479259368	2.223841268333	0.0261591257332929	0.471119335931232	SAMHD1
PFKP	1230.56212641735	1.23431084147198	0.555310340461556	2.22274060383255	0.026233296264732	0.471768960062967	PFKP
MAP4K1	190.242316895467	2.20318640114617	0.99152210774584	2.22202448531881	0.0262816509112767	0.471768960062967	MAP4K1
MYEOV	517.052279216315	3.72502887657062	1.67647702480903	2.22193851836111	0.026287460854281	0.471768960062967	MYEOV
FRS2	447.224301287285	-1.41375629576574	0.636361607147153	-2.2216241204489	0.0263087184009126	0.471768960062967	FRS2
CYP4X1	264.906637280561	-2.01185385438056	0.906511494273785	-2.21933628761351	0.0264638546294483	0.473882888088694	CYP4X1
ELP1	804.020467415274	-1.17351777089106	0.528838950581515	-2.21904564631756	0.0264836192645369	0.473882888088694	ELP1
LEF1	179.727169574319	2.26843312930859	1.02312445621083	2.21716245324621	0.0266119923168249	0.47515697989536	LEF1
SLC6A6	1396.52182734645	1.1671980434282	0.526370005315296	2.21744786298955	0.0265925020847223	0.47515697989536	SLC6A6
ADGRG7	146.127557255159	5.07994308123106	2.29269374595872	2.21570939868675	0.0267114108052869	0.476420366755671	ADGRG7
PNLIP	273.853557378537	3.73981222165963	1.6885744737912	2.21477481728299	0.0267755245472142	0.477052030598438	PNLIP
CNTNAP3B	64.6638192410003	-2.89158944234624	1.30708644541541	-2.21224040115208	0.0269500586736317	0.479288568328434	CNTNAP3B
CALHM6	180.930545410357	2.80972787972669	1.27015453108226	2.2121149914984	0.0269587205310164	0.479288568328434	CALHM6
PLXNA4	95.4130767741636	2.41280416854635	1.09129252105396	2.21096005149572	0.0270386035606378	0.480195199774019	PLXNA4
MAN1A1	1617.53066887221	1.14828636478979	0.519985312652608	2.20830538257325	0.0272229923735103	0.482953897785337	MAN1A1
CSGALNACT2	534.712559406356	1.32848180898319	0.601728791150729	2.20777504503755	0.0272599584841226	0.483094125673315	CSGALNACT2
PMP22	1039.52469390315	1.14781524508848	0.520423538933719	2.20554060148818	0.0274161819698172	0.485185327889122	PMP22
FMO5	844.807628028926	-1.61926735815454	0.734277314645472	-2.20525314599481	0.0274363356924607	0.485185327889122	FMO5
ARHGDIB	1549.59848059074	1.39898211698333	0.63457171873263	2.20460836133287	0.0274815885267137	0.485469124420363	ARHGDIB
KLF5	3289.33866206885	1.16937808138613	0.531294390628121	2.20099835799816	0.0277361400828436	0.489331666214113	KLF5
CAPN5	2710.0165099423	1.44163758789917	0.655089133328385	2.20067394581021	0.0277591145545274	0.489331666214113	CAPN5
POSTN	4782.04412514385	1.29460623679683	0.588701455313859	2.19908788251021	0.0278716739840607	0.490276017605335	POSTN
TRIP13	131.976352774805	3.06168495768582	1.39201520152523	2.19946230064954	0.0278450669292774	0.490276017605335	TRIP13
ITGB8	388.747270070188	1.5442105939315	0.702507608243768	2.19814074012942	0.0279390780793389	0.490942172212316	ITGB8
AEBP1	3015.04408938404	1.23672561067788	0.563017809357886	2.1966012266794	0.0280489385497716	0.492352170552115	AEBP1
IQSEC3	43.8911889814282	-3.56915556280496	1.62562530800905	-2.195558561509	0.0281235549815336	0.493056954998488	IQSEC3
HLA-DQB2	91.6439849301165	3.00140117879542	1.36724905006239	2.19521174921165	0.0281484118566784	0.493056954998488	HLA-DQB2
AQP3	1574.14702300807	-1.07142997836719	0.48818718318226	-2.19471140430818	0.0281843061453533	0.493079952580271	AQP3
ASNS	558.903571388044	-1.41780339084129	0.646213642835521	-2.19401649370959	0.02823422383071	0.493079952580271	ASNS
IRF8	831.551593485595	1.20159804733114	0.547690116252143	2.19393779744229	0.0282398816385825	0.493079952580271	IRF8
OTUD3	326.804691755999	-1.51164341868741	0.689133664750127	-2.19354168285411	0.028268374830596	0.493079952580271	OTUD3
KIF23	233.233580395744	1.9612811578381	0.894785825890176	2.19190011854169	0.0283867195262696	0.494625197783207	KIF23
MTMR11	603.45582599224	1.4831707613523	0.677010745007218	2.19076399051315	0.0284688757054026	0.495537299320323	MTMR11
ARHGEF2	1084.53599984386	1.24217768000866	0.567795360648369	2.18772072845085	0.0286899512165586	0.498863032502985	ARHGEF2
ZNRF3	387.129150369661	-1.42498811959311	0.652070605086628	-2.18532795141686	0.0288648093735967	0.501379024260499	ZNRF3
NUPR1	950.004055429801	-1.28097780835456	0.58683638280322	-2.18285342540547	0.0290466058296318	0.504010155225437	NUPR1
SYNC	240.384542792911	1.65741500390563	0.759713430747906	2.18163183224756	0.0291367155991725	0.505046531183571	SYNC
ANKRD40CL	178.407389115327	4.88596088646157	2.24071371802394	2.18053776667661	0.0292176225145991	0.505921394854356	ANKRD40CL
NCF1C	128.802865660761	2.40278284684296	1.10226674515555	2.17985606243059	0.0292681327165066	0.50626864739489	NCF1C
DNMT1	1121.01349667489	1.17877352727846	0.541211896928846	2.17802589700544	0.0294041087861661	0.507608916365526	DNMT1
CD33	43.109018888305	3.8960953150096	1.78884801648863	2.17799124302204	0.0294066887120256	0.507608916365526	CD33
TNRC6B	675.732526333103	-1.45670440984034	0.669099547724986	-2.17711163427521	0.0294722392119465	0.508212689232559	TNRC6B
FEZF1-AS1	56.2440663415901	5.56018499754863	2.55492729788218	2.17625957582337	0.0295358564058836	0.508226550966122	FEZF1-AS1
TNS4	167.566391582984	3.02778468384596	1.39172652106566	2.17556009605074	0.0295881698707946	0.508226550966122	TNS4
MLXIPL	409.32788335286	-1.49543750082271	0.687421188653808	-2.17543119924956	0.0295978186373284	0.508226550966122	MLXIPL
CYP3A5	2178.40983054658	1.02429052378565	0.470922239315477	2.17507358598	0.0296246024936869	0.508226550966122	CYP3A5
ANKMY1	239.926054746982	1.67266193233024	0.769154180867106	2.17467703347145	0.0296543271187152	0.508226550966122	ANKMY1
WFDC2	1570.12958780491	-1.18250790346916	0.543806682899398	-2.17450049926642	0.0296675679476191	0.508226550966122	WFDC2
RNASE6	154.56388742725	2.22534698872259	1.02350532301544	2.17424075740641	0.0296870589537451	0.508226550966122	RNASE6
PLAC8	875.781372542682	3.15509462777743	1.45309266218921	2.17129623586703	0.029908786672953	0.511016372847964	PLAC8
TNFSF8	114.982168349809	2.32734928902753	1.07188867435214	2.17126026677557	0.0299115039873109	0.511016372847964	TNFSF8
LIFR	2188.49136258462	-1.11214926564977	0.51232809687171	-2.17077547072	0.0299481490128033	0.511117126324259	LIFR
ITGA4	575.166674016431	1.56226540537153	0.719955710461709	2.16994654347508	0.0300108958197778	0.511662688422735	ITGA4
SLC25A36	1607.78340212216	-1.21051340321023	0.558144314447227	-2.1688179416628	0.0300965085507309	0.51259657954795	SLC25A36
LINC01270	25.8260980077969	-6.06133789765324	2.79859639952549	-2.16584924452878	0.0303227088786409	0.513293675855038	LINC01270
HOXA13	137.340778583932	5.00687812397595	2.31136210143245	2.16620239679148	0.030295724070622	0.513293675855038	HOXA13
MGAM2	678.308943024303	2.61418075708731	1.20660652470129	2.16655612543988	0.0302687159062516	0.513293675855038	MGAM2
SNX8	649.812006481928	-1.22980364892125	0.567577410911906	-2.16675932705879	0.0302532102560736	0.513293675855038	SNX8
H19	738.506652662709	1.60772818654764	0.7419136203489	2.16700184826311	0.0302347131912216	0.513293675855038	H19
RAD51	103.115544495484	3.85593077202846	1.77911213156806	2.16733431446502	0.0302093718241023	0.513293675855038	RAD51
CCNA2	278.882123122051	1.88271160260839	0.869499715135948	2.16528144844075	0.030366138182452	0.513505915571617	CCNA2
C19orf33	1333.62091871221	1.4468062458485	0.668810653389751	2.16325239216154	0.0305217725883709	0.515162806841535	C19orf33
TGFB1I1	408.179055094181	1.43268167989557	0.662427663676768	2.16277453140099	0.0305585253900374	0.515162806841535	TGFB1I1
MMP25	108.225803415291	2.7848148656218	1.28762606842998	2.16275123182102	0.0305603183580242	0.515162806841535	MMP25
CCDC169	29.0672396153875	4.05271264752827	1.87425824950322	2.16230215265289	0.0305948939162962	0.515162806841535	CCDC169
GCNT3	2225.2578845082	1.50843406871016	0.697706839841894	2.16198836326728	0.0306190731612487	0.515162806841535	GCNT3
TYMP	1786.83989625989	1.35100256419278	0.62513368776264	2.16114183356209	0.0306843849278092	0.515739666991883	TYMP
TSPAN11	237.963663178332	1.64653229405255	0.763159581523656	2.15752030625788	0.0309651466756644	0.519337212824985	TSPAN11
LPCAT4	1018.81426455096	1.40621810590046	0.651829380887708	2.15734078139492	0.0309791216626414	0.519337212824985	LPCAT4
RIN3	386.165518501387	1.42994084382223	0.662897413663669	2.15710729043171	0.0309973057021633	0.519337212824985	RIN3
VTCN1	126.596888770769	5.43178270362004	2.51847732021512	2.15677253077509	0.0310233924282747	0.519337212824985	VTCN1
CLDN1	288.947062969678	1.88060374106491	0.872620463095246	2.15512221016944	0.0311522721247408	0.520446451788508	CLDN1
OTUD1	630.266104656018	1.29558353285863	0.601058691789467	2.15550253337395	0.0311225305946459	0.520446451788508	OTUD1
SELL	218.585928835025	2.52058271007441	1.16997996763051	2.15438108327546	0.0312102988252819	0.520892366840022	SELL
RP11-326C3.2	79.7425445454454	2.72738090557903	1.26709570888578	2.15246637365488	0.0313606409580215	0.522622250282628	RP11-326C3.2
DNAI4	50.521377275389	-3.70724716163611	1.72265809455117	-2.15205046977242	0.0313933795543722	0.522622250282628	DNAI4
UPP1	269.980617028868	1.66984465699855	0.776199250025545	2.15130928939134	0.0314517955414243	0.522622250282628	UPP1
SAMSN1	228.310203471897	2.0731244274641	0.963744574497548	2.15111398011753	0.0314672043175607	0.522622250282628	SAMSN1
CDKN1C	438.125225210733	-1.31610654136924	0.611839781541925	-2.15106402210798	0.0314711467564766	0.522622250282628	CDKN1C
XCR1	34.6090383244213	5.88836685231226	2.73797723710908	2.15062666427773	0.0315056789669246	0.52267355435847	XCR1
LRRC2	116.002401522178	-2.08670601342077	0.970906446573624	-2.14923489362426	0.0316157845585739	0.523409409844825	LRRC2
MXRA8	1203.09482126386	1.13038856147118	0.526058517046691	2.14878863252176	0.0316511589131572	0.523409409844825	MXRA8
DERL3	860.67156696975	-1.17314519846631	0.545997395518521	-2.14862782880529	0.0316639138651757	0.523409409844825	DERL3
IGKV3D-11	89.7488266698754	5.22747283575958	2.43390801732989	2.14776926594554	0.0317320896988436	0.523409409844825	IGKV3D-11
MELTF	234.011156021224	1.7468343110241	0.813364017947635	2.14766607875265	0.0317402919429992	0.523409409844825	MELTF
CCND2	738.436955187312	1.19106774476837	0.554630368287733	2.14749824905092	0.0317536364369459	0.523409409844825	CCND2
PTAFR	361.580989747366	1.52744383171261	0.711336616107667	2.14728694843599	0.0317704442359038	0.523409409844825	PTAFR
TNFRSF13C	74.4734907889931	5.18490730661396	2.41674169693016	2.14541227686849	0.0319198983781137	0.523795133997417	TNFRSF13C
CENPK	102.384546394682	3.80586930778368	1.77372356392885	2.14569473235928	0.0318973417326359	0.523795133997417	CENPK
CDHR2	673.623198863593	1.90986627878582	0.889963099892399	2.14600614229594	0.0318724886503439	0.523795133997417	CDHR2
HTR1D	79.4778623712981	5.30099038529031	2.47027994993347	2.14590673637337	0.0318804202586202	0.523795133997417	HTR1D
RNLS	84.4816313403456	-2.57779821240863	1.20176830328671	-2.14500432850377	0.0319525009100047	0.523813040066083	RNLS
IGF1	220.931219156657	1.84359118216733	0.859820450605597	2.14415833081061	0.0320202025800385	0.524405741367467	IGF1
UBE4B	932.4431203633	-1.07683748421104	0.502536587526078	-2.14280414787742	0.0321288281206462	0.525666840403054	UBE4B
CREB3L3	320.986883179705	4.77135808420529	2.22778950293448	2.14174547367262	0.0322139692978182	0.526541604363453	CREB3L3
CD300A	186.438484565915	2.02549436486625	0.946873454462355	2.13913945450751	0.0324243758878168	0.526872336640449	CD300A
CENPI	106.132452143532	3.18302729569668	1.48683879854087	2.14080188035206	0.0322900182749945	0.526872336640449	CENPI
ZEB2	817.836049162512	1.12693721900448	0.526576533573329	2.1401204709164	0.0323450321291379	0.526872336640449	ZEB2
SLC9A9	169.477694695255	2.01802726812546	0.94321762766791	2.13951394559388	0.0323940677180719	0.526872336640449	SLC9A9
LAX1	119.269897829261	2.89174345141215	1.35162701887697	2.13945371838958	0.0323989403647884	0.526872336640449	LAX1
TMEM176B	3261.5749806653	1.00309343742224	0.468902185965684	2.13923813418872	0.0324163872252211	0.526872336640449	TMEM176B
CTSB	13596.8309581851	0.888706489570686	0.416075055833869	2.13592830694837	0.0326852579098958	0.529558520698049	CTSB
SMAGP	562.078437118423	1.48766988055118	0.696375740205606	2.13630342738813	0.032654689707957	0.529558520698049	SMAGP
TMEM154	187.856748045494	2.48306453936552	1.1624134358881	2.13612856037612	0.0326689364039438	0.529558520698049	TMEM154
KCNJ11	153.135332232498	-1.83784208768197	0.860756330383486	-2.13514791911338	0.0327489294856224	0.529759843488744	KCNJ11
IRS2	1510.86062204432	-1.18189653562649	0.553666232695909	-2.13467332091323	0.032787703704144	0.529759843488744	IRS2
LGALS2	269.437152703104	1.81838977023703	0.851862426980248	2.13460496982243	0.0327932911598338	0.529759843488744	LGALS2
TMC7	126.025491342354	2.38534114114502	1.11793500666017	2.13370287801544	0.0328671103390524	0.530395152187518	TMC7
CYP2W1	387.107509328127	2.38338929359615	1.11720760554534	2.13334503074095	0.0328964327681725	0.530395152187518	CYP2W1
SOCS3	1471.06267864233	3.26679313226735	1.53167804377955	2.13281971726006	0.0329395181457367	0.530575203620719	SOCS3
NCF4	185.543126454601	2.1312131827838	0.999798095561486	2.13164357108213	0.0330361589813931	0.531571656584526	NCF4
SMIM32	83.0457119398762	3.28411424781478	1.54090513936696	2.1312890481785	0.0330653367568068	0.531571656584526	SMIM32
CDC25C	45.0834332843112	5.41847365724901	2.55241176529075	2.12288382734036	0.0337635880001358	0.54227258292392	CDC25C
VNN1	394.930042440885	2.3246958187477	1.09526959211739	2.12248731771469	0.0337968365770894	0.542282639402468	VNN1
ACSL6	71.6347969632586	-2.67716451147259	1.26203922600998	-2.12130055571776	0.0338965176461591	0.543357582287467	ACSL6
PLK4	134.504434512744	2.20902095327739	1.04181703674694	2.1203540308527	0.0339762002917	0.544110190220548	PLK4
XRN1	907.221272267856	-1.13681679909663	0.53639570865249	-2.11936221852426	0.034059867193473	0.544401127266444	XRN1
TIFA	312.451507989494	-1.62324922465756	0.765858200012354	-2.1195166737542	0.0340468261555538	0.544401127266444	TIFA
YWHAH	2225.30388807177	0.965265184457289	0.455710355768135	2.11815503474846	0.0341619398897554	0.545508094896641	YWHAH
TREM1	62.0878490476362	5.22201886354373	2.46684429213565	2.11688223703118	0.0342698435699789	0.546320065493105	TREM1
SIX4	117.222878299864	-2.24072063734363	1.058551472633	-2.11678004827686	0.0342785194194374	0.546320065493105	SIX4
RP11-205M5.3	347.993024478691	1.69604239288389	0.80175149713687	2.11542154762494	0.0343940348974788	0.547636055652097	RP11-205M5.3
CHAMP1	350.666276408447	-1.39145650904181	0.658281647512971	-2.11377077623054	0.0345348501192296	0.549351974671726	CHAMP1
MYOF	1473.17504424696	1.21876189972266	0.576704390498625	2.11332169444541	0.0345732431077653	0.549436921778568	MYOF
TDO2	57.208967644025	3.61699365556505	1.71274314022865	2.11181324893947	0.0347024704566629	0.55079378162526	TDO2
ZC3H12D	148.261189321945	2.67943187571114	1.26908301227374	2.11131332607673	0.0347453893759097	0.55079378162526	ZC3H12D
RBL1	223.228009456018	1.63222115044142	0.773137202460784	2.11116622670115	0.0347580266453046	0.55079378162526	RBL1
C2orf50	25.371549947721	-5.09509953885571	2.41393279309319	-2.11070480231842	0.0347976929664683	0.550897190649146	C2orf50
CPA1	98.6565047038388	5.21544516742709	2.47168847748345	2.11007382804859	0.0348519972037599	0.551231921520553	CPA1
CD1E	34.5810792251247	3.80205919543845	1.80249794665465	2.10932789271405	0.0349162887906224	0.551723829435852	CD1E
ST3GAL4	345.316268758662	1.45578583160387	0.690418272221261	2.10855634935649	0.0349828940248991	0.552251327042638	ST3GAL4
CLMP	388.453549025186	1.39375439305322	0.661566586448419	2.10674846886616	0.0351393884231789	0.553145884241006	CLMP
ARPC5	3031.85256615835	0.913193969438672	0.433385005202543	2.10711943993515	0.0351072276527102	0.553145884241006	ARPC5
ZP3	36.0890172015866	5.54811793036006	2.63293493319263	2.10719902737306	0.0351003312157507	0.553145884241006	ZP3
SLC27A2	137.480708423194	2.83762929492465	1.34721752080752	2.10628888883792	0.0351792658849259	0.553249703694535	SLC27A2
SGK1	3381.58515900931	-1.06574410181817	0.506092195358163	-2.10582994875853	0.0352191263584861	0.553353059978369	SGK1
GUCY1A1	825.884752989784	1.75220350638464	0.83260896082408	2.10447351497441	0.0353371625541661	0.554683336296414	GUCY1A1
SRPX	261.687540887028	1.5657661081284	0.744169404385119	2.10404526026186	0.0353744991149963	0.55474556489489	SRPX
DQX1	173.377488766121	2.07916137236585	0.988872871318368	2.10255679235482	0.0355045302574904	0.556259949547844	DQX1
CBFA2T2	700.231976566638	-1.14879478777	0.546500320250755	-2.10209353078309	0.0355450834691453	0.556370925148402	CBFA2T2
SNHG3	407.170712146553	1.32511285815634	0.631682335885517	2.09775195992895	0.0359270622526847	0.561820842734128	SNHG3
MARVELD1	550.48821622695	1.22364709237856	0.584787164447628	2.09246571534171	0.0363968755791011	0.568293087825678	MARVELD1
ZC3H6	265.050385567849	-1.50540504265639	0.719488597415384	-2.09232647753453	0.0364093207323797	0.568293087825678	ZC3H6
ERBB2	3336.30065493485	0.978852262050472	0.467953475067794	2.09177261031914	0.0364588616039912	0.568532510734659	ERBB2
LZTS3	974.092750721882	-1.14200397854403	0.546163284094932	-2.09095706687148	0.0365319127623229	0.568604855663008	LZTS3
IL4R	1114.10022619272	1.0621306896513	0.507924657609187	2.09111858174158	0.0365174353990922	0.568604855663008	IL4R
ADAMDEC1	315.54002586681	2.73391773191764	1.30800392701258	2.09014489594216	0.0366047857374813	0.569206130321938	ADAMDEC1
KDELR3	596.474879021755	1.23617144687232	0.591656188105092	2.089340856607	0.0366770510531351	0.569796840800248	KDELR3
PPP1R1C	22.1252018973191	5.87198873173225	2.81132626396928	2.08868988526492	0.0367356479485905	0.570174300512997	PPP1R1C
RHEX	36.0810130619065	3.55390354702683	1.7023519934904	2.08764319048973	0.036830032905054	0.570873933976227	RHEX
BCAN-AS1	39.4089933162791	5.40791342510884	2.59070582629512	2.08742859579797	0.0368494093218127	0.570873933976227	BCAN-AS1
CYSLTR2	35.0166319060735	3.9369399099615	1.88877051955247	2.08439292608947	0.0371244407632603	0.574599235388898	CYSLTR2
IGLV1-47	1737.35420712554	1.58003978507926	0.758218969004915	2.08388321800087	0.0371707912187171	0.574781453422078	IGLV1-47
CFAP73	54.2525935985857	3.24246708801547	1.55645693237156	2.08323598332718	0.0372297186872154	0.574945967600791	CFAP73
SLC39A10	266.965828423947	1.51192980485306	0.725856399011681	2.08295994484817	0.0372548747860777	0.574945967600791	SLC39A10
SAMD9	641.310494976761	1.21823443664826	0.584950716556855	2.0826274798312	0.037285192388477	0.574945967600791	SAMD9
SST	1834.28865778315	-3.24213042578247	1.55731542770861	-2.08187138462556	0.0373542191777403	0.575476538824446	SST
GAREM2	66.5429177633008	-2.76514894647579	1.32908794584597	-2.08048606197821	0.0374809727498553	0.57689463890819	GAREM2
GUCY2C	405.505114285741	3.40269852226934	1.63669417880114	2.07900691915565	0.0376167145079352	0.577156536818495	GUCY2C
FLNA	9239.3839734384	0.94110363098664	0.452689111896172	2.07891819408833	0.0376248701376375	0.577156536818495	FLNA
CASP1	731.660617616124	1.33589066599376	0.642368215758912	2.07963381939049	0.037559132536912	0.577156536818495	CASP1
SELE	92.9239277349603	5.33898889294715	2.56831851764851	2.0787876800559	0.0376368697534289	0.577156536818495	SELE
ADAP2	172.954637628347	2.14117139358775	1.03100452166658	2.07678176825707	0.0378217056752375	0.579456417916565	ADAP2
TUBE1	286.634776247521	-1.53730670796136	0.741771166096703	-2.07248108072315	0.0382205988307924	0.584156057766946	TUBE1
PABPC4	3346.01196970419	-0.973439727661049	0.469743702729478	-2.07227839778332	0.0382394858079712	0.584156057766946	PABPC4
RNASE1	6412.2821631397	0.984720001707118	0.475310495550158	2.07174049579388	0.03828964859618	0.584156057766946	RNASE1
PIK3CD	288.024149009577	1.69019672884705	0.815881875254491	2.07161940975811	0.0383009483514544	0.584156057766946	PIK3CD
DDIAS	64.6562142072783	3.49660657450819	1.68800681879127	2.07144102475368	0.0383176004141092	0.584156057766946	DDIAS
HENMT1	196.908195302852	1.87807716034631	0.906787976400863	2.07113152051332	0.0383465069302472	0.584156057766946	HENMT1
FRAT2	729.583022693927	1.20461033613473	0.581971935157191	2.06987702217868	0.0384638622122972	0.584156057766946	FRAT2
FCRL1	38.2674189241943	5.46716887654483	2.6414131055359	2.06978941123851	0.0384720693953578	0.584156057766946	FCRL1
ADIRF-AS1	140.530106096284	-1.88599446495714	0.91128437821056	-2.06960034655764	0.0384897855938427	0.584156057766946	ADIRF-AS1
FAM106A	102.93966399481	-2.1762210503041	1.05172014974073	-2.06920163205069	0.0385271696415371	0.584156057766946	FAM106A
CP	777.210913915313	1.74453419435735	0.843180482681686	2.06899261805606	0.0385467794212464	0.584156057766946	CP
CDS1	754.007417603551	1.12343658210358	0.542996670480702	2.06895666801977	0.0385501531234037	0.584156057766946	CDS1
TANC2	427.301650812566	-1.81268706507374	0.87633537636669	-2.06848555240254	0.0385943877857387	0.584293723280815	TANC2
KNL1	216.372049267743	2.38346322946759	1.15321465554499	2.06679928841279	0.0387530705712742	0.585629356460265	KNL1
FAM156B	322.151249340872	-1.7630333550249	0.852904373786061	-2.06709381404478	0.0387253148866292	0.585629356460265	FAM156B
HOMER2	894.377143448506	-1.07045079076166	0.518134711795444	-2.06597003905089	0.0388313086805803	0.586278695910341	HOMER2
GLUL	22091.1010208151	-0.869862464781822	0.421883604656565	-2.06185415877902	0.0392216230072334	0.591634336886788	GLUL
RCN3	558.308049897843	1.38160405382452	0.670399381255805	2.06086713749119	0.0393157172183071	0.592516017515792	RCN3
CSK	1199.98625939689	1.02134601065332	0.49570549106407	2.06038873699164	0.0393613927698378	0.592667057982802	CSK
RSF1	1457.65927618947	-1.01886304764854	0.494684435171416	-2.05962220601401	0.0394346716594326	0.593220162288564	RSF1
RP11-138I1.4	21.7930315895432	5.72657838076181	2.78089366274054	2.05925830875472	0.0394695000596254	0.593220162288564	RP11-138I1.4
CCDC186	1082.5359307455	-1.1159447391427	0.542213255004581	-2.0581288429278	0.0395777669385657	0.594040258030859	CCDC186
NPR2	176.168606144068	1.80575070719367	0.87758850659211	2.05762802683668	0.0396258541277686	0.594040258030859	NPR2
C1QTNF5	1032.70348889284	1.25595482771045	0.610474346837885	2.05734251441686	0.039653290548898	0.594040258030859	C1QTNF5
PLEKHO1	506.156937854421	1.42749554345506	0.693902229986083	2.05719982119626	0.0396670087477744	0.594040258030859	PLEKHO1
PRDM1	631.418315159683	1.38207707994598	0.672251421440243	2.05589313144923	0.039792818326011	0.595387955925545	PRDM1
IGKV1D-13	274.197656892732	4.66283557427314	2.27008138677678	2.05403894390489	0.0399719226225953	0.596800508325259	IGKV1D-13
PTPN22	156.62139596943	2.04306268750334	0.994649025184585	2.05405387807442	0.0399704773366872	0.596800508325259	PTPN22
STXBP4	168.170630431154	-2.11912941886862	1.03180842213861	-2.05380124197508	0.0399949327001347	0.596800508325259	STXBP4
ZNF451	653.511853262721	-1.13688364379077	0.553873646191398	-2.05260468991135	0.0401109323356816	0.597994644139941	ZNF451
CCL5	842.871087391782	1.29304814457609	0.630086618663978	2.0521752188895	0.0401526369041849	0.598080002919593	CCL5
CASS4	54.6578197619316	3.39593287159178	1.65570391249502	2.05105082253165	0.04026199769491	0.599172057012076	CASS4
AIFM2	487.843779805012	1.24425911810521	0.606816708907091	2.05046944133457	0.0403186428681104	0.599478354558676	AIFM2
CXCL13	301.457584629683	3.06177676589981	1.49387990583168	2.04954679017203	0.0404086774057207	0.600210605590454	CXCL13
SLC16A9	126.482793932047	2.80502494317246	1.36882224467964	2.049225130637	0.0404401057728032	0.600210605590454	SLC16A9
SP140	125.97010360065	2.38350030805432	1.16358285002317	2.04841478026844	0.0405193745117059	0.600708930006728	SP140
COLCA1	1240.99704037272	-1.30042779472914	0.634930067861466	-2.04814334767476	0.0405459555716506	0.600708930006728	COLCA1
RGMA	438.048637707574	1.27003680975858	0.620594841999915	2.04648302532743	0.0407088708693554	0.602273136286761	RGMA
PFN1	9434.12381776612	0.88993260922583	0.434892210498724	2.04632915407999	0.0407239971838007	0.602273136286761	PFN1
C5AR2	39.187637796283	3.76368135672692	1.83961791296273	2.04590384242643	0.040765832234091	0.602355937090929	C5AR2
CSNK2A2	663.748423871208	-1.14267695137793	0.559450764252208	-2.04249779317988	0.0411021781062823	0.606786417993544	CSNK2A2
RELT	165.565698540848	1.98259467314127	0.971308023298008	2.04115957614507	0.0412349682653617	0.608206634849252	RELT
BCL2A1	66.2333554920785	5.11998832916996	2.50927779178119	2.04042308346242	0.041308204726031	0.608312238167492	BCL2A1
THBS1	2276.29813817116	1.45996036599674	0.715543513975983	2.04035161731022	0.0413153171443842	0.608312238167492	THBS1
DTX4	1208.41207242314	1.0919136453882	0.535502410291492	2.03904524872976	0.0414455117782196	0.609150081599774	DTX4
OR2I1P	443.007394166456	4.44186822860303	2.1781143005525	2.03931824306755	0.041418276078157	0.609150081599774	OR2I1P
PLS1	1877.82781477768	1.11879393434939	0.54887753123493	2.0383307216679	0.041516869476727	0.60965982448024	PLS1
FSIP2	215.481275866955	2.12542831761809	1.0433911359694	2.03703888632653	0.0416461453169524	0.611018423304237	FSIP2
SMOX	392.573402002427	-1.33007272535894	0.653468608593893	-2.03540416152649	0.0418102229522167	0.612884776132891	SMOX
ACTC1	34.2544435533587	4.29781058548861	2.11227558624403	2.03468269646142	0.0418828103842044	0.613407891644608	ACTC1
F2R	1226.49618356178	1.15468770459354	0.568048475216399	2.03272740790944	0.0420800706663227	0.615754414336515	F2R
TM6SF2	194.328900755078	2.68203095750398	1.31976074260225	2.03220998392152	0.0421324026022056	0.61597794939003	TM6SF2
FLT3	26.0873599542244	4.05195983468254	2.00004061265801	2.0259387779619	0.0427710588056374	0.624765650725932	FLT3
SSTR2	127.069819934755	-2.00324684246842	0.989037936413839	-2.02544995365093	0.0428211824574656	0.624779293526845	SSTR2
MCTS1	726.669019218369	1.22443492313136	0.604600472116215	2.02519676977031	0.042847163244938	0.624779293526845	MCTS1
PHKA1	255.77055038118	-1.50732133525888	0.744642671990305	-2.02422100150407	0.0429474176354259	0.625668110505116	PHKA1
IGLV3-9	434.145603352879	2.32570232160397	1.14913548083014	2.02387130186239	0.0429833954278315	0.625668110505116	IGLV3-9
RNF223	67.1275123425656	3.64666683643539	1.80227645612354	2.0233670722631	0.043035316415313	0.625875822197505	RNF223
USH1C	1108.37353487877	1.04020804248649	0.514350359173746	2.02237254030012	0.0431378796862656	0.626819033238456	USH1C
IL18	376.202055663149	1.3837379756317	0.685204340952042	2.01945301996933	0.0434401555697085	0.630109691130248	IL18
HOXA3	135.352924400577	1.91785222255212	0.9496292294219	2.01958002463723	0.0434269688663785	0.630109691130248	HOXA3
ISY1-RAB43	362.190613956372	1.37224228789632	0.679845992558687	2.01846050858035	0.0435433230874723	0.631055501031431	ISY1-RAB43
IGHV5-51	1786.02764151399	1.32068238821461	0.654506150140953	2.01783037169352	0.0436089306036913	0.631455795666516	IGHV5-51
KLF15	413.645515297831	-1.26536978464134	0.627214481099154	-2.01744351058964	0.043649250496985	0.631484740384378	KLF15
MTND4P20	37.8546731127331	3.45263174729852	1.71169586950871	2.01708247872883	0.0436869067822917	0.631484740384378	MTND4P20
IGHV1-46	969.783048975644	1.23134792845071	0.610650989099379	2.01645121424722	0.0437528147515148	0.631653617891818	IGHV1-46
CYB5R4	414.956966444698	1.29522867347218	0.642397155736404	2.01624285211445	0.0437745874879008	0.631653617891818	CYB5R4
EHBP1L1	1887.29053377332	0.919058589804441	0.456016391265979	2.01540691827541	0.0438620301442675	0.632086744380526	EHBP1L1
GNA15	137.513141221991	1.97792654459798	0.981489687337109	2.01522906467241	0.0438806534930594	0.632086744380526	GNA15
KIFC1	287.486662676249	2.04996960664479	1.01900343741603	2.01173963833042	0.0442473898475329	0.632981378171721	KIFC1
PSMB10	972.958904059157	1.1986125641287	0.595616217653975	2.01239074525173	0.0441787633031968	0.632981378171721	PSMB10
HEPACAM2	228.281102973553	-2.056829175117	1.02203614172599	-2.01248184006827	0.0441691690946845	0.632981378171721	HEPACAM2
ASPHD2	212.543720986286	1.71956443930513	0.854679467316973	2.01194073926126	0.0442261842516127	0.632981378171721	ASPHD2
CEACAM1	593.763442482933	1.22920056554138	0.61067215552676	2.01286492992477	0.0441288408871626	0.632981378171721	CEACAM1
VSIR	1035.35452364211	1.11155154499679	0.552222612579245	2.01286857813573	0.0441284569862263	0.632981378171721	VSIR
CDKN3	116.881368640072	3.5261081725535	1.75093793046955	2.013839617723	0.0440263747585158	0.632981378171721	CDKN3
IGHV4-28	84.3926299862491	4.81691261809775	2.39317609430711	2.0127698206397	0.0441388502241388	0.632981378171721	IGHV4-28
CAPN9	643.488627637576	3.76938246479249	1.87610656092237	2.00915158195455	0.0445210607119486	0.633082628070763	CAPN9
RP11-150O12.3	66.0494982989896	5.06416053362669	2.52053153800329	2.00916372490161	0.0445197733438229	0.633082628070763	RP11-150O12.3
VCL	1941.75868777325	1.08894689283722	0.541854609541966	2.0096661976498	0.0444665298379346	0.633082628070763	VCL
S100A4	841.176273686352	1.25842156850952	0.626196850983717	2.00962615275471	0.044470771142807	0.633082628070763	S100A4
MT-CYB	147561.538673265	-0.788406652590505	0.392107051991394	-2.01069235706531	0.0443579618268783	0.633082628070763	MT-CYB
RP11-272L14.3	27.4303726796643	5.45805141400158	2.7137715611464	2.01124202646441	0.0442998986794264	0.633082628070763	RP11-272L14.3
RP11-111F5.4	57.7255346957286	-2.65328069853389	1.31968454469974	-2.01054161707833	0.0443738961381835	0.633082628070763	RP11-111F5.4
RNF24	386.882817746685	1.47029930233159	0.73198536618471	2.00864576022217	0.0445747147130444	0.633303831346099	RNF24
MARF1	1310.36161049909	-0.95564150699554	0.475927338194446	-2.00795674108786	0.0446478887588375	0.633801754772123	MARF1
ELL2	1651.34820784815	-1.08401092315912	0.540076672073021	-2.00714265068749	0.0447344759812172	0.634489073580011	ELL2
CFI	705.306170183795	1.19423099320791	0.596318621023561	2.00267265033255	0.0452124362382742	0.640377521585869	CFI
SEMA6D	171.039875122114	1.75881584643508	0.878292495757469	2.00253999086969	0.0452266865392414	0.640377521585869	SEMA6D
INPP5K	562.910360844403	-1.14098691541779	0.5703110657615	-2.00063962268433	0.0454312403656335	0.642726390296107	INPP5K
MAP3K2-DT	27.6157374067514	4.46732950718454	2.23649138077758	1.9974722664173	0.0457739042709235	0.645924966634603	MAP3K2-DT
ONECUT3	262.383750897175	5.84122211237033	2.92381190936626	1.99781049309578	0.0457372093101259	0.645924966634603	ONECUT3
TMED6	447.103927006587	-1.24824555406705	0.624885562168067	-1.99755864055525	0.0457645309921591	0.645924966634603	TMED6
LHFPL2	815.233242905832	1.0909480603374	0.546326045967231	1.99688092557615	0.0458381197368293	0.646282497358197	LHFPL2
ZBTB20	282.177888720558	-1.94606022030243	0.975560248344036	-1.99481295348572	0.0460632840498013	0.648906754881226	ZBTB20
TIMELESS	523.678881055878	1.21361848552502	0.608712439704807	1.99374681107809	0.0461797308886974	0.64999633070518	TIMELESS
MNX1	203.947080611836	-1.65934528169115	0.832527261950272	-1.99314227597062	0.0462458698408018	0.650376560375336	MNX1
CCKBR	637.209036041301	-1.17277699545953	0.588637608726905	-1.99235824906938	0.0463317648091537	0.651008099136135	CCKBR
FAM72D	57.4271875157833	4.9236323646124	2.47211049676991	1.99167163888737	0.0464070974597487	0.651008099136135	FAM72D
PROCR	368.211534829086	1.31239192395078	0.658943426500172	1.99166100027926	0.0464082655042002	0.651008099136135	PROCR
NXN	548.418275594725	-1.29558834273339	0.651300801998398	-1.98923191673972	0.0466756105537326	0.651009736355628	NXN
TRIM59	144.258020678533	1.88020692121439	0.946064748588083	1.98739771672121	0.0468783405172163	0.651009736355628	TRIM59
SOCS7	544.280761657946	-1.31848249043984	0.663341067886867	-1.9876388697597	0.0468516441921512	0.651009736355628	SOCS7
TUBB4B	3425.41749219349	0.942144014168478	0.473997644562645	1.98765547672244	0.0468498062251786	0.651009736355628	TUBB4B
ANXA4	4150.41764424217	0.84231696815905	0.423617441251495	1.98839067076792	0.0467684997779757	0.651009736355628	ANXA4
MT-ND1	127506.41169608	-0.953574164938896	0.479526114732308	-1.98857608718812	0.0467480129981225	0.651009736355628	MT-ND1
CFP	49.7873078015659	3.04097373109042	1.52865312738374	1.9893157424765	0.0466663631434257	0.651009736355628	CFP
PAPPA2	247.969528593252	-2.58221151655455	1.29791044943271	-1.98951439036736	0.0466444550449086	0.651009736355628	PAPPA2
GSTM2	479.198184919809	-1.18631307377451	0.596217601372578	-1.98973172050514	0.046620496470528	0.651009736355628	GSTM2
RHOBTB3	867.979786544136	-1.04481830387241	0.524956829641027	-1.99029376298785	0.0465585846719127	0.651009736355628	RHOBTB3
FAR2	252.701324481809	1.63829305500435	0.822974514913695	1.99069719087979	0.0465141877424471	0.651009736355628	FAR2
MIR22HG	439.967962159434	1.5550135709788	0.781892185925495	1.98878259556744	0.0467252046439353	0.651009736355628	MIR22HG
CLRN3	194.292040252165	2.67846137199606	1.34987713182012	1.9842260520293	0.0472306455354533	0.655354775238598	CLRN3
LINC01224	34.5251205715011	5.27130495106632	2.65726671494287	1.98373197595246	0.0472857269205347	0.65557184203507	LINC01224
AAK1	832.786823834424	-1.07997521911565	0.54461030175277	-1.98302385327613	0.0473647651840024	0.656120409711393	AAK1
OGDHL	44.034679045172	-3.59232390014713	1.81219203051172	-1.9823086293635	0.0474447088055661	0.656680594900021	OGDHL
MT-ND5	72157.1021764149	-0.962822073098081	0.486006594797244	-1.98108849428218	0.0475813503575196	0.656767547119461	MT-ND5
LRP8	169.545260529191	1.98120460840589	1.00009489561139	1.98101661862269	0.0475894099396217	0.656767547119461	LRP8
GSTP1	7221.41780430071	0.977213938144125	0.493082949173058	1.98184492037901	0.0474966001327387	0.656767547119461	GSTP1
SASH3	345.904745350497	1.79420358853652	0.905778383504745	1.98084169506693	0.0476090293135385	0.656767547119461	SASH3
IKZF3	450.755184832337	1.31953234594598	0.666863074554401	1.97871556590188	0.0478480394101815	0.659517379034368	IKZF3
LAMA5	2236.94359005153	-0.948582815335563	0.47977466635315	-1.97714235840317	0.0480255409466589	0.661415548596778	LAMA5
ADCY7	389.506384718546	1.35377456068495	0.685213844374234	1.97569645126081	0.0481891670966434	0.66311963960886	ADCY7
PHF12	857.318791943619	-1.06205858955919	0.537895543213839	-1.97446995603191	0.0483283303839075	0.66445165252094	PHF12
MYCN	131.310855669609	1.92813951425758	0.976740232001264	1.97405558928087	0.0483754223951575	0.66445165252094	MYCN
SPAG17	29.9255202347187	3.85069893601222	1.9509627163974	1.97374296476707	0.0484109770937185	0.66445165252094	SPAG17
FKBP10	827.221443399926	1.23263231204957	0.624612097079315	1.97343650213206	0.0484458523043601	0.66445165252094	FKBP10
IGHV1-3	411.074972040155	1.46775180516162	0.744034446318816	1.9726933509913	0.048530509961025	0.66506402892178	IGHV1-3
SLC1A2	243.737397707341	-1.56609835548988	0.794654046992367	-1.97079265048395	0.0487475977082394	0.667488728751288	SLC1A2
RP11-449H3.3	45.3969675098474	3.47670230168772	1.76576596437377	1.96894853102502	0.0489590017448393	0.669831675723839	RP11-449H3.3
NR2F1	579.568639358237	1.22534588693906	0.622671606248092	1.96788463556637	0.0490813130250226	0.67095285067019	NR2F1
STARD9	255.601732093335	-1.40928127950053	0.716996957726099	-1.96553313694658	0.0493525642717087	0.672793162985904	STARD9
SIGLEC9	40.2763654486962	4.14850638211712	2.11079150983382	1.96537950943517	0.0493703292727196	0.672793162985904	SIGLEC9
CACNG4	56.717839683472	-3.27148255422192	1.66458608219407	-1.96534296977289	0.0493745553937354	0.672793162985904	CACNG4
TNFRSF12A	564.286024436675	1.47686878880498	0.751466834351301	1.96531466366028	0.0493778294437107	0.672793162985904	TNFRSF12A
PIK3CG	183.682161976431	1.86790048691399	0.950874265956589	1.96440323793479	0.049483347649303	0.6736786961297	PIK3CG
HR	725.816126996211	1.60208696825043	0.816313463164658	1.96258795247541	0.049694071724127	0.675993906931394	HR
MCM3	1389.38399000384	0.941346298427344	0.480059802660744	1.96089381616604	0.0498914108455524	0.677245087499923	MCM3
ETV6	644.905849426107	1.11790458443473	0.570197964626651	1.96055519974838	0.0499309327996839	0.677245087499923	ETV6
LIPA	1666.84665340594	0.90647351027957	0.462368252817574	1.96050119089214	0.049937238924052	0.677245087499923	LIPA
BNC2	162.522432356578	1.7434365163036	0.889378272101208	1.96028683294076	0.0499622741432015	0.677245087499923	BNC2
MT-ND4	289351.989526613	-0.762170369921301	0.388874631059825	-1.95993852271646	0.0500029763103789	0.677245087499923	MT-ND4
EVI2B	380.815439782307	1.58012501966121	0.806385000153796	1.9595168801005	0.0500522850041711	0.677245087499923	EVI2B
RP11-513I15.6	31.526689868307	-5.4802996916073	2.79699186372287	-1.95935489219224	0.0500712393994709	0.677245087499923	RP11-513I15.6
GPR65	86.9610524121675	2.38358468165798	1.21690424490576	1.95872821681428	0.0501446240986412	0.677686249098953	GPR65
EME1	54.6460424986921	2.87305591923604	1.46724546156582	1.95812902100918	0.0502148751864868	0.67804245161148	EME1
HTRA3	663.047463340424	1.3131625517152	0.670731056452157	1.95780788601201	0.0502525597296122	0.67804245161148	HTRA3
LY86	76.3418392868566	2.52999262399804	1.29303351624922	1.95663344546315	0.0503905798711122	0.679353292130979	LY86
RP11-440L14.1	99.0958571840765	-1.99349472791634	1.0193420495632	-1.9556680986236	0.0505042650786649	0.680334196436504	RP11-440L14.1
IRGQ	471.38182081081	-1.16381599797523	0.595981935346073	-1.95277059412787	0.0508467844221368	0.681084687710863	IRGQ
SCIMP	93.7403816778488	2.50129100707206	1.28079474894705	1.95292103526219	0.0508289527334885	0.681084687710863	SCIMP
SUCNR1	67.726034848061	4.76971820360599	2.44232804211896	1.95293921264884	0.0508267985345274	0.681084687710863	SUCNR1
PDZK1IP1	1096.89833137511	-1.16216077277922	0.594661113476508	-1.95432448236778	0.0506628552868248	0.681084687710863	PDZK1IP1
RAB3D	1087.6868040049	-0.953790910286068	0.488281057065763	-1.95336455609747	0.0507764129816943	0.681084687710863	RAB3D
CHI3L2	42.5641559540007	3.64724552302202	1.86662478431337	1.95392537036502	0.0507100437122415	0.681084687710863	CHI3L2
APOBR	287.628241291529	1.41253650959273	0.723243146334944	1.9530589632972	0.0508126088170539	0.681084687710863	APOBR
CELF4	30.9150082513123	-3.29648369984057	1.68864953263761	-1.95214201415233	0.0509213462847949	0.681534250637798	CELF4
RHOC	2640.18742064883	0.899474169485427	0.461132483426318	1.9505764651454	0.0511074491086932	0.683474759882387	RHOC
RAB37	201.694999996753	1.75651284599478	0.900973003133218	1.9495732279284	0.051227006925715	0.684156007672141	RAB37
FAM163A	35.1846274872359	-3.5081714244533	1.79956207257828	-1.94945841430579	0.0512407044186859	0.684156007672141	FAM163A
CHAC1	160.431070712217	-1.70578391251397	0.875979280851738	-1.9472879665092	0.0515002205684349	0.68706915450168	CHAC1
FMNL1	605.420777655776	1.35261988911526	0.695472327273378	1.9448939031381	0.0517877489880712	0.688336401222954	FMNL1
ABHD17C	905.750224707157	1.09970591565556	0.565348957382001	1.94518076189269	0.0517532264117977	0.688336401222954	ABHD17C
TM7SF3	1934.51150787495	-0.915768019674868	0.470886737306881	-1.94477343938879	0.0518022521764974	0.688336401222954	TM7SF3
GGT5	621.064565646537	1.32113359932338	0.678915884807801	1.94594592479949	0.0516612355618474	0.688336401222954	GGT5
XPNPEP2	219.522452256471	1.81255066394943	0.931617072879561	1.94559622908902	0.0517032603440743	0.688336401222954	XPNPEP2
XBP1	6640.4363056797	-0.933920430765969	0.480408430168455	-1.94401341050258	0.0518938339487975	0.688545647190908	XBP1
FXYD5	672.239086028856	1.14019680651774	0.586534478323379	1.94395529786589	0.0519008419617522	0.688545647190908	FXYD5
AC138430.4	36.909648559938	5.40640239361991	2.78294245170204	1.94269284667146	0.0520532810521953	0.690017297392857	AC138430.4
MINDY1	532.196348076015	-1.18082991853787	0.608440775637661	-1.94074750710179	0.0522889109367702	0.692094817703089	MINDY1
CDYL2	202.38323441112	-1.68742728668654	0.86948896707203	-1.94071155654669	0.0522932738395644	0.692094817703089	CDYL2
PSAT1	482.313723926241	-1.48778028725495	0.767017100872607	-1.93969637125738	0.0524166008539762	0.692965698358685	PSAT1
PTGIS	325.547241517804	1.30373269321334	0.672206009078494	1.93948384216408	0.0524424501314579	0.692965698358685	PTGIS
IQGAP1	3844.31333852861	0.971496473858442	0.501061884179063	1.93887522586184	0.0525165332792298	0.693393433439743	IQGAP1
TIGAR	197.94785067207	1.57143118845704	0.811026315524084	1.93758347710528	0.0526740599109267	0.694921347539155	TIGAR
LLNLF-173C4.2	35.5313961083122	5.06863888719653	2.61876952765824	1.93550399669153	0.0529284786938085	0.696619240955803	LLNLF-173C4.2
TINAG	36.9552095284059	5.27175852381348	2.72300130141026	1.93601028434442	0.0528664413939432	0.696619240955803	TINAG
ROBO2	108.272238933994	2.4620997298704	1.27194351750249	1.9356989488848	0.0529045832815042	0.696619240955803	ROBO2
E2F7	83.5433487648882	2.75964048593414	1.42609758403476	1.93509933459566	0.0529781071699751	0.69672078756843	E2F7
CBX7	1197.63107862588	-0.954677816630476	0.493536905086302	-1.93435953176295	0.0530689384235286	0.696812767309887	CBX7
RAD51AP1	146.320455622255	2.26674139390392	1.17181888102718	1.93437862335599	0.0530665927680926	0.696812767309887	RAD51AP1
MT-CO1	705459.99024972	-0.75204020150427	0.388923517157047	-1.93364548125434	0.0531567312292748	0.697414635536096	MT-CO1
GALNT4	1954.44066120505	0.935449451113251	0.483960516207511	1.93290448246433	0.0532479655932991	0.697482255712637	GALNT4
LSP1	1287.86878798644	1.204833877048	0.623376983670233	1.93275322735586	0.0532666047176289	0.697482255712637	LSP1
TMEM92	291.714156013926	-1.33128861686251	0.688865412959812	-1.93258159259649	0.0532877618212746	0.697482255712637	TMEM92
CCN4	123.322293240556	2.44754314121791	1.26689982972971	1.93191528152631	0.053369963302404	0.698008575905477	CCN4
ITGA2	704.559970900305	1.08998364033516	0.564350927566705	1.93139337084961	0.0534344243363395	0.698302229357682	ITGA2
LAMA3	1406.18265110087	1.2675713513542	0.656651440476514	1.93035646192196	0.0535626855837984	0.699428532961101	LAMA3
FOXP4	2347.82997585319	-0.882620307416027	0.457315431267068	-1.93000333483299	0.0536064245534613	0.699450231830602	FOXP4
CCL18	179.021303189845	4.47709359966138	2.32229488272624	1.92787472123502	0.0538707107061636	0.701796884066268	CCL18
FGB	120.635308465577	-2.21497462978654	1.1488050947523	-1.92806825100661	0.053846637414772	0.701796884066268	FGB
TLR8	54.1238378214074	3.80520002567955	1.97431031684531	1.92735660306925	0.053935203980386	0.702086840850397	TLR8
LPAR6	401.098136949649	1.34820363632391	0.700007114343016	1.92598562028795	0.0541061693798516	0.703761231299901	LPAR6
XYLT1	371.822044757224	-1.42294712723188	0.738989134158109	-1.92553186705914	0.0541628531995168	0.70391917280142	XYLT1
SH3YL1	1732.13068537595	-0.870962136956974	0.452466873043346	-1.92491912413119	0.0542394769866948	0.70391917280142	SH3YL1
IGLV5-45	174.814241953341	4.46243476432492	2.31839533908007	1.92479457196269	0.0542550633495901	0.70391917280142	IGLV5-45
AKR1C1	1484.02933389619	2.57157916838518	1.33620882279145	1.92453389359676	0.0542876965368117	0.70391917280142	AKR1C1
CD151	4297.78505314161	0.840071487362038	0.436850848736804	1.92301672250652	0.0544779497609447	0.705835509646285	CD151
MEIS2	322.359364142055	1.3219564992136	0.687666413824015	1.92238049239948	0.0545578983688212	0.706320829115977	MEIS2
SLC7A5	1248.57412642115	-1.19331305064202	0.622828894636299	-1.91595647041851	0.0553706366240495	0.710448996910553	SLC7A5
BCL2L14	276.209890806851	1.41009109550195	0.736200925722659	1.91536175279567	0.0554463852632728	0.710448996910553	BCL2L14
AIM2	43.318046950355	4.15820953600092	2.17094268160625	1.91539351602057	0.0554423374286502	0.710448996910553	AIM2
SLC16A1-AS1	55.9772909040284	2.91031630384566	1.51990514055896	1.91480127685821	0.0555178515903753	0.710448996910553	SLC16A1-AS1
ZNF385D	53.0001092985759	2.84458222545635	1.48458925065205	1.91607356998373	0.0553557319266079	0.710448996910553	ZNF385D
POLD1	431.541706633495	1.2196362073092	0.636914502334916	1.91491354465637	0.055503530171082	0.710448996910553	POLD1
IGHV4-59	2856.70073577308	0.95904196423081	0.50044500156833	1.9163783457229	0.0553169550571191	0.710448996910553	IGHV4-59
RN7SL1	2184.72286879918	-0.855827392703563	0.44670866291254	-1.91585134508825	0.0553840200626407	0.710448996910553	RN7SL1
CHRDL2	165.646917513586	2.60922040615048	1.36066367567955	1.91760862936784	0.0551606551211391	0.710448996910553	CHRDL2
B4GALNT2	344.061125756051	-1.46430995673441	0.763567040901388	-1.91772284330894	0.0551461636384423	0.710448996910553	B4GALNT2
AKR1B10	7258.74612232898	3.63952992477232	1.89765206165008	1.91791213907128	0.0551221527512966	0.710448996910553	AKR1B10
DCN	7305.77741280912	0.94691179321885	0.493540174753302	1.9186113748332	0.0550335349648166	0.710448996910553	DCN
TRIL	248.164233302486	1.50632889367372	0.785009634239612	1.91886676032047	0.055001198259634	0.710448996910553	TRIL
BRAF	518.353134454112	-1.11463705752935	0.580726520379851	-1.91938376914536	0.0549357835121238	0.710448996910553	BRAF
HDAC9	182.376327150207	1.8406773546009	0.960246700152997	1.91687964593643	0.0552532234598718	0.710448996910553	HDAC9
ZNF579	407.460880723275	-1.19929129594603	0.626654283788336	-1.91380052282722	0.0556456486861372	0.711413042690203	ZNF579
B3GAT1-DT	231.008647930153	-1.46072143351306	0.76344851156836	-1.91332016682079	0.0557070775355748	0.711413042690203	B3GAT1-DT
COL4A2	4829.7795483459	1.16294883182483	0.607932550494319	1.91295700629818	0.0557535566929604	0.711413042690203	COL4A2
SRPX2	266.292100127186	1.52759889238413	0.798588968449811	1.91287251982637	0.0557643743382864	0.711413042690203	SRPX2
PROX1	177.234358789984	-1.6526021680887	0.864695825686006	-1.91119480284019	0.0559795515241902	0.713610494621636	PROX1
CXCL16	2463.10861757542	0.888612401615625	0.465604728193357	1.90851240936411	0.0563250208322119	0.714180641719191	CXCL16
SULT1C3	39.332753593393	5.50949451323738	2.88666930193015	1.90859912825951	0.0563138244816004	0.714180641719191	SULT1C3
IGKV1-33	3554.4355672348	-1.08386700521056	0.567864463752245	-1.90867200607828	0.0563044165971676	0.714180641719191	IGKV1-33
PIK3R6	55.7639826497722	2.72269974230653	1.42611982769013	1.90916617905555	0.0562406577320144	0.714180641719191	PIK3R6
SLC13A2	243.215443726684	4.28742386949906	2.24493086470453	1.90982445691634	0.0561558192163826	0.714180641719191	SLC13A2
TFF2	21432.9499543306	5.25299950394169	2.75000172297448	1.91018044099983	0.0561099845824665	0.714180641719191	TFF2
SHMT1	510.1439721839	1.14767976643711	0.600940074122895	1.90980734328995	0.0561580234618802	0.714180641719191	SHMT1
LUCAT1	22.5785226137968	-4.20818797387727	2.2054089827973	-1.90812135377252	0.0563755333777443	0.714276289129759	LUCAT1
HAS3	223.278051812272	2.46237132856257	1.29119171676046	1.90705322579094	0.056513695388011	0.715481461108079	HAS3
MYL9	2888.7451732428	1.02751750271823	0.53890295156027	1.90668375399187	0.0565615520033093	0.715542373630906	MYL9
TENT5C	1597.9667890227	-0.974839203464417	0.511592274226319	-1.90550024419088	0.0567150757346759	0.716496040771036	TENT5C
SPC25	93.3170983050467	3.47678684807806	1.82510666823882	1.90497734109595	0.0567830165802658	0.716496040771036	SPC25
DPYSL3	1290.00118470709	0.942307968563315	0.494713179666448	1.90475614415337	0.0568117770954729	0.716496040771036	DPYSL3
VIP	37.2945342952267	3.80543097229028	1.99789863103773	1.90471674246741	0.0568169014613934	0.716496040771036	VIP
LAG3	92.1795961838745	2.34362722885609	1.23061001510868	1.90444348744319	0.0568524500858447	0.716496040771036	LAG3
MR1	548.492103467303	1.10682550127841	0.581393270424584	1.90374666784517	0.0569431853624773	0.717095886576106	MR1
ZNF264	724.600014023088	-1.34019381025342	0.704467054661716	-1.90242226571827	0.0571159724289412	0.717640823647989	ZNF264
CALM2	5939.07237336551	0.831205632447426	0.436880978464548	1.90259057597051	0.0570939898048865	0.717640823647989	CALM2
ERN1	1313.18065151099	-1.04105775076353	0.547209103893788	-1.90248616727253	0.057107625561521	0.717640823647989	ERN1
FJX1	93.988284041907	2.45596819222085	1.29132107770788	1.90190358898209	0.0571837599149467	0.717949879959334	FJX1
LAIR1	262.51674494775	1.65297533529995	0.869475693413625	1.90111736052131	0.0572866421602457	0.718698756701709	LAIR1
PSMB9	1449.79581840728	1.20017491148858	0.631703075449735	1.89990354350281	0.0574457789352738	0.719067156055012	PSMB9
C11orf53	44.5914936673939	-2.71999315538491	1.43161558873464	-1.89994658956531	0.057440129126035	0.719067156055012	C11orf53
UNC5CL	719.606346266426	1.04876676835886	0.551821400868169	1.90055472061948	0.05736036109426	0.719067156055012	UNC5CL
GINS2	143.515081611246	2.20541876259423	1.16101653846276	1.89955843825818	0.0574910908116085	0.719092853695536	GINS2
GAMT	301.698167821406	-1.73874539997881	0.915550066898342	-1.89912650639549	0.0575478447813081	0.719261521653898	GAMT
NR4A2	412.729474345315	-1.41132259763327	0.743582303149632	-1.89800455397506	0.0576954821310083	0.720564988327386	NR4A2
KIRREL1	594.206896763376	1.21424554071585	0.639991524246721	1.89728378378922	0.0577904940503667	0.72120974669613	KIRREL1
CD8A	430.277473677161	1.25644735263126	0.663185668444431	1.89456348714288	0.0581502559583985	0.724220809334448	CD8A
AXL	593.05157841628	1.18242225821442	0.624241402379146	1.8941746793915	0.0582018278383059	0.724220809334448	AXL
CENPM	120.059854826367	2.41630408783534	1.27578028418346	1.89398136794522	0.0582274830175502	0.724220809334448	CENPM
ACAA2	979.311734184644	0.983229746528839	0.519137146728846	1.89396916156801	0.0582291032927854	0.724220809334448	ACAA2
CTNNBL1	780.136488409645	1.07812731024383	0.569288695272086	1.89381471860872	0.0582496072959248	0.724220809334448	CTNNBL1
RP11-229P13.23	26.1039483512396	6.5307031866218	3.451266708802	1.89226267850181	0.0584559909204756	0.72624360020259	RP11-229P13.23
CELF2	690.252462667582	1.07128207853414	0.566755267755515	1.89020224333629	0.058730916784901	0.726401807823965	CELF2
PLTP	1436.45338502739	-0.980954604994611	0.518949994570919	-1.89026807063692	0.058722116810356	0.726401807823965	PLTP
DGAT2	431.19305550538	1.32358988750546	0.700200442649677	1.89030141497308	0.0587176596656046	0.726401807823965	DGAT2
CAP1	4096.8691397577	0.803377061281289	0.424942961357161	1.89055269609715	0.0586840798971402	0.726401807823965	CAP1
ETV4	450.846507490277	1.4418009055065	0.762604199939607	1.89062806842747	0.0586740106807544	0.726401807823965	ETV4
PARD3	625.432405987957	-1.0680937999709	0.564589898307774	-1.89180465887233	0.0585170123441633	0.726401807823965	PARD3
PLXNC1	479.222101869899	1.40115579610687	0.74178619804857	1.88889440082993	0.0589059798912429	0.72754175907573	PLXNC1
CST2	62.8646522201453	4.78693387622929	2.53429814887239	1.88885979274348	0.058910618282857	0.72754175907573	CST2
FERMT3	629.906872705536	1.14948909606727	0.609026750710389	1.88741971469475	0.059103895515316	0.729386826392797	FERMT3
CSTB	1928.09830808827	0.977371156018568	0.518111798107369	1.8864097663648	0.0592397575047902	0.730286924680499	CSTB
FOLH1	224.822032200673	-2.04356862197377	1.08341744704087	-1.88622458273618	0.0592646971902781	0.730286924680499	FOLH1
EMP3	321.050482302324	1.39897018577583	0.741933190190697	1.8855743404824	0.0593523378720849	0.730340342942698	EMP3
CMIP	1682.40628822984	0.92886581826744	0.492667301381561	1.88538150525247	0.059378349176945	0.730340342942698	CMIP
AP003068.9	33.6624143310002	-5.89396810239778	3.12641720972058	-1.88521483443489	0.0594008388172128	0.730340342942698	AP003068.9
IGLV6-57	1091.36188055918	1.96902349451128	1.04514988665777	1.88396278815848	0.0595700091059307	0.731878981055348	IGLV6-57
DUOXA1	151.187840440501	-2.18377759279488	1.15987665957762	-1.88276708110508	0.0597319400586288	0.733326469419931	DUOXA1
ALDOC	195.541082497544	1.66508510671029	0.886089223329298	1.87913932691121	0.0602254715245977	0.738839862105821	ALDOC
TMEM9B-AS1	83.2467126347249	-2.12761778405055	1.13302000269057	-1.87782896947814	0.0604045658651878	0.740490485528774	TMEM9B-AS1
CROCC	582.74237898024	-1.19727944449046	0.63780700645317	-1.87718139245365	0.0604932369264895	0.740845250711987	CROCC
KCNMB1	212.958589871561	1.45352358586539	0.774445374968739	1.87685746838383	0.0605376314813321	0.740845250711987	KCNMB1
TUBB2A	609.250882073667	1.32347999264513	0.705464034719524	1.87604176472486	0.0606495452062808	0.740845250711987	TUBB2A
CTSH	3565.20842632693	0.82515387561583	0.439866170460624	1.87592029355596	0.0606662255863006	0.740845250711987	CTSH
PDE8B	92.0736769785511	-2.17538944824533	1.15977712966461	-1.87569610798793	0.060697020655529	0.740845250711987	PDE8B
GAL3ST4	142.803078677588	1.84069174830307	0.981352747901324	1.87566779859687	0.0607009102730991	0.740845250711987	GAL3ST4
MT-ATP6	151666.52088079	-0.740981446362778	0.395282366036893	-1.87456236358801	0.0608529549951297	0.742156031462979	MT-ATP6
CEP85	216.096013460741	1.45190002950535	0.774996846202884	1.87342701666332	0.0610094422043913	0.743519030618473	CEP85
PVRIG	50.2152130333013	2.83933742299767	1.51692959940663	1.87176611499197	0.0612389681086435	0.745769499538447	PVRIG
DCK	461.786703190274	1.18633001888722	0.634287725330161	1.87033418985005	0.0614374245417639	0.747638585767014	DCK
FRMD6	287.956749463126	1.33734396818788	0.715390230775231	1.86939087320031	0.061568453429051	0.748685004646024	FRMD6
THSD4	870.675189356793	-0.987629660445992	0.528670497665502	-1.86813840531514	0.0617427815653121	0.748826982677766	THSD4
EIF3A	5862.08700804563	-0.881059744972199	0.471656219952875	-1.86801256444838	0.0617603196325102	0.748826982677766	EIF3A
GYG2	166.17045326244	-1.60829009487052	0.860669720758949	-1.86864955984778	0.0616715858531548	0.748826982677766	GYG2
CYBA	5250.08795530403	0.903270008611868	0.483402210776492	1.86856822015965	0.0616829106317661	0.748826982677766	CYBA
GRAP2	120.317555147141	2.09507556487044	1.12196025188309	1.86733492684263	0.0618548308683419	0.749426278079044	GRAP2
SLC16A3	1020.99674823892	1.1961163502024	0.640706913646512	1.86686974141552	0.0619197803135203	0.74966679399246	SLC16A3
MYC	845.177073718376	1.29198432122798	0.692431357118878	1.86586628110512	0.0620600761893206	0.750818520010972	MYC
ABCC3	2759.73527282671	0.988824207545683	0.530216787550781	1.86494322843556	0.0621893622639924	0.751835468301343	ABCC3
UNC5C	181.178247109945	1.58133088889169	0.848142594130327	1.86446347564134	0.0622566461205306	0.751844512815291	UNC5C
WDHD1	172.310780006615	1.76950902717737	0.949158218886724	1.86429300401871	0.0622805687388952	0.751844512815291	WDHD1
PITX1	917.024329264288	1.0504275091612	0.56354548543587	1.86396224671866	0.0623270062532101	0.751859089221417	PITX1
WDFY2	496.888027489563	-1.20000487102809	0.644323510157569	-1.86242602064083	0.0625430642314532	0.753918315242528	WDFY2
HOTTIP	68.9208751037606	4.67101104453855	2.50851182192159	1.86206459292682	0.0625939860725572	0.753985384408781	HOTTIP
MAD2L1	281.114052828025	1.68014498583792	0.90327293866851	1.86006345802253	0.0628765484003773	0.756840596712145	MAD2L1
ANKDD1B	27.004202366236	3.7098871278819	1.99486439654797	1.8597189534796	0.0629252990385604	0.756879338580311	ANKDD1B
ALDH3B1	1205.9632148543	1.12152908622834	0.603326566745318	1.85890883651701	0.0630400613657865	0.757163974048749	ALDH3B1
RCBTB1	528.918961105443	-1.07446648565578	0.577992070420225	-1.85896405961867	0.0630322328912926	0.757163974048749	RCBTB1
HECW1	22.4735104985181	-4.29454295718939	2.31359403242246	-1.85622148786958	0.0634219945078338	0.759556062466658	HECW1
GRIN2D	143.488058536623	2.61419134922575	1.4081569937979	1.85646299435341	0.0633875929545776	0.759556062466658	GRIN2D
EXTL3	697.131288223376	-1.01742577094318	0.548026529796814	-1.85652649210321	0.0633785505353615	0.759556062466658	EXTL3
CYP4F3	233.912245798705	2.09964207342583	1.13076724384621	1.85682958615255	0.0633354030069267	0.759556062466658	CYP4F3
STK26	428.573005424953	1.19723319136613	0.645343088178321	1.8551886791655	0.0635692877353037	0.760771972659434	STK26
SLC3A1	234.916412974154	1.73211471257577	0.934232562712812	1.85405088808517	0.0637318799833413	0.762169094218045	SLC3A1
ERVK13-1	343.085564335816	-1.20805924927091	0.651896027162771	-1.85314712612794	0.0638612737351135	0.762934572046468	ERVK13-1
JAK2	574.151291941156	1.12887353792157	0.609269667873512	1.85283068802947	0.0639066301833017	0.762934572046468	JAK2
TRIM36	169.530253881483	-1.77785765124747	0.959633274977988	-1.85264277261358	0.0639335775047062	0.762934572046468	TRIM36
PLA2G4F	319.56359519489	1.53216219463471	0.827257415399903	1.85209847154292	0.0640116839632353	0.763028847185275	PLA2G4F
GNPDA1	588.268171896257	1.05873731747671	0.5716884508577	1.8519480599762	0.0640332817074811	0.763028847185275	GNPDA1
PTPRE	433.56174784258	1.25076698870366	0.675839647596808	1.85068602167868	0.0642147361841408	0.763394778791426	PTPRE
PMM1	810.057647605357	-0.990314593810379	0.535116515569932	-1.85065226917101	0.0642195949050722	0.763394778791426	PMM1
AC009403.2	80.3318207704711	-2.08590677772398	1.12721761482033	-1.8504916444696	0.0642427212158247	0.763394778791426	AC009403.2
ZNF780B	304.831623393939	-1.29326336026734	0.698888569902592	-1.8504571629317	0.0642476866708298	0.763394778791426	ZNF780B
P2RX7	78.9499016476848	2.14761796549326	1.1610997874539	1.8496411666758	0.0643652853172147	0.763567196453142	P2RX7
RPL22P1	61.515123403244	-4.91717174069813	2.65879223579666	-1.84940051896337	0.0644000005671241	0.763567196453142	RPL22P1
PARPBP	110.945547448095	2.23899852672348	1.2104005523087	1.84979965719021	0.0643424303016165	0.763567196453142	PARPBP
FPR1	155.720418446043	2.13963226707167	1.15801930693025	1.84766545278381	0.0646507546441676	0.765589833700557	FPR1
SCGN	97.5601060566825	-2.08407210989902	1.1279992353973	-1.84758291007615	0.0646627038750877	0.765589833700557	SCGN
ATM	1188.85455986905	-0.891250294035062	0.482726311828219	-1.84628488689512	0.0648508509856976	0.766755474988179	ATM
LINC01978	65.6654191849859	2.44791237174295	1.32587107672306	1.84626726890601	0.0648534077984347	0.766755474988179	LINC01978
E2F8	224.454747349427	1.47583596667937	0.800278200417901	1.84415365295306	0.0651607506036306	0.769502389701435	E2F8
GAB1	470.978227930992	-1.17050699106859	0.634899296430644	-1.84361047121818	0.065239928889908	0.769502389701435	GAB1
ITGB2-AS1	44.2931781639812	3.28408057695373	1.78150216546029	1.84343339044172	0.0652657586698707	0.769502389701435	ITGB2-AS1
RNF183	65.5248590871242	2.6135447357985	1.41791259875143	1.8432340174563	0.0652948501818857	0.769502389701435	RNF183
CEP44	281.843765457493	-1.34749841041314	0.731111927579726	-1.84308087391475	0.0653172033849921	0.769502389701435	CEP44
SLC22A18AS	59.6720165350622	3.17249916921055	1.72239407161054	1.8419124992947	0.0654879499893807	0.77096755855062	SLC22A18AS
FLRT2	211.725631430546	1.46030756987882	0.793167704183798	1.84110820722527	0.0656057031995225	0.771807221716676	FLRT2
GINS1	235.718972810587	1.54709811413917	0.840657871876911	1.84034214856635	0.0657180210565041	0.772581799167092	GINS1
TNFAIP2	1580.82364153274	0.908206406814131	0.494030863715747	1.83835965223559	0.0660094264122411	0.773174128032712	TNFAIP2
AMACR	689.864473382967	-1.01750702141562	0.553564171367001	-1.83810129709611	0.0660474801062655	0.773174128032712	AMACR
PRUNE2	363.806446704161	1.18766193585152	0.64592913781212	1.8386876614273	0.065961139252998	0.773174128032712	PRUNE2
MMS22L	180.063574305268	1.55441222464704	0.845182484358609	1.83914391674438	0.0658940210299842	0.773174128032712	MMS22L
BICC1	200.460541691643	1.64369576570885	0.893882971115341	1.83882657889537	0.0659406975970371	0.773174128032712	BICC1
DUSP8	231.127770881126	-1.51472695264494	0.823889679930354	-1.83850701076021	0.0659877297452765	0.773174128032712	DUSP8
GASK1A	94.752566245123	1.98650626274539	1.0810483928578	1.83757385503711	0.066125224326888	0.77353948204494	GASK1A
YWHAZ	9500.34187846611	0.859142796962893	0.46762545114978	1.8372455880031	0.0661736484848622	0.773561574376839	YWHAZ
SLC25A40	392.412527855589	-1.2567065492587	0.684187186484803	-1.83678761321937	0.0662412552326825	0.773807720121491	SLC25A40
RP11-66B24.4	67.8000738065332	2.51855779595044	1.37164655468862	1.83615654290925	0.0663345077564607	0.774338962591926	RP11-66B24.4
FAM114A1	946.712018977471	0.93113464847005	0.507195483313238	1.83584964595395	0.0663798966307824	0.774338962591926	FAM114A1
GPRC5C	3392.61058024067	-0.825959676087405	0.450112765231888	-1.83500611377215	0.0665047835923167	0.774823120619382	GPRC5C
DCXR	1589.81320393216	-0.894783162255143	0.487636275029131	-1.8349397041918	0.0665146239020549	0.774823120619382	DCXR
ECHDC3	493.434472550343	-1.11246577978765	0.606598999776542	-1.83393935729775	0.0666629964998743	0.776007696650847	ECHDC3
RALGPS2	569.532926558953	1.17520875176166	0.641024058055424	1.83333018003522	0.0667534838214936	0.77623211415991	RALGPS2
CLTB	2217.893281642	0.95811856600393	0.522653572272497	1.83318093826094	0.066775667644148	0.77623211415991	CLTB
FENDRR	489.92585626767	1.13268428237676	0.618467389499011	1.83143735887884	0.0670352894381083	0.777618713419173	FENDRR
HMMR	155.662176152689	1.87237114467056	1.02232669548942	1.83148024299042	0.0670288939716363	0.777618713419173	HMMR
SCUBE2	250.147468239196	-1.6003834577993	0.873839743105927	-1.83143816749623	0.067035168841354	0.777618713419173	SCUBE2
RGS18	61.757122134874	2.72887196440913	1.49077254864166	1.83050859562419	0.0671739226355174	0.778683483940172	RGS18
PAPSS2	656.056299919152	1.14341690522056	0.624854615019135	1.82989271061964	0.067265983666221	0.778767867795437	PAPSS2
KIF14	123.69900822731	2.6141833820018	1.4287269259469	1.82972920473885	0.0672904415727086	0.778767867795437	KIF14
DBH-AS1	29.0509973860807	-3.323231181476	1.81644978604156	-1.82951998288818	0.0673217485425039	0.778767867795437	DBH-AS1
CDC27	816.082296830735	0.977461875358334	0.534420218633772	1.82901365119977	0.0673975632340456	0.77910270767701	CDC27
ELF4	840.802003074424	1.02076011369515	0.55875919637862	1.82683367058799	0.0677247816602671	0.780172588730853	ELF4
BVES	145.435675224246	-1.62926004139371	0.891448846768669	-1.82765398968148	0.0676014974788459	0.780172588730853	BVES
COL12A1	2265.92864287288	1.15863449563369	0.63404840311851	1.82735969357394	0.0676457054208675	0.780172588730853	COL12A1
SULF1	2209.854859156	1.11193038056588	0.608509330227004	1.82730210587087	0.0676543587887497	0.780172588730853	SULF1
PCDHA10	32.5573592591802	4.08163812542721	2.23395915997569	1.82708717265522	0.0676866635905576	0.780172588730853	PCDHA10
ANXA1	1294.21388901298	0.886497551002299	0.486100113037129	1.82369336526895	0.0681984424632442	0.781372429606529	ANXA1
MS4A1	191.613936154463	1.86728164951081	1.02377794558076	1.8239127513648	0.068165263599911	0.781372429606529	MS4A1
GAS2L3	145.745848757624	1.66650433379313	0.913828971153271	1.82365014285985	0.0682049807711648	0.781372429606529	GAS2L3
TNFRSF10A	248.382348593669	1.62191866670933	0.88921778731809	1.82398360653704	0.0681545506515807	0.781372429606529	TNFRSF10A
PDZD2	272.491413310168	1.40439578990587	0.769792404514189	1.82438249802189	0.0680942660823629	0.781372429606529	PDZD2
GOLGA2P7	1242.79950456849	1.04043205793126	0.570375157003058	1.82411881926633	0.0681341110035367	0.781372429606529	GOLGA2P7
IPCEF1	128.420577214824	2.08589898089122	1.14292269409867	1.82505692787577	0.0679924390768391	0.781372429606529	IPCEF1
CD37	387.833473544109	1.41527019454547	0.775194523494695	1.82569684337451	0.0678959389392382	0.781372429606529	CD37
GPAM	281.818206894869	-1.37763471515771	0.755609889331553	-1.82320895293791	0.0682717496077065	0.78159868714112	GPAM
IGDCC4	143.388810323578	1.6945866381271	0.929758176404031	1.8226100948971	0.0683624656027151	0.781789075053327	IGDCC4
TRIM14	875.62307944639	1.02190651049253	0.560745763919235	1.82240611743563	0.0683933870570372	0.781789075053327	TRIM14
FCRL2	57.3859858735261	4.5502813329661	2.49717967237783	1.82216817768395	0.0684294714674001	0.781789075053327	FCRL2
HOOK1	784.317226342106	-1.16122188708701	0.637859106635421	-1.82049903341856	0.0686830433195098	0.784147135371024	HOOK1
IRF1	1589.53600527842	1.15029509964805	0.632298036298244	1.81922927735533	0.0688764579280323	0.78574005419681	IRF1
BUB1	247.511302264401	1.68528908203175	0.926511011902335	1.81896281898633	0.0689171027503428	0.78574005419681	BUB1
RP11-88E10.5	28.0999519173306	4.01275578185384	2.20655522127726	1.81856123207788	0.0689783969354884	0.785899857613861	RP11-88E10.5
POMT1	459.046609725543	-1.12681524310748	0.619745102152273	-1.81819144547369	0.0690348770431628	0.786004630882531	POMT1
SPRED1	653.152335691601	1.00568184677991	0.553495235168565	1.81696568078609	0.06922236845447	0.787061170190599	SPRED1
FAM217B	244.070535324312	-1.40525105549735	0.773280257092662	-1.81725970966948	0.0691773560823754	0.787061170190599	FAM217B
CCDC127	264.387078767565	-1.39837296110333	0.769946547513532	-1.81619485874603	0.0693404864746832	0.787491802443908	CCDC127
IGKV1-8	183.278995904615	4.23970775132148	2.33481970590748	1.81586087379437	0.0693917165101128	0.787491802443908	IGKV1-8
TENM4	203.353619790792	1.86746182395506	1.02866257654641	1.81542700836343	0.0694583136494714	0.787491802443908	TENM4
RN7SL2	4428.32307544589	-0.776349178137952	0.427685745576013	-1.81523276416976	0.0694881465983786	0.787491802443908	RN7SL2
APOA2	24.8800723517722	7.43740882138828	4.09735217629554	1.81517441054152	0.0694971108816226	0.787491802443908	APOA2
PCDHGC3	620.194150424731	1.13762585196149	0.627559312407053	1.81277821788357	0.0698660348316218	0.79070912146226	PCDHGC3
SRPRA	2905.65067019958	-0.803194546696593	0.443127572439218	-1.8125582713695	0.0698999787589961	0.79070912146226	SRPRA
ST6GALNAC3	63.8622370352941	2.34983206562321	1.29652750789536	1.81240432718444	0.0699237447241486	0.79070912146226	ST6GALNAC3
GRAMD1A	1370.5115305008	-0.85933461480758	0.474274493428449	-1.81189295801171	0.0700027377131473	0.791064248134362	GRAMD1A
AMBRA1	515.512908868663	-1.06034971409652	0.585450355405245	-1.81116930634119	0.0701146478650588	0.791790619198963	AMBRA1
MARCHF1	209.288676793375	1.65677292853272	0.915327134051731	1.81003366654166	0.0702905664618041	0.793238347789932	MARCHF1
GPSM3	342.783635230118	1.40193910909277	0.774706783846279	1.80963835392327	0.0703518880749724	0.793391747266124	GPSM3
CHD6	890.383531512983	-1.04610091664582	0.57838013460723	-1.80867366296426	0.0705017169492015	0.79454240057395	CHD6
DOCK6	815.679584909117	0.944767521880966	0.522731683402971	1.80736609598743	0.0707052165994979	0.79629594548337	DOCK6
NSD1	1264.26591693879	-0.882154174290026	0.488803033809207	-1.80472319783996	0.0711180078627961	0.800402603048923	NSD1
PALLD	2028.59433192202	0.805653269201709	0.44653969708504	1.80421421535626	0.0711977316992223	0.800757709090779	PALLD
FBLN5	626.593253288137	1.0718409670328	0.594278333946172	1.80360094892823	0.0712938872183378	0.801297016382982	FBLN5
HSD17B2	954.956077547926	1.4334979030097	0.795161676038982	1.8027753929874	0.0714234961823649	0.802211335837467	HSD17B2
TMEM97	1113.44139394735	-0.882870875534704	0.49002111324825	-1.80169966490287	0.0715926708469765	0.803281772397402	TMEM97
PRNP	1225.35115286704	1.00738337141927	0.559174366089093	1.8015549934182	0.0716154476744841	0.803281772397402	PRNP
MATN2	968.791313993337	1.06354704758716	0.590859558772044	1.79999973225022	0.0718606805036375	0.805136033758845	MATN2
STYK1	203.58463788705	1.90930774678135	1.06087663954314	1.79974530083308	0.0719008645248509	0.805136033758845	STYK1
MTM1	339.237026596804	-1.20798339454064	0.671256354077339	-1.79958578746125	0.0719260669031995	0.805136033758845	MTM1
WAS	236.239841660579	1.57303342547229	0.875537515169445	1.79664879941536	0.0723913920541293	0.807083910205092	WAS
FAM72C	53.876516099882	4.53614431019916	2.52442209654205	1.79690405832399	0.0723508522526634	0.807083910205092	FAM72C
FES	298.098013529851	1.26179533625434	0.702293865014335	1.79667714487096	0.0723868893575791	0.807083910205092	FES
OSCAR	33.431239839042	3.86476350462965	2.1505328436627	1.79711903308918	0.072316724734129	0.807083910205092	OSCAR
ZNF780A	272.962188915229	-1.28726980158195	0.716264427103203	-1.79719912489312	0.0723040134286037	0.807083910205092	ZNF780A
IGKV6D-21	114.632079701655	4.23741820189493	2.35811996327121	1.79694768200713	0.0723439258710012	0.807083910205092	IGKV6D-21
PLEKHA4	425.921160506285	1.18166848138158	0.657959004878031	1.79596064894746	0.072500775644004	0.807761657862116	PLEKHA4
RCSD1	666.046160974315	1.2747241442242	0.710102285282037	1.79512750577602	0.0726333872959353	0.808465555711725	RCSD1
CXCL3	505.570604208512	1.90281598977593	1.06025006036392	1.79468604710365	0.07270373484232	0.808465555711725	CXCL3
DSN1	381.831669449299	1.20719726615032	0.672665346397329	1.79464762473025	0.072709860181016	0.808465555711725	DSN1
CHST15	425.804686990031	1.32089425480473	0.736281092375533	1.79400811521997	0.0728118735552906	0.808954732045085	CHST15
RARG	458.271965492068	1.11008214453348	0.619005440387623	1.793331806322	0.0729198845091776	0.808954732045085	RARG
SFN	1007.13799923223	1.43866365970701	0.802257205740978	1.7932698508806	0.072929785750708	0.808954732045085	SFN
FBN2	109.952469866528	2.18028114544531	1.21589263798845	1.79315268250356	0.0729485137060448	0.808954732045085	FBN2
UGDH	1265.90432905951	1.02397942385799	0.571180452455586	1.79274241521354	0.0730141210132827	0.809142489069199	UGDH
ALOX15B	93.0680935154112	-1.98171944716135	1.10567320895248	-1.79231931380416	0.0730818312315168	0.809353284851102	ALOX15B
EPB41	1451.73676374236	-0.922318845286042	0.514688766230628	-1.79199334782597	0.0731340315979492	0.809392148636958	EPB41
ST8SIA4	219.536748393136	1.50809181108051	0.842772022676296	1.78944218662056	0.073543630377462	0.810686848650233	ST8SIA4
HOXC11	43.5271990983335	5.18621994229822	2.89760530143024	1.78982967063814	0.073481297757379	0.810686848650233	HOXC11
SLC12A8	318.507487732238	1.2779151574908	0.714115068203869	1.78950874220452	0.0735329208380684	0.810686848650233	SLC12A8
EPHX2	704.466023742103	-1.01639655853926	0.567737741437839	-1.79025716339583	0.0734125792680875	0.810686848650233	EPHX2
RP11-803J6.1	59.3518842955591	2.59216587612054	1.44821017715034	1.78990999857574	0.0734683812115578	0.810686848650233	RP11-803J6.1
AC005550.3	27.0890418319005	5.30165610220838	2.96085151508023	1.79058492977644	0.0733599271748414	0.810686848650233	AC005550.3
ZBTB44	842.988118307197	-0.926654946913321	0.518142393029095	-1.78841754579477	0.0737086676143929	0.811376187458486	ZBTB44
CALCOCO1	1553.88796765813	-0.868989912420175	0.486030902391054	-1.78793140136797	0.0737870759661536	0.811376187458486	CALCOCO1
KIF11	355.040356658429	1.31023925903842	0.732846680801024	1.78787636399785	0.0737959570260896	0.811376187458486	KIF11
COL11A1	60.6889893317148	5.0406447696651	2.81948857484565	1.78778691094396	0.0738103934090732	0.811376187458486	COL11A1
FCN1	73.7907379172966	2.23275443369273	1.24924846441523	1.78727810943348	0.073892550274618	0.811376187458486	FCN1
MICAL1	1118.0699581498	0.886729391635968	0.496145105776267	1.78723801023613	0.073899028322935	0.811376187458486	MICAL1
SORL1	1345.36120787166	0.879228365405404	0.492297170275933	1.78597078856374	0.0741039880030726	0.813089500049555	SORL1
MND1	26.0240818460827	5.1196318626974	2.86764676468928	1.7853077044697	0.0742114198590732	0.813493307761164	MND1
CAPN8	2244.90236335065	3.19895954848018	1.79208895886129	1.78504506300448	0.0742540078003736	0.813493307761164	CAPN8
RP11-24I5.1	74.9584775929319	2.5607712382815	1.43473597853785	1.78483796084294	0.0742876039933494	0.813493307761164	RP11-24I5.1
FAM98A	690.789178999332	-1.22218725021887	0.685114508475405	-1.78391675420598	0.074437193036243	0.81405885515886	FAM98A
PRKAB2	750.599648291147	-1.04429840902701	0.585379653395315	-1.78396772585088	0.0744289096389501	0.81405885515886	PRKAB2
APBB1IP	219.57809977124	1.69669551035127	0.951321860214458	1.7835136364561	0.074502730203169	0.814239897545876	APBB1IP
CTD-2554C21.2	22.1414373840947	3.78967950583965	2.12544553989704	1.78300475580439	0.0745855291633929	0.814609232117661	CTD-2554C21.2
PTP4A3	812.378511449971	-1.1188863528922	0.627675693962124	-1.78258671421442	0.074653604111206	0.814758750995694	PTP4A3
CCDC34	303.066876653038	1.36635339682083	0.766615569594321	1.78231887143106	0.074697246978129	0.814758750995694	CCDC34
ITIH3	26.6588558143712	-3.50269307105513	1.96629632459101	-1.78136582327371	0.074852707697166	0.815919055770485	ITIH3
CD9	4031.92636534406	0.775947979170601	0.435740334767303	1.78075775240082	0.0749520339164379	0.816466356351866	CD9
C2CD4A	147.530120337411	-1.69837829353615	0.954215416977388	-1.77986884650848	0.0750974271996363	0.817124600717008	C2CD4A
BTNL9	301.966363045437	-1.22930457298275	0.690703074166268	-1.77978731956075	0.0751107736206213	0.817124600717008	BTNL9
PPP1R14D	111.613770138359	4.19451084228508	2.35777016081444	1.77901600079465	0.0752371387160806	0.817964000573844	PPP1R14D
ZNF831	84.0229048721111	2.29256450409766	1.29002981553893	1.77714071138729	0.0755450913302313	0.820775198158454	ZNF831
NTS	26.3826499552001	5.37298773589423	3.02627330767253	1.77544695724344	0.0758241164305964	0.821658596757369	NTS
BOC	313.448314082204	1.1977665378562	0.674399812400551	1.77604814804545	0.075724981550033	0.821658596757369	BOC
SLC6A12	23.0100735513231	5.05798228684982	2.84790558444614	1.77603580486447	0.0757270158461271	0.821658596757369	SLC6A12
PLEKHH3	863.826152279103	-0.948417291833333	0.534132398044557	-1.7756221028821	0.0757952244212085	0.821658596757369	PLEKHH3
CCR3	24.2638744176516	5.12112414713123	2.88534047265547	1.77487689777494	0.075918215619602	0.822142344133318	CCR3
CIRBP	5776.44432055778	-0.791763631517406	0.44617835544603	-1.77454513840302	0.075973022677593	0.82220023175106	CIRBP
HNRNPAB	2978.14951410429	0.799427073286747	0.451076653169952	1.77226435389363	0.0763506854501266	0.824480868756896	HNRNPAB
SLC7A4	31.9418400281864	4.76818543621224	2.69087044740397	1.77198625107068	0.0763968395374206	0.824480868756896	SLC7A4
MIR100HG	134.741734110219	1.65524006036631	0.934138147815108	1.77194354415116	0.0764039292145807	0.824480868756896	MIR100HG
POGLUT3	641.670414037863	0.99502309835107	0.561553019153748	1.7719130062742	0.0764089990660544	0.824480868756896	POGLUT3
HLA-DMA	1416.91074215067	0.956330042075032	0.53975787913316	1.77177597409208	0.0764317523163314	0.824480868756896	HLA-DMA
SLC41A1	800.875685593357	-0.998324881553134	0.563642936275599	-1.77120090983451	0.0765272980303404	0.824976183630577	SLC41A1
DCAF12L1	33.849090403622	-3.82248960050623	2.16150567544439	-1.76843838252719	0.0769876446681471	0.828523928964118	DCAF12L1
CYP2J2	175.478207946155	1.7152066715623	0.970118838357169	1.7680376916161	0.0770546027057353	0.828523928964118	CYP2J2
CYP4B1	68.032610941478	-2.28333257329935	1.29152841944986	-1.76793056886193	0.0770725116473216	0.828523928964118	CYP4B1
MAP3K8	204.844216882416	1.6433777208737	0.929619839444995	1.76779544835751	0.0770951061322319	0.828523928964118	MAP3K8
F2RL2	225.453566779423	1.82720405945378	1.0336427582944	1.76773265694699	0.07710560777883	0.828523928964118	F2RL2
UNC93B1	1497.25464883293	0.897866428480358	0.508067543069092	1.76721863210667	0.0771916204982455	0.828912343373601	UNC93B1
MMP25-AS1	103.745726477731	-1.8031678967129	1.02174511307337	-1.76479228884103	0.077598681110112	0.830066200832299	MMP25-AS1
TRPV3	68.0106785458669	2.34354611972435	1.32772464462289	1.76508444670015	0.0775495742273482	0.830066200832299	TRPV3
CNN1	872.672406186125	1.11994424858634	0.63439828098749	1.76536457009792	0.0775025139120048	0.830066200832299	CNN1
GLIPR2	416.909579087446	1.23828763537149	0.701371979472417	1.76552196496779	0.0774760820169601	0.830066200832299	GLIPR2
SP5	168.594837144246	-1.59086763502028	0.901053579730031	-1.76556385858533	0.0774690479064112	0.830066200832299	SP5
HLA-DRB6	90.2567438280875	2.03529850808166	1.15267721922401	1.76571417751435	0.0774438130227705	0.830066200832299	HLA-DRB6
ITGA11	389.766377034709	1.24990607467492	0.708496879253034	1.76416595651444	0.0777040425262309	0.830658713127676	ITGA11
PLPP5	1287.18761791905	-0.843879308778867	0.478652147520325	-1.76303253448379	0.0778950025854539	0.831566388097818	PLPP5
SLC25A29	839.748631816727	-0.911929178657483	0.517269712936029	-1.76296650635384	0.077906138838826	0.831566388097818	SLC25A29
RP11-156P1.2	27.2232399933301	6.00065813109329	3.4041042375403	1.76277155820269	0.0779390262080491	0.831566388097818	RP11-156P1.2
VIM	8319.7715854829	0.88695468354642	0.503399067717718	1.76193151800548	0.0780808686647529	0.832124087221011	VIM
PNOC	27.8424515324355	4.80908154021182	2.72953393740862	1.7618691141014	0.0780914140687467	0.832124087221011	PNOC
MCTP1	219.409220069339	1.42338891544177	0.808095718821717	1.76141128122447	0.0781688170109394	0.832415275575173	MCTP1
CHN2	197.264231688477	1.45313818797698	0.825201001320156	1.76095058737477	0.0782467666719137	0.832613967748501	CHN2
REG4	7885.46983827386	5.31327132710726	3.01768834132868	1.76070910118168	0.0782876515424957	0.832613967748501	REG4
LSS	970.546491003258	-0.891035734487191	0.50665977145521	-1.75864709354759	0.0786374687950075	0.835799644360236	LSS
PGPEP1	1380.25922345859	-0.942899116525187	0.53628292753618	-1.75821207073868	0.0787114321546163	0.836051205563059	PGPEP1
GALNT7	2115.13663495471	0.938937433317843	0.534324214229629	1.75724290292846	0.0788764153373375	0.83726861567852	GALNT7
KBTBD3	90.8275992807039	1.96825078665775	1.12035768184573	1.75680572245032	0.0789509293762636	0.837524760064856	KBTBD3
DYNC2H1	192.306654621377	-1.57173757447752	0.895087994313358	-1.75595872636325	0.0790954562583512	0.838522812106232	DYNC2H1
ENPP2	844.348604481321	1.02841130714366	0.585772721501657	1.7556490246034	0.0791483558066726	0.838548832743352	ENPP2
PDE8A	674.60092875099	-1.03539597633825	0.590146261896573	-1.75447349782537	0.079349407167046	0.840143436520895	PDE8A
ATP6V1B1	33.4261878457136	-5.27158110524307	3.00519669547802	-1.75415509845839	0.0794039347015119	0.840185618423445	ATP6V1B1
HSD17B11	1207.6676563913	0.926988424368087	0.528733573253582	1.75322406455832	0.0795635538789719	0.841339030617144	HSD17B11
SERTAD2	467.622793264718	1.08216229694166	0.617514987955124	1.752447014323	0.0796969732704775	0.842214104688587	SERTAD2
DACT2	28.557311298858	-3.18611925414324	1.8185608808692	-1.75200032490549	0.0797737520511075	0.84248988586122	DACT2
TRAC	371.651149692633	1.51693155557119	0.866466579016723	1.75070982806126	0.0799959056573488	0.843880567354809	TRAC
ERN2	1768.79596138085	1.10566650117384	0.63157640933719	1.75064566191474	0.0800069646965757	0.843880567354809	ERN2
NLRP6	143.885216998131	4.20058602540347	2.39991905799173	1.75030320769174	0.0800660077134187	0.843967816246138	NLRP6
MSMO1	645.583681374863	-1.04426189482198	0.597254809867432	-1.74843614077176	0.0803885343750473	0.846830549376686	MSMO1
REC8	345.411648982279	-1.14209441833572	0.653778127478646	-1.74691438935149	0.0806521894277468	0.847459762868164	REC8
B4GALT4	706.252740897954	0.969825254210561	0.555106052094527	1.74709904630154	0.0806201588117962	0.847459762868164	B4GALT4
SEMA5A	366.837677425306	1.20838493318688	0.69153873884869	1.74738574327544	0.0805704487939454	0.847459762868164	SEMA5A
ALOX5AP	257.517246609947	1.56858846278425	0.897768003097283	1.74720914242059	0.0806010664427761	0.847459762868164	ALOX5AP
IGSF9B	154.487192082483	-1.65924965843017	0.950300459875538	-1.74602636585852	0.0808063704719259	0.848543459478726	IGSF9B
HOXA11	40.1635367733858	4.62724864031012	2.65095293340156	1.74550388353092	0.0808971970448222	0.848960925805606	HOXA11
MOXD1	265.670089809409	1.58101917132849	0.906553471632098	1.74398887743723	0.0811610293297529	0.851192296876014	MOXD1
RCN1	1892.06787515552	0.947167982087095	0.54348009061135	1.74278321956862	0.0813714885612614	0.85286144662916	RCN1
ZNF678	200.715693491009	1.46381701896062	0.840171761768856	1.74228304921695	0.0814589280109353	0.853149059330711	ZNF678
PTPRM	907.078397084595	-1.05278180277072	0.604338738589817	-1.74203924975472	0.0815015765034692	0.853149059330711	PTPRM
PADI2	244.913488058615	1.76024080827535	1.01127296982911	1.74061886433373	0.081750408738062	0.854932770057051	PADI2
ERLIN1	1016.23516826713	0.870825940716479	0.500336765127392	1.74047961575391	0.0817748363346395	0.854932770057051	ERLIN1
IGLV2-18	218.37868562004	2.48142747259209	1.42710321708621	1.73878626498969	0.0820723654394588	0.857201353993698	IGLV2-18
WNT10A	106.720413952527	3.23198235139495	1.85889496817198	1.73865786218855	0.0820949621342698	0.857201353993698	WNT10A
UNC13A	52.9714982470409	-2.76156057825489	1.58996736827619	-1.73686619823457	0.0824107910089105	0.858921548874422	UNC13A
SNRPD1	712.391819459198	1.02336379149152	0.589026041419725	1.73738293306168	0.0823196017032688	0.858921548874422	SNRPD1
NREP	692.806691810587	1.26675529454617	0.729343182219605	1.73684395141813	0.0824147187905133	0.858921548874422	NREP
CD38	222.907117099973	1.86472840181925	1.07386817793258	1.73645931608593	0.0824826519931082	0.859090929875587	CD38
PCSK1	121.760887551829	-2.02032134256571	1.1642825854312	-1.73524998814396	0.0826965358510558	0.860518689327889	PCSK1
CAMK2B	61.4882184439237	-2.56034512454283	1.47561902049748	-1.73509902554635	0.082723266892015	0.860518689327889	CAMK2B
AHSA2P	1528.44174191766	-0.825848836104396	0.476224152855245	-1.73415991430284	0.0828897132302498	0.861710883693835	AHSA2P
RP11-517H2.6	26.022625268676	3.47668458697916	2.00547653392963	1.73359524689465	0.0829899244184908	0.861909045475214	RP11-517H2.6
NKX2-2	30.1272371032689	-3.91556791300082	2.25880566769173	-1.73346825227428	0.0830124755944064	0.861909045475214	NKX2-2
PTGER2	342.011272588605	1.16779314109617	0.674008526453059	1.73260885473012	0.0831652143540546	0.862955903999657	PTGER2
ACBD7	54.5337729331336	-2.35423102233498	1.35923437309655	-1.7320272860461	0.0832687043351801	0.863349892701949	ACBD7
IGKV1OR2-108	43.4023753081579	4.67262721031849	2.69811473318006	1.73181190290274	0.0833070581660306	0.863349892701949	IGKV1OR2-108
GAL	32.9566412276701	5.19866340653424	3.00431693002396	1.73039780010586	0.0835592266253261	0.865423691085854	GAL
CDCA5	248.269440991758	1.62872915150696	0.941512400915828	1.72990727463883	0.0836468433555725	0.86579170429619	CDCA5
LA16c-358B7.3	26.1430578976952	3.70995204935333	2.14661455188728	1.72828048989586	0.0839379491731467	0.867796438562535	LA16c-358B7.3
PLEKHO2	574.019560200418	1.1138042888178	0.644472597273837	1.72824150092536	0.0839449361251613	0.867796438562535	PLEKHO2
IDI1	930.039450956076	-0.916436573388534	0.530648242438468	-1.7270133020271	0.0841652745408975	0.867915234921426	IDI1
AMOTL2	617.987353263505	0.982610779080784	0.568939947517799	1.72709050114651	0.0841514112755254	0.867915234921426	AMOTL2
TBC1D8	781.985591933144	-0.958970284048907	0.555074544672223	-1.72764233786867	0.0840523673436282	0.867915234921426	TBC1D8
POC1A	123.205419078378	1.86338885695695	1.07871299161915	1.72741857327593	0.0840925173455409	0.867915234921426	POC1A
UBASH3A	48.5583218252648	2.48473425780888	1.43911036334624	1.72657658585082	0.0842437339787336	0.868185734611586	UBASH3A
TTC22	569.210290039133	1.11143036450983	0.643830086023582	1.72627901155448	0.0842972294024375	0.868198788325104	TTC22
RASD1	261.713136631364	-1.38948942622494	0.805623261524531	-1.72473846347922	0.0845746159928322	0.87035489995378	RASD1
CELA3B	67.8611758056838	-2.41923568325583	1.40283356286116	-1.72453507479651	0.0846112926863568	0.87035489995378	CELA3B
PIK3R5	228.409811366313	1.62459786717417	0.942245520054355	1.72417680169013	0.0846759306893598	0.870481135342751	PIK3R5
LAMC1	2870.94590021633	0.808610070040681	0.469446520222273	1.72247537303679	0.0849834402089244	0.873102426818882	LAMC1
EBI3	48.7525493651605	2.92747852933571	1.70012909777031	1.72191543170165	0.085084839103616	0.873604249795806	EBI3
ANLN	351.442165995692	2.1867341831602	1.27072909550058	1.72085001508427	0.0852780438892211	0.875047483685508	ANLN
PHF1	917.545903086518	-0.890027615941122	0.517334560722032	-1.72041012434764	0.0853579179468852	0.87532675510862	PHF1
SLC30A5	970.26841811552	0.868078928871945	0.50467457238737	1.72007661247026	0.0854185163482256	0.875408136409713	SLC30A5
SLC47A1	33.7579702049528	3.26612138596061	1.89964423848487	1.71933318870571	0.0855537200366674	0.875713970547736	SLC47A1
CA11	128.637556702923	-1.71458617807154	0.997218444050313	-1.71936869830401	0.0855472581078705	0.875713970547736	CA11
ZNF280D	492.70977319447	-1.0134401682371	0.589883386041282	-1.71803477131016	0.0857902731791969	0.877055172852269	ZNF280D
RASAL3	340.005724373015	1.43831428462636	0.837172843730722	1.7180613243697	0.0857854303016514	0.877055172852269	RASAL3
SLC25A20	618.289571429369	0.962493101598031	0.560425495496721	1.71743275302803	0.0859001315339329	0.877638528880496	SLC25A20
NGFR	60.6961272830977	2.21367191014575	1.28917543093267	1.7171223225564	0.0859568243519691	0.877678311549621	NGFR
GNG2	330.79239051593	1.24915611718015	0.727699576158558	1.71658216949129	0.0860555426586235	0.877929068648763	GNG2
RPUSD2	151.979404716996	1.63800553220212	0.954320614010203	1.71641009127841	0.0860870108823608	0.877929068648763	RPUSD2
ZEB1-AS1	84.3154264633573	2.13245855457489	1.24284755415041	1.7157844881729	0.0862014942874123	0.878557596284277	ZEB1-AS1
NECAB3	614.531447116905	-0.952970519494945	0.555701229157027	-1.71489726762087	0.0863640637135312	0.879675141611538	NECAB3
GAB3	97.0638095170195	1.89728778710495	1.10711604954727	1.71372078643499	0.0865800174616185	0.880910268686166	GAB3
AK4	731.280579466679	-1.25581643743123	0.732827360765279	-1.71365932096176	0.0865913119793777	0.880910268686166	AK4
HJURP	186.63800025159	1.82457066159483	1.06636087074804	1.71102551832656	0.0870764021898231	0.881529253106838	HJURP
UPK2	56.1941626876615	-5.3165021767602	3.10708300149543	-1.71109113409631	0.0870642905808797	0.881529253106838	UPK2
CRYZL2P-SEC16B	314.800813393108	-1.21923243866275	0.712445619076112	-1.7113340387212	0.0870194661523592	0.881529253106838	CRYZL2P-SEC16B
BAX	1101.31288171573	0.947316540917558	0.553608684268166	1.71116633072663	0.0870504121722186	0.881529253106838	BAX
FBLN2	919.078590601176	0.983287133127802	0.574437012028861	1.71174056082306	0.0869444902323835	0.881529253106838	FBLN2
COBLL1	1285.61928637508	-0.889463340025359	0.519566123776772	-1.71193482277053	0.0869086804179554	0.881529253106838	COBLL1
LHFPL6	579.807585181665	1.18672258640214	0.692916864904954	1.71264786081504	0.0867773426158741	0.881529253106838	LHFPL6
MUSK	54.1005095312233	2.30844851875003	1.34881864414609	1.71145952702297	0.08699631645481	0.881529253106838	MUSK
IFITM3	4759.85142752036	0.802707923259502	0.469368376244182	1.7101874857498	0.0872312090653101	0.882558970354625	IFITM3
FBXO9	1065.10460500719	-0.853498353310914	0.49956612782358	-1.70847922982545	0.0875474570978293	0.884377843765597	FBXO9
RP11-34P13.13	95.3094442078365	-1.88363101656263	1.10268397952899	-1.70822379895935	0.0875948242025458	0.884377843765597	RP11-34P13.13
AATK	616.037203965518	-1.02326580756668	0.599144172503907	-1.70787909576139	0.0876587787435665	0.884377843765597	AATK
RPL7	18548.4675536561	-0.820729427440487	0.480634294858611	-1.70759647453356	0.0877112429977988	0.884377843765597	RPL7
SERPINA3	928.56277241279	2.67367593154407	1.56575469652425	1.70759566455668	0.0877113933938532	0.884377843765597	SERPINA3
SC5D	675.189023586677	-0.928276006533838	0.543689470643652	-1.70736432588052	0.0877543567449394	0.884377843765597	SC5D
NT5DC2	410.165177585518	1.12201467122995	0.657222009703874	1.70720799769853	0.0877833990382744	0.884377843765597	NT5DC2
SLC19A1	282.583197452815	-1.2170001393225	0.713051281165884	-1.70674981094295	0.0878685645907544	0.884523894869221	SLC19A1
PIM2	747.276469813843	1.17046311837076	0.685862077471034	1.70655756721028	0.0879043177719999	0.884523894869221	PIM2
RP11-161H23.5	264.872515943037	1.31151014846574	0.768678494812821	1.70618816230198	0.0879730520369117	0.88468000242564	RP11-161H23.5
CTRB1	96.6307452768458	4.38711550955521	2.57379483329588	1.7045319435727	0.0882817535458377	0.88617608043023	CTRB1
AHNAK2	297.258023269138	1.26489836221983	0.742036268937149	1.70463145154832	0.0882631816945235	0.88617608043023	AHNAK2
METTL7B	149.938876354841	2.39365105096833	1.40390494577924	1.70499509825413	0.0881953386197349	0.88617608043023	METTL7B
NCAM1	391.135073135808	-1.07564495350465	0.631165805130163	-1.70421931093499	0.0883401228031614	0.886226832442336	NCAM1
AC083843.1	165.075977177288	-1.56067319774465	0.916342034571384	-1.7031557419219	0.0885389266547318	0.887685511327869	AC083843.1
ZNF891	168.203286807328	-1.50266370603185	0.883011839582072	-1.70174808385702	0.0888026024240445	0.88891913788747	ZNF891
NSUN5P1	1164.25311809239	-0.838064485738347	0.492545416844475	-1.70149687130877	0.0888497248258811	0.88891913788747	NSUN5P1
RHOJ	214.707479072429	1.45474115018675	0.855125561206179	1.70120180729342	0.0889050986061302	0.88891913788747	RHOJ
SNHG12	300.898779529812	1.24506958044807	0.731907170861371	1.70113045754528	0.0889184927737077	0.88891913788747	SNHG12
ARFGEF3	1466.22651115471	-1.00375203596707	0.590070058262416	-1.70107264707317	0.088929346466153	0.88891913788747	ARFGEF3
CGREF1	219.255697742341	1.97998922600431	1.16490742610245	1.69969662965319	0.089188003635825	0.890482323836417	CGREF1
KSR2	31.727062755875	-3.02276636955203	1.77844228074316	-1.69967077497106	0.0891928694692675	0.890482323836417	KSR2
IGHV3-73	408.287435350396	-1.63245748222748	0.961310079087081	-1.69815912445001	0.0894777329974019	0.892673678393133	IGHV3-73
RAI14	602.638418147109	0.989675565515627	0.582887023660481	1.69788574001965	0.0895293291721775	0.892673678393133	RAI14
LONRF2	289.823717581789	-1.44246995164459	0.849685306919837	-1.69765198938609	0.0895734642098144	0.892673678393133	LONRF2
GLDN	40.8650871058849	2.58877342577089	1.52688439173911	1.69546131964994	0.0899879419928043	0.893056453579932	GLDN
NPM2	22.32048799127	-3.19590257982532	1.88489253507188	-1.69553569784998	0.0899738442607131	0.893056453579932	NPM2
RASL12	204.951464355213	1.50577387617462	0.888067327778919	1.69556274515875	0.0899687181225773	0.893056453579932	RASL12
MT-ATP8	3500.82856977929	-0.752835387023239	0.443707923396511	-1.69669133077545	0.0897550325294772	0.893056453579932	MT-ATP8
SYT7	173.686367923034	-1.53418241790121	0.904447729213346	-1.69626432611599	0.0898358331847811	0.893056453579932	SYT7
IGHV6-1	194.585532331324	1.96395685549956	1.15764715090275	1.69650731137552	0.0897898467245615	0.893056453579932	IGHV6-1
SLC44A1	2277.64317463335	0.752819634759417	0.443839246385614	1.69615382346192	0.0898567527650413	0.893056453579932	SLC44A1
B3GNT6	459.671482498439	4.40271045737144	2.60036755271031	1.69311082688391	0.0904343738181076	0.893263968476209	B3GNT6
PROSER1	664.572443801582	-0.983566332805484	0.580320661221735	-1.69486699083711	0.0901006556551758	0.893263968476209	PROSER1
LYRM7	327.360182325292	-1.14319331368317	0.674641529189157	-1.69451962890153	0.0901665849731175	0.893263968476209	LYRM7
SLC24A3	268.760535832317	1.28335752595006	0.757390599872165	1.69444607071526	0.0901805513016316	0.893263968476209	SLC24A3
AURKB	152.178936274154	1.90752318457825	1.12636824554465	1.69351647840168	0.0903572009799747	0.893263968476209	AURKB
TMEM150B	84.212371632503	3.17454441775909	1.87463964268463	1.6934158146858	0.0903763467206002	0.893263968476209	TMEM150B
ARHGEF40	879.126396567167	0.900203721166084	0.531600148330128	1.69338500749825	0.0903822067475122	0.893263968476209	ARHGEF40
APOB	1337.7798101542	5.59812018807506	3.30645581133152	1.69308785827102	0.0904387450487553	0.893263968476209	APOB
ACTG1	24339.6662823122	0.71597339921881	0.422961286386153	1.69276343311748	0.0905005056037823	0.893343173783654	ACTG1
CHGB	471.413139868263	-1.33830492459049	0.79133137456102	-1.69120670254341	0.0907973313387747	0.893619916426555	CHGB
MXI1	674.077531123627	-0.955944092014088	0.565093301714997	-1.6916570929312	0.0907113738836626	0.893619916426555	MXI1
RNF186	161.720345837679	-3.16704501464443	1.87250793875827	-1.69133863151715	0.0907721457808593	0.893619916426555	RNF186
SLC25A24	1098.52682773665	0.905906284202668	0.535309474878021	1.69230384799203	0.0905880545290388	0.893619916426555	SLC25A24
CKLF	294.351188779499	1.34481154090908	0.79478734907543	1.69203943982437	0.0906384539766732	0.893619916426555	CKLF
ADGRE3	23.3990121447623	4.74431948209951	2.80689834566361	1.69023559026604	0.0909828919947891	0.894805610910301	ADGRE3
IGHV3-64D	128.428418097244	3.9930927105262	2.36275855045213	1.69001301879199	0.0910254639986355	0.894805610910301	IGHV3-64D
ADGRG1	1878.0369286659	-0.796111654761942	0.4712607651054	-1.68932301118657	0.091157545914335	0.895574400552004	ADGRG1
RP13-39P12.3	31.904240597197	2.9474738636034	1.74581247089469	1.68831069358376	0.0913516035456084	0.89574105264197	RP13-39P12.3
ATP2A1	23.3035850656923	-3.60076394972013	2.13305928418116	-1.6880749524514	0.0913968419080756	0.89574105264197	ATP2A1
ADGRL1	586.101520756426	-0.956650628241085	0.566762321250684	-1.68792206604354	0.0914261902009141	0.89574105264197	ADGRL1
TNFRSF13B	46.6489366192864	3.53308922757599	2.09331803239463	1.68779381484348	0.0914508153262346	0.89574105264197	TNFRSF13B
EZH2	407.034743206013	1.12186007486339	0.66471377080033	1.68773406561541	0.0914622894152039	0.89574105264197	EZH2
IL5RA	27.9873086832087	4.69569726611826	2.78319717062509	1.68715939915375	0.0915727059883074	0.89574105264197	IL5RA
POLE2	59.1340333751198	2.28741656996502	1.35588649097331	1.68702659492021	0.0915982382642225	0.89574105264197	POLE2
RP11-70C1.3	197.171420674286	1.49292027736326	0.884961823369084	1.68698833999376	0.0916055940258286	0.89574105264197	RP11-70C1.3
ZCCHC14	757.723245420683	-0.891070261844802	0.528626892550003	-1.68563172703234	0.0918667543341683	0.897766641561952	ZCCHC14
LDLR	1618.58357554164	1.19524438283907	0.7093370063868	1.68501625049477	0.0919854362607197	0.897870761574835	LDLR
ACP5	1035.86704388959	-0.881623437415089	0.523145865163601	-1.68523445586134	0.091943345780551	0.897870761574835	ACP5
TPBG	452.089716090534	1.0352460383718	0.614812542009569	1.68384014253842	0.0922125669334159	0.899559565806439	TPBG
TGFA	267.270973649136	1.29868118106549	0.771539859126561	1.68323277884268	0.0923300376344046	0.900147957938159	TGFA
CCL15	110.438044739258	4.00603834267386	2.38034061285236	1.68296853023628	0.0923811836757805	0.900147957938159	CCL15
GPR153	295.099605418695	1.24050047586408	0.737950388569476	1.68100795809432	0.0927613688111194	0.902986475344117	GPR153
LINC01006	196.237451215847	-1.36655795057747	0.812988834117906	-1.68090617389621	0.0927811405815888	0.902986475344117	LINC01006
TLE2	496.840148992476	-1.15281079940519	0.686168151676939	-1.68007039759542	0.0929436196616939	0.90355184802407	TLE2
POLQ	143.756895873013	1.85518969821972	1.10424791818036	1.68004817367172	0.092947943218502	0.90355184802407	POLQ
EPHA1	440.543171237796	1.21780678630914	0.725020437292593	1.67968614906462	0.0930183960903819	0.903708239748929	EPHA1
APOL1	2101.9689480308	0.830735006278519	0.494837744473525	1.67880283094081	0.0931904767106955	0.904565644427337	APOL1
LAMP5	83.6578004170865	2.02929487478881	1.20886733584776	1.67867458621148	0.0932154814957605	0.904565644427337	LAMP5
ACKR4	205.940960250001	1.42782215942706	0.850976517832148	1.67786317190564	0.0933738135225791	0.905287301594037	ACKR4
CASC9	50.4630519990984	2.40729275733939	1.4348465062077	1.67773538627617	0.0933987681064653	0.905287301594037	CASC9
WDR49	29.4969364579573	5.04114651755621	3.00702069864542	1.67645886835003	0.0936483463988223	0.907177425517263	WDR49
ADH1C	5950.74124072798	2.66759843424092	1.59204439587421	1.67558043051689	0.0938204046197345	0.90725804886204	ADH1C
CXCL10	247.755818423393	1.54316095514668	0.920947487261456	1.67562317775082	0.0938120259225571	0.90725804886204	CXCL10
RPS6KL1	91.0926161425017	1.87815515140735	1.12070236808743	1.67587327812341	0.0937630168753468	0.90725804886204	RPS6KL1
MTATP6P1	9831.49113178288	-0.673664316261015	0.402174861375302	-1.67505326901167	0.0939237805712533	0.907729653741828	MTATP6P1
CRISPLD2	1262.83148104286	0.989177411319475	0.590664141837886	1.67468674878687	0.09399570871287	0.907896958706587	CRISPLD2
RFC1	819.888703543033	-0.881689464175492	0.526583782106229	-1.67435742257179	0.0940603753453994	0.907993971757593	RFC1
ATXN2L	1644.26284261132	-0.765735679210073	0.45756190790877	-1.673512733413	0.0942264019556998	0.908350869568454	ATXN2L
SH3KBP1	831.354920689302	0.87889520972578	0.525206045758072	1.67342934610968	0.094242804755616	0.908350869568454	SH3KBP1
ULK1	978.452826610564	-0.937361023559483	0.56017520549544	-1.67333543927644	0.0942612795527632	0.908350869568454	ULK1
DBNL	2208.6175553616	0.740567271365242	0.442707916656586	1.67281235212179	0.094364242442707	0.90881622371096	DBNL
FAM83D	241.282793266031	1.30186366971374	0.778670711652252	1.67190527424786	0.094543002601821	0.910010615084001	FAM83D
RDH13	643.915313863233	0.972961235319081	0.582218413312388	1.67112755809913	0.0946964851300624	0.910704193743022	RDH13
SMTNL2	26.1861254005212	-3.13601435265666	1.87683404193079	-1.67090658129287	0.0947401313803419	0.910704193743022	SMTNL2
HECTD4	1249.67615673027	-0.858723399428325	0.513987799217342	-1.67070774974798	0.0947794173840719	0.910704193743022	HECTD4
TUBGCP6	1133.10471177398	-0.971763847719098	0.582163208140069	-1.66922923697591	0.0950719579674563	0.912987381451778	TUBGCP6
RP11-304L19.1	44.3726646386122	2.81891506360842	1.68960706619403	1.66838498726112	0.0952393265452451	0.914066584966287	RP11-304L19.1
TRIM66	238.417425160931	-1.42128878161768	0.852166125882599	-1.66785411723052	0.0953446898555369	0.914549786190762	TRIM66
CTSF	927.501012801784	-0.857613920941316	0.514546349113718	-1.66673793802738	0.0955665256456985	0.915730959544048	CTSF
CD52	275.901119221411	1.47411520398716	0.884566274398893	1.66648361649205	0.0956171287166063	0.915730959544048	CD52
ITGBL1	512.654001910047	1.32277582903185	0.793890735123631	1.66619381044403	0.0956748183906935	0.915730959544048	ITGBL1
RNF20	666.268747358125	-0.946885066385666	0.568315166126792	-1.66612668959535	0.0956881836448302	0.915730959544048	RNF20
PKP3	1611.18123844538	0.98905569637963	0.593732753681211	1.66582640126786	0.0957479960350498	0.915776143895646	PKP3
CPNE3	1378.68726111786	0.867309781973701	0.520874130050695	1.66510435426941	0.095891938181085	0.916302413011902	CPNE3
TOB1	2057.78891543426	-0.800932756895738	0.481073417939328	-1.66488674499315	0.0959353531681086	0.916302413011902	TOB1
SEZ6L2	870.15635213587	-0.863094435350047	0.518461844860187	-1.66472122086978	0.0959683872377863	0.916302413011902	SEZ6L2
NRTN	128.728956223376	-1.54875894953142	0.931174638327176	-1.66323145603891	0.0962661132788288	0.918617451799065	NRTN
SDC1	2967.33848041897	0.728299386062827	0.438177585917594	1.66211008839643	0.0964907031670716	0.920232334335187	SDC1
PC	323.362947587133	-1.16346287630403	0.701114850769414	-1.65944691519118	0.0970257692057309	0.921107573676108	PC
TRAM2	878.60476560126	0.871543406400807	0.52513037514892	1.65967052687373	0.0969807516714672	0.921107573676108	TRAM2
ZNF791	471.557810021974	-1.02490869318255	0.617522432665638	-1.65971086873453	0.0969726318213071	0.921107573676108	ZNF791
CTSW	88.7136941209233	3.98785959558308	2.40241757051056	1.65993607628152	0.0969273129251505	0.921107573676108	CTSW
CEP170	435.145564474498	1.16913531527758	0.704197415533501	1.66023800924041	0.0968665810211352	0.921107573676108	CEP170
BCR	1291.25555747895	-0.883568070651441	0.532104268835753	-1.66051678665291	0.0968105337333038	0.921107573676108	BCR
CTPS1	335.375763643704	1.11774884596205	0.67305919829944	1.66069916106365	0.0967738819896074	0.921107573676108	CTPS1
RP5-1148A21.4	391.218174757084	4.53530675797167	2.73068975269927	1.66086489814105	0.0967405834734536	0.921107573676108	RP5-1148A21.4
MDGA1	119.249077636083	1.66694758838503	1.00498016445273	1.6586870540801	0.0971788694239133	0.922034444311479	MDGA1
AK7	66.3297950039828	2.18518428390324	1.31842949409932	1.65741459341065	0.0974356829746655	0.923882255645572	AK7
LINC00543	72.2509013279508	2.22521199256487	1.34277701846973	1.6571716390416	0.0974847787043454	0.923882255645572	LINC00543
IFI35	613.036355536086	1.01664890948732	0.613708236427333	1.65656715869691	0.0976070166752517	0.924087215265387	IFI35
GPR132	81.1247781910282	2.09702308695044	1.26595927946753	1.65646962028073	0.0976267523593585	0.924087215265387	GPR132
KL	112.161168027618	-1.83889870386113	1.11028500803862	-1.65624023610806	0.097673177959531	0.924087215265387	KL
TXNRD1	1974.05236303323	0.786042038723389	0.475061288171206	1.65461185387118	0.098003257432511	0.926682678214238	TXNRD1
GPX1	3457.79451845355	0.784264214181344	0.474077813062365	1.65429427948819	0.0980677347340497	0.92676518162826	GPX1
PLAGL2	655.92324077015	-0.927115655466405	0.56076881618285	-1.65329388637777	0.0982710666296166	0.927188507238471	PLAGL2
TMEM132A	1072.21326495464	-1.21694737120951	0.736131494523251	-1.65316574588029	0.0982971357512446	0.927188507238471	TMEM132A
MRO	29.0732159205261	2.86016842910152	1.73013444769853	1.65314807349578	0.0983007314846858	0.927188507238471	MRO
P2RY10	88.7977945451817	2.07250350540149	1.253800924702	1.65297653285276	0.0983356396716252	0.927188507238471	P2RY10
RECQL5	548.625929598207	0.993272427270454	0.601083537619723	1.65246985669212	0.0984388050947552	0.927193973204909	RECQL5
CYRIA	193.269379367866	1.54779433111815	0.936680067209277	1.65242582318381	0.0984477749327237	0.927193973204909	CYRIA
MSMB	1247.86936163946	5.00892185694662	3.03299409814349	1.65147761415448	0.0986410880888845	0.928488565855905	MSMB
RP11-295K3.1	165.863349300392	1.59688253675809	0.96858869842827	1.64866938809978	0.0992153848106258	0.928786178875703	RP11-295K3.1
GJA1	736.148852655357	1.09294454533282	0.662919882364634	1.64868270572047	0.0992126550052482	0.928786178875703	GJA1
MTHFD1L	282.722127576156	1.19317765746165	0.723544741000759	1.64907239296815	0.0991328046311031	0.928786178875703	MTHFD1L
PAX6	48.9043399060307	-2.44760745754264	1.48415359344896	-1.64916048335318	0.0991147612390859	0.928786178875703	PAX6
FAT1	2451.78796222953	0.750085673959964	0.454985892149353	1.64859105942068	0.0992314415979817	0.928786178875703	FAT1
IGKV1-12	1064.88887761784	-1.42761602449587	0.865577716275296	-1.649321600652	0.0990817666590813	0.928786178875703	IGKV1-12
UNC93A	62.2877757374929	4.22814082582893	2.56323919862265	1.64953033961907	0.0990390328604141	0.928786178875703	UNC93A
HS6ST3	73.6927470476032	-1.95164650178373	1.18306633655095	-1.64965094643252	0.0990143485019483	0.928786178875703	HS6ST3
IGFBP6	468.383779550187	-1.09389468500201	0.662835609840607	-1.65032576518492	0.098876325268026	0.928786178875703	IGFBP6
SLC7A2	495.515072992891	-1.29007893895816	0.782217696022212	-1.64925818671523	0.0990947519043161	0.928786178875703	SLC7A2
GSTA4	469.380035132799	-0.993572125879959	0.60480763068485	-1.64279032781861	0.100426322074546	0.928985393347343	GSTA4
CSF2RB	445.427357651989	1.15824213753563	0.704960823773827	1.64298794837318	0.100385426776628	0.928985393347343	CSF2RB
SLC39A14	3431.2596437234	-0.825682464040751	0.502533494950789	-1.6430396627027	0.10037472728344	0.928985393347343	SLC39A14
FLVCR2	125.945795088152	1.8126005776577	1.10317855324718	1.64307089937739	0.100368264977604	0.928985393347343	FLVCR2
CD209	193.788512785347	1.47989697776165	0.900568015551742	1.64329284652085	0.100322357657762	0.928985393347343	CD209
STBD1	327.159607677262	1.23188244516099	0.749554342771744	1.64348650240043	0.100282315749734	0.928985393347343	STBD1
PLVAP	3931.40195932758	-0.782226070611808	0.475884171031213	-1.64373206386918	0.100231559730749	0.928985393347343	PLVAP
DENND10	408.888124466799	1.04397009287653	0.635061829900857	1.64388732517511	0.100199478760239	0.928985393347343	DENND10
CTRB2	142.425318079127	4.07440591199208	2.47851090061903	1.64389267401425	0.100198373698687	0.928985393347343	CTRB2
ISLR	863.830950326155	1.02239356766293	0.621822866820922	1.64418779400946	0.100137417439463	0.928985393347343	ISLR
PDE7B	99.7621948141971	1.7364249571807	1.05610608335177	1.64417664527582	0.100139719643585	0.928985393347343	PDE7B
DCBLD1	407.163376532751	1.05076673580208	0.639000542883216	1.64439099075088	0.100095464876505	0.928985393347343	DCBLD1
SLC2A11	194.06736108844	-1.29374148091152	0.78676544556181	-1.6443801493947	0.100097702859009	0.928985393347343	SLC2A11
PLIN1	46.0763059970485	-2.65957883378517	1.61431557553262	-1.64749623561532	0.0994560893259799	0.928985393347343	PLIN1
HOXA5	104.001514784717	-1.77589701561759	1.07806354295404	-1.64730272832655	0.0994958373966473	0.928985393347343	HOXA5
RAB26	207.340778569622	-1.46162806115983	0.887371698048422	-1.64714297782357	0.0995286610806204	0.928985393347343	RAB26
WTIP	331.386280619962	1.17776526873212	0.714715209669172	1.64788051632103	0.0993771923061448	0.928985393347343	WTIP
IFI6	4027.05269366116	0.767626002842304	0.466297813787934	1.64621402919853	0.0997197018959138	0.928985393347343	IFI6
NTM	125.771731822434	1.94737423810841	1.18356247444146	1.64534976409032	0.0998977029077625	0.928985393347343	NTM
HS3ST2	44.5065645896872	3.44893267785628	2.09644116609075	1.64513687941338	0.0999415867613664	0.928985393347343	HS3ST2
RPS6KA4	1010.50101422684	0.879533013849108	0.53414785634937	1.64660964823536	0.0996383060362877	0.928985393347343	RPS6KA4
RALA	1124.9116076265	0.826290276954288	0.503137004119079	1.64227689513914	0.100532633126886	0.929451590916696	RALA
UBE2T	157.98554910942	1.6938853702537	1.03172063351036	1.64180623633587	0.100630166229415	0.929476271567189	UBE2T
NFKBIE	368.291627859226	1.25660936276113	0.76542352212757	1.6417177241539	0.100648516744424	0.929476271567189	NFKBIE
RAB27A	1594.67897777965	0.832141297507887	0.507089110008433	1.64101591038713	0.100794112538286	0.929476271567189	RAB27A
ENOX2	261.665275329147	1.19692498435677	0.729382863367885	1.6410105645066	0.100795222219405	0.929476271567189	ENOX2
ALDH1B1	1189.3230034953	0.834795819744995	0.508737729738315	1.64091588051548	0.1008148780386	0.929476271567189	ALDH1B1
SRRM2	8438.76425786239	-0.715230217420882	0.436101754553596	-1.64005351951177	0.100994039542428	0.93009635419046	SRRM2
ALDH3A2	2063.66933823194	0.749553382017005	0.457029661338807	1.64005412651181	0.100993913344789	0.93009635419046	ALDH3A2
CEROX1	61.810535315157	2.10491217375887	1.28392865495745	1.63943079362819	0.101123572834836	0.930773616408347	CEROX1
RP11-23P13.6	96.1033685931171	-1.69287634043453	1.03311130708084	-1.63861950675762	0.101292527206478	0.931812772414659	RP11-23P13.6
CHL1	184.327877160129	1.44737737975183	0.883588343389492	1.63806753515965	0.101407606398126	0.932355443117287	CHL1
SFTPD	184.49501627553	-1.53080930577705	0.935110704906003	-1.63703537746467	0.101623077774302	0.933820023130025	SFTPD
LINC02038	44.2755062425088	3.324865845474	2.03212668437186	1.63615087142155	0.101808015568397	0.935002565079263	LINC02038
FBXL16	76.3796125167613	1.91014608835029	1.16778239827628	1.63570378451481	0.101901597052834	0.935345250032719	FBXL16
SLC23A2	653.73587608955	0.937963690750414	0.573530590822752	1.63542050896513	0.101960925979119	0.935373329222344	SLC23A2
ADGRE5	1273.82112893635	0.786598609140085	0.481056485123896	1.63514812389962	0.102017999940905	0.935380702160871	ADGRE5
DPP4	668.503124595876	1.04439381032869	0.639062775851866	1.63425855767694	0.10220457155403	0.936574748038946	DPP4
RPGRIP1L	100.690275570826	1.90029592215121	1.16358293749509	1.63314179068497	0.102439179024746	0.937785204888083	RPGRIP1L
SIM2	311.508117739179	-1.3050826159468	0.799147889886768	-1.63309273848138	0.102449493597832	0.937785204888083	SIM2
ABCB6	357.19204186155	1.24271754796553	0.762028919360847	1.63080103181368	0.102932309671883	0.938072249822206	ABCB6
RP5-1086D14.6	69.8381449521609	2.19038271840712	1.34312586600308	1.63080972070423	0.102930475687568	0.938072249822206	RP5-1086D14.6
TMEM156	39.1152687015793	3.44826084961946	2.11415992749976	1.63103122179476	0.102883731712502	0.938072249822206	TMEM156
TOM1L2	972.280901436317	-0.846954168583307	0.51923005584647	-1.63117323245583	0.102853771700963	0.938072249822206	TOM1L2
AOC3	718.172427944247	0.931609166000529	0.571085230207471	1.63129620015226	0.102827834792569	0.938072249822206	AOC3
APPBP2	686.844126647432	0.977691436339995	0.599099182629835	1.63193585417405	0.1026929999441	0.938072249822206	APPBP2
PRKAR2B	388.604454555865	1.06386758495161	0.65181927798464	1.63215115122244	0.102647648394388	0.938072249822206	PRKAR2B
ALOX5	416.212986589852	1.03913340746643	0.636642557273175	1.63220852202714	0.102635566129292	0.938072249822206	ALOX5
PLAAT2	267.917705701175	3.67852279691218	2.25666341916249	1.63007153201313	0.103086379594755	0.938961582467736	PLAAT2
PTGER4	656.902617717023	-0.909800329563815	0.55835427373468	-1.62943201540915	0.103221595910958	0.93924800914408	PTGER4
CARD9	130.238357730888	1.64650962125119	1.01050778478106	1.62938835904953	0.103230831541012	0.93924800914408	CARD9
SLC2A1	634.587337099923	1.1996625264457	0.736518801774961	1.62882810805996	0.103349412595355	0.939421297476482	SLC2A1
IFT172	564.48244084259	0.950760859345379	0.583773104383079	1.62864793223067	0.103387571078044	0.939421297476482	IFT172
RP11-452F19.4	25.8180679005697	3.35640212153716	2.06127863233179	1.62831073339186	0.103459014723891	0.939421297476482	RP11-452F19.4
TBC1D15	770.945730945975	-0.882671048284971	0.542104339760124	-1.62823092077725	0.103475930679146	0.939421297476482	TBC1D15
TMEM200B	138.981066859919	1.52516706851064	0.936862203284965	1.62795239594774	0.10353498009431	0.939444309010758	TMEM200B
NDUFAF5	172.821238269146	1.40555369358235	0.864263204650252	1.62630282767985	0.103885250547126	0.940568910590895	NDUFAF5
RASA3	494.942727195865	1.05679551270683	0.649759071898643	1.62644210510028	0.103855639937704	0.940568910590895	RASA3
SLC7A1	1574.65767218642	-0.816765738804174	0.502120929456551	-1.62663153612849	0.103815377352678	0.940568910590895	SLC7A1
NIPSNAP3B	53.1847622132986	-2.35304310866213	1.44631044490385	-1.62692810312834	0.103752368481761	0.940568910590895	NIPSNAP3B
VGLL1	30.9296545887524	4.74662711307047	2.92030566106742	1.62538708750628	0.104080105502431	0.941820138142027	VGLL1
UPK3B	40.3324412567595	-2.58965820374509	1.5942359456279	-1.62438829136119	0.104292964382818	0.942242922328851	UPK3B
INMT	153.720074254183	1.43587839585204	0.8839502425088	1.62438825943051	0.104292971193264	0.942242922328851	INMT
PBK	134.886566643901	2.84886506271194	1.75445186645804	1.62379208981284	0.104420188848962	0.942242922328851	PBK
RNF145	1272.71730135119	0.817183374713984	0.50331456827574	1.62360365906653	0.104460424031558	0.942242922328851	RNF145
AC098614.2	35.3839474094955	3.58887291298326	2.21046222522293	1.62358481951498	0.104464447474488	0.942242922328851	AC098614.2
ZNF277	334.94677336816	-1.0963412085752	0.675322894883365	-1.62343260813711	0.104496958802269	0.942242922328851	ZNF277
LY6H	61.6153866196271	-2.07386397478521	1.27755431835292	-1.62330786643884	0.104523608781472	0.942242922328851	LY6H
PRX	196.40942343244	-1.36736600004997	0.843076918452808	-1.62187573888196	0.1048299572155	0.944039113537837	PRX
TSSC2	50.9148418463488	-2.30129053494881	1.41893330999428	-1.62184545160764	0.104836443697939	0.944039113537837	TSSC2
HYOU1	3382.08364800431	-0.766673432884732	0.472855965860502	-1.6213677911191	0.104938784132615	0.944168890870768	HYOU1
ADHFE1	204.242241498073	-1.2617809261341	0.7782775333454	-1.62124804079899	0.104964453487889	0.944168890870768	ADHFE1
OTULINL	412.442063019193	1.08930250526221	0.672263942383441	1.62034944399993	0.105157233336083	0.94488037283552	OTULINL
PIGL	206.597628613684	-1.33453200058758	0.823566519556658	-1.62043012786142	0.105139912404428	0.94488037283552	PIGL
CUL5	659.227158735725	-0.901631005837401	0.556636312849331	-1.6197847409956	0.105278525221115	0.945459170583787	CUL5
HMCN1	372.095784140827	1.32114647733417	0.815846273798078	1.61935712617002	0.105370445944702	0.945773716489625	HMCN1
FSCN1	559.079072204691	1.24967511260946	0.772267948985026	1.61818849824323	0.105621980822307	0.947372080796681	FSCN1
PIMREG	58.3623794603023	3.18776990181535	1.97019101613886	1.61800042518856	0.105662506033631	0.947372080796681	PIMREG
MSC	189.785688268455	1.48530955472879	0.918305800709687	1.61744546705564	0.105782158039371	0.947676998189494	MSC
MILR1	41.9792390814412	2.68026846612775	1.65723451588765	1.61731392897773	0.105810534117771	0.947676998189494	MILR1
IKZF1	414.010652365561	1.22902900405452	0.760140515364226	1.61684449021326	0.105911853116228	0.948073631853024	IKZF1
TPR	1881.33149926591	-0.738958477422099	0.457219106166547	-1.61620209535366	0.106050625915442	0.948804927121844	TPR
ARF6	2943.70956797373	0.758921649726812	0.469693523145987	1.61578052991574	0.106141772562314	0.948844825708643	ARF6
CD48	279.281979685303	1.41477836483472	0.875805843203356	1.61540183342465	0.10622370346919	0.948844825708643	CD48
PPIC	858.201969229864	0.854799876348159	0.529204789665983	1.61525347661286	0.106255814101343	0.948844825708643	PPIC
UBE2D2	1349.67777558552	-0.766258350653309	0.474426354060012	-1.61512602345101	0.106283406453077	0.948844825708643	UBE2D2
PHF19	414.553990844238	1.02000908545444	0.631674350686079	1.61477046574169	0.106360411218485	0.94902260637943	PHF19
TMSB4X	37571.3886357962	0.68329848890413	0.423346741189708	1.61403979863857	0.106518793984715	0.949925918673772	TMSB4X
P2RY6	107.416470103681	1.98445699434337	1.23067321782887	1.61249709963162	0.106853810565371	0.952402623607589	P2RY6
IL21R	69.2042447142693	2.61419336975652	1.62160791807505	1.61209953442983	0.106940282047797	0.952662544737693	IL21R
WNT2B	391.085753908526	1.04770157694942	0.650424783053936	1.61079590483953	0.107224213978692	0.954501602049603	WNT2B
GRB10	746.92203899201	-0.900995148353796	0.559407287381168	-1.61062461765872	0.107261564857647	0.954501602049603	GRB10
FAM193B	825.910149649161	-0.882837573325035	0.548230135195959	-1.61034119915622	0.1073233897249	0.954540774423227	FAM193B
MKNK2	3269.81204338015	-0.690171010862831	0.429020316191572	-1.60871405109553	0.1076788819363	0.954637895694465	MKNK2
SLPI	1310.97581274973	0.993777031150722	0.617648236959946	1.60896926710594	0.107623061882281	0.954637895694465	SLPI
SYT5	27.8740890670671	-2.94608716177072	1.83096669292937	-1.60903372690918	0.107608967059337	0.954637895694465	SYT5
SLC15A3	614.590096264545	1.08281239189275	0.672879234929674	1.60922248106812	0.107567702358047	0.954637895694465	SLC15A3
NIN	805.354236387397	-0.966784746926287	0.600703744638846	-1.60942021013626	0.107524489037049	0.954637895694465	NIN
KLHDC4	505.489776428058	-0.944757012854835	0.58696147383471	-1.60957244209333	0.10749122839332	0.954637895694465	KLHDC4
OSMR	601.98897053388	0.961410369266658	0.599871553527522	1.60269371603491	0.109002291574776	0.955119786069848	OSMR
GPR157	298.730524777658	-1.36993513652089	0.854850605909587	-1.60254332985264	0.109035513900713	0.955119786069848	GPR157
POLR1G	123.546308119442	1.77805045331186	1.10954588144255	1.6025028645054	0.10904445460614	0.955119786069848	POLR1G
MIOS	525.330874074461	-1.02104154912775	0.637267365567472	-1.60221847892453	0.109107305162552	0.955119786069848	MIOS
ACTN4	8572.4590248497	0.771902629030382	0.481997771087031	1.60146514223404	0.109273934590305	0.955119786069848	ACTN4
CXCR3	52.1503553609205	2.41208589487963	1.50622122979828	1.60141541438947	0.109284940894246	0.955119786069848	CXCR3
NT5DC3	125.494174717713	-1.58433685914626	0.990131475382357	-1.60012775933059	0.10957024395262	0.955119786069848	NT5DC3
DNAJB9	748.598413534152	-0.857693426959742	0.535679091196437	-1.6011329190469	0.109347482450635	0.955119786069848	DNAJB9
RAB32	215.841560669788	1.29418719259205	0.808466265670776	1.60079306650881	0.109422759794766	0.955119786069848	RAB32
ACE	846.379329676318	-0.943253983398004	0.589359163802544	-1.60047394073273	0.109493483453678	0.955119786069848	ACE
FNBP1	784.247162815313	0.885479978654611	0.553324311355933	1.600291114057	0.109534017209716	0.955119786069848	FNBP1
IRF6	1506.58892286416	-1.04246366345731	0.650406904857602	-1.60278689489858	0.108981711130543	0.955119786069848	IRF6
MAP1A	166.215921408015	1.38823359747657	0.867580732589625	1.60012036382235	0.10957188425887	0.955119786069848	MAP1A
ATP6V1FNB	27.9600781737779	-3.65256810048081	2.28099600700539	-1.60130403089837	0.109309596672605	0.955119786069848	ATP6V1FNB
RSPO3	172.634228474998	1.51198238312032	0.94317115342704	1.60308378561673	0.108916157282046	0.955119786069848	RSPO3
EXOC3L4	254.298213579292	-1.24054657864255	0.773560794422803	-1.60368336604777	0.108783864256302	0.955119786069848	EXOC3L4
TDRD9	26.8512132759083	-3.26056491933664	2.02921028296887	-1.60681470358322	0.108095021806699	0.955119786069848	TDRD9
CHEK1	220.89244058344	1.27587740698929	0.793949555036653	1.60700059455337	0.108054237683306	0.955119786069848	CHEK1
OAF	1114.53600927283	0.821432963966937	0.512113335806343	1.60400619654546	0.108712686737355	0.955119786069848	OAF
TM4SF1	2130.68039278703	0.764904448556391	0.476162512801949	1.60639367441036	0.108187439853796	0.955119786069848	TM4SF1
SV2B	39.3376502661767	-2.51098600325198	1.56337283619487	-1.6061338313665	0.108244507925808	0.955119786069848	SV2B
SOX21	464.392810046616	3.63007411756675	2.26046127920926	1.60589971213159	0.108295946802986	0.955119786069848	SOX21
EPB41L4B	1234.85244920107	-0.779156026185426	0.485220668383923	-1.60577666400832	0.108322989744529	0.955119786069848	EPB41L4B
WDR72	208.605666013324	1.38000242021653	0.859515717007295	1.60555809848538	0.108371038230557	0.955119786069848	WDR72
STAB1	1421.21909838294	0.956886865605463	0.595736345264109	1.60622542709098	0.108224388481182	0.955119786069848	STAB1
ARHGEF15	178.539457639392	-1.35284173292514	0.842833526101323	-1.60511143782206	0.108469282602432	0.955119786069848	ARHGEF15
PLB1	82.3338016791303	2.12921462661101	1.32654184198347	1.60508666913014	0.108474732613256	0.955119786069848	PLB1
CTSG	51.0368768482615	2.54062501816942	1.58324594510664	1.60469384180124	0.108561197849506	0.955119786069848	CTSG
LINC01127	24.7983411574599	3.21265984557745	2.0022752430699	1.60450460379852	0.108602870490129	0.955119786069848	LINC01127
IGKV3-11	2865.88824574724	0.878350302304309	0.547430550151182	1.60449631841288	0.108604695327696	0.955119786069848	IGKV3-11
IRAK2	191.080014049746	1.45594835545894	0.90745916947934	1.60442299160887	0.108620846448921	0.955119786069848	IRAK2
CCL15-CCL14	85.4265760406092	3.28062256348601	2.04333789707087	1.60552132282614	0.108379124487595	0.955119786069848	CCL15-CCL14
MYO1G	268.831605880321	1.38698016960759	0.867049292995678	1.59965549918798	0.109675029099387	0.955400654577013	MYO1G
PPT1	1512.19578690511	0.827159903363353	0.517175127053331	1.59938067415616	0.109736043764363	0.955400654577013	PPT1
MSRB3	517.435271987087	0.958569722802387	0.599406385714409	1.5991983830134	0.109776529521873	0.955400654577013	MSRB3
C5AR1	213.874799999753	1.56251012163119	0.977544347133804	1.5984033115352	0.109953248121355	0.956437908697693	C5AR1
PGAP6	2044.36280194215	-0.72676100008031	0.454783535383031	-1.5980371837081	0.110034702020284	0.956645842930538	PGAP6
SON	3839.07189520855	-0.710284468565331	0.444873681778124	-1.59659808538546	0.110355325989189	0.958931826407885	SON
PLAT	1575.46656200874	0.783531023526937	0.491000561643552	1.59578437324834	0.110536943363178	0.960008155447288	PLAT
MYL6	10857.2451223953	0.727090123789328	0.457471630691878	1.58936658583545	0.11197765383256	0.961099284374551	MYL6
ARHGEF6	471.719260644617	1.12212635066567	0.706003933753748	1.58940523843747	0.111968932701364	0.961099284374551	ARHGEF6
SPARC	14105.5787139594	1.88387798962971	1.18555344451521	1.58902831276413	0.112054000765577	0.961099284374551	SPARC
ATP2C2	537.636198669195	1.04057590220438	0.654218145564705	1.59056410963071	0.111707706996797	0.961099284374551	ATP2C2
LINC01843	49.6271009308091	2.73986128965485	1.72308774874691	1.59008807975529	0.111814952511268	0.961099284374551	LINC01843
NEURL1	152.509339558261	-1.45139248584794	0.913530253082915	-1.58877331204947	0.11211158058237	0.961099284374551	NEURL1
IL7R	1073.78975078989	0.987353391323518	0.620752488023752	1.59057500432562	0.11170525346422	0.961099284374551	IL7R
CLEC7A	183.697943615275	1.58098362617094	0.995181238223208	1.58863889857251	0.112141940881405	0.961099284374551	CLEC7A
SSR4	5280.60159905489	-0.69188740994825	0.435676080728014	-1.58807756623248	0.112268800469174	0.961099284374551	SSR4
PEA15	2085.70849313473	0.725150882159093	0.456652199982139	1.58797194492319	0.112292683243971	0.961099284374551	PEA15
IGHV3-11	2038.43800636146	-1.07887229075624	0.679516549394957	-1.58770568828216	0.112352906178839	0.961099284374551	IGHV3-11
EPB41L5	417.162770040801	-1.00943841527362	0.635829046857551	-1.58759405576476	0.112378163219936	0.961099284374551	EPB41L5
LIMD2	449.493201700209	1.11106405167498	0.699348019370542	1.58871408926704	0.112124956577344	0.961099284374551	LIMD2
RO60	470.603503581252	-1.01204699427552	0.636272097302151	-1.59058836395103	0.111702244876628	0.961099284374551	RO60
THEMIS	69.7260308826166	2.13104980689025	1.34238481305507	1.58751036674818	0.112397100933894	0.961099284374551	THEMIS
C5orf38	265.818100783662	-1.21108440014533	0.76119508739302	-1.59103023679924	0.111602771134445	0.961099284374551	C5orf38
WNT3	38.3620143340012	3.32469661455597	2.08472783698714	1.59478688564012	0.110759900673032	0.961099284374551	WNT3
BTN2A3P	82.4967042927088	1.87957036591052	1.17906094783352	1.5941248578915	0.11090807232072	0.961099284374551	BTN2A3P
C5	278.501960449885	-1.34170542216084	0.841667172794914	-1.59410449347271	0.110912632660112	0.961099284374551	C5
AARS1	2288.3553691387	-0.706006057152242	0.443005436827379	-1.59367357251496	0.111009166364449	0.961099284374551	AARS1
OTC	198.801727909084	2.87875252692892	1.80673476986652	1.59334539576144	0.11108272808301	0.961099284374551	OTC
SLC1A5	1936.46926366151	-0.72650841648726	0.456121633069848	-1.59279535065596	0.111206108492729	0.961099284374551	SLC1A5
ZNF570	99.8722731574071	-1.63495986260557	1.0278214390658	-1.59070418310363	0.111676165083372	0.961099284374551	ZNF570
TAGLN	6906.78178085967	0.726138334465503	0.455935388836304	1.5926342903955	0.111242256325031	0.961099284374551	TAGLN
ERMN	21.8430210077155	-3.00467513945671	1.88717980106799	-1.59215096397085	0.111350788185589	0.961099284374551	ERMN
MTARC1	249.204997961416	-1.30408504721389	0.819273555744051	-1.59175776890485	0.111439142510068	0.961099284374551	MTARC1
PAN2	742.318171296065	-0.919247602755226	0.577656135036004	-1.59134049999821	0.111532966934339	0.961099284374551	PAN2
LFNG	1074.28144178449	0.868221099277134	0.545651164908674	1.59116511631098	0.111572421192195	0.961099284374551	LFNG
TPRN	943.209743546618	-0.807603446718144	0.50755520562499	-1.59116375473616	0.111572727534703	0.961099284374551	TPRN
C19orf44	101.743525656058	-1.73109157547114	1.0868780423969	-1.59271924534747	0.111223188160926	0.961099284374551	C19orf44
LMNTD2	118.488467525832	-1.51067436145872	0.952869667291771	-1.58539453328631	0.11287672247068	0.962230644938523	LMNTD2
TREML2	24.5910924779095	4.40740034579444	2.77974624627645	1.58554053331245	0.112843575152961	0.962230644938523	TREML2
KCTD20	1049.32370346687	0.844968474384936	0.532899330624901	1.58560618455664	0.112828672432735	0.962230644938523	KCTD20
CYB5RL	239.575552079803	-1.22303171814967	0.77104207485508	-1.5862061981242	0.112692542241847	0.962230644938523	CYB5RL
RFTN1	589.34276157112	1.07678459679888	0.678735930079408	1.58645586461424	0.112635936435355	0.962230644938523	RFTN1
ELAPOR1	4494.86255619051	-0.690690454705595	0.435583922098925	-1.58566563103937	0.112815179521021	0.962230644938523	ELAPOR1
INPP4B	292.265544839336	1.12367763468311	0.709107377256177	1.58463678523706	0.113048882131188	0.963204288911704	INPP4B
POLL	369.794411136775	-1.00611666116792	0.635284395564456	-1.58372638804386	0.113255997097125	0.964069101282501	POLL
CEACAM6	2273.96899340163	-2.02600508038393	1.27930140634968	-1.58368080448287	0.113266375191285	0.964069101282501	CEACAM6
ADAM9	4074.39188857841	0.75793843088923	0.47870763854907	1.58330130930538	0.1133528046506	0.964310988591055	ADAM9
ZIC2	38.3125271549508	4.39920675177613	2.77952640277949	1.58271810167983	0.113485730581269	0.964549973439565	ZIC2
PABIR2	708.157456142914	-0.873343624128778	0.551817007175323	-1.58266891518858	0.113496946883703	0.964549973439565	PABIR2
RP11-61L23.2	60.2836049180528	2.18010007922821	1.37871790555656	1.5812517342684	0.113820490667379	0.964833256687322	RP11-61L23.2
GC	483.706062130159	-1.02320489579913	0.647035395349012	-1.58137391424654	0.113792568281942	0.964833256687322	GC
SLC2A3	515.739785349806	1.32265408690978	0.836114048078727	1.58190630805577	0.113670960689809	0.964833256687322	SLC2A3
SPOCK1	147.494144710742	1.58023333988779	0.998986024739253	1.58183728376005	0.113686721208768	0.964833256687322	SPOCK1
CCDC187	23.5304006529018	3.08707133792374	1.95175405391009	1.58169075234617	0.113720184858898	0.964833256687322	CCDC187
RNFT2	36.7919349447091	2.77595818951661	1.75600243662949	1.58083959999785	0.113914717515497	0.965139831427172	RNFT2
CDK15	23.4366259480752	3.04061455157292	1.92450666070207	1.57994493532368	0.114119477363609	0.965740436124257	CDK15
CDK6	1202.36276953138	-0.81122651168723	0.513537873186626	-1.57968195539966	0.11417972004446	0.965740436124257	CDK6
HK1	1767.17678245935	0.723141795774943	0.457839663704209	1.57946515582393	0.114229402688323	0.965740436124257	HK1
FAHD2A	364.252066615034	-1.01232947727025	0.641008897808521	-1.57927523429268	0.114272939835706	0.965740436124257	FAHD2A
MEST	527.07438358898	0.946245405689987	0.599250215667481	1.57904891971712	0.114324836689953	0.965740436124257	MEST
ADRB2	96.5731257393694	1.81473947208621	1.14929075253865	1.57900815618473	0.114334186265568	0.965740436124257	ADRB2
DSE	422.261173007573	1.09073843647905	0.690893154297859	1.57873678396414	0.114396443883216	0.965775564586442	DSE
DOCK9	981.115607027153	-0.817914485167853	0.518270972630072	-1.57815993633056	0.114528871634087	0.96631280305435	DOCK9
IFRD1	694.204707601398	-0.86528487777376	0.548358994986431	-1.57795328550263	0.114576342105524	0.96631280305435	IFRD1
ARX	52.9885178069234	-2.33063542038848	1.47731924078083	-1.57761122718245	0.114654951520823	0.966485425522635	ARX
RECQL4	282.199328021195	1.21482947075424	0.770573403983029	1.57652660275438	0.114904492861553	0.967950925975235	RECQL4
SLC2A9	56.1930771738376	2.11073191358485	1.33899990050201	1.57634956716091	0.114945264264881	0.967950925975235	SLC2A9
RP11-622I12.1	32.3472919009194	3.40971188468008	2.17068293923771	1.57080143905193	0.116228777716667	0.967971428849773	RP11-622I12.1
NAIP	249.642263544795	1.19263682035592	0.759196217631153	1.57092039272428	0.116201141123085	0.967971428849773	NAIP
ZNF175	155.639763102382	-1.43535146639437	0.913591937114263	-1.57110785251474	0.116157598933903	0.967971428849773	ZNF175
ASB2	111.411002935034	1.56594867551554	0.99660506235529	1.57128308360658	0.11611690875831	0.967971428849773	ASB2
HOXC10	50.4089466478908	4.37528839909935	2.78440664612282	1.57135395621605	0.116100454706873	0.967971428849773	HOXC10
CD3D	184.162881015641	1.78880805715212	1.13810238101892	1.57174616887334	0.116009430266769	0.967971428849773	CD3D
INKA2	124.761766323273	-1.5277884087989	0.972014087559035	-1.57177599414794	0.116002510733135	0.967971428849773	INKA2
CD200R1	32.4185629579945	2.97787839097682	1.89435601675852	1.57197399255096	0.115956582863357	0.967971428849773	CD200R1
RNF125	245.35197125371	1.2425264516647	0.790407504669505	1.57200740671641	0.115948833496121	0.967971428849773	RNF125
WDR19	314.406871624429	-1.06420600441414	0.676836469818535	-1.57232367324926	0.115875505554812	0.967971428849773	WDR19
CLIP4	234.671224377728	1.19283641957345	0.758929543756816	1.57173538622403	0.116011931946525	0.967971428849773	CLIP4
E2F3	279.711709716597	1.17047872986541	0.744195650934924	1.57281049465279	0.115762704874171	0.967971428849773	E2F3
OLFM1	185.902626133133	1.27634997283379	0.809986770910733	1.57576644294904	0.115079638602667	0.967971428849773	OLFM1
PDZD7	25.3024424784277	-3.12492036779612	1.98356927929853	-1.57540268464997	0.115163525122426	0.967971428849773	PDZD7
S100A14	1976.78521472153	2.26193766724742	1.436335770085	1.57479728233292	0.115303243934102	0.967971428849773	S100A14
MYD88	937.586555235934	0.8548103605913	0.542875201309074	1.57459828433871	0.115349199126372	0.967971428849773	MYD88
RBPJL	40.9794830367914	-2.77726023297632	1.76383521928214	-1.57455764723115	0.115358585343882	0.967971428849773	RBPJL
IQCG	116.804643259116	1.56980341727667	0.998286686323322	1.57249759891945	0.11583519557525	0.967971428849773	IQCG
SHH	301.295059914746	1.21321957733605	0.770688308492192	1.57420264971924	0.115440606975271	0.967971428849773	SHH
CARMIL1	621.176357967655	0.895787810593089	0.569319961140627	1.57343474976424	0.115618185959507	0.967971428849773	CARMIL1
C1orf21	938.839574790917	0.892148541236324	0.56704854341349	1.57331951840633	0.115644852050563	0.967971428849773	C1orf21
IER5	642.001551422413	0.936665680050087	0.595467726274621	1.57299151359567	0.115720783259903	0.967971428849773	IER5
PDX1	244.283952004191	1.25588134052977	0.800013944552279	1.56982431254071	0.116455989733142	0.968894406027712	PDX1
PDLIM3	845.216504176622	1.08190834718166	0.689196362560637	1.56981145861238	0.116458980991102	0.968894406027712	PDLIM3
WSCD1	72.0412740434958	-1.91454600352555	1.2197877340812	-1.56957309049158	0.116514462951898	0.968894406027712	WSCD1
[truncated: 14,615 more rows]
