# Supplementary material for: scRNA-seq of gastric tumor shows complex intercellular interaction with an alternative T cell exhaustion trajectory
Source: Nat Commun. 2022 Aug 23;13:4943. doi: 10.1038/s41467-022-32627-z (PMC9399107; doi:10.1038/s41467-022-32627-z)
Supplement: Supplementary file 13 — Source Data [file 41467_2022_32627_MOESM13_ESM.zip › Source Data/Fig2/Fig2e_Bulk_DEG/Bulk_DEG_GC02.csv]

Gene_Symbol	baseMean	log2FoldChange	lfcSE	stat	pvalue	padj	Gene_Symbol
GATA6	1926.1253509684	-3.19922035357056	0.477484173747995	-6.70015998322707	2.08191483430171e-11	4.29415753723071e-07	GATA6
CHGA	8189.57089135327	-2.92669446229791	0.450990780690989	-6.4894773631819	8.61346467256847e-11	8.88306611681987e-07	CHGA
CCL25	1048.46674526657	-3.89580621467335	0.655059281134026	-5.9472574877941	2.7267231045556704e-09	1.87471302515218e-05	CCL25
APOA1	802.713212008259	-3.58797582139207	0.614699897445558	-5.83695529526235	5.3163352656513305e-09	2.74136827973311e-05	APOA1
SMIM11B	343.621758568902	4.94542515352468	0.884570960493136	5.59076136839002	2.26076102249479e-08	9.32609136999552e-05	SMIM11B
ALDOB	3065.14710091422	-2.79118157629785	0.527383540813357	-5.2925079383273	1.20650230848216e-07	0.0004147552769125	ALDOB
CA1	458.616932617338	-11.4872817783999	2.23665152785304	-5.13592825496002	2.80754758336412e-07	0.0007719347365215	CA1
GATA6-AS1	839.168811577671	-3.04659463740676	0.594594082797108	-5.12382266415245	2.99402593434139e-07	0.0007719347365215	GATA6-AS1
H2AC18	256.409341642981	10.9796365287836	2.182323675722	5.03116776440189	4.87501321763141e-07	0.0010397125030597	H2AC18
OLFM4	19976.0555297748	-2.37666401411153	0.47299113063026	-5.02475387000307	5.04078591612411e-07	0.0010397125030597	OLFM4
HIF3A	176.786805781655	-5.61808740824194	1.15641088752785	-4.85821040672849	1.18451497602609e-06	0.0022210732632285	HIF3A
PGA3	1232634.67001665	-12.0911292903185	2.63657108680832	-4.58592956238299	4.51970971101951e-06	0.0077686277082907	PGA3
PRSS2	474.543994689018	-3.04494936156753	0.675726519194555	-4.50618597179967	6.60032454878664e-06	0.0104721764725595	PRSS2
MEP1A	923.054936903558	-2.62020557999174	0.58419346445453	-4.48516756762807	7.28566548368192e-06	0.0107338668761731	MEP1A
CHP2	483.557039684223	-3.11905104814382	0.704104208403208	-4.42981452307651	9.43141685642225e-06	0.0129688269387044	CHP2
CTXND1	218.200281888801	-4.26286436469611	0.994935508889258	-4.28456349844741	1.83098310762767e-05	0.0224826043571085	CTXND1
CEMIP	152.777096134704	3.95430185854537	0.923491803203314	4.28190249748735	1.85302178837799e-05	0.0224826043571085	CEMIP
MT1F	1331.1579001558	-2.10777831540899	0.505767918702134	-4.16748124479271	3.07983843808542e-05	0.0328085092061102	MT1F
PROM1	1416.13803771606	-1.96632974205457	0.472250715651572	-4.16374115884948	3.13075019570686e-05	0.0328085092061102	PROM1
RBP2	258.928210723761	-3.70130765216615	0.8897190096525	-4.16008606314007	3.18127695201301e-05	0.0328085092061102	RBP2
COL10A1	973.027798767656	2.3648954014948	0.573852184397098	4.12108808817973	3.77087199123775e-05	0.0370371455672714	COL10A1
SLC3A1	234.916412974154	-3.19549218438236	0.789531338238307	-4.04732786353041	5.18056537335267e-05	0.0485701551776237	SLC3A1
U2AF1	1374.64999884677	-2.0487939314528	0.509788035015921	-4.01891333402678	5.84671701790752e-05	0.0524323413962437	U2AF1
UGT2A3	246.831706859122	-3.2111671309215	0.802402760369286	-4.00193928725225	6.28254215461162e-05	0.0539932143670913	UGT2A3
CYP3A4	206.917771965827	-3.9562843813059	0.993944005132047	-3.98038960029776	6.88024125277188e-05	0.0567647424318691	CYP3A4
GGT6	732.534482282322	-2.18504764962472	0.557111713095287	-3.92209964045576	8.7780674896478e-05	0.0696370846313367	GGT6
GC	483.706062130159	-3.52777779007104	0.903717450139427	-3.90362915923198	9.47609426768313e-05	0.0697934983696284	GC
CTD-2231E14.8	104.471017994329	-4.52290222721909	1.16090907072113	-3.89600042009282	9.77942188016511e-05	0.0697934983696284	CTD-2231E14.8
IGKV3-15	10197.9971095907	1.71508093228672	0.44030943884941	3.89517185179693	9.81291308406489e-05	0.0697934983696284	IGKV3-15
UGT1A10	605.092497882441	-2.34777867679265	0.605774797378328	-3.87566251840349	0.0001063349790979	0.0731088426291138	UGT1A10
MYORG	1406.06496380105	-1.79775857890651	0.470796970812383	-3.81854321578236	0.0001342420700035	0.0871005561221873	MYORG
XXbac-B461K10.4	111.179122027447	-8.76046240838646	2.29516896626657	-3.81691393406936	0.0001351312807092	0.0871005561221873	XXbac-B461K10.4
C5orf38	265.818100783662	-4.96429461490394	1.31277897334676	-3.78151594113983	0.000155876238343	0.0974273724867552	C5orf38
MT1H	495.304145943331	-3.27521068148505	0.897378583612832	-3.64975356142232	0.0002624920185524	0.159240011019501	MT1H
IGHV2-26	802.296007133037	2.65046298662918	0.731466698189896	3.62349098487748	0.0002906533389489	0.17128616483315	IGHV2-26
IGHV1-69	362.059022013137	2.8113216422308	0.780732007256473	3.60087919555125	0.000317142918516	0.181705273258658	IGHV1-69
SMIM11A	417.419851285408	-3.13329401482581	0.872533835270295	-3.59102866636132	0.0003293754021281	0.183613433629611	SMIM11A
RASSF10	223.983409089416	-2.94325974565701	0.823391468278266	-3.57455701090934	0.000350821367201	0.190422145260246	RASSF10
SPINK1	3591.48550943249	-1.76254373707745	0.496231276816855	-3.55185942406438	0.0003825191645173	0.202303597111142	SPINK1
BAG1	2620.54272398136	-1.63382312237331	0.462338462130359	-3.53382479762769	0.0004095924903737	0.210986244552961	BAG1
LAMA2	792.440259174939	1.94899502333785	0.552503758565264	3.52756880495977	0.0004193947457903	0.210986244552961	LAMA2
SLC39A5	447.015087852966	-2.23220151870987	0.639620558931361	-3.48988394375456	0.0004832303548357	0.237312126162899	SLC39A5
FCGBP	9595.24623867343	-1.77236208839074	0.509632722521938	-3.47772427096152	0.0005056898163744	0.238567269944164	FCGBP
SLC17A9	796.253366444021	-2.20788020277232	0.635175203181763	-3.47601762743957	0.0005089188343616	0.238567269944164	SLC17A9
PRSS3	760.85782201461	-2.09406424401737	0.609564125575712	-3.43534692439389	0.0005917956929264	0.271252843606696	PRSS3
ELAPOR1	4494.86255619051	-1.50161343630694	0.438413619158834	-3.42510672726825	0.0006145579505847	0.275562441060018	ELAPOR1
SLC13A2	243.215443726684	-2.78611190359066	0.820016184898462	-3.39763038205843	0.0006797218911289	0.298296675030333	SLC13A2
CPS1	1747.97549245008	-1.76072501160493	0.526097847142882	-3.34676338473352	0.0008176096654153	0.351333686642845	CPS1
EPHX2	704.466023742103	-1.86680553253494	0.565108734353655	-3.3034448399919	0.0009550475616625	0.367524256122313	EPHX2
MT1X	3297.79488979079	-1.55676240292867	0.47064159177642	-3.30774506573616	0.0009405038298316	0.367524256122313	MT1X
PGA5	195025.249575322	-6.9436038390609	2.10326027436132	-3.30135263034405	0.0009621986730633	0.367524256122313	PGA5
IGHM	12706.5845547361	1.40409325441589	0.423729951188681	3.31365118391328	0.0009208630863168	0.367524256122313	IGHM
ACO1	1462.03240385436	-1.59596083879401	0.481266119844387	-3.31617118468687	0.0009125990948608	0.367524256122313	ACO1
HDC	460.283133749679	2.28175669714612	0.68973106114312	3.30818318282559	0.0009390336545906	0.367524256122313	HDC
WDR72	208.605666013324	-2.84766772589387	0.864165557170531	-3.29528028774691	0.0009832355687387	0.368731215287363	WDR72
TMPRSS15	1618.87535582722	-3.66641917730971	1.11931187436575	-3.27560107354999	0.0010543737846667	0.384176903880507	TMPRSS15
MT1E	4012.20509805699	-1.87879291724334	0.573913500376129	-3.27365171931315	0.0010616737865407	0.384176903880507	MT1E
MLXIPL	409.32788335286	-2.32200161820405	0.714126891522144	-3.2515252482017	0.0011478757991622	0.408208383336551	MLXIPL
CLDN23	836.924823075683	-1.7508604058386	0.540196790679627	-3.2411529206529	0.001190473036793	0.416181302659224	CLDN23
GID8	1178.7475836322	-1.59396434408716	0.495834394374987	-3.21471112567009	0.0013057585344424	0.448876258856824	GID8
ECHDC3	493.434472550343	1.90488550175127	0.602801328567071	3.16005524785323	0.0015773922504178	0.533365451756042	ECHDC3
FGF7	327.323632503365	2.23296994914131	0.7081187575444	3.15338341959018	0.0016138967672738	0.534874301138572	FGF7
ATP4A	28033.2689666271	-4.81322489820115	1.52809590158344	-3.14981860314761	0.0016337186546945	0.534874301138572	ATP4A
CEACAM5	5154.73216559538	-1.6223796051376	0.51603682770265	-3.14392213509312	0.0016669978954011	0.537242165477258	CEACAM5
RTF2	1411.64761755437	-1.48770011273649	0.475051606204669	-3.13165999926235	0.0017382104463186	0.540853125788446	RTF2
PGA4	1245480.10228577	-4.86568157891268	1.55860382062715	-3.12182064134479	0.0017973640356578	0.540853125788446	PGA4
HNF4G	562.6860350804	-1.97441566820197	0.632984907654489	-3.11921444623082	0.0018133393212187	0.540853125788446	HNF4G
NUPR1	950.004055429801	1.85974230851415	0.59623353129906	3.11915082075673	0.0018137309552082	0.540853125788446	NUPR1
CBS	429.160689013743	2.11661665582557	0.678834526112937	3.11801562001493	0.0018207315368965	0.540853125788446	CBS
HBA1	150.755593228263	-2.87058488445032	0.921350190029462	-3.11562847168733	0.0018355337343736	0.540853125788446	HBA1
ANPEP	6459.73993375481	-1.68756729530521	0.548984775799006	-3.07397831360457	0.0021122478630087	0.613622879188998	ANPEP
NDRG1	5191.43581145652	-1.4448869427798	0.471413974446531	-3.06500659950987	0.002176651940779	0.623550318479278	NDRG1
IGHV3-23	5341.22913515503	1.3357199493056	0.436542532664385	3.05977046761788	0.0022150668163538	0.625862577453621	IGHV3-23
CDH17	1844.95342461624	-1.65722945384375	0.542863140800504	-3.05275736974886	0.0022674919420045	0.632017416159263	CDH17
ADH4	313.939093644577	-2.70865980560757	0.890124260645003	-3.04301312228567	0.0023422211928068	0.644142057637791	ADH4
PTPRN	76.3669742756251	4.32378062153138	1.42678984618051	3.0304257022196	0.0024420926285673	0.66277108627407	PTPRN
HEPACAM2	228.281102973553	-3.0749974928749	1.01651775104658	-3.02503078742004	0.0024860781919243	0.665946088138074	HEPACAM2
IGKV1-12	1064.88887761784	2.04768911704834	0.679834106688522	3.0120423451872	0.0025949639612127	0.677515527392088	IGKV1-12
KRT20	3322.04383906251	-1.81517071943296	0.602524141182189	-3.01261077418655	0.0025901088620852	0.677515527392088	KRT20
TENM4	203.353619790792	-2.68651011972151	0.894188351753355	-3.00441189426558	0.0026609481529481	0.686058957533854	TENM4
CHRM3	377.571594341989	-2.37828731424459	0.793522588903813	-2.99712616565837	0.0027253789474394	0.693995878640559	CHRM3
CLCNKA	90.2479542137308	4.63751767103673	1.54967162363989	2.99258087990543	0.0027662935721872	0.695824039267493	CLCNKA
MMP1	714.496473684334	1.7531827818034	0.586583235971634	2.9888047838588	0.0028007101211387	0.695993336850708	MMP1
U2AF1L5	342.248030200475	2.34775301444222	0.788301923899639	2.97824087860671	0.0028990804723002	0.709496029533457	U2AF1L5
SEPHS1	923.14382941071	1.50117908522953	0.504490607966249	2.97563336467497	0.0029238418748348	0.709496029533457	SEPHS1
IGKV2-30	1075.63642537128	1.55174543928143	0.522511410457366	2.9697828759819	0.0029801029837787	0.714738584279242	IGKV2-30
THBS2	1078.42047575935	1.82508350501959	0.615437193155594	2.96550732603867	0.0030218414805013	0.714738584279242	THBS2
PPDPF	3270.65667552322	-1.39908595937621	0.472863094145092	-2.95875482079157	0.0030888474713996	0.714738584279242	PPDPF
SYBU	600.548763205028	-1.83587477794309	0.620541466760299	-2.9585045903987	0.0030913563750502	0.714738584279242	SYBU
MMP3	364.524654422334	2.39504452844191	0.810289530786453	2.95578856377093	0.0031187080667667	0.714738584279242	MMP3
CDC42EP5	1580.71673805596	-1.84768539675758	0.63066532308254	-2.92973995736208	0.0033924577140579	0.768932228683058	CDC42EP5
UNC13B	1386.70705958839	-1.46980554094685	0.502292279444789	-2.92619576508623	0.003431349391372	0.76929361463521	UNC13B
CDX1	563.743984538615	-1.91854943456296	0.65817991083435	-2.91493162125062	0.0035576648172782	0.780642494906176	CDX1
HBB	410.577677060224	-1.91949919546283	0.657967125585849	-2.9173177820301	0.0035305586907168	0.780642494906176	HBB
ST18	52.0000875715926	-7.12834499530643	2.45194826283582	-2.90721672367675	0.0036466045743046	0.789559016297234	ST18
SPIB	127.287449776917	2.8854411819863	0.993335045098366	2.90480155333749	0.0036748601553638	0.789559016297234	SPIB
IHH	580.203460805922	-1.75765425092493	0.606716940049429	-2.89699221317562	0.0037675910673029	0.801137457259692	IHH
IGKV1-33	3554.4355672348	1.49233173241965	0.518322809456893	2.87915504622176	0.0039874224713199	0.837475884777005	IGKV1-33
IGHV4-59	2856.70073577308	1.29407301387206	0.4498600465635	2.87661245704645	0.0040196893529003	0.837475884777005	IGHV4-59
SULT1E1	118.928557360058	-2.93436190197484	1.02501360221807	-2.86275410943333	0.0041997634678233	0.866243212873244	SULT1E1
IGLV1-44	3644.04359002791	1.28388284092184	0.450564930645681	2.84949571881233	0.0043788595068807	0.880317431719822	IGLV1-44
SEC14L5	77.6113154503129	-3.49606482031292	1.22794441649307	-2.84708719169672	0.0044121276056811	0.880317431719822	SEC14L5
AKR1C2	1589.27715452455	-1.78892388037726	0.628434562559011	-2.84663509450003	0.0044183977333572	0.880317431719822	AKR1C2
PI15	110.799705804939	3.45043778773596	1.21273354445183	2.8451738665278	0.0044387187481267	0.880317431719822	PI15
SYNGAP1	346.08741961593	2.02790215646834	0.718786368258756	2.82128633210016	0.0047831489091643	0.891510235940206	SYNGAP1
ZNF236	271.030950076039	-2.04180641996729	0.723965000925391	-2.82031095060866	0.0047977133806536	0.891510235940206	ZNF236
GPA33	908.957806225911	-1.91090102962829	0.677152094018544	-2.82196724562733	0.0047730051847202	0.891510235940206	GPA33
MFSD4A	4350.64031669817	-1.35976659672901	0.481309872495829	-2.82513755572465	0.0047260322221264	0.891510235940206	MFSD4A
TMED6	447.103927006587	-2.63792400199768	0.934373609583103	-2.82320045744299	0.0047546832938633	0.891510235940206	TMED6
BEND7	500.251535006086	1.64392274783522	0.581979629099668	2.8247084015267	0.0047323662102524	0.891510235940206	BEND7
THBS4	775.767288620103	1.69541426438016	0.600582360448389	2.82295048278537	0.0047583920281423	0.891510235940206	THBS4
ALDH1A1	11952.3810604059	-1.39691141238598	0.496100540239161	-2.81578288891311	0.0048658537342551	0.896099099310232	ALDH1A1
CLTA	2400.52807237824	-1.32951025779625	0.475003450058317	-2.79894863423208	0.0051269292501114	0.931477204096441	CLTA
PER3	546.275089786958	1.68474610743288	0.602383697505369	2.79679897449062	0.0051611634759207	0.931477204096441	PER3
USP54	755.59148664506	-1.72494957340261	0.617203167591678	-2.79478405811388	0.0051934392742698	0.931477204096441	USP54
ZNF37A	615.746301537706	1.56079845325548	0.559718442000982	2.78854212427888	0.0052945861414544	0.937161956191762	ZNF37A
CTC-463N11.4	40.7374185372211	-7.65621559005719	2.74739377411429	-2.78671942194577	0.0053244557760288	0.937161956191762	CTC-463N11.4
STARD10	4268.73935871893	-1.33885190074065	0.480827377991787	-2.78447518178451	0.005361442394581	0.937161956191762	STARD10
IGLV9-49	270.206939226443	2.24892927315776	0.810162716088665	2.77589825907471	0.0055049431993482	0.938388086196338	IGLV9-49
SMG1P2	36.213047902958	-7.24832895473026	2.60721511192522	-2.78010392068414	0.0054341505290155	0.938388086196338	SMG1P2
TF	47.4821427103526	4.56359369938196	1.64262217582	2.77823699604191	0.0054654738589496	0.938388086196338	TF
DEGS2	670.238576406678	-1.55021754574318	0.560983313949124	-2.76339332596222	0.0057203787288871	0.959941405547927	DEGS2
SEPT5-GP1BB	65.2291804159053	-4.76612921144224	1.72488333567075	-2.76316033257337	0.0057244639233198	0.959941405547927	SEPT5-GP1BB
ACE2	857.876316519657	-1.98207949446935	0.718083589685475	-2.76023505193527	0.0057759787487272	0.960768852187493	ACE2
MT1M	797.683943279495	-2.04776610596083	0.744214410130491	-2.75158083219831	0.0059308380927798	0.978635732013414	MT1M
H4C11	30.8233237913263	-8.04324229616382	2.9266989111877	-2.74823018706074	0.0059917927184343	0.980846957225611	H4C11
DHRS11	785.622899283521	-1.54688095228735	0.564218575155945	-2.74163421836972	0.0061134378479377	0.98512319571535	DHRS11
ZNF33A	1110.89047203541	1.35139047452262	0.492533370613529	2.74375413962155	0.0060741011288518	0.98512319571535	ZNF33A
PDK4	3743.54819007373	-1.29629005617543	0.473896880418046	-2.73538423597959	0.0062307498133336	0.988580351152452	PDK4
PROC	37.7971956926726	-5.89796635198784	2.15462773137994	-2.7373482045599	0.0061936696503817	0.988580351152452	PROC
ADH7	138.931156723202	-4.91522827733182	1.7997565442984	-2.73105175969671	0.0063132555596622	0.989360088477176	ADH7
OBSCN	552.134710739914	1.55802266811764	0.570684305019292	2.7300955263961	0.0063315975797046	0.989360088477176	OBSCN
NLRP7	6.8782120063315	0.825178921127505	3.40601516429802	0.242271064960914	0.80857013281813	1.0	NLRP7
ANKRD20A5P	27.4822871464668	0.426099147005956	1.75827258212791	0.242339641382726	0.80851699964432	1.0	ANKRD20A5P
TRAF3IP3	228.571464637562	0.221911727426427	0.915598414572878	0.242367968199188	0.808495052217618	1.0	TRAF3IP3
RP11-977G19.10	445.072522429867	-0.145188368329052	0.598999042420565	-0.242384975679333	0.808481875008886	1.0	RP11-977G19.10
RP11-407G23.7	5.48064263713607	-0.784691917858259	3.23727260157383	-0.24239290737418	0.808475729637448	1.0	RP11-407G23.7
PVR	757.636022826834	-0.132445706150544	0.546241574194355	-0.242467275300102	0.808418110934542	1.0	PVR
PSMA5	1390.32667765718	0.118650427777688	0.488945854628048	0.242665781199736	0.808264317832442	1.0	PSMA5
FKBP1A	3798.50397507858	-0.10691937523251	0.440952604715389	-0.242473622083535	0.808413193628507	1.0	FKBP1A
RP11-736I24.5	18.1515838374032	0.554414302830256	2.28622633181206	0.242501932164707	0.808391259880564	1.0	RP11-736I24.5
PIAS4	466.481476024005	0.162857446245674	0.671528156887795	0.242517673421825	0.808379064121756	1.0	PIAS4
EDARADD	181.32684531233	-0.222782690383345	0.918552505827497	-0.242536696563303	0.808364325739331	1.0	EDARADD
COMMD7	594.120737235486	-0.142965341799024	0.589394019661182	-0.242563271818077	0.80834373639017	1.0	COMMD7
ITSN2	1010.08800598749	-0.121282043884675	0.499965641888974	-0.242580757002514	0.80833018970372	1.0	ITSN2
NPY1R	25.9061924298098	-0.51651588590677	2.12908218102435	-0.242600257759079	0.808315081515951	1.0	NPY1R
RP11-319G6.1	51.7514484554386	-0.332453144725309	1.37026246583788	-0.242620047628629	0.808299749411316	1.0	RP11-319G6.1
TICAM2	45.5047564103185	0.335199281955231	1.38359158812666	0.242267504971666	0.808572891130325	1.0	TICAM2
RP11-232L2.3	7.73894935437154	-0.794452726189387	3.27963614800085	-0.242238068596011	0.808595698794276	1.0	RP11-232L2.3
RP11-278C7.1	11.5837949900111	-0.638674475572921	2.64260748190201	-0.24168344332138	0.809025459620751	1.0	RP11-278C7.1
SRP54-AS1	7.52520594696717	0.690225156685276	2.8498321813992	0.242198527053755	0.808626336320884	1.0	SRP54-AS1
RP11-213G2.2	6.11716701008938	-0.790137570431273	3.27529399913529	-0.241241723839105	0.809367774692429	1.0	RP11-213G2.2
DAGLA	144.43694744862	0.224073399309878	0.928524043365547	0.241322129363174	0.809305460884072	1.0	DAGLA
LINC00525	6.6681118814431	0.838211207099237	3.47241367486515	0.241391517711895	0.809251686293759	1.0	LINC00525
PLA2G12B	32.8350253965998	-0.553736185625241	2.29365552977205	-0.241420814258135	0.809228982323462	1.0	PLA2G12B
KLHDC8A	75.3308144671251	0.334187776735807	1.38400137001731	0.241464917575643	0.8091948038394	1.0	KLHDC8A
ZNF536	42.0038992436221	-0.381777121681161	1.58078824331864	-0.241510602887377	0.809159399750537	1.0	ZNF536
NEIL3	25.0530006163526	0.444965289308188	1.84201638553733	0.241564240579971	0.809117833418017	1.0	NEIL3
INSYN2A	11.0816649478707	-0.640275755499143	2.63844431164613	-0.242671695844766	0.808259735555274	1.0	INSYN2A
RP11-211N8.2	8.78905257782445	0.674245005823016	2.78957853356634	0.241701388833469	0.809011553332971	1.0	RP11-211N8.2
PGM2	462.602777857702	0.153862133244446	0.636547094937826	0.241713668113551	0.809002037941157	1.0	PGM2
DYNLRB1	1408.90871299444	0.118444999373908	0.489920505353297	0.241763710805477	0.808963259427175	1.0	DYNLRB1
QRSL1	436.274965415625	0.146148393691348	0.6044760389845	0.241776984141294	0.808952973883384	1.0	QRSL1
MYOC	216.236121307977	-0.540311071869276	2.2330576654559	-0.241960196652139	0.808811005386639	1.0	MYOC
CDKN2AIPNL	256.56444312512	0.173985429562558	0.718835912983177	0.242037753568149	0.808750909646343	1.0	CDKN2AIPNL
EEF1AKMT3	216.232268533725	0.193281265304284	0.798319328810151	0.242110216211799	0.808694762272532	1.0	EEF1AKMT3
EBP	694.024932784749	-0.141206302836667	0.58321928757478	-0.242115282956176	0.808690836363864	1.0	EBP
ARRDC1-AS1	320.568647815379	-0.161411529535577	0.666643221529616	-0.242125809312539	0.808682680152971	1.0	ARRDC1-AS1
ZFP36L1	3874.60728810409	0.102725283443875	0.424127145080307	0.242203982073406	0.808622109652168	1.0	ZFP36L1
TXNRD3	147.983921271257	-0.220445857999747	0.908247335222979	-0.242715667253377	0.808225669612003	1.0	TXNRD3
AP4B1-AS1	16.5620609895991	-0.516060462950538	2.12185755302	-0.243211643597866	0.807841447346403	1.0	AP4B1-AS1
RP11-121L10.2	10.8494079335129	-0.588745286615601	2.42499186296029	-0.242782376142448	0.8081739889682	1.0	RP11-121L10.2
INPPL1	1785.47645257582	0.113251917335132	0.464375585052142	0.243879999251931	0.807323759838099	1.0	INPPL1
RANBP9	706.201120862983	0.132355858515671	0.542521805591771	0.243964126697729	0.807258603308567	1.0	RANBP9
SDHAF4	201.463495297979	-0.194615006537716	0.797423720872889	-0.244054699457251	0.807188456392016	1.0	SDHAF4
NCOR2	3450.53897744289	0.119484083363686	0.489442561906787	0.24412278919552	0.807135723177936	1.0	NCOR2
SH2D7	5.55155127621833	0.942679592840864	3.86124289189117	0.24413890015066	0.807123245912831	1.0	SH2D7
STRIP1	515.919227806109	-0.146202527975217	0.59864202960937	-0.24422362738316	0.807057629000714	1.0	STRIP1
CCNY-AS1	14.879387950566	-0.558060373399798	2.2848186051698	-0.244247124098644	0.807039432235683	1.0	CCNY-AS1
NUP62	1039.88929353995	0.121149145318907	0.496785563932587	0.243866074448465	0.807334544698007	1.0	NUP62
RP11-53I6.2	11.7119390468011	-0.706690556126742	2.89258242651823	-0.24431129417369	0.806989736980349	1.0	RP11-53I6.2
GOLGA5	887.003864194563	-0.127443789507867	0.521615806476525	-0.244325014551878	0.806979111603804	1.0	GOLGA5
TRAK2	780.608459145684	0.130831483917035	0.535339644654802	0.244389679007237	0.806929034441343	1.0	TRAK2
GZMA	161.329597553185	0.236693083614759	0.968103440665883	0.24449152195137	0.806850167282254	1.0	GZMA
SYMPK	1484.46033287484	0.115713170117335	0.473240546894134	0.244512375105553	0.806834018845291	1.0	SYMPK
UBE2F	457.811757250597	0.145240997885484	0.593701049612482	0.244636586006181	0.806737833093073	1.0	UBE2F
NR1I3	5.74320976592299	0.856439428428135	3.49879702283539	0.244781112719161	0.806625918973074	1.0	NR1I3
ZNF189	430.868135932229	-0.156629255351767	0.649591816388419	-0.241119502124564	0.809462498117498	1.0	ZNF189
RAB36	85.2270825235811	-0.268833383228132	1.10032212571732	-0.244322436988962	0.806981107725113	1.0	RAB36
ZFAT	142.171868053933	-0.216889908661036	0.89346084469246	-0.242752561513417	0.808197086824342	1.0	ZFAT
AGAP7P	18.8634611081897	0.564307257650091	2.31497622908236	0.243763737424542	0.807413806578684	1.0	AGAP7P
RAPGEF5	543.714747575486	0.141223197553891	0.57943894583604	0.243724034376268	0.807444557841907	1.0	RAPGEF5
LDB1	1235.74272477117	0.116364999272216	0.478998446180399	0.242933980684335	0.808056541162102	1.0	LDB1
SCUBE3	55.3792018754756	-0.322112768830268	1.32586795095343	-0.242944833683201	0.808048133526405	1.0	SCUBE3
FUOM	172.923766231596	0.200907005413346	0.82691945129386	0.242958374118533	0.808037644009956	1.0	FUOM
WEE2-AS1	25.2953018386303	0.435664519606389	1.79296538972711	0.242985459787764	0.808016661363256	1.0	WEE2-AS1
CCL14	172.870706963635	0.251386384405977	1.03439814459603	0.243026716278723	0.807984701171369	1.0	CCL14
EFL1	513.173424269624	0.176640660737777	0.726732824102509	0.243061349204809	0.807957872308066	1.0	EFL1
RP11-70L8.4	11.6633529414167	0.594035001666487	2.44371669728012	0.24308668935628	0.807938242361026	1.0	RP11-70L8.4
AGFG2	576.965420721956	-0.145781237069646	0.598076569153226	-0.243750122624009	0.807424351637615	1.0	AGFG2
CDK15	23.4366259480752	-0.438546735803565	1.80345093644575	-0.243170871433772	0.807873030922742	1.0	CDK15
SUPT16H	1687.41702727773	0.117533240751648	0.483178656563693	0.243250067350926	0.80781168321988	1.0	SUPT16H
GPM6A	21.4599994375616	-0.517191626889474	2.12572935914289	-0.243300787405039	0.807772394456555	1.0	GPM6A
DYNC1LI2	2492.19919357972	-0.118940234519662	0.488708681035576	-0.243376553630329	0.807713705333672	1.0	DYNC1LI2
MBLAC1	35.9432805894571	0.374533069983542	1.53863524724256	0.243419010876526	0.807680818084982	1.0	MBLAC1
LRCH3	569.002721858199	-0.140436040868573	0.576729612820771	-0.243504126971569	0.807614888450575	1.0	LRCH3
ZSCAN16-AS1	60.1235539989414	-0.310241953678777	1.27398325781829	-0.243521217233317	0.807601650758119	1.0	ZSCAN16-AS1
SPACA9	77.1890541789376	-0.300746273137196	1.23441636200611	-0.243634386576373	0.807513993985079	1.0	SPACA9
MARK4	534.640322393109	0.149120632937309	0.613133512136443	0.243210703681329	0.807842175435837	1.0	MARK4
CENPI	106.132452143532	-0.256209768122702	1.06277229384323	-0.241076822953475	0.809495575690171	1.0	CENPI
RNFT1-DT	14.8000408576984	0.551751259443487	2.32002250466981	0.237821511788315	0.812019533291665	1.0	RNFT1-DT
XCL2	6.1873657191936	0.759696040447464	3.15222536660517	0.24100308578686	0.809552724895516	1.0	XCL2
LCAT	80.5599851704028	-0.272656261881681	1.1450927036554	-0.238108461447094	0.811796972169083	1.0	LCAT
TACR2	13.246844607084	0.554596093681517	2.32800573641604	0.238227975561314	0.811704280270793	1.0	TACR2
EXTL3-AS1	12.34284861986	-0.643319497304993	2.69940442888702	-0.23831904935054	0.811633647687185	1.0	EXTL3-AS1
LINC01948	24.045349489009	0.438535296483865	1.83994262896945	0.238341831739334	0.811615978968608	1.0	LINC01948
SBK1	77.1552089411013	-0.271264660387212	1.13808828642578	-0.23835115748281	0.811608746482672	1.0	SBK1
MST1P2	135.827246138802	-0.234336617392144	0.983133779794934	-0.238356795594007	0.811604373910413	1.0	MST1P2
HNRNPA0	3550.98887307322	-0.100450419498137	0.421421949553417	-0.238360672965861	0.8116013668627	1.0	HNRNPA0
LPAR1	301.033449958526	0.162279892848607	0.681540536771559	0.238107469905345	0.811797741192946	1.0	LPAR1
ERCC3	695.687787860624	0.127818554834898	0.535816765603791	0.238549002271073	0.811455313749416	1.0	ERCC3
TCF23	13.2442179718177	-0.643658147417613	2.69691797037986	-0.238664339993609	0.81136587029625	1.0	TCF23
PSMD14	800.720442792311	0.123558666158141	0.517626808996271	0.238702215593765	0.811336498617473	1.0	PSMD14
WFDC2	1570.12958780491	0.127144525331806	0.532611771505515	0.238718954656995	0.811323517933826	1.0	WFDC2
ARFIP1	725.405636505904	-0.127551610457942	0.534273370764392	-0.238738476288743	0.811308379510261	1.0	ARFIP1
ZBTB8OS	314.476707997251	-0.160328564498783	0.671525957912454	-0.238752594162094	0.811297431578697	1.0	ZBTB8OS
NDRG3	637.623076866888	-0.130633263665982	0.546854450411336	-0.238881229855077	0.811197680665391	1.0	NDRG3
TRIM17	36.9294656118591	-0.408704152977936	1.71086319877981	-0.23888768737876	0.811192673241104	1.0	TRIM17
LIMS3	20.548494422417	0.480631831524566	2.01426557164682	0.23861393367887	0.811404959675048	1.0	LIMS3
CLEC17A	9.44317543195632	0.633814635768446	2.65296148138524	0.238908344586104	0.811176654861331	1.0	CLEC17A
ISL1	129.320568298285	0.225270094278977	0.946292165262507	0.238055541986322	0.811838015907025	1.0	ISL1
TRIM27	952.741658864303	-0.119132718018817	0.500775221111527	-0.237896591118045	0.811961299519324	1.0	TRIM27
SF3B2	2565.76128841244	-0.104530641331116	0.440314071234368	-0.237400183550976	0.812346347347952	1.0	SF3B2
HDAC2-AS2	7.59197880594024	0.719741068188509	3.03082235024027	0.237473855282693	0.812289199619354	1.0	HDAC2-AS2
RGS19	271.437067142245	-0.201571060870525	0.848787531585983	-0.237481175641075	0.81228352121569	1.0	RGS19
CARD8-AS1	90.1192058303027	0.25759048346512	1.08423235085789	0.237578673299412	0.812207893201309	1.0	CARD8-AS1
ZNF546	77.5958098199382	-0.301287923955865	1.26810521028956	-0.237589059260366	0.812199837012546	1.0	ZNF546
LDHB	4907.01019708897	0.118075630996808	0.496815884772451	0.237664765994526	0.812141113365743	1.0	LDHB
NPTXR	116.295994552076	0.255243428773969	1.07367224041833	0.237729373234536	0.812091000129097	1.0	NPTXR
ANKRD52	1105.95865982649	-0.121238081758951	0.509494182088344	-0.237957735379849	0.811913874970638	1.0	ANKRD52
BCKDHA	863.814463182363	-0.130594408643147	0.549251412406242	-0.237767997848235	0.812061040937893	1.0	BCKDHA
TRIM28	3055.2617459102	0.107480812356819	0.452014396122186	0.237781834558574	0.812050308557018	1.0	TRIM28
IRAK4	581.61128156859	-0.134025753075837	0.56362188936755	-0.237793733004639	0.81204107961017	1.0	IRAK4
LINC01473	6.76903803864585	-0.729080891362072	3.06579541502423	-0.237811332024681	0.81202742910068	1.0	LINC01473
STX7	1224.46799777586	-0.121296518501742	0.495526135697379	-0.244783291462589	0.806624231895501	1.0	STX7
CNN1	872.672406186125	0.151146736055748	0.635544971664738	0.237822251444828	0.812018959586892	1.0	CNN1
HDAC4-AS1	7.38247409871823	0.735893267563959	3.09387540278206	0.237854849261943	0.811993675622261	1.0	HDAC4-AS1
SMC2-DT	4.90862590508791	0.940985402015331	3.95605921369283	0.237859281468378	0.811990237868842	1.0	SMC2-DT
NCLN	1512.13700571127	0.132785135846662	0.558450482162469	0.237774234400304	0.812056203580531	1.0	NCLN
MRFAP1L1	954.87046619914	-0.123039153134689	0.510433313904341	-0.241048438225072	0.809517574851245	1.0	MRFAP1L1
ADAMTSL5	57.6689191439051	-0.357169187635663	1.49475980266944	-0.238947546621074	0.811146256338272	1.0	ADAMTSL5
DECR2	405.019640825165	-0.150276505327505	0.628762131116099	-0.2390037470303	0.811102677223969	1.0	DECR2
NUP88	608.573135757062	-0.137425618167923	0.572259486519801	-0.240145635686493	0.810217356954206	1.0	NUP88
RABAC1	1922.90513380779	-0.115125672384969	0.479381501554129	-0.240154599232006	0.810210408366291	1.0	RABAC1
P4HA2	604.460521426582	-0.133346544460297	0.555155884074168	-0.24019657952951	0.810177865216598	1.0	P4HA2
H4C5	15.1700916578746	0.528936465388707	2.2011473036539	0.240300349054638	0.810097424431891	1.0	H4C5
SLC41A2	901.911388389545	-0.134641831776619	0.560283089740696	-0.240310361390582	0.810089663105528	1.0	SLC41A2
IL22RA1	216.133809511733	-0.198956349571731	0.827887282362024	-0.240318161433877	0.81008361670912	1.0	IL22RA1
PLAC8	875.781372542682	-0.344943396918863	1.43522035858209	-0.240341766932323	0.810065318392431	1.0	PLAC8
ARF4	2993.07752881923	-0.113616061268056	0.473139681705593	-0.240132175890401	0.810227791087455	1.0	ARF4
MAPK13	1746.25847033175	-0.108656492799447	0.45205883134748	-0.240359186160722	0.810051815564391	1.0	MAPK13
LYRM1	319.933455653014	-0.162637908362173	0.676198925122776	-0.240517845148368	0.809928830800897	1.0	LYRM1
C9orf72	269.203089793642	0.178102966566355	0.740318926056235	0.240576000825928	0.809883752511306	1.0	C9orf72
PITPNM2	336.284620563144	0.166833388908876	0.693363119267983	0.240614743231527	0.809853722407678	1.0	PITPNM2
STAG3L1	33.4122899495302	0.406568021412301	1.68950536293591	0.240643226314354	0.809831644712759	1.0	STAG3L1
CSKMT	70.7090839998052	0.283614601368606	1.17796446331521	0.240766687112457	0.809735950015194	1.0	CSKMT
COL6A5	116.737887571315	0.355863867273014	1.47685378388348	0.240960798662985	0.809585499538566	1.0	COL6A5
CH507-145C22.1	17.4363072474115	0.535088178522476	2.22055077883224	0.240970926503141	0.809577649923795	1.0	CH507-145C22.1
LA16c-313D11.12	30.499918438519	0.409711711675907	1.70383742285813	0.240464087816917	0.809970500355286	1.0	LA16c-313D11.12
WDR17	37.2447440796163	0.397834467048827	1.66476697835008	0.238973064832842	0.811126468846335	1.0	WDR17
EPB41	1451.73676374236	0.123467462516339	0.514233625230035	0.240099939907873	0.810252780796081	1.0	EPB41
RP11-24J23.3	15.8875839714021	-0.638870517215351	2.661056492018	-0.24008153120074	0.810267051526747	1.0	RP11-24J23.3
RP1-102E24.10	10.2630207798873	-0.633521950172556	2.65059462344244	-0.239011256028949	0.81109685461478	1.0	RP1-102E24.10
LRRC8A	1210.42387872916	-0.119559008335486	0.500095111398017	-0.23907253962403	0.811049334631513	1.0	LRRC8A
MACROH2A1	3453.25096038579	-0.101614088332286	0.424989498175659	-0.239097880697011	0.811029685084292	1.0	MACROH2A1
ZNF341	93.4055834672405	0.254416433489745	1.06393809904474	0.239127101208401	0.811007027556191	1.0	ZNF341
SEC61A1	5248.28559685226	0.104344803492914	0.43634932861217	0.239131348786047	0.811003734005866	1.0	SEC61A1
RAD18	213.088669780092	-0.196561531341138	0.8219080260614	-0.239152709437654	0.810987171114852	1.0	RAD18
AKAP6	51.9901782949492	0.365861604323098	1.52955304933469	0.239195106362761	0.810954297103841	1.0	AKAP6
DNAJC25	180.705853271875	-0.19338127702139	0.805469367645526	-0.240085203471691	0.810264204717245	1.0	DNAJC25
RAD23A	1269.40339522276	-0.127343723821901	0.532115663327648	-0.239315871713946	0.810860659086549	1.0	RAD23A
IL1R2	422.692448250175	-0.227678007548248	0.95059245565139	-0.239511692097569	0.81070883128481	1.0	IL1R2
RFC4	236.325486956804	0.179647010497434	0.750019333765956	0.239523172816627	0.810699930020074	1.0	RFC4
MAP3K14	388.587041623164	0.158928157204921	0.663317089690963	0.239596053946033	0.810643424180247	1.0	MAP3K14
RSBN1	422.301734450028	-0.147641006386055	0.616034625256212	-0.239663486974698	0.810591143213978	1.0	RSBN1
EXOSC9	317.893572446664	0.1841241387551	0.767998139900119	0.23974555300231	0.810527518393285	1.0	EXOSC9
AL163953.3	15.6947383807809	0.518453036629246	2.16168206478464	0.239837784230725	0.810456014106635	1.0	AL163953.3
MT1L	104.427275366155	-0.263012623404481	1.09560200935098	-0.24006219517641	0.810282041196777	1.0	MT1L
SLFN12	101.276861555517	0.250763499961705	1.04726899224709	0.23944516816415	0.810760409297544	1.0	SLFN12
HSPA2	203.345203533889	-0.197812693788	0.808079795798738	-0.244793515215257	0.806616315296677	1.0	HSPA2
AREG	196.53037189149	0.253089262550165	1.02322215872507	0.247345369128356	0.804640949831234	1.0	AREG
PEX5L	7.85038143647018	-0.79609241176247	3.25090579240548	-0.244883261035199	0.806546822911504	1.0	PEX5L
ZFP37	44.3183218248462	0.363482116977857	1.46090552663852	0.248806038686303	0.803510819776912	1.0	ZFP37
LDAH	289.356462072315	-0.171147151584021	0.687818112537181	-0.248826177247215	0.803495241298854	1.0	LDAH
ZNF726	75.6666601913324	-0.343862954367726	1.38184147386183	-0.248843996125498	0.803481457310282	1.0	ZNF726
ZBED8	73.751696390042	0.296758332310884	1.19248632030113	0.248856802177777	0.803471551085947	1.0	ZBED8
LRRC8E	99.7247666447848	-0.325759784660085	1.3089997351902	-0.248861612346126	0.803467830149841	1.0	LRRC8E
MGAT2	834.641044918505	0.127797003991904	0.513442709412189	0.248902168925937	0.803436457528489	1.0	MGAT2
RP1-257A7.4	10.0480789629038	0.627238393362298	2.5198971571285	0.248914282707099	0.803427086950884	1.0	RP1-257A7.4
PIK3R1	1159.87011900425	-0.128485937242654	0.516534912907758	-0.248745891191286	0.803557348215249	1.0	PIK3R1
THAP9	70.2753392423756	-0.292614271745923	1.17522667409307	-0.248985389964652	0.803372082723515	1.0	THAP9
STEAP3-AS1	5.74105723833903	-0.794701485446858	3.1916385023319	-0.248994829729691	0.803364780771587	1.0	STEAP3-AS1
PKD2L1	10.3254580264179	1.04917634284257	4.2135371894676	0.249001324935531	0.803359756537771	1.0	PKD2L1
BISPR	127.818503509478	-0.248914567636456	0.999482221167427	-0.249043517097998	0.803327119850094	1.0	BISPR
NIBAN1	1013.32362910108	0.144356318179588	0.57948348975063	0.249112046732702	0.803274111203073	1.0	NIBAN1
PCDHGB3	16.3934486195534	0.593406148429848	2.38207421191808	0.249113207918081	0.803273213017465	1.0	PCDHGB3
GNAQ	1724.29311478505	-0.116004824646383	0.465478425963604	-0.24921632921276	0.803193448958059	1.0	GNAQ
CTD-3080P12.3	7.3343603864114	0.837651011768055	3.3611220782306	0.249217669656622	0.803192412141632	1.0	CTD-3080P12.3
TBC1D22B	294.015074463061	0.170607361560632	0.68519226537027	0.248991954788687	0.803367004626075	1.0	TBC1D22B
ADARB2	34.3728600591739	-0.426895941454129	1.71259056856429	-0.249269118544783	0.803152617337097	1.0	ADARB2
ZNF136	151.483734668801	0.222086341315387	0.893255126235021	0.248625879429831	0.803650188074199	1.0	ZNF136
ULBP1	5.37192588502952	0.941846906676341	3.78973371867998	0.248525879808885	0.803727548863839	1.0	ULBP1
MEX3C	621.599589626226	0.141154797047427	0.569329275901691	0.247931738314122	0.804187222780091	1.0	MEX3C
SLC2A5	117.157620227949	0.261565844843244	1.05463446715302	0.248015642376396	0.804122303983747	1.0	SLC2A5
TIMM23	695.427675582412	-0.134399758823238	0.541835127378163	-0.248045488437733	0.804099211620921	1.0	TIMM23
ZSCAN25	294.088738531891	-0.170907722222124	0.688982077668953	-0.248058298991405	0.80408929994832	1.0	ZSCAN25
GABPA	639.177783430274	0.139208055234114	0.561157189830852	0.24807319189134	0.804077777180077	1.0	GABPA
PPP2R3A	374.968742250876	0.168449750108856	0.678989104995685	0.248089032459404	0.804065521239352	1.0	PPP2R3A
LINC02273	7.84231622233837	0.73878363582371	2.97728131382936	0.248140352875655	0.804025814662113	1.0	LINC02273
ITPRID2	3365.66563935514	-0.106697034765328	0.429251229926121	-0.248565472447666	0.80369691933978	1.0	ITPRID2
TMC1	5.37583774799555	-0.839414260569846	3.38240455543476	-0.248170863896542	0.804002208542047	1.0	TMC1
OVOS	23.8719788250678	0.482542745495059	1.94402822034649	0.24821797361	0.803965760504304	1.0	OVOS
CTD-2349P21.9	6.23457323080507	-0.781181311750052	3.14714810587028	-0.24821879538905	0.803965124710675	1.0	CTD-2349P21.9
KCTD21-AS1	48.0963452651854	0.334083309206869	1.34556084238691	0.248285546578654	0.803913481114861	1.0	KCTD21-AS1
RP11-400F19.18	12.8469933213908	0.680328817495236	2.73996530735988	0.248298332708005	0.803903588928959	1.0	RP11-400F19.18
GPRC5D-AS1	66.4317570212372	0.305798886107104	1.23145899049106	0.24832242768	0.803884947568125	1.0	GPRC5D-AS1
MBTPS2	332.200382224787	0.165579373326818	0.666716126858395	0.248350634785208	0.803863124948379	1.0	MBTPS2
RASGEF1A	98.190341436011	0.294344383451327	1.18458817214743	0.248478239418631	0.803764404661832	1.0	RASGEF1A
SH3RF1	801.706941732549	-0.140463752479352	0.565934824271474	-0.248197754326517	0.803981403790883	1.0	SH3RF1
HPCAL4	37.1983934449249	0.526323955673352	2.12297180757794	0.247918485678727	0.804197476818788	1.0	HPCAL4
WNT10A	106.720413952527	-0.283940627544248	1.13849480878393	-0.249400019528886	0.803051370043685	1.0	WNT10A
ATF6	1089.82779804714	0.132181427506968	0.529840862075293	0.249473826894432	0.802994284107287	1.0	ATF6
RP11-159N11.4	10.6436236196927	-0.634334529148944	2.5345252895794	-0.25027745107022	0.80237279311242	1.0	RP11-159N11.4
PSMG1	301.10119836992	0.168899706856637	0.674845137107041	0.25027920862064	0.802371434029622	1.0	PSMG1
LINC01431	6.1662314575956	-0.770122723304448	3.07702502421199	-0.250281592526753	0.802369590597949	1.0	LINC01431
LINC00115	32.6119175965365	-0.403369513367788	1.61153586331957	-0.250301294900689	0.802354355149053	1.0	LINC00115
SLC24A2	5.90674074214313	0.857198769521184	3.42447922435686	0.250315073726917	0.802343700304926	1.0	SLC24A2
AAMP	2364.7447976703	-0.114717977259567	0.458151213358045	-0.250393262998771	0.802283239065331	1.0	AAMP
VANGL1	438.352249242728	0.175897510631326	0.702462380639126	0.250401324653554	0.802277005315265	1.0	VANGL1
CCDC124	883.744138595053	-0.157355019117926	0.62882431215643	-0.250236856425457	0.802404184402903	1.0	CCDC124
TMEM72-AS1	5.25232153741327	0.890756267772428	3.5562949900133	0.250473110434829	0.802221496842515	1.0	TMEM72-AS1
LOXL1-AS1	97.1724554566476	0.264629199797041	1.0562963416022	0.250525529034445	0.802180964705115	1.0	LOXL1-AS1
CCDC22	281.35876544717	0.173972014719828	0.694423805553931	0.250527146863943	0.802179713743736	1.0	CCDC22
ENPP4	604.806098316569	0.143411884683343	0.572409023518774	0.250540922296693	0.802169062126153	1.0	ENPP4
CDC42EP4	1408.25164381821	-0.119879171328698	0.478336255644281	-0.250616945536003	0.80211027911895	1.0	CDC42EP4
PRR11	324.096308422514	-0.177219314829659	0.707095236364322	-0.25063005054435	0.802100146122722	1.0	PRR11
PSAP	24684.0924046791	0.105235669322259	0.419870254445607	0.250638544188399	0.802093578722849	1.0	PSAP
WDR25	115.822749095315	-0.249336734680796	0.994740536145684	-0.250655045834264	0.802080819468179	1.0	WDR25
LINC01006	196.237451215847	-0.201881710327286	0.805942808820425	-0.25049136007896	0.802207385434456	1.0	LINC01006
RP11-848P1.2	20.6311622768418	0.48409449359358	1.94088954050348	0.249418879071296	0.803036783125314	1.0	RP11-848P1.2
AMN1	120.652076765812	0.238244391096368	0.952188055448289	0.250207288080507	0.802427049405401	1.0	AMN1
RP11-305E6.4	20.2439941268452	0.47788972488811	1.91084461444317	0.250093451490491	0.80251508005478	1.0	RP11-305E6.4
WARS2-AS1	144.179050938635	0.222215920574799	0.89060345978695	0.249511629595463	0.802965046204959	1.0	WARS2-AS1
IFT88	197.395305611489	0.195949979896841	0.785314732217157	0.249517768937838	0.802960297853549	1.0	IFT88
USH2A	7.28029257246403	-0.711509576296835	2.85098705708753	-0.249566049248813	0.802922956667454	1.0	USH2A
RP11-930P14.2	11.9964410843045	0.5755649185873	2.30625806406556	0.24956657173598	0.802922552565423	1.0	RP11-930P14.2
TNFRSF10A-AS1	21.6383914636183	-0.464347524177699	1.86056434014608	-0.2495734837857	0.802917206652802	1.0	TNFRSF10A-AS1
RBM14	694.80079398739	-0.133294041328163	0.534046660089142	-0.249592500598943	0.802902498730103	1.0	RBM14
C14orf93	172.131252835448	0.206170052672584	0.825906848357379	0.24962869975304	0.802874501889379	1.0	C14orf93
LY6D	50.6898449774141	-0.410548024736554	1.64135212047355	-0.250127940016982	0.802488409565854	1.0	LY6D
CYB561D2	370.972553677385	-0.159308160065013	0.638111969947658	-0.249655495536435	0.80285377788629	1.0	CYB561D2
FAM86HP	6.17732794073313	0.792954126105129	3.17480610617069	0.249764583910781	0.802769409781701	1.0	FAM86HP
ANGPTL4	84.1382452272036	0.28454089684499	1.1391156287136	0.249791056915197	0.802748936111503	1.0	ANGPTL4
CTD-2623N2.3	6.26009977589854	0.756704988873765	3.02861695186425	0.249851665265223	0.802702063385847	1.0	CTD-2623N2.3
CERS3	8.11963939209521	-1.13093116600854	4.52499821601359	-0.249929637984446	0.802641762608788	1.0	CERS3
LINC02362	60.8154448279349	0.320386760324249	1.28165829005055	0.249978299841226	0.802604130198727	1.0	LINC02362
CALCOCO1	1553.88796765813	-0.121668904008388	0.486707016214835	-0.249983871107137	0.802599821716558	1.0	CALCOCO1
ASB8	478.82932607619	-0.15135155324238	0.605398198123647	-0.250003309741381	0.802584789092278	1.0	ASB8
RP11-390P2.4	23.767967969288	-0.465574457026714	1.86413838748373	-0.249753162186183	0.8027782431474	1.0	RP11-390P2.4
TIAF1	54.5463919941778	0.344569099280348	1.40735117953114	0.244835194151855	0.806584042085951	1.0	TIAF1
MPZL1	1976.26339065686	0.125186198301806	0.504973491190485	0.247906475262051	0.804206769737468	1.0	MPZL1
SLA2	64.7187135055673	0.318147000099055	1.28341442446291	0.247891089608249	0.804218674246613	1.0	SLA2
SF1	2420.70513001271	-0.122248530376291	0.497357913008027	-0.245795888994568	0.805840239564914	1.0	SF1
SLC12A8	318.507487732238	0.173010547402852	0.703804417615473	0.245821911702431	0.805820094342167	1.0	SLC12A8
CCDC144CP	5.22539289744627	0.902524774199862	3.67131925031786	0.245831188372333	0.805812912930774	1.0	CCDC144CP
ETV1	157.860996704946	0.223169447516631	0.907278175049184	0.245976871982546	0.805700136037929	1.0	ETV1
MIEF2	208.004152935553	0.202783688920973	0.82427953794784	0.246013251069937	0.805671974815247	1.0	MIEF2
TSPYL4	579.742312137498	0.138533153760792	0.563061170500242	0.246035708052315	0.805654590885356	1.0	TSPYL4
CKAP2	350.387074163033	0.17183427267228	0.698376082094213	0.24604833567181	0.805644815898635	1.0	CKAP2
LYSMD3	515.39381681718	-0.157643336672623	0.641398969971929	-0.245780464348925	0.8058521804631	1.0	LYSMD3
SAXO2	24.0792127315465	-0.470393302018889	1.91134470070618	-0.246105949306315	0.805600217813806	1.0	SAXO2
PAPOLA	2996.06853398434	-0.115358552461091	0.468512421129274	-0.246223039685987	0.80550958137921	1.0	PAPOLA
IPO8	938.553778874068	0.131975925623984	0.535941651702531	0.246250548366105	0.805488288047392	1.0	IPO8
DUSP16	1226.48444038639	-0.130307384487212	0.529093309435516	-0.246284317271439	0.805462149131307	1.0	DUSP16
RP11-726G1.2	21.3071847307223	-0.480379437261257	1.94948153380827	-0.246413945928919	0.805361811723825	1.0	RP11-726G1.2
SAA2	74.9497848416815	-0.458176140394018	1.8590653512393	-0.246455101800798	0.805329956216821	1.0	SAA2
CDKN2B	340.335979963991	0.184049140823066	0.746744121978993	0.246468817639041	0.80531933994247	1.0	CDKN2B
POLR2G	524.62256307385	0.149800430141663	0.607706851148864	0.246501137610128	0.805294323918852	1.0	POLR2G
SCART1	75.2455648689465	0.303500420616995	1.23286591343208	0.24617471965958	0.805546984262816	1.0	SCART1
ZDBF2	172.646664625025	-0.223648815547461	0.90706352967283	-0.246563562783887	0.805246006691694	1.0	ZDBF2
SH3BGR	57.5396221956367	0.315561713129093	1.28402352568699	0.245760071226311	0.805867967747833	1.0	SH3BGR
AMZ2	705.026558631711	0.140907061275728	0.573584677085771	0.245660434988673	0.805945102028891	1.0	AMZ2
TM9SF1	1199.83378637835	0.117814458422258	0.481010041958057	0.244931390502096	0.806509555716279	1.0	TM9SF1
SYNC	240.384542792911	0.180655190388324	0.737475358890986	0.244964375026703	0.806484015676328	1.0	SYNC
ACAT2	407.181960938754	-0.164290168978592	0.670319899518733	-0.245092185233568	0.80638505370757	1.0	ACAT2
ANKRD13C	429.220505532472	-0.158721538873087	0.647592007981022	-0.245094962440825	0.806382903382435	1.0	ANKRD13C
HERPUD2	529.065784190699	0.141276230983339	0.576261245546634	0.24516004169138	0.806332514494788	1.0	HERPUD2
TM4SF4	696.431740961456	0.509298058904641	2.07699851745442	0.245208677148619	0.806294858061898	1.0	TM4SF4
GSDMD	1580.51866676314	-0.121131943077691	0.493919572776877	-0.245246290598836	0.806265735823372	1.0	GSDMD
SNTN	15.7865703616779	-0.641223920923531	2.60967743248848	-0.245710030266877	0.805906707166368	1.0	SNTN
AC026202.3	6.82580170242329	-0.786936462739486	3.20873407067489	-0.245248264707075	0.806264207376191	1.0	AC026202.3
STAU1	2492.91017436438	0.107587382690597	0.438545096828149	0.245327979878786	0.806202488770056	1.0	STAU1
PLGRKT	253.872308062886	0.17864302870554	0.728098986339393	0.245355414658232	0.806181247969122	1.0	PLGRKT
ABCC3	2759.73527282671	-0.129358554840548	0.527191656472699	-0.245372917519317	0.806167696821779	1.0	ABCC3
KLHL3	159.216531200154	-0.214487875996789	0.874042716494954	-0.245397475373879	0.806148683622354	1.0	KLHL3
RITA1	323.796820191926	0.170171171732179	0.693427334547799	0.245405918189181	0.806142147046423	1.0	RITA1
RP11-712B9.2	27.4750593695153	0.42563335116979	1.73408939304475	0.245450639901818	0.8061075229367	1.0	RP11-712B9.2
RP11-467D6.1	15.9856504641091	-0.542820818602176	2.21060446411013	-0.245553117898315	0.806028184622435	1.0	RP11-467D6.1
APEH	1585.23735326288	-0.12335332373175	0.502926640942525	-0.245271007120593	0.806246599186434	1.0	APEH
RAD54L	94.5786828932477	-0.275917406404713	1.11303698355012	-0.247895991312573	0.804214881592721	1.0	RAD54L
ZDHHC18	490.583284382353	0.14481335009898	0.587176204095759	0.246626735022395	0.805197111991799	1.0	ZDHHC18
CD2	262.903145566526	0.228859951389663	0.92780075338727	0.246669288157105	0.805164176707638	1.0	CD2
RBP5	110.511670327441	0.245663540820656	0.993707172634485	0.24721924887526	0.804738549121158	1.0	RBP5
VTI1B	1609.30583171826	-0.117484134405665	0.475012047696679	-0.247328746660937	0.80465381310269	1.0	VTI1B
PCM1	1508.05269193579	-0.119556024562168	0.483373639889816	-0.247336666081792	0.804647684664155	1.0	PCM1
PDCD4-AS1	23.1896018330657	0.443235134802717	1.8675177740434	0.237339178755478	0.812393669993267	1.0	PDCD4-AS1
CTD-3064M3.3	30.7879624829373	0.416894802870491	1.68516649659391	0.247390868328516	0.804605740614016	1.0	CTD-3064M3.3
OSGEP	435.879717356609	0.154900031769509	0.626016154688147	0.24743775477595	0.804569458300452	1.0	OSGEP
GGTA1	163.958310854482	-0.221893970103103	0.89662087033925	-0.247478033852978	0.804538289328969	1.0	GGTA1
MRPL40	345.213031810655	0.161159311988282	0.651910392667537	0.247210834189708	0.80474506100941	1.0	MRPL40
SKP1	2401.04272773723	-0.109677118431254	0.443081760073487	-0.247532460855676	0.804496172827308	1.0	SKP1
LINC01291	48.5641824928256	-0.357908865588092	1.44512628821619	-0.247666151053056	0.804392723582727	1.0	LINC01291
SLC35E3	340.14286210354	0.166670585329737	0.672906504069494	0.247687582631129	0.80437614018302	1.0	SLC35E3
CD300LF	60.5586142840191	0.323186434632346	1.30459466417059	0.247729385615582	0.804343793980196	1.0	CD300LF
ATG9A	970.424497401126	-0.124280647111108	0.501668793954302	-0.247734458688354	0.804339868574146	1.0	ATG9A
NPTX1	19.7254553653416	-0.518234160209794	2.0916511326614	-0.24776319153682	0.804317635968786	1.0	NPTX1
RLF	328.656673096305	0.166847477104687	0.673191307549402	0.24784556073972	0.804253902058882	1.0	RLF
BAZ1A	740.19084844918	-0.132878242048799	0.536083167788605	-0.247868707754684	0.80423599208251	1.0	BAZ1A
XRN1	907.221272267856	-0.131779717292134	0.532350195854299	-0.247543286953541	0.804487795484004	1.0	XRN1
TMEM232	19.4186483649588	0.492535939614905	1.99675127820271	0.246668648715347	0.805164671620346	1.0	TMEM232
REV3L	579.242645552297	0.149679264012201	0.605558465644518	0.247175578418992	0.804772344605092	1.0	REV3L
OTUD4	806.522772174444	0.128518836933626	0.520058907815672	0.247123614271746	0.804812558846248	1.0	OTUD4
USP11	621.767709482738	-0.135223540811452	0.548147908132282	-0.246691702741698	0.805146828401741	1.0	USP11
LINC01011	56.5297686353712	0.313675658714788	1.2713754789584	0.246721494874019	0.805123770214137	1.0	LINC01011
ZNHIT6	298.678419753906	-0.172684771805689	0.699890183315153	-0.246731238589084	0.805116228917268	1.0	ZNHIT6
KLRC2	7.63482674798791	0.763357000770866	3.09381374184119	0.246736573196736	0.805112100124002	1.0	KLRC2
RP11-1415C14.4	25.6152442629728	-0.463230495161311	1.87739957384497	-0.246740492335684	0.80510906685575	1.0	RP11-1415C14.4
CALCR	4.90271042280075	0.923573871359174	3.74301217645918	0.246746157324249	0.805104682369803	1.0	CALCR
U73166.2	16.7632687069805	0.527190975928801	2.13642602924665	0.246763037293034	0.805091617951539	1.0	U73166.2
DPP9	1173.40714292507	0.122603071328041	0.496062762176005	0.247152337720808	0.804790330154236	1.0	DPP9
NTN5	5.20429488214389	0.943146779045412	3.81986660877243	0.24690568431878	0.804981217052956	1.0	NTN5
CCR3	24.2638744176516	0.49202428203729	1.99220377422425	0.246974876969541	0.804927667173267	1.0	CCR3
H6PD	1932.68524776015	0.111251516721161	0.450416893471742	0.246996767513874	0.804910725737747	1.0	H6PD
SCO1	995.893823883715	-0.125604353771161	0.508500248838716	-0.247009424396564	0.804900930419555	1.0	SCO1
EIF4E2	1107.29170234255	-0.123499990872695	0.499948188617245	-0.24702557921906	0.804888428046934	1.0	EIF4E2
THRB	410.705923688798	-0.202675778943868	0.820436478831803	-0.247034089991284	0.80488184149846	1.0	THRB
UBE2T	157.98554910942	0.212124993073981	0.858551266735337	0.247073181640733	0.804851588364748	1.0	UBE2T
NCR3	10.3002718914898	0.633420519616009	2.56332469219775	0.247108968108494	0.804823893376307	1.0	NCR3
CTC-524C5.2	52.7200234865994	-0.325485360350882	1.31821094204439	-0.246914473222391	0.804974415055406	1.0	CTC-524C5.2
C1orf167	16.5763422620219	0.512675078116792	2.16030891445359	0.2373156332813	0.812411934873832	1.0	C1orf167
HOXA-AS2	69.3239388340134	0.278118204003198	1.18824784861567	0.234057401683673	0.814940415946239	1.0	HOXA-AS2
LRRC8B	356.507519819308	-0.160408534767058	0.676241683615421	-0.237205926007783	0.812497039209049	1.0	LRRC8B
KIF1B	883.045348682793	0.121579271580524	0.534032025552925	0.227662884926506	0.81990832827845	1.0	KIF1B
KLKB1	11.6921472024753	0.573537267500808	2.51899751233379	0.22768472961668	0.819891344667021	1.0	KLKB1
RP11-108M9.4	165.773177839489	-0.22078912283705	0.969615467430721	-0.2277079215971	0.819873313669049	1.0	RP11-108M9.4
XXbac-B562F10.11	8.19395204428952	0.680397059674612	2.98755641360476	0.227743669232893	0.81984552125066	1.0	XXbac-B562F10.11
RPP30	291.407496501	0.157047990035119	0.689498783724367	0.227771235776247	0.819824089472982	1.0	RPP30
NEIL1	388.769010321599	-0.155500970377088	0.68266980742956	-0.227783576605786	0.819814495063207	1.0	NEIL1
RP5-965G21.6	6.8066239279024	0.686965569318362	3.0153540386269	0.227822524492409	0.819784215105116	1.0	RP5-965G21.6
PTMAP5	8.68691609822033	0.597341230775599	2.62414513221881	0.22763269586028	0.819931799538647	1.0	PTMAP5
LA16c-431H6.6	21.7694118148065	0.438714545979145	1.9241686619978	0.22800212613568	0.819644587636508	1.0	LA16c-431H6.6
HOXA11-AS	24.3284133349095	-0.581094913469137	2.54728286675803	-0.22812343342485	0.81955028310551	1.0	HOXA11-AS
NFRKB	443.686200957951	0.140212666108238	0.614458567322113	0.228188967596793	0.819499337793853	1.0	NFRKB
HMGB2	1392.84669452538	0.125512170845413	0.549908340065368	0.228241984528719	0.819458123759899	1.0	HMGB2
BOLA2	128.949124978331	-0.211310401551915	0.925713769940841	-0.228267536266009	0.819438260657903	1.0	BOLA2
RAP1B	2012.0760728638	0.104814497714834	0.459169810385883	0.228269575534046	0.819436675401253	1.0	RAP1B
URB1-AS1	57.6660324504692	0.290716333756197	1.27340432860785	0.22829852798916	0.819414168840653	1.0	URB1-AS1
ALG2	616.344232378351	-0.129964000818076	0.569215683658483	-0.228321187467581	0.819396554309599	1.0	ALG2
POGLUT2	110.096871416683	0.229487684555172	1.00617103716728	0.228080193205778	0.819583897839681	1.0	POGLUT2
RP5-1091N2.9	8.32941673792785	-0.643857375950251	2.81994094446144	-0.228322999889353	0.819395145412633	1.0	RP5-1091N2.9
RHOT2	1719.44339617969	0.104461105835301	0.45892047016816	0.227623548361274	0.819938911527107	1.0	RHOT2
LINC02814	9.84995331480819	0.630645968741292	2.77128140160998	0.227564753393472	0.819984623733846	1.0	LINC02814
CEP55	254.965035120034	0.168795325404229	0.743445618450348	0.227044616600296	0.820389048920819	1.0	CEP55
ADRA2C	41.2618924142278	-0.328957838683826	1.44885276678568	-0.227047113568087	0.820387107323787	1.0	ADRA2C
CTC-471F3.5	10.17460220303	-0.57171906710616	2.51805611804213	-0.227047786190997	0.820386584304555	1.0	CTC-471F3.5
MTHFD2	1110.87166216958	-0.117351495459906	0.51679095560884	-0.227077301152943	0.820363634090411	1.0	MTHFD2
RCN2	1055.06977944904	-0.113704218689186	0.500646450984284	-0.227114800206094	0.820334475836594	1.0	RCN2
RP11-529K1.3	14.6232067943158	0.69749817986552	3.07031172900466	0.227175036748348	0.820287638043463	1.0	RP11-529K1.3
CLDN6	17.6628014236191	0.804727606762932	3.5420384775202	0.227193355428009	0.820273394216695	1.0	CLDN6
UBAC1	603.63046883255	-0.126523897137285	0.555894636705484	-0.227604097580669	0.819954034149953	1.0	UBAC1
DDTL	86.0247453952187	-0.24638672818478	1.08436770912639	-0.227216954277695	0.820255044841495	1.0	DDTL
ZG16B	504.900012721377	-0.147697133060669	0.649763368001666	-0.22730911026103	0.820183389549072	1.0	ZG16B
PHF2	877.050725165638	-0.11654088901474	0.512555992594066	-0.227372015347869	0.820134478965123	1.0	PHF2
CTD-3001H11.2	10.5857636388112	0.579886369718864	2.54975293594369	0.227428454555046	0.820090596391131	1.0	CTD-3001H11.2
ZNF251	300.867649964988	0.155776195424319	0.684743494920446	0.227495692299227	0.820038318481232	1.0	ZNF251
PRKX	373.524891346377	0.144590932417666	0.635508772160201	0.227519963140992	0.820019447894657	1.0	PRKX
ECHS1	1986.58680541617	-0.111645499130182	0.490672807594328	-0.227535533663579	0.820007341863656	1.0	ECHS1
PPP6R2	1095.19374492121	0.118317675752254	0.519959967677469	0.22755150993787	0.819994920406598	1.0	PPP6R2
MFSD12	770.609580934204	0.120209395287812	0.528861982465426	0.227298235217106	0.820191845291463	1.0	MFSD12
CTD-2353F22.1	14.391612312727	0.546601114333067	2.40800893950271	0.226992975551805	0.820429204313711	1.0	CTD-2353F22.1
IER3-AS1	8.65896863921322	0.645245191089173	2.82596836879101	0.228327110173996	0.819391950260303	1.0	IER3-AS1
SLC16A10	281.491073326275	-0.163794443127463	0.717013304088363	-0.228439893923192	0.819304278363935	1.0	SLC16A10
TMEM9	1072.58366771781	0.125685800379555	0.548356401914482	0.229204582896719	0.818709910756028	1.0	TMEM9
RP5-1165K10.2	12.435084324215	0.527762475992596	2.30232183609486	0.229230539240237	0.818689737569289	1.0	RP5-1165K10.2
CRB2	9.72863450358098	0.619237499630624	2.70134547386347	0.229232989864487	0.818687832958201	1.0	CRB2
HLA-A	27712.3404373742	0.122584971151146	0.534654083252625	0.229279032912995	0.818652048764332	1.0	HLA-A
FAU	4842.82831987172	-0.10353543274635	0.451567372335169	-0.229280145310193	0.818651184225099	1.0	FAU
FOXO1	429.251181409088	0.143186235630245	0.624232372818519	0.229379701958958	0.818573811111053	1.0	FOXO1
ADGRG4	4.95785231565011	-1.05914481686522	4.61644733537454	-0.229428549687829	0.818535848437339	1.0	ADGRG4
SRSF10	1909.02445180599	0.104784332169643	0.457167207850278	0.229203517597788	0.818710738705496	1.0	SRSF10
CACTIN-AS1	7.66469165351672	0.680005897558825	2.96329767275361	0.229476067764376	0.81849891952916	1.0	CACTIN-AS1
TBC1D24	251.669293408315	0.166321492666085	0.724690424753045	0.229506954949437	0.818474915616481	1.0	TBC1D24
ZNF410	553.432003332178	-0.131289615209936	0.572003783024954	-0.229525781308002	0.818460284833903	1.0	ZNF410
HEXA	1785.12186559984	0.141516926964967	0.616526610679376	0.229539040997798	0.818449980189835	1.0	HEXA
KCTD13	321.650520820572	0.154179539090566	0.671621804294048	0.229563033994447	0.818431334336327	1.0	KCTD13
MAN1A2	1132.45474760636	-0.116040272483114	0.505439340774397	-0.229582984785722	0.818415829909738	1.0	MAN1A2
LARP4	1037.81937180524	0.136812571187912	0.595824373435124	0.229618957007655	0.818387874873466	1.0	LARP4
SLC36A1	419.553122508893	-0.149000396351148	0.648640447167712	-0.229711848839766	0.818315687058128	1.0	SLC36A1
LRMDA	147.616661602522	0.266339326991497	1.16058472705988	0.229487189329311	0.818490276408122	1.0	LRMDA
RP11-631N16.2	51.2806886462824	0.310092774770207	1.35804505722013	0.228337618933614	0.819383781231962	1.0	RP11-631N16.2
TNNC1	26.1873941566079	0.429687296125551	1.87471078339311	0.229201912066587	0.81871198652343	1.0	TNNC1
ANO4	5.98577498960342	-0.932861085899734	4.07165084420495	-0.229111267540891	0.818782436141824	1.0	ANO4
PAF1	697.355132186737	0.122496649803498	0.536178718398157	0.228462349586456	0.81928682283342	1.0	PAF1
ASAP3	573.018290987109	-0.164326576466279	0.719000079993046	-0.228548759643904	0.81921965427029	1.0	ASAP3
BMF	501.630247788569	0.140148162459759	0.613180806690913	0.228559277998413	0.81921147819733	1.0	BMF
CTSW	88.7136941209233	0.253085871304552	1.10721761911582	0.228578255019691	0.819196727126959	1.0	CTSW
LINC01422	11.8205600403774	-0.565135819492108	2.47141526245178	-0.22866890403981	0.819126265419608	1.0	LINC01422
ABRACL	476.229685209627	-0.140256101182891	0.613316251690374	-0.228684794828652	0.819113913620615	1.0	ABRACL
TAF5	104.24506145384	-0.228096240545133	0.997354202803149	-0.228701337903876	0.81910105485167	1.0	TAF5
SPACA6	53.9393338902825	0.302815649686845	1.32165632976154	0.229118298658988	0.818776971450733	1.0	SPACA6
SPATA20	1468.99282506506	0.106254096096805	0.4645498729713	0.228724841570174	0.819082785767707	1.0	SPATA20
UIMC1	293.662613779467	0.160203211095479	0.700091710416756	0.228831749771915	0.818999688698647	1.0	UIMC1
HTATSF1	1139.90796135247	0.11114955678594	0.48562312206552	0.228880281303706	0.818961967024661	1.0	HTATSF1
PCDHB7	22.4116916006239	0.419667944852866	1.83352933810068	0.228885317585151	0.818958052542772	1.0	PCDHB7
TMEM132E	30.0729640055939	0.426632116548507	1.86286834729653	0.229018930493748	0.818854202705147	1.0	TMEM132E
NUTM2D	79.8623562556451	0.26903522901403	1.17467949489335	0.229028624559805	0.818846668173646	1.0	NUTM2D
CCNDBP1	984.877570550939	-0.118398162549303	0.516902726888362	-0.229053081731709	0.818827659368636	1.0	CCNDBP1
RP11-274B21.1	30.3990314498487	0.395310405492765	1.72579518995585	0.22905986051733	0.818822390723773	1.0	RP11-274B21.1
RP11-350J20.5	6.79946467622658	0.680785294168631	2.97546988907496	0.228799255091867	0.819024945785034	1.0	RP11-350J20.5
PIF1	92.5984938597197	0.246848967346481	1.07362378557169	0.229921291483905	0.818152931286348	1.0	PIF1
PRRT3	55.2079904277008	0.295615164133723	1.30232449105885	0.22699040535848	0.820431202874176	1.0	PRRT3
CD36	853.908253344901	-0.118291968652014	0.521245932533212	-0.226940799474683	0.820469776215806	1.0	CD36
ADCY5	262.318428353172	0.164622534432044	0.733274327731054	0.224503338254634	0.822365669656848	1.0	ADCY5
FREM2	135.800470793246	-0.264212088087183	1.17665115904054	-0.224545810418973	0.822332625263524	1.0	FREM2
ZNF345	85.1098897509698	-0.253042011042602	1.1268428261847	-0.224558390187707	0.8223228379531	1.0	ZNF345
FCGR1CP	7.51040334930544	0.81992605840273	3.64992935277367	0.224641624304221	0.822258080850742	1.0	FCGR1CP
ZNF519	48.2427677007132	0.306153011889943	1.36278306121232	0.224652786348543	0.822249396743624	1.0	ZNF519
PEG13	13.8391278163199	0.526123179546372	2.34155819441725	0.224689346094731	0.822220953293568	1.0	PEG13
NUDT4P2	68.0530730088461	-0.27425440439883	1.22031514472111	-0.224740638174664	0.822181048494806	1.0	NUDT4P2
CXorf38	362.550147886589	-0.144904668442958	0.645878820712837	-0.224352717252798	0.822482859057708	1.0	CXorf38
AC006277.3	9.87624493501234	-0.5709248613658	2.54027285486671	-0.224749424169931	0.822174213111903	1.0	AC006277.3
ZCCHC9	340.880557422175	-0.147773489846089	0.657364001192383	-0.22479705243677	0.822137159213395	1.0	ZCCHC9
ZNF10	159.337310519688	0.193207268276713	0.859302718648666	0.224841914361158	0.822102257840269	1.0	ZNF10
TMEM91	60.8237885721356	-0.289156473127409	1.2852997949069	-0.224972005965624	0.822001052054347	1.0	TMEM91
SAMD3	35.6793491677533	-0.397886111048846	1.76814162446359	-0.225030679411529	0.821955407555161	1.0	SAMD3
RP11-138I1.4	21.7930315895432	-0.427491185551285	1.89950902374829	-0.22505351657015	0.821937641748286	1.0	RP11-138I1.4
TDRD6	35.618968067204	0.343388527925981	1.52530603180655	0.225127627351788	0.821879989065161	1.0	TDRD6
ZNF440	299.907376061799	-0.169518313503938	0.752766645050931	-0.225193709921179	0.821828582546053	1.0	ZNF440
DSG3	23.39553745726	0.593248481606579	2.63904944860711	0.224796273491464	0.822137765215046	1.0	DSG3
RP5-1086K13.1	22.1588839733802	0.437293055755747	1.94129137476098	0.22525884647769	0.821777912691726	1.0	RP5-1086K13.1
SMAD9	168.577720509427	-0.192620384812814	0.858633454295396	-0.224333659315523	0.822497687207451	1.0	SMAD9
SPNS1	690.846628097896	0.126333332609582	0.563411497121484	0.224229241424837	0.822578931338871	1.0	SPNS1
AC002116.8	21.9957488598964	-0.446871517650135	1.9988895168635	-0.223559888568194	0.823099777958088	1.0	AC002116.8
EME2	376.685843925463	-0.15325257584234	0.685366942251773	-0.223606606030382	0.823063422951386	1.0	EME2
RNF135	304.243889688278	0.151141831452232	0.675920972940935	0.22360873164597	0.823061768830135	1.0	RNF135
SEC61B	1567.37190490181	0.107700507002236	0.481608194545431	0.223626815785164	0.823047696063866	1.0	SEC61B
FAM98A	690.789178999332	-0.152070598160225	0.679777160394448	-0.223706542408669	0.822985654854469	1.0	FAM98A
RP11-7F17.8	45.7010267588717	-0.321311353059085	1.43616967559725	-0.223727988773655	0.822968966033264	1.0	RP11-7F17.8
RP4-669L17.8	17.7642618439361	0.47539820197926	2.12471570320432	0.223746735274891	0.822954378218456	1.0	RP4-669L17.8
GVQW3	148.43224280955	-0.211292854403766	0.942173303015912	-0.224261135109024	0.822554115708851	1.0	GVQW3
SFXN1	619.605652668165	-0.125087612410739	0.559048736675738	-0.223750818496694	0.822951200818545	1.0	SFXN1
SCT	8.11648658867654	0.605485295338431	2.70514903319968	0.223826964025807	0.822891947944897	1.0	SCT
USP9X	2046.47606607782	0.10620334336919	0.474390669618923	0.223873170723411	0.822855992555799	1.0	USP9X
ZBED2	13.4038903152815	0.555602922448344	2.48145501053843	0.223902073617603	0.82283350217835	1.0	ZBED2
RP11-347C12.11	7.11896536267154	0.690849988576056	3.08351450676729	0.224046291029236	0.822721283618908	1.0	RP11-347C12.11
CYP2R1	251.801935107948	-0.166131387611387	0.741437714801134	-0.224066545705657	0.822705523325377	1.0	CYP2R1
DYRK3	202.76812866973	0.202318521802476	0.90262720152631	0.224144055774479	0.822645212904716	1.0	DYRK3
AASDHPPT	431.017967413844	0.136812763308362	0.610346828673998	0.224155769934273	0.822636098232883	1.0	AASDHPPT
PCDHA2	5.18429569973514	0.941199352060525	4.20642315426747	0.22375289350185	0.822949586133629	1.0	PCDHA2
PDZD2	272.491413310168	0.174086936122483	0.767039015555967	0.226959688610234	0.820455088046526	1.0	PDZD2
YIPF3	1626.80316238326	-0.104274006868018	0.462845831852458	-0.225288853635517	0.821754570315263	1.0	YIPF3
PIWIL4	159.948888094873	-0.19162179977068	0.850423434318612	-0.225325163956957	0.821726324959078	1.0	PIWIL4
RAB33B	213.391932116737	0.174143719050603	0.769411722149051	0.226333592324536	0.820941973288395	1.0	RAB33B
OPRM1	7.11531725929445	1.45257631671967	6.41750338410081	0.226346014918884	0.820932312157286	1.0	OPRM1
CTD-3157E16.2	31.5258248042896	0.36476597465866	1.61137956609842	0.226368747831311	0.820914632696179	1.0	CTD-3157E16.2
ZFX	501.2294095004	-0.131520483245939	0.58084053535374	-0.226431309870343	0.820865978461452	1.0	ZFX
ZNF135	32.9486141208637	-0.372681586277574	1.64573523348534	-0.226452942547939	0.820849154979391	1.0	ZNF135
FBXO41	177.316774618232	0.190788237983633	0.842458460731368	0.226466047736054	0.820838963266922	1.0	FBXO41
PNMA8A	51.2205829434985	0.310876011899937	1.37244192913393	0.22651305333998	0.820802407947417	1.0	PNMA8A
SLC39A4	447.873096003648	-0.158676646426798	0.701103751037086	-0.226324058589161	0.820949387753819	1.0	SLC39A4
NDUFB10	1032.7315470329	-0.121211174200583	0.535088593847679	-0.226525430730987	0.820792782362333	1.0	NDUFB10
SLC25A42	201.794770621557	0.206645195557179	0.911504458263845	0.226707827574183	0.820650940063595	1.0	SLC25A42
TUFM	3401.37326678864	-0.1009817966458	0.445419808701761	-0.226711508273792	0.820648077799779	1.0	TUFM
MRPL11	544.681607961127	-0.134495815214565	0.593155939297222	-0.226746132516041	0.820621152677943	1.0	MRPL11
UBTF	1756.41941759384	0.106526673491665	0.469795932195835	0.226750949063688	0.820617407164859	1.0	UBTF
NOL10	395.434725146804	-0.143947473431088	0.634761473425069	-0.226774118243773	0.820599390070841	1.0	NOL10
COPG1	2739.50452212367	0.10816377049951	0.476942147468035	0.226785934255808	0.820590201599153	1.0	COPG1
TCEAL9	931.833885987612	0.141053613437816	0.621874399221175	0.2268201000306	0.820563633445991	1.0	TCEAL9
OSTM1	515.380859861073	-0.132569624079092	0.585158407310189	-0.226553395495892	0.820771034968731	1.0	OSTM1
DDIAS	64.6562142072783	0.292599450677828	1.29864261303866	0.225311758400706	0.821736752950876	1.0	DDIAS
CTC-429P9.5	7.2625610401324	-0.63214573960476	2.79432572062295	-0.226224786516238	0.821026593422425	1.0	CTC-429P9.5
TAPT1	425.136382436502	0.139862182467821	0.618438714300108	0.226153666052592	0.821081906146537	1.0	TAPT1
PYCR3	188.039955357358	0.19732009492803	0.875695052366902	0.22532969027825	0.821722804005149	1.0	PYCR3
WDR18	459.404563869929	0.14270247712729	0.63323145166635	0.22535595279067	0.821702374881904	1.0	WDR18
RABL2B	320.14280315237	-0.152935985014605	0.678431798960783	-0.225425732179522	0.821648095371846	1.0	RABL2B
ADM5	17.5773805077833	0.473916682850184	2.10202542852977	0.225457159755511	0.821623648984498	1.0	ADM5
HSPA12A	245.743750108388	-0.165098921454794	0.732175314430583	-0.225490969445197	0.821597349829511	1.0	HSPA12A
TMOD3	1604.51844565283	0.11253427048247	0.498980031213407	0.2255286052406	0.821568074741433	1.0	TMOD3
RAB2B	315.353989983282	0.154230166118901	0.683615738377303	0.225609443230486	0.821505195569336	1.0	RAB2B
ISOC2	674.081244892949	0.129554924328632	0.572757033289535	0.22619525697407	0.821049559410728	1.0	ISOC2
SCUBE1	120.84015818583	-0.222247530865748	0.984944594618658	-0.225644703346787	0.821477769134192	1.0	SCUBE1
NPEPPSP1	108.516729988696	-0.221176515956423	0.979299436278852	-0.225851775016691	0.821316706636083	1.0	NPEPPSP1
PALMD	142.934541580245	0.21407693195137	0.947794683420795	0.225868466764047	0.821303723949387	1.0	PALMD
ZFP64	286.165713488561	0.155586262855598	0.688819304847435	0.225873842037656	0.821299543121713	1.0	ZFP64
MAILR	44.324173277762	-0.334618087568862	1.48106510221047	-0.225930708291924	0.821255313496308	1.0	MAILR
C4orf50	6.71349534462323	-0.837821198996371	3.70811264368488	-0.225942758352615	0.821245941232768	1.0	C4orf50
ERAL1	667.78866169475	0.124321167788175	0.550184158261338	0.225962827030585	0.821230332327455	1.0	ERAL1
RP11-54C4.3	19.1050620938756	0.446668876983593	1.97565860119591	0.226086064015926	0.821134483298985	1.0	RP11-54C4.3
JMJD6	401.893743753369	-0.140401441744072	0.621996483531217	-0.225727066730314	0.821413705136273	1.0	JMJD6
MTERF1	166.167999154962	-0.206029120064861	0.868240277370952	-0.237295050039283	0.812427901951956	1.0	MTERF1
SPIN4	138.479092866234	-0.209779392955183	0.912209707458571	-0.229968384725516	0.818116336681043	1.0	SPIN4
TRPV3	68.0106785458669	-0.272787305457082	1.18582661817417	-0.230039789355628	0.818060851253367	1.0	TRPV3
RHOC	2640.18742064883	0.107077670697829	0.456765187135653	0.23442607649087	0.814654216474881	1.0	RHOC
TMEM9B-AS1	83.2467126347249	0.276608261443662	1.17986059362335	0.23444147803445	0.814642260910768	1.0	TMEM9B-AS1
TFPI	497.442381452688	0.147316889789632	0.628240127810754	0.234491372435874	0.814603530302624	1.0	TFPI
RP13-1032I1.7	88.0909162114334	0.264870811618262	1.12892892565405	0.234621334965626	0.814502648810625	1.0	RP13-1032I1.7
RP11-422P24.11	16.0944869673234	-0.503268259459637	2.14480692903349	-0.234645017529118	0.814484265902193	1.0	RP11-422P24.11
GTF2H4	295.622932200543	0.163419655869218	0.69639977650407	0.234663567368711	0.814469867194333	1.0	GTF2H4
FAM120AOS	1084.94737732326	-0.114893237802611	0.48954593488339	-0.234693477395494	0.814446650643762	1.0	FAM120AOS
CCDC89	16.235985628727	-0.498090568865098	2.12492219168442	-0.234404144685534	0.814671241278328	1.0	CCDC89
LIPT2	94.6431310912052	0.240913246051947	1.02642113062759	0.234711892480861	0.814432356696808	1.0	LIPT2
FAM86EP	39.4451862254922	0.348124296455688	1.4829225095946	0.234755554793526	0.814398465882735	1.0	FAM86EP
LINC01814	46.3572191235124	-0.382140595539717	1.6277435068961	-0.234767083340059	0.814389517449355	1.0	LINC01814
CTD-2528L19.6	13.5197746421896	-0.64056960237641	2.72812846487713	-0.234801846988998	0.814362534125373	1.0	CTD-2528L19.6
NSRP1	423.584548317985	0.143901060026924	0.612679313155325	0.234871746013143	0.814308279612526	1.0	NSRP1
NAE1	451.002687744482	0.140729219520445	0.599063140662668	0.234915503839502	0.814274315935704	1.0	NAE1
ICE2	630.1990055634	0.136208854386758	0.579724327196638	0.234954525792321	0.814244028414166	1.0	ICE2
PRUNE1	339.071988739892	-0.15987231490211	0.680037918129673	-0.235093236185728	0.814136368340946	1.0	PRUNE1
TRBV7-2	10.6306390606024	0.661743201723898	2.81897799972946	0.234745784389735	0.814406049668405	1.0	TRBV7-2
MB21D2	135.242453316528	0.212787232480377	0.904968954405969	0.235132079884501	0.81410622043289	1.0	MB21D2
CTC-435M10.13	13.7542630490914	0.526990893554207	2.24857051931009	0.234367074116003	0.81470001791183	1.0	CTC-435M10.13
EDEM3	2255.3476427771	0.128208665128319	0.547459878479783	0.234188239482199	0.814838844721297	1.0	EDEM3
RP11-666A8.13	20.3224319831444	0.481728812145401	2.0629451892123	0.233515080606354	0.815361460582366	1.0	RP11-666A8.13
FXR1	1344.66458077166	0.111727451850409	0.478450437642646	0.233519384789148	0.815358118711496	1.0	FXR1
OGT	3976.1606383424	-0.113286758495575	0.485015538390169	-0.233573462144303	0.815316132040711	1.0	OGT
LCLAT1	241.133951559147	-0.182703030727006	0.782168598576868	-0.233585228375862	0.815306996588527	1.0	LCLAT1
KRT8P33	7.33156402484932	0.681135716111731	2.91575326044985	0.233605403224909	0.815291332636965	1.0	KRT8P33
PDCL	397.066199516751	-0.144511881307225	0.618271551870855	-0.233735291345591	0.81519048798828	1.0	PDCL
CIP2A	133.560198932282	0.216352429627917	0.925498330878201	0.233768578947756	0.815164644111856	1.0	CIP2A
CENPH	89.0538833256817	-0.264680243949745	1.12953267586189	-0.234327213020004	0.814730961015914	1.0	CENPH
FBXO8	338.84216538001	-0.154491560646332	0.660827721828507	-0.23378492690781	0.815151951932762	1.0	FBXO8
AC009403.2	80.3318207704711	0.260098494175051	1.1123937295232	0.233818734564905	0.815125704601507	1.0	AC009403.2
RP5-1159O4.2	24.3586537950536	0.528500437181751	2.25943390757917	0.23390834111541	0.815056137554304	1.0	RP5-1159O4.2
TRAM1L1	31.1990205060307	-0.405047488428848	1.73162826736567	-0.233911340015862	0.815053809349626	1.0	TRAM1L1
YTHDC1	1296.00805580234	0.12676909016532	0.505712126663857	0.250674412341276	0.802065845138572	1.0	YTHDC1
DEAF1	626.242014589676	0.138781696945715	0.592922234700871	0.234063910616761	0.814935362896314	1.0	DEAF1
ZNF490	106.007781234017	0.232868381826551	0.99480692329261	0.234083997984055	0.814919768611892	1.0	ZNF490
AC011290.5	8.47762221832526	-0.637035208415569	2.72040711379714	-0.234169071674863	0.814853724765448	1.0	AC011290.5
ZCCHC4	121.006945921864	-0.221579920918436	0.947675458791338	-0.23381413844043	0.815129272893427	1.0	ZCCHC4
STAT6	3656.69759038378	-0.0992926705659106	0.425221012126537	-0.23350838207488	0.815366661489725	1.0	STAT6
PSMC2	1510.5395851221	-0.110120182415484	0.467951064523026	-0.235324141270472	0.813957159144414	1.0	PSMC2
SBDSP1	196.057808184195	0.186784143968555	0.793012936074812	0.235537322875316	0.81379171407413	1.0	SBDSP1
TMEM167B-DT	19.0720731799043	-0.472996486714524	1.99921173882515	-0.236591491300708	0.812973721781613	1.0	TMEM167B-DT
RP11-249L21.6	8.15754396621319	0.649128997395976	2.7435148088178	0.236604881923597	0.812963332507132	1.0	RP11-249L21.6
SLC9C2	23.8988752037153	-0.576878538212657	2.43804171886105	-0.236615531945101	0.812955069584425	1.0	SLC9C2
RP5-1112D6.8	21.1291165174132	-0.473598726460729	2.00081187441356	-0.236703276563441	0.812886992861923	1.0	RP5-1112D6.8
VSIR	1035.35452364211	0.128754931610099	0.543821529973682	0.236759533254099	0.812843346813599	1.0	VSIR
ATAD3B	572.700842496218	0.13774244444721	0.581777553110724	0.236761359579293	0.81284192989183	1.0	ATAD3B
CNKSR1	401.30384356829	-0.156202474394504	0.659648512957878	-0.236796523187915	0.812814648953856	1.0	CNKSR1
AP001505.10	29.5979329529497	-0.388342612438497	1.64168700128363	-0.236550945542514	0.81300517989241	1.0	AP001505.10
ADPRM	132.832161354052	-0.217008852484467	0.916165138391007	-0.236866524811873	0.812760340358787	1.0	ADPRM
LINC00476	143.272108851074	-0.210070599200426	0.886564192932317	-0.236949113076196	0.812696267965977	1.0	LINC00476
FIGN	88.0590010432391	0.2618224338568	1.10493237677455	0.236957880283223	0.81268946639607	1.0	FIGN
CD70	10.836785943693	0.643969671611492	2.71751229121133	0.236970288485593	0.812679840178297	1.0	CD70
SLC16A5	330.486776507809	0.167528901392579	0.706762659959908	0.237037001080508	0.812628085385216	1.0	SLC16A5
RP3-454M7.3	17.7362906171413	-0.49228997250367	2.07662313386406	-0.237062741176174	0.812608116761142	1.0	RP3-454M7.3
LAMC2	930.83366176558	-0.17896149684402	0.754774568923978	-0.237105891232068	0.812574642129965	1.0	LAMC2
ZDHHC8	570.096007356733	0.140119720617498	0.590860703073575	0.237145100171013	0.812544225206329	1.0	ZDHHC8
FN3K	488.93746485975	0.138754102827007	0.585733385331287	0.23688952397434	0.81274249736638	1.0	FN3K
SCNM1	362.97933150245	0.157382484915389	0.668254296202729	0.235512866598381	0.813810693575482	1.0	SCNM1
TBK1	529.438356904791	-0.139401938968593	0.589403858953091	-0.236513448039178	0.813034273231779	1.0	TBK1
TMEM33	970.189382697316	0.128098661377338	0.541634202623574	0.236504010929982	0.813041595280449	1.0	TMEM33
WDR12	460.013317810355	0.162912662366243	0.691653845355127	0.235540745504851	0.813789057922142	1.0	WDR12
SPAG9	1454.70401974792	0.121468049242152	0.515697937786842	0.23554108004279	0.813788798302101	1.0	SPAG9
ENTPD1-AS1	134.73484046296	0.219796787980897	0.933146190646465	0.23554378744088	0.813786697211408	1.0	ENTPD1-AS1
FHOD1	391.990156896913	0.151843846465635	0.644558916128022	0.235577916411098	0.813760211357387	1.0	FHOD1
LYVE1	163.94897204718	0.270597795720179	1.14814270864718	0.235683067690266	0.813678609840607	1.0	LYVE1
SPATA12	7.76198792357691	0.679618424658736	2.88323703210663	0.235713684685222	0.813654850231788	1.0	SPATA12
FAM169B	8.35267155994617	-0.795151825152313	3.37218831792389	-0.235796981125258	0.813590210829319	1.0	FAM169B
TBCE	255.629879827305	-0.178551042072071	0.754945635712313	-0.23650847640652	0.813038130611863	1.0	TBCE
ZNF770	555.021017263414	0.156054428478019	0.661628246647444	0.235864217207725	0.813538035453482	1.0	ZNF770
NEU3	320.297624356202	0.162943495285502	0.690641768296983	0.235930554399129	0.813486558430362	1.0	NEU3
KCND3	175.885841904292	-0.198280152582124	0.840202934236698	-0.235990788061525	0.813439818384979	1.0	KCND3
PI4KAP1	298.177352429894	-0.163804351434346	0.69402642817002	-0.236020336957857	0.813416889310606	1.0	PI4KAP1
MDM2	1112.92912635859	0.129371754969067	0.548001071418406	0.236079383265092	0.813371071592092	1.0	MDM2
ITGA8	465.610527548542	0.142002661416482	0.60149664259171	0.236082217856821	0.813368872071352	1.0	ITGA8
WNK1	2373.87605864205	0.113540761943779	0.480814690339812	0.23614245617898	0.813322130083423	1.0	WNK1
COQ6	348.739573889196	-0.156482664324678	0.662105454368509	-0.236340998691704	0.813168075524867	1.0	COQ6
PAPPA-AS1	11.7665086577062	0.816845700815441	3.46288563188122	0.235885844249407	0.813521252988443	1.0	PAPPA-AS1
SLC1A1	367.647490727033	-0.148943902183197	0.647497683738502	-0.230030015432996	0.818068446089061	1.0	SLC1A1
CTD-2587M2.1	7.79700365957148	0.678153308931623	2.904700849485	0.233467521811018	0.815398386596604	1.0	CTD-2587M2.1
CDPF1P1	9.97522964610551	-0.64082184199177	2.7449227943263	-0.23345714615957	0.815406442604785	1.0	CDPF1P1
HLA-K	34.1517578038576	-0.375946866202999	1.62761971639987	-0.230979547872863	0.817330690876353	1.0	HLA-K
GPC2	21.2029423547097	0.447463918396654	1.93711765864303	0.230994703083812	0.817318917090162	1.0	GPC2
CDK10	1015.49156439913	0.114901664142368	0.497417528578681	0.230996411547233	0.817317589821018	1.0	CDK10
RANBP3	822.296835728248	-0.121167808817926	0.52440507275314	-0.231057659648087	0.817270007811232	1.0	RANBP3
ZNF71	129.556574754876	0.211623162369605	0.915674845264705	0.231111691517995	0.817228032457105	1.0	ZNF71
MRPL41	1303.64516827523	-0.112720293341214	0.487585093120694	-0.231180761946125	0.81717437496862	1.0	MRPL41
PEX11B	562.574379913607	0.142486605368293	0.616334114662952	0.231184031483009	0.817171835044145	1.0	PEX11B
DOCK7	661.834478485163	-0.124844673140096	0.540671300655202	-0.230906787522855	0.817387217539327	1.0	DOCK7
TBC1D2	323.026180809684	-0.155614469691388	0.672960869733936	-0.231238511316286	0.817129512922368	1.0	TBC1D2
BRK1	2500.61941219066	-0.109064756434756	0.471262629134679	-0.231430946763205	0.81698002560968	1.0	BRK1
RP1-317E23.3	45.0281250146371	0.341072784869873	1.4735898505	0.231457067076123	0.816959735394327	1.0	RP1-317E23.3
OAF	1114.53600927283	-0.117438997129432	0.507259384821446	-0.231516657243848	0.816913446310957	1.0	OAF
RP11-986E7.7	8.28923785148936	0.816395083976912	3.52586812190884	0.23154441849485	0.816891881849605	1.0	RP11-986E7.7
CDC26	404.82057091002	-0.145673999991901	0.628929833262302	-0.231622022501747	0.816831601129829	1.0	CDC26
ZBTB20-AS1	5.87374995705991	0.94137427762623	4.06417658983971	0.231627306741452	0.816827496512965	1.0	ZBTB20-AS1
BEND5	39.6905609017301	-0.372976724170312	1.60947784660627	-0.231737718513347	0.816741733570157	1.0	BEND5
H2AC17	5.91838517948237	0.762060967266161	3.2932304463144	0.23140225978386	0.817002309748542	1.0	H2AC17
TTC23L-AS1	18.1550335781836	-0.471276864354232	2.03325371770921	-0.231784582636939	0.816705332271219	1.0	TTC23L-AS1
C5orf58	5.43670667529087	-0.838749566529362	3.6337785344878	-0.230820221587221	0.817454470837008	1.0	C5orf58
ABRAXAS1	151.846435496444	-0.199261897401634	0.863388976611386	-0.230790411737353	0.817477630496996	1.0	ABRAXAS1
UBN1	1061.2362948978	0.119957093830986	0.521445606881547	0.230047184687925	0.81805510471486	1.0	UBN1
SLC29A3	190.316529301218	-0.182789481566367	0.794465136332346	-0.23007866954391	0.818030639535892	1.0	SLC29A3
LINC02019	9.71356210460956	0.628544037775905	2.73173808575935	0.230089422207981	0.818022284262716	1.0	LINC02019
ZNF788P	11.7984639018295	0.542738308420342	2.3583127964138	0.23013838929495	0.817984235033751	1.0	ZNF788P
NIPSNAP1	899.377735737049	0.116678520663156	0.506852326631307	0.230202199995088	0.817934652414451	1.0	NIPSNAP1
ZFPL1	534.728363600355	0.136208510827022	0.591639828210975	0.230222010642684	0.817919259159995	1.0	ZFPL1
PPP1R2	846.333057269586	0.11815113738497	0.513076652034043	0.230279699761373	0.817874434004404	1.0	PPP1R2
LONRF2	289.823717581789	0.197047454357149	0.853706389180739	0.230814079470866	0.817459242714038	1.0	LONRF2
BAIAP2L2	741.849869797646	-0.141373121435965	0.613765245425847	-0.230337449846768	0.817829562073359	1.0	BAIAP2L2
TBKBP1	222.038551620817	-0.174974755726833	0.75924690658281	-0.230458305736606	0.8177356587387	1.0	TBKBP1
KLHL21	811.11317842553	0.119405800530169	0.518008832520119	0.230509197978842	0.81769611696135	1.0	KLHL21
TMEM52	47.4105217637028	-0.346618127766445	1.50340800035119	-0.230554930987115	0.817660584152958	1.0	TMEM52
PLEKHG1	477.251994770735	0.137556569684529	0.596483743788187	0.23061243683009	0.81761590483142	1.0	PLEKHG1
GDF7	80.3124048951883	0.262752930543127	1.13928455410944	0.230629766369928	0.817602440714354	1.0	GDF7
AP000892.6	54.2334478235235	0.319726964683727	1.38601312168799	0.230681051774128	0.817562595038788	1.0	AP000892.6
ZNF512	438.853575322856	-0.147219622716691	0.637917002885687	-0.23078178203548	0.817484335054336	1.0	ZNF512
DHDH	24.891890820055	-0.48090246879873	2.08778030823555	-0.230341510024662	0.817826407329527	1.0	DHDH
SPG11	1230.62882328825	0.113171379895327	0.484753908900969	0.233461510711504	0.815403053816049	1.0	SPG11
FAM81A	68.2450444103416	0.298745910679443	1.2884738098266	0.23186028959304	0.816646528389239	1.0	FAM81A
BMS1P23	34.1367366107101	-0.365034076004533	1.57428312474763	-0.231873206455828	0.816636495574411	1.0	BMS1P23
RBPMS-AS1	12.8679990521511	-0.522895654600732	2.24390495041687	-0.233029324394329	0.81573863493506	1.0	RBPMS-AS1
AC009303.2	10.402004777677	0.571967016570131	2.45438709368534	0.233038634387253	0.815731405618084	1.0	AC009303.2
EP400	969.413680434881	-0.117856725139335	0.505650847271229	-0.233079259681566	0.815699859791647	1.0	EP400
TRAPPC4	496.013710760245	0.144102021812516	0.61819865189937	0.233099864209948	0.815683860344771	1.0	TRAPPC4
CASP8AP2	328.661797606856	0.155686888469225	0.667815381370315	0.233128635267078	0.815661519704765	1.0	CASP8AP2
LAPTM4A	5195.47401598385	-0.0977053727969912	0.419098229467662	-0.233132392186663	0.815658602478978	1.0	LAPTM4A
KCP	90.8828402549167	0.288456404170275	1.23723656715291	0.233145715078615	0.815648257352955	1.0	KCP
ORC5	275.176742709684	-0.162418988081946	0.697029650551825	-0.233015895311428	0.815749062800579	1.0	ORC5
SHISA5	2051.62838010685	0.108734168578599	0.466357516131968	0.233156247765565	0.815640078823004	1.0	SHISA5
MSTO2P	23.7543868948969	0.428848100811908	1.83890021889841	0.233209010692711	0.815599109220694	1.0	MSTO2P
MPLKIP	370.697079037268	0.148568873923074	0.637038460456503	0.233218060047126	0.815592082586661	1.0	MPLKIP
LINC00235	9.54944285957799	0.605546049921936	2.59535897895578	0.233318802844596	0.815513858917571	1.0	LINC00235
TRBV27	8.91752328323909	-0.738343174879855	3.16393283465335	-0.233362467999657	0.815479954845129	1.0	TRBV27
ST20-AS1	104.572041850277	-0.243891351943545	1.04493641111149	-0.233403056253078	0.815448440161297	1.0	ST20-AS1
RHBDD1	388.591026160728	0.157894018456389	0.676366902333196	0.233444330158258	0.815416393410422	1.0	RHBDD1
ARHGAP35	1431.69220264066	-0.10908267873663	0.467260036341667	-0.233451761872629	0.815410623155728	1.0	ARHGAP35
SNX15	341.678394962748	-0.152357412244632	0.653447599989955	-0.233159341693158	0.81563767642185	1.0	SNX15
TMEM234	206.862787339433	0.179769755778634	0.775322116791194	0.231864604253316	0.816643177093226	1.0	TMEM234
BABAM1	901.831212009534	-0.131215642909371	0.563128957874846	-0.233011712636049	0.815752310711563	1.0	BABAM1
ARAP1	2088.59491132729	0.110745446595611	0.475584652994688	0.232861691180031	0.815868806744095	1.0	ARAP1
SLC10A3	433.057647554566	-0.147791248737456	0.637329825585238	-0.231891310910712	0.816622433491911	1.0	SLC10A3
SNX1	2020.37708722145	0.122696958609475	0.528978735550054	0.231950644446775	0.816576348393371	1.0	SNX1
ZNF165	59.4207800076645	-0.290511785700067	1.25224681639274	-0.231992433038818	0.81654389105263	1.0	ZNF165
ZMYM4	765.406132206786	-0.127032123923798	0.54749492214501	-0.232024296090461	0.816519143124107	1.0	ZMYM4
AC004538.3	8.9601611257345	-0.630511839954391	2.71716698966262	-0.232047512115801	0.816501111427993	1.0	AC004538.3
ZNF321P	182.420473487393	0.192256702422102	0.828256496242599	0.23212217869015	0.816443119171888	1.0	ZNF321P
NFYC-AS1	38.8182559900702	-0.356090622219164	1.53397625852587	-0.232135680223214	0.816432632868497	1.0	NFYC-AS1
TTC6	64.2866258814017	0.381580882305324	1.6382135410555	0.232924995882693	0.815819648301173	1.0	TTC6
BLCAP	1206.93573960571	-0.120038833535708	0.51706490372927	-0.232154285989906	0.81641818228823	1.0	BLCAP
TFB1M	197.214445540193	-0.181520448770588	0.781702714960164	-0.232211613566979	0.816373657949858	1.0	TFB1M
KRR1	678.050900491872	0.129019976566361	0.555562954354834	0.232232864979614	0.816357152866213	1.0	KRR1
TNFSF13B	194.857138487126	0.230209601470991	0.990550650420479	0.232405684023598	0.816222934565785	1.0	TNFSF13B
TFAP2A-AS2	12.1844790710888	-0.543676278868744	2.33881119401565	-0.232458387517495	0.81618200396074	1.0	TFAP2A-AS2
SFI1	389.805233220192	-0.146964091641748	0.631409607263771	-0.232755551944514	0.815951229411962	1.0	SFI1
NALCN	44.0836857607851	-0.390106707368921	1.6754579786544	-0.232835864783803	0.815888862104084	1.0	NALCN
VPREB3	15.9902815414919	0.537170727312657	2.30706534468917	0.232837239980747	0.815887794198673	1.0	VPREB3
RANGAP1	1605.26346085315	0.114042819147348	0.491118310571665	0.23221048104397	0.816374537535413	1.0	RANGAP1
HK2-DT	14.1318617690663	0.572520841716395	2.2830735350511	0.250767587169977	0.801993802673051	1.0	HK2-DT
LINC02542	11.7742285337152	-0.665249818492845	2.62378854513401	-0.25354551521562	0.799846693802981	1.0	LINC02542
DYNLT5	11.4382118065251	0.622432700457325	2.48116205277322	0.25086338063313	0.801919737243042	1.0	DYNLT5
DCHS2	134.967849850958	-0.265439734304302	0.989342569345838	-0.268299113501013	0.788469088538701	1.0	DCHS2
SNHG31	4.89425753620466	-1.05720857442612	3.93959873211907	-0.268354379801889	0.788426551620555	1.0	SNHG31
HMGN4	742.515689130403	0.146904525584385	0.547355324154389	0.268389689661534	0.788399374944492	1.0	HMGN4
BMERB1	279.259139079335	0.211487748225285	0.787821536348315	0.268446264119112	0.788355832241005	1.0	BMERB1
JPT2	1481.58744680604	0.141378988699466	0.526655715290798	0.268446699797803	0.78835549692214	1.0	JPT2
CTD-2335I23.3	8.10200005451007	0.807427624300657	3.00664667364927	0.268547558772729	0.788277872154569	1.0	CTD-2335I23.3
MRPL3	1289.51247449415	0.148232359031434	0.551888298628031	0.268591233769466	0.788244258926961	1.0	MRPL3
LENG1	179.276767001611	0.228840653756657	0.852980210906215	0.268283661016631	0.788480981994369	1.0	LENG1
CPPED1	456.253910215148	0.159995282852768	0.595519751675369	0.268664947556576	0.788187528087201	1.0	CPPED1
B3GAT2	29.1436534325302	0.467843505439007	1.74107873113194	0.268708988900717	0.788153633981161	1.0	B3GAT2
CTNNB1	5380.42479149539	-0.11463088665299	0.426520804617287	-0.268758019332369	0.788115900757952	1.0	CTNNB1
RP11-452L6.6	6.45526934344917	0.943050069448137	3.50825805241829	0.268808638178163	0.788076945632203	1.0	RP11-452L6.6
ZNF92	221.69775722203	-0.211449228136132	0.786603209972756	-0.268813075582866	0.788073530730571	1.0	ZNF92
HEIH	536.656251869909	0.160385248806307	0.596617950354281	0.268824041769222	0.788065091480003	1.0	HEIH
LINC02649	8.77391183472761	0.758066970431597	2.81929953442385	0.268884863483126	0.788018285351247	1.0	LINC02649
RIC1	433.04948633737	0.166237151544284	0.618228158089167	0.268892882618116	0.788012114180343	1.0	RIC1
RASSF7	1275.12570750512	-0.135157170555972	0.503016992280435	-0.268693051388253	0.788165899403765	1.0	RASSF7
PSMG2	716.848637760226	0.144473013401131	0.537148505144619	0.268962888321236	0.787958241458839	1.0	PSMG2
PEX12	158.327286843929	0.228367126033816	0.851346797603794	0.268242186000557	0.788512904694924	1.0	PEX12
MAN1B1-DT	29.403417368525	-0.452816205512595	1.68868867576936	-0.268146646572551	0.788586441317284	1.0	MAN1B1-DT
RABEP2	582.937209973323	0.152619467219076	0.570438553583651	0.26754760220935	0.78904756820514	1.0	RABEP2
RPP25	375.105565130617	-0.176263748584827	0.658803952620813	-0.267551140037374	0.789044844671143	1.0	RPP25
FAM174A	351.600655069013	0.178562864378588	0.667288642488757	0.267594640473139	0.789011356844898	1.0	FAM174A
MTRF1L	379.669951457615	0.180769018181746	0.675523720041691	0.267598328257947	0.789008517905126	1.0	MTRF1L
BRWD3	508.246785970893	-0.185821921043936	0.694316958396672	-0.267632698289609	0.788982059215677	1.0	BRWD3
RP11-686D22.8	13.8635632758676	-0.595555341415764	2.22507539839959	-0.267656251938305	0.788963927319498	1.0	RP11-686D22.8
RP11-324H6.8	8.52670344419823	0.752746570016329	2.81233976795619	0.267658473770889	0.788962216930619	1.0	RP11-324H6.8
U2SURP	1509.73232520229	0.141894705860453	0.529167759157255	0.268146922039303	0.788586229288033	1.0	U2SURP
AC000120.7	8.01530252334537	0.943690059199349	3.52490816013915	0.267720467123347	0.788914494239872	1.0	AC000120.7
PLEKHA7	1150.23070627661	-0.132597185869494	0.495192573528567	-0.267768930629662	0.788877187421692	1.0	PLEKHA7
CORO7	569.032802389244	-0.155606885745056	0.580767173068109	-0.267933335355384	0.788750633590703	1.0	CORO7
AGGF1	608.46302667128	-0.148479262784575	0.554155614176202	-0.26793784811745	0.788747159880296	1.0	AGGF1
LINC00900	21.652670944368	-0.521737637180535	1.94723185753774	-0.267938116953504	0.788746952943173	1.0	LINC00900
ARHGAP15	124.451799547708	0.289798701075043	1.08152295501958	0.267954276633727	0.788734514022388	1.0	ARHGAP15
ECI1	991.123220485489	-0.141257573287017	0.52710358235348	-0.267988262679438	0.788708353424883	1.0	ECI1
THSD4	870.675189356793	0.143468013252069	0.535350850485275	0.267988764979117	0.788707966783874	1.0	THSD4
ANTKMT	488.452146839978	-0.159755139719912	0.59670423812754	-0.26772918560328	0.788907782788287	1.0	ANTKMT
HTT	1268.82196838281	-0.150218177438565	0.561533667377963	-0.267514106749818	0.789073354216809	1.0	HTT
RP3-406P24.5	9.06459880269975	0.751414184926847	2.79370985870136	0.268966436362915	0.787955511098852	1.0	RP3-406P24.5
BCAT2	702.22415132686	0.149455075167241	0.555612636043379	0.268991497802388	0.787936225392966	1.0	BCAT2
PPP1R13L	295.293466200436	0.219841100480242	0.814684152000276	0.26984825952545	0.787276993784409	1.0	PPP1R13L
FAM160B2	819.206839120398	-0.140020522451639	0.518857732845262	-0.269863034870481	0.787265626294403	1.0	FAM160B2
GPIHBP1	36.4983019216215	-0.429389711184217	1.59102521823159	-0.269882404291165	0.787250724396602	1.0	GPIHBP1
SLC26A10	18.4879709661565	-0.562246797652265	2.08323688872945	-0.26989095704578	0.78724414434462	1.0	SLC26A10
RNPEPL1	1410.14315901391	-0.130215747351456	0.482411311817033	-0.269926811751139	0.787216559733362	1.0	RNPEPL1
RP11-770J1.3	11.044289737113	-0.967543329334707	3.58445330960166	-0.269927725587317	0.787215856682245	1.0	RP11-770J1.3
GIGYF2	1292.15653453351	-0.154343176546841	0.571470504468249	-0.27008073967082	0.787098139207729	1.0	GIGYF2
CBX1	850.342427412833	0.146396570464226	0.542614826943485	0.269798323221038	0.78731541288029	1.0	CBX1
H2BC15	22.8695534116806	0.508249904978284	1.88170722753677	0.270100416016154	0.787083002067269	1.0	H2BC15
NEPRO	556.755746885618	-0.156937267516547	0.580717583391904	-0.270247142509264	0.786970126958691	1.0	NEPRO
RAB29	496.081019116249	0.158095122497104	0.584914268719569	0.270287683087623	0.786938940318086	1.0	RAB29
AC114271.2	32.4690371055101	0.435129642745632	1.60978681980852	0.270302649637415	0.786927427090423	1.0	AC114271.2
MYLK4	25.8073994198096	0.47909876035274	1.77242199262568	0.270307388616296	0.786923781574375	1.0	MYLK4
SZT2	996.553859494124	0.139186687054784	0.514894770472137	0.270320646152913	0.786913583080956	1.0	SZT2
IER3IP1	843.903187577131	-0.141974816065939	0.525124595736667	-0.270364056870676	0.786880189205371	1.0	IER3IP1
JARID2-DT	5.35092336784794	0.945755950517452	3.49772605416447	0.270391659001257	0.786858956355195	1.0	JARID2-DT
KTN1-AS1	24.818759331178	-0.504768645205229	1.86795132837967	-0.270225801677116	0.786986543952592	1.0	KTN1-AS1
VPS25	924.243812191663	-0.138482398515712	0.514860935133073	-0.268970490992716	0.787952390902232	1.0	VPS25
ENTPD6	1851.30355526913	-0.121352017093884	0.44979423422005	-0.269794514605795	0.78731834310544	1.0	ENTPD6
FBXO15	8.68921933398352	0.837077264604356	3.10363187667955	0.269708940320561	0.787384181981254	1.0	FBXO15
PGGT1B	569.5803148115	-0.172242671557547	0.640269096964264	-0.269016062737073	0.787917321892076	1.0	PGGT1B
RPS28P7	16.090942724392	-1.04742002923215	3.89318633269129	-0.269039275217041	0.787899459263029	1.0	RPS28P7
LRRC28	256.231904723646	-0.192931984388162	0.71702754997307	-0.269071926727791	0.787874333234178	1.0	LRRC28
CTB-193M12.5	34.7999431403708	-0.420403534513202	1.56223928053798	-0.269103164765149	0.787850295109649	1.0	CTB-193M12.5
MRO	29.0732159205261	-0.461929952318012	1.71641294095606	-0.269125186192497	0.787833349422138	1.0	MRO
S1PR5	20.2246491059321	0.55468585953546	2.06053111045073	0.269195576190124	0.787779184355934	1.0	S1PR5
RETN	8.78210252444858	0.897160659264879	3.33192765053317	0.269261746761313	0.787728267072059	1.0	RETN
PDAP1	2217.61504239045	-0.122062156314955	0.452556962827046	-0.269716668488434	0.787378236045211	1.0	PDAP1
DSN1	381.831669449299	0.171643558234801	0.637438289179646	0.269270862997104	0.78772125233344	1.0	DSN1
CDK5	193.363295832409	0.218938555314672	0.812900709347482	0.269330008938502	0.787675741278714	1.0	CDK5
KREMEN2	9.24084725559952	0.788509769429216	2.92735641694527	0.269358990543432	0.787653441054484	1.0	KREMEN2
ARHGEF11	1025.05452069605	-0.137847613518235	0.511500303713964	-0.269496640602818	0.787547527034183	1.0	ARHGEF11
RBM26	1031.5842495127	0.134691996709514	0.49974364475809	0.269522180266473	0.787527876123797	1.0	RBM26
POLQ	143.756895873013	0.247115335592425	0.91685121092182	0.269526104834361	0.787524856466737	1.0	POLQ
FAM184A	32.7695393052856	0.449224477474648	1.666654454778	0.26953666141581	0.787516733994557	1.0	FAM184A
RP11-423H2.1	244.834587343837	0.196576158563576	0.729008555533221	0.269648630419425	0.787430583937173	1.0	RP11-423H2.1
CATSPERE	8.14602915610491	0.74938692967745	2.78281635737474	0.269290831100478	0.787705887386701	1.0	CATSPERE
MRPL10	503.869949235746	-0.156715563519674	0.579574193238164	-0.270397759852077	0.786854263316707	1.0	MRPL10
DYRK4	204.032123367256	0.212074125192418	0.792772780188066	0.267509342515655	0.789077021914705	1.0	DYRK4
BRIX1	391.907460631772	0.172332608252494	0.644904108398005	0.267222066053482	0.789298187454326	1.0	BRIX1
TNFSF14	49.918207206782	0.364220322992067	1.37415567807573	0.265050262356079	0.790970742216277	1.0	TNFSF14
RP11-582E3.6	94.4006099037784	0.289306253629391	1.09147492230786	0.265059918204689	0.790963303893782	1.0	RP11-582E3.6
ZNF444	799.854773451655	0.139397254257479	0.525658779428149	0.265185819609302	0.79086631827801	1.0	ZNF444
GUSBP9	14.936729531383	-0.595679965141963	2.24574178067328	-0.265248645355557	0.790817922938467	1.0	GUSBP9
AC113189.5	90.1003444324748	-0.287576707983487	1.08412924609091	-0.265260538833736	0.7908087613567	1.0	AC113189.5
ZNHIT3	326.800790660752	-0.184588992980526	0.695826119420452	-0.265280344943459	0.790793504715365	1.0	ZNHIT3
KLLN	22.6763512917068	-0.48742122076125	1.83733461674478	-0.265287126427094	0.790788280958649	1.0	KLLN
RP11-276H7.2	9.31359555407364	-0.730950035536105	2.75822598458376	-0.265007305283005	0.791003834159169	1.0	RP11-276H7.2
RP11-119F19.5	12.5876975038458	-0.604745565762786	2.2795424455642	-0.265292522602319	0.790784124307604	1.0	RP11-119F19.5
TFDP1	1532.97757330896	-0.127095612805889	0.479032601790629	-0.265317250497783	0.790765076590005	1.0	TFDP1
RFC2	348.774171599726	-0.17084050325142	0.643872710493058	-0.265332728763416	0.790753153858423	1.0	RFC2
TRAF3	520.083273664196	0.168490721111776	0.634925825445142	0.265370716325247	0.79072389268012	1.0	TRAF3
MPP2	61.2370072822799	0.34182519251532	1.28796634990709	0.265399163992117	0.790701980115194	1.0	MPP2
STAC3	36.5528308066374	-0.411100881275522	1.54871342419665	-0.265446708766515	0.790665357869352	1.0	STAC3
LMAN2L	342.807455726487	0.175118474595304	0.65945012030262	0.265552267266162	0.790584051126086	1.0	LMAN2L
CDC42SE1	1568.9807835737	0.126393156193458	0.475927824474577	0.265572109243657	0.790568768039295	1.0	CDC42SE1
SAR1A	1397.13731129183	-0.126018386268585	0.47501638155308	-0.265292716551299	0.790783974909632	1.0	SAR1A
RNF213-AS1	78.2170860174764	-0.327007526623222	1.231300457478	-0.265578985727831	0.790563471514207	1.0	RNF213-AS1
AIDA	1042.88378845543	0.130499111211463	0.492503709133668	0.264970819084825	0.791031941565239	1.0	AIDA
MRPL27	782.663859188515	-0.142274244393257	0.536981375967753	-0.264951915952112	0.791046503836802	1.0	MRPL27
SLITRK6	40.4806055497523	-0.395854636095801	1.49781818157173	-0.26428750896882	0.791558384604585	1.0	SLITRK6
TMEM254-AS1	18.0654894592182	0.53300496728169	2.01662758706996	0.264305105562954	0.791544826455886	1.0	TMEM254-AS1
TUBA5P	28.6467602633013	-0.481958773467061	1.82314656637589	-0.264355473309595	0.791506018533193	1.0	TUBA5P
DDX6	2131.99240867024	0.117260508592873	0.443542178542694	0.264372847196054	0.791492632220509	1.0	DDX6
RP11-120K24.3	5.55403307030639	0.944624301835771	3.57292479989928	0.264384042413207	0.791484006510206	1.0	RP11-120K24.3
FLJ38576	6.11437651773826	-0.864978570731938	3.27163058763242	-0.26438760353989	0.791481262732503	1.0	FLJ38576
CTD-2292P10.2	7.04780295299008	-2.50157553785307	9.45996806458623	-0.26443805314923	0.791442392583484	1.0	CTD-2292P10.2
LINC01278	315.295314407447	-0.188765212813945	0.712433808385294	-0.26495824677632	0.791041626796774	1.0	LINC01278
OR5BA1P	8.53024050918047	-1.26050405381487	4.76623231238987	-0.264465508854483	0.791421238874346	1.0	OR5BA1P
NUP205	814.30277691961	0.142868425118283	0.539951810536055	0.26459476999706	0.791321649520624	1.0	NUP205
CTD-2227E11.1	45.7103503364343	0.384972653688963	1.45466797419024	0.264646407647258	0.791281866202546	1.0	CTD-2227E11.1
MEX3B	79.9302232481614	0.302116301506836	1.1409460495685	0.264794555028342	0.791167731679859	1.0	MEX3B
CTB-113D17.1	10.1752930502196	0.705285721879826	2.66324345073065	0.264822099416535	0.791146511645725	1.0	CTB-113D17.1
LINC01936	11.9077532052488	0.696087915847016	2.6278148722245	0.264892296335077	0.791092433053817	1.0	LINC01936
PDILT	287.824124327832	-0.295941116988273	1.11719639813263	-0.264896232643546	0.79108940061402	1.0	PDILT
KIAA1191	1825.56163105433	-0.119230797132949	0.450101985177696	-0.264897292301161	0.791088584279167	1.0	KIAA1191
REPS1	505.162824758656	-0.154839018444267	0.585345904936016	-0.2645256712972	0.791374886247195	1.0	REPS1
ELMOD2	412.428357545295	-0.175397808969301	0.656232650516395	-0.26727991792435	0.789253647666687	1.0	ELMOD2
PAM16	201.131850391691	-0.209546861203416	0.78896792540499	-0.265596172488067	0.790550233671497	1.0	PAM16
PARP3	413.909327870472	0.163821336151156	0.616780075433745	0.265607373967049	0.790541605933875	1.0	PARP3
ATP8A2	52.0357583337705	-0.381124248217575	1.42975742966767	-0.26656567072791	0.78980359023662	1.0	ATP8A2
ENOX2	261.665275329147	-0.188323722238137	0.706371440785949	-0.266607214511103	0.789771600268116	1.0	ENOX2
LINC02701	40.8388706205087	-0.406090641884204	1.52287435440932	-0.266660634679684	0.789730465644698	1.0	LINC02701
CDC45	131.85362419202	0.253668239330549	0.951225255882192	0.266675256740624	0.789719206460573	1.0	CDC45
RP11-488L18.10	119.63617038953	-0.254051227197783	0.952040077691371	-0.266849298838174	0.789585195070128	1.0	RP11-488L18.10
CUEDC1	796.363820036328	0.150205466108731	0.5628654546526	0.266858562498631	0.789578062280534	1.0	CUEDC1
DBH-AS1	29.0509973860807	0.473232890942699	1.7732649916694	0.266870937601484	0.789568533784706	1.0	DBH-AS1
WI2-87327B8.2	10.7800635338743	-0.663386712059324	2.48902093249636	-0.266525163930212	0.789834782036064	1.0	WI2-87327B8.2
VTA1	659.28891985584	-0.148190153971647	0.555181131913061	-0.26692217269886	0.78952908447479	1.0	VTA1
KCNN1	5.43401768406036	0.870164532764489	3.25987641558146	0.266931755021541	0.789521706466971	1.0	KCNN1
SDF4	3312.11682726616	-0.113707395488119	0.425837919031604	-0.267020362457858	0.789453483154978	1.0	SDF4
KDM4D	9.5548459557813	-0.69801397593667	2.61361586042039	-0.267068311953233	0.789416565105193	1.0	KDM4D
PAAF1	318.170350175443	-0.178776842279446	0.669354971941821	-0.267088241327032	0.789401220898968	1.0	PAAF1
FAM199X	876.688274711113	-0.14849671484111	0.555969748844163	-0.267094954626269	0.78939605215245	1.0	FAM199X
RP11-20D14.6	5.17173716824074	-1.05703937870702	3.95682972684966	-0.267143003787685	0.789359058103679	1.0	RP11-20D14.6
TMSB4Y	12.1753087687266	-0.792486047275478	2.96572193868447	-0.267215222350551	0.789303456423259	1.0	TMSB4Y
C3orf38	247.061314566946	-0.195081723212023	0.730833902932253	-0.266930314028011	0.789522815973542	1.0	C3orf38
RP11-47I22.1	13.4531998041836	0.616383486119664	2.32074518236919	0.265597227477776	0.790549421083562	1.0	RP11-47I22.1
SEC22B4P	16.1624576307943	0.560708001833201	2.1044202167634	0.266442983852137	0.789898064906277	1.0	SEC22B4P
BET1L	1098.18519762428	0.143045197361722	0.537082308392241	0.266337570846317	0.789979240349687	1.0	BET1L
PKD1P6	254.83143020262	-0.209537685644583	0.788878229077858	-0.265614739919389	0.790535932455622	1.0	PKD1P6
SLBP	755.673299379781	-0.139531343256602	0.525223698201294	-0.265660791267507	0.79050046257251	1.0	SLBP
CHEK1	220.89244058344	0.200513645001064	0.754760842433173	0.265665140171627	0.790497112961815	1.0	CHEK1
PRMT3	263.998609822141	-0.190741585943716	0.717828827463599	-0.26572015311462	0.790454741255283	1.0	PRMT3
DOK7	100.70061640831	-0.308728604830272	1.16159097459162	-0.265780822667645	0.790408013470037	1.0	DOK7
TRGC1	16.4642524673238	-0.588363908669028	2.21353217547484	-0.265803187858705	0.790390787954742	1.0	TRGC1
MIR34AHG	196.556030368972	0.215969025655579	0.812205241353602	0.265904496375386	0.79031276211927	1.0	MIR34AHG
RP11-225B17.2	10.1285075864372	0.692240396551356	2.59879547933363	0.266369709373535	0.789954491177244	1.0	RP11-225B17.2
LINC01089	183.815175860519	0.225848347262974	0.849191832692123	0.265956805716072	0.790272475312296	1.0	LINC01089
RP11-121C2.2	40.4694559140255	-0.410006886869405	1.54096858849058	-0.266070891990744	0.790184612036643	1.0	RP11-121C2.2
SOD1	2556.90583349387	0.123030333763644	0.462297094169618	0.266128287015586	0.790140410401799	1.0	SOD1
S100A14	1976.78521472153	0.380140239249906	1.42834822638848	0.266139749556083	0.790131582835494	1.0	S100A14
DAW1	8.41604510863655	1.16061220502818	4.3587913499687	0.266269273255421	0.790031835524632	1.0	DAW1
MEA1	843.019045520545	0.142132574205077	0.533760082011379	0.266285507281615	0.790019333804505	1.0	MEA1
RP11-1149O23.3	70.6086780506247	-0.344739557408248	1.29438770016787	-0.266334080093267	0.789981928514535	1.0	RP11-1149O23.3
NUDCD1	272.583371225279	-0.193343650560756	0.725942767125574	-0.26633456426092	0.789981555665763	1.0	NUDCD1
SPSB3	784.544582232205	-0.145442375665336	0.54671976844098	-0.266027285020401	0.790218195527288	1.0	SPSB3
PRC1-AS1	6.35745853303674	-0.953754760631637	3.60926777407616	-0.264251593489974	0.791586057621439	1.0	PRC1-AS1
TMEM200C	61.1870128625234	0.357253231223683	1.32094766868277	0.270452221305581	0.786812369552688	1.0	TMEM200C
SRGAP2B	399.326626948635	0.197660924634225	0.730739754215027	0.270494281300675	0.786780015871367	1.0	SRGAP2B
RP11-359E3.4	31.285419397831	0.46460391467348	1.69470264972631	0.274150698205678	0.783968814173028	1.0	RP11-359E3.4
RCC1L	1184.28642952801	-0.131361580507334	0.479016364416591	-0.274231926642679	0.783906394306133	1.0	RCC1L
AKAP17A	1244.29796571907	0.133889722243294	0.487976089540474	0.274377628562452	0.783794433375103	1.0	AKAP17A
DCTN6-DT	9.76323087153911	-0.691877888658817	2.52156064149627	-0.274384790622471	0.783788929987805	1.0	DCTN6-DT
TBL1XR1	1650.88742269188	-0.146168783323973	0.53270534555717	-0.274389556145887	0.783785268125429	1.0	TBL1XR1
TRAM1	3586.75246201614	-0.11602828917191	0.422669406636203	-0.274513100191745	0.783690337665756	1.0	TRAM1
HOMEZ	318.574824508242	0.183174175189012	0.667260184718245	0.274516866709735	0.783687443547836	1.0	HOMEZ
RP11-1275H24.3	25.7073852847447	0.494275981908497	1.8032422644386	0.274104035634047	0.784004672582736	1.0	RP11-1275H24.3
RP11-542K23.7	7.81672699631794	-0.873855343712312	3.18225850655707	-0.274602249286702	0.783621838067456	1.0	RP11-542K23.7
SLC31A1	1439.28537582549	0.131721004545339	0.479536676767414	0.274683899953761	0.783559101516541	1.0	SLC31A1
CNOT8	850.720686815953	-0.144515563659489	0.526112801802173	-0.274685510720244	0.783557863893118	1.0	CNOT8
ZNRF2P2	10.9998723448822	0.660654782420761	2.40453404824382	0.274753764831602	0.78350542173147	1.0	ZNRF2P2
SLX1B-SULT1A4	183.617027216262	0.247547038430389	0.900953017894455	0.274761317753185	0.783499618602515	1.0	SLX1B-SULT1A4
RARA	594.167215728112	0.152279275077831	0.554223297302825	0.274761591255566	0.78349940846292	1.0	RARA
DUSP23	539.703522030046	-0.17464634398627	0.635588208016019	-0.274779081461292	0.783485970277267	1.0	DUSP23
VAV2	976.630361400332	0.136098334469485	0.495293490087935	0.274783208730085	0.783482799197383	1.0	VAV2
RP11-78O7.2	5.54041489523664	0.949872063692247	3.45827246515331	0.274666635802548	0.783572366364998	1.0	RP11-78O7.2
SEC24A	802.071179872198	-0.150256198863155	0.546763255884186	-0.274810344781073	0.783461950006275	1.0	SEC24A
SLC9A5	20.930380414482	0.5330268021183	1.94510884572958	0.274034434262403	0.784058159439142	1.0	SLC9A5
RP11-264B17.2	65.3031456723649	-0.359922973910748	1.31359312474114	-0.273998825916263	0.784085523927926	1.0	RP11-264B17.2
AC004947.2	5.12179591594063	-1.20048825739763	4.39229807005025	-0.273316664363785	0.784609806531605	1.0	AC004947.2
USP6	5.98914302073855	0.827519778902662	3.02758121033314	0.273327029537089	0.7846018395341	1.0	USP6
ZNF584	128.553375016239	-0.251770277945323	0.921056628241117	-0.273349401356693	0.784584643928363	1.0	ZNF584
GTPBP4	729.158891441845	-0.157144019261435	0.574865237368542	-0.273358013402872	0.784578024497033	1.0	GTPBP4
CMB9-22P13.1	16.6846907471875	0.608903714929796	2.22739787235698	0.273369981396934	0.784568825627177	1.0	CMB9-22P13.1
RP11-514P8.10	19.2209432598112	-0.557054121224712	2.03765757793896	-0.273379652820843	0.784561391974864	1.0	RP11-514P8.10
TBX6	31.1919610774647	0.443938696338843	1.62324415412432	0.273488553900465	0.784477689756054	1.0	TBX6
GPR34	193.434090789679	0.241600994516504	0.881647114278399	0.274033670165468	0.784058746633562	1.0	GPR34
INPP5K	562.910360844403	-0.155488684542006	0.568520838187827	-0.273496895975932	0.784471278074596	1.0	INPP5K
CCDC122	70.6792691517127	-0.321998714230372	1.17714688087238	-0.273541662015653	0.784436871348913	1.0	CCDC122
MTFR2	52.4834595176607	0.377605529012463	1.37977892333775	0.273671037168054	0.784337437282894	1.0	MTFR2
DNAI1	9.4217773097015	-0.996342838879765	3.63985061182504	-0.273731794278281	0.784290742309122	1.0	DNAI1
MRPS15	681.887146568337	0.151572610836093	0.553707269815201	0.273741413737769	0.784283349329428	1.0	MRPS15
RNF213	4624.4350198449	0.145903979857596	0.532942857362947	0.273770401163725	0.784261071329368	1.0	RNF213
ORMDL2	650.099174367584	0.155127201489034	0.56648750384877	0.273840465032476	0.784207225164818	1.0	ORMDL2
CTB-109A12.2	4.8875730662994	-1.05854359367062	3.86536495490213	-0.273853466883677	0.784197232969557	1.0	CTB-109A12.2
C21orf62	6.72956395088058	-0.9072943815456	3.3173817351863	-0.273497129354227	0.784471098701304	1.0	C21orf62
TM2D1	371.406261378781	-0.185331315830829	0.678089777646153	-0.273313832386868	0.784611983281869	1.0	TM2D1
DBF4B	108.664114674224	0.276493845378971	1.0060778772473	0.274823501869931	0.783451841197834	1.0	DBF4B
ZNF619	129.25930015261	-0.257497669780451	0.936807336046209	-0.274867264455057	0.783418217944658	1.0	ZNF619
CELF5	24.303132993275	-0.549021239277296	1.99220587441387	-0.275584590091034	0.782867146825305	1.0	CELF5
CREBZF	1926.3728448353	-0.12742049708693	0.462294660759758	-0.275626149083187	0.782835223293789	1.0	CREBZF
TTLL2	7.65646898302332	-0.960035492327548	3.48266443290903	-0.275661210209001	0.782808291381382	1.0	TTLL2
TNNT2	13.2365854341243	-0.674067560170867	2.44521839084135	-0.275667630627844	0.782803359618203	1.0	TNNT2
GLCE	655.664133195267	-0.149675286506458	0.542929538477484	-0.27568086814025	0.782793191418749	1.0	GLCE
COTL1	3157.90503539638	0.12631434872415	0.45818773931937	0.275682515887021	0.782791925729024	1.0	COTL1
LRRC27	144.489149274973	-0.261752937296084	0.949325989062752	-0.275725030507705	0.782759269017481	1.0	LRRC27
CTD-3014M21.1	13.7402535680284	0.644975503609208	2.34049442418553	0.275572330762401	0.782876563895982	1.0	CTD-3014M21.1
RP11-315D16.2	111.623053659305	-0.280047376674507	1.01544263213717	-0.275788476681446	0.782710534885704	1.0	RP11-315D16.2
LRGUK	9.1608659363705	-0.75226040062374	2.72511601724191	-0.276047109871345	0.782511882968555	1.0	LRGUK
UBE3A	1110.27729072627	0.145081322576755	0.525408610645565	0.276130462343385	0.782447864321223	1.0	UBE3A
FZR1	722.620341713119	-0.155421141393839	0.562671184941427	-0.276220189612195	0.782378951174768	1.0	FZR1
ANGPT2	115.653543805509	0.341213809419112	1.23500312247246	0.276285786821338	0.78232857169514	1.0	ANGPT2
CTD-2035E11.5	5.46572233206428	-0.902018876199704	3.26420260767562	-0.276336669200205	0.782289494018567	1.0	CTD-2035E11.5
DNAJC28	26.3362576150404	-0.498458649783863	1.80364424839562	-0.276361954541341	0.782270075076162	1.0	DNAJC28
LINC01480	25.8828424152912	-0.515446327163982	1.86468862733242	-0.276424878453497	0.782221750597359	1.0	LINC01480
EIF6	1820.34671773054	-0.139114275552815	0.504182691285322	-0.275920371637846	0.782609226758616	1.0	EIF6
RPSAP58	14.3447634431679	0.625334900415486	2.27524988358544	0.2748422953131	0.783437401948778	1.0	RPSAP58
ZNF219	831.011510323728	-0.156314218235466	0.567260505614083	-0.275559847175064	0.782886153264906	1.0	ZNF219
ZSCAN4	6.68163653099715	0.86499168006438	3.13952134474857	0.275517056608403	0.782919023436276	1.0	ZSCAN4
SEPTIN3	40.2893073350838	-0.422067327656703	1.53547246998099	-0.274877821587988	0.783410106849244	1.0	SEPTIN3
CREB3L1	2409.72140594573	-0.344190440587915	1.25182254594645	-0.274951463130652	0.783353528356749	1.0	CREB3L1
HSCB	183.809274462643	0.222621921030102	0.809473844651943	0.275020524135433	0.783300470113465	1.0	HSCB
GIPR	206.122202993571	-0.219274914524169	0.797230826799134	-0.275045704648117	0.783281124659987	1.0	GIPR
MRPL34	628.001889462819	0.162438760681007	0.590449259932599	0.275110448439802	0.783231384508309	1.0	MRPL34
GPR108	917.089188515167	0.153519515037615	0.557919712626055	0.275164170692265	0.783190112451593	1.0	GPR108
FFAR3	7.44855745654395	0.799884552972194	2.90650385694492	0.275205054712354	0.783158703760483	1.0	FFAR3
SCYL2	969.996347541827	0.156785116120681	0.569056924316054	0.275517456024492	0.782918716617437	1.0	SCYL2
KRTAP5-AS1	37.5207484630278	-0.422713477821881	1.53566890897182	-0.275263421270215	0.783113864917672	1.0	KRTAP5-AS1
PP7080	118.157469453765	-0.358728158989555	1.3028557651926	-0.275339886865009	0.783055122972206	1.0	PP7080
CRNKL1	516.148446085367	-0.183262991745468	0.665484468286137	-0.275382823309816	0.783022139133545	1.0	CRNKL1
TTPA	16.007912901068	-0.690042667369119	2.50563984213329	-0.275395791432506	0.783012177079723	1.0	TTPA
NECAB1	27.7522324019393	0.49765976441495	1.80699260190052	0.275407748704412	0.783002991588476	1.0	NECAB1
TKFC	747.751237557385	-0.152206565218227	0.552631532016767	-0.27542142711757	0.782992483965852	1.0	TKFC
TTI2	145.558567427982	-0.240703555373417	0.873915533262383	-0.275431144329081	0.782985019323471	1.0	TTI2
CCDC115	604.153748600799	-0.155284031908883	0.563744685693676	-0.275450990225849	0.782969774011709	1.0	CCDC115
MORF4L2-AS1	7.50624118965029	-0.79417342687603	2.88455247257316	-0.275319459232298	0.783070815645933	1.0	MORF4L2-AS1
RP11-455F5.6	7.90736952529011	0.945874026333496	3.49730070215836	0.270458306816382	0.786807688391062	1.0	RP11-455F5.6
LRRC61	155.528977622757	0.235168906511105	0.860548987603958	0.273277767911726	0.784639703766655	1.0	LRRC61
C1orf54	117.393976608506	0.309519987052038	1.1327535871104	0.273245647221129	0.784664393143312	1.0	C1orf54
TUBA1C	2214.21107342912	-0.136105148317066	0.502016500217372	-0.271116882130634	0.78630113762033	1.0	TUBA1C
AC002310.12	30.341663267377	-0.469721132922305	1.73208305054284	-0.271188574228639	0.786246000273991	1.0	AC002310.12
LIPT1	111.958813141601	-0.263167184326382	0.970273140673424	-0.271230000393219	0.786214140504021	1.0	LIPT1
PGLS-DT	16.3709915427557	0.591643828810943	2.18086928382502	0.271288074530199	0.78616947782049	1.0	PGLS-DT
CYCS	3401.4004627443	-0.115484279346843	0.425675762876739	-0.271296346699175	0.786163116056724	1.0	CYCS
PNPLA8	615.63206599388	0.166941649920636	0.615329762204978	0.271304364219952	0.786156950145388	1.0	PNPLA8
PRKXP1	10.4789312967661	-0.706582662077011	2.60349217002902	-0.271398036149705	0.786084912309551	1.0	PRKXP1
KCNIP1	4.84488400944257	1.17052331737902	4.3175121464246	0.271110602050847	0.786305967589101	1.0	KCNIP1
AP001372.2	161.048184812672	-0.24355240516532	0.897388556337526	-0.27140128258301	0.786082415692318	1.0	AP001372.2
PPP4R2	890.866649390857	0.141888819146548	0.522553109216945	0.27152994909775	0.785983468553476	1.0	PPP4R2
ARPIN-AP3S2	363.928747432853	0.172641434221421	0.635804765001228	0.271532149056931	0.785981776770652	1.0	ARPIN-AP3S2
ADGRG1	1878.0369286659	-0.128232034728273	0.472249723465742	-0.271534377589902	0.78598006301543	1.0	ADGRG1
NUCKS1	4196.34761651023	0.115648723890351	0.425745856461395	0.271637931726619	0.785900430406947	1.0	NUCKS1
CSGALNACT2-DT	8.81118875531617	0.709438452714297	2.61115636939168	0.271695123674103	0.785856451048118	1.0	CSGALNACT2-DT
GCA	473.483099843957	0.167422838544196	0.616123588919549	0.271735803587382	0.785825169498956	1.0	GCA
ANKFN1	25.8915337649912	0.620692125287248	2.2838655818528	0.271772616663239	0.785796861721853	1.0	ANKFN1
MAP3K14-AS1	76.2882522980889	-0.318366315267378	1.17278050085424	-0.271462831310279	0.786035083051375	1.0	MAP3K14-AS1
SLC6A19	764.544084869121	0.229822911668343	0.845585280198578	0.271791523634814	0.78578232313	1.0	SLC6A19
ZPR1	547.136854245499	0.162542616143144	0.5996103646958	0.271080397727292	0.786329197653999	1.0	ZPR1
MIPOL1	148.736777489964	-0.26879956497471	0.991818525182624	-0.271016882776227	0.786378047454401	1.0	MIPOL1
TMEM109	1302.81696317078	0.133306840070691	0.492716846350684	0.270554662496382	0.786733569672488	1.0	TMEM109
LSS	970.546491003258	0.137171457747919	0.506896205882853	0.270610543452401	0.786690585807287	1.0	LSS
LINC00622	9.23072059180187	-0.708327423435892	2.61720753285344	-0.270642436468777	0.786666053856978	1.0	LINC00622
TTC33	322.377207451259	0.18480431952712	0.682684927286055	0.270702211431254	0.786620075822121	1.0	TTC33
RP11-279O9.4	20.475013351873	0.588969312485613	2.17549081500703	0.27072939514282	0.786599166751231	1.0	RP11-279O9.4
RP11-295D4.3	31.2385751502633	-0.472060204479037	1.74364087072353	-0.270732472727113	0.786596799555551	1.0	RP11-295D4.3
LIN52	196.497996143859	-0.219420386560752	0.810406986329337	-0.270753325504505	0.786580760207823	1.0	LIN52
RSPH1	108.491850117656	0.268949713719796	0.992224438954714	0.271057336587203	0.786346934043546	1.0	RSPH1
FLOT2	1579.93270957261	0.127356477196669	0.470372126878127	0.270756853816865	0.786578046341897	1.0	FLOT2
HPS5	348.538978945477	0.184003289493933	0.679521152485431	0.270783755326702	0.786557354639258	1.0	HPS5
CCAR1	1164.46059404996	-0.130479947782074	0.481762365409414	-0.270838814217439	0.786515005731737	1.0	CCAR1
NECTIN2	2556.47510028083	-0.130426133377414	0.481455191736171	-0.270899837858402	0.786468069735231	1.0	NECTIN2
SFXN4	333.567166111783	-0.181620611760235	0.670298753122659	-0.27095472118087	0.786425857193512	1.0	SFXN4
FANCL	226.662954352642	-0.202518932902501	0.747370764994887	-0.270975187133373	0.786410116326953	1.0	FANCL
CACHD1	330.340099390296	-0.182780854591531	0.674503143688294	-0.270985919490389	0.786401861842557	1.0	CACHD1
MYOM2	50.5108866140704	-0.362921818748399	1.33923197098744	-0.270992499141736	0.786396801304422	1.0	MYOM2
RAB33B-AS1	74.5299691681839	-0.310838667654099	1.14793313086311	-0.270781162505854	0.786559348940014	1.0	RAB33B-AS1
ZBTB1	634.688054248206	-0.149739187881903	0.547989227614447	-0.273252064705288	0.784659460365185	1.0	ZBTB1
TLR10	37.4733568348874	0.423286622589087	1.55694458279814	0.271870063498572	0.785721930385629	1.0	TLR10
PSME1	2498.39662947622	0.125665973036635	0.462023237037572	0.271990590435207	0.785629254448228	1.0	PSME1
MUL1	489.297996019737	0.160421119093861	0.58861234094083	0.272541209104528	0.785205909733784	1.0	MUL1
ELOVL3	5.98544247540048	-1.05574221098387	3.87187635321927	-0.272669402292786	0.785107357152122	1.0	ELOVL3
CTD-3065J16.9	30.5244153904133	0.451732226593752	1.65654632228764	0.27269519754203	0.785087526651931	1.0	CTD-3065J16.9
CYB5B	1143.85019190193	-0.133535076918154	0.489667588910864	-0.272705565861869	0.78507955588364	1.0	CYB5B
OSGIN1	157.676777016383	-0.237458039124767	0.870714795370778	-0.272716210161158	0.785071372976333	1.0	OSGIN1
TMEM86A	125.337087043247	0.272497084100926	0.998954234904551	0.272782350361589	0.785020527594437	1.0	TMEM86A
PHLDA2	258.765639517666	0.275604468343455	1.0101090257767	0.272846258483369	0.784971398997895	1.0	PHLDA2
RALGPS2	569.532926558953	-0.170532528037201	0.625734455260693	-0.272531785014386	0.785213154938042	1.0	RALGPS2
DYNC2I2	1087.26295611927	0.139120013724301	0.509881844268381	0.272847553385474	0.7849704035664	1.0	DYNC2I2
LINC00624	12.5174239925697	-0.643041538027594	2.35605890796713	-0.272931010278698	0.784906248400468	1.0	LINC00624
CST2	62.8646522201453	0.394687415165418	1.44601201683604	0.272948917830584	0.784892482658326	1.0	CST2
R3HDM4	995.206357368348	0.139503283965164	0.510988859515374	0.273006507612456	0.784848213183428	1.0	R3HDM4
STRN	825.626856789748	-0.162822504441665	0.596349854198835	-0.273031850842672	0.784828731970668	1.0	STRN
FH	1041.60465433859	-0.139018928580726	0.509115599631987	-0.273059652230683	0.784807361339503	1.0	FH
FBXL2	61.6770350628961	-0.340002506705137	1.24498873818718	-0.273096853229542	0.784778765581272	1.0	FBXL2
CHMP6	370.40124439879	0.176103950404625	0.644572908152884	0.273210288824077	0.784691571414225	1.0	CHMP6
MSH5-SAPCD1	71.0492955468195	-0.33845102514991	1.24033913496851	-0.272869746352479	0.784953343197541	1.0	MSH5-SAPCD1
ZNF282	699.813701704295	-0.151874682703035	0.55857771769688	-0.271895347578924	0.785702488622184	1.0	ZNF282
LLNLR-271E8.1	30.3428613036439	0.446082499342123	1.63681686234252	0.272530488660603	0.7852141515713	1.0	LLNLR-271E8.1
SOX5	56.7577172138615	0.381131420430026	1.3986527562351	0.27249895925273	0.785238391402647	1.0	SOX5
SF3B1	5381.45216215084	-0.117163707812761	0.430757600139711	-0.271994522614947	0.785626230955833	1.0	SF3B1
DUS4L	108.501452989419	-0.265421659779199	0.975725383645138	-0.272024961355039	0.785602826413046	1.0	DUS4L
MYOT	22.1890983433613	0.572434644197715	2.10429410864283	0.27203167173571	0.785597666784313	1.0	MYOT
ZNRF2P1	39.9623461294326	0.402924146155891	1.48098587317978	0.272064814022016	0.785572183734369	1.0	ZNRF2P1
RP11-158K1.3	44.7871064739414	-0.38873174882851	1.42837554566842	-0.272149540789428	0.785507038505562	1.0	RP11-158K1.3
PLN	198.729143361524	-0.262163743625019	0.963242433379151	-0.272167976140048	0.785492864020763	1.0	PLN
MAP3K4	485.558297229949	-0.161693661068725	0.59408637433018	-0.272171973731987	0.785489790380648	1.0	MAP3K4
AGL	505.952925271893	-0.169373247632511	0.621535152857462	-0.27250791343632	0.785231507398717	1.0	AGL
BORCS7	531.146277784925	0.166030057880545	0.610004651433081	0.272178347313404	0.785484889913526	1.0	BORCS7
SIGLEC11	368.667431325512	-0.228051993497	0.837795594480883	-0.27220481344057	0.785464540945194	1.0	SIGLEC11
FAM50B	226.363647661346	0.206415679507582	0.758293418892143	0.272210828110776	0.785459916475897	1.0	FAM50B
RP11-281A20.2	9.99629885139125	-0.795016810109702	2.9199928817247	-0.272266694581845	0.785416963064439	1.0	RP11-281A20.2
NRXN3	76.1656840438783	0.318664936819315	1.17014256351883	0.27233001067924	0.785368282734256	1.0	NRXN3
MOAP1	590.926238475796	-0.153731525716954	0.564463804959211	-0.272349660627156	0.785353175120454	1.0	MOAP1
ZNF552	304.118972539855	-0.228749972224459	0.839891918682918	-0.272356439127519	0.785347963574981	1.0	ZNF552
TPTEP2	38.3623835338166	-0.412433196898861	1.51406607498325	-0.272401055484598	0.785313661216962	1.0	TPTEP2
MINK1	2329.86402019909	-0.120278985343692	0.441892513115909	-0.272190593353961	0.785475474301934	1.0	MINK1
TUBBP5	61.2738474510254	0.331269519741986	1.25373639610217	0.264225813952513	0.79160592101775	1.0	TUBBP5
RFX7	327.7490106444	0.182045342950657	0.689024183500589	0.264207479664612	0.791620047855739	1.0	RFX7
AC000068.5	14.7593883482065	0.580201647701968	2.19625003914786	0.26417832093794	0.791642515223669	1.0	AC000068.5
RP11-165F24.3	5.82572281731635	0.864594833614371	3.39057794191114	0.254999250401255	0.798723678191761	1.0	RP11-165F24.3
CDC42SE2	1118.78169640598	-0.13005616097853	0.509930772253192	-0.25504670056263	0.798687029775523	1.0	CDC42SE2
RASSF1	602.212706531983	0.142061480657132	0.556985531790277	0.255054166668413	0.798681263324401	1.0	RASSF1
CNIH2	24.6057172366455	0.478399281017291	1.87529221217038	0.255106525752385	0.798640824064136	1.0	CNIH2
RAB37	201.694999996753	0.220671362962813	0.864956100184421	0.255124350144202	0.798627057613071	1.0	RAB37
MTRR	419.629076674486	0.174697512343427	0.684434160104082	0.255243707176832	0.798534875281741	1.0	MTRR
GAN	324.003917605688	-0.178712166841513	0.7001468101626	-0.255249562302526	0.7985303532984	1.0	GAN
FNDC3A	1946.527003939	-0.120292510845576	0.47180387113781	-0.254962958560465	0.798751708711574	1.0	FNDC3A
CEP57	653.517555068402	-0.139778834611749	0.547591687921986	-0.255261059827597	0.798521473642455	1.0	CEP57
HOOK3	908.649470144526	0.143550144099646	0.562334532581475	0.255275349071414	0.798510437949952	1.0	HOOK3
CDT1	207.055613611514	0.201697925064637	0.790060392408573	0.255294312944536	0.798495792067576	1.0	CDT1
PAQR4	601.621056130518	-0.141986918105125	0.556077286635791	-0.255336661858878	0.798463086071294	1.0	PAQR4
MAGEE1	52.4864682443892	-0.359506820780863	1.40769077533977	-0.255387637028515	0.798423718501415	1.0	MAGEE1
YARS2	247.507536138192	-0.188072085168223	0.736241234630619	-0.255448997314828	0.798376331298479	1.0	YARS2
ABHD14A	193.473662453656	-0.206125883669705	0.806866345115394	-0.255464718435153	0.798364190341681	1.0	ABHD14A
EIF3B	2949.06830857678	0.119809425070568	0.468978053275594	0.255469150920292	0.798360767273163	1.0	EIF3B
ACAT1	1399.98091882452	-0.131607089419491	0.515564020606845	-0.255268180398978	0.798515974365578	1.0	ACAT1
MIR17HG	23.5850471085125	0.482107371382811	1.88712560489706	0.255471798025394	0.798358722999204	1.0	MIR17HG
STXBP6	238.410840562651	0.187643578452144	0.735964570604636	0.254962787540145	0.798751840802166	1.0	STXBP6
BTF3L4P2	27.0794130241233	0.437370501534399	1.71652783451833	0.254799539360297	0.79887793106992	1.0	BTF3L4P2
TSSC4	483.123499342935	0.151113275762804	0.594554559075328	0.254162168057075	0.799370276595824	1.0	TSSC4
BNIP3	538.625475134968	-0.176874462594149	0.695770989920284	-0.254213620798438	0.799330528312738	1.0	BNIP3
ERCC2	316.183078430299	0.179063847626765	0.704327375840787	0.25423383183567	0.799314915020022	1.0	ERCC2
TBCK	323.299050539207	0.169782003731812	0.66774463925903	0.254261874599567	0.799293251748088	1.0	TBCK
GORAB	168.963577418463	-0.218359712183036	0.858746563725259	-0.254277247102786	0.799281376425072	1.0	GORAB
SCD	1024.9530481915	0.14353831559403	0.56447805234432	0.254285024896724	0.799275368064418	1.0	SCD
RP11-440L14.1	99.0958571840765	0.260629106307516	1.02491771700957	0.254292712460822	0.799269429418164	1.0	RP11-440L14.1
ARHGAP22	56.7030872995977	0.352423706095768	1.38289591657508	0.254844708030225	0.798843042990979	1.0	ARHGAP22
RP11-245D16.4	5.54058591475927	-0.854869769006215	3.36004547023665	-0.254422083444605	0.79916949202475	1.0	RP11-245D16.4
IGLV3-25	2380.75900599	0.151201534630352	0.594167761881931	0.254476167053301	0.799127714119095	1.0	IGLV3-25
ZNF300P1	46.7780717416164	0.349962197674299	1.3751924040951	0.254482352165536	0.799122936348894	1.0	ZNF300P1
CMTM6	1737.28851404515	-0.115345687973064	0.453097345338336	-0.25457153779379	0.799054044589217	1.0	CMTM6
GAPT	70.7882941230616	0.308813075582234	1.21302134151205	0.254581733242462	0.799046169177792	1.0	GAPT
CHMP4B	2546.10651393376	-0.116454913659452	0.457268161795916	-0.254675316125393	0.798973882612259	1.0	CHMP4B
AP000560.3	7.89854737418924	-0.757431589229649	2.97357400524878	-0.25472094788718	0.798938635729869	1.0	AP000560.3
TIGAR	197.94785067207	0.199476965869003	0.78307226833761	0.254736342908011	0.798926744401328	1.0	TIGAR
CHMP7	741.598690351234	-0.136824097844452	0.53767834999156	-0.254472023741703	0.799130914678107	1.0	CHMP7
TRMT10C	273.796877511018	0.179189128379352	0.70506652943639	0.25414499327119	0.799383544580915	1.0	TRMT10C
ZNF621	588.974224104764	-0.145143177518077	0.568075389061307	-0.255499851450902	0.798337058327755	1.0	ZNF621
RP11-284M14.1	7.52355391691073	-0.706704092772375	2.7656234169895	-0.25553156963852	0.798312563676774	1.0	RP11-284M14.1
GCNT2	659.141817312457	0.162122651538395	0.632486566218018	0.256325841840111	0.797699244734952	1.0	GCNT2
ATP6V1A	1022.34279815239	0.127239479638891	0.496212766530683	0.256421213280137	0.797625609465385	1.0	ATP6V1A
LRR1	123.894239350713	0.238282263452582	0.929241908603946	0.256426514179248	0.797621516750654	1.0	LRR1
AC017116.11	20.6083707154983	0.498662880315747	1.94461227704476	0.256433061851059	0.797616461436151	1.0	AC017116.11
SARS2	255.54387211462	-0.184055584417243	0.717711561239854	-0.256447846679919	0.797605046423685	1.0	SARS2
MTSS1	412.498192335888	-0.183869237478982	0.716607346997444	-0.256582964505439	0.797500727190305	1.0	MTSS1
LINC00996	31.122586119054	-0.430248327387957	1.67678005719225	-0.256591987447897	0.797493761055131	1.0	LINC00996
ADAT1	469.246690220341	-0.161885405907342	0.631711934140378	-0.256264599666987	0.797746530111445	1.0	ADAT1
PDE3A	214.721388394754	0.230008507836369	0.895855002226324	0.256747472821791	0.797373721580989	1.0	PDE3A
USPL1	350.819098724106	0.182327541454239	0.709942437611118	0.25682017554515	0.797317594494281	1.0	USPL1
VPS29	1064.68958435252	0.126302285355585	0.491694078835607	0.256871682601273	0.79727783126722	1.0	VPS29
CDC37L1-DT	6.09025853028685	-0.922297909178803	3.59049828438988	-0.256871842325786	0.797277707961397	1.0	CDC37L1-DT
PTK2B	1058.03408494061	-0.128854629524681	0.501526735213669	-0.256924746932552	0.797236866380591	1.0	PTK2B
DOK1	323.791513847903	0.172164450354725	0.669886363303027	0.257005456128154	0.797174561134313	1.0	DOK1
DOP1B	1131.20012803573	-0.166486772807539	0.647654555827441	-0.257061069530864	0.797131629891728	1.0	DOP1B
RP11-461A8.4	7.02932970803153	-0.732239425357729	2.84819259747454	-0.257089154015426	0.797109950066528	1.0	RP11-461A8.4
NIPAL3	760.51683529904	-0.135348039125316	0.527066282574272	-0.25679510073051	0.797336952334321	1.0	NIPAL3
UBE2J2	870.2235169731	0.131847458712734	0.516030897905976	0.255503031403281	0.798334602572445	1.0	UBE2J2
PPP1R35	516.245290206075	-0.150710717742379	0.5881454914363	-0.256247340049026	0.797759856479557	1.0	PPP1R35
EGF	13.5246825007471	0.834697431764072	3.25866342330632	0.256147175493555	0.797837195956091	1.0	EGF
TTC9C	260.565140218002	0.183379042184319	0.717601110666611	0.255544535060669	0.798302551071983	1.0	TTC9C
ALG1L9P	28.2509578047429	0.424220994601251	1.65927203771987	0.255666934027409	0.798208029561819	1.0	ALG1L9P
NUAK2	237.585484822136	0.207226523154516	0.810324749020517	0.25573268421704	0.798157255785547	1.0	NUAK2
AKNA	1190.43547620887	0.150409964392235	0.588098497918509	0.255756416526466	0.798138929371743	1.0	AKNA
SLC2A8	318.446111137314	-0.175078094003364	0.684521091846655	-0.255767274505816	0.798130544728727	1.0	SLC2A8
CCL4L2	82.5849969444649	0.313342769555062	1.22488932797911	0.255813127274144	0.798095137007552	1.0	CCL4L2
BHLHE41	275.057363106856	0.214304712721483	0.83766474685337	0.255835897984849	0.798077553513068	1.0	BHLHE41
PBK	134.886566643901	-0.250657132681904	0.978561534939191	-0.256148564737403	0.797836123273734	1.0	PBK
ATXN1-AS1	10.2208136249675	-0.650493302882829	2.54177263505902	-0.255921121311358	0.798011745150372	1.0	ATXN1-AS1
C1orf131	342.39071835094	-0.171524100982951	0.670143301300442	-0.255951377339893	0.79798838217733	1.0	C1orf131
ZNF407	253.777622563281	0.185836956502378	0.72604994989676	0.255956159116604	0.797984689821628	1.0	ZNF407
HMGB3	658.065601848204	-0.147358727396079	0.575668585970378	-0.255978406651604	0.797967510949943	1.0	HMGB3
DALRD3	378.87929672213	-0.174108789432298	0.680120138996507	-0.255997109112501	0.797953069552636	1.0	DALRD3
SH2D2A	85.8215651970879	-0.288922834369214	1.1283888476944	-0.256048998498665	0.797913002714663	1.0	SH2D2A
RAPGEF2	845.661389559774	0.149013666524287	0.581916897756758	0.256073791805535	0.797893858536428	1.0	RAPGEF2
ADGRL1-AS1	39.1246701600881	0.399608363658318	1.56032792299163	0.256105372319522	0.797869473785019	1.0	ADGRL1-AS1
TYW3	347.254037774443	0.186548120422438	0.72884948145067	0.255948759202161	0.797990403832778	1.0	TYW3
FOSL1	64.9870586924511	0.410568202864502	1.59691068962137	0.257101543331674	0.797100386180368	1.0	FOSL1
GPER1	552.458398388242	0.183247454940371	0.721146284629038	0.254105801896539	0.7994138211912	1.0	GPER1
MORC2	594.18477661853	0.143271808294295	0.564205947713226	0.253935303013	0.799545540627008	1.0	MORC2
RP11-345F18.2	13.6610679229442	0.583205272330339	2.31641175669603	0.251770986157566	0.801218084725926	1.0	RP11-345F18.2
TMED1	490.799180855204	-0.153371457671103	0.609000734290678	-0.251841170355467	0.801163833332291	1.0	TMED1
MFAP3	563.476914855314	0.150738636318645	0.598310949170374	0.251940293801511	0.801087213942158	1.0	MFAP3
ATF7IP	1089.12874755924	0.126090462829017	0.500376934649288	0.251990957411723	0.801048053260887	1.0	ATF7IP
MRPS17	263.374882906898	0.178524110406484	0.708227581753303	0.252071671600994	0.8009856658727	1.0	MRPS17
RP11-521B24.4	35.1067950739984	-0.394699901433028	1.56539041898702	-0.252141508371082	0.800931687123058	1.0	RP11-521B24.4
C9orf135	4.8838896391164	2.38529209586696	9.45996787389514	0.252145898132402	0.800928294188221	1.0	C9orf135
LINC01409	31.0638135903133	0.434385198263983	1.72543656246536	0.25175379246822	0.801231375351133	1.0	LINC01409
MOSPD3	255.816670345149	0.191022527514392	0.757494785751054	0.252176689671855	0.800904494893482	1.0	MOSPD3
CTDSP2	3671.74076463091	-0.110314876438903	0.437316510740663	-0.252254085381016	0.800844675274239	1.0	CTDSP2
STIM2-AS1	8.50091035056798	0.690786652392809	2.736811319424	0.252405654525792	0.800727529934156	1.0	STIM2-AS1
FRRS1	216.300637390452	-0.233859757249335	0.92633949788875	-0.252455776507784	0.800688792450997	1.0	FRRS1
ZNF658	85.1386726538102	-0.272825244436723	1.08053371427889	-0.252491191002584	0.800661422152985	1.0	ZNF658
ISL2	19.7551614956171	0.495554800576273	1.96255806911368	0.252504528846921	0.800651113985959	1.0	ISL2
B9D2	73.8620380762148	-0.293909059728306	1.16369058395344	-0.252566329728131	0.800603351563031	1.0	B9D2
CZIB	544.619889896814	0.14769191368096	0.584753572807244	0.252571203578852	0.800599584869822	1.0	CZIB
ZNF70	132.569267301674	0.231901208982627	0.91958077317202	0.252181445880716	0.800900818756751	1.0	ZNF70
SMARCA4	1611.64353156501	-0.145208198839682	0.574897478030338	-0.252581032947269	0.800591988382234	1.0	SMARCA4
ACOT13	413.578945582814	-0.160826444792777	0.639006356029177	-0.251682073699802	0.801286814176364	1.0	ACOT13
LINC01140	41.4326011487249	0.393067642624842	1.56240119483189	0.251579199967992	0.80136633762978	1.0	LINC01140
SPAST	379.683588852722	-0.157211725748581	0.6265605683732	-0.250912256027802	0.801881948532619	1.0	SPAST
TIGD6	90.0153169521717	0.270283163944902	1.07710112878736	0.250935735485855	0.801863795218593	1.0	TIGD6
EEF1E1	249.14694626655	0.181001171234553	0.721250796454102	0.250954553013199	0.801849246387463	1.0	EEF1E1
C1orf52	252.407271414955	-0.182000358409352	0.725155398222539	-0.250981181213656	0.801828658826968	1.0	C1orf52
SNX32	19.1559123033535	0.493110344612248	1.96472768943392	0.250981521390542	0.801828395820516	1.0	SNX32
HMBOX1	143.839617576724	-0.224243855916727	0.89320304406851	-0.251055857238578	0.80177092388399	1.0	HMBOX1
TPCN1	918.382104956469	0.142471294531523	0.567156167860952	0.251202935990026	0.801657214739152	1.0	TPCN1
ARMC7	287.968669150529	-0.177170520708399	0.70422634512057	-0.251581784657696	0.801364339587705	1.0	ARMC7
DEF8	705.149329811691	0.139953747260219	0.556938296082831	0.251291297877287	0.801588902644837	1.0	DEF8
FCHO2	696.705261915394	-0.135804531508172	0.540294740887578	-0.251352680733254	0.801541448785648	1.0	FCHO2
FAM110D	104.967045329571	0.270153929025601	1.07474970184177	0.251364507068618	0.801532306166245	1.0	FAM110D
IL17RC	582.10377048753	-0.14363577829518	0.571399913598265	-0.251375218786201	0.801524025251102	1.0	IL17RC
PPP5C	913.215595416189	0.131917720248529	0.524774901386724	0.251379629437183	0.801520615512486	1.0	PPP5C
BNIP1	139.06086485345	-0.226218992132525	0.899833075274359	-0.251401063540092	0.801504045520601	1.0	BNIP1
CLIP4	234.671224377728	0.185405237105954	0.737470737747797	0.251406906899348	0.801499528229446	1.0	CLIP4
LCAL1	24.6996745812917	-0.771422132517389	3.06799156400543	-0.251442064433273	0.801472349342872	1.0	LCAL1
CTD-2619J13.8	16.2062471340467	0.526759165249742	2.09582702182851	0.251337137923802	0.801553464551791	1.0	CTD-2619J13.8
MIR194-2HG	160.980788620918	-0.240758998476608	0.94765149204708	-0.254058586407678	0.799450297090858	1.0	MIR194-2HG
HK1	1767.17678245935	0.115154210771142	0.455802164616247	0.252640772050948	0.800545820271211	1.0	HK1
LINC00467	146.921081320555	-0.230654865995441	0.912685162527974	-0.252721174250898	0.800483684220429	1.0	LINC00467
CD3G	100.296657059984	0.281700733394806	1.11148032812025	0.253446440992097	0.799923244087839	1.0	CD3G
ESPN	262.58941720964	-0.187445147737947	0.739512534175926	-0.253471224726198	0.799904094608775	1.0	ESPN
PCDHGB5	49.1938318673672	0.370171744783837	1.46011024983594	0.253523146505842	0.79986397695087	1.0	PCDHGB5
C1orf220	21.0862429363917	-0.450047579210618	2.01321439967391	-0.223546771413672	0.823109985649343	1.0	C1orf220
AIMP2	288.020007021143	0.174816106337632	0.689378783205178	0.253584982010684	0.799816200085849	1.0	AIMP2
TREX1	171.734209630397	0.218248737114422	0.860603282431919	0.25359970333565	0.799804825844935	1.0	TREX1
IGIP	211.077341520814	0.200823387444927	0.791835891106423	0.253617434749413	0.799791125954305	1.0	IGIP
EXOSC1	370.305069132928	-0.173034346116496	0.682791689378436	-0.253421869082815	0.799942230016409	1.0	EXOSC1
CCDC130	500.276761074245	-0.164686699426143	0.648983780718623	-0.25376088635649	0.799680292651402	1.0	CCDC130
GPR20	18.0620219087011	0.528723615662094	2.08347015665066	0.253770669080308	0.799672734489192	1.0	GPR20
ELP4	209.391009612043	0.2017761602607	0.795104090634609	0.253773263950452	0.799670729687767	1.0	ELP4
MLH1	504.950926412592	-0.14744395959855	0.580949744549926	-0.253798131390484	0.799651517125002	1.0	MLH1
RP11-1000B6.8	8.83948022463245	-0.699519520956455	2.75611519859526	-0.253806343549423	0.799645172444708	1.0	RP11-1000B6.8
RMND1	245.936302596903	-0.189910270732509	0.748131010479674	-0.253846275682043	0.79961432123142	1.0	RMND1
AC003099.2	6.82121757350779	0.941293146209228	3.70811313324786	0.253846933031617	0.799613813371556	1.0	AC003099.2
MGME1	350.92221481286	0.167608545640352	0.660108277878783	0.253910685954358	0.799564559082456	1.0	MGME1
AKT1	3213.28857722853	-0.108669559459411	0.428228496029986	-0.253765362340112	0.799676834490498	1.0	AKT1
SRP14	3753.19573807903	0.111810298182435	0.442494784972455	0.252681617907418	0.800514253810377	1.0	SRP14
C3AR1	284.94857715289	0.183075706872584	0.722518055361307	0.253385649692912	0.799970215796374	1.0	C3AR1
FUBP3	1180.11294134745	-0.128400016684197	0.506944014332642	-0.253282439586997	0.800049964967774	1.0	FUBP3
KRBOX4	153.429108624236	0.218535991359287	0.864580399505022	0.252765377846179	0.800449523543251	1.0	KRBOX4
CTC-429P9.4	117.827195394589	-0.243389888150525	0.962759182895358	-0.252804535624958	0.800419262607714	1.0	CTC-429P9.4
SERF2	9626.66982177133	0.117810225190931	0.465958088758934	0.252834381531427	0.800396198041685	1.0	SERF2
LZTR1	797.384116046373	0.131633943233913	0.520628136731424	0.252836783006638	0.800394342217408	1.0	LZTR1
ALDH4A1	588.864034569179	0.143438013375529	0.567272886282986	0.252855401419581	0.800379954223414	1.0	ALDH4A1
PSMB6	1113.47740820831	0.132148482742098	0.522554657812421	0.252889302135997	0.800353756498241	1.0	PSMB6
TMEM220	277.634940579988	-0.178378300841801	0.705081669436498	-0.25298955932915	0.800276281267269	1.0	TMEM220
ZNF862	338.391962060097	-0.189670980187074	0.748630041708354	-0.253357425724261	0.799992023900473	1.0	ZNF862
CLCN3	1740.5831521272	-0.125139135092145	0.494615266041036	-0.253002977635071	0.800265912221707	1.0	CLCN3
HSD17B1	28.3670222314753	0.442267491504856	1.74788324803702	0.253030339412858	0.800244768415734	1.0	HSD17B1
BTBD2	1258.1110379658	-0.125301717689677	0.494974672884244	-0.253147735740775	0.800154052098448	1.0	BTBD2
RP11-645C24.5	14.682977265303	-0.641441489668603	2.53381626061244	-0.253152329803726	0.800150502157444	1.0	RP11-645C24.5
ZMYM1	142.91945581891	0.229106973510964	0.904978689805973	0.253162838077529	0.800142382181478	1.0	ZMYM1
IGF2BP3	40.038769470447	-0.515380957559588	2.03558140789844	-0.253186119484002	0.800124392199872	1.0	IGF2BP3
MID1IP1	1531.97361467256	-0.121717308658271	0.480727167374915	-0.25319415443676	0.800118183465041	1.0	MID1IP1
IL13RA1	2084.26848514893	-0.118623420310884	0.468382808794187	-0.253261686986912	0.800066000496766	1.0	IL13RA1
ARIH2	1139.5801478334	-0.136153385953849	0.538144765452114	-0.253005129278666	0.800264249534431	1.0	ARIH2
RP11-216L13.16	5.88938988386453	-1.15711479324848	4.49983030434328	-0.257146317747055	0.797065822992526	1.0	RP11-216L13.16
CTD-2005D20.1	8.11331083310149	0.949317769832381	3.6911830809892	0.257185230047699	0.79703578533209	1.0	CTD-2005D20.1
PYGM	36.3184381422021	-0.43075638720208	1.67452701819159	-0.257240631248385	0.796993019876345	1.0	PYGM
RP11-767N6.2	5.33096265582444	0.948313672169449	3.62668554322747	0.261482188313885	0.793720683519571	1.0	RP11-767N6.2
C15orf62	38.4358502452958	0.401793741880293	1.53641411714899	0.261513961239743	0.793696184513094	1.0	C15orf62
EVI5	435.708038818692	0.172111850393522	0.657869214922312	0.261620161712304	0.793614298471697	1.0	EVI5
FGFRL1	680.162926725024	-0.164177317832399	0.627527568222679	-0.261625665781332	0.79361005461262	1.0	FGFRL1
TCF20	1109.774119028	0.130754378059876	0.499459233467488	0.261791892707871	0.793481889831834	1.0	TCF20
STRN3	378.489882812259	0.171447528688467	0.654862953030957	0.261806730545593	0.793470449789018	1.0	STRN3
KIF9-AS1	24.7158133100237	0.472247196914057	1.80346185225163	0.261855939078752	0.793432510096123	1.0	KIF9-AS1
CEACAM7	80.5029775450731	0.30961620782227	1.18462269179609	0.261362719088927	0.793812803936754	1.0	CEACAM7
CECR2	17.71094384341	0.677767388392009	2.58678766574521	0.262011218534536	0.793312793113306	1.0	CECR2
HERPUD2-AS1	145.175186736129	-0.238235724018805	0.908587480852238	-0.262204497683971	0.793163786022321	1.0	HERPUD2-AS1
FAM78A	213.409121259427	0.226795235637106	0.864769039675786	0.262261049172314	0.793120189509989	1.0	FAM78A
IPO9	988.330427096406	0.145333591965527	0.554131607591661	0.262272698352597	0.793111209037412	1.0	IPO9
RARS1	825.95505964436	-0.134741784028384	0.51358475864464	-0.262355495875636	0.793047380368189	1.0	RARS1
SNF8	845.248118875829	0.134618255719911	0.512896514966837	0.262466699990377	0.79296165521898	1.0	SNF8
SRGAP2	520.144320053151	0.159067569956714	0.605903198786002	0.262529675161683	0.792913109959865	1.0	SRGAP2
PRND	8.25723142463868	0.804030442696003	3.06233153800144	0.262554995342123	0.792893591783903	1.0	PRND
BCL2L11	479.082599095539	-0.155855089378784	0.594837763079259	-0.262012768947249	0.79331159780438	1.0	BCL2L11
ZNF691	119.496411861443	0.25397516934573	0.967289004198642	0.262563895840145	0.792886730825445	1.0	ZNF691
TSPYL1	1462.6233133307	0.121915460174399	0.466518437219277	0.261330422225297	0.793837707919905	1.0	TSPYL1
SLC9B2	188.208499820668	0.27133460458668	1.03864838275863	0.261238171734326	0.793908843064314	1.0	SLC9B2
OXCT2	13.4574947747793	0.587047565699826	2.25298105055359	0.26056480393192	0.794428134640211	1.0	OXCT2
RP4-737E23.7	6.59589916826273	-0.907065105499199	3.48109130278276	-0.26056917977822	0.79442475975602	1.0	RP4-737E23.7
RP11-1379J22.5	6.8641861124214	0.824057416141135	3.1607030756932	0.260719655217979	0.794308707477069	1.0	RP11-1379J22.5
C9orf131	5.97654148451512	0.941860891871354	3.61247869511119	0.260724275867975	0.794305143931261	1.0	C9orf131
GPR55	35.1098808988138	0.409369775390086	1.57011005722928	0.260726802879338	0.794303195046934	1.0	GPR55
TYSND1	408.002169480028	-0.162671214783511	0.623839240705063	-0.260758227712095	0.794278959662058	1.0	TYSND1
CCNJ	179.27036051975	-0.213097647059247	0.816966672628161	-0.260840073651619	0.794215839563219	1.0	CCNJ
ADPRHL1	104.344875219068	-0.267365881749273	1.02333924586135	-0.261268081753506	0.793885779004285	1.0	ADPRHL1
ASB9	103.806461714246	-0.268758575921219	1.03026482842021	-0.26086358430126	0.794197708252754	1.0	ASB9
MRPL20	1190.22700089991	0.132055765975306	0.506043943691193	0.260957111771881	0.794125581376476	1.0	MRPL20
TRIM72	10.4284747897111	0.748230789687769	2.86667719024254	0.261009782417972	0.794084963398837	1.0	TRIM72
PMS2P4	35.0810640486183	0.399897998830109	1.53198394991017	0.261032760071382	0.794067243916202	1.0	PMS2P4
SNHG15	238.096931837284	0.201530582447231	0.771988115187833	0.261053996146296	0.794050867566427	1.0	SNHG15
CENPL	120.089653732871	0.247611335011755	0.948441667455968	0.261071759611669	0.794037169213859	1.0	CENPL
FFAR4	25.629736699666	0.47430003853646	1.81586849833092	0.261197349352345	0.793940322100207	1.0	FFAR4
RP11-342K2.1	16.3403058413421	-0.572979160163588	2.19337771223053	-0.261231413526539	0.793914054443677	1.0	RP11-342K2.1
VPS35	2288.41475294797	-0.115366956465601	0.442217489936933	-0.260882844054978	0.794182855297544	1.0	VPS35
MAB21L3	14.2080113401555	-0.643875681172187	2.47130525548783	-0.260540732369012	0.794446699971945	1.0	MAB21L3
RP11-467J12.4	41.5714542947239	-0.419100129404458	1.59606016145842	-0.262584167893459	0.792871104151229	1.0	RP11-467J12.4
TM9SF4	1409.16035502957	-0.134395371958049	0.511575824951534	-0.262708606237953	0.792775182909823	1.0	TM9SF4
FAM222B	314.055826558267	0.175448324869896	0.666096450500735	0.263397777811312	0.792244003202441	1.0	FAM222B
HSPD1P11	6.75734782923949	0.943429436925704	3.58135237408735	0.263428263510686	0.792220508542981	1.0	HSPD1P11
CAPN10-DT	62.8783783827592	-0.325572471577371	1.2358909928819	-0.263431381450712	0.792218105625666	1.0	CAPN10-DT
MUC5B	2003.79680516275	-0.708265074672677	2.68829017178023	-0.263463030184592	0.792193714860687	1.0	MUC5B
DHRS13	235.631296571738	-0.193922694555485	0.735976066638659	-0.263490490174723	0.792172552404298	1.0	DHRS13
GNB1L	88.7727999001145	0.308877477735239	1.17205981915723	0.263533885119735	0.792139109746298	1.0	GNB1L
AC004540.4	13.019889661768	0.687194926248221	2.60758053779335	0.263537373549257	0.79213642137707	1.0	AC004540.4
RHOXF1P3	30.4427838187027	-0.432198975261298	1.64093605519594	-0.263385629130863	0.792253365976416	1.0	RHOXF1P3
CDK1	397.236706387356	-0.170938773699853	0.648487616640201	-0.263596049197489	0.792091203173887	1.0	CDK1
PAXBP1-AS1	66.9871107213876	-0.327346114772883	1.24149589362735	-0.263670718890949	0.792033660221537	1.0	PAXBP1-AS1
KBTBD7	253.202060764208	0.19082764948756	0.723599178180865	0.263720102567423	0.791995604138303	1.0	KBTBD7
ZNF708	211.221023380348	0.208709208929168	0.791335822371504	0.263742905387122	0.791978031980726	1.0	ZNF708
PRSS36	40.9161266401631	0.403313396942194	1.5285312581897	0.263856819925197	0.791890249498267	1.0	PRSS36
ZBTB25	249.704258852256	0.197964558001391	0.750067873145927	0.263928859092564	0.791834737516003	1.0	ZBTB25
NARS2	507.753436553483	-0.157091526073013	0.595003816668171	-0.26401767799184	0.791766296851323	1.0	NARS2
AMMECR1	247.593440854365	-0.194120502239102	0.735151158551512	-0.264055221815311	0.791737367407311	1.0	AMMECR1
KLC1	1255.35897783469	-0.131226001280049	0.49781550071843	-0.263603686688477	0.792085317416992	1.0	KLC1
SMG1	2245.7848238626	-0.134757792522843	0.513155274066413	-0.262606270135309	0.792854066774404	1.0	SMG1
FAM72C	53.876516099882	0.372226967088897	1.413302580247	0.263373867911459	0.792262430169532	1.0	FAM72C
VPS4A	1217.81592230608	-0.128619546117332	0.488430323615049	-0.263332434328345	0.79229436262625	1.0	VPS4A
HUWE1	3331.10132231871	-0.11619002815648	0.442259366521161	-0.262719202694196	0.792767014951503	1.0	HUWE1
CBWD1	587.674311298767	-0.146157889201782	0.556290849350625	-0.262736461281713	0.792753711739139	1.0	CBWD1
DYM	540.852487852494	0.153941318554946	0.585852878843494	0.262764465472687	0.79273212576149	1.0	DYM
PRDM11	193.54308129091	0.210598647137889	0.801292845106868	0.262823571212346	0.792686566845894	1.0	PRDM11
SLC37A1	1242.48609378248	-0.127766505304483	0.486107190312898	-0.262836073710909	0.792676929965951	1.0	SLC37A1
HP	14.5832813613181	0.728704489844201	2.77222998816007	0.262858598657553	0.792659567899784	1.0	HP
CTC-359D24.3	15.2185589046042	-0.561782920799561	2.13694614671883	-0.262890537350297	0.792634949962342	1.0	CTC-359D24.3
INAFM2	322.252698883145	0.180316414504903	0.684703832069217	0.263349503916132	0.792281207219913	1.0	INAFM2
MARK3	1224.43864533903	-0.131246024773532	0.499189779715941	-0.262918092690551	0.792613710823246	1.0	MARK3
HSPA5P1	6.65143553085186	-1.05701892661552	4.01983993993154	-0.262950501117096	0.792588731213233	1.0	HSPA5P1
ALDH3B2	37.3571090269347	-0.593669676453026	2.2572323769518	-0.263007780020737	0.792544582577972	1.0	ALDH3B2
KRT7	1981.55837467668	-0.501785021711435	1.90746518420166	-0.263063790556916	0.792501412200467	1.0	KRT7
RP11-236L14.1	8.27895139785135	0.943757792399292	3.58753735778902	0.263065634801062	0.792499990751654	1.0	RP11-236L14.1
DTYMK	474.01731558282	0.161571582114786	0.614158310266745	0.263078068657268	0.792490407390908	1.0	DTYMK
SLC35E1	1306.17126240507	-0.126127770545078	0.479312630246379	-0.263143014779822	0.792440350853688	1.0	SLC35E1
FDXR	296.43543021194	-0.185853928213158	0.706161946997209	-0.263188818094007	0.792405048947996	1.0	FDXR
ACTBL2	4.9324228478832	1.83187644237924	6.96692223137062	0.262939125993208	0.792597498851873	1.0	ACTBL2
MIR3142HG	60.7643609640342	0.414980167984897	1.59310777792647	0.26048467889914	0.794489931985127	1.0	MIR3142HG
LINC00680	86.4394389844274	-0.287340490799527	1.10352514163641	-0.260384181527058	0.79456744355233	1.0	LINC00680
PLPP1	989.991810407782	0.139346960902858	0.535195427544762	0.260366501152896	0.794581080273064	1.0	PLPP1
TOM1	670.139477115701	0.143483702170783	0.55588601127039	0.258117130601783	0.796316511126658	1.0	TOM1
F5	248.35835855238	-0.213226116626397	0.826018518518566	-0.258137211026225	0.796301014238165	1.0	F5
COL26A1	10.0353392366503	0.788789488856344	3.05498540845323	0.258197465255887	0.796254514055925	1.0	COL26A1
GPR89A	406.064554206993	-0.176382337131716	0.683068381782474	-0.258220614269166	0.796236649388953	1.0	GPR89A
ZNF713	68.7293586287597	0.311170407759981	1.20505578252492	0.258220749837816	0.796236544767583	1.0	ZNF713
RP11-855A2.1	4.82687515188303	-1.05704795682422	4.0928341185328	-0.25826796938527	0.796200104605494	1.0	RP11-855A2.1
SETD2	1277.63273993548	0.127040946740509	0.491719025762039	0.258360852610143	0.796128426270706	1.0	SETD2
CYP1B1-AS1	12.4687198469552	0.626544507495316	2.42760470190289	0.258091651826262	0.796336174260069	1.0	CYP1B1-AS1
PTGFRN	1266.84492600161	0.154490736444381	0.597920326249517	0.258380138058579	0.796113543833074	1.0	PTGFRN
RMDN3	887.462717101894	0.132477412032683	0.512597669972075	0.258443258315825	0.796064834916931	1.0	RMDN3
KNL1	216.372049267743	-0.201802074698791	0.780662091360959	-0.258501183715712	0.796020135490208	1.0	KNL1
INCA1	11.2419314776345	-0.626045481551785	2.42157842287801	-0.258527857548276	0.795999552257468	1.0	INCA1
FBXL19-AS1	79.8837362092239	0.304117216839975	1.17602748246715	0.25859703227511	0.795946173281768	1.0	FBXL19-AS1
DQX1	173.377488766121	-0.220298922222385	0.851817933973595	-0.258622075723066	0.795926848632768	1.0	DQX1
STAP1	30.6835108865692	0.422892000228622	1.63517066321095	0.258622546100599	0.795926485669539	1.0	STAP1
RP11-286N22.8	134.873282727613	0.232883322890866	0.900183986948257	0.258706360330149	0.795861811764729	1.0	RP11-286N22.8
CCDC60	15.5620866352386	0.807644668907059	3.12558165890425	0.25839819817416	0.796099607042965	1.0	CCDC60
GDPD5	243.935368304197	-0.188849565365851	0.729870503848627	-0.258743933848596	0.795832819217582	1.0	GDPD5
TANK	539.724190198437	0.148112624240282	0.574060262637257	0.258008843113172	0.796400082414677	1.0	TANK
TMEM50A	1748.14872955838	-0.118349597022184	0.459013963615703	-0.257834415515231	0.796534702497089	1.0	TMEM50A
TRAPPC5	655.561572319569	-0.153256927248277	0.595721165584473	-0.257262854003036	0.796975865794289	1.0	TRAPPC5
RGPD1	34.2732169366336	0.474752105054489	1.84520294035193	0.257289913576629	0.796954978230596	1.0	RGPD1
NIP7	376.646585691058	0.172353386570985	0.669860748948995	0.25729733656048	0.796949248378287	1.0	NIP7
ENDOV	167.96089697607	-0.225369874821669	0.875749587943194	-0.257345110890635	0.796912371306012	1.0	ENDOV
POLD3	611.447156822905	-0.142563262840329	0.553952566168403	-0.257356444481186	0.796903622958145	1.0	POLD3
RP11-486A14.1	16.8811252622156	-0.676058620466983	2.62671860394939	-0.25737763438021	0.796887266638294	1.0	RP11-486A14.1
BRIP1	117.61579838153	-0.262689180099528	1.02063716221168	-0.257377636074205	0.796887265330716	1.0	BRIP1
DACH2	10.4290384983473	0.68886456869527	2.67092780964677	0.257912088154255	0.796474755403521	1.0	DACH2
PTPN2	432.145127395168	0.158697351609474	0.616462575980151	0.257432255895099	0.796845105123002	1.0	PTPN2
DNAH3	27.1755222688924	0.467476688487551	1.81573365917432	0.257458843771244	0.796824582560934	1.0	DNAH3
GCNA	26.6364933025461	-0.45850345198012	1.78066262106129	-0.257490355869237	0.796800259288681	1.0	GCNA
DDA1	876.279638504246	0.135600073292882	0.526431589342718	0.257583465806425	0.79672839158844	1.0	DDA1
JMJD7	109.854120426751	0.254199288933891	0.986587492701585	0.257655089705033	0.796673109243453	1.0	JMJD7
BUD23	1344.52835996064	-0.124055349472816	0.481449762981845	-0.25767039265838	0.796661297911067	1.0	BUD23
RGS17	46.9736751429022	0.365409977136991	1.41773178868723	0.257742670406895	0.796605512151345	1.0	RGS17
B3GAT3	495.242850955458	0.159060301530456	0.617005199646518	0.257794102256483	0.796565816406505	1.0	B3GAT3
USP13	185.005995093903	-0.220657946898676	0.857109467447063	-0.257444300033127	0.796835808516096	1.0	USP13
IRF2BPL	889.187600700988	0.136820484155139	0.528716479218765	0.258778550570819	0.795806108448416	1.0	IRF2BPL
RP11-1299A16.3	8.10924743315917	-0.736907134767477	2.8474236974294	-0.258797851346374	0.795791215791602	1.0	RP11-1299A16.3
RP11-10N23.2	8.08910528009542	-0.731252053672384	2.82552889281421	-0.258801831944483	0.795788144334562	1.0	RP11-10N23.2
DNAJC18	116.048842054134	-0.249953341329267	0.962531751784206	-0.259683216544222	0.795108139876767	1.0	DNAJC18
E2F7	83.5433487648882	-0.292970245155774	1.12809992448567	-0.25970238876609	0.795093349881965	1.0	E2F7
ARIH1	1002.72424833656	-0.13616397206431	0.524264547957498	-0.259723783717202	0.795076845297832	1.0	ARIH1
RP11-1348G14.4	12.1460776616472	0.621034366237118	2.39100516489429	0.259737776963177	0.795066050618146	1.0	RP11-1348G14.4
UBFD1	748.649999266016	-0.15942948275599	0.613750596666753	-0.259762652161714	0.795046861471799	1.0	UBFD1
GS1-57L11.1	8.84305753712939	-0.68762670415651	2.64711774197125	-0.259764306382704	0.795045585382315	1.0	GS1-57L11.1
ZNF549	105.796656752188	0.262835780385842	1.01179431137444	0.259771949131439	0.795039689664885	1.0	ZNF549
MIR503HG	28.9196235211461	-0.441758857291621	1.70129266747518	-0.259660707259274	0.79512550427049	1.0	MIR503HG
VAMP3	1336.49945106627	-0.124050341581253	0.477196144461347	-0.259956713860878	0.79489716327231	1.0	VAMP3
LINC00265	102.253807272147	0.273409336674442	1.05135125051661	0.260055178076873	0.794821211368618	1.0	LINC00265
EAF1	548.072389581322	-0.161915464299324	0.622444304962917	-0.260128437208483	0.79476470306033	1.0	EAF1
RPUSD4	455.610938925285	-0.155722622560142	0.598632240485786	-0.260130697995441	0.79476295922323	1.0	RPUSD4
SIN3B	931.02953640352	0.14335200924991	0.550751493375096	0.260284376845582	0.794644422868862	1.0	SIN3B
MAP1LC3A	260.331821848938	0.188796082499664	0.725327130563131	0.260290942589016	0.794639358651748	1.0	MAP1LC3A
OSER1	486.195461515047	0.154576909136079	0.593838501555194	0.260301258223001	0.794631402127721	1.0	OSER1
AC093673.5	15.0166978831786	-0.556521556995624	2.1375092410796	-0.260359836720303	0.794586220508973	1.0	AC093673.5
CHAF1B	144.526626700373	0.242585715987961	0.933138234939083	0.259967609197577	0.794888758889301	1.0	CHAF1B
SLC30A8	20.2591820782184	-0.643728331246391	2.47941736343459	-0.25962887117749	0.795150063831597	1.0	SLC30A8
TRMT5	234.658739305148	-0.20919542616681	0.805928262101078	-0.259570778199826	0.795194879481335	1.0	TRMT5
G3BP1	2142.12290546403	-0.119198599122232	0.459253373894426	-0.259548662890463	0.795211940446635	1.0	G3BP1
RP11-378J18.9	18.2427544906115	-0.541779707710103	2.09340787160563	-0.258802746974751	0.795787438291324	1.0	RP11-378J18.9
CHMP2A	1880.98656349889	-0.120639374503533	0.466045073016866	-0.258857740352438	0.795745005354523	1.0	CHMP2A
AMTN	17.6925676090713	-0.75213079946253	2.90555121430281	-0.25885993534036	0.795743311712518	1.0	AMTN
DOCK1	1018.30597309259	0.133376520212607	0.515178332221242	0.258893885613436	0.7957171159695	1.0	DOCK1
PLA2R1	288.401821858493	-0.207085930240295	0.799803834053803	-0.258920902130065	0.795696270418712	1.0	PLA2R1
TET2	481.3052114656	0.174054892315713	0.671903539477271	0.259047440725084	0.795598637022733	1.0	TET2
SIGLEC15	42.645255695719	-0.377243212661042	1.45594999151557	-0.259104512421029	0.795554603255908	1.0	SIGLEC15
RAB3A	40.8043824408267	-0.38789420356212	1.49700236285285	-0.259113955453554	0.795547317530426	1.0	RAB3A
CHD8	1096.09534777928	-0.139582735948686	0.538449216396899	-0.25923101324712	0.795457003643654	1.0	CHD8
MIATNB	66.342002176687	-0.309833637308443	1.19504750265314	-0.259264704223538	0.795431010469771	1.0	MIATNB
PEX13	711.55938471109	-0.141466865339243	0.545634913360791	-0.259270185750926	0.795426781397592	1.0	PEX13
SMOC2	856.98175934042	0.175396057115529	0.676310210775585	0.259342612784726	0.795370903530316	1.0	SMOC2
ASB16-AS1	117.644930373908	-0.265072345508532	1.02181693544171	-0.25941275419745	0.795316790033065	1.0	ASB16-AS1
SPRN	24.1574512551387	0.477949222136545	1.84225080230756	0.259437651777856	0.795297582000474	1.0	SPRN
OR7E22P	11.0080405964471	-0.741445844259269	2.8574776172073	-0.259475643761615	0.795268272111843	1.0	OR7E22P
SNAP47	379.548804319715	0.166402077449092	0.641156143686833	0.259534403729226	0.795222940799353	1.0	SNAP47
OTX1	40.2821328107501	0.414583582992637	1.59733328880164	0.259547325469982	0.795212972209451	1.0	OTX1
ZNF579	407.460880723275	-0.157505984894377	0.628085302456852	-0.250771645632	0.801990664722058	1.0	ZNF579
RP11-366L5.1	21.9772684213646	0.427020745811166	1.91045500995733	0.223517823547546	0.823132512811671	1.0	RP11-366L5.1
ZBTB40	601.471581815321	0.126295348440242	0.572313986974049	0.220674928998317	0.825345553988409	1.0	ZBTB40
BBS10	202.920256197674	-0.17549491255359	0.785271296442885	-0.22348316225048	0.823159486344464	1.0	BBS10
MRPS5	841.282900921207	0.0981801655363142	0.521147144145744	0.18839240824633	0.850569050491107	1.0	MRPS5
KRT89P	14.0340311993585	-0.471034281580571	2.49993207028771	-0.188418832327057	0.850548338018679	1.0	KRT89P
BANF1	1515.44102277907	0.0885644988007299	0.469838940526572	0.188499698857381	0.850484951562003	1.0	BANF1
WDR24	250.032538142423	-0.137974060352521	0.731946529534518	-0.188502923075906	0.850482424309165	1.0	WDR24
TESMIN	104.689694149976	0.189147440400214	1.0029124319684	0.188598161086684	0.850407774189386	1.0	TESMIN
RUNX1	1081.24651853071	0.104317291019231	0.553035040277765	0.18862691045189	0.850385239925501	1.0	RUNX1
RP11-632K20.7	62.4578940177106	0.240970610123792	1.27748745177196	0.188628553485633	0.850383952090116	1.0	RP11-632K20.7
LAMB1	3512.74893865929	0.0894613229747368	0.475053344507392	0.188318478354266	0.850627000863752	1.0	LAMB1
INCENP	384.736942926636	0.118525222713868	0.62808811711974	0.188707952727072	0.850321718206332	1.0	INCENP
TMEM81	26.3417853061272	-0.328522975324086	1.73956739711046	-0.188853260799084	0.850207826766683	1.0	TMEM81
PTPRQ	4.85589343557945	0.940885891782538	4.98046089679477	0.188915425957476	0.850159103109401	1.0	PTPRQ
REPIN1	2591.20775029418	-0.0819613817342097	0.433808374929597	-0.188934530707277	0.850144129349813	1.0	REPIN1
NEB	262.147548341224	0.222454880507326	1.17664101793717	0.189059260314861	0.850046371159035	1.0	NEB
TRMT2B	431.619605377502	-0.11521837424132	0.609386446535878	-0.189072754893534	0.850035794773938	1.0	TRMT2B
RP11-343C2.12	36.4080104055367	-0.324805694054885	1.71781443990109	-0.189080779920319	0.850029505166601	1.0	RP11-343C2.12
CAPZB	3556.79985877094	0.0837489899728502	0.442879401523075	0.189101118012793	0.850013565248139	1.0	CAPZB
NKX3-2	30.582302875125	0.351688366193411	1.86309846464662	0.188765313732421	0.850276758682617	1.0	NKX3-2
DOK6	47.9176596908549	0.270144383481222	1.42848469586583	0.189112550007042	0.850004605484137	1.0	DOK6
AURKB	152.178936274154	0.168957100651751	0.897204750375004	0.188314986719733	0.85062973782159	1.0	AURKB
CYP2T1P	52.0159434757747	-0.257003822186332	1.36495556853205	-0.188287317266106	0.850651426904299	1.0	CYP2T1P
UBQLN1	1838.57589940003	-0.0851404578321672	0.454033717506768	-0.187520121412345	0.851252848896966	1.0	UBQLN1
SLC19A1	282.583197452815	-0.133593267229237	0.71225738577444	-0.187563189792663	0.85121908433454	1.0	SLC19A1
NLRC3	183.7438555483	0.195121654942386	1.04004912296861	0.187608114495064	0.851183864751399	1.0	NLRC3
ZNF815P	35.5852402284597	0.285816847095129	1.52347672287888	0.187608279669036	0.851183735260639	1.0	ZNF815P
RP3-468K18.6	4.79883644634902	0.628942659375806	3.35191282440748	0.187636938167384	0.851161268036298	1.0	RP3-468K18.6
DVL3	1621.63920997006	-0.0884859179769296	0.47154541830295	-0.187650891181135	0.851150329422796	1.0	DVL3
PIPOX	43.4502912067828	-0.278360573639595	1.48298041510702	-0.187703472550247	0.851109107956694	1.0	PIPOX
TMCC1	400.830492703254	0.116468542352751	0.618537343060461	0.188296702954872	0.850644069790093	1.0	TMCC1
AMZ2P1	142.501480176965	0.181584501944988	0.967138819025246	0.187754330994595	0.851069237574412	1.0	AMZ2P1
SORCS1	48.0658514468424	0.292076494193931	1.55368785145525	0.187989172934808	0.850885138614148	1.0	SORCS1
RP11-1275H24.2	18.1532144192863	-0.371127798975982	1.97358086890319	-0.188047930958226	0.850839077878223	1.0	RP11-1275H24.2
DISP3	8.2082356718079	0.619294842019015	3.29224948654905	0.188106899112364	0.850792852931347	1.0	DISP3
NR1H3	456.834670684807	0.117730876314925	0.625820147528499	0.188122540924689	0.850780591450878	1.0	NR1H3
GAS1RR	15.7852460760327	0.47160327525485	2.50658206264094	0.188145954718103	0.850762237649537	1.0	GAS1RR
TXLNG	356.694911687038	-0.126608203984306	0.672833929105791	-0.188171550968855	0.850742173137687	1.0	TXLNG
BCLAF1	2136.41557598531	0.09682970728523	0.514410605785353	0.188234274714067	0.85069300535594	1.0	BCLAF1
PTPN11	2184.78180651783	-0.0907440775761567	0.482819316822013	-0.187946244929568	0.850918790433893	1.0	PTPN11
NT5C	580.987234439454	-0.107287204319835	0.572152534541413	-0.187515038110994	0.851256834099554	1.0	NT5C
RP4-613B23.5	243.318880114986	-0.143896675387356	0.760788317550095	-0.189141541829579	0.84998188338602	1.0	RP4-613B23.5
CDC20	434.196047759005	0.118791545077795	0.627800822794729	0.189218524035984	0.849921549831166	1.0	CDC20
DAZAP1	2176.4474056944	0.0946817054231015	0.498615764533006	0.189889113337158	0.849396023558831	1.0	DAZAP1
BPHL	318.680432529818	-0.127754396049458	0.672542296785253	-0.189957414812605	0.849342500926812	1.0	BPHL
GINS4	134.631121385739	0.181261029011844	0.954147254250506	0.189971755621963	0.849331263221727	1.0	GINS4
NBEA	219.932833019903	0.166266630923254	0.875185251591185	0.189978785201148	0.849325754733648	1.0	NBEA
INTS4P1	52.1620860059259	-0.260370071945448	1.37051069114925	-0.189980328958334	0.849324545022382	1.0	INTS4P1
LINC01644	6.46451915303737	-0.57686252332782	3.03569390499905	-0.190026577573539	0.849288304078972	1.0	LINC01644
FGF18	28.0588610835244	0.324001234096199	1.70475986780874	0.190056816924406	0.849264608350254	1.0	FGF18
MAP3K2-DT	27.6157374067514	0.328159696138628	1.72837979777356	0.189865500951441	0.849414526937466	1.0	MAP3K2-DT
DAP	2673.10962191274	0.0823154816632464	0.43303177123658	0.190091090610242	0.849237751458173	1.0	DAP
GLMN	78.9711573106883	-0.212621707653133	1.11790712620077	-0.190196218156093	0.849155374507114	1.0	GLMN
ATAD2B	330.682924787987	-0.125583647226963	0.660029268296515	-0.190269815687242	0.849097705157619	1.0	ATAD2B
FBXO7	1421.6564899414	-0.0947460969586517	0.497874494978734	-0.190301166085438	0.849073139944731	1.0	FBXO7
DMRTA1	119.58355728422	-0.256273674477626	1.34638826758752	-0.190341583217166	0.849041470533101	1.0	DMRTA1
KANSL1-AS1	18.1468026820437	-0.387325049257824	2.03474340296489	-0.190355721853399	0.84903039206348	1.0	KANSL1-AS1
ZNF596	43.7172670255096	-0.276496421708281	1.45218338379045	-0.190400485775135	0.848995317042201	1.0	ZNF596
SIRT6	353.069266048234	0.122786524624606	0.644551309958406	0.190499224386853	0.848917950907703	1.0	SIRT6
RPL23AP82	178.533293363695	0.158027497489942	0.83088347807818	0.190192128811439	0.849158578848141	1.0	RPL23AP82
SCX	96.6832687294363	0.200844388592077	1.06156286304216	0.189196886575808	0.849938507750626	1.0	SCX
DIRC3	18.3077059798739	0.410293536024175	2.16100360177407	0.189862495225527	0.84941688232103	1.0	DIRC3
OSCAR	33.431239839042	-0.305958653476427	1.61248731412572	-0.189743293355653	0.84951029382615	1.0	OSCAR
SRPX	261.687540887028	0.143651082938138	0.759085438509799	0.189242311405876	0.849902907043801	1.0	SRPX
RDM1	15.5123852842531	0.447442848493079	2.36379761165916	0.189289830180942	0.849865665581374	1.0	RDM1
LINC01215	15.1741299954714	-0.420312398028256	2.2201816744484	-0.189314416412649	0.8498463969665	1.0	LINC01215
CCDC169	29.0672396153875	0.339585992933663	1.79369047133149	0.189322515986597	0.849840049223175	1.0	CCDC169
ZBTB24	242.435023051351	-0.143702946668003	0.758998331270693	-0.189332361808253	0.849832332935513	1.0	ZBTB24
POLDIP3	1516.14135545855	-0.0945808698161749	0.499482059790098	-0.189357891764764	0.849812324871626	1.0	POLDIP3
ZNF354A	160.350971045479	-0.160631101105819	0.848119440997354	-0.189396791702975	0.849781838814956	1.0	ZNF354A
ZFP69	64.3452315574239	0.232411185001551	1.22475087546144	0.189762007652362	0.849495628390998	1.0	ZFP69
COG4	840.596125738768	-0.0993653631834394	0.52462342777812	-0.189403213661789	0.849776805918527	1.0	COG4
DLAT	704.208871520809	0.117260770979802	0.618982247986864	0.189441250312384	0.849746996677692	1.0	DLAT
ZKSCAN2	76.5569524449282	0.221060969271354	1.16671923121634	0.189472294067607	0.849722667913032	1.0	ZKSCAN2
RP11-477E3.3	11.3974412552525	0.453762447580336	2.39460225422019	0.189493869714954	0.849705759319779	1.0	RP11-477E3.3
AP5M1	750.482448606064	-0.122769645879709	0.647813069179255	-0.189513999825986	0.849689983639489	1.0	AP5M1
SMARCA5	1345.24750829037	-0.103436264491798	0.545770556084725	-0.189523350680246	0.849682655529131	1.0	SMARCA5
CARD10	955.390536832312	-0.105406474011513	0.556150611552503	-0.189528648934269	0.849678503380545	1.0	CARD10
GRAMD2B	333.596312030199	-0.124967934466593	0.658678882262475	-0.189725126813455	0.849524530063978	1.0	GRAMD2B
RP11-1114A5.4	22.5851015786201	0.356996429250834	1.88476774534525	0.189411363884222	0.849770418588748	1.0	RP11-1114A5.4
GKN2	11941.4006585353	-0.541219321695998	2.84079336029919	-0.190516962359767	0.848904052563867	1.0	GKN2
CTC-523E23.1	9.68348013642952	0.52708915515748	2.81148174048781	0.187477353157565	0.851286378438117	1.0	CTC-523E23.1
FRG1JP	10.834893139256	0.461451450892619	2.46226666801019	0.187409209931566	0.851339802054902	1.0	FRG1JP
MLF1	143.431837121251	0.179807396683292	0.97127090259886	0.185125896598133	0.853130290114085	1.0	MLF1
FNBP1	784.247162815313	0.101332268599364	0.547198258552899	0.185183828741238	0.853084852518234	1.0	FNBP1
FRG1GP	5.89966306848791	-0.636435607847445	3.43566877544308	-0.185243587040887	0.85303798313392	1.0	FRG1GP
SLX1B	80.5304866137812	0.226695014968382	1.22337137199584	0.185303514662556	0.852990981468693	1.0	SLX1B
WBP4	275.463249628617	-0.132586361462444	0.715147840442222	-0.185397136038973	0.852917554593667	1.0	WBP4
PAK3	98.8462509482801	0.20473260058516	1.10404135043301	0.185439250536099	0.852884524775797	1.0	PAK3
MLN	26.5011322140771	-1.69451318562753	9.1365229056755	-0.185465871767794	0.852863646244872	1.0	MLN
BMS1P4	32.2088561092502	-0.29796441295834	1.60970702154404	-0.185104748237062	0.853146877412019	1.0	BMS1P4
COPB1	2130.60518777202	0.0832726600921414	0.448898760309874	0.185504321808905	0.852833490783347	1.0	COPB1
EMC1-AS1	15.0798519740596	-0.424438547864052	2.28619787238936	-0.185652586326861	0.852717212428531	1.0	EMC1-AS1
ADH6	117.157744075269	-0.196513895821736	1.05850142455767	-0.185652934670216	0.852716939239543	1.0	ADH6
BRAT1	966.640425441946	0.0929933237484221	0.50079721358577	0.185690577394747	0.852687417960027	1.0	BRAT1
FUNDC2	839.835987466747	-0.0974488041793825	0.524428148492945	-0.185819171719562	0.852586569510494	1.0	FUNDC2
LINC01515	29.9018836514587	-0.341073992133577	1.83480018961179	-0.185891626818363	0.852529748590053	1.0	LINC01515
TBILA	55.6747198909318	-0.260528358149477	1.4014530549644	-0.185898740758102	0.852524169719531	1.0	TBILA
SAP25	47.121750687172	0.255454763024474	1.37378818659239	0.185949162700341	0.85248462820062	1.0	SAP25
SLC2A1-AS1	4.85650789470873	-0.740353218636329	3.98884373470404	-0.185605972025189	0.852753769949222	1.0	SLC2A1-AS1
IMPDH1	1087.52615945296	0.107264269729603	0.576808645057973	0.185961619418555	0.852474859543214	1.0	IMPDH1
ARHGDIG	218.201921348052	-0.419976453355613	2.26898316236988	-0.185094565848149	0.85315486379015	1.0	ARHGDIG
ANKRD39	155.349444378075	0.157506927585182	0.85144459851842	0.184987875734083	0.853238545214582	1.0	ANKRD39
RP11-7O11.3	5.29944768990647	-0.630218946870297	3.41599822126672	-0.184490420090617	0.85362874183023	1.0	RP11-7O11.3
ABC7-42404400C24.1	41.1777281481516	-0.302432926231685	1.63871148454216	-0.184555322327641	0.853577831472526	1.0	ABC7-42404400C24.1
FAM216A	45.6525964145689	0.265601345906473	1.43877842441809	0.184601979984441	0.853541232833495	1.0	FAM216A
ZNF773	81.7301942890482	-0.228158836748714	1.23591798449539	-0.184606777804814	0.853537469402708	1.0	ZNF773
CDC25B	734.598604981731	0.116653242200606	0.631835292820143	0.184626030749143	0.853522367344492	1.0	CDC25B
ENDOD1	648.185137038724	0.116208387134751	0.629333937443441	0.184652980271218	0.853501228161394	1.0	ENDOD1
HSPBAP1	109.712244121421	0.18186756689654	0.984679287077551	0.184697260603814	0.853466494933108	1.0	HSPBAP1
CCDC146	103.687969850901	0.196998799706064	1.06436107725088	0.185086437221934	0.853161239346339	1.0	CCDC146
FKBP14	342.68240053363	-0.138814202082826	0.751327804154063	-0.184758505295994	0.853418455430703	1.0	FKBP14
TVP23A	23.7317484536331	0.335687906745781	1.81596782223376	0.184853444337391	0.853343987614188	1.0	TVP23A
MYO9A	506.528570444762	0.126972539802786	0.686837720321116	0.184865414414664	0.853334598676842	1.0	MYO9A
RP11-161H23.5	264.872515943037	0.137524126034877	0.743834905955542	0.184885281577653	0.853319015569452	1.0	RP11-161H23.5
RP5-1111F22.1	66.5683816918582	-0.226876605453988	1.22690953512	-0.184917142592585	0.853294025023831	1.0	RP5-1111F22.1
RP1-80N2.3	30.7094777558856	0.304366060551656	1.64577473856875	0.18493786143318	0.853277774047046	1.0	RP1-80N2.3
RPS6KB1	594.38309380885	0.112373525524858	0.607568966508602	0.184955999597235	0.853263547294224	1.0	RPS6KB1
LINC01301	12.3968861710597	-0.440098671209629	2.37908965566377	-0.184986164839106	0.853239887153015	1.0	LINC01301
RGPD4	47.0941987502852	-0.263384668327068	1.42488231247208	-0.184846612258183	0.853349346483111	1.0	RGPD4
VENTX	11.3026882549355	0.456944573026696	2.43816485215543	0.187413321385033	0.85133657869661	1.0	VENTX
OAS2	1001.66163313265	0.0926827830938648	0.498288622299062	0.186002206243912	0.852443031189248	1.0	OAS2
EFCAB7	94.5127541746269	-0.195211776995371	1.04897985721317	-0.186096783129841	0.852368864541995	1.0	EFCAB7
ARFGEF2	2017.70944850561	0.0846301144213936	0.452630209672787	0.186974074228439	0.851680960230556	1.0	ARFGEF2
CLDN1	288.947062969678	0.143098118362163	0.765330866869905	0.186975495902072	0.851679845554696	1.0	CLDN1
RP11-722E23.2	8.76186220566757	0.53691448142854	2.87106462709167	0.187008845555812	0.851653697546975	1.0	RP11-722E23.2
RP13-122B23.13	411.023139215372	0.132476559056514	0.708001241046972	0.187113455988596	0.851571678131254	1.0	RP13-122B23.13
SEC24C	1623.36103038436	0.0874031622675006	0.467088807578364	0.187123221214922	0.851564021824255	1.0	SEC24C
HP1BP3	2866.06075958543	-0.0939059827149483	0.501825648558822	-0.187128702936237	0.851559723953423	1.0	HP1BP3
GPRIN1	78.9279137666451	0.212421600563392	1.13514912256843	0.187131008904591	0.851557915990863	1.0	GPRIN1
LINC01914	7.39629548746544	0.753873334329395	4.03206168679229	0.186969692650992	0.8516843956472	1.0	LINC01914
TNFAIP1	961.996826319493	0.104875150067665	0.56030964133025	0.187173559638698	0.851524554816946	1.0	TNFAIP1
BCOR	615.182970911157	-0.107806541284438	0.575961741262169	-0.187176566707693	0.851522197186082	1.0	BCOR
CD22	103.496907204563	0.206208766273568	1.10135761077083	0.187231435327572	0.851479178801342	1.0	CD22
CLEC18B	12.5715406331269	0.528116634973909	2.82057619552787	0.187237145307848	0.851474702057877	1.0	CLEC18B
TNFRSF14	1633.06011877585	0.086960163209491	0.464358743889545	0.187269356620914	0.851449447807189	1.0	TNFRSF14
DPP9-AS1	9.89250311097847	-0.49864202340986	2.66233162696231	-0.187295233381126	0.851429160070589	1.0	DPP9-AS1
ELOVL1	1596.76935136695	-0.0919609117555637	0.490967129718483	-0.187305638583775	0.851421002276041	1.0	ELOVL1
EMC7	892.039447838279	0.0963525610363294	0.514173439397468	0.187393112233179	0.851352422591226	1.0	EMC7
DAZ2	263.740687489673	-0.939995493435766	5.02202646763209	-0.187174539898229	0.85152378626439	1.0	DAZ2
C20orf194	467.079998211382	-0.121057983688501	0.650796970605108	-0.186014977260791	0.852433016155424	1.0	C20orf194
OPHN1	310.122993508214	-0.130113229174019	0.695959795712344	-0.186955094210352	0.851695841710984	1.0	OPHN1
IRF1-AS1	232.779420948108	0.149847832011063	0.801960980436256	0.186851774171791	0.851776851786946	1.0	IRF1-AS1
KLRG1	30.3030997895654	0.310831336093238	1.66978205605061	0.186150842241305	0.85232647228553	1.0	KLRG1
ART3	8.86110447987597	0.494682673080143	2.65712792893279	0.186171944411735	0.852309924430064	1.0	ART3
RMI2	211.877915384792	0.152188454810244	0.817459218380673	0.186172534835094	0.852309461434056	1.0	RMI2
RP11-124N2.1	22.5882274487924	-0.368148897645922	1.97740049696766	-0.186178216406073	0.852305006083315	1.0	RP11-124N2.1
DEXI	487.09233825877	-0.112004669286301	0.601294469987566	-0.186272575047325	0.85223101300498	1.0	DEXI
AR	89.9475047647963	0.213775684667477	1.14739198326745	0.18631443114907	0.852198191182972	1.0	AR
KMT5A	677.52422633937	0.104452982516944	0.560623092471174	0.186315875888245	0.852197058282897	1.0	KMT5A
PHYKPL	690.035796537924	-0.103506533758353	0.5538992277719	-0.186868889806392	0.851763431834266	1.0	PHYKPL
EDN1	229.539845808733	-0.156677559680095	0.84067633288605	-0.186370846366306	0.852153953110389	1.0	EDN1
DDX20	226.717166436587	0.140018323581435	0.751055474135206	0.186428737161736	0.852108558444605	1.0	DDX20
RP11-242G5.1	26.3197904000237	0.35789909162698	1.91900094965381	0.186502821528851	0.852050466416553	1.0	RP11-242G5.1
TRBV29-1	7.97054444870479	0.51284627406305	2.74924996363584	0.186540431334523	0.852020975618205	1.0	TRBV29-1
SRPRB	1024.50951998972	0.110251686185686	0.590769386226504	0.186623898861636	0.851955527361644	1.0	SRPRB
PPIL4	419.139633534325	-0.114848237174423	0.614824724935099	-0.186798338642849	0.851818749561284	1.0	PPIL4
POLRMTP1	9.11718644562045	0.54571785300644	2.9213295418613	0.186804619330533	0.851813824972728	1.0	POLRMTP1
UBE2V1	1432.27158234642	0.0866681989734641	0.463884415851824	0.186831451999345	0.851792785963669	1.0	UBE2V1
UBTD1	170.496947616741	0.159637483937386	0.856294495518606	0.186428249595022	0.852108940764617	1.0	UBTD1
SEMA3F-AS1	29.3627681450466	-0.320902818771141	1.73987847471816	-0.184439789004875	0.85366845809081	1.0	SEMA3F-AS1
NAXD	1283.62109072246	0.0913216498433302	0.479172152045005	0.190582130980669	0.848852990993796	1.0	NAXD
SFSWAP	776.698458298781	-0.101235163946143	0.530886250194349	-0.190690875699046	0.848767787655851	1.0	SFSWAP
SMYD5	286.59143055285	-0.134651053399999	0.692022607902757	-0.194576090235075	0.845724822512092	1.0	SMYD5
ZNF44	194.259654995259	0.16457788610851	0.845575303523316	0.194634215808754	0.845679314936981	1.0	ZNF44
PHF19	414.553990844238	-0.119441811742241	0.613614432241549	-0.194652872335347	0.845664708510104	1.0	PHF19
OSTC	1365.85263698288	0.101340451334273	0.520525304275646	0.194688808597494	0.845636573712683	1.0	OSTC
MAP2K2	1685.27878008938	-0.0944412628862488	0.485026084626548	-0.194713781133988	0.845617022622846	1.0	MAP2K2
PRR7	54.5190526127879	0.262628308185101	1.34869170696903	0.194728199801359	0.845605734238901	1.0	PRR7
SERINC1	3186.66225355264	0.0831291383178682	0.426687953323265	0.194824198036096	0.845530577967365	1.0	SERINC1
GDPD3	166.563806813951	-0.18259852193686	0.938484287505741	-0.194567479038101	0.845731564419531	1.0	GDPD3
SAMD4B	1045.9997177328	-0.0957323449322308	0.491271397370979	-0.194866514607891	0.845497449098667	1.0	SAMD4B
SPDYE18	12.6658357712547	0.458438782198852	2.35210608342177	0.194905657287332	0.845466805255352	1.0	SPDYE18
PLEKHM1P1	415.070268232638	0.1269190106942	0.651164825606616	0.194910728748231	0.845462834950156	1.0	PLEKHM1P1
DHX36	778.778261126473	0.106261446044183	0.544835242233782	0.195034090688626	0.845366259539022	1.0	DHX36
HNRNPA2B1	11835.9818075004	-0.078174232018382	0.400810864781864	-0.195040201968894	0.845361475308551	1.0	HNRNPA2B1
LINC00924	8.49796636329186	-0.590300180107334	3.02575918875534	-0.195091592979729	0.845321243957613	1.0	LINC00924
MAP4K3-DT	255.948724638762	-0.140131771725351	0.71791728290589	-0.195192085581426	0.845242574689263	1.0	MAP4K3-DT
REV1	475.400396575361	-0.125929850881084	0.645136463904312	-0.195198780299856	0.845237333874682	1.0	REV1
RP5-1021I20.4	12.8184345474006	0.526598069620322	2.70199414546127	0.194892379950152	0.845477199730654	1.0	RP5-1021I20.4
REM2	16.4537499323713	0.407155684659615	2.08514851450253	0.195264597139141	0.845185810959546	1.0	REM2
GMFB	822.752797540247	0.107901948102059	0.554583613543718	0.19456389526654	0.845734370241403	1.0	GMFB
ADAMTS8	120.170765010255	-0.220302998312523	1.13241308332027	-0.194542964539573	0.845750757455424	1.0	ADAMTS8
RIOX2	533.211267201737	0.123578173154105	0.638037313145452	0.193684868593153	0.846422640598003	1.0	RIOX2
CEP85	216.096013460741	0.147263437622316	0.760043128424673	0.193756685791695	0.846366403943549	1.0	CEP85
IRF2-DT	59.0104149854474	0.248993945001351	1.28470272498852	0.193814444507834	0.846321176390068	1.0	IRF2-DT
RHOA	6625.53752718678	-0.0818067465357163	0.421905743528728	-0.193898158037628	0.84625562600235	1.0	RHOA
GBP6	9.70930472840834	-0.602972913733927	3.10921180126764	-0.193931115753547	0.846229819342092	1.0	GBP6
CD55	3932.00826060518	-0.310308170661763	1.60002211830396	-0.193939925649711	0.846222921015854	1.0	CD55
ANXA2	10451.1603474697	-0.104528316569703	0.538919819738868	-0.193958939235806	0.846208033034939	1.0	ANXA2
HERC3	594.188151462946	-0.112670171087173	0.579103897982758	-0.194559510788386	0.845737802958592	1.0	HERC3
CYBA	5250.08795530403	0.0932131333088683	0.480549274027675	0.19397206144463	0.846197758140729	1.0	CYBA
IDH2	5151.2599703835	0.0819058506286368	0.421873037930282	0.194148104440304	0.846059916258537	1.0	IDH2
TECTA	13.8070932048895	0.454994616385398	2.34297038369563	0.194195632839252	0.846022702271176	1.0	TECTA
MUC20-OT1	756.981039986487	-0.108532786543676	0.558560090979048	-0.194308165399786	0.84593459241924	1.0	MUC20-OT1
RP4-583P15.15	199.849742955793	-0.154914129299603	0.797055184390845	-0.19435809757388	0.845895497538515	1.0	RP4-583P15.15
KLHL12	615.814779179197	-0.10904966288919	0.560901111095932	-0.194418696508053	0.845848051524019	1.0	KLHL12
LINC01186	5.23579808122171	0.821057072406428	4.22212679525188	0.194465280703974	0.845811578747114	1.0	LINC01186
IL7	94.5596711496731	-0.213494313589354	1.09752061348947	-0.194524194776231	0.845765452851208	1.0	IL7
DCTN5	1323.90451934531	-0.0925602707821571	0.476941652374626	-0.194070428366473	0.846120736139395	1.0	DCTN5
PKHD1L1	91.5516255695955	-0.215560149675471	1.11302940914856	-0.193669770002186	0.84643446369063	1.0	PKHD1L1
PFKFB2	1261.70601668175	-0.110288356454587	0.56479203633942	-0.195272506265134	0.845179619560827	1.0	PFKFB2
MRPS18A	663.352643311351	-0.106889545255268	0.547349557193796	-0.195285707004643	0.845169285818098	1.0	MRPS18A
TMSB15B-AS1	7.79765370607048	-0.591557446381786	3.01471791331823	-0.196223150354612	0.844435508909418	1.0	TMSB15B-AS1
RP13-554M15.2	7.25695324007198	-0.640550023957679	3.26320417007732	-0.196294804300431	0.84437942785315	1.0	RP13-554M15.2
ZNF586	215.476309179679	-0.158881414904962	0.809369684650346	-0.196302651208885	0.844373286398187	1.0	ZNF586
NBPF3	152.345185573813	-0.180871350134721	0.921302169378508	-0.196321419992675	0.844358596875566	1.0	NBPF3
PPM1N	27.8889914823392	0.335649676579849	1.70929470080651	0.19636735340107	0.844322646993911	1.0	PPM1N
PAOX	113.26875512166	-0.190830047646154	0.971754295821683	-0.196376850060431	0.844315214453324	1.0	PAOX
VARS1	1040.21810517484	0.103339341408324	0.526139309061311	0.196410607663382	0.844288794248187	1.0	VARS1
ATP23	72.3837251145113	0.226428914537191	1.1547361424579	0.196087145982308	0.844541956979359	1.0	ATP23
KLRG2	6.59638249719627	0.679657784995829	3.4602109671509	0.196420909432424	0.844280731659319	1.0	KLRG2
RAD9B	9.36511144721917	-0.5097254241515	2.59313936043184	-0.196566922676541	0.844166457433703	1.0	RAD9B
ARPC4	2201.01516792267	-0.0934745156867566	0.4753951196627	-0.196624895419789	0.844121087182629	1.0	ARPC4
MSL3P1	66.9092094652543	0.246868297787288	1.25534879073838	0.196653152979168	0.844098972622857	1.0	MSL3P1
SRSF11	2582.09895669276	-0.0895518254665764	0.455308202071843	-0.196683971558338	0.844074853931532	1.0	SRSF11
POP5	328.368871891123	0.130889098817246	0.665425171396148	0.196699951314772	0.844062348194747	1.0	POP5
RP11-343C2.11	391.069436030886	0.122557613941157	0.623033833539317	0.196711008846718	0.844053694607512	1.0	RP11-343C2.11
GIP	61.7047405622389	-1.69110310052136	8.59667054832465	-0.196716053152802	0.844049746956822	1.0	GIP
TTC3	2663.56564139008	-0.107310091082324	0.546086606638546	-0.196507458300204	0.844212995594104	1.0	TTC3
RP4-561L24.3	9.18944947028207	-0.504151291321374	2.58167167075151	-0.195280948012502	0.845173011227562	1.0	RP4-561L24.3
PPIH	395.057512508817	-0.126910741279591	0.647239645665843	-0.196079986956041	0.844547560293539	1.0	PPIH
KCNMB2	39.3882420406779	0.343968153247211	1.75428872691581	0.196072714810142	0.844553252153627	1.0	KCNMB2
MEIS3P2	5.62297655388863	0.623852493596848	3.19370990075133	0.195337871310755	0.845128451054409	1.0	MEIS3P2
HOOK2	988.023866546106	-0.105754343338278	0.541371772688157	-0.195345137433301	0.845122763090799	1.0	HOOK2
AMIGO3	25.9689366257186	0.527021929710762	2.69597291649672	0.195484875417666	0.845013376942909	1.0	AMIGO3
MAN1A1	1617.53066887221	0.10025661171012	0.512858642148926	0.195485858032996	0.845012607767453	1.0	MAN1A1
LPGAT1	1036.08661138177	-0.106607459197938	0.545063321464517	-0.195587292337884	0.844933207422141	1.0	LPGAT1
NSUN4	367.042982372591	0.125471219171725	0.641444036051769	0.195607429673879	0.844917444585033	1.0	NSUN4
GABRA4	10.4548499144735	0.601922087941562	3.07697913397229	0.195621114649711	0.844906732476373	1.0	GABRA4
NCSTN	1730.16885270498	-0.0982336086386736	0.5010001959286	-0.196074990463024	0.844551471014422	1.0	NCSTN
CCDC127	264.387078767565	0.148898921862349	0.761131070335203	0.195628489843115	0.84490095945117	1.0	CCDC127
CCDC78	64.0455867312185	-0.278473846428559	1.42343204629179	-0.195635504451383	0.844895468686235	1.0	CCDC78
PSMB1	1623.19313535379	0.0936305834775128	0.478325793501085	0.195746465588209	0.844808613588452	1.0	PSMB1
POLK	398.806198275345	0.12859519257582	0.65665760776631	0.195832944071492	0.844740923654849	1.0	POLK
CTD-2553L13.10	12.4507343369022	-0.462063336779252	2.35837333110761	-0.195924593737771	0.844669187294709	1.0	CTD-2553L13.10
AIRE	12.4126384971472	0.532316911208687	2.71674179829749	0.195939456426178	0.844657554038549	1.0	AIRE
NFIL3	376.729893237902	0.135060476870221	0.689281856279963	0.195943757462497	0.8446541875572	1.0	NFIL3
AC097468.4	5.50572335300131	-0.642038363301587	3.27578921631335	-0.195995017049403	0.844614066179219	1.0	AC097468.4
TMCO1	1829.91253790606	-0.0925044571261257	0.472847713309423	-0.195632662530383	0.844897693231528	1.0	TMCO1
HTR7	19.7833868358987	0.369869734049073	1.94002349099296	0.190652193525638	0.848798095594769	1.0	HTR7
STXBP5-AS1	20.2027658503167	-0.382674053445063	1.97601192573328	-0.193659789428171	0.846442279091278	1.0	STXBP5-AS1
CABIN1	1404.2781884726	-0.0915074245635508	0.47270269894133	-0.193583461165955	0.846502049294271	1.0	CABIN1
SRSF8	906.295577480161	-0.0969822840122067	0.506793424295429	-0.191364527168119	0.848240009673796	1.0	SRSF8
CLEC12A-AS1	16.4444209203766	-0.395488540932042	2.06634945885664	-0.191394799769674	0.848216293941832	1.0	CLEC12A-AS1
ODC1	1311.00438711277	-0.114406092777116	0.597534581659007	-0.191463550878472	0.848162434434133	1.0	ODC1
FAM207A	319.098144229208	0.129735090575761	0.677594140912658	0.191464303987368	0.848161844453764	1.0	FAM207A
POPDC3	31.354325286233	0.465102584453898	2.42844699185228	0.191522642254235	0.848116142912243	1.0	POPDC3
RNF2	256.173159853153	-0.143368097079263	0.748103271673517	-0.191642120156147	0.848022546862834	1.0	RNF2
PSMD13	1436.84279744422	0.0945066279880424	0.493110518851317	0.191654049903847	0.848013201509589	1.0	PSMD13
CTBP1-AS	39.677558902558	-0.292895675864795	1.53067729587078	-0.191350375846642	0.848251095948395	1.0	CTBP1-AS
SH3RF3-AS1	23.7022233808743	0.350835954022632	1.83054701871209	0.191656346674705	0.848011402300899	1.0	SH3RF3-AS1
EIF3C	5174.73153197338	-0.0952001349695024	0.496474816955174	-0.191752193098846	0.84793632032374	1.0	EIF3C
WFS1	574.690132300201	-0.114116019986404	0.595086960191964	-0.191763603674985	0.847927381859775	1.0	WFS1
PODXL2	546.101172411173	-0.161004325412945	0.839584051790678	-0.191766774356365	0.847924898113005	1.0	PODXL2
KDM1B	396.519503572559	0.130490042485842	0.680182025159388	0.191845767249236	0.847863019679576	1.0	KDM1B
GOLM2	1853.8686422512	0.0895299868466154	0.466475875602745	0.191928439452376	0.847798260092952	1.0	GOLM2
CDC25C	45.0834332843112	0.287107465750458	1.49582442411885	0.191939281857618	0.847789766991831	1.0	CDC25C
CFAP20DC	32.416010882191	-0.310769514109899	1.61845045416831	-0.192016699250517	0.847729124711654	1.0	CFAP20DC
USP18	238.747508484577	0.148454872094238	0.774356738829466	0.191713798886345	0.847966396537191	1.0	USP18
RPGRIP1L	100.690275570826	0.218864842292897	1.13950437207568	0.192070208466353	0.847687210615216	1.0	RPGRIP1L
YAE1	155.889196589857	-0.167764816712694	0.876748114842765	-0.191348933487905	0.848252225907099	1.0	YAE1
GLI4	188.733505336625	-0.15619531593041	0.816427304952653	-0.19131564437261	0.848278305029872	1.0	GLI4
GATB	251.977418533211	0.152465985809412	0.799486669002406	0.190704850650803	0.848756838171359	1.0	GATB
RXRB	724.546508287991	-0.101993501027702	0.534820234647575	-0.190706137165719	0.848755830178283	1.0	RXRB
CCDC86	285.285126208128	0.13632896281169	0.714793049292248	0.190725081821481	0.848740986941895	1.0	CCDC86
BRICD5	35.1748642537301	0.306456210655304	1.60621968853106	0.190793459228213	0.848687413334007	1.0	BRICD5
ZNF480	304.238413659432	-0.148294831312672	0.777234516366164	-0.19079805154048	0.848683815288453	1.0	ZNF480
SCFD2	232.387543191829	-0.146702216898534	0.768301743299567	-0.190943490858817	0.84856986619906	1.0	SCFD2
TMEM51	727.623679942702	-0.110454557204106	0.578188748173234	-0.191035466451194	0.848497806610319	1.0	TMEM51
TMED8	459.992066354621	0.114257548758937	0.597165652252441	0.191333088780258	0.848264638834952	1.0	TMED8
PRRG3	34.0903468913743	0.316371181853754	1.6560391816187	0.191040879566942	0.84849356566708	1.0	PRRG3
DHX15	1942.58584661539	-0.0916045669913382	0.47943098431867	-0.191069350933836	0.848471259648564	1.0	DHX15
RHOB	5543.06792696599	0.0805678007136781	0.421541382664092	0.19112666994756	0.848426353181421	1.0	RHOB
RP11-16N10.2	57.9782109524037	-0.244460862406058	1.27860532276763	-0.191193371443899	0.848374096646308	1.0	RP11-16N10.2
SIAH1	394.692119296063	-0.119109937475353	0.62286465509969	-0.191229244588118	0.848345992511581	1.0	SIAH1
TRHDE-AS1	15.0887583659639	0.461589754010449	2.41366359504086	0.191240301655474	0.848337330100659	1.0	TRHDE-AS1
ALG13	457.832390653927	0.11629322017171	0.608016937634965	0.191266415412803	0.848316871937078	1.0	ALG13
SCAF1	1360.5901778577	-0.0945839948333338	0.494507104660751	-0.191269233428348	0.848314664240086	1.0	SCAF1
FNTA	994.990109982192	0.116439566261935	0.609493791709604	0.191043071883188	0.848491848082894	1.0	FNTA
PCBP4	423.263405536934	-0.121705379163913	0.628564012897073	-0.193624478440897	0.846469929877961	1.0	PCBP4
ZMYM2	1194.4549121978	0.101221024086709	0.526747304264626	0.192162396024068	0.84761500054717	1.0	ZMYM2
IRAK1	2331.40233321492	0.0911341246693476	0.47388350049192	0.192313352490105	0.847496759840098	1.0	IRAK1
HRAT92	27.9668214725692	0.348287878139087	1.80265224371373	0.193208578833576	0.846795620385228	1.0	HRAT92
RP11-119F7.5	20.1192471569259	0.383108524661119	1.98264835519974	0.19323069754471	0.846778298588395	1.0	RP11-119F7.5
IFI27	6179.31997109831	-0.0981038037558154	0.507656472142158	-0.193248405446003	0.846764431076566	1.0	IFI27
FRMD6-AS1	5.70531333208566	0.620679765572821	3.21145465125517	0.193270599455681	0.846747050445174	1.0	FRMD6-AS1
RNF4	1078.29955344622	0.0963379343716355	0.49844983155588	0.193275086623909	0.846743536451218	1.0	RNF4
ANKLE2	1126.72125779694	-0.101265871634297	0.523859570022522	-0.193307285824603	0.846718320682664	1.0	ANKLE2
ZNF841	295.175631869478	0.134355398303047	0.694895643402527	0.193346151438196	0.846687884536289	1.0	ZNF841
RP1-286D6.5	11.9483152514402	-0.46182574339202	2.39031263356995	-0.193207255363194	0.846796656835175	1.0	RP1-286D6.5
TSN	1104.37116466095	-0.0947338130521137	0.489905413938385	-0.193371639416151	0.846667924707276	1.0	TSN
LINC01978	65.6654191849859	-0.241806188873718	1.25023875565164	-0.193408009294741	0.846639443349617	1.0	LINC01978
ITGB8	388.747270070188	-0.132150821849029	0.683227209299933	-0.193421485634972	0.846628890039272	1.0	ITGB8
RP11-274B21.12	28.3243953537438	-0.351157848996609	1.81527179109331	-0.193446430842795	0.846609355541252	1.0	RP11-274B21.12
AC007566.10	78.0963350867736	-0.222281363572993	1.14901767628091	-0.193453389065747	0.846603906599955	1.0	AC007566.10
RHNO1	304.776299738548	0.131112839306169	0.677454750635405	0.193537412178739	0.846538109199703	1.0	RHNO1
FAM83G	646.082176113777	-0.107664476293465	0.556289608609362	-0.193540333357313	0.846535821682232	1.0	FAM83G
MAB21L1	11.6909668238641	-0.47300445219462	2.44370323025636	-0.1935605135428	0.846520019011323	1.0	MAB21L1
RP11-262H14.4	59.9663794781031	-0.246313723816194	1.27357537168557	-0.193403334653212	0.846643104063769	1.0	RP11-262H14.4
XPO4	546.557971972313	-0.120879248684469	0.628952348676525	-0.192191425850987	0.847592261888964	1.0	XPO4
FZD2	92.6415446287063	-0.206238367956183	1.06771449956391	-0.193158721774799	0.846834665148831	1.0	FZD2
TENT5B	44.5900753489488	0.30501611815528	1.58012143607726	0.193033339837792	0.846932857682736	1.0	TENT5B
RP11-457M11.5	18.1017196054646	0.390848747683041	2.03179512572095	0.192366219770488	0.847455350934043	1.0	RP11-457M11.5
AC097724.3	17.9137546505513	-0.399747237216113	2.07752712050874	-0.192414930842503	0.847417197798805	1.0	AC097724.3
STK17A	652.883491802637	0.106743417664924	0.554569069900816	0.192479933444566	0.847366284816765	1.0	STK17A
GOLGA7	920.15029822042	0.0969124301551567	0.503405834931105	0.1925135217561	0.847339977179491	1.0	GOLGA7
SEC23B	1429.08276685983	0.0955478655393367	0.496212027229425	0.192554513587313	0.847307871055789	1.0	SEC23B
SUMF2	2504.64483847286	-0.0852349970965554	0.442642685173797	-0.192559371139476	0.847304066481131	1.0	SUMF2
RP4-694B14.8	5.25186074636816	-0.629413673978115	3.26744981880593	-0.19263147374307	0.847247594065314	1.0	RP4-694B14.8
CLTC	5103.16453246904	0.0801115769964926	0.414858042357823	0.193105999684092	0.846875954025724	1.0	CLTC
ALKBH6	209.024173937533	0.155121220824543	0.805092087649786	0.192675127732743	0.847213403638756	1.0	ALKBH6
SIK1	133.17859938897	0.213268954776757	1.10616252214661	0.1928007417598	0.847115022547933	1.0	SIK1
CXXC5	877.452185454389	0.0994937965587915	0.515801919229824	0.192891481883883	0.847043956231363	1.0	CXXC5
TIGD1	94.45823613805	0.210214582915737	1.08967634101164	0.19291469861645	0.84702577343129	1.0	TIGD1
BACE2	2986.66262559802	0.0848173527604774	0.439651186594253	0.192919649364563	0.847021896132092	1.0	BACE2
APH1A	3146.49418803376	0.0937186445685663	0.485718204216945	0.192948593968504	0.846999227533294	1.0	APH1A
ZNF618	446.248671187371	0.150722778702432	0.781104025612747	0.192961211004124	0.846989346265881	1.0	ZNF618
SAP30	185.743447983155	0.162873576784066	0.843819572809992	0.193019434523997	0.846943747739056	1.0	SAP30
TRAPPC14	514.23481662716	-0.112945965133521	0.58599660464366	-0.192741671604398	0.84716128608388	1.0	TRAPPC14
AF131216.6	9.66464174492893	0.526091651882568	2.67421975757243	0.196727157666406	0.844041056629467	1.0	AF131216.6
ZNF844	229.009518933668	-0.137648229046942	0.746341734947975	-0.184430566590969	0.853675692417517	1.0	ZNF844
AL133243.1	12.9111862860853	-0.418949019699099	2.27331643225571	-0.184289795188518	0.853786119081239	1.0	AL133243.1
AIF1L	282.240475523766	-0.12804575744437	0.725792681276524	-0.176421946304506	0.859962464410344	1.0	AIF1L
DAZ4	418.514534545879	-0.632370318405063	3.58264033874288	-0.176509573558522	0.859893628150874	1.0	DAZ4
NORAD	6828.01702445042	-0.0725487654536881	0.41087470700626	-0.176571505173189	0.859844977939508	1.0	NORAD
CUEDC2	564.394737353948	-0.100182477519534	0.567147059305037	-0.176642858101556	0.859788927500372	1.0	CUEDC2
TRGV3	5.40634556931412	-0.631911144499091	3.57526199790405	-0.176745409111148	0.859708371019201	1.0	TRGV3
C10orf88	132.884963438019	-0.161465706268385	0.913388306183318	-0.176776629583846	0.859683846817017	1.0	C10orf88
RP11-181G12.8	12.2266609642955	-0.42141061258737	2.38381753486632	-0.176779726813698	0.859681413898674	1.0	RP11-181G12.8
FCF1	699.013505255311	-0.100823999189632	0.571589373228358	-0.17639236121584	0.859985705443303	1.0	FCF1
PPEF1	5.28799231326727	0.62504402365807	3.53521597108834	0.176805046359204	0.859661525083534	1.0	PPEF1
SAMD9	641.310494976761	0.096540786256895	0.545929488162801	0.176837464086764	0.859636060688857	1.0	SAMD9
LDB2	357.43360500278	0.132779443419712	0.750728601475238	0.176867436725856	0.859612517061391	1.0	LDB2
RABL6	2358.18633316256	-0.0773878813991643	0.437443369897159	-0.17690948526059	0.859579487980138	1.0	RABL6
ZRSR2	192.977603636685	0.143474181444054	0.810841973287599	0.17694468980476	0.859551835035472	1.0	ZRSR2
RP1-39G22.7	110.282534062783	-0.174821207265333	0.987751016433681	-0.176989144386339	0.85951691649158	1.0	RP1-39G22.7
DHX34	293.633222673598	0.122963705664537	0.694559641217439	0.177038368438747	0.859478251905744	1.0	DHX34
KCTD2	517.976461906165	-0.101975657894727	0.575886124484396	-0.177076080772093	0.859448629790994	1.0	KCTD2
AGTPBP1	240.10893851539	-0.128781799123405	0.728302443970171	-0.176824614814391	0.859646153881735	1.0	AGTPBP1
CA5BP1	104.778009823906	0.176921669270812	0.998685056782926	0.177154617533511	0.859386941722236	1.0	CA5BP1
RP11-248J18.2	8.82426421884476	-0.464957464876013	2.63639456003996	-0.176361107674629	0.86001025728721	1.0	RP11-248J18.2
OXTR	16.81636714502	-0.39961755459786	2.26749970601281	-0.176237092131999	0.860107681508858	1.0	OXTR
CEACAM21	26.7638670275855	0.332342674236748	1.89230068234497	0.175628893091611	0.860585501761335	1.0	CEACAM21
RP11-20I23.8	88.4498661242148	0.227573813878023	1.29466914420281	0.175777583714758	0.860468681021106	1.0	RP11-20I23.8
BRAP	363.818179471145	-0.113406155529653	0.645160451067915	-0.175779769733149	0.860466963569825	1.0	BRAP
G6PC3	734.932683487575	0.0967830246418366	0.55054262304836	0.175795697898826	0.86045444958316	1.0	G6PC3
RTL8A	430.41687081219	-0.11001010333009	0.625727559948056	-0.175811503874342	0.860442031630011	1.0	RTL8A
SGTA	1029.61127206127	-0.0898260755659858	0.510917636187344	-0.175813221552306	0.86044068213965	1.0	SGTA
PEX1	483.359109044323	-0.103115703116084	0.586416711357234	-0.175840321599	0.860419391094444	1.0	PEX1
CISH	267.452511283048	0.131683556905839	0.747005686448836	0.176281866784502	0.860072507158563	1.0	CISH
PAN3-AS1	17.3088692148109	0.359460219018254	2.04377135517771	0.175880838190433	0.860387559582818	1.0	PAN3-AS1
ALAS1	933.860970855378	0.0892212035001286	0.506973513668285	0.175987898962522	0.860303449299656	1.0	ALAS1
TMEM187	149.433632997837	-0.157815464453592	0.896714554799158	-0.175992977485392	0.860299459492986	1.0	TMEM187
RP11-186N15.3	14.1664784877209	-0.395279848949103	2.24565957021991	-0.176019488523986	0.860278631857224	1.0	RP11-186N15.3
KIAA0753	263.417633606612	0.132883556397925	0.75458384752226	0.176101776938719	0.860213984947569	1.0	KIAA0753
MSL2	644.193847555446	-0.108826774550365	0.617741787784405	-0.176168711106113	0.860161401236556	1.0	MSL2
TNKS1BP1	3170.62860922179	0.0775342010356121	0.440112030986365	0.176169237777583	0.860160987484104	1.0	TNKS1BP1
ZUP1	132.352921829378	0.161127149441695	0.914265233945597	0.176236767471006	0.860107936559077	1.0	ZUP1
RP11-472B18.3	27.0943011327567	-0.320808819342794	1.82355378775229	-0.175925065384675	0.860352813126954	1.0	RP11-472B18.3
RP11-298J20.4	31.6827194530962	0.285114397702101	1.62363392400835	0.175602636460209	0.860606130945513	1.0	RP11-298J20.4
DENND2B	1703.08059462478	0.0884417267018718	0.499115823471192	0.177196799906658	0.859353809195946	1.0	DENND2B
DFFB	150.235492664704	0.164058956004152	0.925493669262829	0.177266427046257	0.859299120471548	1.0	DFFB
CC2D2A	196.632387359	0.158051433281477	0.889117424644294	0.177762159306133	0.858909766470716	1.0	CC2D2A
RP11-595B24.2	4.97491836219366	-0.628697491932993	3.53667562099753	-0.177765099010032	0.85890745769462	1.0	RP11-595B24.2
CHRAC1	431.596646601118	-0.111736924294597	0.628481985206389	-0.177788587301995	0.858889010571554	1.0	CHRAC1
POFUT1	1408.21470374423	0.0842800225938933	0.474013551399	0.177800871610421	0.858879362810486	1.0	POFUT1
FXR2	720.619820664452	-0.0961681040726221	0.540772235760751	-0.177834766123549	0.858852743092852	1.0	FXR2
CH507-24F1.2	104.511538740934	0.179379680105459	1.0085692297318	0.177855594655768	0.858836385078017	1.0	CH507-24F1.2
N6AMT1	211.704286160087	0.137813502090384	0.774286910219005	0.17798764291573	0.858732680313748	1.0	N6AMT1
RP11-680C21.1	17.5172247361838	-0.472790952571773	2.65976228978985	-0.177756844807785	0.858913940359028	1.0	RP11-680C21.1
TMEM88B	10.6798367353508	-0.47318561537101	2.65793306984312	-0.178027663954284	0.858701250071302	1.0	TMEM88B
ARHGAP31	359.734274045503	0.118431318563132	0.66511455368128	0.178061535276348	0.858674649640609	1.0	ARHGAP31
ZNF195	356.891539191125	-0.120478750291456	0.676413170984814	-0.178114140084007	0.858633337412998	1.0	ZNF195
AMH	21.5970214517279	0.367397749332221	2.06232213623559	0.17814760501133	0.858607056543256	1.0	AMH
AARD	7.67386040818188	0.527501506879052	2.96087956541378	0.178157029093932	0.858599655596624	1.0	AARD
STARD13	474.13964052848	0.112691850758669	0.632513137913802	0.178165233263544	0.858593212685555	1.0	STARD13
RP5-820A21.2	11.9591237869165	0.460116667463627	2.58245065212142	0.178170555586669	0.858589032955629	1.0	RP5-820A21.2
LUZP1	663.82822087094	0.100453954623896	0.563548900895647	0.178252418670758	0.858524744689675	1.0	LUZP1
SEC24B	557.585744226308	0.10495817054143	0.589485160615695	0.178050572862267	0.858683258821577	1.0	SEC24B
MLANA	9.95611074080779	0.527461610574062	2.97584550537053	0.177247645962181	0.859313872031196	1.0	MLANA
TARBP2	359.900032254651	0.114718509670338	0.645390791185005	0.17775045946922	0.858918955266544	1.0	TARBP2
SLC7A8	1447.75038811496	-0.0832345618872449	0.468443497611832	-0.17768324741742	0.858971742511087	1.0	SLC7A8
TOMM34	490.873770557406	0.104558660174052	0.589804655014152	0.177276763221788	0.859291001967006	1.0	TOMM34
PPME1	565.056300919935	0.100805076358703	0.568611418434933	0.177282891427265	0.859286188601439	1.0	PPME1
RB1-DT	6.22712127023864	-0.656897873775015	3.70449455850154	-0.177324561664555	0.859253459079524	1.0	RB1-DT
HCG18	393.819568005915	-0.112019189413471	0.63163228135633	-0.177348740271677	0.859234468315776	1.0	HCG18
ZCRB1	913.251735363678	-0.0970395628763376	0.547025280878221	-0.177395024084711	0.859198115540695	1.0	ZCRB1
HROB	43.9871240403267	-0.260712661941301	1.46965907420547	-0.177396694592075	0.859196803476795	1.0	HROB
RAB39A	9.23165919620183	0.47360279598999	2.66934802220353	0.177422648545855	0.859176418554773	1.0	RAB39A
AARS2	431.49119348395	0.108138430827025	0.60844424515442	0.17772940033245	0.858935494699781	1.0	AARS2
RSAD2	311.637595642722	-0.125291326465316	0.706081226449694	-0.177446052623865	0.859158036453136	1.0	RSAD2
BTBD11	32.6719399543005	-0.29017775467636	1.6339292093929	-0.177595059203438	0.85904100504601	1.0	BTBD11
RP11-736K20.4	43.7366507941067	0.263761402075777	1.48515674650656	0.177598359699208	0.859038412835366	1.0	RP11-736K20.4
ZC3HAV1	699.940787765082	0.0959785201126422	0.54041907688506	0.177600170345311	0.859036990753868	1.0	ZC3HAV1
GTF2IP20	155.213694587673	0.15938592967481	0.897303750877119	0.177627619988225	0.859015431859594	1.0	GTF2IP20
HEXIM1	931.818472541359	0.0964789241156656	0.543115031152608	0.177639944729418	0.85900575206687	1.0	HEXIM1
CCDC144B	85.7215386535533	0.227138457501573	1.27852349003613	0.17765685125985	0.85899247379329	1.0	CCDC144B
FAM210A	194.299105963956	-0.139558021809297	0.785528499723701	-0.177661309371187	0.858988972429727	1.0	FAM210A
PRKCQ	55.982206636545	0.241396386260926	1.36006728754348	0.177488561390907	0.859124649284195	1.0	PRKCQ
NARS1	2448.7058763506	0.081107586393982	0.454999730041968	0.178258537398474	0.858519939601826	1.0	NARS1
NCBP2AS2	341.610974029106	-0.115207748740758	0.656301263287727	-0.17554095228101	0.86065459504964	1.0	NCBP2AS2
SLC29A1	1773.6872239413	-0.0872899784205112	0.497655039658098	-0.175402581033805	0.860763312655269	1.0	SLC29A1
ZNF749	118.297319091199	-0.17192521120896	0.992305578892279	-0.173258333789559	0.862448373146696	1.0	ZNF749
CIC	1319.54507929754	0.0853900710545898	0.492745019552291	0.173294640567195	0.862419836168912	1.0	CIC
IL18R1	214.358644345794	0.145051737771628	0.836985920482019	0.173302482421799	0.862413672527048	1.0	IL18R1
PHKA2	569.442518059155	-0.0985575770400075	0.568661544949565	-0.173315002421605	0.862403831913737	1.0	PHKA2
ACAD10	565.70732658569	0.0991759057640186	0.572138776661098	0.173342394904243	0.862382301729945	1.0	ACAD10
CWC27	281.971109920683	-0.123718776135084	0.713719780132667	-0.173343628100214	0.862381332454162	1.0	CWC27
NEFH	11.5283145253896	0.411085306172503	2.37135059384485	0.173354925770795	0.86237245264361	1.0	NEFH
SEMA3B	1917.88564698432	-0.120477017548844	0.695437875785256	-0.173239079641452	0.862463506900702	1.0	SEMA3B
SHPRH	370.654804130337	-0.123769070774153	0.713456676391699	-0.173478046908347	0.862275682284801	1.0	SHPRH
FLVCR1-DT	58.2042473725361	0.221151625382195	1.27468687631799	0.173494863319692	0.862262465135872	1.0	FLVCR1-DT
TMEM115	724.653035509591	0.0937158363860605	0.539996341114015	0.17354902107804	0.862219899172446	1.0	TMEM115
ZNF252P-AS1	23.86092590154	-0.321193627356243	1.85038688982743	-0.173581875834733	0.862194076762958	1.0	ZNF252P-AS1
GTSF1	5.69990328984012	-0.621366518993947	3.57876364585327	-0.173626028562665	0.862159374871508	1.0	GTSF1
KIF20A	137.289377441632	-0.171153036488553	0.985457755203204	-0.173678714876277	0.8621179663459	1.0	KIF20A
CST7	98.7296025962778	0.186242044065544	1.07187569769107	0.173753397401144	0.86205927066527	1.0	CST7
WASHC2C	867.834195607811	-0.0885789237141986	0.509738300076824	-0.173773333690736	0.862043602147488	1.0	WASHC2C
USO1	1696.97880328151	-0.081069262566406	0.46728625432288	-0.173489508446764	0.862266673886548	1.0	USO1
RP5-925J7.1	6.14628789519961	0.667583958929133	3.84089824116609	0.173809332352022	0.862015309875724	1.0	RP5-925J7.1
ELOVL6	640.669382304768	-0.13504637971033	0.779592751563845	-0.173226828288782	0.862473136486104	1.0	ELOVL6
PDE7B	99.7621948141971	0.179356913413675	1.03574181926897	0.173167588753213	0.862519699156713	1.0	PDE7B
UBE2J1	1690.4522359357	-0.0791450340983409	0.45826021490248	-0.172707626637812	0.862881248691896	1.0	UBE2J1
CGNL1	739.000263319689	0.0968052832596706	0.560408538827467	0.172740557205311	0.862855362927741	1.0	CGNL1
AOX1	106.360736907465	0.216627362258529	1.25366835037489	0.172794792333834	0.862812730586949	1.0	AOX1
USP22	2567.89755516106	-0.0785943490922923	0.454745946915429	-0.17283133500233	0.862784005896494	1.0	USP22
LINC02207	9.17713102732114	0.460745389347946	2.66583290607415	0.172833559184497	0.862782257564123	1.0	LINC02207
DCXR	1589.81320393216	-0.0845827790499496	0.489356207052471	-0.172845011120663	0.862773255708366	1.0	DCXR
ANKRD16	188.147381877714	-0.143362663054847	0.829111353305207	-0.172911228972248	0.862721205160906	1.0	ANKRD16
RP13-580F15.2	18.0245380659035	0.362623361769493	2.09402970081367	0.173170113885486	0.862517714376135	1.0	RP13-580F15.2
TEX30	108.878542767222	0.173129064751772	1.00124492558278	0.172913799938612	0.86271918426461	1.0	TEX30
NIFK-AS1	82.0783915620978	-0.19084727171612	1.10350682946723	-0.172946162742156	0.862693745708437	1.0	NIFK-AS1
POM121	1486.56472842706	-0.0886700824718642	0.512572307581353	-0.172990388205455	0.862658982821477	1.0	POM121
EMC3-AS1	27.0487179538141	-0.319815493447968	1.84843431078531	-0.173019669447757	0.862635966803809	1.0	EMC3-AS1
ZADH2	722.037306809717	0.0935242024880769	0.540417233234613	0.173059252622825	0.862604853314167	1.0	ZADH2
FAAP24	51.3887930783576	0.238746961146851	1.37927177526422	0.173096387114218	0.862575664752573	1.0	FAAP24
SCGB3A1	165.249703085641	-0.196937941045058	1.13769353284709	-0.173102804366145	0.862570620664445	1.0	SCGB3A1
NTNG1	6.23660101584896	-0.643014956521206	3.71344816349658	-0.17315845764109	0.862526876314319	1.0	NTNG1
RP11-346I3.5	11.6591098947965	0.526257265151409	3.04339559781352	0.172917797978511	0.862716041625504	1.0	RP11-346I3.5
SH3BP5-AS1	189.712219336312	0.148350023752555	0.845357199079454	0.17548797586878	0.860696218043263	1.0	SH3BP5-AS1
THAP2	100.235099791774	0.178825776207709	1.02832208037131	0.173900550830473	0.861943619725178	1.0	THAP2
BCDIN3D	150.075242784995	-0.152500360745245	0.876358757235517	-0.174015903288636	0.861852963898725	1.0	BCDIN3D
MYG1	393.767489958085	-0.108713222540312	0.622545404573174	-0.17462697779425	0.861372749080316	1.0	MYG1
RP11-196G11.3	10.7975028379774	0.428048629906042	2.45061915103538	0.174669584919057	0.861339268046476	1.0	RP11-196G11.3
RP11-1398P2.1	9.90744198498498	-0.440408519484669	2.52004734400011	-0.17476200220334	0.861266646630571	1.0	RP11-1398P2.1
COX18	488.201361245953	0.104194393295263	0.595765823685552	0.174891524744892	0.861164869912014	1.0	COX18
NEURL4	537.878357877186	0.0999066992527554	0.571210975885872	0.174903325514384	0.861155597172754	1.0	NEURL4
RWDD4	394.646323432273	0.110153814165794	0.629774086817238	0.174910045477564	0.861150316808154	1.0	RWDD4
EFNA4	192.038355478646	0.147330868087249	0.842313175055569	0.174912220834643	0.861148607472959	1.0	EFNA4
GNB3	23.2361346887934	0.335893969680665	1.92361641929271	0.174615877839184	0.86138147155844	1.0	GNB3
CTC-499B15.5	17.8758942262878	-0.353697250241554	2.02140131440598	-0.174976264099983	0.861098284344632	1.0	CTC-499B15.5
RP11-27K13.3	7.01898930112142	0.528175001449938	3.01474107040502	0.175197467747696	0.860924474005429	1.0	RP11-27K13.3
RP11-1277A3.2	52.7294826338776	-0.2395706067734	1.36730087493613	-0.175214256909323	0.860911282229006	1.0	RP11-1277A3.2
ZNF709	50.0737570369346	0.250625927136756	1.43014126391367	0.175245574308445	0.860886675259619	1.0	ZNF709
AIFM2	487.843779805012	-0.102444924114523	0.584560963455005	-0.175251052531852	0.860882370877874	1.0	AIFM2
C11orf72	8.99500078245511	0.527358935642406	3.00905252328748	0.175257471101319	0.860877327647179	1.0	C11orf72
GTF2F1	1167.93026962824	-0.0843858043308379	0.481427924962764	-0.175282321517525	0.860857802106633	1.0	GTF2F1
RAF1	1902.22694102888	-0.0825015173197918	0.470424823700189	-0.175376623773518	0.860783707440482	1.0	RAF1
HTATIP2	1225.82839409972	-0.0878466697811987	0.501844187508725	-0.175047698006209	0.861042154554828	1.0	HTATIP2
TMCO3	1592.81102099135	-0.0855962503687434	0.492080155839772	-0.173947779346369	0.861906502479668	1.0	TMCO3
LINC02709	5.49106667787178	0.586017790998604	3.35643410920792	0.174595350878763	0.861397601935233	1.0	LINC02709
GPR25	26.3137380408753	-0.327937537245203	1.87913809450745	-0.174514868387658	0.861460846776476	1.0	GPR25
TSR2	977.425971906375	-0.0889155436168854	0.510881860767763	-0.174043258226592	0.861831465841719	1.0	TSR2
SEC16A	2644.71783480872	0.0766185012155377	0.440221526808609	0.174045330701986	0.861829837101776	1.0	SEC16A
NRF1	271.942694249097	-0.123314751570657	0.708508066387023	-0.174048479362401	0.86182736259874	1.0	NRF1
HOXA6	13.9738365320542	0.434689160038965	2.49704095949898	0.174081709947675	0.86180124707247	1.0	HOXA6
TEX15	6.84358436146462	-0.696642386152864	4.00177049526903	-0.174083543015884	0.861799806490112	1.0	TEX15
ACTR2	5147.77440776442	-0.0723082706297187	0.415361150215489	-0.174085300448069	0.861798425349467	1.0	ACTR2
CPT1B	270.361128770284	-0.14326511062408	0.822779770837552	-0.174123277822257	0.86176857958124	1.0	CPT1B
SRSF3	3480.66645674551	0.079449436374178	0.45513938029985	0.174560672648972	0.861424852711641	1.0	SRSF3
TMEM138	270.731524907309	0.1267531426069	0.727749136316476	0.174171477892045	0.861730700255752	1.0	TMEM138
DBNDD1	126.965428275168	0.161683529911752	0.927778109927662	0.174269610569233	0.861653581026213	1.0	DBNDD1
ESRRA	2007.08548453444	-0.0791801239722687	0.454214781250413	-0.174323089517899	0.861611554242099	1.0	ESRRA
RBPMS2	156.413713750821	0.170821726436952	0.979912268277784	0.17432348993566	0.861611239572642	1.0	RBPMS2
AP4M1	305.829522723094	0.121107845866382	0.694598187640318	0.174356697183171	0.861585143637414	1.0	AP4M1
POMT1	459.046609725543	0.107880479783134	0.618384283184319	0.174455403729882	0.861507575931057	1.0	POMT1
DDX19A	593.154429139663	-0.0992608337244221	0.568935465827003	-0.174467649999876	0.8614979523963	1.0	DDX19A
TRIM62	121.254184162007	0.165211742560241	0.946740998217821	0.174505744307305	0.86146801672758	1.0	TRIM62
YY1	1831.58419260369	-0.0787368500909688	0.45200173398934	-0.174195902737014	0.861711505453641	1.0	YY1
LHFPL2	815.233242905832	0.0990296298881679	0.537020978904827	0.184405514455178	0.853695344095447	1.0	LHFPL2
SP140L	337.551822679362	-0.125732687737722	0.705231550270632	-0.178285681758668	0.858498622972835	1.0	SP140L
ZSWIM3	66.7837805811092	0.212567780963398	1.19143010952143	0.178413974319301	0.858397875451147	1.0	ZSWIM3
ADCYAP1R1	16.8081339490664	-0.407025714978177	2.23456457438383	-0.18214990054177	0.855465088735052	1.0	ADCYAP1R1
RARS2	519.781386352396	-0.106777578617007	0.586143549342168	-0.182169672833291	0.855449572310788	1.0	RARS2
PPCS	1031.62103483424	-0.0920904498452313	0.505306367885145	-0.182246762950281	0.855389075913287	1.0	PPCS
CREG2	11.724143521689	-0.566403966700594	3.10776064076192	-0.182254694673568	0.855382851549043	1.0	CREG2
BPNT2	1309.9919956733	0.0901953238200048	0.494803182169885	0.18228525415796	0.855358870292023	1.0	BPNT2
FAM160A1	322.234050794448	-0.126231956245022	0.692399186131757	-0.182310954104734	0.855338702613118	1.0	FAM160A1
ITGA2	704.559970900305	-0.0977597514818585	0.536161864034587	-0.182332534332491	0.855321767899897	1.0	ITGA2
CMTM5	6.80415047916636	0.623292748978727	3.4221287179367	0.1821359745213	0.855476017296614	1.0	CMTM5
TOMM70	1150.5998243933	-0.0935415069617755	0.512760895208927	-0.182427146523452	0.85524752339401	1.0	TOMM70
SETD1B	839.513282079261	0.0959755113713991	0.525996276292597	0.18246424109286	0.855218414725596	1.0	SETD1B
RP1-313I6.12	12.5536636743743	0.4352226751729	2.38479955230486	0.182498640085816	0.855191421492766	1.0	RP1-313I6.12
TERF2IP	1038.30475971721	0.0927895939442692	0.508307923934183	0.182546030811599	0.855154233795172	1.0	TERF2IP
ERI3	521.022893487884	-0.106257943871647	0.582031598450794	-0.182563874804179	0.85514023162411	1.0	ERI3
CNBD2	27.2283310128244	-0.313044229368039	1.71411192669423	-0.18262764787581	0.855090189303098	1.0	CNBD2
ALOX12-AS1	59.9522680551119	0.228444497710955	1.25012895964914	0.182736745635483	0.855004582341033	1.0	ALOX12-AS1
HERC6	368.392576012029	0.142317723790778	0.778698458222118	0.182763587481232	0.854983520310598	1.0	HERC6
WNT6	15.1986883192848	-0.419167848216233	2.29728890003856	-0.182461965584388	0.855220200345762	1.0	WNT6
EIF5B	1793.33868377028	0.0826736368393033	0.452202992503244	0.182824170140162	0.854935983206644	1.0	EIF5B
ZNF223	95.9177320579838	-0.197359267285674	1.08364707692539	-0.182125040050527	0.855484598233845	1.0	ZNF223
PPAN	418.715816833572	-0.126769732957524	0.69630547043416	-0.182060515593079	0.855535234806476	1.0	PPAN
NYNRIN	478.333669857296	-0.114371073550662	0.63036296706373	-0.181436853886594	0.85602469367152	1.0	NYNRIN
DAAM2	564.337317924871	0.112849885173118	0.621935111657872	0.181449612761527	0.856014679763522	1.0	DAAM2
PDE9A-AS1	4.93573229022847	-0.641628191012083	3.53431817891879	-0.181542282989464	0.855941947468231	1.0	PDE9A-AS1
DDIT3	323.395048479326	0.12153911137589	0.66934295930382	0.181579726336858	0.855912560377046	1.0	DDIT3
KCNN4	843.594427755611	-0.155031320934826	0.853704371543558	-0.181598368360839	0.85589792941835	1.0	KCNN4
C2CD4A	147.530120337411	-0.165899560601825	0.913498915459464	-0.18160893000993	0.855889640262516	1.0	C2CD4A
TXNL4B	222.003251064699	0.137275637722653	0.755770580215784	0.181636651804385	0.855867883293178	1.0	TXNL4B
CPT1A	3414.24249501651	0.0771126325530952	0.423497153480847	0.182085362131207	0.85551573602838	1.0	CPT1A
DCAF15	386.27206889689	0.121366014545159	0.66815770412313	0.181642767562541	0.855863083461263	1.0	DCAF15
IGSF8	843.326442453582	-0.102697789828146	0.565077132018892	-0.181741188961639	0.855785840104892	1.0	IGSF8
ULBP3	35.7677308273213	0.289829357244699	1.59397108284494	0.181828491347163	0.855717324360016	1.0	ULBP3
DPY19L2P2	28.2681086775636	0.311021267109419	1.71007998113649	0.181875275156849	0.855680608427487	1.0	DPY19L2P2
KIF1A	97.504713377776	-0.238745174287667	1.31254069329675	-0.181895445609388	0.855664778753277	1.0	KIF1A
NICN1	256.402164341074	-0.141146418389777	0.775938503294266	-0.181904130018728	0.855657963288451	1.0	NICN1
RP11-22B23.1	108.434883206046	-0.179681019443515	0.987421120940093	-0.181969998041409	0.855606270867026	1.0	RP11-22B23.1
RGPD6	100.823243056025	-0.199375850757472	1.0951807772678	-0.182048347538445	0.855544783943479	1.0	RGPD6
AC093388.3	16.5715961128435	-0.379128672376188	2.08688997701599	-0.181671614963764	0.855840443220454	1.0	AC093388.3
ZNF787	811.643624114584	0.10008779635843	0.551745588215132	0.181402078233573	0.856051987746694	1.0	ZNF787
RP11-38L15.3	9.14331704249255	-0.480355311202389	2.62707472243556	-0.182847981863665	0.854917299120082	1.0	RP11-38L15.3
RAD23B	2609.93296212449	-0.0801324928768334	0.438062388422698	-0.182924841288843	0.854856991224492	1.0	RAD23B
COQ5	380.20544661555	-0.116235494984442	0.633010994629858	-0.183623185016571	0.854309073370673	1.0	COQ5
PGAP2	297.566691081379	0.125095111362305	0.680191246079948	0.18391167496384	0.854082745738272	1.0	PGAP2
ACVR1	410.981456794793	0.113039936713677	0.61451642496252	0.183949414729755	0.854053138828806	1.0	ACVR1
RP11-44F14.2	28.5973698127992	-0.338001437203882	1.83706261831161	-0.183990155716373	0.854021177687386	1.0	RP11-44F14.2
SMIM10L2B	30.0415691045656	0.338015576338927	1.83679782541108	0.184024377458786	0.853994331052167	1.0	SMIM10L2B
TTC30B	131.363761405849	0.177412609350351	0.963874890847769	0.184061864288538	0.853964923180661	1.0	TTC30B
SLC25A4	1548.44741498809	-0.0889623539169146	0.483266624713852	-0.184085449661644	0.853946420903247	1.0	SLC25A4
ADAMTS18	9.21471889614585	-0.500314868082433	2.72478560055399	-0.183616233138017	0.854314527442572	1.0	ADAMTS18
PTRH1	251.039763203871	-0.133485247575367	0.725103406668347	-0.18409132593749	0.853941811088912	1.0	PTRH1
FBXL19	582.2550094529	0.103448462680189	0.561709327251577	0.184167251034194	0.853882249902079	1.0	FBXL19
KHDRBS3	168.18168911444	-0.15847701589796	0.860447700175106	-0.184179719308575	0.85387246895733	1.0	KHDRBS3
RP11-900F13.3	8.37708903934787	-0.513942566200887	2.79023807335505	-0.184193087718465	0.853861981911295	1.0	RP11-900F13.3
PLBD2	800.718489118321	0.0991781597914192	0.538349557448768	0.184226323620332	0.853835909630468	1.0	PLBD2
HCAR2	18.7776914076686	0.402246891066097	2.18328007297052	0.184239711636634	0.853825407294076	1.0	HCAR2
AP000704.5	19.0370046143619	0.374006501736701	2.02975429315238	0.18426195870035	0.853807955464424	1.0	AP000704.5
GAST	2291.9194872768	-1.68135418883147	9.12461828282715	-0.184265701502916	0.853805019409705	1.0	GAST
FAM83D	241.282793266031	0.134331467290736	0.729405366814934	0.184165723755661	0.853883448002613	1.0	FAM83D
ABCF3	966.845461023183	0.0960058452569995	0.524930846077787	0.182892367583925	0.854882471676007	1.0	ABCF3
SCAF4	488.269912862279	-0.110367119130213	0.601085844430285	-0.183612906796733	0.854317137114405	1.0	SCAF4
CEP350	1097.5430313809	-0.10055771296955	0.547934502856896	-0.183521410762141	0.854388920699471	1.0	CEP350
WFIKKN2	4.87308465600243	-0.643204474163286	3.5157811850073	-0.182947811685826	0.854838967622932	1.0	WFIKKN2
PROSER1	664.572443801582	-0.105032748436754	0.574033708057352	-0.182973137226045	0.854819096158369	1.0	PROSER1
EML5	34.2322493824478	0.296464249436077	1.61948562587103	0.183060747622645	0.854750354134046	1.0	EML5
CEP20	395.674695340085	-0.1139202351982	0.622111939853385	-0.18311854812664	0.854705002544211	1.0	CEP20
TMSB15B	22.0653756802413	0.357583174462541	1.95247872125213	0.183143186438018	0.854685670910731	1.0	TMSB15B
RP11-45A17.3	5.85726527590595	-0.572662950827346	3.12662769787594	-0.183156744634605	0.85467503295887	1.0	RP11-45A17.3
HDAC4	395.358993967613	0.115692334014891	0.631552490605622	0.183187202545822	0.854651135349398	1.0	HDAC4
RP11-449H3.3	45.3969675098474	-0.263178368800141	1.43349041129471	-0.183592695651478	0.854332993746644	1.0	RP11-449H3.3
DEFA5	851.716358125278	-1.55469918616922	8.48588905706615	-0.183209935425049	0.854633298971211	1.0	DEFA5
SLC2A10	594.320469744465	-0.105649344713895	0.576382610564579	-0.183297245228147	0.854564795771418	1.0	SLC2A10
NASP	1229.49066271736	-0.090328018109962	0.492539097601673	-0.183392584568002	0.85448999385586	1.0	NASP
ACYP1	89.3791856143378	-0.195403184212489	1.06534493240362	-0.183417762894524	0.854470239510522	1.0	ACYP1
DEPDC7	60.7939427841245	-0.239620546315289	1.30601401786251	-0.183474712398159	0.854425558554984	1.0	DEPDC7
RPA1	925.898295769368	-0.0964095407885379	0.525461574164076	-0.183475910568551	0.854424618509698	1.0	RPA1
C20orf197	5.8635660231425	0.686282714003055	3.73997408278593	0.183499323474413	0.854406249551281	1.0	C20orf197
FENDRR	489.92585626767	0.112640147882985	0.613771821416488	0.183521210900542	0.854389077503019	1.0	FENDRR
TTL	389.441635654156	0.114943636906627	0.62735944025615	0.183218151399293	0.854626852677854	1.0	TTL
AP3M2	244.009523578686	-0.130408077489186	0.731149622358291	-0.178360315729304	0.858440012999519	1.0	AP3M2
CEBPG	990.856613473019	-0.0965194850463169	0.532150215531438	-0.181376390029132	0.856072149542876	1.0	CEBPG
RP11-503P21.4	26.1602683947671	-0.327027699984401	1.80373728884276	-0.181305615849531	0.856127698270278	1.0	RP11-503P21.4
IGFBPL1	85.9366805493419	-0.226864694084756	1.26373839529594	-0.179518716001052	0.857530422794177	1.0	IGFBPL1
SMOX	392.573402002427	0.116880914311418	0.65103109120024	0.179532000685153	0.857519992590774	1.0	SMOX
VMAC	204.459052187034	-0.144865102595761	0.806887043866133	-0.179535789670946	0.857517017749097	1.0	VMAC
SIRT2	761.638584848366	-0.0945549945073861	0.526528055147282	-0.179582063259548	0.85748068718762	1.0	SIRT2
GOSR2	1004.72573468832	0.0898543200384783	0.500310467551813	0.179597121919447	0.857468864319046	1.0	GOSR2
IL9RP3	5.26806110907203	0.680458601306941	3.78831600184807	0.179620338159486	0.85745063682648	1.0	IL9RP3
IFT52	338.234042002043	0.116226690401988	0.647557963114503	0.17948461299585	0.857557198198929	1.0	IFT52
GINM1	758.381428608544	0.0960653388597981	0.534765780616771	0.179640026235413	0.857435179419328	1.0	GINM1
ZNF614	143.50132329888	0.161239062822101	0.897173086674394	0.179719014331756	0.857373165216046	1.0	ZNF614
PNRC1	1496.55459221626	-0.0853587426461128	0.474939022983978	-0.179725687962668	0.857367925733922	1.0	PNRC1
ZYG11B	512.008485657708	0.104679852261052	0.582323297715991	0.179762432091642	0.857339077951021	1.0	ZYG11B
MTATP6P1	9831.49113178288	-0.0723790531203437	0.402579231091071	-0.179788343586881	0.857318734973769	1.0	MTATP6P1
CTD-3222D19.12	24.4135783021862	-0.330207113600716	1.83632936665311	-0.179819110665616	0.857294580026782	1.0	CTD-3222D19.12
EMG1	657.839901436542	0.0996683130524282	0.554168630925352	0.179851957491715	0.857268792437003	1.0	EMG1
RAB27A	1594.67897777965	-0.0912091521255573	0.507120282440796	-0.179857038425998	0.857264803479234	1.0	RAB27A
COX11	717.952895794797	-0.096219146839237	0.535582278271502	-0.179653343179628	0.857424724115352	1.0	COX11
TVP23C-CDRT4	67.9723209300257	-0.227515718797703	1.2645600144021	-0.179916900903494	0.857217806709231	1.0	TVP23C-CDRT4
RPS2P32	6.02857360086992	0.584651248469463	3.25800251572031	0.179450827815031	0.857583724230786	1.0	RPS2P32
RP4-730K3.3	6.77265442366017	0.53382013652723	2.97598362686922	0.179376032753519	0.857642449253532	1.0	RP4-730K3.3
ZNF710-AS1	241.244907033239	-0.136894977209005	0.766882925213206	-0.178508312948741	0.858323793257114	1.0	ZNF710-AS1
TBP	209.94105826252	-0.136850208653164	0.76656275386437	-0.178524469083946	0.858311106300051	1.0	TBP
KCNC3	61.1189853091075	0.223954046012648	1.25438100196232	0.178537498305779	0.858300874846475	1.0	KCNC3
VPS53	765.590174637949	-0.0939935131932375	0.526456143040794	-0.178540063471069	0.858298860502611	1.0	VPS53
EIF1AD	340.434421501521	0.119989043184361	0.67195009529048	0.178568384803176	0.858276620709935	1.0	EIF1AD
PER1	1403.70563743739	-0.0872507152669815	0.48824081310712	-0.178704264216926	0.858169920726057	1.0	PER1
MRM1	180.060367767182	-0.145595189606627	0.814659435545923	-0.178719085858326	0.858158282115289	1.0	MRM1
[truncated: 18,613 more rows]
